# Supplementary material for: The origins of climate‐diversity relationships and richness patterns in Chinese plants
Source: Ecol Evol. 2022 Dec 12;12(12):e9607. doi: 10.1002/ece3.9607 (PMC9745389; doi:10.1002/ece3.9607)
Supplement: Supplementary file 1 — Appendix S1. Supporting information [file ECE3-12-e9607-s001.zip]

Archive with 16 entries (16 files):
- ECE3_9607_Data S1.txt
- ECE3_9607_Data S10.xlsx
- ECE3_9607_Data S11.xlsx
- ECE3_9607_Data S12.xlsx
- ECE3_9607_Data S13.xlsx
- ECE3_9607_Data S14.xlsx
- ECE3_9607_Data S15.xlsx
- ECE3_9607_Data S2.txt
- ECE3_9607_Data S3.txt
- ECE3_9607_Data S4.txt
- ECE3_9607_Data S5.txt
- ECE3_9607_Data S6.txt
- ECE3_9607_Data S7.xlsx
- ECE3_9607_Data S8.txt
- ECE3_9607_Data S9.xlsx
- ECE3_9607_Supporting_Information_27Sept2022.docx
