# Supplementary material for: The origins of climate‐diversity relationships and richness patterns in Chinese plants
Source: Ecol Evol. 2022 Dec 12;12(12):e9607. doi: 10.1002/ece3.9607 (PMC9745389; doi:10.1002/ece3.9607)
Supplement: Supplementary file 1 — Appendix S1. Supporting information [file ECE3-12-e9607-s001.zip › ECE3_9607_Data S1.txt]

#### Data S1: consensus tree with 26977 species

((((((Illicium_tashiroi:0.64070396,Illicium_brevistylum:0.64070396):2.73458344,((Illicium_henryi:0.34351752,Illicium_pachyphyllum:0.34351778):0.3170833,(((Illicium_macranthum:0.01037919,Illicium_merrillianum:0.01037923):0.31350621,(Illicium_leiophyllum:0.17753607,Illicium_ternstroemioides:0.17753611):0.14634933):0.10214489,(Illicium_wardii:0.36443095,Illicium_simonsii:0.36443125):0.06159925):0.2345708):2.7146864):0.7395626,((Illicium_burmanicum:1.981558,(((Illicium_oligandrum:0.5491834,Illicium_difengpi:0.5491834):0.2102426,Illicium_tsangii:0.759426):1.0812795,(Illicium_petelotii:0.620682086,Illicium_lanceolatum:0.62068211):1.2200234):0.1408525):0.2744414,(((Illicium_arborescens:1.27352782,((Illicium_philippinense:0.756410097,(Illicium_verum:0.1067104,Illicium_angustisepalum:0.10671046):0.6496996):0.29444703,Illicium_griffithii:1.05085713):0.2226708):0.5541139,Illicium_micranthum:1.8276415):0.2903093,((Illicium_modestum:0.07232978,Illicium_majus:0.07232986):1.99921847,(Illicium_tsaii:1.44916993,(Illicium_jiadifengpi:0.36253693,Illicium_dunnianum:0.36253711):1.086633):0.62237829):0.0464027):0.1380483):1.8588506):103.8852,((((((Schisandra_lancifolia:0.0434052,Schisandra_incarnata:0.04340525):1.549482,(Schisandra_chinensis:0.7596502,Schisandra_tomentella:0.7596502):0.833237):0.9690601,Schisandra_neglecta:2.5619473):4.336015,(((Schisandra_longipes:0.644954629,Schisandra_bicolor:0.644954619):0.010298281,Schisandra_arisanensis:0.6552529):0.2380295,(Schisandra_pubinervis:0.6387837,Schisandra_henryi:0.6387836):0.2544986):6.00468):0.4753077,(Schisandra_sphaerandra:4.729926,((Schisandra_micrantha:3.8186617,(Schisandra_plena:1.0953768,Schisandra_propinqua:1.0953767):2.723285):0.2775922,(Schisandra_pubescens:0.6571512,((Schisandra_rubriflora:0.06176535,Schisandra_glaucescens:0.0617654):0.497032,(Schisandra_sphenanthera:0.0943776,Schisandra_grandiflora:0.09437761):0.4644199):0.0983538):3.4391027):0.6336721):2.643344):26.52679,((Kadsura_japonica:1.158007597,(Kadsura_heteroclita:0.4093549,(Kadsura_coccinea:0.3230764,Kadsura_renchangiana:0.3230764):0.0862785):0.7486527):0.1476424,((Kadsura_angustifolia:0.2607519,Kadsura_oblongifolia:0.2607519):0.94734438,(Kadsura_induta:0.5190623,Kadsura_longipedunculata:0.5190623):0.68903398):0.09755372):32.59441):74.1):30.7449,(((((((((Meliosma_angustifolia:12.14073686,(Meliosma_glandulosa:6.44379918,Meliosma_henryi:6.4437991):5.6969378):0.2161342,(((((Meliosma_yunnanensis:2.6274624,(Meliosma_bifida:1.219412,Meliosma_dumicola:1.219412):1.4080504):1.20820205,((((Meliosma_laui:0.03597356,Meliosma_rhoifolia:0.03597356):1.53889291,Meliosma_paupera:1.57486617):1.56649924,Meliosma_pinnata:3.14136571):0.01368149,Meliosma_kirkii:3.1550474):0.68061735):0.9853434,((Meliosma_thomsonii:0.089345,Meliosma_velutina:0.089344875):0.5800856,Meliosma_simplicifolia:0.66943055):4.15157725):0.04701615,((Meliosma_dilleniifolia:0.29008122,Meliosma_veitchiorum:0.2900815):0.9652425,Meliosma_alba:1.2553241):3.6127):6.062751,(((Meliosma_thorelii:3.413447,Meliosma_myriantha:3.413447):3.9989396,(Meliosma_arnottiana:2.3996901,((Meliosma_fordii:0.02452177,Meliosma_callicarpifolia:0.02452187):0.95119883,(Meliosma_cuneifolia:0.6156217,Meliosma_rigida:0.6156216):0.360099):1.4239694):5.0126966):3.416481,((Meliosma_flexuosa:2.21112,Meliosma_oldhamii:2.21112):4.20821,Meliosma_squamulata:6.41933):4.4095376):0.1019074):1.426096):2.760509,(Meliosma_longipes:2.99992976,Meliosma_parviflora:2.99992986):12.11745034):68.97483,(((Sabia_schumanniana:1.98270865,Sabia_paniculata:1.9827087):0.2296983,(Sabia_fasciculata:1.94503685,((Sabia_coriacea:0.14572564,Sabia_parviflora:0.1457257):1.30925565,(Sabia_nervosa:0.37899142,Sabia_limoniacea:0.37899137):1.07598993):0.4900555):0.26737015):0.632333,((Sabia_transarisanensis:0.5451316,(Sabia_purpurea:0.1647647,Sabia_discolor:0.16476475):0.3803669):0.6468244,((Sabia_swinhoei:0.92029275,Sabia_japonica:0.9202928):0.24408106,(((Sabia_dielsii:0.6611662,Sabia_campanulata:0.58953026):0,Sabia_emarginata:0.66116616):0.30012807,Sabia_yunnanensis:0.88965836):0.27471553):0.02758214):1.652784):81.24747):49.50294,(((Tetracentron_sinense:22.33193,Trochodendron_aralioides:22.33193):110.8268,((((Dillenia_pentagyna:0.4304281,Dillenia_indica:0.430428):3.361442,Dillenia_turbinata:3.7918703):48.1082,(Tetracera_sarmentosa:4.04936,Tetracera_scandens:4.04936):47.85071):79.52905,((((((Leea_compactiflora:2.073305,((Leea_setuligera:0.402519,Leea_longifolia:0.4025193):1.66053883,Leea_macrophylla:2.063058):0.01024717):8.525425,(((Leea_asiatica:2.44817887,(Leea_philippinensis:1.1506881,(Leea_guineensis:0.8255342,Leea_glabra:0.8255341):0.325154):1.297491):0.6557499,Leea_indica:3.103929):2.920421,Leea_aequata:6.02435):4.57438):60.63939,(((((((((Tetrastigma_macrocorymbum:0.1579709,Tetrastigma_delavayi:0.15797083):9.91385407,((((Tetrastigma_longipedunculatum:1.4169369,Tetrastigma_lenticellatum:1.41693697):0.26773502,(Tetrastigma_jinghongense:0.57495839,Tetrastigma_erubescens:0.57495848):1.10971336):0.20218508,Tetrastigma_lineare:1.88685713):8.0554459,((Tetrastigma_tsaianum:0.63775277,Tetrastigma_apiculatum:0.63775287):8.54929153,((Tetrastigma_jinxiuense:0.26265697,Tetrastigma_xishuangbannaense:0.26265706):8.35213993,(((Tetrastigma_kwangsiense:1.46989737,Tetrastigma_tonkinense:1.46989756):6.03915863,(Tetrastigma_pubinerve:5.5805371,((Tetrastigma_pachyphyllum:2.159508,((((Tetrastigma_papillatum:0.026154665,Tetrastigma_lincangense:0.02615457):0.1520917,Tetrastigma_serrulatum:0.17824637):1.0187109,(Tetrastigma_planicaule:0.9283632,Tetrastigma_triphyllum:0.9283633):0.26859407):0.71761023,(Tetrastigma_yiwuense:0.62225117,Tetrastigma_formosanum:0.62225134):1.29231623):0.2449404):2.7866841,(Tetrastigma_yunnanense:2.8843002,Tetrastigma_sichouense:2.88429997):2.0618921):0.6343449):1.928519):0.7498517,(((((Tetrastigma_pseudocruciatum:0.21837265,Tetrastigma_funingense:0.2183725):0.27989047,Tetrastigma_henryi:0.49826307):2.03732643,Tetrastigma_campylocarpum:2.53558979):0.7725175,(((Tetrastigma_godefroyanum:0.59117973,Tetrastigma_obovatum:0.591179845):0.3371578,Tetrastigma_lanyuense:0.92833754):0.2273546,Tetrastigma_subtetragonum:1.15569228):2.1524149):3.9509511,((((Tetrastigma_venulosum:0.54487417,(Tetrastigma_cauliflorum:0.1680133,Tetrastigma_ceratopetalum:0.16801353):0.37686077):3.686639,(Tetrastigma_cruciatum:2.024667395,Tetrastigma_xizangense:2.02466739):2.20684584):0.1182888,Tetrastigma_hemsleyanum:4.349802):0.2322348,(Tetrastigma_caudatum:0.6410422,(Tetrastigma_hypoglaucum:0.06242115,Tetrastigma_retinervium:0.0624211):0.578621):3.94099467):2.67702143):0.9998495):0.3558893):0.5722473):0.7552588):0.12952197):0.62554493,(Tetrastigma_rumicispermum:8.5629,Tetrastigma_obtectum:8.5629):2.13447):22.23302,Cayratia_japonica:32.93039):4.061637,((((Cayratia_oligocarpa:2.3791861,Cayratia_medogensis:2.379186):0.0438829,Cayratia_cordifolia:2.423069):3.551709,(Cayratia_timoriensis:0.63877887,Cayratia_corniculata:0.63877777):5.33599923):17.12497,(Cayratia_pedata:6.21066277,Cayratia_daliensis:6.21066237):16.88908423):13.89228):1.762283,((Cayratia_fugongensis:0.20624644,((Cayratia_geniculata:0.00882239,Cayratia_lanceolata:0.00882251):0.02360741,Cayratia_trifolia:0.03243086):0.1738161):4.83221777,(Cayratia_menglaensis:2.3127002,((Cayratia_ciliifera:0.21115967,Cayratia_cardiospermoides:0.21115977):0.94169833,Cayratia_albifolia:1.1528589):1.159842):2.72576377):33.71584723):16.03352,((Cissus_repens:15.40902,Cissus_hexangularis:15.40902):7.24816,(((Cissus_subtetragona:6.390767,(Cissus_luzoniensis:0.005464815,Cissus_javana:0.0054644):6.385303):7.658065,(Cissus_wenshanensis:10.902994,(((Cissus_repanda:0.005229387,Cissus_pteroclada:0.0052294):0.781968,((Cissus_austroyunnanensis:0.24818143,Cissus_aristata:0.24818154):0.096465,Cissus_kerrii:0.3446464):0.442551):3.798039,((Cissus_adnata:1.378993047,Cissus_assamica:1.37899235):0.88974255,Cissus_triloba:2.26873554):2.316501):6.317756):3.14584):1.62789,Cissus_elongata:15.6767237):6.980458):32.13065):3.11174,((((((Yua_thomsonii:0.2752468,Parthenocissus_semicordata:0.2752468):0.5553361,Parthenocissus_laetevirens:0.8305826):2.274996,Parthenocissus_suberosa:3.105579):3.397332,Parthenocissus_chinensis:6.502911):2.960419,(((Parthenocissus_tricuspidata:2.02676048,Parthenocissus_dalzielii:2.02676048):6.05841352,Parthenocissus_feddei:8.085174):0,(Yua_austro-orientalis:0.673061,Parthenocissus_henryana:0.6730607):2.6131929):6.177076):47.33674,(Ampelocissus_artemisiifolia:3.71508009,((((((Vitis_tsoi:0.6540192,(Vitis_wenxianensis:0.309365887,Vitis_menghaiensis:0.309365867):0.344653319):0.26261322,((Vitis_fengqinensis:0.735066158,(((Vitis_hancockii:0.321260128,Vitis_piasezkii:0.321260099):0.1228330994,Vitis_mengziensis:0.4440931989):0.06631483062,(Vitis_bryoniifolia:0.025164997,Vitis_zhejiang-adstricta:0.025165054):0.485243032):0.224658068):0.153610312,(((Vitis_shenxiensis:0.436039698,Vitis_amurensis:0.436039715):0.169553621,(((Vitis_jinggangensis:0.12569484,Vitis_betulifolia:0.12569487):0.144919425,(Vitis_romanetii:0.14134594,Vitis_wenchowensis:0.14134594):0.129268395):0.029621625,(Vitis_retordii:0.2562607924,Vitis_wilsoniae:0.2562608104):0.04397514762):0.30535741):0.1713541,(((Vitis_ruyuanensis:0.057125846,Vitis_erythrophylla:0.057125835):0.324618031,Vitis_chunganensis:0.381743901):0.366694689,Vitis_davidii:0.748438555):0.02850891):0.111729):0.02795597):0.1530655,(Vitis_luochengensis:1.002158136,(Vitis_balansana:0.3324409184,Vitis_lanceolatifoliosa:0.3324409084):0.6697172076):0.06753979):0.02280209,((Vitis_wuhanensis:0.53414084,(((Vitis_silvestrii:0.22980333,Vitis_hui:0.22980331):0.08002597,Vitis_bellula:0.3098293):0.1801902,Vitis_pseudoreticulata:0.490019536):0.04412134):0.54042336,(((Vitis_pilosonerva:0.59125148,(Vitis_heyneana:0.20272545,Vitis_chungii:0.202725466):0.38852597):0.11737786,(Vitis_longquanensis:0.27958526,Vitis_yunnanensis:0.279585242):0.42904406):0.1110627,((Vitis_bashanica:0.0608743,Vitis_sinocinerea:0.06087425):0.5640399,Vitis_flexuosa:0.6249142):0.19477785):0.2548722):0.01793578):0.03609924,Ampelocissus_hoabinhensis:1.1285993):0.7787737,(Ampelocissus_sikkimensis:1.6991126,(Ampelocissus_butoensis:0.6160463,Ampelocissus_xizangensis:0.6160462):1.0830663):0.2082604):1.807707):53.08499):1.0995):1.83191,(((Ampelopsis_acutidentata:5.5378396,(Ampelopsis_acerifolia:2.3263105,(Ampelopsis_bodinieri:0.808892,Ampelopsis_aconitifolia:0.8088914):1.5174185):3.2115295):7.673941,((Ampelopsis_grossedentata:1.7574383,(((Ampelopsis_mollifolia:0.55297735,Ampelopsis_rubifolia:0.5529775):0.1291608,Ampelopsis_chaffanjonii:0.6821377):0.2918812,(Ampelopsis_humulifolia:0.8393612,(Ampelopsis_tomentosa:0.8386037003,((Ampelopsis_japonica:0.1222938903,Ampelopsis_hypoglauca:0.1222942003):0.3444922,Ampelopsis_gongshanensis:0.4667861003):0.3718175):0.0007576997):0.1346579):0.7834198):0.9749917,Ampelopsis_cantoniensis:2.732431):10.47935):2.593449,((Ampelopsis_glandulosa:2.1990864,Ampelopsis_megalophylla:2.1990864):0.6098746,Ampelopsis_delavayana:2.8089612):12.996269):43.92625):11.50664):59.52471,(((((((Stachyurus_salicifolius:0.3189127,Stachyurus_retusus:0.3189127):5.321228,Stachyurus_himalaicus:5.640141):4.529869,((Stachyurus_obovatus:0.6212717,Stachyurus_cordatulus:0.6212719):0.94428,(Stachyurus_chinensis:1.362144,Stachyurus_yunnanensis:1.3621438):0.203408):8.604458):20.13349,(((((Turpinia_robusta:0.1659277,Turpinia_indochinensis:0.1659277):0.7108951,Turpinia_ovalifolia:0.8768227):1.0354254,(Turpinia_formosana:0.771458,Turpinia_simplicifolia:0.771458):1.14079):1.701232,((Turpinia_macrosperma:0.6183558,(Turpinia_pomifera:0.5002405,(Turpinia_subsessilifolia:0.26496562,Turpinia_cochinchinensis:0.2649656):0.2352749):0.1181154):1.385015,((Turpinia_ternata:0.812039,Turpinia_montana:0.812039):0.072854,(Turpinia_affinis:0.6539541,Turpinia_arguta:0.65395422):0.2309388):1.118478):1.610109):2.48282,(((Staphylea_yuanjiangensis:0.20358,(Staphylea_campanulata:0.11512621,Staphylea_bumalda:0.11512621):0.08845379):1.0594055,(Staphylea_forrestii:1.1088898,(Staphylea_shweliensis:0.03220881,Staphylea_holocarpa:0.03220881):1.07668099):0.1540957):3.0139345,Euscaphis_japonica:4.27692):1.81938):24.2072):96.15758,(((((((((Dracontomelon_macrocarpum:4.763092,(Dracontomelon_duperreanum:0.58637335,Spondias_lakonensis:0.58637335):4.17671865):13.705018,(Lannea_coromandelica:9.87429,Choerospondias_axillaris:9.87429):8.59382):33.31101,((((Dobinea_vulgaris:7.67023,Dobinea_delavayi:7.67023):20.17387,((((Rhus_potaninii:4.969331892,(Rhus_punjabensis:0.7448088,Rhus_wilsonii:0.7448084):4.224523):2.6963839,(Rhus_teniana:2.271179,Rhus_hypoleuca:2.271179):5.394537):7.134634,(((((((Toxicodendron_griffithii:0.28382279,Toxicodendron_radicans:0.283822732):0.7774746,Toxicodendron_trichocarpum:1.51029892):0,Toxicodendron_fulvum:1.51029899):6.8155956,(Toxicodendron_hookeri:5.72435216,(Toxicodendron_acuminatum:4.61168192,Toxicodendron_hirtellum:4.6116818):1.1126702):2.1525408):0.9482072,((Toxicodendron_sylvestre:4.34497,Toxicodendron_succedaneum:4.34497):3.931684,(((Toxicodendron_vernicifluum:2.6380906,Toxicodendron_wallichii:2.6380906):2.6683714,Toxicodendron_grandiflorum:5.306462):1.0760438,(Toxicodendron_yunnanense:2.446945,(Toxicodendron_calcicola:0.55411958,Toxicodendron_delavayi:0.55411958):1.89282552):3.9355608):1.8941482):0.548446):2.00029,(Pistacia_chinensis:4.65491,Pistacia_weinmanniifolia:4.65491):6.17048):0.55575,(Rhus_chinensis:11.23925,Cotinus_coggygria:11.23925):0.14189):3.41921):5.29705,(((Semecarpus_longifolius:1.91542119,Semecarpus_cuneiformis:1.9154211):12.23590954,((Drimycarpus_anacardiifolius:1.47857087,Drimycarpus_racemosus:1.478571):10.664626,(Semecarpus_reticulatus:1.995949,Semecarpus_microcarpus:1.9959493):10.147247):2.008134539):1.219649461,((Mangifera_siamensis:2.567483,Mangifera_sylvatica:2.567483):7.323827,(Mangifera_laurina:1.38342895,Mangifera_persiciforma:1.383429):8.507881):5.47967):4.72642):7.7467):8.76106,((Cotinus_nana:20.52722,(Pegia_sarmentosa:19.24919,Pegia_nitida:19.24919):1.278034):6.540742,Cotinus_szechuanensis:27.067965):9.537194):11.61045,((Buchanania_arborescens:0.93062236,(Buchanania_microphylla:0.4529931,Buchanania_latifolia:0.45299306):0.4776293):1.525151,Buchanania_yunnanensis:2.45577331):45.75984):3.56351):17.41314,((((Garuga_floribunda:1.92534138,((Garuga_pierrei:2.25368633,Canarium_bengalense:0.498746):0,Canarium_album:2.25368644):1.4265955):0.5459888,(Canarium_parvum:1.4217674,Garuga_pinnata:1.421767):1.0495636):28.72076,((Canarium_subulatum:2.295852,(Canarium_tonkinense:0.9991693,(Canarium_strictum:0.617989,Garuga_forrestii:0.6179894):0.38118):1.296683):6.161358,Canarium_pimela:8.4572104):22.73488):17.40798,(Protium_serratum:1.148426,Protium_yunnanense:1.148426):47.451644):20.59219):13.29637,(Peganum_multisectum:39.22991,(Peganum_nigellastrum:5.36444,((((Nitraria_tangutorum:0.583977,(Nitraria_pamirica:0.1034824,Nitraria_roborowskii:0.1034824):0.4804946):0.5365874,Nitraria_sibirica:1.1205644):0.6495456,Nitraria_sphaerocarpa:1.77011):1.736706,Peganum_harmala:3.506816):1.857624):33.86547):43.25872):2.4684,((((Picrasma_chinensis:11.50956,Picrasma_quassioides:11.50956):36.82102,((((Ailanthus_guangxiensis:2.544459,Ailanthus_triphysa:2.544458):6.265371,Ailanthus_vilmoriniana:8.809829):11.91001,((Ailanthus_fordii:0.071179035,Ailanthus_altissima:0.0711778):1.83313,Ailanthus_giraldii:1.9043078):18.81553):15.21161,(Brucea_mollis:24.06946,Brucea_javanica:24.06946):11.86199):12.39913):23.16903,((((((Haplophyllum_dauricum:5.32544,(Haplophyllum_tragacanthoides:0.4954558,Haplophyllum_acutifolium:0.4954558):4.8299842):33.12229,(((Paramignya_confertifolia:14.15650985,((((Atalantia_buxifolia:5.512978,(Atalantia_guillauminii:0.761857,(Atalantia_acuminata:0.6014353,Atalantia_fongkaica:0.6014353):0.1604217):4.7511213):3.4061417,(Atalantia_henryi:2.4819631,(Atalantia_kwangtungensis:0.793728,Atalantia_dasycarpa:0.793728):1.6882353):6.4371567):2.66426,((Citrus_cavaleriei:1.2693312,(Citrus_hystrix:0.45621,Citrus_trifoliata:0.45621):0.8131212):3.4427587,Citrus_japonica:4.7120899):6.87129):2.46099,Luvunga_scandens:14.044371):0.11214):2.82144,Murraya_paniculata:16.97795):1.57675,((((((Clausena_odorata:0.60115492,Clausena_yunnanensis:0.6011551):0.5449756,Clausena_hainanensis:1.146130531):0.5257578,Clausena_emarginata:1.67188833):3.7917115,(Clausena_excavata:0.68537845,(Clausena_vestita:0.34312856,Clausena_lenis:0.34312856):0.34224984):4.7782215):3.7574302,(Clausena_dunniana:0.2629373,Clausena_lansium:0.2629373):8.9580927):8.78347,((((((((Glycosmis_esquirolii:0.9272822,Glycosmis_lucida:0.9272822):1.5432046,(Glycosmis_montana:0.04488844,Glycosmis_parviflora:0.04488826):2.4255983):0.7310067,Glycosmis_cochinchinensis:3.2014934):0.7031237,(Glycosmis_oligantha:0.26899018,Glycosmis_pseudoracemosa:0.26899034):3.6356267):4.202413,(Glycosmis_pentaphylla:5.686935,(Glycosmis_craibii:2.3473943,(Glycosmis_longifolia:0.27122625,Glycosmis_xizangensis:0.27122627):2.07616815):3.3395407):2.420095):1.3454133,Micromelum_integerrimum:9.45244047):6.6292467,Micromelum_falcatum:16.0816897):1.58133,Murraya_koenigii:17.66302):0.34148):0.5502):19.89303):9.94511,(Boenninghausenia_albiflora:28.05498,Psilopeganum_sinense:28.05498):20.33786):0.583064,(((Murraya_microphylla:0.4123382,Murraya_kwangsiensis:0.4123382):0.5333901,Murraya_euchrestifolia:0.9457286):7.717714,(Murraya_tetramera:3.0945209,(Murraya_alata:0.1887748,Murraya_crenulata:0.1887754):2.905746):5.568922):40.31246):2.855916,((((((((Tetradium_trichotomum:0.56233274,Tetradium_calcicola:0.56233284):0.07939336,(Tetradium_ruticarpum:0.0397472,Tetradium_fraxinifolium:0.03974747):0.6019788):4.260935,Tetradium_daniellii:4.902661):6.577979,(Tetradium_austrosinense:0.0020136,Tetradium_glabrifolium:0.0020136):11.478627):7.08461,(Phellodendron_chinense:2.39222,Phellodendron_amurense:2.39222):16.17303):7.11131,(((Zanthoxylum_laetum:9.83623822,Zanthoxylum_liboense:9.8362382):0.4616819,(Zanthoxylum_stipitatum:6.9814419,((Zanthoxylum_multijugum:3.748347,((Zanthoxylum_dimorphophyllum:0.51900962,Zanthoxylum_macranthum:0.51901):1.2570671,(Zanthoxylum_myriacanthum:0.099505325,Zanthoxylum_integrifolium:0.09950529):1.67657155):1.9722699):1.761853,(((Zanthoxylum_khasianum:0.1754045,Zanthoxylum_acanthopodium:0.1754044):2.4604536,(Zanthoxylum_schinifolium:1.8053011,(Zanthoxylum_motuoense:1.29335,Zanthoxylum_scandens:1.29335):0.5119514):0.8305567):0.5348194,(Zanthoxylum_collinsiae:1.34559511,Zanthoxylum_avicennae:1.3455951):1.8250827):2.3395219):1.471242):3.3164791):4.9785199,((Murraya_exotica:11.06066,Toddalia_asiatica:11.06066):3.9244177,((((Zanthoxylum_pteracanthum:1.6977529,(Zanthoxylum_molle:0.1514976,Zanthoxylum_micranthum:0.1514978):1.546255):6.829575,((((Zanthoxylum_yuanjiangense:1.71560196,(Zanthoxylum_dissitum:1.4945773,Zanthoxylum_piasezkii:1.49457724):0.22102492):2.21933478,(Zanthoxylum_stenophyllum:0.57728106,Zanthoxylum_leiboicum:0.57728106):3.35765584):0.48052456,(Zanthoxylum_echinocarpum:2.09618627,Zanthoxylum_armatum:2.09618607):2.31927536):0.85202834,(Zanthoxylum_wutaiense:1.80640392,Zanthoxylum_undulatifolium:1.80640397):3.4610857):3.2598377):2.87168826,((((((((Zanthoxylum_kwangsiense:0.2594082,Zanthoxylum_esquirolii:0.25940893):0.2295038,Zanthoxylum_simulans:0.4889125):0.19054286,Zanthoxylum_bungeanum:0.67945536):1.1245051,(Zanthoxylum_calcicola:0.298410397,Zanthoxylum_ailanthoides:0.298410397):1.50555):0.2001434,Zanthoxylum_glomeratum:2.00410396):3.7050131,(Zanthoxylum_pilosulum:0.97433685,(Zanthoxylum_nitidum:0.10830586,Zanthoxylum_xichouense:0.10830546):0.8660312):4.7347799):2.8754829,Zanthoxylum_rhombifoliolatum:8.58459963):1.8524461,Zanthoxylum_oxyphyllum:10.43704643):0.9619699):0.14400174,(Zanthoxylum_austrosinense:0.25376647,Zanthoxylum_tomentellum:0.253767):11.2892508):3.4420607):0.2913623):10.40012):9.69312,(((Melicope_semecarpifolia:1.9594821,(Melicope_triphylla:0.7687028,Melicope_patulinervia:0.7687028):1.1907793):2.0699427,(Melicope_glomerata:0.2565232,Melicope_lunu-ankenda:0.2565232):3.7729017):7.9291653,(Acronychia_pedunculata:5.06963,Melicope_pteleifolia:5.06963):6.88896):23.41109):4.2467,(((((Skimmia_arborescens:1.8593243,Skimmia_melanocarpa:1.85932359):0,(Skimmia_reevesiana:0.0158132,Skimmia_multinervia:0.01581328):1.8435108):0.2994861,Skimmia_laureola:2.1588097):18.48853,Dictamnus_dasycarpus:20.64734):2.36111,Orixa_japonica:23.00845):16.60793):12.21544):13.66825,Harrisonia_perforata:65.50007):5.99954):1.85189,(((Xylocarpus_granatum:12.55015,((Toona_sureni:4.253824,Toona_fargesii:4.253824):4.119746,(Toona_ciliata:4.052181,Toona_sinensis:4.052181):4.321389):4.17658):14.75877,Chukrasia_tabularis:27.30892):22.96473,((((((((Munronia_unifoliolata:15.65549194,Munronia_yinggelingensis:15.65549194):2.9318,Munronia_pinnata:18.58729):2.82888,Turraea_pubescens:21.416169):0.59321,Cipadessa_baccifera:22.0093783):1.49085,(((((Aglaia_rimosa:4.1639988,(((Aglaia_elaeagnoidea:0.6964842,Aglaia_teysmanniana:0.69648433):0.2889021,Aglaia_edulis:0.9853862):2.983018,Aglaia_lawii:3.9684047):0.1955942):0.6870973,((Aglaia_spectabilis:0.161092,Aglaia_perviridis:0.1610918):3.4206696,Reinwardtiodendron_humile:3.5817616):1.2693347):2.9172637,(Aphanamixis_polystachya:5.25827,Aglaia_odorata:5.25827):2.5100899):1.51154,Chisocheton_cumingianus:9.2799):1.08673,Dysoxylum_arborescens:10.36663):13.1336):4.90744,((Heynea_trijuga:3.8619318,Walsura_pinnata:3.861931):5.405028,(Walsura_robusta:0.6131087,Heynea_velutina:0.6131087):8.653851):19.14071):14.8883902,(((Dysoxylum_hongkongense:8.7809242,Dysoxylum_lenticellatum:8.780923):1.813604,((Dysoxylum_pallens:0.5026092,Dysoxylum_mollissimum:0.502609):3.3028362,(Dysoxylum_densiflorum:2.7063193,(Dysoxylum_gotadhora:0.6494424,Dysoxylum_grande:0.6494424):2.0568768):1.099126):6.7890818):19.2339402,(Dysoxylum_cumingianum:28.43055,Melia_azedarach:28.43055):1.39792):13.46759):0.3758398,(Dysoxylum_parasiticum:2.964728,Dysoxylum_excelsum:2.964728):40.7071701):6.60175):23.07785):11.60553):1.62052,(((((((((((Mischocarpus_sundaicus:0.5380734,Mischocarpus_pentapetalus:0.53807338):0.8335866,Mischocarpus_hainanensis:1.37166):15.1687,Arytera_littoralis:16.54036):11.03857,Eurycorymbus_cavaleriei:27.57893):4.77611,((Allophylus_dimorphus:11.39515,(Allophylus_caudatus:8.539696,((Allophylus_cobbe:1.1052713,(Allophylus_trichophyllus:0.535789488,(Allophylus_chartaceus:0.02762296,Allophylus_timoriensis:0.02762296):0.50816629):0.56948211):6.5626877,(((Allophylus_repandifolius:0.33537643,(Allophylus_hirsutus:0.07189896,Allophylus_petelotii:0.07189873):0.26347777):0.12911547,Allophylus_longipes:0.4644919):0.1351681,Allophylus_viridis:0.59966):7.0682991):0.8717369):2.855454):10.20701,Cardiospermum_halicacabum:21.60216):10.75288):1.01187,((((Nephelium_chryseum:2.2398909,Nephelium_topengii:2.2398906):5.4458994,Pometia_pinnata:7.68579):3.11933,((Dimocarpus_confinis:1.0522209,Dimocarpus_yunnanensis:1.052221):7.131469,(Xerospermum_bonii:5.503637,Dimocarpus_fumatus:5.503637):2.680053):2.62143):13.32965,((Lepisanthes_senegalensis:11.03585,(Lepisanthes_hainanensis:6.2847361,((Lepisanthes_browniana:0.68000899,(Lepisanthes_basicardia:0.50120367,Lepisanthes_cauliflora:0.5012038):0.17880539):1.25364301,(Lepisanthes_oligophylla:1.8000121,Lepisanthes_unilocularis:1.8000121):0.1336399):4.351084):4.751114):2.38772,((Sapindus_delavayi:0.3839722,Sapindus_rarak:0.383973):3.873427,(Sapindus_saponaria:0.5132646,Sapindus_tomentosus:0.5132646):3.744135):9.16617):10.7112):9.23214):4.76244,((Paranephelium_hystrix:13.6404918,Paranephelium_hainanense:13.64049):8.98887,((Pavieasia_yunnanensis:0.257505,Pavieasia_kwangsiensis:0.257505):0.144332,Amesiodendron_chinense:0.401837):22.227523):15.49999):4.60949,(Koelreuteria_bipinnata:2.67843,(Koelreuteria_paniculata:0.2118269,Koelreuteria_elegans:0.211827):2.466603):40.06041):9.41018,((Harpullia_cupanioides:7.55913,Boniodendron_minus:7.55913):0.84786,Dodonaea_viscosa:8.40699):43.74203):2.21442,((((Dipteronia_sinensis:11.0038,Dipteronia_dyeriana:11.0038):0.97288,(((((((((Acer_maximowiczii:0.7772607,Acer_kuomeii:0.777260854):1.9178537,Acer_fenzelianum:2.695114414):1.2051708,(Acer_ukurunduense:3.56490851,((Acer_oligocarpum:0.34742629,Acer_acutum:0.3474262):1.09619204,Acer_shenkanense:1.44361808):2.12129037):0.33537639):0.5804563,((Acer_thomsonii:0.8123125,Acer_tenellum:0.81231249):2.216117,(Acer_flabellatum:0.50533551,Acer_crassum:0.5053356):2.523094):1.452312):0.4598208,Acer_serrulatum:4.940562224):0.6490579,(((Acer_laxiflorum:0.206964504,Acer_yui:0.20696445):2.70204775,Acer_yinkunii:2.9090123):2.1545523,Acer_albopurpurascens:5.0635644):0.5260555):0.471821,(Acer_wangchii:0.10908419,Acer_miaotaiense:0.10908416):5.9523571):3.822517,((((Acer_acuminatum:0.9459032,((((Acer_gracilifolium:0.24016297,Acer_poliophyllum:0.240162937):0.244546163,Acer_paxii:0.484709133):0.008683567,Acer_forrestii:0.4933926):0.28166496,Acer_coriaceifolium:0.77505756):0.17084574):3.57834,(((Acer_sutchuenense:0.3562736,Acer_laurinum:0.35627365):3.62572906,(((Acer_pinnatinervium:0.56873372,Acer_buergerianum:0.56873374):1.42774384,((Acer_confertifolium:0.71363676,(Acer_chingii:0.409441,Acer_paihengii:0.40944086):0.3041957):0.1512278,Acer_pictum:0.86486458):1.131613):0.2756821,Acer_sino-oblongum:2.27215979):1.709843):0.4578058,(Acer_kungshanense:3.5130907,(Acer_metcalfii:0.23281229,Acer_mandshuricum:0.23281232):3.28027848):0.92671766):0.08443494):5.042935,(Acer_tsinglingense:7.48911212,Acer_stachyophyllum:7.48911212):2.07806598):0.1403111,((Acer_miaoshanicum:7.04897363,Acer_nikoense:7.04897373):2.14372727,((((((Acer_pauciflorum:1.661224462,((Acer_campbellii:0.313754954,Acer_oblongum:0.313755):0.0348376,Acer_griseum:0.34859256):1.3126322):1.3277996,(Acer_komarovii:2.7640478,Acer_fulvescens:2.76404776):0.2249764):3.6649449,(((Acer_shihweii:0.67845099,Acer_linganense:0.67845078):0.7152515,Acer_caudatum:1.3937023):4.522273,(((Acer_ceriferum:0.2331705,Acer_laevigatum:0.2331707):0.7257554,Acer_tutcheri:0.95892586):4.576542132,Acer_kwangnanense:5.535468252):0.380507168):0.7379937):0.4338509,((Acer_caesium:3.061013411,Acer_oliverianum:3.06101342):0.1239581,(Acer_tibetense:1.304333,Acer_lungshengense:1.30433272):1.8806388):3.9028483):0.7617783,(Acer_chienii:5.002582904,Acer_sikkimense:5.00258304):2.8470153):1.1714818,((((Acer_leipoense:1.3419871,Acer_cappadocicum:1.3419871):1.41272594,(Acer_sterculiaceum:1.4076008,Acer_duplicatoserratum:1.407600511):1.34711234):3.73723536,((((Acer_wardii:1.01199021,Acer_morrisonense:1.01199025):0.06581256,Acer_caudatifolium:1.07780303):2.35180653,(Acer_lucidum:1.29635191,(Acer_chunii:0.227243,Acer_hilaense:0.22724327):1.06910894):2.13325752):2.4517778,((Acer_truncatum:0.414887431,Acer_triflorum:0.414887211):1.179296,Acer_tonkinense:1.5941832):4.287204):0.610561):2.228889,(((Acer_henryi:0.60391875,Acer_pubipetiolatum:0.60391879):0.58605389,Acer_wilsonii:1.18997274):6.27249426,((Acer_pentaphyllum:3.2266297,((Acer_sycopseoides:0.5271331,Acer_barbinerve:0.5271329):2.5385204,(Acer_pilosum:2.18030304,(((Acer_sinopurpurascens:0.7223329,Acer_kweilinense:0.7223331):0.6664944,(Acer_pubinerve:0.9625942,Acer_longipes:0.96259436):0.793891489):0,(Acer_yangbiense:0.1537478055,Acer_sinense:0.153747825):1.602737995):0.7914756):0.8853503):0.1609766):2.736397,(Acer_amplum:0.91959924,Acer_cordatum:0.919599114):5.04342776):1.4994398):1.2583706):0.3002427):0.1716207):0.5147886):0.1764687):0.5091519,((((Acer_pectinatum:3.76099,Acer_davidii:3.76099):1.47815,Acer_tegmentosum:5.23914):1.90379,Acer_tataricum:7.14293):1.59364,(((Acer_pseudosieboldianum:0.59459,Acer_elegantulum:0.59459):1.51513,Acer_fabri:2.10972):3.76824,Acer_erianthum:5.87796):2.85861):1.65654):1.58357):29.91044,((Aesculus_assamica:3.7255,Aesculus_chinensis:3.7255):13.70593,Handeliodendron_bodinieri:17.43143):24.45569):10.30612,Delavaya_toxocarpa:52.19324):2.1702):6.79101,Xanthoceras_sorbifolium:61.15445):25.4231):4.64881,(Biebersteinia_heterostemon:22.00633,Biebersteinia_odora:22.00633):69.22003):29.4124,((((Perrottetia_arisanensis:1.45171,Perrottetia_racemosa:1.45171):39.08877,Dipentodon_sinicus:40.54048):10.91802,(Tapiscia_sinensis:8.630315,Tapiscia_yunnanensis:8.630315):42.828185):65.22076,(((((((((Colona_thorelii:1.17957,Colona_floribunda:1.17957):10.67086,((Microcos_stauntoniana:2.512395,(((Grewia_henryi:0.62937775,((Grewia_concolor:0.03503737,Grewia_urenifolia:0.035037392):0.536735666,Grewia_macropetala:0.571773056):0.057604664):0.37124849,(((((Grewia_chuniana:0.553819872,Grewia_hirsuta:0.553819852):0.133618088,((Grewia_kwangtungensis:0.206337645,(Grewia_multiflora:0.0572688925,Grewia_lacei:0.0572688615):0.149068798):0.21032709,Grewia_latiglandulosa:0.416664772):0.2707732):0.1598704,Grewia_piscatorum:0.84730836):0.06879161,((Grewia_retusifolia:0.288246722,Grewia_falcata:0.28824677):0.2450163,Grewia_yinkiangensis:0.53326307):0.38283691):0.075833446,(((Grewia_cuspidatoserrata:0.902843108,((Grewia_abutilifolia:0.54516103,(Grewia_acuminata:0.015046713,Grewia_brachypoda:0.015046703):0.530114327):0.161208773,Grewia_sessiliflora:0.70636984):0.1964733):0.005110177,Grewia_eriocarpa:0.9079533):0.005782136,(((Microcos_paniculata:0.349074981,(Grewia_rhombifolia:0.035292107,Grewia_biloba:0.035292114):0.313782911):0.124934409,(Grewia_tiliifolia:0.097950002,Grewia_angustisepala:0.097950008):0.3760594):0.008463832,Grewia_celtidifolia:0.482473232):0.431262184):0.07819798):0.008692814):0.03244377,(Grewia_permagna:0.866131363,Grewia_oligandra:0.8661314):0.1669386):1.479325):4.550245,Microcos_chungii:7.06264):4.78779):16.78535,((Corchorus_aestuans:5.02145,(Corchorus_olitorius:1.664118,Corchorus_trilocularis:1.664118):3.357332):17.4646,(Triumfetta_cana:11.5124,(((Triumfetta_grandidens:0.38096912,Triumfetta_pilosa:0.38096922):0.99382558,Triumfetta_semitriloba:1.3747948):9.68355,(Triumfetta_annua:9.3528,Triumfetta_rhomboidea:9.3528):1.7055448):0.4540552):10.97365):6.14973):4.96312,Commersonia_bartramia:33.5989):1.82703,((Melochia_corchorifolia:0.06386,Waltheria_indica:0.06386):34.68047,(((Byttneria_grandifolia:6.40648,(Byttneria_integrifolia:1.8767067,Byttneria_pilosa:1.8767067):4.5297733):17.92306,Kleinhovia_hospita:24.32954):1.60669,Ambroma_augustum:25.936232):8.8081):0.6816):6.37856,(((((((Bombax_insigne:2.28974,(Bombax_ceiba:0.0737412,Bombax_cambodiense:0.0737412):2.215999):24.7981,((((Hibiscus_surattensis:2.0524291,(Hibiscus_sinosyriacus:1.9146015,((Hibiscus_syriacus:0.8528556,Hibiscus_austroyunnanensis:0.8528557):0.9311909,(Hibiscus_trionum:1.121941,(Hibiscus_grewiifolius:1.1219407,Hibiscus_indicus:1.12194057):3.000000106e-07):0.6621057):0.1305549):0.1378276):3.417031,(((((Hibiscus_lobatus:0.024099677,Hibiscus_taiwanensis:0.0240998):0.1255989,Hibiscus_leviseminus:0.14969856):1.9499144,((((Hibiscus_hamabo:0.22798137,Hibiscus_aridicola:0.227981418):0.46684008,Hibiscus_hispidissimus:0.6948216):0.4356894,Hibiscus_fragrans:1.130511036):0.29294792,Hibiscus_yunnanensis:1.42345879):0.67615428):1.127499,((Abelmoschus_crinitus:0.19164947,Abelmoschus_moschatus:0.1916495):1.7605904,((Abelmoschus_manihot:0.22458,Abelmoschus_sagittifolius:0.22458):0.313916,Abelmoschus_muliensis:0.5384958):1.413744):1.274872):0.829372,(((Hibiscus_macrophyllus:0.893764,Hibiscus_labordei:0.893764):0.2490017,Hibiscus_tiliaceus:1.1427655):2.588964,Hibiscus_paramutabilis:3.7317297):0.3247546):1.412976):8.37234,(((Urena_repanda:0.75953968,Urena_procumbens:0.75954):3.91829,(Nayariophyton_zizyphifolium:0.4442347,Urena_lobata:0.4442351):4.2335949):6.29229,(Decaschistia_mouretii:4.433044,(Kydia_calycina:0.41822,Kydia_glabrescens:0.4182204):4.014824):6.537076):2.87168):9.99723,(((Thespesia_lampas:0.08098,Thespesia_populnea:0.08098):22.59315,((Alcea_nudiflora:8.46673,((Malva_verticillata:3.75343,Malva_pusilla:3.75343):3.87317,Althaea_officinalis:7.6266):0.84013):8.34795,((((Abutilon_theophrasti:0.0086858,Abutilon_gebauerianum:0.0086859):1.661023,(Abutilon_hirtum:1.5004802,Abutilon_indicum:1.5004802):0.1692288):6.686821,((Abutilon_guineense:0.78018391,Abutilon_roseum:0.7801841):4.955298,(Abutilon_paniculatum:3.4073083,Abutilon_sinense:3.407308):2.328174):2.621048):2.47947,(((((Sida_orientalis:0.9546763,Sida_cordifolia:0.9546762):0.0757378,(Sida_cordifolioides:0.64975247,(Sida_szechuensis:0.28331111,Sida_javensis:0.28331103):0.3664415):0.3806613):1.9037846,(Sida_alnifolia:0.04365285,Sida_chinensis:0.043653):2.8905456):0.9784242,((Sida_yunnanensis:0.6398458,(Sida_subcordata:0.577774405,Sida_cordata:0.5777746):0.062071):1.106757,(Sida_mysorensis:0.5642434,Sida_acuta:0.5642434):1.1823594):2.16602):0.5515472,Sida_rhombifolia:4.46417):6.37183):5.97868):5.85945):1.11315,Wissadula_periplocifolia:23.78728):0.05175):3.24881):1.56572,((((Firmiana_pulcherrima:1.403854,Firmiana_kwangsiensis:1.4038536):8.932288,((Firmiana_danxiaensis:2.2375661,Firmiana_major:2.237566):3.613018,((Firmiana_hainanensis:1.2999448,Firmiana_simplex:1.2999448):0.7889783,Firmiana_colorata:2.0889235):3.761661):4.485558):14.9865,(((((((Sterculia_gengmaensis:2.7021203,Sterculia_yuanjiangensis:2.702121):0.6987111,(Sterculia_pexa:0.30455866,Sterculia_monosperma:0.304559):3.096273):1.017823,Sterculia_henryi:4.418655):3.716994,(Sterculia_lanceifolia:7.9566738,(Sterculia_villosa:5.4506407,(Sterculia_cinnamomifolia:2.8315126,(Sterculia_kingtungensis:2.6294335,(Sterculia_scandens:0.53735,Sterculia_hymenocalyx:0.5373497):2.0920835):0.2020796):2.619127):2.506033):0.1789754):11.24406,(Sterculia_simaoensis:2.21009,(Sterculia_tonkinensis:0.1629804,Sterculia_subracemosa:0.16298117):2.047109):17.16962):3.174391,(((Sterculia_principis:2.26854401,(Sterculia_euosma:1.0190892,(Sterculia_foetida:0.97664481,(Sterculia_pinbienensis:0.8256109,Sterculia_ceramica:0.8256103):0.1510354):0.0424436):1.2494543):4.2935783,((Sterculia_hainanensis:2.3047911,(Sterculia_subnobilis:0.3035047,Sterculia_lanceolata:0.303504):2.0012857):4.2573287,(Sterculia_impressinervis:0.600853,Sterculia_brevissima:0.6008529):5.9612659):3.599999985e-06):10.5349,(Sterculia_micrantha:1.4344348,Sterculia_guangxiensis:1.434435):15.6625877):5.457077):1.63879,(Heritiera_parvifolia:4.383672,(Heritiera_littoralis:0.6422955,Heritiera_angustata:0.6422954):3.741375):19.80922):1.12975):0.2584,Pterygota_alata:25.58104):3.07252):0.39303,(Diplodiscus_trichospermus:10.36445,Berrya_cordifolia:10.36445):18.68214):0.06458,(Craigia_kwangsiensis:7.80036,(((((Tilia_jiaodongensis:0.13316499,Tilia_likiangensis:0.1331649):2.15376105,Tilia_chinensis:2.28692598):2.12467447,(((Tilia_tuan:1.306007465,Tilia_endochrysea:1.306007361):0.22798977,(((Tilia_henryana:0.29768795,Tilia_japonica:0.29768773):0.23714083,Tilia_callidonta:0.5348288):0.05862563,(Tilia_miqueliana:0.2430503,Tilia_chingiana:0.2430503):0.35040418):0.94054284):0.6347422,((Tilia_oliveri:0.17148844,Tilia_kueichouensis:0.17148874):1.9059534,(Tilia_mandshurica:0.26556791,Tilia_nobilis:0.26556826):1.81187394):0.09129731):2.242861):0.59323865,(((Tilia_amurensis:1.45462927,(Tilia_paucicostata:0.96462953,Tilia_membranacea:0.96462965):0.48999964):0.29097995,Tilia_mongolica:1.7456093):0.29913025,Tilia_taishanensis:2.04473939):2.96009965):1.02046,Craigia_yunnanensis:6.025299):1.775061):21.31081):0.60487,(((((Helicteres_viscida:0.0159005,Helicteres_angustifolia:0.0159006):5.8968963,((Helicteres_elongata:1.1543369,(Helicteres_isora:1.00597901,Helicteres_plebeja:1.0059789):0.1483579):1.0721685,Helicteres_obtusa:2.2265054):3.6862916):2.180322,Helicteres_prostrata:8.093119):3.121781,(Helicteres_glabriuscula:1.3748858,(Helicteres_hirsuta:0.1850604,Helicteres_lanceolata:0.18506024):1.1898256):9.840014):10.26153,(((Reevesia_formosana:1.61681763,Reevesia_rubronervia:1.61681771):0.07990627,((Reevesia_shangszeensis:0.6090451,(Reevesia_glaucophylla:0.023857615,Reevesia_thyrsoidea:0.023857615):0.585187485):0.3168332,(((Reevesia_pubescens:0.17785713,Reevesia_lancifolia:0.1778571815):0.1941933,(Reevesia_longipetiolata:0.02775046,Reevesia_lumlingensis:0.027750503):0.3443):0.4460737,(Reevesia_botingensis:0.16401064,Reevesia_rotundifolia:0.16401063):0.65411357):0.1077541):0.7708456):0.4396461,((Reevesia_orbicularifolia:0.65196729,(Reevesia_pycnantha:0.4406348,Reevesia_tomentosa:0.440634783):0.2113325):1.483169017,Reevesia_lofouensis:2.135136317):0.001233683):19.34006):8.23961):1.85674,((((Pterospermum_yunnanense:0.2767866,Pterospermum_truncatolobatum:0.2767862):2.494364,Pterospermum_acerifolium:2.7711506):14.66619,(((Pterospermum_lanceifolium:0.8787879,Pterospermum_niveum:0.8787875):5.1073825,(Pterospermum_menglunense:1.83405,(Pterospermum_heterophyllum:0.6772384,Pterospermum_kingtungense:0.677238278):1.156812):4.15212):6.191211,Pterospermum_proteus:12.177381):5.259959):8.16032,((((Eriolaena_quinquelocularis:1.930791,Eriolaena_kwangsiensis:1.93079):2.15585,Corchoropsis_crenata:4.08664):12.14177,(Eriolaena_spectabilis:4.407411,(Eriolaena_glabrescens:0.23316209,Eriolaena_candollei:0.233162):4.174248):11.821):6.67411,((Excentrodendron_tonkinense:1.5452394,Burretiodendron_esquirolii:1.5452394):9.9828106,(Burretiodendron_kydiifolium:0.329941,Excentrodendron_obconicum:0.3299408):11.198109):11.37447):2.69514):5.97512):10.23171):53.45797,((((Diarthron_tianschanicum:2.188651,((Diarthron_linifolium:0.78874283,Diarthron_altaicum:0.78874283):0.22334017,Diarthron_vesiculosum:1.01208319):1.176568):39.67514,((((Wikstroemia_gracilis:0.358303301,Wikstroemia_fargesii:0.3583029):6.220558,(((Wikstroemia_liangii:2.30857963,(Wikstroemia_mononectaria:1.338493,Wikstroemia_ligustrina:1.33849295):0.97008715):3.202272,(((((Wikstroemia_linoides:0.026628525,Wikstroemia_delavayi:0.026628025):1.15240351,((Wikstroemia_lamatsoensis:0.185751475,Wikstroemia_indica:0.185751035):0.6975811,Wikstroemia_leptophylla:0.883332335):0.2956993):1.598871,Wikstroemia_huidongensis:2.777902815):1.3352739,(Wikstroemia_cochlearifolia:3.49012345,((Wikstroemia_baimashanensis:0.64762801,Wikstroemia_paxiana:0.6476281):1.705018465,(((Wikstroemia_nutans:0.8526542,((Wikstroemia_pilosa:0.372095345,Wikstroemia_longipaniculata:0.37209516):0.035121105,Wikstroemia_angustifolia:0.407216066):0.4454381):0.1041853,Wikstroemia_techinensis:0.956839465):0.6472356,(Wikstroemia_subcyclolepidota:0.296240215,Wikstroemia_capitata:0.296239935):1.30783495):0.7485714):1.137477):0.62305335):0.003730185,((Wikstroemia_reginaldi-farreri:0.56285945,Wikstroemia_monnula:0.56285935):1.99491575,(((Wikstroemia_linearifolia:0.18334631,Wikstroemia_anhuiensis:0.1833462):0.70878432,Wikstroemia_hainanensis:0.89213013):1.2216733,Wikstroemia_stenophylla:2.11380368):0.4439713):1.559132):1.3939447):0.7132814,(((Wikstroemia_retusa:1.93901938,((Wikstroemia_glabra:1.2204063,(((Wikstroemia_capitatoracemosa:0.14422665,Wikstroemia_lanceolata:0.1442267):0.54429568,Wikstroemia_taiwanensis:0.68852249):0.21368285,Wikstroemia_lichiangensis:0.9022052):0.31820108):0.67571494,Wikstroemia_haoi:1.89612094):0.04289814):1.54328974,(Wikstroemia_scytophylla:0.12325824,Wikstroemia_chui:0.12325802):3.3590511):1.985473,Wikstroemia_alternifolia:5.467782):0.7563511):0.3547279):0.2703991,((((Wikstroemia_chamaedaphne:0.28572282,Wikstroemia_sinoparviflora:0.28572297):0.20715038,((Wikstroemia_fuminensis:0.05490591,Wikstroemia_pachyrachis:0.05490606):0.1523177,Wikstroemia_trichotoma:0.20722362):0.2856496):0.5665327,(Wikstroemia_micrantha:0.6934415,((Wikstroemia_dolichantha:0.1131249,Wikstroemia_pampaninii:0.1131251):0.4427787,Wikstroemia_lungtzeensis:0.55590373):0.1375378):0.3659645):4.2634,(Stellera_chamaejasme:4.56708,Wikstroemia_canescens:4.56708):0.75572599):1.526454):22.33383,(((Daphne_longituba:7.150829,((((Daphne_jinzhaiensis:0.887032,Daphne_rhynchocarpa:0.887032):0.541627,Daphne_holosericea:1.42865889):4.7587398,((Daphne_depauperata:1.59942518,((Daphne_acutiloba:0.13121139,Daphne_penicillata:0.13121159):0.21590681,Daphne_morrisonensis:0.3471186):1.25230689):3.16129081,(Daphne_retusa:3.5456178,(Daphne_genkwa:3.3536937,Daphne_longilobata:3.3536942):0.1919236):1.2150984):1.4266826):0.4722119,((((Daphne_rosmarinifolia:0.2698801,Daphne_angustiloba:0.2698804):0.5273887,(Daphne_hekouensis:0.1328041,Daphne_laciniata:0.132804):0.6644647):3.4574753,((Daphne_pseudomezereum:2.4823391,(Daphne_arisanensis:1.8480657,Daphne_esquirolii:1.84806539):0.6342737):0.726563,Daphne_aurantiaca:3.20890222):1.045842):1.698548,(((Daphne_myrtilloides:1.3004822,Daphne_altaica:1.3004821):3.1279752,Daphne_tripartita:4.4284572):0.7896743,(Daphne_chingshuishaniana:4.2006315,((((Daphne_grueningiana:0.711303,(Daphne_giraldii:0.3226039,Daphne_pachyphylla:0.322604):0.3886993):0.3758751,Daphne_modesta:1.087178029):0.3829324,Daphne_purpurascens:1.470110529):1.945788,(Daphne_jinyunensis:1.8799325,Daphne_xichouensis:1.87993257):1.5359662):0.7847329):1.0175):0.7351606):0.7063185):0.4912183):2.075237,((((Daphne_macrantha:0.151965771,Daphne_championii:0.151965471):0.253909829,(Daphne_erosiloba:0.15743428,Daphne_papyracea:0.1574342):0.248441):0.7550755,Daphne_limprichtii:1.160951):2.828561,Daphne_kiusiana:3.98951175):5.236554):6.148954,(Daphne_tangutica:14.5807937,((Daphne_bholua:12.3697,Thymelaea_passerina:12.3697):1.5712684,((Daphne_brevituba:0.7121484,Daphne_emeiensis:0.71214836):5.863197,(((((Daphne_yunnanensis:1.5232955,(Daphne_gemmata:0.76811369,Daphne_tenuiflora:0.7681137):0.7551819):0.0013745,Daphne_leishanensis:1.52467):1.628908,Daphne_axillaris:3.1535781):2.315832,(Daphne_feddei:0.499558371,Daphne_pedunculata:0.499558371):4.969851629):0.4737732,((Daphne_gracilis:0.1115111,Daphne_nana:0.1115114):2.424172571,Daphne_wangiana:2.535683971):3.407499329):0.6321621):7.365623):0.6398253):0.7942263):13.80807):12.6807):0.07651,((Eriosolena_composita:17.35906,Rhamnoneuron_balansae:17.35906):11.90473,((Edgeworthia_chrysantha:0.77273917,Edgeworthia_eriosolenoides:0.77273877):6.28271873,(Edgeworthia_gardneri:2.05720223,Edgeworthia_albiflora:2.0572015):4.9982555):22.20833):12.67651):9.79865,(Aquilaria_sinensis:7.86188,Aquilaria_yunnanensis:7.86188):43.87707):43.52351):3.72489,((Helianthemum_songaricum:57.034551,((Parashorea_chinensis:15.45645,Shorea_assamica:15.45645):6.32704,Dipterocarpus_retusus:21.78349):35.25106):7.87282,(Vatica_mangachapoi:29.633762,(((Hopea_reticulata:0.8698095,Vatica_guangxiensis:0.869809):0.532972,Hopea_hainanensis:1.402781):0.88225,Hopea_chinensis:2.285033):27.34873):35.27361):34.07998):14.55082,(((((((((((((Alyssum_lenense:0.01884534,Megacarpaea_megalocarpa:0.01884694):2.18053499,Alyssum_obovatum:2.19938033):1.358058,Alyssum_tenuifolium:3.5574401):5.329426,((Alyssum_desertorum:0.410431,Alyssum_dasycarpum:0.4104314):3.58506601,(Alyssum_tortuosum:0.29776531,Alyssum_canescens:0.29776711):3.697732):4.89136699):22.74167085,(((Alyssum_simplex:5.44673987,Stevenia_cheiranthoides:5.44673987):17.32448,((Lepidium_campestre:14.08415949,(Lepidium_alashanicum:7.53278301,((Lepidium_ruderale:2.08026451,(Lepidium_brachyotum:1.93148657,(((Lepidium_capitatum:0.55305805,Lepidium_draba:0.55305825):0.2603298,Lepidium_ferganense:0.81338804):1.04680399,Lepidium_cordatum:1.86019194):0.07129467):0.1487777):0.966098,Lepidium_apetalum:3.04636241):4.486421):6.551376):1.30643086,(((Lepidium_perfoliatum:0.4856803,Lepidium_cartilagineum:0.48568051):6.59706766,(Lepidium_didymum:1.5546073,Lepidium_sativum:1.5546071):5.52814057):6.13655234,(((Lepidium_virginicum:0.29053181,Lepidium_cuneiforme:0.29053161):0.13612429,Lepidium_densiflorum:0.4266559):3.05007241,((Lepidium_chalepense:0.136398,Lepidium_obtusum:0.1363989):1.93390701,Lepidium_latifolium:2.070306):1.406423):9.742572):2.17128986):7.38063):2.96922,((((((Cardamine_macrophylla:12.50213,((Cardamine_pratensis:4.3649,Cardamine_flexuosa:4.3649):5.73029,Cardamine_hirsuta:10.09519):2.40694):1.334337315,((((Cardamine_stenoloba:1.369294295,(Cardamine_hupingshanensis:0.588863715,Cardamine_circaeoides:0.58886391):0.780430485):1.64771199,(Cardamine_trifida:0.284410495,Cardamine_multijuga:0.284410495):2.73259599):0.703094425,Cardamine_lyrata:3.72010084):3.6412493,(((Cardamine_changbaiana:0.40462041,Cardamine_rockii:0.404620094):0.7779398,Cardamine_paucifolia:1.18255994):3.131143,((Cardamine_griffithii:0.13949731,Cardamine_prorepens:0.13949721):2.227289,(Cardamine_trifoliolata:2.12294011,Cardamine_scutata:2.12294031):0.2438462):1.9469167):3.047647):6.4751173):0.11802276,(((Cardamine_tangutorum:2.22082771,Cardamine_anhuiensis:2.220828):6.599417,(Cardamine_violacea:8.29247731,(((((Cardamine_multiflora:0.19312765,Cardamine_hydrocotyloides:0.19312725):0.32636126,Cardamine_microzyga:0.5194884):1.9966078,(((Cardamine_cheotaiyienii:0.1526124,Cardamine_caroides:0.1526121):1.61372921,Cardamine_repens:1.76634151):0.5564156,Cardamine_gracilis:2.3227569):0.1933395):1.792495,(Cardamine_engleriana:1.6135983,(Cardamine_granulifera:1.0533962,Cardamine_franchetiana:1.053396):0.5602025):2.69499291):2.685207,Cardamine_fargesiana:6.99379831):1.298679):0.5277673):0.7532705,(Cardamine_impatiens:9.23065171,((((Cardamine_yunnanensis:0.9004949,(((Cardamine_scaposa:0.03036264,Cardamine_tianqingiae:0.03036282):0.1678405,Cardamine_leucantha:0.1982033):0.06693313,Cardamine_loxostemonoides:0.2651361915):0.6353585):0.08598804,(Cardamine_pulchella:0.142611194,Cardamine_bodinieri:0.14261111):0.8438717):1.995607,((Cardamine_parviflora:1.574994251,(Cardamine_hygrophila:0.80304233,(Cardamine_delavayi:0.050585851,Cardamine_calcicola:0.050585951):0.7524565):0.7719517):0.008149659,Cardamine_fragariifolia:1.58314381):1.398946):3.112843,((Cardamine_komarovii:0.36279181,Cardamine_purpurascens:0.362791545):2.570113,Cardamine_simplex:2.93290471):3.162028):3.135719):0.3428636):4.38097486):4.13485,(((Barbarea_vulgaris:1.32167185,(Barbarea_orthoceras:0.0509248,Barbarea_intermedia:0.0509248):1.2707472):0.60729807,Barbarea_taiwaniana:1.92896997):8.21407,((Rorippa_elata:2.334092185,((Rorippa_benghalensis:1.2197948,(Rorippa_globosa:0.6699197,Rorippa_palustris:0.6699198):0.549875):0.96885751,(Rorippa_barbareifolia:0.92760149,Rorippa_cantoniensis:0.9276015):1.26105091):0.1454401):1.32661786,((Rorippa_dubia:0.12573741,Rorippa_sylvestris:0.1257375):0.83787299,Rorippa_indica:0.96361039):2.69709987):6.48233):7.9463):6.4545,(((((Erysimum_handel-mazzettii:2.68889317,Erysimum_wardii:2.6888935):1.01891451,(((Erysimum_flavum:0.41582151,Erysimum_funiculosum:0.41582111):0.8442593,Erysimum_schlagintweitianum:1.26008031):0.6078215,Erysimum_siliculosum:1.86790201):1.839906):2.16643186,((((Erysimum_benthamii:0.2409995,Erysimum_roseum:0.2409994):0.40490521,Erysimum_amurense:0.64590471):0.8470933,Erysimum_deflexum:1.49299791):2.825583,(((Erysimum_cheiranthoides:0.9976069,Erysimum_canescens:0.9976069):0.52249302,Erysimum_sisymbrioides:1.52009998):0.30628419,(Erysimum_hieraciifolium:1.5201005,(Erysimum_macilentum:1.13343507,Erysimum_forrestii:1.13343474):0.3866657):0.30628341):2.492197):1.55565886):8.75493,(((((Camelina_microcarpa:0.60759,Camelina_sativa:0.60759):10.1782,Neslia_paniculata:10.78579):2.99824,(Arabidopsis_thaliana:10.68323,(Arabidopsis_lyrata:2.83463683,Arabidopsis_halleri:2.83463683):7.84859317):3.1008):0.16943,Turritis_glabra:13.95346):0.43178,Olimarabidopsis_pumila:14.38524):0.24393):2.88648,((Crucihimalaya_himalaica:1.111646,Crucihimalaya_mollissima:1.1116461):1.83956387,((Crucihimalaya_stricta:0.13290631,Crucihimalaya_wallichii:0.13290631):2.42785309,(Crucihimalaya_lasiocarpa:0.04102446,Crucihimalaya_axillaris:0.04102427):2.51973483):0.39045077):14.56444):7.02819):0.74626,(((((Yinshania_lichuanensis:0.20793671,Yinshania_rivulorum:0.20793657):2.558582,(Yinshania_henryi:1.08238965,Yinshania_sinuata:1.08239001):1.684128):8.59958179,(((Yinshania_acutangula:0.11185881,(Yinshania_furcatopilosa:0.04360381,Yinshania_hui:0.04360232):0.0682576):0.767883,(Yinshania_paradoxa:0.51296536,(Yinshania_rupicola:0.079415,Yinshania_fumarioides:0.079416725):0.4335509):0.36677681):1.727655,(Yinshania_zayuensis:0.48052189,Yinshania_hunanensis:0.48052288):2.12687551):8.75870239):11.25939017,(Hornungia_procumbens:16.73049187,Descurainia_sophia:16.73049177):5.895):0.09745,((Sophiopsis_annua:11.14742031,(((Hedinia_tibetica:0.11898,Smelowskia_tibetica:0.11898):0.18873,Smelowskia_alba:0.30771):6.07181017,Smelowskia_calycina:6.379520095):4.76790014):2.68134986,Sophiopsis_sisymbrioides:13.82877017):8.89417):2.56716):0.45034):5.88809598):1.03817385,(((((Diptychocarpus_strictus:14.55892,((Parrya_nudicaulis:3.49700201,Parrya_pinnatifida:3.49700201):1.14303699,(Parrya_beketovii:0.718031,Parrya_lancifolia:0.718031):3.922008):9.918881):5.21028,(Chorispora_tenella:12.294829,(((Chorispora_greigii:0.241628,(Chorispora_bungeana:0.2106209,Chorispora_tashkorganica:0.2106209):0.0310073):1.2074098,(Chorispora_songarica:0.96833721,Chorispora_macropoda:0.96833721):0.48070079):1.000000793e-08,Chorispora_sibirica:1.44903801):10.84579099):7.474371):8.97935,((((Dontostemon_dentatus:0.16832611,Dontostemon_elegans:0.16832601):2.900418,(Dontostemon_perennis:2.53878661,((((Dontostemon_micranthus:0.37254571,Dontostemon_tibeticus:0.37254561):0.1005611,Dontostemon_glandulosus:0.47310671):0.6731612,Dontostemon_hispidus:1.1462681):1.0862879,Dontostemon_integrifolius:2.23255591):0.3062308):0.5299574):2.47814599,(Dontostemon_crassifolius:0.63396201,Dontostemon_pinnatifidus:0.63396201):4.91292799):6.52171,(Dontostemon_senilis:11.97927,Clausia_trichosepala:11.97927):0.08933):16.67995):1.2907,(((((Neotorularia_qingshuiheense:0.88252301,(Neotorularia_brachycarpa:0.778917,Neotorularia_torulosa:0.778917):0.10360601):0.71998699,Neotorularia_brevipes:1.60251):16.29468,(((Sisymbriopsis_shuanghuica:2.0783849,((Sisymbriopsis_yechengica:1.06509224,Tetracme_recurvata:1.06509227):0.7264952,Sisymbriopsis_pamirica:1.79158747):0.28679749):7.609379,Tetracme_quadricornis:9.687764):5.738546,((((Dilophia_salsa:5.64680301,Dilophia_ebracteata:5.64680301):6.30890699,((Braya_scharnhorstii:2.10853,(Braya_forrestii:1.30436421,(Braya_humilis:0.28594321,Braya_rosea:0.28594319):1.018421):0.80416579):9.76603,((Christolea_niyaensis:4.00415,Christolea_crassifolia:4.00415):0.93634,(Phaeonychium_kashgaricum:2.747378,((Phaeonychium_villosum:0.750647295,Phaeonychium_jafrii:0.750647255):1.054611645,Phaeonychium_parryoides:1.805259):0.9421189):2.193112):6.93407):0.08115):1.95875,Leptaleum_filifolium:13.91446):0.60001,(((((Euclidium_syriacum:9.0151,Desideria_linearis:9.0151):1.18845139,(Desideria_baiogoinensis:5.7594307,(Desideria_prolifera:3.29739841,((Desideria_stewartii:0.20371335,Desideria_flabellata:0.2037133):0.55085432,Desideria_pumila:0.75456762):2.54283089):2.46203211):4.44412098):0.1157386,(Sisymbriopsis_mollipila:10.20719,Desideria_himalayensis:10.20719):0.1121):1.71332,Lachnoloma_lehmannii:12.03261):0.56344,((Neotorularia_korolkowii:0.5264697,Malcolmia_karelinii:0.5264697):10.7634,((Malcolmia_africana:0.13792901,Malcolmia_scorpioides:0.13792901):2.62827199,Malcolmia_hispida:2.766201):8.523669):1.30618):1.91842):0.91184):2.47088):5.2595,((Leiospora_pamirica:1.94568,Leiospora_exscapa:1.94568):6.11191,Leiospora_eriocalyx:8.05759):15.0991):2.86415,(((Sterigmostemum_caspicum:20.52688999,Hesperis_sibirica:20.5268875):2.00419,((Cithareloma_vernum:19.62958,Tauscheria_lasiocarpa:19.62958):1.64532,(Bunias_orientalis:0.91892199,Bunias_cochlearioides:0.91892199):20.35598):1.25618):1.55612,Matthiola_chorassanica:24.087198):1.93364):4.01841):2.5835,((Pugionium_dolabratum:0.74119,Pugionium_cornutum:0.74119):31.03758,((((Baimashania_pulvinata:12.7134455,Baimashania_wangii:12.7134455):7.5883955,((((Arabis_serrata:0.12939,Arabis_hirsuta:0.12939):17.56404,((Draba_nemorosa:5.06727,Draba_lanceolata:5.06727):0.06264,(((Draba_mongolica:3.754224525,(((Draba_oreades:0.66902651,Draba_involucrata:0.66902643):0.7040445,Draba_ussuriensis:1.373071241):0.975201,(Draba_amplexicaulis:0.449684,Draba_sikkimensis:0.449684042):1.898588048):1.4059525):0.52501349,((((Draba_ladyginii:0.759946618,((Draba_altaica:0.21716998,Draba_remotiflora:0.2171703):0.16214018,Draba_yueii:0.379310268):0.38063632):1.017354,(Draba_gracillima:1.002099758,Draba_senilis:1.00209969):0.77520112):0.2411486,((Draba_subamplexicaulis:1.362077618,(Draba_setosa:0.3459484,Draba_alajica:0.34594826):1.01612911):0.45458948,(Draba_sekiyana:0.79107724,Draba_tibetica:0.791076996):1.02558994):0.20178232):2.13375,((Draba_glomerata:0.15858457,Draba_nylamensis:0.15858479):3.8332511,Draba_matangensis:3.991835945):0.16036351):0.12703879):0.6381535,((((Draba_huetii:2.50338233,((Draba_ellipsoidea:0.76202442,Draba_stenocarpa:0.762024638):0.9254639,(Draba_elata:0.770039432,Draba_handelii:0.77003961):0.91744871):0.81589419):1.841346,(Draba_winterbottomii:3.29191936,((Draba_oreodoxa:0.52719545,(Draba_polyphylla:0.19895105,Draba_parviflora:0.19895112):0.3282444):1.80377499,Draba_draboides:2.330970218):0.96094897):1.05280903):0.08189441,((Draba_turczaninowii:0.7276599175,Draba_lichiangensis:0.72765989):3.48858801,(Draba_bartholomewii:1.52972671,(Draba_zangbeiensis:0.9540594,((Draba_sibirica:0.8551790852,(Draba_cachemirica:0.7824783388,Draba_linearifolia:0.7824785088):0.07270055115):0.09882663485,Draba_yunnanensis:0.9540057248):5.382514996e-05):0.5756674):2.686521):0.2103751):0.0916269,((Draba_melanopus:0.61963871,Draba_serpens:0.61963877):3.1794325,(Draba_eriopoda:3.47837117,((Draba_calcicola:1.710835372,(Draba_jucunda:0.928846219,Draba_lasiophylla:0.928846328):0.78198914):0.42611879,(Draba_surculosa:1.73484405,Draba_korshinskyi:1.73484409):0.40211):1.34141701):0.3206999):0.7191787):0.39914179):0.2125184):12.56352):1.3228588,(((Arabis_fruticulosa:1.4101413,Arabis_paniculata:1.4101411):0.38503951,Arabis_alaschanica:1.79518061):7.287722,(Arabis_pterosperma:0.87168399,Arabis_amplexicaulis:0.8716838):8.21121881):9.93338599):0.2721112,(Arabis_bijuga:5.69571974,(((Arabis_auriculata:0.13616511,Arabis_flagellosa:0.13616511):0.8724476,(Arabis_tibetica:0.2404167,Arabis_pendula:0.24041686):0.76819601):1.315415,(Arabis_stelleri:0.5518656,Arabis_axilliflora:0.55186586):1.77216201):3.37169199):13.59268):1.01344):9.17171,(((Goldbachia_pendula:6.392258515,Goldbachia_laevigata:6.392258515):21.40244998,((((Orychophragmus_limprichtianus:6.296855,Orychophragmus_violaceus:6.296855):13.174525,(Crambe_kotschyana:15.60160999,((Brassica_elongata:12.52273,Eruca_vesicaria:12.52273):2.73986,(Sinapis_arvensis:10.66668,Sinapis_alba:10.66668):4.59591):0.33902):3.86977):0.37476,(((Sisymbrium_brassiciforme:2.79865401,Sisymbrium_polymorphum:2.79865411):1.77962899,((Sisymbrium_officinale:0.030437,Sisymbrium_altissimum:0.03043701):2.964667,((Sisymbrium_yunnanense:0.3478381405,Sisymbrium_irio:0.16078721):0,Sisymbrium_loeselii:0.34783799):2.834317):1.58317899):2.178957,(Sisymbrium_orientale:4.1806122,(Sisymbrium_heteromallum:1.45151301,Sisymbrium_luteum:1.45151301):2.729099):2.57662799):13.0889):3.35736,((Conringia_planisiliqua:11.78548,Pachypterygium_multicaule:11.78548):0.09553,(Isatis_tinctoria:2.567618,((Isatis_minima:3.77391885,Isatis_costata:3.77391885):0,Isatis_violascens:1.01708899):1.550529):9.313392):11.32249):4.59121):1.04714,((Thlaspi_cochleariforme:12.26204181,((Thlaspi_yunnanense:2.06876001,(Thlaspi_andersonii:0.94027481,Thlaspi_flagelliferum:0.94027701):1.128483):4.869301,Thlaspi_arvense:6.93806104):5.323983):15.43478999,((((Thellungiella_salsuginea:0.67631431,Pegaeophyton_scapiflorum:0.67631431):1.52756569,Pegaeophyton_minutum:2.20388):8.94011,Thellungiella_halophila:11.14399):0.27174,(((Eutrema_yunnanense:1.490525,Eutrema_tenue:1.49052499):3.896549,(Eutrema_heterophyllum:2.1763132,Eutrema_bouffordii:2.17631319):3.2107608):4.747067005,((Eutrema_integrifolium:1.60976222,Eutrema_himalaicum:1.60976201):1.47534,Eutrema_deltoideum:3.08510271):7.049038995):1.281588995):16.2811):1.14502):0.6317):2.13014,((((((Cardaria_draba:2.0933507,Lignariella_hobsonii:2.0933507):5.3668483,Cardaria_pubescens:7.460199):0.471025005,Lignariella_ohbana:7.931227005):22.084935,((Berteroa_incana:6.35764,Galitzkya_potaninii:6.35764):18.92169,Alyssum_linifolium:25.27933):4.73683):0.98028,Microthlaspi_perfoliatum:30.99644):0.31725,Megacarpaea_delavayi:31.31369):0.29):0.17508):0.84398):0.04396):0.82730971,(((((((Taphrospermum_fontanum:0.361214,Taphrospermum_himalaicum:0.3612149):17.3552449,((Taphrospermum_verticillatum:2.894129,Platycraspedum_wuchengyii:2.8941291):4.8199009,((Platycraspedum_tibeticum:0.4515152,Taphrospermum_altaicum:0.451515977):0,Taphrospermum_tibeticum:0.05783339):7.65619619):10.0024303):8.43979,Aphragmus_oxycarpus:26.15625):1.99668,Litwinowia_tenuissima:28.15293):0.06168,Megadenia_pygmaea:28.21461):0.71566,((((((Pycnoplinthus_uniflora:2.74275841,Synstemon_petrovii:2.74275851):8.17417149,Cryptospora_falcata:10.91693):3.22864,Pseudoarabidopsis_toxophylla:14.14557):2.11578,(((Oreoloma_eglandulosum:1.5383295,Oreoloma_matthioloides:1.5383296):1.60869531,Oreoloma_violaceum:3.14702471):6.23011549,Microstigma_brachycarpum:9.3771402):6.88421):7.04984,Spirorhynchus_sabulosus:23.31119):0.11503,Eurycarpus_marinellii:23.42622):5.50405):0.04751,Berteroella_maximowiczii:28.97778):4.51623951):0.09077029,(((Solms-laubachia_gamosepala:8.7879541,(Solms-laubachia_platycarpa:2.2817325,((Solms-laubachia_minor:0.2434385,Solms-laubachia_xerophyta:0.2434381):2.0382875,Solms-laubachia_eurycarpa:2.281726):7.399999987e-06):6.5062216):2.4070154,Solms-laubachia_lanata:11.19497):8.2523604,(Solms-laubachia_retropilosa:11.19497,(Solms-laubachia_pulcherrima:0.2323057,Solms-laubachia_linearifolia:0.2323057):10.9626643):8.2523601):14.1374596):13.49484,(Gynandropsis_gynandra:31.67072,Arivela_viscosa:31.67072):15.40891):3.29811,(((((((Capparis_multiflora:1.9564892,Capparis_himalayensis:1.9564881):1.21967526,(Capparis_fohaiensis:1.39803033,Capparis_subsessilis:1.39802879):1.7781342):0.73692264,(Capparis_fengii:0.3259347,Capparis_assamica:0.3259341):3.587152):0.3259849,(Capparis_dasyphylla:1.024642,(Capparis_cantoniensis:0.05684516,Capparis_sabiifolia:0.05684476):0.96779654):3.214429):1.200017,(Capparis_lanceolaris:0.307716,Capparis_henryi:0.30771552):5.131372):21.134182,((((((Capparis_masaikai:2.1736679,Capparis_acutifolia:2.1736679):1.0449201,((Capparis_pubifolia:1.6201592,((Capparis_urophylla:0.22052372,Capparis_wui:0.22052342):0.04472378,Capparis_versicolor:0.2652472):1.354912):1.07924358,(Capparis_chingiana:1.22293178,Capparis_yunnanensis:1.22293228):1.4764705):0.51918522):0.8158462,Capparis_zeylanica:4.034434):5.312342,((((Capparis_bodinieri:2.3509294,Capparis_viburnifolia:2.3509291):3.272312,Capparis_floribunda:5.623241):0.7216252,(Capparis_khuamak:1.0571237,Capparis_membranifolia:1.057123564):5.2877426):2.2816142,(Capparis_formosana:0.2936227,(Capparis_micracantha:0.045159756,Capparis_tenera:0.0451597):0.248463):8.3328578):0.7202957):8.591841,((Capparis_sikkimensis:0.8087138,(Capparis_sepiaria:0.0101503,Capparis_pubiflora:0.0101505):0.7985639):3.414034,(Capparis_trichocarpa:1.5683074,Capparis_hainanensis:1.568308):2.65444):13.715869):7.940666,Capparis_spinosa:25.879283):0.6939868):7.39373,(((Crateva_religiosa:0.7355614,Crateva_formosensis:0.7355599):21.5394006,(Crateva_magna:1.463844,Crateva_trifoliata:1.463844):0.817696):0,Crateva_unilocularis:22.274962):31.68546):16.41074):18.16984,((Oligomeris_linifolia:42.81508,(Stixis_suaveolens:11.07318,Stixis_scandens:11.07318):31.7419):10.79255,Borthwickia_trifoliata:53.60763):14.93995):9.91639,Azima_sarmentosa:78.46397):15.98113,Bretschneidera_sinensis:94.4451):19.09307):3.14109):3.9595):5.82232):1.34374,(((((Memecylon_lanceolatum:54.1123,((Astronia_ferruginea:29.56308,(((((Melastoma_imbricatum:2.72055,(Melastoma_sanguineum:0.4962519,(Melastoma_intermedium:0.24925662,(Melastoma_dodecandrum:0.1428681,Melastoma_malabathricum:0.14286788):0.10638874):0.24699506):2.224298):3.52788,Osbeckia_chinensis:6.24843):3.5808,Osbeckia_nepalensis:9.82923):1.84858,((Osbeckia_stellata:0.7408402,Osbeckia_nutans:0.74084):2.814781,Osbeckia_capitata:3.555621):8.122189):13.42406,(Diplectria_barbata:21.411764,(((((Blastus_mollissimus:0.1118583,Blastus_brevissimus:0.11185877):2.6890843,(Blastus_borneensis:0.2785247,Blastus_setulosus:0.2785251):2.522418):7.7408671,(Blastus_tsaii:5.6168915,((Blastus_auriculatus:1.4122116,Blastus_cochinchinensis:1.4122123):0,(Blastus_pauciflorus:0.28442887,Blastus_tenuifolius:0.2844285):1.1277838):4.2046798):4.9249185):0.3224102,((Sonerila_plagiocardia:2.9029041,(Sonerila_primuloides:2.2233495,Sonerila_erecta:2.2233491):0.6795545):2.004325,(Sonerila_hainanensis:0.8533293,(Sonerila_cantonensis:0.13134555,Sonerila_maculata:0.13134565):0.72198395):4.0538995):5.956991):1.71646,((((Medinilla_nana:2.72575971,(((Medinilla_rubicunda:1.2041465,Medinilla_petelotii:1.20414646):0.3865179,(Medinilla_lanceata:1.2291912,(Medinilla_arboricola:0.7564619,Medinilla_himalayana:0.7564619):0.4727296):0.3614729):0.8401717,((Medinilla_septentrionalis:0.1726936,Medinilla_fengii:0.17269362):0.4550721,(Medinilla_hayatana:0.2069814,(Medinilla_formosana:0.03290309,Medinilla_assamica:0.03290312):0.1740784):0.4207842):1.8030702):0.2949239):6.1663901,((((((Phyllagathis_ovalifolia:0.2756603,Phyllagathis_tetrandra:0.2756603):1.648316,((Phyllagathis_setotheca:0.4239094,Phyllagathis_longearistata:0.4239094):1.4463981,(((((Phyllagathis_plagiopetala:0.2885633,Phyllagathis_cymigera:0.2885633):0.1731387,Phyllagathis_scorpiothyrsoides:0.461702):0.46322745,Phyllagathis_tentaculifera:0.92492945):0.6872198,Phyllagathis_cavaleriei:1.61214895):0.2386787,Phyllagathis_fengii:1.85082785):0.01947955):0.0536689):0.8018368,Phyllagathis_gracilis:2.725812901):0.1726929,(((Phyllagathis_hispidissima:0.0216205,Phyllagathis_hainanensis:0.02162044):0.27103844,(Phyllagathis_velutina:0.04424796,Phyllagathis_longiradiosa:0.0442481):0.24841074):2.08906176,(Phyllagathis_latisepala:2.03219531,Phyllagathis_deltoidea:2.03219527):0.34952519):0.5167854):1.0648447,(Phyllagathis_stenophylla:0.99286264,Phyllagathis_oligotricha:0.9928627):2.97048816):3.770962,(((Phyllagathis_melastomatoides:0.1033549,(Phyllagathis_ternata:0.059736304,Phyllagathis_erecta:0.059736354):0.118388146):0,Phyllagathis_asarifolia:0.17812456):2.5217247,Phyllagathis_elattandra:2.6250797):5.109233):1.1578371):3.0959599,(Plagiopetalum_tenuicaule:7.409922,Plagiopetalum_esquirolii:7.409922):4.578188):0.09463,((((Barthea_barthei:2.70751,Allomorphia_urophylla:2.70751):4.04826,(((((((Bredia_biglandularis:0.41434439,Bredia_oldhamii:0.414344393):0.35438851,((Bredia_sessilifolia:0.1248397,Bredia_microphylla:0.1248397):0.1490679,Bredia_sinensis:0.273907567):0.4948253):0.5937414,((Fordiophyton_strictum:0.29716947,Bredia_quadrangularis:0.29716947):0.53422611,(Fordiophyton_brevicaule:0.1917694,Fordiophyton_longipes:0.1917694):0.6396262):0.5310787):0.1445742,(Fordiophyton_repens:0.795810536,Fordiophyton_cordifolium:0.795810506):0.711237961):0.1822279,(((Bredia_yunnanensis:1.18669302,Fordiophyton_faberi:1.18669302):0.2162524099,((Bredia_fordii:0.561977697,Fordiophyton_breviscapum:0.561977697):0.7165715,Fordiophyton_peperomiifolium:1.278549147):0.12439648):0.07772632,Bredia_longiloba:1.480672):0.2086044):0.0972336,((Bredia_esquirolii:0.74590587,Fordiophyton_degeneratum:0.745905862):0.552111,Bredia_hirsuta:1.298016947):0.4884931):4.77534,((((Oxyspora_paniculata:1.801768297,(Oxyspora_curtisii:1.380941,Sarcopyramis_napalensis:1.380940997):0.4208273):3.7962017,((((Sarcopyramis_bodinieri:0.1132328,Oxyspora_yunnanensis:0.1132327):0.1441856,Oxyspora_cernua:0.2574185):0.629011,Oxyspora_teretipetiolata:0.886429437):0.8989575,Oxyspora_vagans:1.785386997):3.812583):0.78573,Tigridiopalma_magnifica:6.3837):0.06989,((Scorpiothyrsus_erythrotrichus:0.3925667,Scorpiothyrsus_xanthostictus:0.3925667):1.676027502,Scorpiothyrsus_shangszeensis:2.068594298):4.384995499):0.10826):0.19392):0.59876,(Cyphotheca_montana:7.03639613,((Allomorphia_curtisii:0.3317421,Allomorphia_baviensis:0.331742):1.9424863,Allomorphia_balansae:2.2742283):4.7621677):0.3181339):0.85959,(Sporoxeia_sciadophila:0.19814999,Sporoxeia_clavicalcarata:0.19814998):8.01597):3.86862):0.49794):8.83108):3.69011):4.46121):10.2289,(Memecylon_pauciflorum:15.11351,((Memecylon_luchuenense:3.1966606,(Memecylon_celastrinum:0.81185,Memecylon_nigrescens:0.811851):2.38481):4.041552,(((Memecylon_hainanense:2.5319247,Memecylon_pendulum:2.5319244):0,((Memecylon_polyanthum:0.9380588,Memecylon_ligustrifolium:0.938058):1.094821,Memecylon_scutellatum:2.032879651):0.499044):3.017294,(Memecylon_caeruleum:1.715568,Memecylon_octocostatum:1.715567):3.83365):1.688995):7.8753):24.67847):14.32032):23.41481,Crypteronia_paniculata:77.52711):18.29408,((((Syzygium_buxifolium:10.4783,Syzygium_acuminatissimum:10.4783):0.44639,((((Syzygium_euphlebium:3.06263167,(Syzygium_cathayense:1.337239597,Syzygium_balsameum:1.337239587):1.725392203):4.400082197,((((Syzygium_taiwanicum:0.06776153,Syzygium_kusukusense:0.0677612):3.178607,Syzygium_championii:3.2463683):3.318254897,((((Syzygium_jienfunicum:0.162764397,(Syzygium_tsoongii:0.1130657,Syzygium_congestiflorum:0.1130656):0.049698597):0.1107933,Syzygium_globiflorum:0.273557467):2.9384111,(((Syzygium_austrosinense:1.52367159,(Syzygium_simile:0.07900362,Syzygium_kwangtungense:0.07900372):0.505945577):0,Syzygium_polypetaloideum:1.523671616):0.93872209,Syzygium_wenshanense:1.523671461):1.68829721):2.5192199,((Syzygium_guangxiense:1.2594805,Syzygium_fluviatile:1.259480904):0,Syzygium_album:1.151317197):4.579871):0.8334348):0.1003721,Syzygium_oblancilimbum:6.664995497):0.7977183):2.610373,((((Syzygium_brachythyrsum:0.40230565,Syzygium_tenuirhachis:0.40230548):0.404839997,Syzygium_bubengense:0.807145777):0.01196862,Syzygium_salwinense:0.819114347):0.9563186,Syzygium_forrestii:1.775432997):8.2976539):0.2774852,((((Syzygium_nervosum:5.76689,(Syzygium_cumini:4.24095,Syzygium_jambos:4.24095):1.52594):1.545225603,(((((Syzygium_tephrodes:0.41040449,Syzygium_szemaoense:0.41040442):0.131634807,Syzygium_stenocladum:0.542039307):2.004157525,Syzygium_densinervium:2.546196722):3.303582475,((Syzygium_thumra:0.5105093,Syzygium_fruticosum:0.510509467):4.140115603,((Syzygium_saxatile:1.500143797,Syzygium_infrarubiginosum:1.500143437):0.627411613,(Syzygium_odoratum:0.74174124,Syzygium_nanpingense:0.74174137):1.38581407):2.52306989):1.199153797):0.403835403,((((Syzygium_lasianthifolium:0.4406021885,Syzygium_gongshanense:0.4406018985):1.038881299,(Syzygium_hainanense:0.134283297,Syzygium_xizangense:0.134282967):1.3452005):0.326837903,Syzygium_austroyunnanense:1.8063214):1.306292,((Syzygium_cinereum:0.682659367,Syzygium_vestitum:0.682659337):2.129999928e-07,Syzygium_toddalioides:0.68265998):2.42995379):3.141001):1.058501):3.038456397,((Syzygium_bullockii:6.22449283,((Syzygium_formosanum:0.86560552,Syzygium_oblatum:0.86560539):2.5926378,(Syzygium_euonymifolium:0.2022902,Syzygium_howii:0.20229019):3.2559531):2.76624982):3.45790238,((Syzygium_laosense:5.75308261,(Syzygium_baviense:3.830342297,(Syzygium_megacarpum:1.4081222,((Syzygium_myrsinifolium:0.6998067,(Syzygium_sichuanense:0.1942231,Syzygium_boisianum:0.194223395):0.5055835):0.13756882,Syzygium_paucivenium:0.83737542):0.57074668):2.422219997):1.922740203):1.962905,Syzygium_melanophyllum:7.71598721):1.966408):0.4277399):0,(Syzygium_zeylanicum:7.521887187,((Syzygium_rehderianum:2.5928913,((((Syzygium_rysopodum:0.39970673,(Syzygium_tetragonum:0.3944196985,(Syzygium_handelii:0.21514736,(Syzygium_hancei:0.01382522,Syzygium_levinei:0.01382496):0.2013225):0.179272107):0.005286823):0.20370811,(Syzygium_araiocladum:0.474245555,Syzygium_yunnanense:0.47424567):0.1291691):1.181077,(Syzygium_buxifolioideum:0.1037205,Syzygium_conspersipunctatum:0.10372061):1.680771):0.270426697,Syzygium_imitans:2.054918587):0.537973003):2.956876,(((Syzygium_claviflorum:0.71807169,(Syzygium_chunianum:0.3450881,Syzygium_rockii:0.345088):0.3729835):1.5229617,(Syzygium_grijsii:0.01222236,Syzygium_lineatum:0.0122225):2.228811):0.813973,Syzygium_sterrophyllum:3.05500649):2.494761):1.972119997):2.588248003):0):0.8145546):20.93393,((Rhodamnia_dumetorum:20.27029,Rhodomyrtus_tomentosa:20.27029):1.11574,(((Decaspermum_albociliatum:0.9024908,Decaspermum_glabrum:0.9024907):2.560705,(Decaspermum_gracilentum:1.675401,(Decaspermum_montanum:0.6633003,Decaspermum_hainanense:0.6633006):1.0121004):1.787795):2.526507,(Decaspermum_parviflorum:1.948479,Decaspermum_austrohainanicum:1.948479):4.041224):15.396327):10.47259):8.1087,Baeckea_frutescens:39.96732):55.85387):4.06851,(((((((((Ammannia_multiflora:0.0355215,Ammannia_auriculata:0.0355209):0.1163885,Ammannia_baccifera:0.151908):44.70463,((Sonneratia_alba:0.6973,(Sonneratia_caseolaris:0.1624556,(Sonneratia_ovata:0.0301464,Sonneratia_gulngai:0.03014641):0.1323092):0.5348444):36.21492,((((Lagerstroemia_subcostata:12.4837777,((Lagerstroemia_caudata:0.9095908,Lagerstroemia_indica:0.9095908):1.7244905,(Lagerstroemia_intermedia:0.23619092,Lagerstroemia_limii:0.23619092):2.39789038):9.8496963):3.4268568,(((Lagerstroemia_tomentosa:0.1198083,Lagerstroemia_excelsa:0.1198084):0.8304889,(Lagerstroemia_suprareticulata:0.3787766,(Lagerstroemia_balansae:0.0995006,Lagerstroemia_villosa:0.0995006):0.2792762):0.5715207):5.8488715,Lagerstroemia_venusta:6.799169):9.1114655):0.4208755,(((Lagerstroemia_glabra:0.032878,Lagerstroemia_fordii:0.0328779):3.218903,Lagerstroemia_guilinensis:3.251781):4.18198,Lagerstroemia_anhuiensis:7.433761):8.897749):11.13821,Duabanga_grandiflora:27.46972):9.4425):7.94432):2.9889,(Lythrum_salicaria:0.14504,Lythrum_virgatum:0.14504):47.7004):3.58917,Pemphis_acidula:51.43461):1.5205,Woodfordia_fruticosa:52.95511):17.64496,(((Rotala_indica:1.8151874,Rotala_wallichii:1.8151872):6.717794,(Rotala_mexicana:5.4401619,Rotala_densiflora:5.4401614):3.09282):27.56532,((Rotala_hexandra:0.95071348,Rotala_cordata:0.95071348):7.21359652,(Rotala_rotundifolia:0.739738,(Rotala_rosea:0.331458763,Rotala_taiwaniana:0.331458):0.4082805):7.424572):27.93399):34.50177):6.9,(((((Circaea_cordata:1.2662804,Circaea_repens:1.266280045):4.1904116,((Circaea_erubescens:2.2950189,Circaea_canadensis:2.295019):1.12794,Circaea_mollis:3.422959):2.033733):1.654198,((Circaea_ovata:0.1017973,Circaea_alpina:0.1017975):1.1770935,Circaea_glabrescens:1.278891):5.831999):33.6694,(((Chamerion_latifolium:11.85844,(Chamerion_speciosum:10.44016,(Chamerion_angustifolium:1.014906,Chamerion_conspersum:1.014906):9.425254):1.41828):6.93629,((((((Epilobium_ciliatum:0.9340537,(Epilobium_pyrricholophum:0.2028159685,Epilobium_nankotaizanense:0.2028158985):0.7312378115):0.4626559,(Epilobium_hohuanense:0.4758897,(Epilobium_kermodei:0.05256461,Epilobium_amurense:0.05256461):0.4233251):0.9208199):0.2428901,(((Epilobium_royleanum:0.39707627,Epilobium_subcoriaceum:0.39707627):0.49190723,Epilobium_fangii:0.88898349):0.5932536,((Epilobium_tianschanicum:0.632691315,(Epilobium_pannosum:0.34135342,(Epilobium_sikkimense:0.0104189,Epilobium_platystigmatosum:0.01041882):0.3309346):0.29133789):0.06361059,((Epilobium_cylindricum:0.46290639,(Epilobium_minutiflorum:0.02209991,Epilobium_roseum:0.02209991):0.44080649):0.20693911,Epilobium_williamsii:0.66984551):0.02645639):0.7859352):0.1573626):0.3455773,((((Epilobium_palustre:0.08296809,Epilobium_brevifolium:0.08296815):0.0779287,Epilobium_pengii:0.16089682):0.8080372,((Epilobium_tibetanum:0.24664166,Epilobium_taiwanianum:0.24664166):0.03056461,Epilobium_fastigiatoramosum:0.27720625):0.69172775):0.49326371,(Epilobium_wallichianum:0.8757598,Epilobium_kingdonii:0.8757598):0.58643791):0.52297929):0.8276066,((((Epilobium_gouldii:0.52769238,Epilobium_clarkeanum:0.527692294):0.22359113,((Epilobium_blinii:0.39284148,Epilobium_anagallidifolium:0.39284144):0.28992161,Epilobium_sinense:0.68276308):0.06852033):0.03132679,Epilobium_laxum:0.78261025):0.3873186,Epilobium_hirsutum:1.16992895):1.6428548):0.1414164,Epilobium_parviflorum:2.9542):15.84053):2.73903,((Oenothera_laciniata:0.1711665,Oenothera_glazioviana:0.1711665):0.3988335,((Oenothera_rosea:0.24069334,(Oenothera_parviflora:0.13907584,Oenothera_biennis:0.13907584):0.1016175):0.2316403,Oenothera_stricta:0.47233364):0.09766636):20.96376):19.24653):20.68866,(Ludwigia_octovalvis:12.42266,((Ludwigia_ovalis:1.7003183,Ludwigia_prostrata:1.7003183):4.7420377,(Ludwigia_perennis:2.463385,(Ludwigia_hyssopifolia:0.429664,Ludwigia_epilobioides:0.4296642):2.033721):3.978971):5.980304):49.04629):16.03112):17.5,(((((Quisqualis_indica:0.2085009,Quisqualis_conferta:0.208501):8.462669,((((Combretum_punctatum:0.7119883,Combretum_pilosum:0.7119882):1.5111618,(Combretum_roxburghii:1.50497928,Combretum_sundaicum:1.50497908):0.71817082):2.594903,(Combretum_griffithii:1.8066019,Combretum_latifolium:1.8066019):3.011451):0.7946571,(Combretum_alfredii:2.6634215,Combretum_wallichii:2.6634214):2.9492885):3.05846):8.40594,Getonia_floribunda:17.07711):3.77252,((Terminalia_bellirica:12.8603602,(Terminalia_catappa:12.3036305,(((Terminalia_myriocarpa:0.025831,Terminalia_franchetii:0.025831):0.6164685,Terminalia_chebula:0.6422995):7.223525,Terminalia_nigrovenulosa:7.8658245):4.437806):0.5567295):4.27237,Anogeissus_acuminata:17.132732):3.7169):9.04884,(Lumnitzera_littorea:6.66983,Lumnitzera_racemosa:6.66983):23.22864):65.1016):4.88963):26.77065,((((Erodium_oxyrhinchum:0.01675775,Erodium_stephanianum:0.01675775):0.70094,Erodium_cicutarium:0.7176979):0.7768457,Erodium_tibetanum:1.494541):44.3099,(((((Geranium_pogonanthum:0.275867,Geranium_koreanum:0.2758672):5.099547,Geranium_albiflorum:5.375414):2.851159,((Geranium_pylzowianum:1.8546026,((Geranium_soboliferum:0.25305715,Geranium_yunnanense:0.25305715):0.48552805,(Geranium_christensenianum:0.0933591,Geranium_polyanthes:0.0933591):0.6452257):1.116017):2.631343,Geranium_krameri:4.485945):3.740628):7.344087,(((Geranium_donianum:7.09972424,Geranium_rosthornii:7.09972454):1.302445,(((Geranium_canopurpureum:2.84746904,Geranium_sinense:2.84746959):2.098298,(Geranium_umbelliforme:1.77597114,(Geranium_refractum:0.4423802,Geranium_wallichianum:0.4423808):1.33359104):3.169796):1.791848,(((Geranium_strictipes:0.61353174,(Geranium_farreri:0.08885277,Geranium_ocellatum:0.08885277):0.5246787):1.98655166,((Geranium_sibiricum:0.1775219,Geranium_thunbergii:0.1775218):2.26651934,Geranium_erianthum:2.44404084):0.15604246):3.57186434,(Geranium_linearilobum:0.71769314,Geranium_franchetii:0.71769331):5.4542545):0.5656675):1.664554):0.07296646,((Geranium_wilfordii:0.37283035,(Geranium_rectum:0.17805428,Geranium_robertianum:0.1780548):0.1947757):0.1030478,Geranium_delavayi:0.47587866):7.9992578):7.095524):20.78166,((((Geranium_suzukii:2.9200773,Geranium_hispidissimum:2.9200772):6.433751,(((Geranium_platyanthum:0.9518507,((Geranium_pseudosibiricum:0.31645563,Geranium_moupinense:0.31645503):0.51995687,Geranium_wlassovianum:0.8364131):0.1154375):0.358764,Geranium_lambertii:1.3106136):6.223081,(((((Geranium_himalayense:0.1301996,Geranium_collinum:0.1301999):0.4209597,(Geranium_divaricatum:0.29815732,Geranium_napuligerum:0.29815682):0.25300198):0.4380887,(Geranium_maximowiczii:0.7475009,Geranium_shensianum:0.7475004):0.2417474):1.795986,Geranium_pratense:2.785234):3.433699,Geranium_saxatile:6.2189332):1.314762):1.820133):18.56613,(Geranium_dahuricum:0.0292726,Geranium_hayatanum:0.0292722):27.890686):2.805336,(Geranium_nepalense:28.2756,Geranium_rotundifolium:28.2756):2.449694):5.627026):9.45212):80.85591):1.14447):1.25364,(((Tribulus_cistoides:2.17647,Tribulus_terrestris:2.17647):90.88779,(((((Zygophyllum_macropterum:0.08858248,Zygophyllum_macropodum:0.08858247):0.3400942,(Zygophyllum_gobicum:0.0738715,Zygophyllum_pterocarpum:0.0738715):0.3548052):0.23145493,((((Zygophyllum_fabagoides:0.027866804,Zygophyllum_sinkiangense:0.027866794):0.045585271,Zygophyllum_kansuense:0.073452075):0.309961408,Zygophyllum_iliense:0.383413483):0.000238657,Zygophyllum_fabago:0.38365213):0.27647949):0.18557837,((Zygophyllum_potaninii:0.584749005,((Zygophyllum_mucronatum:0.551115285,(Zygophyllum_jaxarticum:0.26814949,(Zygophyllum_obliquum:0.047256178,Zygophyllum_oxycarpum:0.047256188):0.220893312):0.2829658):0,Zygophyllum_kaschgaricum:0.548370937):0.03637807):0.09814996,(Zygophyllum_rosowii:0.648623545,(Zygophyllum_brachypterum:0.132780945,(Zygophyllum_loczyi:0.102928665,Zygophyllum_xanthoxylon:0.102928655):0.02985228):0.5158426):0.03427543):0.162811025):25.70657,Tetraena_mongolica:26.55228):66.51198):35.17559,((((((((Rourea_microphylla:0.852725,Rourea_caudata:0.852724812):12.025824,(Cnestis_palala:12.38834,((Rourea_minor:2.3001,Agelaea_trinervis:2.3001):4.82185,Ellipanthus_glabrifolius:7.12195):5.26639):0.490209):2.834101,(Connarus_paniculatus:0.09024,Connarus_yunnanensis:0.09024):15.62241):39.76422,((Biophytum_fruticosum:9.98306,(Biophytum_sensitivum:1.335646,Biophytum_umbraculum:1.3356464):8.647414):40.15416,((Oxalis_obtriangulata:1.7669,Oxalis_corniculata:1.7668996):30.89059,(((Oxalis_acetosella:0.08141879,Oxalis_stricta:0.08141871):1.253231,Oxalis_griffithii:1.42165089):0,Oxalis_leucolepis:1.4216511):31.32284):17.47973):5.33965):28.01437,(((Sloanea_dasycarpa:3.4502181,(Sloanea_mollis:0.3783621,(Sloanea_tomentosa:0.3474892,Sloanea_sterculiacea:0.3474892):0.030873):3.071856):3.8592819,((Sloanea_hainanensis:5.5603991,((Sloanea_cordifolia:0.025404166,Sloanea_sinensis:0.0254044):2.621458,Sloanea_xichouensis:2.6468621):2.913537):1.080723,(Sloanea_changii:5.6280834,(Sloanea_sigun:1.57913098,(((Sloanea_hemsleyana:0.10612943,Sloanea_chingiana:0.1061295):0.78119717,Sloanea_integrifolia:0.8873266):0.5817926,Sloanea_leptocarpa:1.46911933):0.1100118):4.0489521):1.013039):0.6683779):54.39056,((((Elaeocarpus_nitentifolius:3.60448436,Elaeocarpus_howii:3.60448406):2.932034,(Elaeocarpus_glabripetalus:3.5124731,(Elaeocarpus_prunifolioides:0.59248446,((Elaeocarpus_petiolatus:0.06229396,Elaeocarpus_duclouxii:0.06229496):0.51806784,Elaeocarpus_varunua:0.5803615):0.01212246):2.91998864):3.02404536):14.01975,(Elaeocarpus_japonicus:13.59782,Elaeocarpus_decipiens:13.59782):6.95844836):0.01582164,(((Elaeocarpus_braceanus:6.799963,((Elaeocarpus_auricomus:1.15975857,Elaeocarpus_poilanei:1.1597583):0.7357409,Elaeocarpus_gymnogynus:1.8954993):4.9044635):4.163253,(Elaeocarpus_dubius:7.657229,Elaeocarpus_angustifolius:7.6572294):3.305987):4.727969,((((Elaeocarpus_balansae:0.73497707,(Elaeocarpus_austroyunnanensis:0.714395145,Elaeocarpus_longlingensis:0.714395145):0.020582025):0.63665893,(Elaeocarpus_rugosus:0.7807456,(Elaeocarpus_sylvestris:0.77115108,(Elaeocarpus_brachystachyus:0.3412502,(Elaeocarpus_laoticus:0.06243124,Elaeocarpus_argenteus:0.062430855):0.27881896):0.429901):0.0095946):0.5908903):4.64836205,(Elaeocarpus_hainanensis:5.2150537,(Elaeocarpus_harmandii:4.124734,Elaeocarpus_sikkimensis:4.124734):1.0903197):0.80494445):0.80187085,(((Elaeocarpus_chinensis:2.381713,(Elaeocarpus_sphaerocarpus:1.5931805,(Elaeocarpus_limitaneus:1.4867837,Elaeocarpus_atropunctatus:1.4867837):0.1063971):0.7885322):1.472366,((Elaeocarpus_lanceifolius:1.0310438,Elaeocarpus_lacunosus:1.0310438):1.7657268,Elaeocarpus_oblongilimbus:2.7967708):1.0573082):1.193055,(Elaeocarpus_subpetiolatus:1.1785542,(Elaeocarpus_multiflorus:0.5910077,Elaeocarpus_bachmaensis:0.5910078):0.587547):3.8685793):1.774735):8.869316):4.880905):41.12797):21.79118):42.48961,(((((((Campylospermum_striatum:0.055774,Campylospermum_serratum:0.055774):3.9342,Ochna_integerrima:3.98997368):48.259396,Sauvagesia_rhodoleuca:52.24937):63.7964,(((((Endospermum_chinense:64.82044,((((((Microstachys_chamaelea:15.29958,Homalanthus_fastuosus:15.299581):4.60172,(Neoshirakia_atrobadiomaculata:3.3919962,Neoshirakia_japonica:3.3919962):16.509305):1.54654,Balakata_baccata:21.44784):1.85935,(Gymnanthes_remota:14.70459,((Triadica_sebifera:0.267788,Triadica_rotundifolia:0.267788):5.920402,Triadica_cochinchinensis:6.18819):8.5164):8.6026):14.01667,((Excoecaria_kawakamii:5.2918296,Excoecaria_venenata:5.29183):13.90147,(Excoecaria_agallocha:0.3922676,Excoecaria_acerifolia:0.3922691):18.80103):18.13056):16.40006,((((Euphorbia_maculata:2.04048,Euphorbia_humifusa:2.04048):9.6088,Euphorbia_atoto:11.64928):24.3517762,(Euphorbia_hylonoma:18.2137867,(((Euphorbia_sikkimensis:0.14308551,Euphorbia_buchtormensis:0.14308561):2.37011129,(Euphorbia_makinoi:1.3417305,Euphorbia_franchetii:1.3417308):1.1714669):1.0065503,Euphorbia_bifida:3.5197473):14.69404):17.78727):0.5798538,((((Euphorbia_kozlovii:0.8218321,((Euphorbia_taihsiensis:0.12695386,Euphorbia_turkestanica:0.12695356):0.6948787,(Euphorbia_thomsoniana:0.191392828,Euphorbia_dracunculoides:0.191392228):0.630437572):6.000000212e-07):0.2429716,((Euphorbia_tibetica:0.48210269,Euphorbia_pachyrrhiza:0.48210429):0.520922,Euphorbia_inderiensis:1.00302668):0.06177771):23.1943398,((((Euphorbia_soongarica:2.654249,Euphorbia_heyneana:2.654249):9.0567688,(Euphorbia_yanjinensis:0.92495222,((Euphorbia_altotibetica:0.046906356,Euphorbia_macrorrhiza:0.04690667):0.32376522,(Euphorbia_thymifolia:0.009022681,Euphorbia_prolifera:0.0090225):0.3616492):0.5542805):10.7860658):7.742461,(((Euphorbia_lioui:6.3967711,(((Euphorbia_blepharophylla:0.370981266,(((Euphorbia_jolkinii:0.03767595,Euphorbia_heishuiensis:0.03767281):0.08376016,Euphorbia_lucorum:0.12143487):0.04254013,Euphorbia_stracheyi:0.1639763):0.2070088):2.0475078,Euphorbia_alatavica:2.4184924):2.9745301,((Euphorbia_altaica:1.25892341,Euphorbia_indica:1.25892375):1.6193744,(Euphorbia_sieboldiana:0.62672721,Euphorbia_monocyathium:0.6267248):2.2515711):2.514725):1.003748):0.2095499,(Euphorbia_antiquorum:1.5775997,Euphorbia_sparrmannii:1.577599036):5.0287219):1.922869,((Euphorbia_kansuensis:0.2950692,Euphorbia_fischeriana:0.29506954):1.6094107,Euphorbia_tongchuanensis:1.904481):6.6247082):10.9242899):2.872656,(Euphorbia_esula:13.08239,Euphorbia_pekinensis:13.08239):9.2437446):1.933009):7.981408,((((Euphorbia_hyssopifolia:5.200895905,(((Euphorbia_humilis:1.0150982,Euphorbia_hirta:1.0150987):0.7016833,Euphorbia_donii:1.716782):2.436955,(Euphorbia_alpina:3.965621,((Euphorbia_kansui:0.4541979,(Euphorbia_hsinchuensis:0.25370797,Euphorbia_wallichii:0.25370637):0.20048883):2.0416935,(Euphorbia_rapulum:0.6134644,Euphorbia_royleana:0.61346295):1.882426):1.4697295):0.1881166):1.0471582):1.8066623,(Euphorbia_micractina:5.68946513,(Euphorbia_garanbiensis:3.1298475,Euphorbia_latifolia:3.1298491):2.559616):1.3180925):13.5921487,Euphorbia_pilosa:20.5997083):2.1274508,((((Euphorbia_griffithii:0.2267564,Euphorbia_hainanensis:0.226757):1.2398381,Euphorbia_sororia:1.4665952):7.0100575,(Euphorbia_helioscopia:2.0508362,Euphorbia_granulata:2.0508372):6.4258148):2.072441,Euphorbia_turczaninowii:10.5490926):12.178065):9.513395):4.340358):17.14301):11.09652):0.99419,(((((((Macaranga_lowii:3.726413,((Macaranga_denticulata:1.273267,Macaranga_pustulata:1.273267):0.964423,(Macaranga_kurzii:0.80183,(Macaranga_henryi:0.3055553,Macaranga_andamanica:0.3055553):0.4962746):1.43586):1.488723):3.502687,((Macaranga_tanarius:1.429384,Macaranga_indica:1.429384):4.025986,(Macaranga_sinensis:0.270958,Macaranga_sampsonii:0.270958):5.184412):1.77373):7.78857,((((((Mallotus_japonicus:6.09407,Mallotus_apelta:6.09407):2.1686,Mallotus_peltatus:8.26267):0.6964991,(Mallotus_repandus:7.61097,Mallotus_philippensis:7.61097):1.3481994):0.99716213,(((Mallotus_dunnii:0.41115284,Mallotus_oreophilus:0.4111527):0.63808573,Mallotus_conspurcatus:1.04923846):0.7932379,(Mallotus_lianus:0.3107798,Mallotus_tenuifolius:0.310779855):1.53169643):8.113855):0.02831847,(((Mallotus_yunnanensis:2.27567589,(Mallotus_pallidus:1.1767167,(Mallotus_tetracoccus:1.0617109,(Mallotus_microcarpus:0.2064345,Mallotus_garrettii:0.2064345):0.8552763):0.1150058):1.098959):0.6719304,(Mallotus_lotingensis:0.198353,Mallotus_metcalfianus:0.198353):2.749253):2.534146,(((Mallotus_tiliifolius:2.98101701,(Mallotus_barbatus:2.71790546,((Mallotus_luchenensis:0.64506804,Mallotus_nepalensis:0.64506809):1.42274237,Mallotus_esquirolii:2.06781041):0.650095):0.2631114):0.2199878,Mallotus_millietii:3.20100451):0.02858439,(((Mallotus_roxburghianus:0.93187239,Mallotus_decipiens:0.93187239):0.0877,Mallotus_paniculatus:1.0195722):0.6320745,Mallotus_anomalus:1.6516469):1.5779422):2.2521629):4.502898):0.12089,Trevia_nudiflora:10.10554):4.91213):9.19686,Hancea_hookeriana:24.21453):21.22426,((((((Claoxylon_indicum:0.71909859,Claoxylon_brachyandrum:0.719098628):0.9854503,Claoxylon_longifolium:1.704549):0.933903,((Claoxylon_hainanense:0.56978189,Claoxylon_subsessiliflorum:0.569781928):1.503854,Claoxylon_khasianum:2.073636):0.564816):26.052958,Mercurialis_leiocarpa:28.69141):14.74007,((((Acalypha_supera:2.32404593,(Acalypha_suirenbiensis:1.39811048,Acalypha_kerrii:1.3981105):0.92593543):1.63137307,((((Acalypha_wui:1.80651292,(((Acalypha_lanceolata:0.35231282,Acalypha_hainanensis:0.35231295):0.1023449,Acalypha_angatensis:0.45465802):0.12548918,Acalypha_indica:0.5801472):1.22636592):1.22755798,(Acalypha_australis:0.92042254,Acalypha_caturus:0.9204224):2.1136484):0.78041022,(Acalypha_acmophylla:1.7345467,Acalypha_akoensis:1.73454664):2.07993462):0.08050161,Acalypha_matsudae:3.89498293):0.06043607):3.153632,Acalypha_mairei:7.109051):0.131769,Acalypha_schneideriana:7.24082):36.19066):1.69329,(((Cnesmone_hainanensis:9.71776,(Cnesmone_mairei:3.760322,Cnesmone_tonkinensis:3.7603227):5.957439):16.88044,Dalechampia_bidentata:26.598202):15.12385,((Cleidion_spiciflorum:6.1569475,Cleidion_bracteosum:6.1569475):9.664032,Cleidion_brevipetiolatum:15.82098):25.90107):3.40272):0.31402):2.0543,((((Speranskia_cantonensis:28.40937,(Chrozophora_sabulosa:3.56243,Speranskia_tuberculata:3.5624286):24.84694):6.72068,((Koilodepas_hainanense:24.917141,(Sumbaviopsis_albicans:19.15871,Melanolepis_multiglandulosa:19.15871):5.75843):5.27156,(Cephalomappa_sinensis:25.44794,(Cleidiocarpon_cavaleriei:8.12393,Epiprinus_siletianus:8.12393):17.32401):4.74076):4.94135):0.19859,(Discocleidion_rufescens:5.24239,Discocleidion_ulmifolium:5.24239):30.08625):9.00793,(Homonoia_riparia:10.89315,Lasiococca_comberi:10.89315):33.44342):3.15652):7.08176,((Alchornea_androgyna:1.49741639,(Alchornea_hunanensis:0.03257849,Alchornea_mollis:0.03257831):1.464838):12.44323331,((((Alchornea_trewioides:0.13581,Alchornea_davidii:0.13581):2.6290435,Alchornea_rugosa:2.76485356):0.5696433,Alchornea_tiliifolia:3.3344966):0.6200242,Alchornea_kelungensis:3.9545208):9.986129):40.6342):11.23978):0.92353,((((Ostodes_paniculata:19.39362,Ostodes_katharinae:19.39362):12.64807,(((((Baliospermum_angustifolium:0.07030614,Baliospermum_solanifolium:0.070306144):0.023085512,Baliospermum_bilobatum:0.093391656):0.001468356,(Baliospermum_yui:0.01000729,Baliospermum_calycinum:0.010007284):0.08485272):2.202278,Deutzianthus_tonkinensis:2.29714):28.61106,(((Trigonostemon_fragilis:10.249371,((Trigonostemon_bonianus:0.0732105,Trigonostemon_flavidus:0.0732108):1.6464908,(Trigonostemon_tuberculatus:1.1779237,(Trigonostemon_thyrsoideus:0.611065,(Trigonostemon_howii:0.5053602,Trigonostemon_chinensis:0.5053602):0.1057046):0.5668586):0.5417776):8.52967):5.000573,(Trigonostemon_xyphophylloides:2.76865,Trigonostemon_albiflorus:2.768651):12.481295):15.215175,(((Blachia_andamanica:0.6039691,Blachia_pentzii:0.60396905):22.95541,(((Blachia_jatrophifolia:0.919782,Strophioblachia_glandulosa:0.9197801):1.433168,Blachia_siamensis:2.35294984):0,Strophioblachia_fimbricalyx:2.3529519):21.20643):6.83428,((Aleurites_moluccana:0.10066,Vernicia_montana:0.10066):2.16099,Vernicia_fordii:2.26165):28.13201):0.07146):0.44308):1.13349):22.83252,((Croton_kongensis:13.72753064,(((((Croton_hancei:0.47925773,Croton_chunianus:0.47925774):2.4263239,(Croton_yanhuii:2.60050584,Croton_tiglium:2.60050594):0.3050758):0.585732,(Croton_mangelong:3.42521419,((Croton_crassifolius:1.1468629,Croton_cascarilloides:1.14686316):1.52873014,(Croton_caudatus:0.8279271,Croton_purpurascens:0.8279272):1.84766594):0.74962115):0.06609945):3.26518826,(Croton_laui:3.63628074,Croton_lauioides:3.63628068):3.16461):0,((Croton_howii:1.7104573,Croton_dinghuensis:1.71045726):1.571793,((Croton_laevigatus:0.6457249,Croton_euryphyllus:0.3510206):0,Croton_merrillianus:0.64572476):2.9312297):3.51864034):6.97102874):0.05954936,(Croton_damayeshu:11.256771,(Croton_joufra:1.5517508,((Croton_cnidophyllus:1.17876936,(Croton_laniflorus:0.78571884,Croton_yunnanensis:0.78571884):0.39305046):0.3023151,Croton_lachnocarpus:1.48108436):0.07066654):9.70502):2.530309):41.08713):9.01243,(Suregada_multiflora:1.50514,Suregada_aequorea:1.50514):62.3815):2.85152):11.69227,Chaetocarpus_castanocarpus:78.43043):32.51258,Sapria_himalayana:110.943):5.10276):1.18632,((Dichapetalum_gelonioides:22.730674,Dichapetalum_longipetalum:22.73067):89.37122,Ixonanthes_reticulata:112.1019):5.1302):1.46715,((((((((((((Antidesma_sootepense:2.61311202,Antidesma_fordii:2.613112):0.0844105,Antidesma_hontaushanense:2.69752251):0.1248396,(((Antidesma_nienkui:0.93978721,Antidesma_japonicum:0.93978691):0.92586305,Antidesma_hainanense:1.86565016):0.336237925,(Antidesma_acidum:2.17526897,(Antidesma_maclurei:0.26612096,Antidesma_montanum:0.26612101):1.909148):0.026619125):0.620474025):0.06650789,(Antidesma_ghaesembilla:1.70559189,Antidesma_bunius:1.70559192):1.183278):51.73411,((((Aporosa_villosa:2.203269,Aporosa_yunnanensis:2.203269):0.412718,Aporosa_dioica:2.615987):1.658184,Baccaurea_ramiflora:4.2741709):3.579599,Aporosa_planchoniana:7.85377):46.76921):5.41395,(Bischofia_javanica:27.467504,Bischofia_polycarpa:27.467504):32.569425):35.2959,(((((((Leptopus_clarkei:4.069479,Leptopus_fangdingianus:4.069479):2.75627905,Leptopus_australis:6.82575825):7.06274795,(Leptopus_hainanensis:1.418216,Leptopus_chinensis:1.418216):12.47029):1.306284,Leptopus_pachyphyllus:15.19479):19.94649,(Actephila_excelsa:18.5497,(Actephila_subsessilis:7.81299,Actephila_merrilliana:7.81299):10.73671):16.59158):41.02543,((Cleistanthus_tomentosus:11.8305401,((Cleistanthus_macrophyllus:2.1855149,(Cleistanthus_petelotii:0.73216887,Cleistanthus_concinnus:0.7321691):1.453346):1.8619474,(Cleistanthus_pedicellatus:0.4084652,(Cleistanthus_tonkinensis:0.0051829,Cleistanthus_sumatranus:0.0051828):0.4032822):3.638997):7.783078):21.76489,((Bridelia_stipularis:2.123229,Bridelia_retusa:2.1232291):1.9466309,(Bridelia_glauca:3.3621981,(Bridelia_parvifolia:0.906712,((Bridelia_affinis:0.0228819,Bridelia_tomentosa:0.02288182):0.5026214,Bridelia_balansae:0.5255033):0.3812087):2.455486):0.7076619):29.52557):42.57128):4.53727,(((((Flueggea_virosa:0.29779,Flueggea_suffruticosa:0.29778991):8.915795,Richeriella_gracilis:9.213585):1.491085,(Flueggea_leucopyrus:0.17651991,Flueggea_acicularis:0.1765199):10.52815):16.58862,((((((Phyllanthus_taxodiifolius:4.6263661,((((Phyllanthus_maderaspatensis:0.5830506768,Phyllanthus_fimbricalyx:0.5830506068):1.593795673,((Phyllanthus_reticulatus:0.32699578,Phyllanthus_tsiangii:0.32699588):1.823313305,Phyllanthus_oligospermus:2.150309185):0.026536995):0.01376542,(Phyllanthus_sootepensis:1.168087866,Phyllanthus_guangdongensis:1.16808807):1.02252363):2.1311794,Phyllanthus_cochinchinensis:4.3217911):0.304575):1.112978,((Phyllanthus_leptoclados:2.8317936,Phyllanthus_virgatus:2.8317936):1.2318698,Phyllanthus_clarkei:4.0636634):1.6756806):2.6557993,(Phyllanthus_bodinieri:0.2247175,Phyllanthus_flexuosus:0.2247173):8.170426):0.5379286,(Phyllanthus_hainanensis:4.412179,Phyllanthus_glaucus:4.412179):4.520893):2.687383,((((Phyllanthus_urinaria:1.0503731,Phyllanthus_arenarius:1.050373):0.6951076,Phyllanthus_ussuriensis:1.7454804):2.1694786,Phyllanthus_pulcher:3.914959):4.743758,(Phyllanthus_tsarongensis:1.070217085,(Phyllanthus_fangchengensis:1.0702164,(Phyllanthus_forrestii:0.4260122,((Phyllanthus_pachyphyllus:0.06552591,(Phyllanthus_franchetianus:0.06552639,Phyllanthus_nanellus:0.0655263):1.000000793e-08):0.23798429,Phyllanthus_chekiangensis:0.3035106):0.1225017):0.6442042):6.000000212e-07):7.5885):2.961738):7.825215,((((((Phyllanthodendron_caudatifolium:0.216916,Phyllanthodendron_breynioides:0.216916):0.176475,Phyllanthodendron_anthopotamicum:0.393391):4.377016,((((((Glochidion_heyneanum:0.282901703,(Glochidion_rubrum:0.15289675,Glochidion_hirsutum:0.1528967):0.130004944):0.03414941,Glochidion_triandrum:0.317051084):0.086518436,((Glochidion_khasicum:0.024728862,Glochidion_lanceolatum:0.024728844):0.251549056,Glochidion_oblatum:0.2762779):0.12729163):0.723542814,(((Glochidion_wilsonii:0.216577834,Glochidion_philippicum:0.216577814):0.0849113,(Glochidion_eriocarpum:0.26549381,(Glochidion_medogense:0.16677345,Glochidion_puberum:0.1667734):0.09872039):0.035995314):0.08811701,((Glochidion_suishaense:0.245021426,(Glochidion_coccineum:0.06320382,Glochidion_ellipticum:0.063203781):0.1818176):0.141888944,Glochidion_nubigenum:0.38691037):0.0026958):0.7375062):0.001507656,(((Glochidion_wrightii:0.573504699,Glochidion_sphaerogynum:0.57350471):0.26914304,((Glochidion_lutescens:0.10735582,Glochidion_thomsonii:0.10735581):0.15009678,Glochidion_obovatum:0.2574526):0.58519512):0.04576251,((Glochidion_lanceolarium:0.68319686,(Glochidion_daltonii:0.65059995,Glochidion_arborescens:0.65059995):0.03259693):0.1482061,Glochidion_zeylanicum:0.8314029605):0.05700727):0.24020977):1.89926,Phyllanthodendron_roseum:3.02788):1.742527):3.312253,(Phyllanthodendron_lativenium:4.398507,((((Phyllanthodendron_moi:0.10624418,Phyllanthodendron_petraeum:0.10624428):0.11582942,Phyllanthodendron_yunnanense:0.2220737):0.046354,Phyllanthodendron_orbicularifolium:0.268428):0.7288402,Phyllanthodendron_dunnianum:0.9972679):3.401239):3.684153):2.76571,((Breynia_retusa:3.461132,(Breynia_vitis-idaea:0.2116166,Breynia_officinalis:0.2116166):3.2495154):4.625378,(Breynia_rostrata:5.490835,((Breynia_fruticosa:4.60702,Sauropus_androgynus:4.60702):0.11951,(((Sauropus_quadrangularis:0.37117321,Sauropus_reticulatus:0.3711732):2.72684939,(Sauropus_yanhuianus:1.65561191,(Sauropus_repandus:0.1529738,(Sauropus_garrettii:0.05556522,Sauropus_delavayi:0.05556515):0.09740865):1.50263791):1.44241059):1.03154566,(((Sauropus_macranthus:0.4958847779,Sauropus_tsiangii:0.49588462):0.6422649,(Sauropus_trinervius:0.3342351,Sauropus_bacciformis:0.33423509):0.8039145):0.7860139,(Sauropus_pierrei:0.93101739,Sauropus_bonii:0.93101749):0.993146):2.20540466):0.59696175):0.764305):2.595675):2.76186):2.45449,Phyllanthus_emblica:13.30286):6.14281):7.84762):1.94014,Margaritaria_indica:29.23343):51.47055):14.62885):12.36406,Bhesa_robusta:107.6969):4.24427,Microdesmis_caseariifolia:111.94116):1.87525,(((((Bruguiera_gymnorhiza:9.52238,(Bruguiera_cylindrica:2.282938,Bruguiera_sexangula:2.282938):7.239442):24.37767,((Rhizophora_stylosa:1.006929,Rhizophora_apiculata:1.006929):3.424711,Rhizophora_mucronata:4.43164):29.46841):0.27385,(Kandelia_obovata:23.82752,Ceriops_tagal:23.82752):10.34638):5.78124,(((Carallia_garciniifolia:1.77809,(Carallia_diplopetala:0.16736,Carallia_pectinifolia:0.16736):1.61073):8.83909,Carallia_brachiata:10.61718):14.46651,Pellacalyx_yunnanensis:25.08369):14.87145):44.43178,Erythroxylum_sinense:84.38692):29.42949):2.46375,((((((Drypetes_congestiflora:0.0299059,Drypetes_longistipitata:0.029906):0.511921,Drypetes_indica:0.06974407):0,Drypetes_perreticulata:0.54182697):1.217828,Drypetes_cumingii:1.2875719):10.027,(Drypetes_littoralis:10.18111,Putranjiva_formosana:10.18111):1.133462):1.974378,((((Drypetes_hainanensis:0.0949567,Drypetes_arcuatinervia:0.0949568):3.0552673,(Drypetes_kwangtungensis:1.8050353,(Drypetes_integrifolia:1.7282457,Drypetes_salicifolia:1.72824577):0.0767894):1.3451888):0,Drypetes_obtusa:2.784085):1.959209,Drypetes_hoaensis:4.743294):8.545656):102.9912):0.98908,((((((Casearia_glomerata:0.1857392,Casearia_tardieuae:0.1857393):1.5621258,(Casearia_membranacea:0.385574,Casearia_flexuosa:0.38557447):1.36229):32.935756,((Casearia_kurzii:0.14469951,Casearia_graveolens:0.144699627):5.860511,Casearia_velutina:6.00521):28.67841):36.45338,((((Homalium_stenophyllum:8.647973,((Homalium_kainantense:1.61189325,Homalium_kwangsiense:1.61189325):2.30713575,(Homalium_mollissimum:0.34688683,Homalium_sabiifolium:0.346887):3.5721421):4.728944):1.057857,(((Homalium_phanerophlebium:0.14215363,Homalium_paniculiflorum:0.14215363):0.9779018,Homalium_ceylanicum:1.1200554):3.56608717,(Homalium_breviracemosum:3.0420373,Homalium_cochinchinense:3.0420373):1.64410517):5.01968763):15.10974,(((Xylosma_controversa:4.70599,Xylosma_longifolia:4.70599):2.25466,((Flacourtia_jangomas:0.28054,(Flacourtia_mollis:0.19608163,Flacourtia_ramontchi:0.19608163):0.08445837):5.86832,Xylosma_congesta:6.14886):0.81179):7.272,(Scolopia_oldhamii:4.709362,((Scolopia_saeva:0.621472,Scolopia_chinensis:0.467959):0,Scolopia_buxifolia:0.62147227):4.241403):9.523288):10.58292):20.50683,(((Idesia_polycarpa:17.03909,Bennettiodendron_leprosipes:17.03909):22.79491,((((((((Salix_qinghaiensis:7.06000301,((Salix_koriyanagi:0.1450997,(Salix_denticulata:0.00494155,Salix_donggouxianica:0.00494169):0.1401582):0.4035372,Salix_dibapha:0.548637):6.51136601):2.43394699,(((((Salix_microstachya:0.9645271,(Salix_linearistipularis:0.33282879,Salix_zayulica:0.33282889):0.63169821):2.3003235,(Salix_cupularis:0.49459939,Salix_wilsonii:0.4945998):2.770251):0.20406879,((Salix_anticecrenata:0.09784443,Salix_vaccinioides:0.09784439):2.6314198,(Salix_zangica:2.55853519,Salix_tenella:2.55853524):0.170729):0.73965529):0.70456371,(Salix_tetrasperma:3.64764867,(((Salix_raddeana:2.030812566,((((Salix_daguanensis:0.335436915,Salix_yuhuangshanensis:0.335436545):0.208190965,Salix_wuxuhaiensis:0.54362758):0.60435942,((Salix_rorida:0.03366514,Salix_resecta:0.0336649675):0.96934802,Salix_praticola:1.00301318):0.14497392):0.324507495,((Salix_biondiana:1.25491183,((Salix_dunnii:0.31392454,Salix_wolohoensis:2.14077338):0,Salix_limprichtii:2.14077343):0.94098727):0.186986795,(Salix_gracilior:0.17953796,Salix_pilosomicrophylla:0.17953803):1.262360545):0.03059607):0.55831816):0.091963925,(Salix_annulifera:0.289667865,Salix_myrtillacea:0.289667675):1.833108795):1.519954715,((((Salix_humaensis:0.3752215975,Salix_hirticaulis:0.3752215):1.98292243,(Salix_driophila:0.38535834,Salix_erioclada:0.38535835):1.97278558):1.160825585,((Salix_lasiopes:0.230875645,(Salix_rectijulis:0.109715944,Salix_serpyllum:0.109715709):0.121159581):2.034727,(Salix_warburgii:0.28135745,(Salix_rockii:0.039538295,Salix_kangensis:0.039538385):0.241819025):1.984245125):1.25336706):0.03031294,((((Salix_dalungensis:0.14264013,Salix_shandanensis:0.14264029):0.83802359,(Salix_koreensis:0.959362575,(Salix_cavaleriei:0.34867986,(Salix_boseensis:0.326430435,Salix_psammophila:0.32643063):0.02224957):0.61068244):0.02130195):0,(Salix_heteromera:0.2581766625,Salix_sajanensis:0.2581764875):0.7224880625):1.824554945,(Salix_faxonianoides:0.00512911,Salix_fedtschenkoi:0.00512925):2.800089675):0.7440637):0.09344897):0.004917095):0.5258345):2.936724,(((Salix_rosthornii:1.609107635,Salix_daliensis:1.609107475):1.431859895,(((Salix_mesnyi:1.14478619,(((Salix_capusii:0.106920265,Salix_pseudotangii:0.106919815):0.039639525,Salix_liouana:0.14655962):0.88138819,(Salix_mictotricha:0.62570999,Salix_saposhnikovii:0.625709818):0.40223809):0.11683821):0.6208579,(Salix_delavayana:0.71275219,Salix_glauca:0.712752):1.052892):0.9256963,Salix_pseudolasiogyne:2.69134016):0.3496273):0.8760277,((((Salix_bikouensis:0.97774249,(Salix_hsinganica:0.167056605,Salix_scopulicola:0.1670565):0.8106857):0.7619257,(Salix_opsimantha:0.17098943,Salix_pseudospissa:0.17098914):1.56867866):1.06031519,(((Salix_radinostachya:0.57954779,Salix_spathulifolia:0.67350588):0,Salix_berberifolia:0.67350613):1.322218,Salix_neoamnematchinensis:1.90176591):0.8982175):0.7718813,(Salix_nipponica:0.41115284,Salix_maizhokunggarensis:0.41115291):3.16071177):0.34513051):3.193212):2.383743):0.00438759,(((Salix_salwinensis:0.40386476,Salix_paraflabellaris:0.40386472):3.87658575,((Salix_schugnanica:0.058422814,Salix_dissa:0.058422964):0.580020676,Salix_chikungensis:0.638443669):3.642007):2.10878,(Salix_sphaeronymphe:3.3612139,(Salix_lanifera:1.00314329,(((Salix_rehderiana:0.01878051,Salix_pseudowolohoensis:0.01878056):0.36422731,(Salix_heterochroma:0.00508243,Salix_kirilowiana:0.0050823):0.37792572):0.15449079,Salix_tengchongensis:0.5374987):0.46564479):2.35807051):3.02801649):3.10910719):0.83879111,((Salix_tarbagataica:6.3932907,(Salix_hylonoma:0.72558889,Salix_wangiana:0.72558916):5.66770191):3.202762,(((((Salix_baileyi:1.18253439,(Salix_cyanolimnea:0.258233828,Salix_pierotii:0.25823378):0.92430076):1.55021065,Salix_nujiangensis:2.73274502):1.5191317,Salix_fargesii:4.25187702):0.52841795,Salix_inamoena:4.78029478):0.14904505,(((Salix_skvortzovii:0.55694762,Salix_triandroides:0.55694761):1.0583074,Salix_taraikensis:1.6152549):2.5049696,((((Salix_insignis:0.69842708,Salix_oreophila:0.69842719):0,Salix_tangii:0.69842719):1.9037209,((Salix_jishiensis:0.088969085,Salix_rosmarinifolia:0.0889691):0.35180208,Salix_kungmuensis:0.44077118):2.1613767):1.4130061,((((Salix_sphaeronymphoides:0.044755785,Salix_divergentistyla:0.04475577):0.66393289,Salix_vestita:0.70868907):0.78289164,Salix_brachista:1.49158023):0.78655466,(Salix_calyculata:0.38903331,Salix_doii:0.3890333):1.88910158):1.737019):0.1050707):0.8091152):4.666713):0.74107601):0.3653924,(((((Salix_argyrophegga:0.17805206,Salix_morrisonicola:0.17805217):0.99772921,(Salix_amphibola:1.1087668,Salix_sungkianica:1.10876671):0.06701457):2.42871312,((Salix_taiwanalpina:0.28851918,(Salix_taishanensis:0.04341045,Salix_qinlingica:0.0434105):0.24510869):2.423289,Salix_wilhelmsiana:2.71180808):0.89268621):0.9455107,((Salix_trichocarpa:0.74077715,Salix_sclerophylloides:1.00030989):0,Salix_fengiana:1.000310274):3.809228):2.299269,(Salix_microphyta:4.43514729,((Salix_caesia:1.92201511,(Salix_tianschanica:0.84129799,Salix_magnifica:0.84129818):1.080717):0.1805312,(Salix_suchowensis:1.555616,Salix_metaglauca:1.55561625):0.54693):2.332601):2.414127):3.853247):0.1662614,((Salix_jinchuanica:1.52144499,((Salix_michelsonii:0.0518678,Salix_omeiensis:0.05186768):0.51716283,Salix_yadongensis:0.56903062):0.95241417):9.0199933,((((Salix_phanera:2.53417225,Salix_minjiangensis:2.53417212):3.82654101,(((Salix_psilostigma:3.2661555,Salix_souliei:3.26615558):1.05239822,(Salix_carmanica:1.77407239,(Salix_kongbanica:1.118546198,(Salix_balansaei:0.49694118,Salix_taipaiensis:0.49694107):0.62160492):0.6555265):2.5444811):1.22965292,Salix_etosia:5.54820691):0.81250689):3.27648297,((Salix_karelinii:5.21269102,(Salix_nummularia:0.59331951,Salix_pycnostachya:0.59331932):4.61937198):4.14992901,(((Salix_xiaoguangshanica:1.15507624,(Salix_pingliensis:0.03738057,Salix_kangdingensis:0.03738047):1.11769603):0.46525301,Salix_kochiana:1.62032953):2.70560598,(Salix_integra:1.58757624,Salix_longistamina:1.58757642):2.73835897):5.03668501):0.27457597):0.75270932,(((((Salix_ochetophylla:4.632127,Salix_zhegushanica:4.632127):2.1871717,((((Salix_longissimipedicellaris:2.7437237,(((Salix_daltoniana:0.95487835,(Salix_lindleyana:0.120860075,Salix_divaricata:0.120859615):0.834018655):1.25236897,Salix_Sinica:2.20724744):0.13751593,Salix_tagawana:2.34476317):0.39896027):0.02772716,Salix_longiflora:2.7714509):0.08422242,((Salix_alfredii:0.21636931,Salix_glareorum:0.21636928):1.4985313,(Salix_turanica:0.91139706,Salix_lamashanensis:0.91139703):0.80350358):1.14077252):1.650085,(((Salix_ernestii:1.664095655,Salix_balfouriana:1.6640957):0.87331962,(Salix_pella:1.50439585,Salix_kouytchensis:1.504395696):1.0330196):1.45694457,(Salix_resectoides:1.30229132,Salix_maximowiczii:1.30229141):2.69206868):0.51139843):2.3135403):0.30654427,Salix_eriostachya:7.12584282):3.02705203,(((Salix_pentandra:4.14331,Salix_alba:4.14331):0.03853,Salix_babylonica:4.18184):5.88459,Chosenia_arbutifolia:10.06643):0.08646482):0.1745851,(((Salix_bistyla:4.15882872,(((Salix_floderusii:0.04080063,Salix_wallichiana:0.04080067):0.67329245,(Salix_paraplesia:0.22057391,Salix_taoensis:0.22057412):0.49351925):2.83667883,Salix_pseudowallichiana:3.55077208):0.60805642):4.770763,(((Salix_rhododendrifolia:0.28839761,Salix_iliensis:0.2883976792):3.21122898,((Salix_obscura:1.33519639,(Salix_okamotoana:0.19190042,Salix_gyirongensis:0.19190042):1.14329578):1.93232792,Salix_tenuijulis:3.267523883):0.23210256):5.11900604,(((Salix_hupehensis:2.99804012,((Salix_coggygria:0.22506768,Salix_hypoleuca:0.22506742):1.78723939,Salix_Sinopurpurea:2.01230669):0.98573301):0.4377409,Salix_leveilleana:3.43578082):0.7346987,Salix_paraphylicifolia:4.1704794):4.448153):0.310959):0.8810018,((Salix_gracilistyla:3.44936257,(Salix_kamanica:1.50833651,((Salix_ludingensis:0.149065216,Salix_characta:0.149065296):1.351029104,(Salix_chingiana:0.098701926,Salix_occidentalisinensis:0.098701916):1.401392634):0.00824232):1.94102587):6.32798845,(((((Salix_bhutanensis:0.041929309,Salix_flabellaris:0.04192927):0.28329178,Salix_burqinensis:0.325221089):1.56674731,Salix_gilashanica:1.8919685):0.7137617,(Salix_xizangensis:2.446573,(Salix_schwerinii:1.12104492,Salix_siuzevii:1.12104483):1.325528):0.15915732):1.052095,Salix_sikkimensis:3.65782521):6.119526):0.03324208):0.5168866):0.06242587):0.1515324):0.3273445):0.02516731,((((Salix_piptotricha:2.32921074,((Salix_phaidima:0.39459861,Salix_moupinensis:0.39459898):1.853848,(Salix_kusanoi:1.76070526,Salix_songarica:1.76070533):0.48774138):0.08076433):6.49378326,(((((Salix_alatavica:0.2878725,Salix_luctuosa:0.287872446):0.4875316,Salix_neolapponum:0.77540411):0.46156069,(Salix_pseudopermollis:0.58407626,Salix_cinerea:0.58407647):0.65288833):2.96573881,(Salix_neowilsonii:2.311508245,Salix_turczaninowii:2.3115083):1.8911953):0.45303719,(((Salix_muliensis:0.41328938,(Salix_plocotricha:0.372220164,((Salix_yumenensis:0.280989392,Salix_fulvopubescens:0.280989542):0.080388878,Salix_sclerophylla:0.36137837):0.01084176):0.04106912):3.4734632,(Salix_chienii:2.0326992,Salix_sericocarpa:2.03269948):1.8540532):0.45764389,(((Salix_hastata:0.74269792,Salix_parvidenticulata:0.74269807):2.19065921,(((((Salix_juparica:0.18220958,Salix_rhoophila:0.18220968):0.10963742,Salix_caprea:0.291846784):0,Salix_myrtilloides:0.2357891):1.04587271,(Salix_floccosa:0.3347998,Salix_argyracea:0.33479986):0.9468619):1.158767,(Salix_pyrolifolia:0.21733389,Salix_sachalinensis:0.21733421):2.2230945):0.4929287):0.1267496,((Salix_medogensis:2.1844173,Salix_macroblasta:2.18441728):0.333308375,(Salix_nankingensis:1.32570755,Salix_capitata:1.32570741):1.192018365):0.542381225):1.28428949):0.3113443):4.16725351):0.2118158,(((Salix_paratetradenia:1.9205314,Salix_variegata:1.9205319):5.8006692,(Salix_araeostachya:1.953912555,Salix_oritrepha:1.95391268):5.76728807):1.21719743,(((Salix_atopantha:0.38598541,Salix_crenata:0.38598571):0.85607189,(Salix_caspica:0.553501485,(Salix_haoana:0.35375061,(Salix_maerkangensis:0.309061875,Salix_permollis:0.30906167):0.04468888):0.19975094):0.68855579):0.209192305,Salix_arctica:1.451249595):7.487148635):0.09641187):0.2164219,(((Salix_eriocarpa:1.55272072,((Salix_dasyclados:0.23090972,Salix_contortiapiculata:0.23090979):1.2888162,(Salix_blakii:0.50651505,Salix_takasagoalpina:0.50651533):1.01321087):0.03299494):6.526083,((Salix_ovatomicrophylla:0.32801016,Salix_gyamdaensis:0.32801021):7.52516264,((Salix_shihtsuanensis:1.29532583,Salix_jingdongensis:1.2953259):3.53152047,(((Salix_clathrata:0.44767509,Salix_chaenomeloides:0.44767526):1.31192104,(Salix_spodiophylla:1.5418424,(Salix_oreinoma:1.00467171,(Salix_paraheterochroma:0.76019568,Salix_zhouquensis:0.76019558):0.2444762):0.5371705):0.2177539):2.6462165,(Salix_cathayana:3.985101995,((Salix_polyclona:0.23934419,Salix_heishuiensis:0.2393443):1.64596313,Salix_chekiangensis:1.885307295):2.09979447):0.4207109):0.4210337):3.0263266):0.2256311):0.6657938,(((Salix_cheilophila:0.22017957,Salix_argyrotrichocarpa:0.22017977):3.5565671,(Salix_weixiensis:2.44963207,Salix_bangongensis:2.4496321):1.3271151):3.5350699,(Salix_yanbianica:4.15115505,Salix_guebriantiana:4.15115471):3.160662):1.432781):0.5066341):1.642718):26.30609,(((Populus_nakaii:1.15118214,Populus_ussuriensis:1.15118238):15.421052,((((Populus_tomentosa:4.48734,Populus_tremula:4.48734):5.36105,(((Populus_szechuanica:7.0602,Populus_maximowiczii:7.0602):1.7569,Populus_wilsonii:8.8171):0.75981,Populus_cathayana:9.57691):0.27148):1.26006,Populus_suaveolens:11.10845):4.0851225,((((Populus_Davidiana:0.9052435,Populus_wuana:0.9052436):1.7942431,(Populus_pseudomaximowiczii:1.0433605,Populus_yunnanensis:1.0433603):1.6561262):7.3087638,((((Populus_hopeiensis:0.91821727,Populus_pamirica:0.91821721):2.95764,Populus_qamdoensis:3.8758572):0.8077703,(Populus_iliensis:0.0666634,Populus_afghanica:0.0666633):4.6169642):4.179535,((Populus_keerqinensis:1.2120005,Populus_yuana:1.21200074):3.111945,((Populus_euphratica:0.878979492,(((Populus_qiongdaoensis:0.1700275,Populus_pilosa:0.17002752):0.1442411,Populus_mainlingensis:0.31426874):0.0147995,Populus_pseudosimonii:0.32906797):0.5499114):0.1827401,(Populus_yatungensis:0.5440736,Populus_lasiocarpa:0.54407391):0.5176459):3.262226):4.539217):1.145088):4.18363,((((Populus_manshurica:0.86834996,Populus_pseudoglauca:0.8683499):2.0362712,(Populus_canescens:0.1711713,Populus_laurifolia:0.1711714):2.7334499):9.8397881,Populus_trinervis:12.74441005):1.293017,((Populus_ningshanica:0.1626389,Populus_pruinosa:0.1626393):1.4851868,Populus_platyphylla:1.647826):12.3896003):0.1544542):1.001692):1.378662):0.3339055,((Populus_wulianensis:5.0229618,((Populus_talassica:0.37621289,Populus_rotundifolia:0.3762127):3.9759424,(((Populus_przewalskii:0.1477642,Populus_shanxiensis:0.147764):2.460157,(Populus_jrtyschensis:1.678755,Populus_glauca:1.678755):0.9291665):0.3665724,(Populus_schneideri:2.4158113,((Populus_minhoensis:0.1910643,Populus_simonii:0.1910643):1.1884322,(Populus_intramongolica:0.1589171,Populus_girinensis:0.1589171):1.2205793):1.0363146):0.5586826):1.3776615):0.6708068):7.542004,((((Populus_kangdingensis:1.0824071,Populus_wenxianica:1.082407):0.9152381,((Populus_haoana:0.57939541,Populus_charbinensis:0.5793954):1.3960198,(Populus_koreana:1.0210824,Populus_alaschanica:1.0210822):0.9543328):0.0222301):5.8677275,(Populus_adenopoda:2.10475191,Populus_hsinganica:2.104751):5.7606215):3.9981225,((Populus_xiangchengensis:4.2682453,(Populus_lancifolia:0.22199025,Populus_purdomii:0.22198971):4.046255):3.91095,Populus_ciliata:8.17919521):3.6843):0.701471):4.341174):20.2939):2.63396):1.12104,(((Carrierea_calycina:8.594152,Carrierea_dunniana:8.594152):6.784558,Itoa_orientalis:15.37871):5.49183,Poliothyrsis_sinensis:20.87054):20.0845):4.36736):25.8146):35.27435,(((Hybanthus_enneaspermus:39.40307,(((Viola_albida:2.53952,Viola_chaerophylloides:2.53952):3.98145,(((Viola_mandshurica:0.71129,Viola_philippica:0.71129):4.22438,Viola_dissecta:4.93567):0.78835,Viola_dactyloides:5.72402):0.79695):6.81669,((Viola_selkirkii:10.0601154,(((Viola_montana:0.22291997,Viola_diamantiaca:0.22291997):5.11687913,(Viola_kosanensis:3.32034223,(Viola_rupestris:1.2698786,(Viola_tokubuchiana:0.7351333,Viola_biflora:0.7351332):0.5347451):2.050464):2.019457):1.892966,(((Viola_stewardiana:0.8377538,Viola_patrinii:0.837754125):2.5174235,Viola_Urophylla:3.3551777):0.7318099,((Viola_trichopetala:2.33116913,Viola_formosana:2.33116927):0.04020917,Viola_phalacrocarpa:2.3713787):1.715609):3.145778):2.82735):2.9216916,((((((Viola_muehldorfii:3.86033971,Viola_striatella:3.8603402):2.1452861,Viola_gmeliniana:6.0056259):1.5458385,((((Viola_davidii:1.0142342,Viola_szetschwanensis:1.014233885):2.1180019,(((Viola_lactiflora:0.1089588,Viola_raddeana:0.10895866):0.01960473,Viola_hondoensis:0.1285635):1.5426068,(Viola_inconspicua:0.49705359,((Viola_diffusa:0.1207553765,Viola_serrula:0.120755):0.05810364,Viola_triangulifolia:0.17885894):0.31819485):1.17411641):1.4610658):2.4415181,((Viola_lucens:0.01794584,Viola_kwangtungensis:0.01794584):2.22339822,Viola_hancockii:2.24134366):3.33241014):1.1905088,(Viola_fargesii:6.5138363,((Viola_hediniana:2.8244353,Viola_altaica:2.824435245):2.292161,((Viola_yunnanfuensis:0.171125572,Viola_mirabilis:0.171126242):1.564424398,(Viola_henryi:0.957577914,(Viola_acutifolia:0.46312004,Viola_pekinensis:0.46312004):0.4944576):0.7779725):3.381046):1.3972404):0.2504263):0.7872018):1.571711,(((Viola_mongolica:0.43148525,(Viola_moupinensis:0.05188553,Viola_japonica:0.0518859):0.3795994):4.3355238,Viola_forrestiana:4.76700888):4.0505081,((Viola_delavayi:6.259668,(Viola_dimorphophylla:1.8182403,(Viola_cameleo:0.5077845,Viola_acuminata:0.5077841):1.3104555):4.4414278):0.6165579,(((Viola_tenuissima:0.371981605,Viola_websteri:0.37198145):0.9256794,(Viola_collina:1.2092797,((Viola_kunawarensis:0.1368375,Viola_senzanensis:0.136837405):0.20927915,(Viola_grandisepala:0.151891095,Viola_orientalis:0.151891045):0.194225915):0.8631629):0.08838145):3.929657,Viola_sphaerocarpa:5.2273181):1.6489075):1.9412916):0.3056585):0.2793538,(Viola_mucronulifera:8.982001,((Viola_yunnanensis:1.7216461,(Viola_hirtipes:0.46428772,Viola_betonicifolia:0.4642878):1.25735878):5.3630316,(((((Viola_variegata:0.0611904,Viola_nagasawae:0.06119):1.02673952,(Viola_brachyceras:0.9617558,Viola_pilosa:0.9617557):0.12617362):0.8704941,Viola_thomsonii:1.95842402):0.70972908,(Viola_prionantha:0.1664543,Viola_duclouxii:0.16645442):2.50169818):1.29215992,Viola_obtusa:3.96031242):3.12436538):1.897323):0.4205285):1.361926,(((Viola_bulbosa:1.386059,Viola_sacchalinensis:1.3860591):0.6404485,(((Viola_sikkimensis:0.0619743,Viola_tienschiensis:0.0619743):0.2733264,Viola_arcuata:0.33530055):1.4473241,(((Viola_confertifolia:0.415401478,(Viola_rossii:0.10815557,Viola_pendulicarpa:0.1081557):0.307245578):0.008771912,(Viola_wallichiana:0.19199329,Viola_belophylla:0.19199335):0.23217995):1.20657461,Viola_hirta:1.6307479):0.1518766):0.2438827):7.313858,(((Viola_guangzhouensis:0.04267217,Viola_cuspidifolia:0.0426722):0.8937925,Viola_perpusilla:0.9364646):7.6973828,((Viola_tenuicornis:1.8894231,Viola_macroceras:1.88942311):6.537671,(((Viola_grypoceras:0.1201018,Viola_sumatrana:0.120102):0.3337551,Viola_muliensis:0.45385736):1.23418762,(Viola_magnifica:0.150087095,Viola_nuda:0.15008723):1.53795732):6.73904978):0.2067532):0.7065178):1.42409):2.2173516):0.355853):26.06541):18.85596,(Rinorea_bengalensis:26.116179,(Rinorea_erianthera:4.267893,(Rinorea_virgata:2.686259,Rinorea_longiracemosa:2.686259):1.58163):21.84829):32.14285):44.13486,(((Adenia_cardiophylla:2.78582,Adenia_penangiana:2.78582):24.18263,Adenia_heterophylla:26.96845):16.90948,(((Passiflora_jianfengensis:1.569111,(Passiflora_wilsonii:0.813527,(Passiflora_kwangtungensis:0.42351,Passiflora_eberhardtii:0.4235097):0.3900171):0.7555839):5.412434,Passiflora_papilio:6.981545):5.199815,(((Passiflora_altebilobata:0.457830275,Passiflora_cochinchinensis:0.45783013):4.0774604,((Passiflora_siamica:0.0794745,Passiflora_tonkinensis:0.0794748):0.7297749,Passiflora_jugorum:0.80924989):3.7260408):0.4723265,((Passiflora_cupiformis:2.0760335,Passiflora_henryi:2.0760335):2.930512124,Passiflora_xishuangbannaensis:5.006545625):0.0010714755):7.173743):31.69657):58.51596):4.01746):0.08357,(Gynocardia_odorata:94.44289,(Hydnocarpus_hainanensis:39.14352,Hydnocarpus_annamensis:39.1435207):55.29937):12.05203):10.77432):1.43):0.42512,((((((((Aspidopterys_henryi:2.0835523,(((Aspidopterys_cavaleriei:0.350784,Aspidopterys_obcordata:0.350784):0.4646688,(Aspidopterys_esquirolii:0.05324143,Aspidopterys_nutans:0.0532413):0.7622115):0.07127,Aspidopterys_floribunda:0.8867228):1.1968295):2.979324,(Aspidopterys_glabriuscula:1.3738507,Aspidopterys_microcarpa:1.37385093):3.6890257):0.9882237,Aspidopterys_concava:6.0511):6.89126,((Hiptage_luodianensis:0.36939505,(Hiptage_yunnanensis:0.09762409,Hiptage_fraxinifolia:0.097624095):0.27177095):0.76267495,((Hiptage_benghalensis:0.77639877,(Hiptage_lanceolata:0.41068561,Hiptage_candicans:0.41068561):0.36571316):0.3197224,(Hiptage_minor:0.62625421,(Hiptage_acuminata:0.43749801,(Hiptage_tianyangensis:0.101614635,Hiptage_multiflora:0.101614635):0.335883375):0.1887562):0.46986696):0.03594883):11.81029):2.95216,Tristellateia_australasiae:15.89452):3.06271,Ryssopterys_timoriensis:18.95723):72.48269,((Elatine_hydropiper:21.77113,(Elatine_ambigua:3.8377,Elatine_triandra:3.8377):17.93343):34.84446,((Bergia_capensis:0.3174147,Bergia_ammannioides:0.3174179):27.036126,Bergia_serrata:27.35354):29.26205):34.82433):27.54234,(((((Dalzellia_sessilis:67.13263,(Cladopus_chinensis:1.240343,Cladopus_nymanii:1.240343):65.892287):27.74816,((Cratoxylum_cochinchinense:14.59288,Cratoxylum_formosum:14.59288):57.41565,(((((((Hypericum_addingtonii:0.3169519,(Hypericum_qinlingense:0.21830277,Hypericum_petiolulatum:0.2183031):0.09864899):0.262137,Hypericum_cohaerens:0.579089):8.022509,((Hypericum_ludlowii:1.3732868,Hypericum_japonicum:1.37328638):6.9133481,((Hypericum_seniawinii:1.852110274,Hypericum_elatoides:1.85210998):3.02069109,(Hypericum_hirsutum:0.60358312,Hypericum_wardianum:0.60358262):4.26921818):3.4138333):0.3149637):3.857147,((((Hypericum_sampsonii:5.12264944,((Hypericum_elodeoides:4.267154,Hypericum_elongatum:4.26715388):0.09483312,(((Hypericum_curvisepalum:1.1734951,((Hypericum_subsessile:0.2359193,Hypericum_daliense:0.23591905):0.5903618,Hypericum_wightianum:0.82628074):0.3472142):0.2324287,Hypericum_bellum:1.4059237):1.9347571,(Hypericum_monanthemum:0.455075643,Hypericum_lagarocladum:0.4550761):2.8856054):1.0213061):0.7606623):3.908208,(((Hypericum_hubeiense:0.2396134,(Hypericum_nokoense:0.22052308,Hypericum_maclarenii:0.2205234):0.01909032):0.3189996,Hypericum_scabrum:0.55861334):7.0295442,(Hypericum_latisepalum:0.6619076,Hypericum_faberi:0.6619075):6.9262497):1.4427):0.2987177,(((Hypericum_choisyanum:0.2449695,Hypericum_augustinii:0.24497):2.3686673,Hypericum_nakamurae:2.6136372):2.0623537,Hypericum_gramineum:4.67599075):4.6535842):2.2411761,((Hypericum_patulum:4.85488885,Hypericum_subcordatum:4.85488866):0.02189444,(Hypericum_enshiense:1.22094275,Hypericum_longistylum:1.2209428):3.6558403):6.693968):0.8879939):3.460336,(((((Hypericum_nagasawae:0.5868762,Hypericum_hengshanense:0.58687632):0.4034272,Hypericum_acmosepalum:0.99030337):0.1058823,Hypericum_kouytchense:1.096186):6.876555,(((((Hypericum_fosteri:1.192274455,(((Hypericum_wilsonii:0.56197392,(Hypericum_himalaicum:0.031324526,Hypericum_hookerianum:0.031324566):0.530649134):0.23596715,Hypericum_monogynum:0.79794107):0.275225506,(Hypericum_geminiflorum:0.52454069,Hypericum_pseudohenryi:0.5245406):0.548625756):0.119108099):0.580928045,(Hypericum_attenuatum:0.1799372,Hypericum_ascyron:0.1799371):1.593265):4.458942256,(Hypericum_trigonum:2.468955956,(((Hypericum_uralum:0.624704395,Hypericum_henryi:0.6247048):0.276154356,Hypericum_przewalskii:0.900858736):0.570451244,Hypericum_subalatum:1.47131005):0.997645456):3.763189):0.193923144,(Hypericum_kingdonii:6.37948328,Hypericum_formosanum:6.3794834):0.0465846):0.2573804,(Hypericum_taihezanense:6.13880175,Hypericum_prattii:6.13880115):0.54464685):1.289293):5.758296,(Hypericum_forrestii:0.036277,Hypericum_stellatum:0.03627755):13.69476):2.188044):2.845165,((((Hypericum_lancasteri:0.28231252,Hypericum_beanii:0.282313055):0.42626708,Hypericum_reptans:0.708579):3.3299053,Hypericum_erectum:4.038485):10.51658,Hypericum_perforatum:14.55506499):4.209181):3.259014,(Triadenum_breviflorum:3.70943995,Triadenum_japonicum:3.7094399):18.31382):49.98527):22.87226):7.74854,((((Calophyllum_membranaceum:1.5071244,Calophyllum_polyanthum:1.5071244):1.2427556,(Calophyllum_blancoi:1.101859,Calophyllum_inophyllum:1.101859):1.648021):4.56971,Mesua_ferrea:7.31959):26.11076,Mammea_yunnanensis:33.430351):69.19898):1.87846,(((Garcinia_xanthochymus:0.195947,Garcinia_esculenta:0.19594672):20.093855,(Garcinia_tetralata:3.500391,Garcinia_xishuanbannaensis:3.5003917):16.78941):8.28721,(((Garcinia_bracteata:1.1987672,Garcinia_oblongifolia:1.1987672):4.0895408,(Garcinia_nujiangensis:4.028234,(Garcinia_paucinervis:2.715977,(Garcinia_pedunculata:0.338228044,Garcinia_lancilimba:0.3382276):2.3777494):1.312257):1.260074):9.347054,(Garcinia_cowa:11.52358944,(((Garcinia_subelliptica:0.5802741,Garcinia_linii:0.5802737):0.5000226,Garcinia_kwangsiensis:1.080297):5.9829965,((Garcinia_erythrosepala:0.8967309,Garcinia_yunnanensis:0.896731):1.007086,(Garcinia_oligantha:0.5865411,(Garcinia_multiflora:0.4718464,Garcinia_subfalcata:0.4718452):0.1146958):1.317275):5.1594765):4.4602955):3.111773):13.94165):75.93078):13.54474,(((Tirpitzia_sinensis:5.15181,Tirpitzia_ovoidea:5.15181):28.46406,((Anisadenia_saxatilis:4.57427,Anisadenia_pubescens:4.57427):26.00775,Reinwardtia_indica:30.58202):3.03385):20.57153,(Linum_amurense:34.42538977,(((Linum_altaicum:0.02230579,Linum_corymbulosum:0.022306):1.696083,Linum_heterosepalum:1.7183895):4.28909,((Linum_pallescens:0.5654657,Linum_stelleroides:0.5654694):2.0354111,(Linum_perenne:0.463691,Linum_nutans:0.4636916):2.137186):3.406603):28.41791):19.76201):63.86513):0.92973):0.1421):6.85649):0.40375,(((((((((((((Glyptopetalum_feddei:1.34304327,((Glyptopetalum_longipedicellatum:0.6155838,(Euonymus_nitidus:0.61076,Euonymus_myrianthus:0.61076):0.0048235):0.0137816,Glyptopetalum_ilicifolium:0.62936514):0.7136779):1.4241402,(((Glyptopetalum_rhytidophyllum:0.08873864,Glyptopetalum_geloniifolium:0.08873884):0.6188512,Glyptopetalum_fengii:0.70759004):0.6704084,Glyptopetalum_sclerocarpum:1.377998014):1.389185):0.9235203,(Glyptopetalum_aquifolium:0.68529699,Glyptopetalum_longepedunculatum:0.68529683):3.00540681):1.5032562,Glyptopetalum_reticulinerve:5.19396):2.47248,Euonymus_centidens:7.66644):2.17146,((Euonymus_alatus:6.77711,Euonymus_carnosus:6.77711):2.99919,Euonymus_hamiltonianus:9.7763):0.0616):0.65488,((((((Euonymus_gibber:0.379630474,Euonymus_actinocarpus:0.37963056):0.6473056,Euonymus_subcordatus:1.026935827):1.9161118,(Euonymus_bullatus:0.98546384,(Euonymus_nanus:0.04204649,Euonymus_kengmaensis:0.04204623):0.94341727):1.95758403):2.35087315,Euonymus_laxiflorus:5.29392081):4.23631405,(Euonymus_ternifolius:1.794237035,Euonymus_theifolius:1.794237):7.735998):0.8874048,((((Euonymus_chenmoui:3.4072206,(((Euonymus_tenuiserratus:0.31702773,Euonymus_tashiroi:0.31702772):0.2790238,Euonymus_euscaphis:0.59605133):0.9863573,((Euonymus_chui:0.68339415,Euonymus_oxyphyllus:0.683393994):0.4513817,(((Euonymus_macropterus:0.120198685,Euonymus_glaber:0.12019875):0.4030434,Euonymus_tingens:0.52324204):0.57350159,Euonymus_clivicola:1.09674373):0.03803206):0.4476331):1.8248119):4.2603011,Euonymus_balansae:7.66752161):0.4274257,(Euonymus_spraguei:7.08704929,(Euonymus_lucidus:6.19154707,((((((Euonymus_acanthocarpus:0.517651694,(Euonymus_phellomanus:0.333350325,Euonymus_prismatomerioides:0.33335041):0.18430137):1.78020023,(Euonymus_nanoides:1.37259433,(Euonymus_fimbriatus:0.120901625,Euonymus_lushanensis:0.120901745):1.251692265):0.9252576):0.07014734,Euonymus_wui:2.36799887):0.87541312,(((Euonymus_kachinensis:1.32770826,(Euonymus_hui:0.61092374,(Euonymus_serratifolius:0.55664632,Euonymus_schensianus:0.556646211):0.0542777):0.71678439):0.57785,(Euonymus_rehderianus:0.0905300565,Euonymus_acanthoxanthus:0.0905301625):1.815028288):0.4738623,((Euonymus_verrucosus:0.4937574,(Euonymus_tsoi:0.23515799,Euonymus_cornutus:0.23515785):0.2585995):0.32966223,Euonymus_aculeatus:0.82341957):1.556001):0.8639917):0.3995409,((Euonymus_venosus:0.61236337,Euonymus_potingensis:0.61236337):1.386307,(Euonymus_hukuangensis:1.762796994,((Euonymus_semenovii:0.2398241,Euonymus_viburnoides:0.2398241):0.7896142,Euonymus_theacola:1.029438535):0.7333586):0.2358732):1.644283):1.30267,((Euonymus_gracillimus:0.39082851,Euonymus_vagans:0.3908282):3.769975,Euonymus_giraldii:4.1608035):0.7848197):1.245924):0.8955023):1.007898):0.9675113,((((Euonymus_lichiangensis:0.453985285,(Euonymus_chloranthoides:0.17976492,Euonymus_salicifolius:0.17976493):0.27422039):5.240372,(((((Euonymus_distichus:0.44452665,Euonymus_pallidifolius:0.44452674):0.11410396,((Euonymus_yunnanensis:0.29791787,Euonymus_verrucosoides:0.29791798):0.22212104,Euonymus_szechuanensis:0.520038945):0.03859179):0.1512315,Euonymus_maackii:0.709861944):0.1541442,Euonymus_vaganoides:0.86400637):1.627919,(Euonymus_verrucocarpus:2.18542221,(Euonymus_frigidus:2.0632942,Euonymus_aculeolus:2.06329441):0.12212809):0.3065032):3.202432):0.514026,Euonymus_dielsianus:6.20838329):2.25845,(((((Euonymus_bockii:0.04244181,Euonymus_sanguineus:0.04244189):1.3093278,Euonymus_pseudovagans:1.3517696):1.54022291,((Euonymus_microcarpus:0.1384479,Euonymus_ficoides:0.1384479):0.9624917,(Euonymus_tonkinensis:0.00897679,Euonymus_echinatus:0.0089767):1.0919629):1.79105291):1.43804809,((Euonymus_fortunei:1.46061839,(Euonymus_grandiflorus:0.84217808,Euonymus_hainanensis:0.84217809):0.61844021):0.3279853,(Euonymus_percoriaceus:0.438624044,Euonymus_kweichowensis:0.438623994):1.3499795):2.541437):0.4106696,((Euonymus_dolichopus:1.74168263,Euonymus_sachalinensis:1.74168259):2.40879,(Euonymus_jinyangensis:4.14118781,((Euonymus_hupehensis:0.19475133,Euonymus_chengii:0.19475109):3.7743382,((Euonymus_wilsonii:0.8589983,Euonymus_parasimilis:0.8589984):0.29336684,(Euonymus_laxicymosus:0.2462032,Euonymus_pittosporoides:0.24620311):0.90616204):2.81672405):0.17209861):0.00928479):0.5902376):3.726123):0.5956255):1.355181):0.07514021):11.57376,((((Celastrus_stylosus:2.2233222,(Celastrus_punctatus:0.229343,Celastrus_paniculatus:0.22934317):1.9939792):3.6650089,((Celastrus_rosthornianus:0.5902211,(Celastrus_monospermus:0.29706773,Celastrus_franchetianus:0.29706773):0.2931535):1.085992,Celastrus_angulatus:1.6762131):4.212118):3.8872799,(Celastrus_hypoleucoides:4.606393,(((Celastrus_glaucophyllus:0.7074849,((Tripterygium_wilfordii:0.2845187,Celastrus_hirsutus:0.2845196):0,Celastrus_hookeri:0.2845194):0.4229659):1.4100622,((Celastrus_flagellaris:1.2263146,(((Celastrus_oblanceifolius:0.50126668,Celastrus_hypoleucus:0.50126695):0.0174218,Celastrus_virens:0.5186886):0.5161944,(Celastrus_vaniotii:0.1872356,Celastrus_homaliifolius:0.18723574):0.8476475):0.1914315):0.5035018,Celastrus_gemmatus:1.72981646):0.3877306):0.26716,((Celastrus_cuneatus:0.033125835,Celastrus_hindsii:0.03312573):1.326377,Celastrus_kusanoi:1.359503):1.025204):2.221686):5.169218):3.824869,((Celastrus_aculeatus:1.69514696,(Celastrus_rugosus:0.069541,Celastrus_tonkinensis:0.06954098):1.625606):4.359061,Celastrus_orbiculatus:6.054208):7.546272):8.46606):1.49303,((((Maytenus_hookeri:0.1246451,Maytenus_guangxiensis:0.1246461):15.4061719,((Maytenus_confertiflora:0.36769723,Maytenus_austroyunnanensis:0.36769723):0.21436907,Maytenus_hainanensis:0.5820665):14.9487515):4.6678765,Maytenus_inflata:20.1986935):1.9767465,(((Salacia_aurantiaca:6.38715,(((((Salacia_confertiflora:0.6587607,Salacia_cochinchinensis:0.6587606):0.9454013,Salacia_glaucifolia:1.60416207):0.3677767,(Salacia_obovatilimba:0.2101285,(Salacia_polysperma:0.1641521,Salacia_sessiliflora:0.1641522):0.0459763):1.7618101):2.764874,(Salacia_chinensis:0.06065554,Salacia_amplifolia:0.06065554):4.67615706):1.3933206,Salacia_hainanensis:6.13013319):0.2570168):13.69443,(((Loeseneriella_lenticellata:12.21517292,Loeseneriella_concinna:12.215173):1.039587,(Loeseneriella_yunnanensis:12.86188369,((Loeseneriella_griseoramula:0.92257892,Loeseneriella_merrilliana:0.92257871):1.086116,Plagiopteron_suaveolens:2.0086949):10.85318869):0.39287631):1.20107,(((Pristimera_indica:0.299646342,Pristimera_arborea:0.299645742):0.47481379,Pristimera_setulosa:0.77445969):8.24548511,Pristimera_cambodiana:9.0199451):5.435885):5.62575):1.98603,((Gymnosporia_royleana:1.18588673,((Gymnosporia_esquirolii:0.25276583,Gymnosporia_rufa:0.25276581):0.01526691,Gymnosporia_diversifolia:0.26803272):0.91785398):0.1013333,(((Gymnosporia_berberoides:0.145164,Gymnosporia_graciliramula:0.145164):0.4227307,Gymnosporia_tiaoloshanensis:0.5678947):0.3440333,(Gymnosporia_emarginata:0.439094,(Gymnosporia_orbiculata:0.237186294,(Gymnosporia_variabilis:0.1483719,Gymnosporia_jinyangensis:0.148371888):0.088814399):0.201907713):0.472834):0.375292):20.78039):0.10783):1.38413):1.21965,Pleurostylia_opposita:24.77922):23.03838,Monimopetalum_chinense:47.8176):16.03829,((((Microtropis_japonica:0.5804752,Microtropis_gracilipes:0.5804752):2.737961,Microtropis_dehuaensis:3.318436):1.120496,((((Microtropis_henryi:0.2566125,Microtropis_obscurinervia:0.2566127):2.233762,((Microtropis_hexandra:0.59597156,Microtropis_fallax:0.5959715):1.1428095,(Microtropis_semipaniculata:0.2264414,Microtropis_submembranacea:0.2264414):1.5123397):0.7515936):0.269021,(Microtropis_shenzhenensis:0.64895947,Microtropis_pyramidalis:0.6489594):2.1104363):0.7362875,((Microtropis_macrophylla:0.1000632,Microtropis_paucinervia:0.1000632):0.767784,Microtropis_sphaerocarpa:0.86784714):2.627836):0.943249):4.537568,(((Microtropis_petelotii:0.9404876,Microtropis_discolor:0.9404872435):1.0013297,(Microtropis_oligantha:1.91149674,(((Microtropis_fokienensis:0.39594398,(Microtropis_thyrsiflora:0.32805045,(Microtropis_triflora:0.21592935,Microtropis_osmanthoides:0.21592974):0.1121207):0.06789353):1.25629972,Microtropis_malipoensis:1.4537589):0,Microtropis_reticulata:1.6522436):0.45773764):0.03032026):5.354102,(Microtropis_pallens:3.04723715,((Microtropis_tetragona:1.22601666,(Microtropis_yunnanensis:1.136348,Microtropis_wui:1.1363479):0.08966836):0.08974064,(Microtropis_biflora:0.43947579,Microtropis_obliquinervia:0.439476):0.876281):1.73148):4.248682):1.680581):54.87939):2.77237,((((Parnassia_scaposa:1.84117954,Parnassia_esquirolii:1.84117964):2.02714056,((Parnassia_humilis:1.06927634,Parnassia_yanyuanensis:1.06927694):2.7022972,(Parnassia_filchneri:2.80691294,(Parnassia_xinganensis:0.99246564,(Parnassia_perciliata:0.50454574,(Parnassia_leptophylla:0.45143287,Parnassia_faberi:0.45143247):0.05311257):0.4879198):1.8144475):0.964661):0.09674606):2.0923513,(((Parnassia_deqenensis:0.1544204,Parnassia_longshengensis:0.15442051):0.3675316,Parnassia_simaoensis:0.52195144):3.6574218,((Parnassia_cacuminum:1.8704125,(Parnassia_yunnanensis:1.125038166,Parnassia_submysorensis:1.1250383):0.7453743):1.9876007,((Parnassia_lutea:1.48084391,(Parnassia_yulongshanensis:0.31557695,Parnassia_subscaposa:0.31557655):1.16526695):2.34455455,(Parnassia_longipetaloides:0.21900427,Parnassia_petitmenginii:0.21900432):3.60639368):0.03261455):0.3213607):1.7812975):9.9187987,(((((((Parnassia_lijiangensis:0.2397212,Parnassia_monochoriifolia:0.2397216):0.4578865,Parnassia_viridiflora:0.69760817):2.2722941,((Parnassia_qinghaiensis:0.21251911,Parnassia_mysorensis:0.2125198):1.2454122,Parnassia_cooperi:1.4579317):1.5119704):2.0500813,((Parnassia_lanceolata:2.1079202,((Parnassia_angustipetala:0.47629667,Parnassia_davidii:0.4762966):0.744243,Parnassia_nubicola:1.2205395):0.8873809):1.09948763,Parnassia_labiata:3.20740783):1.81257537):1.433086,Parnassia_amoena:6.4530693):8.55178963,((Parnassia_palustris:12.99573,(((((Parnassia_delavayi:4.52587,Parnassia_brevistyla:4.52587):3.44866,Parnassia_wightiana:7.97453):0.65007,Parnassia_trinervis:8.6246):0.05392,(Parnassia_chinensis:0.90936,Parnassia_tenella:0.90936):7.76916):0.79089,Parnassia_longipetala:9.46941):3.52632):0.58724,Parnassia_laxmannii:13.58297):1.42188913):0.05759837,(((((Parnassia_rhombipetala:0.0895467,Parnassia_tibetana:0.08954637):0.1817144,Parnassia_gansuensis:0.2712612):2.7728204,(Parnassia_noemiae:0.2463257,(Parnassia_degeensis:0.08298172,Parnassia_kangdingensis:0.08298185):0.1633438):2.7977555):8.167041,((((Parnassia_obovata:0.05013004,Parnassia_crassifolia:0.05013034):1.42095726,(Parnassia_yui:0.0554149,Parnassia_epunctulata:0.0554149):1.4156727):0.3530502,((Parnassia_oreophila:0.3844077,Parnassia_dilatata:0.3844081):1.0400163,Parnassia_farreri:1.4244241):0.3997137):1.499559,((Parnassia_venusta:0.08895541,Parnassia_foliosa:0.0889556):1.3048355,(((Parnassia_chengkouensis:0.15468996,Parnassia_yiliangensis:0.15468946):0.09446895,Parnassia_pusilla:0.24915855):0.09563389,Parnassia_guilinensis:0.3447926):1.0489985):1.9299055):7.8874255):2.100246,((Parnassia_cordata:0.3770765,Parnassia_bifolia:0.3770763):4.0394955,Parnassia_omeiensis:4.416572):8.8947965):1.751089):0.8170127):50.74879):59.75634):1.66237,(((((((((((Alnus_hirsuta:0.7377751,Alnus_lanata:0.7377751):7.299374,(Alnus_cremastogyne:5.647108,(((Alnus_nepalensis:0.3612886,Alnus_mandshurica:0.3612888):1.3635082,Alnus_formosana:1.724797):3.7987953,(Alnus_trabeculosa:1.92230647,Alnus_japonica:1.92230641):3.60128583):0.1235157):2.390041):4.043381,(Alnus_henryi:1.14532994,Alnus_ferdinandi-coburgii:1.14533):10.9352):58.3963,(((Ostryopsis_nobilis:12.50098,Ostryopsis_davidiana:12.50098):51.1327,((((Carpinus_pubescens:0.21367,Carpinus_polyneura:0.21367):2.76827999,((((Carpinus_henryana:0.5873501,(Carpinus_chuniana:0.4764981,Carpinus_tschonoskii:0.4764981):0.110852):1.399983,(Carpinus_londoniana:1.51316134,((((Carpinus_stipulata:0.46630053,Carpinus_microphylla:0.46630043):0.39687521,(Carpinus_firmifolia:0.32936787,Carpinus_rankanensis:0.32936789):0.53380781):0.06036381,Carpinus_fargesiana:0.9235395):0.4433228,((Carpinus_hupeana:0.73644969,Carpinus_purpurinervis:0.73644972):0.25005045,(Carpinus_cordata:0.55486985,(Carpinus_tsunyihensis:0.07109381,Carpinus_tientaiensis:0.0710938):0.48377605):0.4316303):0.38036215):0.14629915):0.47417166):0.5339353,(((((Carpinus_minutiserrata:0.05288674,Carpinus_rupestris:0.05288666):0.3354541,(Carpinus_fangiana:0.34704277,Carpinus_shensiensis:0.34704286):0.04129798):0.80411635,(Carpinus_putoensis:0.4796884,(Carpinus_hebestroma:0.475535326,Carpinus_omeiensis:0.475535336):0.004152964):0.7127688):0.4262974,Carpinus_kweichowensis:1.61875458):0.7401756,(Carpinus_tsaiana:0.4689697,Carpinus_viminea:0.4689696):1.8899606):0.1623383):0.2757186,(((Carpinus_mollicoma:0.166791873,Carpinus_oblongifolia:0.166791943):1.081373427,Carpinus_monbeigiana:1.24816522):0.9932201,(((Carpinus_dayongina:0.19548319,Carpinus_sungpanensis:0.1954829):0.3814721,Carpinus_turczaninowii:0.57695517):0.2413512,Carpinus_kawakamii:0.8183061):1.423079):0.5556016):0.184963):2.10279,Ostrya_multinervis:5.08474):54.7153,(Ostrya_japonica:17.2794991,((Ostrya_trichocarpa:0.21011199,Ostrya_yunnanensis:0.2101072):0.40271,Ostrya_rehderiana:0.612817):16.66668):42.52054):3.83364):0.3249,(((Corylus_heterophylla:2.271176,Corylus_chinensis:2.372839):0,((Corylus_wangii:0.6678702,(Corylus_mandshurica:0.0360162,Corylus_yunnanensis:0.0360162):0.6318539):1.410241,Corylus_ferox:2.0781111):0.2947278):4.524804,Corylus_fargesii:6.79598):57.1626):6.51825):0.078,((((((Betula_cylindrostachya:0.75224029,(Betula_austrosinensis:0.08100233,Betula_insignis:0.08100231):0.67123803):1.984627,(((((Betula_jiulungensis:0.46783611,Betula_dahurica:0.46783603):0.44717927,Betula_rotundifolia:0.91501525):0.23843759,Betula_middendorfii:1.153452895):1.14555197,(Betula_calcicola:1.2987084,((Betula_pendula:0.526591435,Betula_ermanii:0.5265913):0.55756828,Betula_tianschanica:1.08415968):0.21454872):1.00029656):0.05455843,(Betula_chinensis:0.442592713,Betula_fargesii:0.4425927):1.910970547):0.383304):0.6346876,((Betula_potaninii:1.383415217,Betula_halophila:1.383415217):0.84137943,(Betula_fruticosa:1.21667,Betula_platyphylla:1.21667):1.00812503):1.14676):0.07012301,(Betula_rhombibracteata:1.6633267,Betula_delavayi:1.6633269):1.7783512):0.8870747,Betula_humilis:4.3287527):0.0799173,(((Betula_jinpingensis:0.31385161,Betula_alnoides:0.31385183):1.7691604,(Betula_ovalifolia:1.5629148,((Betula_utilis:0.18104086,Betula_luminifera:0.18104108):1.1854727,((Betula_schmidtii:0.23557215,Betula_costata:0.23557196):0.42135115,(Betula_albosinensis:0.42611519,((Betula_fujianensis:0.012041,Betula_microphylla:0.01204109):0.05650371,Betula_trichogemma:0.06854471):0.35757014):0.2308081):0.70959046):0.19640114):0.5200974):2.033405,(Betula_gynoterminalis:0.09239595,Betula_gmelinii:0.09239605):4.024021):0.2922529):66.14616):16.83763,((Myrica_adenophora:1.58160677,Myrica_esculenta:1.58160697):1.91079323,(Myrica_rubra:3.3807341,Myrica_nana:3.3807338):0.1116662):83.90006):1.91366,((((Engelhardia_spicata:7.899223,Engelhardia_roxburghiana:7.899223):11.416144,(Engelhardia_serrata:1.143232,Engelhardia_hainanensis:1.143232):18.172135):47.81217,(((((Juglans_regia:0.264228,Juglans_mandshurica:0.264228):1.151932,Juglans_sigillata:1.41616):6.98477,(Pterocarya_hupehensis:3.9023,(Pterocarya_tonkinensis:1.1461399,((Pterocarya_rhoifolia:0.46972976,Pterocarya_macroptera:0.4697297):0.3515447,Pterocarya_stenoptera:0.8212746):0.3248654):2.75616):4.49863):4.17516,Cyclocarya_paliurus:12.57609):52.50423,((Platycarya_longzhouensis:18.311845,Platycarya_strobilacea:18.311845):46.083985,((Carya_cathayensis:0.32782,((Carya_tonkinensis:0.26233878,Carya_kweichowensis:0.26233878):0,Carya_hunanensis:0.26233878):0.06548122):63.67222,Annamocarya_sinensis:64.00004):0.39579):0.68449):2.04722):4.55817,Rhoiptelea_chiliantha:71.68571):17.62041):7.75058,((Fagus_engleriana:2.31316,((Fagus_hayatae:0.8652481,Fagus_lucida:0.86524806):1.1597994,Fagus_longipetiolata:2.0250474):0.2881126):70.13966,(((((((((((Castanopsis_argyrophylla:3.84457,Castanopsis_tibetana:3.84457):0.10573,Castanopsis_fargesii:3.9503):0.16333,Castanopsis_chinensis:4.11363):0.3282908,(((((Castanopsis_tessellata:1.47351055,(Castanopsis_ceratacantha:0.86781922,(Castanopsis_chunii:0.31409009,Castanopsis_calathiformis:0.31409029):0.55372922):0.60569124):1.2128041,(Castanopsis_longispina:2.20224001,((((Castanopsis_eyrei:0.525017877,Castanopsis_hystrix:0.52501774):0.934419416,(Castanopsis_mekongensis:0.463479297,Castanopsis_crassifolia:0.463479134):0.995958003):0.541497284,(Castanopsis_nigrescens:1.316348245,Castanopsis_tribuloides:1.316348333):0.684586207):0.040711113,Castanopsis_ferox:2.0416458):0.16059425):0.48407474):0.2968534,(((((Castanopsis_echinocarpa:0.57666889,Castanopsis_longzhouica:0.57666888):0.00064495,(Castanopsis_subuliformis:0.36499543,(Castanopsis_delavayi:0.01530588,Castanopsis_lamontii:0.01530592):0.34968962):0.21231839):0.2624478,Castanopsis_remotidenticulata:0.839761592):0.1646528,Castanopsis_wenchangensis:1.00441435):0.7600047,Castanopsis_kweichowensis:1.76441911):1.21874899):0.1386625,(Castanopsis_rockii:1.08462917,(Castanopsis_glabrifolia:0.35825945,Castanopsis_ouonbiensis:0.35825933):0.7263697):2.0372014):1.226033,((Castanopsis_cerebrina:2.95128846,(Castanopsis_sclerophylla:1.95675865,((Castanopsis_wattii:0.3343187,Castanopsis_kawakamii:0.334319):0.98380295,Castanopsis_xichouensis:1.31812169):0.638637):0.99452979):0.6943616,Castanopsis_densispinosa:3.64565):0.70221339):0.09405725):0.1277417,(((Castanopsis_fleuryi:0.84227139,((Castanopsis_rufotomentosa:0.11607254,Castanopsis_jucunda:0.116072631):0.63047157,Castanopsis_fabri:0.74654418):0.09572725):1.54066854,(Castanopsis_hsiensiui:0.60897647,(Castanopsis_tcheponensis:0.29599371,Castanopsis_choboensis:0.29599391):0.31298241):1.77396378):1.9824233,((((Castanopsis_ledongensis:0.349088146,Castanopsis_tonkinensis:0.34908827):0.68036023,(Castanopsis_boisii:0.92458717,Castanopsis_damingshanensis:0.924587053):0.1048613):1.7158432,Castanopsis_clarkei:2.74529176):1.38479,((Castanopsis_fissa:0.24237334,Castanopsis_hainanensis:0.24237335):3.1492272,((((Castanopsis_fordii:0.41952023,Castanopsis_oblonga:0.41952023):1.23735208,((((Castanopsis_megaphylla:0.3070752,Castanopsis_orthacantha:0.30707515):0.03294411,Castanopsis_jianfenglingensis:0.34001928):0.83021512,Castanopsis_amabilis:1.17023418):0.35073164,Castanopsis_hupehensis:1.52096599):0.13590628):0.07764379,(Castanopsis_concinna:0.18388867,Castanopsis_uraiana:0.18388867):1.55062738):1.412676,(Castanopsis_platyacantha:2.82934223,Castanopsis_globigemmata:2.82934227):0.31784979):0.2444083):0.7384813):0.2352815):0.2042993):0.1338875,(Castanopsis_carlesii:4.50173,Castanopsis_indica:4.50173):0.20181999):32.4965,(Castanea_seguinii:3.50093,(Castanea_mollissima:1.37509,Castanea_henryi:1.37509):2.12584):33.69912):0.18657,((((((Lithocarpus_fohaiensis:0.1433061,Lithocarpus_confinis:0.143305973):3.936180198,Lithocarpus_propinquus:4.079486198):1.3730547,(Lithocarpus_leucodermis:5.0241251,Lithocarpus_gymnocarpus:5.024125202):0.428415898):0.8605465,((((Lithocarpus_elizabethiae:0.464286,Lithocarpus_phansipanensis:0.4642859):0.005904988,Lithocarpus_xizangensis:0.470190798):0.3956219,(Lithocarpus_collettii:0.286496277,Lithocarpus_elaeagnifolius:0.2864966):0.579316158):4.674588,Lithocarpus_tenuilimbus:5.540400799):0.7726869):1.849756,(((Lithocarpus_mairei:1.307868498,(Lithocarpus_obscurus:0.8588679,Lithocarpus_cucullatus:0.858867808):0.4490004):1.6443686,(Lithocarpus_arcaula:2.62812774,Lithocarpus_damiaoshanicus:2.6281277):0.324109298):2.5761764,((Lithocarpus_trachycarpus:1.064482,Lithocarpus_mianningensis:1.064482):0.1710425,(Lithocarpus_qinzhouicus:0.679124698,Lithocarpus_obovatilimbus:0.679124298):0.5564):4.292889):2.63443):0.005006602,(((((Lithocarpus_uvariifolius:0.61157069,Lithocarpus_pseudoreinwardtii:0.61157059):0.91080971,(Lithocarpus_nantoensis:0.479918907,Lithocarpus_apricus:0.47991868):1.0424613):4.3653978,(Lithocarpus_fangii:5.2927198,(((Lithocarpus_formosanus:0.782701463,(Lithocarpus_pseudovestitus:0.6242643955,Lithocarpus_amoenus:0.6242644655):0.1584370975):0.532494647,(Lithocarpus_melanochromus:0.70133008,Lithocarpus_chrysocomus:0.70133009):0.61386611):2.66258349,((Lithocarpus_talangensis:2.4659976,(Lithocarpus_fordianus:0.41019727,Lithocarpus_pachyphyllus:0.4101971):2.0558002):0.9442214,((Lithocarpus_rosthornii:1.1414558,Lithocarpus_lepidocarpus:1.1414558):0.3573372,Lithocarpus_macilentus:1.49879301):1.911426):0.5675608):1.31494):0.5950582):1.376732,((((Lithocarpus_truncatus:1.65203801,(Lithocarpus_longipedicellatus:0.666672618,(Lithocarpus_hypoglaucus:0.18126049,Lithocarpus_craibianus:0.181260525):0.485411978):0.985365432):1.015203,(Lithocarpus_pseudoxizangensis:0.92865595,Lithocarpus_thomsonii:0.92865592):1.738585):1.347931,((Lithocarpus_magneinii:0.6372948,(Lithocarpus_corneus:0.14560676,Lithocarpus_grandifolius:0.14560664):0.491688):1.892915,(Lithocarpus_chiungchungensis:0.319803745,Lithocarpus_attenuatus:0.31980389):2.21040593):1.484962):2.2243179,((Lithocarpus_longzhouicus:0.6828298,(Lithocarpus_tubulosus:0.3777004,Lithocarpus_quercifolius:0.37770069):0.3051294):0.3442903,((Lithocarpus_handelianus:0.09949158,Lithocarpus_rhabdostachyus:0.09949182):0.0735424,Lithocarpus_gaoligongensis:0.17303398):0.8540861):5.2123696):1.0250201):0.7650276,((((Lithocarpus_eriobotryoides:1.226116162,Lithocarpus_tephrocarpus:1.22611614):2.5902269,((((((Lithocarpus_crassifolius:0.460839565,Lithocarpus_mekongensis:0.4608396):0.12084424,Lithocarpus_farinulentus:0.5816837):0.3114737,Lithocarpus_laetus:0.893157257):0.0210362,(Lithocarpus_variolosus:0.680090148,Lithocarpus_konishii:0.680090148):0.234103552):1.02657043,(Lithocarpus_garrettianus:1.87611985,(Lithocarpus_petelotii:1.07129722,(Lithocarpus_lycoperdon:0.95800254,Lithocarpus_bonnetii:0.95800226):0.11329493):0.8048227):0.06464441):1.026475385,(Lithocarpus_jenkinsii:1.43864426,((((Lithocarpus_megalophyllus:0.26471074,Lithocarpus_oblanceolatus:0.26471065):0.08761374,Lithocarpus_pakhaensis:0.352324287):0.7569011,Lithocarpus_yongfuensis:1.10922533):0.02016347,(Lithocarpus_calolepis:0.9131079665,Lithocarpus_caudatilimbus:0.9131079):0.2162809):0.3092555):1.528595115):0.849103385):2.512598865,((((Lithocarpus_bacgiangensis:0.01459786,Lithocarpus_tabularis:0.01459776):2.72542352,Lithocarpus_balansae:2.74002149):0.06108565,(((Lithocarpus_brachystachyus:0.18456613,Lithocarpus_naiadarum:0.184566191):1.08184101,Lithocarpus_dodonaeifolius:1.26640704):1.02467599,Lithocarpus_cinereus:2.29108295):0.5100239):2.796594,Lithocarpus_pasania:5.59770127):0.731240835):1.588288235,(((Lithocarpus_laoticus:2.02999174,((Lithocarpus_elmerrillii:1.65463356,(Lithocarpus_longanoides:1.53371102,Lithocarpus_harlandii:1.533710917):0.12092281):0.3288514,((Lithocarpus_haipinii:0.19540601,Lithocarpus_fenestratus:0.195406235):0.73689,(Lithocarpus_shinsuiensis:0.42838335,(Lithocarpus_chifui:0.31885062,Lithocarpus_paihengii:0.31885066):0.10953278):0.50391272):1.05118901):0.04650637):3.517584,(((((Lithocarpus_echinophorus:0.91094,Lithocarpus_cleistocarpus:0.91094):0.06008,Lithocarpus_dealbatus:0.97102):0.40122,Lithocarpus_xylocarpus:1.37224):1.10301,Lithocarpus_pachylepis:2.47525):2.44021,((Lithocarpus_litseifolius:2.97837,Lithocarpus_henryi:2.97837):0.14229,Lithocarpus_glaber:3.12066):1.7948):0.63211546):2.28759599,(((((Lithocarpus_echinotholus:0.11316215,Lithocarpus_triqueter:0.113162177):0.50197279,Lithocarpus_fenzelianus:0.6151347):2.230499,((Lithocarpus_kawakamii:0.87880487,Lithocarpus_microspermus:0.87880457):0.368048158,(Lithocarpus_cyrtocarpus:0.188131102,Lithocarpus_levis:0.18813118):1.058721588):1.598780872):3.45411904,((Lithocarpus_irwinii:1.401553545,Lithocarpus_nitidinux:1.40155347):4.84105204,((Lithocarpus_iteaphyllus:0.58218781,Lithocarpus_sphaerocarpus:0.58218758):5.11780691,((Lithocarpus_yangchunensis:1.86199222,Lithocarpus_cryptocarpus:1.861992278):1.19133455,(Lithocarpus_listeri:1.08994692,(Lithocarpus_paniculatus:0.881184227,Lithocarpus_skanianus:0.881184607):0.208762403):1.96337994):2.64666804):0.5426108):0.05714733):1.444415,((Lithocarpus_taitoensis:2.0247971,(((Lithocarpus_hancei:0.727323439,Lithocarpus_calophyllus:0.727323539):0,(Lithocarpus_areca:0.250083,Lithocarpus_ithyphyllus:0.250083):0.47452172):0.18773498,(Lithocarpus_floccosus:0.58953544,Lithocarpus_howii:0.58953538):0.3228044):1.1124572):1.32664374,((Lithocarpus_brevicaudatus:0.725776775,(Lithocarpus_oleifolius:0.571745835,Lithocarpus_amygdalifolius:0.5717461):0.1540309):1.48123694,Lithocarpus_silvicolarum:2.2070138):1.144427):4.392727):0.09100379):0.08205847):0.1123075):0.1383125):29.21877):0.19188,((((Cyclobalanopsis_jinpinensis:0.696914936,((Cyclobalanopsis_lobbii:0.25277554,(Cyclobalanopsis_xanthotricha:0.252775517,Cyclobalanopsis_longinux:0.252775501):1.300003305e-08):0.09807766,(Cyclobalanopsis_stewardiana:0.252351286,Cyclobalanopsis_glauca:0.252351302):0.098501908):0.34606173):0.0867186,(((((Cyclobalanopsis_lamellosa:0.326430841,Cyclobalanopsis_gambleana:0.32643084):0.132652001,Cyclobalanopsis_gilva:0.459082816):0.171637299,Cyclobalanopsis_fuliginosa:0.630720122):0.131729412,Cyclobalanopsis_kerrii:0.762449526):0.003854178,((((Cyclobalanopsis_stenophylloides:0.273147481,Cyclobalanopsis_hypophaea:0.273147491):0.26301749,(Cyclobalanopsis_kouangsiensis:0.509163085,(Cyclobalanopsis_saravanensis:0.394603072,(Cyclobalanopsis_bella:0.255841951,Cyclobalanopsis_daimingshanensis:0.255841958):0.1387611):0.114560035):0.027001904):0.005355199,Cyclobalanopsis_jenseniana:0.541520188):0.156471142,(((((Cyclobalanopsis_tiaoloshanica:0.26665806,(Cyclobalanopsis_helferiana:0.025537061,Cyclobalanopsis_albicaulis:0.025537077):0.249366998):0,(Cyclobalanopsis_chevalieri:0.067013404,Cyclobalanopsis_chapensis:0.067013371):0.207890686):0.256095,(((Cyclobalanopsis_neglecta:0.369612601,(Cyclobalanopsis_phanera:0.335908896,Cyclobalanopsis_edithiae:0.3359089):0.033703707):0.0650973022,Cyclobalanopsis_delicatula:0.4347099342):0.0005628628,(Cyclobalanopsis_ningangensis:0.3364701842,Cyclobalanopsis_chingsiensis:0.336470198):0.0988025988):0.087480298):0.095708202,(((Cyclobalanopsis_sessilifolia:0.08240227,Cyclobalanopsis_annulata:0.08240225):0.082810314,Cyclobalanopsis_obovatifolia:0.16521256):0.373025104,Cyclobalanopsis_blakei:0.538237674):0.080223584):0.03854186,(((Cyclobalanopsis_camusiae:0.4098462027,((Cyclobalanopsis_chungii:0.06721689,Cyclobalanopsis_tenuicupula:0.067216869):0.1425375,(Cyclobalanopsis_multinervis:0.1286755507,Cyclobalanopsis_kiukiangensis:0.1286755437):0.0810788263):0.2000917957):0.1761320043,Cyclobalanopsis_dinghuensis:0.5859782106):0.0701449657,Cyclobalanopsis_sichourensis:0.6561231667):0.0008799763):0.0409882):0.068312378):0.01732982):0.02376545,((((((Cyclobalanopsis_glaucoides:0.455006863,(Cyclobalanopsis_poilanei:0.00468216,Cyclobalanopsis_motuoensis:0.004682171):0.4503247):0.01975057,Cyclobalanopsis_delavayi:0.474757433):0.204204,((((Cyclobalanopsis_pentacycla:0.053067426,Cyclobalanopsis_thorelii:0.05306744):0.0942653914,(Cyclobalanopsis_augustinii:0.0556936995,Cyclobalanopsis_disciformis:0.0556937):0.0916391254):0.3418721376,(Cyclobalanopsis_argyrotricha:0.177639384,Cyclobalanopsis_oxyodon:0.177639381):0.31156555):0.0439351,Cyclobalanopsis_litoralis:0.533140047):0.1458214):0.001270766,(Cyclobalanopsis_elevaticostata:0.349905693,(Cyclobalanopsis_gracilis:0.07488699,Cyclobalanopsis_dongfangensis:0.074887):0.275018695):0.3303265):0.05355271,((((Cyclobalanopsis_yingjiangensis:0.066933213,Cyclobalanopsis_macrocalyx:0.066933215):0.2507857,(((Cyclobalanopsis_austrocochinchinensis:0.0116469,Cyclobalanopsis_rex:0.011646903):0.037884128,Cyclobalanopsis_austroglauca:0.049531001):0.159438802,Cyclobalanopsis_yonganensis:0.20896983):0.1087491):0.009828496,Cyclobalanopsis_litseoides:0.3275474035):0.3816583,(Cyclobalanopsis_championii:0.533328146,Cyclobalanopsis_myrsinifolia:0.533328129):0.1758776):0.02457919):0.007646325,(Cyclobalanopsis_fleuryi:0.475151477,(Cyclobalanopsis_hui:0.131594445,Cyclobalanopsis_lungmaiensis:0.131594453):0.343557):0.266279771):0.06596775):0.011571016,((Cyclobalanopsis_semiserrata:0.3392367,Cyclobalanopsis_morii:0.339236696):0.475992438,((Cyclobalanopsis_subhinoidea:0.673029907,Cyclobalanopsis_changhualingensis:0.6730299):0.1043327,(Cyclobalanopsis_pachyloma:0.411213912,(Cyclobalanopsis_tomentosinervis:0.006261532,Cyclobalanopsis_patelliformis:0.006261532):0.404952396):0.366148681):0.037866535):0.003740862):36.75953):0.68226,((((((((Quercus_aquifolioides:0.03863412,Quercus_bawanglingensis:0.03863412):0.42641876,Quercus_serrata:0.46505281):0.1096943,(Quercus_griffithii:0.02311007,Quercus_baronii:0.0231100374):0.55163711):0.8536558952,(Quercus_monimotricha:1.31847706,(Quercus_franchetii:0.51235877,((Quercus_engleriana:0.0780799,Quercus_variabilis:0.07807993):0.02204694,Quercus_acrodonta:0.10012685):0.41223191):0.80611836):0.1099259552):0.0726744048,(Quercus_chenii:1.26548928,Quercus_multinervis:1.26548924):0.2355882):0.15982932,((Quercus_phillyreoides:0.54669312,Quercus_yunnanensis:0.54669314):0.4668147,(((Quercus_aliena:0.05991791,Quercus_semecarpifolia:0.05991795):0.20257819,Quercus_tarokoensis:0.26249614):0,Quercus_setulosa:0.23996554):0.7735423):0.64739898):0.14619992,(((Quercus_dolicholepis:0.90938112,(Quercus_guyavifolia:0.564987613,(Quercus_senescens:0.45496154,Quercus_fabri:0.45496157):0.11002607):0.3443935):0.3247308,((Quercus_mongolica:0.15453,Quercus_dentata:0.15453):0.98578854,((Quercus_lanata:0.228441,Quercus_acutissima:0.228441):0.79665176,(Quercus_marlipoensis:0.24577788,(Quercus_rehderiana:0.198325638,Quercus_lodicosa:0.198325628):0.047452242):0.77931488):0.1152258):0.09379336):0.0720878,(Quercus_cocciferoides:1.1326056,(Quercus_spinosa:0.12388878,Quercus_utilis:0.123888673):1.00871694):0.1735941):0.500907):0.05940326,(Quercus_kingiana:1.69638677,Quercus_oxyphylla:1.696386815):0.17012323):36.39425):1.37908,Formanodendron_doichangensis:39.63984):32.81298):24.60388):25.66628,((((((((((Begonia_cirrosa:0.15756,Begonia_crystallina:0.15756):0.1818,Begonia_fangii:0.33936):0.80097,Begonia_daxinensis:1.14033):3.54677,Begonia_biflora:4.6871):4.95003,(Begonia_daweishanensis:2.15984,(Begonia_palmata:0.65146,Begonia_baviensis:0.65146):1.50838):7.47729):2.3622983,((((((Begonia_glechomifolia:2.295523384,((Begonia_suboblata:0.2605837,Begonia_filiformis:0.26058339):1.64500238,((Begonia_fimbribracteata:0.128623266,Begonia_parvula:0.12862338):1.62430707,((Begonia_alveolata:0.24212934,(Begonia_xishuiensis:0.202723,Begonia_purpureofolia:0.20272314):0.03940622):0.7617717,((Begonia_chishuiensis:0.19570446,Begonia_morifolia:0.19570465):0.78348919,Begonia_coptidimontana:0.979193806):0.02470743):0.74902915):0.15265555):0.3899376):1.097790995,(Begonia_longialata:1.2353036,Begonia_dentatobracteata:1.235303678):2.158010615):3.370945005,(((Begonia_psilophylla:0.110537773,Begonia_gungshanensis:0.110537866):2.2289842,Begonia_austroguangxiensis:2.3395221):0.97408128,((Begonia_pseudodryadis:0.86767833,Begonia_rhynchocarpa:0.867678266):2.27163783,((Begonia_aurantiflora:2.357221311,Begonia_bouffordii:2.35722176):0.31013949,((Begonia_circumlobata:0.391693053,Begonia_forrestii:0.39169316):1.069039,(Begonia_arboreta:0.89761847,Begonia_porteri:0.89761861):0.56311353):1.20662891):0.47195536):0.17428715):3.450656):0.872426,(Begonia_dryadis:0.038967355,Begonia_imitans:0.0389675):7.597718):0.2789355,(Begonia_reflexisquamosa:2.608804536,((Begonia_acetosella:0.81421926,Begonia_megalophyllaria:0.8142193):0.61775309,(Begonia_hatacoa:0.50163173,Begonia_scitifolia:0.50163158):0.93034057):1.17683203):5.30681648):4.06548199,((Begonia_flaviflora:2.36697804,(((Begonia_yui:0.262398616,Begonia_hymenocarpa:0.26239875):1.20225273,Begonia_guishanensis:1.46465148):0.80603401,((Begonia_howii:0.36796422,Begonia_pseudoleprosa:0.36796409):0.70649376,(Begonia_gigabracteata:0.940731869,Begonia_pedatifida:0.940731869):0.133726087):1.1962274):0.09629271):2.935775,((Begonia_arachnoidea:0.396632666,Begonia_taiwaniana:0.396632737):1.60392723,(Begonia_grandis:0.144739956,(Begonia_retinervia:0.06445701,(Begonia_smithiana:0.04675209,Begonia_guangxiensis:0.04675234):0.01770514):0.08028258):1.85581993):3.30219307):6.67834997):0.01832543):0.24974523,((((Begonia_handelii:0.4625329135,Begonia_rex:0.4625329):0.470989,Begonia_setulosopeltata:0.93352201):2.12027553,(((Begonia_fordii:0.233038966,Begonia_rongjiangensis:0.2330391):0.01639119,Begonia_manhaoensis:0.24943029):1.828055,Begonia_masoniana:2.077485356):0.97631214):1.12184,Begonia_tsoongii:4.17563743):8.073536):0.05599647,(((((Begonia_acutitepala:1.920893656,Begonia_cehengensis:1.920893526):0.01909146,(Begonia_peltatifolia:1.91581379,Begonia_longanensis:1.91581376):0.02417124):5.1863687,((Begonia_dielsiana:2.543784706,(Begonia_lacerata:0.0007337770001,Begonia_nantoensis:0.0007336654):2.54305132):3.4822327,((Begonia_ornithophylla:4.21223168,((((Begonia_yingjiangensis:1.804813,Begonia_pseudodaxinensis:1.804812966):0,(Begonia_fenicis:0.708813666,Begonia_peii:0.70881345):0.2486692):1.74972544,((Begonia_ravenii:1.73787731,Begonia_hemsleyana:1.737877296):0.09338131,(Begonia_pulvinifera:0.75898412,Begonia_cucurbitifolia:0.758983606):1.072275):0.8759493):1.25936636,(Begonia_sublongipes:0.315615567,Begonia_algaia:0.315615377):3.65095901):0.2456572):1.273502,(Begonia_curvicarpa:0.469336306,Begonia_subhowii:0.469336306):5.01639726):0.540284):1.100336):2.616696,Begonia_chingii:9.74304971):1.450581,(((((((Begonia_wangii:0.221790865,Begonia_asteropyrifolia:0.221790901):1.394790965,(Begonia_semiparietalis:0.08935299,(Begonia_fimbristipula:0.03710773,Begonia_luochengensis:0.03710773):0.052245255):1.52722871):1.47334019,Begonia_wilsonii:3.0899222):0.8644843,((Begonia_augustinei:1.3970537,Begonia_tetralobata:1.3970536):0.64148194,(Begonia_modestiflora:0.762845606,Begonia_chitoensis:0.762845666):1.27568984):1.91587055):0.04353671,(Begonia_muliensis:3.030125825,((Begonia_taliensis:0.202607876,Begonia_cathayana:0.20260787):2.03584719,(Begonia_picta:1.325574064,(Begonia_cylindrica:0.474578686,Begonia_obliquifolia:0.474578486):0.85099532):0.91288116):0.79167044):0.96781736):6.5649851,((Begonia_austrotaiwanensis:4.973400066,(Begonia_digyna:3.07878154,(((((Begonia_cavaleriei:0.241859166,Begonia_lancangensis:0.241859266):0.145086646,Begonia_umbraculifolia:0.386945922):1.309196483,(Begonia_laminariae:0.155385595,Begonia_jingxiensis:0.155385736):1.540756739):0.005494861,Begonia_variifolia:1.701637254):1.32083351,(Begonia_gagnepainiana:0.026087066,Begonia_luzhaiensis:0.02608697):2.9963837):0.05631059):1.89461871):5.3736442,((((Begonia_picturata:0.272269286,Begonia_hekouensis:0.272269486):0.81746588,Begonia_paucilobata:1.08973503):6.641086,((Begonia_sikkimensis:1.743627507,Begonia_longistyla:1.743627686):4.457427979,Begonia_repenticaulis:6.201055629):1.529765601):2.304969,(((Begonia_obsolescens:1.519066015,Begonia_subcoriacea:1.519065781):1.662201655,((Begonia_labordei:2.862471846,(Begonia_summoglabra:1.460162956,((Begonia_sinovietnamica:0.464995965,Begonia_rockii:0.46499608):0.1047744,Begonia_truncatiloba:0.569770466):0.89039269):0.84947011):0,(Begonia_buimontana:0.859263325,Begonia_discrepans:0.85926336):2.00320866):0.87163407):4.74197019,(Begonia_versicolor:0.662965866,Begonia_discreta:0.662965736):7.26027156):2.11255284):0.311254):0.2158839):0.1107765,(((((Begonia_malipoensis:0.288040216,Begonia_wenshanensis:0.288040436):4.23518813,((Begonia_rubropunctata:3.979237506,(Begonia_pengii:3.61158647,((Begonia_asperifolia:2.907828897,((Begonia_setifolia:0.740406745,Begonia_henryi:0.740406715):2.044965085,(Begonia_ningmingensis:1.14015405,Begonia_leprosa:1.14015403):1.64521778):0.1224569):0.1546478,(Begonia_debaoensis:0.941163786,Begonia_huangii:0.94116403):2.12131235):0.5491098):0.3676513):0.4172468,(((((Begonia_rotundilimba:0.06952613,Begonia_clavicaulis:0.06952607):0.4519271,Begonia_lithophila:0.52145317):0.63131811,Begonia_hainanensis:1.15277126):0.11962305,Begonia_pinglinensis:1.27239418):0.04832998,Begonia_lipingensis:1.320724166):3.07576):0.1267441):0.2734306,((Begonia_rubinea:1.868215166,(Begonia_edulis:1.44087827,((Begonia_sinofloribunda:0.27224784,Begonia_xingyiensis:0.272248066):1.05749705,(Begonia_oreodoxa:0.549068015,(Begonia_lukuana:0.08425263,Begonia_villifolia:0.08425268):0.464814915):0.780677235):0.11113305):0.427337):0.8663726,Begonia_longifolia:2.734587611):2.0620713):3.2685776,(((Begonia_mengtzeana:1.228870548,Begonia_brevisetulosa:1.228870666):5.5779129,((((Begonia_ceratocarpa:1.46612639,Begonia_lanternaria:1.46612603):1.46415197,(Begonia_duclouxii:2.113238346,(Begonia_josephii:0.90406528,Begonia_ruboides:0.90406498):1.20917292):0.81703994):0.36889653,Begonia_liuyanii:3.29917471):1.91724881,(((Begonia_zhengyiana:0.55724566,Begonia_bamaensis:0.557246026):3.678152,(Begonia_macrotoma:0.0372408325,Begonia_morsei:0.03724082):4.19815684):0.04341894,((Begonia_formosana:0.8897781,Begonia_longicarpa:0.889778138):1.7741024,Begonia_emeiensis:2.663880493):1.6149362):0.9376068):1.5903602):0.9691175,(((Begonia_crocea:0.02147882,Begonia_miranda:0.02147861):1.34785692,(Begonia_polytricha:1.1747528,(Begonia_coptidifolia:0.651882756,Begonia_silletensis:0.65188279):0.52286971):0.19458322):4.07216478,(Begonia_platycarpa:1.01672302,Begonia_limprichtii:1.016723):4.42477748):2.3344006):0.2893355):0.6776522,Begonia_gulinqingensis:8.742888966):1.9308158):0.5199261):1.1115393):59.74841,Tetrameles_nudiflora:72.05358):9.48475,(((((((Hemsleya_carnosiflora:0.21378582,(Hemsleya_emeiensis:0.208443519,Hemsleya_ellipsoidea:0.208443719):0.005342281):5.73559,((Hemsleya_mitrata:0.9979638,Hemsleya_turbinata:0.99796402):3.761466,Hemsleya_delavayi:4.75943):1.189946):1.121944,(((Hemsleya_graciliflora:3.98931532,(((Hemsleya_zhejiangensis:0.2183976,Hemsleya_amabilis:0.21839766):1.422657,Hemsleya_dipterygia:1.64105473):1.462129,((Hemsleya_macrosperma:0.8391828,Hemsleya_sphaerocarpa:0.839183):1.257037,Hemsleya_pengxianensis:2.0962198):1.006964):0.8861315):1.2348629,(Hemsleya_panacis-scandens:2.0158072,(Hemsleya_dolichocarpa:2.007709148,((Hemsleya_chengyihana:0.834127748,Hemsleya_panlongqi:0.834127748):0.386444552,(Hemsleya_dulongjiangensis:0.353493148,Hemsleya_endecaphylla:0.3534932):0.867079052):0.787136848):0.008097952):3.2083709):0.8682407,(((Hemsleya_chinensis:2.90138,Hemsleya_gigantha:2.90138):0.13764,Hemsleya_lijiangensis:3.03902):2.60154,Hemsleya_macrocarpa:5.64056):0.4518589):0.9789011):15.30952,Gomphogyne_cissiformis:22.38084):13.62867,((((((Gynostemma_guangxiense:0.4627646,(Gynostemma_pentagynum:0.35057505,Neoalsomitra_clavigera:0.35057505):0.11218945):1.0554636,(Gynostemma_burmanicum:0.1416979,Gynostemma_aggregatum:0.141698):1.3765302):4.112749,(Gynostemma_simplicifolium:1.2359416,(Gynostemma_laxiflorum:0.6336011,Gynostemma_yixingense:0.6336003):0.6023405):4.3950361):2.735262,((Gynostemma_laxum:2.2658303,Gynostemma_compressum:2.265830859):0.2027489,Gynostemma_microspermum:2.4685794):5.8976601):0.4120089,Gynostemma_longipes:8.778248):19.07344,((Gynostemma_pentaphyllum:0.29662516,Gynostemma_caulopterum:0.2966255):0.2578325,Gynostemma_cardiospermum:0.55445766):27.29723):8.15782):6.15595,((((((((((Thladiantha_dubia:1.2219523,Thladiantha_longifolia:1.221952105):0.8209405,(((Thladiantha_henryi:1.29071392,(((Thladiantha_oliveri:0.25763927,Thladiantha_sessilifolia:0.257639295):0.0238536,Thladiantha_pustulata:0.28149291):0.76330962,((Thladiantha_dimorphantha:0.8930490344,(Thladiantha_cordifolia:0.330896,Thladiantha_montana:0.330896025):0.5621530544):0.0530037556,Thladiantha_grandisepala:0.94605286):0.09874968):0.2459114):0.09893988,((Thladiantha_setispina:0.975278039,Thladiantha_lijiangensis:0.975277839):0,(((((Thladiantha_capitata:0.060924343,Thladiantha_nudiflora:0.060924308):0.03200967,Thladiantha_longisepala:0.092933988):0.00798589585,(Thladiantha_punctata:0.02222294,Thladiantha_maculata:0.02222298):0.07869694385):0.00039758615,Thladiantha_medogensis:0.10131748):0.24416883,(Thladiantha_davidii:0.20785039,Thladiantha_villosula:0.2078505):0.1376359):0.50439737):0.5397701):0.22600722,Thladiantha_hookeri:1.615661015):0.42723161):0.4635274,Thladiantha_dentata:2.5064201):0.0507632,Sinobaijiania_decipiens:2.5571844):0.3247168,Sinobaijiania_yunnanensis:2.8819011):22.366,Sinobaijiania_taiwaniana:25.2479):3.95656,(((Momordica_subangulata:5.935259,Momordica_cochinchinensis:5.935261):20.618829,((((((Schizopepon_longipes:0.035486,Schizopepon_monoicus:0.0354863):0.3725037,Schizopepon_dioicus:0.40799):15.81511,(((Edgaria_darjeelingensis:7.20739,Herpetospermum_pedunculosum:7.20739):2.92194,Biswarea_tonglensis:10.12933):2.921213,(((Schizopepon_bomiensis:2.3679836,Schizopepon_bryoniifolius:2.3679834):3.7211453,(Schizopepon_bicirrhosus:4.0847445,Schizopepon_macranthus:4.0847445):2.0043843):3.910386,Schizopepon_xizangensis:9.999515):3.051028):3.172557):0.06923,Gymnopetalum_scabrum:16.29233):7.86844,(Solena_heterophylla:18.1365,((((Zehneria_japonica:0.6901438,Zehneria_bodinieri:0.6901438):0.5276262,Zehneria_wallichii:1.21777):15.549,(((Cucumis_hystrix:10.64848,(Mukia_maderaspatana:9.27756,Mukia_javanica:9.27756):1.37092):5.2351,Diplocyclos_palmatus:15.88358):0.37813,Coccinia_grandis:16.26171):0.50506):0.91691,Scopellaria_marginata:17.68368):0.45282):6.02427):0.19244,(((((Trichosanthes_dafangensis:1.7252261,((Trichosanthes_hylonoma:0.3453787,Trichosanthes_tricuspidata:0.3453787):1.36148331,Trichosanthes_smilacifolia:1.70686184):0.01836429):2.1617217,(((Trichosanthes_pilosa:0.08384729,Trichosanthes_kirilowii:0.0838476):0.2385784,Trichosanthes_subrosea:0.32242609):3.53000301,Trichosanthes_homophylla:3.852429):0.03451899):5.257775,(((Trichosanthes_truncata:3.4097113,Trichosanthes_pedata:3.40971179):1.065179,Trichosanthes_rugatisemina:4.4748904):1.770984,Trichosanthes_lepiniana:6.245875055):2.898848):1.447717,((((Trichosanthes_dunniana:6.67786,Trichosanthes_villosa:6.67786):1.25885,Trichosanthes_laceribractea:7.93671):0.8381351,((((Trichosanthes_trichocarpa:0.05317702,Trichosanthes_fissibracteata:0.05317711):0.42064579,Trichosanthes_tetragonosperma:0.47382283):0.17972088,Trichosanthes_wallichiana:0.6535437):3.6572514,((Trichosanthes_quinquangulata:0.7362751,Trichosanthes_cordata:0.7362752):0,Trichosanthes_baviensis:0.7362752):3.57452):4.46405):0.4257289,((Trichosanthes_cucumeroides:7.804837675,(((Trichosanthes_jinggangshanica:0.6781858,Trichosanthes_rubriflos:0.67818559):1.4641053,((Trichosanthes_kerrii:0.6556658,Trichosanthes_quinquefolia:0.65566583):0.4422271,Trichosanthes_rosthornii:1.09789287):1.044398):0.7358872,Trichosanthes_sericeifolia:2.8781779):4.9266594):0.9868941,(Trichosanthes_cucumerina:7.90627,Trichosanthes_reticulinervis:7.90627):0.8854616):0.4088424):1.391866):5.06384,(Gymnopetalum_chinense:14.78327,Hodgsonia_heteroclita:14.78327):0.87301):8.69693):2.20088):1.4718,(Siraitia_sikkimensis:4.0154495,(Siraitia_grosvenorii:1.4872515,Siraitia_siamensis:1.487251):2.528198):24.01044):1.17857):0.9408,Indofevillea_khasiana:30.14526):8.93647,(Actinostemma_tenerum:26.33418,(Bolbostemma_paniculatum:2.62676,Bolbostemma_biglandulosum:2.62676):23.70742):12.74755):1.2196,Zanonia_indica:40.30133):1.86413):37.67091,(Coriaria_nepalensis:8.50734,(Coriaria_terminalis:0.214561,Coriaria_intermedia:0.214561):8.292779):71.32903):1.70196):41.18465):2.26822,(((((((((Maclura_pubescens:2.980013,((Maclura_cochinchinensis:0.9181103,Maclura_amboinensis:0.9181104):0.1581226,Maclura_fruticosa:1.076233):1.90378):7.469977,Maclura_tricuspidata:10.44999):33.12419,((((((((Ficus_vasculosa:0.4526553,Ficus_filicauda:0.452654982):3.0590535,Ficus_nervosa:3.5117085):1.22010154,(((((((Ficus_variolosa:1.7938,Ficus_pumila:1.7938):0.06213,Ficus_abelii:1.85593):0.11415,Ficus_tuphapensis:1.97008):0.71681,Ficus_septica:2.68689):1.04426,(((((((Ficus_elastica:1.00882,Ficus_benjamina:1.00882):0.66101,Ficus_microcarpa:1.66983):0.86689,Ficus_orthoneura:2.53672):0.46223,Ficus_virens:2.99895):0.25732,Ficus_tikoua:3.25627):0.06984,Ficus_subincisa:3.32611):0.10581,Ficus_stenophylla:3.43192):0.29923):0.0575993,((Ficus_hirta:0.3602092,Ficus_polynervis:0.3602092):0.47954824,(Ficus_laevis:0.47723327,Ficus_esquiroliana:0.4772333):0.36252414):2.94899196):0.65887094,(Ficus_hookeriana:1.19045,Ficus_subpisocarpa:1.19045003):3.25717014):0.2841898):0.2453459,((Ficus_tinctoria:2.53768146,Ficus_caulocarpa:2.5376815):0,((((Ficus_neriifolia:0.39489179,Ficus_callosa:0.39489179):0.9577297315,(Ficus_trichocarpa:0.4973858615,Ficus_geniculata:0.4973860615):0.8552358385):0,Ficus_altissima:1.35262182):0.9263085285,(Ficus_ischnopoda:0.795663965,Ficus_racemosa:0.79566389):1.483266):0.07923016):2.61899584):0.07148566,((Ficus_virgata:1.8764982,Ficus_pyriformis:1.876498371):0.6921735,(Ficus_concinna:1.2745389,((Ficus_dinganensis:0.4273722,((Ficus_guangxiensis:0.00445719,Ficus_beipeiensis:0.00445689):0.33308581,(Ficus_daimingshanensis:0.06335315,Ficus_hederacea:0.06335314):0.27418965):0.0898294):0.2457216,(Ficus_pedunculosa:0.63047098,Ficus_formosana:0.6304709):0.04262303):0.6014451):1.2941326):2.47997):0.2113084,(((((Ficus_cyrtophylla:2.23786904,(((Ficus_langkokensis:0.3255643,Ficus_simplicissima:0.32556433):1.0693097,(Ficus_henryi:0.330988483,(Ficus_guizhouensis:0.286547825,Ficus_stricta:0.286547834):0.044440465):1.0638856):0.3055368,Ficus_fulva:1.70041091):0.5374584):0.3988865,Ficus_yunnanensis:2.63675561):1.283162,((Ficus_praetermissa:0.22788492,Ficus_benguetensis:0.2278849):0.8212356,(Ficus_pisocarpa:0.0460294829,Ficus_kurzii:0.04602945):1.003091):2.9787789):0,((Ficus_chartacea:0.305510565,Ficus_variegata:0.30551053):1.82750517,((Ficus_curtipes:0.26210982,Ficus_ovatifolia:0.26210972):1.8073,((Ficus_oligodon:0.26158672,((Ficus_vaccinioides:0.15283916,Ficus_irisana:0.15283919):0.07890473,(Ficus_drupacea:0.21991132,(Ficus_squamosa:0.096809,Ficus_prostrata:0.09680899):0.12310231):0.01183272):0.02984257):0.51582438,Ficus_pubinervis:0.77741102):1.29199872):0.06360598):1.8948837):0.1079814,((((Ficus_sagittata:1.5876883,Ficus_chapaensis:1.58768841):1.081487,((Ficus_fusuiensis:0.330509948,Ficus_annulata:0.330510158):1.931782652,(((Ficus_ruyuanensis:1.02542949,Ficus_gasparriniana:1.02542948):0,Ficus_heteropleura:1.0254297):0.61047011,(Ficus_tannoensis:0.87240021,Ficus_maclellandii:0.87239995):0.76349958):0.62639282):0.4068826):0.9589539,(Ficus_fistulosa:3.408711834,(((Ficus_hispida:0.1630823,Ficus_cardiophylla:0.16308227):0.31078851,Ficus_glaberrima:0.47387068):2.84080989,(Ficus_undulata:2.26875957,((Ficus_semicordata:2.10509362,(Ficus_subulata:1.11637818,(Ficus_cumingii:0.3299819855,Ficus_heteromorpha:0.3299820255):0.7863961345):0.98871536):0.160723231,((Ficus_heterophylla:2.0284565,(Ficus_ruficaulis:1.118363155,Ficus_napoensis:1.118363075):0.91009333):0.232055149,((Ficus_erecta:0.733106367,Ficus_sarmentosa:0.733106457):1.289628472,(Ficus_pandurata:0.368434529,Ficus_aurantiaca:0.368434409):1.65430045):0.23777677):0.005305112):0.002942909):1.045921):0.09403113):0.2194173):0.1222593,((Ficus_trivia:2.52608052,(Ficus_tsiangii:0.60208169,((Ficus_pubilimba:0.482599151,Ficus_pubigera:0.482599):0.05085197,Ficus_sinociliata:0.53345099):0.06863071):1.92399892):0.90561358,(Ficus_auriculata:2.994454775,Ficus_rumphii:2.99445479):0.43723949):0.3186941):0.2775106):1.232051):24.95799,((((Streblus_asper:2.657109,Streblus_macrophyllus:2.6571095):0,Streblus_ilicifolius:2.3977401):13.78116,(((Streblus_taxoides:0.4664913,Streblus_zeylanicus:0.466491):0.399013,Streblus_tonkinensis:0.8655034):0.298957,Streblus_indicus:1.16446):15.01444):6.89543,Antiaris_toxicaria:23.07433):7.14361):7.25019,(((Broussonetia_papyrifera:15.219515,Broussonetia_kurzii:15.219515):7.303075,((Malaisia_scandens:2.4299003,Broussonetia_kazinoki:2.4299003):8.42179,Broussonetia_kaempferi:10.85169):11.6709):10.47981,(Fatoua_pilosa:19.11401,Fatoua_villosa:19.11401):13.88839):4.46573):6.10605):2.72644,(((((Morus_australis:0.77010127,(Morus_notabilis:0.46382272,Morus_macroura:0.46382285):0.30627863):0.36833235,(Morus_wittiorum:0.5582807,Morus_trilobata:0.5582808):0.58015305):1.37006825,(Morus_mongolica:1.1912701,(Morus_liboensis:0.6071659,Morus_cathayana:0.607166):0.584104):1.317232):2.600698,(Morus_serrata:1.496243,Morus_alba:1.496243):3.612957):30.06326,(((Artocarpus_nigrifolius:0.4113769,Artocarpus_styracifolius:0.411377):0.584485,Artocarpus_lakoocha:0.995862):9.726648,((Artocarpus_gongshanensis:1.2222727,(Artocarpus_gomezianus:0.2794096,Artocarpus_tonkinensis:0.2794098):0.9428631):6.592187,((((Artocarpus_hypargyreus:0.34226766,Artocarpus_chama:0.3422678):1.3276013,Artocarpus_nitidus:1.6698688):1.3063259,(Artocarpus_xanthocarpus:1.885697,Artocarpus_nanchuanensis:1.8856968):1.090498):1.996743,(Artocarpus_petelotii:1.931878,Artocarpus_pithecogallus:1.931878):3.04106):2.841522):2.90805):24.44995):11.12816):27.47619,((((((Poikilospermum_suaveolens:43.06013,(Poikilospermum_naucleiflorum:19.06225,(Poikilospermum_lanceolatum:1.45881,Laportea_bulbifera:1.45881):17.60344):23.99788):6.19492,(((((Dendrocnide_stimulans:2.18019597,(Dendrocnide_urentissima:1.6917221,Dendrocnide_meyeniana:1.691722):0.48847397):1.21414543,Dendrocnide_sinuata:3.39434137):0.8020486,(Dendrocnide_basirotunda:0.3423081,Dendrocnide_kotoensis:0.3423081):3.8540819):40.93307,(((((Urtica_parviflora:2.15827901,(Urtica_atrichocaulis:1.77549307,Urtica_mairei:1.77549307):0.3827859):4.184063,(Urtica_fissa:4.16881997,(Urtica_hyperborea:0.8596104,Urtica_laetevirens:0.85961047):3.30920957):2.173522):1.16295803,((Urtica_thunbergiana:6.65384201,Urtica_angustifolia:6.65384197):0.6025487,(((Urtica_cannabina:0.50779597,Urtica_triangularis:0.50779567):0.88964863,Urtica_ardens:1.3974443):3.8903802,((Urtica_urens:0.6113377,Urtica_dioica:0.6113374):2.63913587,Urtica_taiwaniana:3.25047371):2.03735113):1.96856587):0.24890933):34.03208,(Nanocnide_lobata:28.15137,Nanocnide_japonica:28.15137):13.38601):3.54162,Laportea_cuspidata:45.079):0.05046):4.03640997,(Laportea_interrupta:4.88759197,((Laportea_medogensis:0.5787102,Laportea_fujianensis:0.57871):0.3898828,Laportea_violacea:0.9685928):3.91899897):44.27828):0.08918003):0.05706,Girardinia_diversifolia:49.31211):7.77058,((((Lecanthus_pileoides:6.29220134,Lecanthus_peduncularis:6.292203):7.000000011e-06,Lecanthus_petelotii:6.29220994):41.58984,(((((Elatostema_acuteserratum:9.0111408,(Elatostema_trichocarpum:0.6302854,Elatostema_cuneatum:0.63028524):8.38085546):0.049106,(((Elatostema_gueilinense:3.31729893,(Elatostema_pianmaense:0.672145,(Elatostema_mashanense:0.5398839,Elatostema_funingense:0.5398838):0.1322612):2.6451538):1.9285756,((((Elatostema_ichangense:0.26440675,Elatostema_rupestre:0.26440665):0.02564542,(Elatostema_latistipulum:0.0217858206,Elatostema_liboense:0.0217859106):0.2682661094):0.1913436,Elatostema_coriaceifolium:0.481396013):0.6049239,Elatostema_subtrichotomum:1.0863195):4.159555):1.56762,Elatostema_asterocephalum:6.81349438):2.2467524):1.81545,((Elatostema_grandidentatum:2.353533,Elatostema_laxisericeum:2.353533):5.537787,(((Elatostema_stewardii:0.1170471,Elatostema_strigillosum:0.11704709):0.1135524,(Elatostema_recurviramum:0.20543825,(Elatostema_hekouense:0.03358329,Elatostema_obtusidentatum:0.03358334):0.171855):0.02516096):0.5487412,((Elatostema_manhaoense:0.28179582,Elatostema_lihengianum:0.281796):0.36050716,Elatostema_pseudobrachyodontum:0.64230306):0.13703754):7.1119794):2.984377):1.002453,(((((((Elatostema_crassiusculum:4.6075734,Elatostema_paracuminatum:4.6075735):2.8204407,((Elatostema_involucratum:3.37551,Elatostema_hypoglaucum:3.37551):2.64149,Elatostema_acuminatum:6.017):1.4110143):0.50810611,(Elatostema_aliferum:3.9268482,(Elatostema_wenxienense:0.23714125,Elatostema_retrohirtum:0.23714102):3.68970692):4.00927226):2.90904699,((Elatostema_cuneiforme:6.332479385,(Elatostema_nigribracteatum:3.4618215,(((Elatostema_rivulare:0.69645344,Elatostema_schizocephalum:0.69645362):0.55586218,(Elatostema_bracteosum:0.2678354,Elatostema_integrifolium:0.2678359):0.98448):0.79213021,((Elatostema_obtusum:0.942802875,Elatostema_luxiense:0.94280323):0.35615272,(Elatostema_hirtellipedunculatum:0.81302327,Elatostema_malacotrichum:0.81302322):0.48593245):0.74549006):1.41737579):2.87065795):4.07841525,((((Elatostema_brevipedunculatum:1.00846884,(Elatostema_parvum:0.8785793,Elatostema_pachyceras:0.87857919):0.1298895):4.8418008,(Elatostema_sinense:5.29351442,(Elatostema_hookerianum:2.93290052,Elatostema_attenuatum:2.93290029):2.3606141):0.5567549):1.5988641,((Elatostema_phanerophlebium:1.07660974,Elatostema_multicanaliculatum:1.0766094):2.735456,(Elatostema_xanthotrichum:2.31736143,Elatostema_platyphyllum:2.31736143):1.49470399):3.637068):2.247321,(((Elatostema_conduplicatum:1.39703039,Elatostema_lungzhouense:1.397031087):3.0504934,Elatostema_brachyodontum:4.4475239):2.681116,((((Elatostema_hezhouense:0.0725901,Elatostema_alnifolium:0.072589946):0.3478858,Elatostema_tenuinerve:0.42047609):2.292663,((Elatostema_yachense:0.55347171,Elatostema_malipoense:0.5534722785):1.64996889,(Elatostema_yangbiense:1.70579702,((Elatostema_tianlinense:0.19264988,Elatostema_angulaticaule:0.192650035):0.47111711,Elatostema_shanglinense:0.66376719):1.04202996):0.49764389):0.5096979):2.70045,((Elatostema_omeiense:0.63834666,Elatostema_pseudoplatyphyllum:0.6383466):1.77307799,(Elatostema_nasutum:0.6724268,Elatostema_tenuireceptaculum:0.6724269):1.73899795):3.00216405):1.715051):2.5678146):0.7144402):0.4342726):0.37020131,((Elatostema_didymocephalum:7.29026451,((Elatostema_petelotii:2.629507446,((Elatostema_cuspidatum:1.185357184,Elatostema_pseudocuspidatum:1.185357114):1.44198901,Elatostema_goniocephalum:2.627345844):0.002161436):1.9325677,(Elatostema_retrorstigulosum:4.070777774,(((Elatostema_procridioides:0.94529968,Elatostema_cultratum:0.94529961):2.8485492,((Elatostema_pycnodontum:1.10675668,(Elatostema_yaoshanense:0.00695658,Elatostema_macintyrei:0.00695648):1.0998):0.5577553,Elatostema_medogense:1.66451198):2.1293369):0.19878541,Elatostema_crenatum:3.9926343):0.07814349):0.4912976):2.7281893):0.824843,(((Elatostema_jinpingense:3.11030158,Elatostema_duyunense:3.110301695):1.07725199,(Elatostema_ferrugineum:1.96838054,(Elatostema_megacephalum:0.31618792,Elatostema_tenuicaudatum:0.31618765):1.65219299):2.219173):1.33231,((Elatostema_lineolatum:1.903949485,((Elatostema_filipes:0.53581121,Elatostema_albovillosum:0.53581111):0.6189214,((Elatostema_celingense:0.07892195,Elatostema_setulosum:0.07892203):0.716153647,Elatostema_xanthophyllum:0.795075737):0.359656853):0.749217045):1.456455055,(Elatostema_fengshanense:1.3526835,(Elatostema_nanchuanense:1.15427832,(Elatostema_baiseense:1.07557627,Elatostema_youyangense:1.07557657):0.07870173):0.1984053):2.00772101):2.15945899):2.59524401):3.1002609):0.3720251,((Elatostema_obscurinerve:10.23225121,((((((Elatostema_pseudoficoides:0.59887521,(Elatostema_platyceras:0.563034915,Elatostema_rhombiforme:0.56303504):0.03584017):2.97963244,Elatostema_pubipes:3.57850772):3.12047056,(((((Elatostema_cataractum:2.28310208,Elatostema_albopilosum:2.28310189):0.29616716,(Elatostema_mabienense:0.00921191,Elatostema_atroviride:0.00921181):2.57005722):0.7619305,Elatostema_yungshunense:3.34119968):2.69274011,(Elatostema_beibengense:0.13649186,Elatostema_menglunense:0.13649203):5.89744771):0.5966705,(Elatostema_microcephalanthum:4.956796185,(((Elatostema_hirtellum:0.1817062106,Elatostema_breviacuminatum:0.1817058706):0.0962380294,Elatostema_recticaudatum:0.27794409):3.69125026,Elatostema_subpenninerve:3.96919459):0.9876021):1.673814):0.06836797):0.6259375,(Elatostema_microdontum:7.23654319,(Elatostema_subcoriaceum:1.97121715,(((((Elatostema_calciferum:0.118287574,Elatostema_ficoides:0.11828749):0.27532421,Elatostema_cikaiense:0.39361185):0.387516741,(Elatostema_leucocephalum:0.667476241,Elatostema_tenuicornutum:0.667476541):0.1136522):0.001821209,Elatostema_prunifolium:0.78294996):0.4432586,Elatostema_auriculatum:1.2262086):0.7450085):5.265326):0.08837276):1.492458,(((((Elatostema_laevissimum:0.45858695,Elatostema_balansae:0.45858689):1.144146,Elatostema_villosum:1.602732859):3.732181,((Elatostema_minutifurfuraceum:0.1359640206,Elatostema_imbricans:0.1359641206):0.6109251894,Elatostema_salvinioides:0.74688962):4.58802474):2.653295,((Elatostema_oblongifolium:3.60870614,Elatostema_papillosum:3.6087063):0.7529887,(Elatostema_laxicymosum:1.721702589,((Elatostema_tricaule:0.07374298,Elatostema_tenuicaudatoides:0.07374258):0.26909018,Elatostema_pleiophlebium:0.34283276):1.378869356):2.639992734):3.626514):0.05708096,((((Elatostema_scaposum:0.10589386,Elatostema_cyrtandrifolium:0.10589451):2.0049947,(Elatostema_ramosum:0.25016984,Elatostema_bamaense:0.25016975):1.86071927):4.4234769,(Elatostema_eriocephalum:1.29980972,(Elatostema_lasiocephalum:0.50299272,((Elatostema_dissectoides:0.11516106,Elatostema_glochidioides:0.115160945):0,Elatostema_pseudodissectum:0.0988523506):0.4041404794):0.7968167):5.23455658):0.9086434,(Elatostema_brunneinerve:0.39647775,(Elatostema_angustitepalum:0.23176623,Elatostema_wangii:0.23176641):0.16471154):7.04653136):0.6022807):0.7720838):0.9317792,(Elatostema_myrtillus:8.81889276,(((Elatostema_tetratepalum:2.40787081,Elatostema_gungshanense:2.40787069):0.37450657,(Elatostema_subcuspidatum:0.37029781,Elatostema_oreocnidioides:0.37029801):2.41207927):4.36714673,(Elatostema_napoense:3.992102,Elatostema_lui:3.99210177):3.157422):1.66936907):0.93026013):0.4830985):0.7985305,(Elatostema_microtrichum:1.15051792,(Elatostema_pergameneum:0.17937474,Elatostema_biglomeratum:0.17937495):0.97114289):9.88026411):0.5566117):0.04449649,(((Elatostema_crispulum:0.91269363,((Elatostema_yui:0.2407585235,Elatostema_stigmatosum:0.2407583):0.15376685,Elatostema_monandrum:0.39452561):0.51816825):6.617446,(Elatostema_angulosum:0.39522842,Elatostema_strigulosum:0.39522805):7.1349113):1.483844,((Elatostema_litseifolium:3.181326891,Elatostema_longistipulum:3.18132693):5.11918537,((((((Elatostema_densistriolatum:1.26275128,Elatostema_dactylocephalum:1.26275138):0.40810448,Elatostema_sublineare:1.54132202):0,Elatostema_xichouense:1.67085599):2.79239538,(Elatostema_dissectum:1.767946855,(Elatostema_boehmerioides:0.13263888,Elatostema_acutitepalum:0.13263903):1.635308035):2.565770815):0.31498273,((Elatostema_tianeense:0.89751677,Elatostema_actinotrichum:0.897517):2.189495,(Elatostema_atropurpureum:2.630827,((Elatostema_longibracteatum:0.2630519,Elatostema_multicaule:0.26305184):1.8559583,(((Elatostema_nianbense:0.306634,Elatostema_pauciflorum:0.3066338):0.25258278,Elatostema_dulongense:0.55921692):0.07872012,(Elatostema_polystachyoides:0.06396963,Elatostema_longipes:0.06396986):0.57396725):1.481073):0.511817):0.4561851):1.56168821):1.70192799,(Elatostema_gyrocephalum:0.7115112,Elatostema_tenuifolium:0.7115111):5.639117):1.949884):0.7134715):2.6179065):0.2462597):14.77738,(((Pellionia_radicans:4.339992,Pellionia_incisoserrata:4.339992):7.892742,(Pellionia_paucidentata:0.1263839,Pellionia_viridis:0.126384):12.10635):3.247596,(Pellionia_acutidentata:8.903915,((((((Pellionia_yunnanensis:1.0573047,Pellionia_macrophylla:1.05730456):1.506266,((Pellionia_brevifolia:0.0471707,Pellionia_latifolia:0.0471709):1.5645816,Pellionia_brachyceras:1.6117523):0.9518182):0.2519312,((Pellionia_longipedunculata:1.3437253,Pellionia_veronicoides:1.3437255):1.3202784,(Pellionia_scabra:0.165046,Pellionia_repens:0.16504598):2.498958):0.1514981):0.3292621,(Pellionia_grijsii:0.577332,Pellionia_leiocarpa:0.5773321):2.567432):1.292361,(Pellionia_donglanensis:2.656421,(Pellionia_heteroloba:1.108344,Pellionia_caulialata:1.108344):1.548077):1.780704):0.958013,(Pellionia_heyneana:4.7182902,((Procris_crenata:0.6631992,Pellionia_retrohispida:0.6631992):2.8593288,Pellionia_longzhouensis:3.522528):1.1957622):0.6768478):3.508777):6.576415):11.1752):21.22652):9.03708,(((Pilea_peploides:1.9884309,(((Pilea_paniculigera:0.799459924,Pilea_angulata:0.7994601):0.195639728,(Pilea_bambusifolia:0.0982149,Pilea_peperomioides:0.098215):0.896884528):0.429325872,Pilea_elegantissima:1.4244256):0.5640054):23.1270539,((((((Pilea_umbrosa:0.318831,Pilea_dolichocarpa:0.3188305):0.74257375,Pilea_cavaleriei:1.06140435):3.25223295,(((Pilea_insolens:0.13640332,Pilea_racemiformis:0.13640494):0.14969958,Pilea_verrucosa:0.2861041):0.9250261,Pilea_myriantha:1.2111305):3.102507):0.1789199,((Pilea_semisessilis:2.6720945,Pilea_gansuensis:2.6720949):0.1499363,(Pilea_ternifolia:2.75098673,Pilea_sinofasciata:2.7509868):0.07104427):1.6705259):4.5564541,Pilea_rubriflora:9.0490114):12.63283,(((((Pilea_tsiangiana:0.0028542,Pilea_auricularis:0.0028541):6.507657,(((Pilea_bracteosa:1.376514,Pilea_rostellata:1.3765139):2.8882731,(Pilea_rotundinucula:3.4303074,(Pilea_media:2.63094398,Pilea_notata:2.63094398):0.79936342):0.8344798):1.487897,Pilea_martini:5.7526843):0.7578269):1.123293,(Pilea_longipedunculata:0.4730907,(Pilea_peltata:0.35021298,Pilea_wightii:0.35021268):0.12287812):7.160713):7.614204,(Pilea_macrocarpa:4.20039308,(Pilea_multicellularis:0.1654341,Pilea_receptacularis:0.1654341):4.03495928):11.04761472):6.171479,((Pilea_somae:0.629252354,(Pilea_scripta:0.523690836,Pilea_melastomoides:0.523690846):0.105561254):10.358065,((((Pilea_lomatogramma:0.1998986,Pilea_hilliana:0.1998981):3.48720088,Pilea_cordifolia:3.68709988):1.55485812,((Pilea_menghaiensis:2.0712054,(Pilea_cangyuanensis:0.4431806,Pilea_monilifera:0.4431813):1.62802438):2.94140662,((Pilea_aquarum:2.030784,(Pilea_penninervis:1.38574198,Pilea_linearifolia:1.38574228):0.64504232):2.6619575,(((Pilea_approximata:0.36672305,Pilea_subcoriacea:0.3667234):1.79781958,Pilea_anisophylla:2.16454276):0.76861942,((Pilea_squamosa:0.155165466,Pilea_glaberrima:0.155165166):0.653761914,Pilea_japonica:0.80892788):2.12423452):1.75958):0.3198699):0.2293456):1.055073,(Pilea_symmeria:5.691817533,Pilea_pellionioides:5.691817573):0.605213227):4.690286):10.43217):0.2623539):3.433644):2.445145,((Pilea_pumila:23.39063,Pilea_cadierei:23.39063):3.4481112,((((((Pilea_subedentata:2.4606907,Pilea_hexagona:2.4606905):2.39471192,((Pilea_salwinensis:0.69369928,(Pilea_medogensis:0.1912888,Pilea_boniana:0.19128882):0.50241042):2.79496168,(((Pilea_pseudonotata:0.112514624,Pilea_funkikensis:0.1125146):0.23608728,Pilea_sinocrassifolia:0.348601955):2.81737632,((Pilea_basicordata:0.316100877,Pilea_swinglei:0.316101114):0.4035824,Pilea_unciformis:0.7196834):2.4462948):0.3226828):1.36674132):2.94018608,((Pilea_howelliana:1.2771058,Pilea_oxyodon:1.2771055):0.13586559,(Pilea_microcardia:0.79920205,(Pilea_matsudae:0.1026093,Pilea_elliptilimba:0.1026087):0.696593):0.61376919):6.38261721):1.07186822,(((Pilea_pauciflora:1.039564674,Pilea_amplistipulata:1.03956542):3.13883438,(((Pilea_longicaulis:0.19232612,Pilea_villicaulis:0.19232592):0.0258076,Pilea_racemosa:0.21813352):2.786533,Pilea_chartacea:3.00466672):1.17373238):2.0085872,Pilea_spinulosa:6.1869862):2.68047042):0.08262078,Pilea_cordistipulata:8.9500774):17.29638,Pilea_plataniflora:26.2464584):0.5922828):0.7218888):29.3585):0.16356):8.98048,(((((Oreocnide_boniana:0.8686919,Oreocnide_integrifolia:0.86869159):0.8759645,((Oreocnide_tonkinensis:0.9769407,(((Oreocnide_pedunculata:0.205765,Oreocnide_rubescens:0.20576526):0.22851313,Oreocnide_trinervis:0.4342784):0.1524159,Oreocnide_frutescens:0.586694):0.3902465):0.281236,Oreocnide_serrulata:1.2581768):0.4864793):3.430904,(Oreocnide_obovata:3.071004,Oreocnide_kwangsiensis:3.071004):2.104556):40.61336,(((((Boehmeria_hamiltoniana:12.079117,(((Boehmeria_tomentosa:0.000207,Boehmeria_pilosiuscula:0.000206):2.7948788,((Boehmeria_japonica:0.66400484,Boehmeria_siamensis:0.66400623):1.50002841,(Boehmeria_densiglomerata:0.74497386,Boehmeria_penduliflora:0.7449725):1.4190611):0.6310507):1.2911962,((Boehmeria_polystachya:0.7729688,Boehmeria_dolichostachya:0.77296914):0.7015536,(Boehmeria_densiflora:0.1391712,Boehmeria_ingjiangensis:0.1391698):1.3353514):2.6117588):7.992836):12.76602,(Boehmeria_clidemioides:12.66359585,((Boehmeria_silvestrii:2.75294784,(Boehmeria_tricuspis:0.9542141,(Boehmeria_umbrosa:0.8051295,Boehmeria_spicata:0.8051295):0.1490846):1.7987335):2.6605619,(((((Boehmeria_allophylla:0.3128785,Boehmeria_conica:0.3128787):0.56428743,Boehmeria_formosana:0.87716622):0.18488157,(Boehmeria_glomerulifera:0.05537081,Boehmeria_zollingeriana:0.05537101):1.00667679):0.6597262,Boehmeria_lohuiensis:1.72177379):3.0945025,Boehmeria_lanceolata:4.8162758):0.5972333):7.250086):12.1815422):3.2109576,(Boehmeria_macrophylla:10.53833,Cypholophus_moluccanus:10.53833):17.5177646):0.9095854,((Debregeasia_orientalis:15.4755275,(Debregeasia_saeneb:2.105247,Debregeasia_longifolia:2.105247):13.37028):1.524003,(((Archiboehmeria_atrata:0.24577,Boehmeria_nivea:0.24577):6.99062,Sarcochlamys_pulcherrima:7.23639):6.320058,(Debregeasia_elliptica:6.690439,(Debregeasia_squamata:3.727109,Debregeasia_wallichiana:3.727109):2.96333):6.866009):3.443082):11.96615):6.82009,(((((Pouzolzia_niveotomentosa:0.3222527,Pouzolzia_sanguinea:0.3222527):2.668149,((Gonostegia_hirta:3.054781,Gonostegia_pentandra:0.9724566):0,Gonostegia_parvifolia:3.0547813):2.0179454):14.148968,(Pouzolzia_zeylanica:5.5397,Pouzolzia_calophylla:5.5397):11.59967):5.27677,Pipturus_arborescens:22.41614):8.54341,Chamabainia_cuspidata:30.95955):4.82622):10.00315):3.02063,(Droguetia_iners:48.20596,Parietaria_micrantha:48.20596):0.60359):17.25362):0.47877,(Maoutia_puya:1.69164,(Leucosyke_quadrinervia:0.4797102,Maoutia_setosa:0.4797102):1.21193):64.8503):7.23487):2.14536,((((((Trema_levigata:0.18778906,Trema_cannabina:0.187789065):5.74277674,((Trema_tomentosa:0.916591,Trema_angustifolia:0.9165908):4.465842905,Trema_nitida:5.382434005):0.548131795):0.4597842,Trema_orientalis:6.39035):43.37311,((((Celtis_julianae:0.407580045,Celtis_sinensis:0.40758009):1.485544,((Celtis_bungeana:0.8078141,Celtis_biondii:0.8078142):0.370174,Celtis_cerasifera:1.177988):0.715136):2.021276,(Celtis_vandervoetiana:1.6846409,((Celtis_chekiangensis:0.30231798,Celtis_koraiensis:0.3023181):0.936947,((Celtis_tetrandra:0.010322,Celtis_timorensis:0.010322):0.8420199,Celtis_philippensis:0.8523419):0.3869231):0.4453759):2.2297591):44.23799,((Humulus_yunnanensis:12.69262,(Humulus_scandens:1.0626,Humulus_lupulus:1.0626):11.63002):33.47635,Pteroceltis_tatarinowii:46.16897):1.98342):1.61107):5.82669,Gironniera_subaequalis:55.59015):10.05285,(Aphananthe_cuspidata:24.80257,Aphananthe_aspera:24.80257):40.84043):10.27917):12.6179,((((((Zelkova_sinica:3.5373,(Zelkova_serrata:1.779595,Zelkova_schneideriana:1.779595):1.757705):5.19346,Ulmus_macrocarpa:8.73076):0.6728277,(((Ulmus_pseudopropinqua:0.702009,Ulmus_lamellosa:0.702009):4.79325894,((((Ulmus_harbinensis:0.31017996,Ulmus_parvifolia:0.31018):0.73089694,(Ulmus_uyematsui:1.04107561,Ulmus_bergmanniana:1.04107569):1.04999998e-06):3.314398,Ulmus_changii:4.35547494):0.82299605,Ulmus_glaucescens:5.17847065):0.31679695):2.78479176,(Ulmus_laciniata:0.555916,Ulmus_lanceifolia:0.55591591):7.7241437):1.123528):0.43239539,Ulmus_chenmoui:9.83598269):0.03950691,(((((Ulmus_androssowii:0.3234284,Ulmus_prunifolia:0.32342831):0.3729259,(Ulmus_davidiana:0.57488886,Ulmus_castaneifolia:0.57488886):0.1214654):1.185286,(Ulmus_gaussenii:0.8138881,Ulmus_pumila:0.8138883):1.067752):0.57987064,(Ulmus_mianzhuensis:0.031623999,Ulmus_szechuanica:0.03162385):2.4298868):1.24157906,(Ulmus_elongata:2.704874,Ulmus_microcarpa:2.7048741):0.998216):6.1724):17.91813,Hemiptelea_davidii:27.79362):60.74645):10.55766,(((((Hippophae_litangensis:0.03531,Hippophae_rhamnoides:0.03531023):1.574991,Hippophae_goniocarpa:1.610301):3.137649,(Hippophae_tibetana:0.9448364,(Hippophae_salicifolia:0.6802605,(Hippophae_neurocarpa:0.0981114,Hippophae_gyantsensis:0.09811148):0.582149):0.264576):3.803114):23.55226,((((Elaeagnus_grijsii:2.99096997,(Elaeagnus_griffithii:0.549081902,Elaeagnus_schlechtendalii:0.5490818155):2.441888):0.92549017,((Elaeagnus_macrantha:1.14362209,Elaeagnus_conferta:1.14362186):0.1330083,Elaeagnus_jingdongensis:1.27663005):2.63982981):1.344803,((((Elaeagnus_henryi:1.45844456,(Elaeagnus_luxiensis:0.58972484,(Elaeagnus_pingnanensis:0.413627975,Elaeagnus_pallidiflora:0.413628305):0.176096875):0.8687197):0.3238291,(Elaeagnus_loureiroi:0.44714855,Elaeagnus_xizangensis:0.44714881):1.335125):0.5182099,(Elaeagnus_multiflora:0.1736397,Elaeagnus_wushanensis:0.17363975):2.1268437):0.9583175,((Elaeagnus_calcarea:0.256563635,Elaeagnus_tarokoensis:0.256563695):1.958616315,(Elaeagnus_tubiflora:0.7633699,Elaeagnus_formosensis:0.76337005):1.4518099):1.0436211):2.002462):1.411747,(((Elaeagnus_angustifolia:0.82891,Elaeagnus_pungens:0.82891):5.77212,Elaeagnus_umbellata:6.60103):0.00200419,((Elaeagnus_bockii:5.93305226,(Elaeagnus_macrophylla:1.083529416,(((Elaeagnus_micrantha:0.276157165,Elaeagnus_cinnamomifolia:0.276157297):0.358322335,Elaeagnus_guizhouensis:0.6344795):0.234780465,(Elaeagnus_courtoisii:0.778697045,(Elaeagnus_obovatifolia:0.12765266,Elaeagnus_thunbergii:0.12765305):0.651044445):0.09056292):0.214269535):4.8495228):0.00349069,(((Elaeagnus_stellipila:1.62314149,(((Elaeagnus_nanchuanensis:0.0887547,Elaeagnus_lanceolata:0.08875439):0.1585125,Elaeagnus_geniculata:0.24726683):0.52642516,(Elaeagnus_obtusa:0.5799882,Elaeagnus_tonkinensis:0.57998846):0.19370379):0.8494494):1.988594,((Elaeagnus_lanpingensis:0.95257449,(Elaeagnus_difficilis:0.2988953,Elaeagnus_viridis:0.29889519):0.6536794):1.1467092,((Elaeagnus_tutcheri:0.6280533,Elaeagnus_glabra:0.62805317):0.25585979,((Elaeagnus_liuzhouensis:0.52926564,((Elaeagnus_sarmentosa:0.1911992,Elaeagnus_yunnanensis:0.19119901):0.09538848,(Elaeagnus_jiangxiensis:0.16151859,Elaeagnus_heterophylla:0.16151856):0.12506894):0.24267814):0.09878722,Elaeagnus_luoxiangensis:0.62805319):0.25586):1.215371):1.5124516):0.7664235,((((Elaeagnus_mollis:0.2406654,Elaeagnus_wenshanensis:0.24066536):1.5385862,((Elaeagnus_gonyanthes:0.1878795,Elaeagnus_taliensis:0.18787955):0.05951589,Elaeagnus_triflora:0.2473954):1.5318562):1.1439798,((((((Elaeagnus_argyi:0.4889861,(Elaeagnus_retrostyla:0.4723507,Elaeagnus_magna:0.47235064):0.01663549):0.12730087,(Elaeagnus_oldhamii:0.03231963,Elaeagnus_xingwenensis:0.032319665):0.58396746):0.02985758,Elaeagnus_oxycarpa:0.64614467):0.05742225,Elaeagnus_ovata:0.70356698):0.1514055,Elaeagnus_xichouensis:0.85497254):1.462097,(Elaeagnus_pilostyla:0.90126429,Elaeagnus_angustata:0.9012645911):1.415805):0.6061622):0.5495653,(((Elaeagnus_longiloba:0.9916643,Elaeagnus_formosana:0.99166429):0.32587091,Elaeagnus_delavayi:1.3175354):0,Elaeagnus_bambusetorum:1.29584583):2.176951):0.9053622):1.558384):0.6664911):0.06997581):21.6272):66.63944,((((((((Colubrina_javanica:19.821268,Colubrina_asiatica:19.821267):8.99471,Alphitonia_incana:28.815978):8.85442,((((Paliurus_hemsleyanus:0.04401685,Paliurus_ramosissimus:0.04401685):0.57931245,Paliurus_hirsutus:0.6233293):1.256629,Hovenia_acerba:1.8799577):9.56122,Paliurus_orientalis:11.44117802):26.22922):1.9199,((Gouania_javanica:11.648699,Gouania_leptostachya:11.6486995):22.42271,Ziziphus_jujuba:34.07141):5.51889):2.19571,(Hovenia_dulcis:19.0051625,Hovenia_trichocarpa:19.0051625):22.7808475):21.877378,(Ziziphus_incurva:2.3270469,(Ziziphus_laui:0.334373,Ziziphus_fungii:0.3343739):1.992673):61.33634):2.252782,((Ziziphus_mairei:25.3381059,((Ziziphus_montana:0.95676185,(Ziziphus_rugosa:0.381132,Ziziphus_attopensis:0.381132):0.5756301):0.6323239,Ziziphus_mauritiana:1.589086):23.74902):2.957143,((Ziziphus_pubinervis:0.78573,Ziziphus_xiangchengensis:0.78573):9.7487918,Ziziphus_oenopolia:10.5345216):17.7607272):37.62092):10.69124,((((((Berchemiella_yunnanensis:19.3031096,(((Berchemia_longipedicellata:5.106697958,Berchemia_floribunda:5.106698):1.680882,(Berchemia_barbigera:4.11510205,(((Berchemia_kulingensis:0.80796306,(Berchemia_brachycarpa:0.7528889,Berchemia_yunnanensis:0.75288922):0.05507406):2.69220304,((Berchemia_medogensis:2.32651106,(Berchemia_omeiensis:0.09409058,Berchemia_huana:0.09409057):2.23242022):1.10686508,(((((Berchemia_formosana:0.108462245,Berchemia_sinica:0.108462255):0.497567275,Berchemia_hispida:0.60602958):1.79777737,(Berchemia_polyphylla:1.977180695,(Berchemia_longipes:0.7103044975,Berchemia_hirtella:0.71030463):1.266876045):0.426626205):0.82306423,Berchemia_lineata:3.22687123):0.03230632,Berchemia_edgeworthii:3.25917755):0.17419853):0.06679002):0.324359,(Berchemia_flavescens:0.8016191,Berchemia_annamensis:0.80161915):3.022906):0.2905771):2.6724778):6.163989,Berchemiella_wilsonii:12.951569):6.351541):0.43204,(((Rhamnella_gilgitica:0.4096403,Rhamnella_rubrinervis:0.4096399):3.7250768,((Rhamnella_wilsonii:1.1218723,(Rhamnella_caudata:0.741052652,Rhamnella_martini:0.741052472):0.380819548):2.6499927,(Rhamnella_franguloides:2.8447861,Rhamnella_forrestii:2.8447867):0.9270787):0.3628517):7.9225126,Rhamnella_julianae:12.057229):7.67792):3.17468,(((((Sageretia_yilinii:0.08441793,Sageretia_henryi:0.084417825):2.8352329,Sageretia_paucicostata:2.9196506):3.934527,(((Sageretia_hamosa:0.17231399,Sageretia_rugosa:0.1723141):0.41217551,Sageretia_camelliifolia:0.5844895):1.7053009,Sageretia_laxiflora:2.2897903):4.5643873):7.8091675,((Sageretia_pedicellata:5.405765,((Sageretia_gracilis:1.1748635,Sageretia_horrida:1.1748636):3.2477134,((Sageretia_melliana:0.56509593,Sageretia_pycnophylla:0.56509593):0.53707227,Sageretia_randaiensis:1.102168):3.3204087):0.9831885):3.4350106,Sageretia_subcaudata:8.8407756):5.8225694):6.4030976,(((Sageretia_brandrethiana:0.1706464,Sageretia_thea:0.1706464):4.4355527,(Sageretia_omeiensis:0.00154423,Sageretia_lucida:0.0015438):4.6046551):15.5342753,Sageretia_lijiangensis:20.14047288):0.9259686):1.843387):1.7086,(((Rhamnus_bungeana:0.3872412,Rhamnus_gilgiana:0.38724164):9.2702032,Rhamnus_aurea:9.65744488):8.785975,(((Rhamnus_brachypoda:13.8042233,((((Rhamnus_heterophylla:0.68288167,Rhamnus_tangutica:0.68288217):1.89816383,Rhamnus_hemsleyana:2.5810462):9.1974743,(Rhamnus_bodinieri:6.16339601,(((Rhamnus_virgata:0.685837,((Rhamnus_rosthornii:0.191569429,Rhamnus_dumetorum:0.191568429):0.148322371,Rhamnus_lamprophylla:0.3398916):0.3459456):2.4920994,((Rhamnus_diamantiaca:1.25302963,Rhamnus_crenata:1.25302981):0.33067549,Rhamnus_tzekweiensis:1.5837052):1.5942314):0.6264556,Rhamnus_napalensis:3.80439217):2.359004):5.615124):0.2047337,(((((Rhamnus_parvifolia:0.34884405,Rhamnus_maximovicziana:0.34884335):1.45533915,(Rhamnus_arguta:1.00887763,Rhamnus_koraiensis:1.00887843):0.79530457):4.93382,(Rhamnus_davurica:0.54943648,Rhamnus_subapetala:0.5494364):6.1885663):0,((Rhamnus_longipes:1.1041091,Rhamnus_wumingensis:1.1041095):0.7339501,(Rhamnus_songorica:1.341751,Rhamnus_schneideri:1.341751):0.4963086):4.899943):3.9599724,(Rhamnus_esquirolii:1.2350715,(Rhamnus_prostrata:0.1632205,Rhamnus_grandiflora:0.1632205):1.071851):9.4629034):1.285279):1.820969):2.443719,(Rhamnus_cathartica:0.52967,Rhamnus_utilis:0.52967):15.7182723):2.083842,((Rhamnus_coriophylla:1.40821111,Rhamnus_xizangensis:1.4082112):13.2035335,(((Rhamnus_formosana:4.55920534,((Rhamnus_sargentiana:0.4271352,(Rhamnus_frangula:0.02576042,Rhamnus_leptacantha:0.02576021):0.4013755):0.96028585,Rhamnus_hupehensis:1.38742155):3.17178349):4.57188746,(Rhamnus_minuta:4.857883,(((((Rhamnus_kwangsiensis:1.18574364,Rhamnus_henryi:1.18574354):0.57657481,Rhamnus_fulvotincta:1.76231865):0.4823687,Rhamnus_nigricans:2.24468713):0.31183885,Rhamnus_globosa:2.556526):2.02267424,(Rhamnus_procumbens:3.75813956,(Rhamnus_ninglangensis:2.430589,(Rhamnus_iteinophylla:0.9890078,(Rhamnus_rhododendriphylla:0.41258695,(Rhamnus_flavescens:0.16390365,(Rhamnus_ussuriensis:0.00602227,Rhamnus_nakaharae:0.00602261):0.15788088):0.2486835):0.57642145):1.4415811):1.3275504):0.82106044):0.27868336):4.2732091):4.091994,(((Rhamnus_rugulosa:0.17368231,Rhamnus_hainanensis:0.17368256):4.7423472,Rhamnus_wilsonii:4.9160296):2.4151169,Rhamnus_leptophylla:7.3311458):5.8919401):1.3886584):3.720039):0.1116357):6.17501):3.89861,Scutia_myrtina:28.51704):33.00916,(Ventilago_calyculata:4.18873,(Ventilago_oblongifolia:1.240626,((Ventilago_inaequilateralis:0.25762606,Ventilago_elegans:0.257629789):0.29692744,(Ventilago_maderaspatana:0.0023043,Ventilago_leiocarpa:0.0023023):0.5522512):0.6860685):2.948106):57.33747):15.08121):18.33224):4.15808):15.27547,(((((((((Spiraea_miyabei:2.26861,Spiraea_salicifolia:2.26861):2.02437,Spiraea_cantoniensis:4.29298):1.76553796,Spiraea_dasyantha:6.05851796):1.27015204,((((((Spiraea_uratensis:0.06057023,Spiraea_canescens:0.06057017):1.216826,Spiraea_elegans:1.2773963):1.7597907,Spiraea_wilsonii:3.037186968):2.2792563,(Spiraea_schneideriana:2.53719825,Spiraea_alpina:2.53719805):2.77924525):1.5998627,((((Spiraea_kweichowensis:0.27648972,((Spiraea_prostrata:0.01698287,Spiraea_schochiana:0.0169828):0.0512739,Spiraea_sericea:0.06825662):0.2082331):2.4153085,((Spiraea_arcuata:2.25949006,(Spiraea_morrisonicola:0.73367936,Spiraea_longigemmis:0.73367946):1.525811):0.3550387,(Spiraea_daochengensis:0.53257797,Spiraea_bella:0.53257775):2.08195113):0.07726934):3.497035,((Spiraea_velutina:0.1866314,(Spiraea_mollifolia:0.08403782,Spiraea_myrtilloides:0.0840379):0.1025938):0.6870067,(Spiraea_trilobata:0.0361215,Spiraea_dahurica:0.0361216):0.8375168):5.315195):0.049434,(((Spiraea_japonica:3.08786876,(((Spiraea_aquilegiifolia:0.7275007,(Spiraea_papillosa:0.03622129,Spiraea_henryi:0.0362214):0.6912793):1.2635432,Spiraea_teretiuscula:1.9910437):0.52845635,(Spiraea_ningshiaensis:1.54695782,Spiraea_fritschiana:1.54695792):0.97254235):0.56836835):0.411618,((((Spiraea_chinensis:0.87333,Spiraea_chamaedryfolia:0.87333):0.13703,Spiraea_blumei:1.01036):1.4321,(Spiraea_media:0.24563,Spiraea_prunifolia:0.24563):2.19683):0.09134,Spiraea_trichocarpa:2.5338):0.96568647):1.5097979,((((Spiraea_hingshanensis:0.220982,Spiraea_purpurea:0.2209819675):0.6268346,(Spiraea_martini:0.4903626,Spiraea_xizangensis:0.49036283):0.3574536):3.7812116,(Spiraea_anomala:4.04254892,((Spiraea_hayatana:0.682068895,Spiraea_nishimurae:0.6820692):2.95282225,(Spiraea_teniana:2.27827342,Spiraea_sargentiana:2.27827365):1.356618):0.40765754):0.58647901):0.37655209,((Spiraea_yunnanensis:3.67281748,(Spiraea_kwangsiensis:0.353116355,Spiraea_rosthornii:0.35311669):3.319701):0.93258,((Spiraea_flexuosa:1.20898971,(Spiraea_calcicola:0.1698310505,Spiraea_sublobata:0.16983111):1.03915859):3.14656879,(Spiraea_lasiocarpa:1.344274598,Spiraea_hailarensis:1.344274616):3.011284055):0.249839):0.4001825):0.00370441):1.228983):0.6780385):0,(((Spiraea_lobulata:3.12330275,((Spiraea_mongolica:0.10875369,Spiraea_siccanea:0.10875369):1.1965908,Spiraea_veitchii:1.3053444):1.8179585):2.55326026,((((Spiraea_hypericifolia:1.041299273,Spiraea_tarokoensis:1.04129931):0.17799265,(Spiraea_cavaleriei:0.963324975,Spiraea_hirsuta:0.963325185):0.255966685):0.7891544,(((Spiraea_muliensis:0.3631167,Spiraea_lichiangensis:0.36311661):0.2598705,Spiraea_compsophylla:0.62298726):0.4560831,(Spiraea_ovalis:0.5661247,Spiraea_formosana:0.56612469):0.51294561):0.92937575):0.9150289,Spiraea_laeta:2.92347486):2.753088):0.04721209,Spiraea_pubescens:5.72377505):1.19253075):0.4123639):17.79085,(Aruncus_gombalanus:0.71258,Aruncus_sylvester:0.71258):24.40694):20.93279,((((Sorbaria_kirilowii:1.0662342,Sorbaria_sorbifolia:1.0662342):0.8937256,Sorbaria_arborea:1.9599598):38.54713,(((((Armeniaca_dasycarpa:3.3905414,((Armeniaca_mandshurica:0.2923138,Armeniaca_vulgaris:0.292314):0.9952928,Armeniaca_hypotrichodes:1.2876064):2.1029348):3.9134314,Armeniaca_sibirica:7.3039727):1.172921,(Armeniaca_holosericea:0.60662,(Armeniaca_xianjuxing:0.3931194,Armeniaca_hongpingensis:0.3931192):0.2135008):7.870274):2.379416,((((Amygdalus_pedunculata:1.3679541,Amygdalus_kansuensis:1.3679541):7.767147,Amygdalus_mira:9.46644561):0,((Amygdalus_triloba:6.04938,(Prunus_cerasifera:0.8735073152,Amygdalus_nana:0.8735073):5.175873):2.495932,((Amygdalus_tangutica:0.503377,Amygdalus_mongolica:0.503377):1.126732,((Prunus_ussuriensis:0.183740536,Prunus_hainanensis:0.183740476):0.193595564,Amygdalus_davidiana:0.3773362):1.252773):6.915203):0.92113361):0.6092988,((((Cerasus_glandulosa:4.4599379,((((Cerasus_discoidea:0.3410421,Cerasus_discadenia:0.3410423):1.297181,Cerasus_tatsienensis:1.63822329):1.086556,((Cerasus_tomentosa:2.04794588,Cerasus_serrula:2.04794618):0.6657536,(Cerasus_pogonostyla:1.2779897,(Cerasus_pseudocerasus:0.43575669,Cerasus_crataegifolia:0.4357567):0.8422332):1.43570988):0.01107942):0.8978247,(((Cerasus_trichantha:0.46199265,Cerasus_tianshanica:0.4619926):0.6963643,Cerasus_stipulacea:1.15835705):1.23125995,((((Cerasus_japonica:1.41591648,Cerasus_mugus:1.41591638):0.55976612,((Cerasus_humilis:0.3323459,(Cerasus_dolichadenia:0.13298629,Cerasus_campanulata:0.1329862):0.1993596):1.5402623,(Cerasus_henryi:0.12119361,Cerasus_yaoana:0.12119353):1.75141469):0.11310646):0,(((Cerasus_cyclamina:0.08957711,(Cerasus_setulosa:0.00943326,Cerasus_hefengensis:0.00943326):0.08014404):0.4496434,(Cerasus_fruticosa:0.40767116,Cerasus_yunnanensis:0.40767137):0.13154934):0.9702774,Cerasus_dictyoneura:1.5094982):0.47621666):0.3030892,(Cerasus_szechuanica:1.688659,(Cerasus_polytricha:0.5820923,(Cerasus_conradinae:0.291224,Cerasus_conadenia:0.2912239):0.290868):1.106567):0.5901125):0.1108452):1.232987):0.837334):2.515532,((Cerasus_cerasoides:3.563562252,((Cerasus_clarofolia:2.00905767,((Cerasus_schneideriana:0.14879801,Cerasus_pleiocerasus:0.14879793):0.108344,Cerasus_pusilliflora:0.25714193):1.75191559):1.0261938,Cerasus_dielsiana:3.0352515):0.528311):0.0634095,(Cerasus_trichostoma:1.898224,((Cerasus_caudata:0.2886434,Cerasus_patentipila:0.2886436):0.9682113,Cerasus_maximowiczii:1.256855):0.6413689):1.728748):3.348498):1.92845,Prunus_salicina:8.90392):0.7129,Armeniaca_zhengheensis:9.61682):0.12758):1.11191):4.04003,((((((Pygeum_henryi:0.67389005,Pygeum_macrocarpum:0.67389022):1.4738064,Pygeum_laxiflorum:2.1476968):0.6681031,((Pygeum_topengii:0.2625467,Pygeum_wilsonii:0.2625467):0.8273,Pygeum_oblongum:1.0898469):1.725953):3.57601,(((Laurocerasus_spinulosa:2.509883,(Maddenia_hypoleuca:0.7687503,((Laurocerasus_menghaiensis:0.62428742,Maddenia_hypoxantha:0.62428773):0.04973828,Maddenia_himalaica:0.67402576):0.0947245):1.7411325):1.847627,((((Laurocerasus_hypotricha:0.19040771,Maddenia_incisoserrata:0.19040771):0,(Laurocerasus_jenkinsii:0.01019108,Laurocerasus_phaeosticta:0.0101906545):0.14306622):2.2920282,(((Maddenia_wilsonii:1.2892562,(Laurocerasus_zippeliana:0.29377436,Laurocerasus_andersonii:0.2937743):0.995482):0.419394,((Maddenia_fujianensis:0.299,Laurocerasus_aquifolioides:0.29899997):0.2682207,Laurocerasus_fordiana:0.5672209):1.1414296):0.7366346,Laurocerasus_dolichophylla:2.4452848):1.999999881e-07):0.8418667,(Laurocerasus_undulata:0.70586578,(Laurocerasus_australis:0.15600528,Laurocerasus_marginata:0.15600528):0.5498605):2.581286):1.070358):1.86948,Padus_buergeriana:6.22699):0.16482):0.879577,((((Padus_brunnescens:0.0313806,Padus_wilsonii:0.0313804):0.3219794,Padus_brachypoda:0.35335973):1.656089,Padus_integrifolia:2.009449):2.034802,((Padus_stellipila:1.13832942,Padus_maackii:1.13832922):2.830179,(Padus_cornuta:1.97833842,Padus_velutina:1.97833842):1.99017):0.07574258):3.227136):2.457113,((Padus_napaulensis:0.367586,Padus_obtusata:0.367586):6.010471,(Padus_perulata:0.627509,(Padus_grayana:0.2773042,Padus_avium:0.2773042):0.3502048):5.750548):3.350443):5.16784):25.61075):2.34582,(((((((Crataegus_shandongensis:0.70944756,Crataegus_scabrifolia:0.70944755):0.47932861,(Crataegus_songarica:1.12952388,((Crataegus_cuneata:0.9949474359,Crataegus_pinnatifida:0.99494743):0.01237514,Crataegus_remotilobata:1.00732255):0.1222013):0.05925232):0.5903238,(((Crataegus_dahurica:0.77221105,((Crataegus_chungtienensis:0.61846501,(Crataegus_maximowiczii:0.26293198,Crataegus_aurantia:0.26293195):0.35553305):0.06992486,Crataegus_oresbia:0.68838989):0.08382115):0.76483035,Crataegus_hupehensis:1.53704139):0.0635551,((Crataegus_sanguinea:0.01561597,Crataegus_kansuensis:0.01561599):1.2449038,(Crataegus_shensiensis:0.70965784,(Crataegus_wilsonii:0.10583099,Crataegus_altaica:0.10583099):0.60382684):0.55086196):0.3400767):0.1785035):2.18444,(((Pyracantha_densiflora:0.0698941064,Pyracantha_fortuneana:0.0698941106):0.065761349,(Pyracantha_mekongensis:0.1010523,Pyracantha_crenulata:0.1010522954):0.03460316):0.008634537,(Pyracantha_atalantioides:0.12115929,(Pyracantha_koidzumii:0.07999671,(Pyracantha_inermis:0.049971341,Pyracantha_angustifolia:0.04997135):0.03002537):0.04116258):0.0231307):3.81925):2.53643,(((Sorbus_alnifolia:5.60770699,((Sorbus_filipes:1.25605521,(Sorbus_keissleri:0.6412602,Sorbus_sargentiana:0.64125999):0.61479521):3.33264789,(((((Sorbus_medogensis:0.5503101215,(Sorbus_hemsleyi:0.49973179,(Sorbus_rehderiana:0.39679022,Sorbus_pteridophylla:0.39679013):0.1029417):0.05057823):0.7651792,Sorbus_yuana:1.315489415):0.7077228,Sorbus_setschwanensis:2.02321223):1.65122307,((((Sorbus_rufopilosa:0.89660175,(Sorbus_ferruginea:0.33174953,Sorbus_foliolosa:0.33175016):0.56485167):0.4955189,(Sorbus_pohuashanensis:0.96262492,Sorbus_pallescens:0.96262492):0.42949567):0.1259728,(Sorbus_oligodonta:0.0712676295,Sorbus_yunnanensis:0.071267629):1.4468259):0.4744397,((Sorbus_tsinlingensis:0.82721379,(Sorbus_Koehneana:0.44081229,Sorbus_insignis:0.44081239):0.3864013):0.0075495,((Sorbus_arguta:0.0140349,Sorbus_ursina:0.01403488):0.19576016,Sorbus_rhombifolia:0.20979492):0.62496807):1.15777):1.681902):0.2576562,(Sorbus_globosa:2.79228919,((Sorbus_cuspidata:0.11201833,Sorbus_microphylla:0.11201872):2.30541867,Sorbus_caloneura:2.41743717):0.374852):1.139802):0.6566119):1.019004):0.68486713,(((Sorbus_randaiensis:2.72132297,((Sorbus_kiukiangensis:1.560390935,(Sorbus_rhamnoides:0.484237374,Sorbus_subochracea:0.484237059):1.076153861):0.62219994,(Sorbus_epidendron:1.561535297,Sorbus_ochracea:1.561535559):0.6210555325):0.53873176):0.015769495,(((Sorbus_salwinensis:1.05422718,(Sorbus_zayuensis:0.095443111,Sorbus_meliosmifolia:0.095443161):0.958784359):0.60388997,Sorbus_wilsoniana:1.65811739):0.534759915,(Sorbus_hupehensis:1.522548515,(Sorbus_reducta:1.5071367,Sorbus_tiantangensis:1.50713668):0.015412135):0.6703287):0.5442149):0.763855085,(((((Sorbus_thomsonii:0.7452079,Sorbus_monbeigii:0.74520789):0.4701909,((((Sorbus_aronioides:0.52659867,(Sorbus_multijuga:0.51451408,Sorbus_glomerulata:0.514514095):0.0120844):0.2339031,(Sorbus_lanpingensis:0.55030983,(Sorbus_zahlbruckneri:0.10029579,Sorbus_corymbifera:0.10029591):0.45001383):0.21019187):0.03758629,Sorbus_thibetica:0.79808786):0.30645281,((Sorbus_obsoletidentata:0.51174429,(Sorbus_coronata:0.122282925,Sorbus_tianschanica:0.122282954):0.389461475):0.3934405075,Sorbus_guanxianensis:0.9051849175):0.1993559925):0.110858):0.1067514,Sorbus_dunnii:1.32215035):0.397467915,(Sorbus_esserteauiana:1.21762285,(Sorbus_prattii:0.18283028,Sorbus_amabilis:0.18283026):1.03479257):0.501995485):0.4835092,(Sorbus_megalocarpa:1.90645309,Sorbus_scalaris:1.906453):0.296674315):1.297819985):2.79162693):0.14173567,(((((Photinia_tsaii:1.124391,(Photinia_arguta:1.02355228,(Photinia_kwangsiensis:0.4919715,Photinia_crassifolia:0.4919713):0.5315809):0.1008388):2.7537688,((((((Photinia_lasiogyna:0.188614625,Photinia_loriformis:0.188614755):2.564589745,((Photinia_zhejiangensis:0.74295965,Photinia_blinii:0.74295969):0.55694295,(Photinia_megaphylla:0.09702895,Photinia_bodinieri:0.0970291):1.20287365):1.45330177):0.03111148,((Photinia_integrifolia:0.4239416,Photinia_obliqua:0.42394155):0.42498424,(Photinia_raupingensis:0.8432041,Photinia_podocarpifolia:0.84320405):0.00572174):1.93539006):0.224985,(((Photinia_stenophylla:0.66248366,Photinia_sorbifolia:0.83260078):0,(Photinia_bergerae:0.28241127,Photinia_schneideriana:0.2824112):0.55018943):0.46806519,Photinia_pilosicalyx:1.130548756):1.87875225):0.384144,(Photinia_komarovii:2.343261,(Photinia_hirsuta:0.1964587,Photinia_lochengensis:0.19645886):2.1468026):1.160493005):0,(Photinia_tushanensis:0.2477557,Photinia_benthamiana:0.24775552):3.255998605):0.4847148):2.05605,((((((Chaenomeles_thibetica:0.06707949,Chaenomeles_sinensis:0.06707949):0.2644705,(Chaenomeles_cathayensis:0.1551929,Chaenomeles_speciosa:0.1551929):0.1763571):5.34454,((((Rhaphiolepis_wuzhishanensis:0.4848647,Rhaphiolepis_major:0.4848646812):3.127004119,(Eriobotrya_fragrans:2.70421998,((Eriobotrya_seguinii:2.390768119,(((Eriobotrya_prinoides:0.30110805,Eriobotrya_cavaleriei:0.30110791):1.320185919,(Eriobotrya_malipoensis:0.2671609188,Eriobotrya_salwinensis:0.2671609):1.3541329):0.1410314,Eriobotrya_henryi:1.762325049):0.6284429):0.2623039812,((Eriobotrya_deflexa:1.53506766,((Eriobotrya_elliptica:0.69375575,Eriobotrya_tengyuehensis:0.69375571):0.59719269,(Eriobotrya_serrata:0.86724217,Eriobotrya_bengalensis:0.86724227):0.42370639):0.24411934):0.8581299988,Eriobotrya_obovata:2.393197869):0.2598743012):0.05114768):0.9076489088):0.0004328812,Rhaphiolepis_ferruginea:3.6123018):0.4190582,(((Rhaphiolepis_umbellata:0.03728542,Rhaphiolepis_lanceolata:0.037285461):0.07651059,Rhaphiolepis_salicifolia:0.11379601):2.59370909,Rhaphiolepis_indica:2.70750507):1.3238549):1.64473):0.03765,((((Pyrus_serrulata:1.21201682,((Pyrus_hopeiensis:0.4703944,Pyrus_sinkiangensis:0.47039439):0.5541054,(Pyrus_pseudopashia:0.11672941,Pyrus_calleryana:0.1167294):0.90777039):0.18751722):1.2962019,((Pyrus_ussuriensis:0.1120106,(Pyrus_pyrifolia:0.04612367,Pyrus_betulifolia:0.04612369):0.0658869):0.26044933,Pyrus_pashia:0.37245991):2.13575899):0.07691108,((Pyrus_phaeocarpa:0.5013517,Pyrus_xerophila:0.50135207):0.39397283,Pyrus_bretschneideri:0.89532483):1.68980507):2.16073,(Photinia_glabra:1.24826,Photinia_serratifolia:1.24826):3.4976):0.96788):0.03226,((((((Malus_spectabilis:0.39548591,Malus_ombrophila:0.39548585):0.04861075,(Malus_transitoria:0.253421669,Malus_asiatica:0.253421639):0.19067495):0.06172146,Malus_muliensis:0.50581806):0.79023189,(((Malus_prunifolia:0.12770654,(Malus_prattii:0.109289915,(Malus_rockii:0.06458643,Malus_honanensis:0.064586395):0.044703505):0.018416615):0.77997919,Malus_sieversii:0.907685755):0.3760816,((((Malus_baccata:0.3992387202,Malus_komarovii:0.399238755):0.612288605,(((Malus_mandshurica:0.19883,Malus_sieboldii:0.19883):0.40652,Malus_hupehensis:0.60535):0.21900195,((Malus_leiocalyca:0.5380642355,(Malus_halliana:0.10668055,Malus_sikkimensis:0.10668055):0.4313837):0.2094535,Malus_yunnanensis:0.74751775):0.07683423):0.1871754):0.05370244,Malus_Kansuensis:1.06522977):0.04531434,(Malus_toringoides:1.07541808,(Malus_daochengensis:0.08966791,Malus_doumeri:0.08966788):0.98575022):0.03512599):0.1732232):0.01228262):2.0967,(Docynia_indica:0.12853,Docynia_delavayi:0.12853):3.26422):1.98073,Dichotomanthes_tristaniicarpa:5.37348):0.37252):0.03835,((Amelanchier_asiatica:0.05643699,Amelanchier_sinica:0.056437):2.517973,Sorbus_discolor:2.57441):3.20994):0.1498598):0.4493002,((((Photinia_villosa:0.75823,Photinia_parvifolia:0.75823):4.10854,Photinia_beauverdiana:4.86677):0.0522481,(((Photinia_chingiana:1.10438963,(((Photinia_glomerata:0.29294952,Photinia_prunifolia:0.29294963):0.02936768,Photinia_prionophylla:0.32231739):0.59368958,Photinia_berberidifolia:0.91600678):0.1883828):0.44011342,Photinia_lanuginosa:1.54450289):2.009968,(((Photinia_fokienensis:0.78842969,Photinia_chihsiniana:0.78842966):0.71770674,(Photinia_chingshuiensis:1.07260418,Photinia_callosa:1.07260439):0.4335321):0.9159257,(Photinia_anlungensis:0.6456362,Photinia_impressivena:0.6456361):1.776426):1.132409):1.364547):0.9020597,(Photinia_lucida:1.41986972,Photinia_beckii:1.4198699):4.4012081):0.5624322):0.01028554,(((Sorbus_tapashana:1.98707197,(Sorbus_astateria:0.85575406,(Sorbus_albopilosa:0.08676637,Sorbus_poteriifolia:0.0867664):0.76898746):1.13131834):0.10614046,Sorbus_helenae:2.09321226):0.0451338,(Sorbus_folgneri:1.867086,Sorbus_vilmorinii:1.86708589):0.27126034):4.255449):0.04051446):0.06566):0.59936,((Stranvaesia_davidiana:0.65578619,Stranvaesia_amphidoxa:0.65578625):3.71326971,(Stranvaesia_oblanceolata:0.6054088,(Stranvaesia_tomentosa:0.3062465,Stranvaesia_nussia:0.3062465):0.2991623):3.763647):2.730274):1.23892,((((((((Cotoneaster_moupinensis:0.21416,Cotoneaster_microphyllus:0.21416):0.56648,Cotoneaster_divaricatus:0.78064):1.68297,Cotoneaster_mongolicus:2.46361):0.51767,((((Cotoneaster_integerrimus:0.37442,Cotoneaster_melanocarpus:0.37442):1.10684,Cotoneaster_foveolatus:1.48126):0.34245,Cotoneaster_franchetii:1.82371):0.66025,Cotoneaster_morrisonensis:2.48396):0.49732):1.08412598,Cotoneaster_wardii:4.06540588):0.06091982,((Cotoneaster_dammeri:0.0448711,Cotoneaster_uniflorus:0.04487119):1.92206397,((Cotoneaster_silvestrii:0.363581566,(Cotoneaster_Multiflorus:0.24274669,Cotoneaster_acuminatus:0.2427467):0.1208348):0.3272377085,Cotoneaster_gracilis:0.6908191485):1.276116192):2.15939):1.1362488,(((Cotoneaster_chengkangensis:2.6799401,((Cotoneaster_frigidus:1.87723215,(Cotoneaster_rubens:0.9450555,Cotoneaster_oliganthus:0.94505516):0.93217679):0.06051385,Cotoneaster_soongoricus:1.9377459):0.7421942):2.018452,(Cotoneaster_harrysmithii:4.66403,Cotoneaster_horizontalis:4.66403):0.0343624):0.3319624,(((Cotoneaster_taylorii:1.8692565,(Cotoneaster_glomerulatus:1.705942004,(Cotoneaster_subadpressus:1.2194058,Cotoneaster_nitens:1.2194059):0.4865359):0.1633146):0.5182301,Cotoneaster_verruculosus:2.3874868):0.6751026,Cotoneaster_rhytidophyllus:3.062589):1.9677655):0.2322196):0.1621156,(((Cotoneaster_pannosus:2.28411635,((Cotoneaster_schantungensis:0.14457423,Cotoneaster_dielsianus:0.1445743):1.58560702,((((Cotoneaster_glabratus:0.183132614,Cotoneaster_adpressus:0.18313256):0.06153236,Cotoneaster_rosiflorus:0.24466522):0.06065853,Cotoneaster_acutifolius:0.305323582):0.470554,((Cotoneaster_zabelii:0.09790069,Cotoneaster_chingshuiensis:0.097900552):0.6215406,Cotoneaster_hebephyllus:0.719441192):0.05643628):0.9543037):0.5539352):2.142275,(((Cotoneaster_coriaceus:3.17146346,Cotoneaster_rotundifolius:3.171463442):0.05767265,(Cotoneaster_reticulatus:0.1929657,Cotoneaster_salicifolius:0.1929655931):3.03617055):0.7772839,(((Cotoneaster_glaucophyllus:0.54350508,(Cotoneaster_sanguineus:0.18235269,Cotoneaster_apiculatus:0.18235268):0.36115246):1.5920362,Cotoneaster_tenuipes:2.13554135):1.14104745,Cotoneaster_ambiguus:3.27658865):0.72983145):0.4199713):0.9606278,(((((Cotoneaster_nitidus:0.33359785,Cotoneaster_nitidifolius:0.33359775):0.3778606,(Cotoneaster_obscurus:0.237094062,Cotoneaster_harrovianus:0.23709398):0.47436427):0.3259142,Cotoneaster_langei:1.03737225):1.0709679,(Cotoneaster_bullatus:0.9337462,(Cotoneaster_sherriffii:0.21182489,Cotoneaster_turbinatus:0.21182489):0.72192121):1.1745941):2.490949,((Cotoneaster_affinis:1.71762588,(Cotoneaster_conspicuus:1.1832836,Cotoneaster_buxifolius:1.18328335):0.53434225):2.54244905,(Cotoneaster_fangianus:1.0850126,Cotoneaster_submultiflorus:1.085012802):3.1750621):0.33921445):0.7877299):0.03767065):2.91356):34.51466):3.1994):2.12081,(((Rhodotypos_scandens:28.87414,Kerria_japonica:28.87414):12.39533,((Exochorda_giraldii:4.65049,(Exochorda_serratifolia:0.326732,Exochorda_racemosa:0.326732):4.323758):13.14018,(Prinsepia_uniflora:2.6942199,((Prinsepia_scandens:1.6592726,Prinsepia_utilis:1.6592726):0.3684811,Prinsepia_sinensis:2.0277537):0.6664663):15.09645):23.4788):3.97077,(Physocarpus_amurensis:8.33868,(((((Neillia_ribesioides:0.0924893063,Neillia_grandiflora:0.092489315):0.1339475,((Neillia_sinensis:0.022733304,Neillia_sparsiflora:0.022733308):0.10968653,Neillia_jinggangshanensis:0.1324198261):0.094016976):0,(Neillia_uekii:0.1432541838,Neillia_densiflora:0.1432542):0.083182634):0.01648318,((((Neillia_serratisepala:0.123896997,Neillia_fugongensis:0.12389699):0.02064353,(Neillia_gracilis:0.08992817,Neillia_affinis:0.089928165):0.05461236):0.06953718,Neillia_breviracemosa:0.214077699):0.01933813,(Neillia_rubiflora:0.11623289,(Neillia_thibetica:0.028305249,Neillia_thyrsiflora:0.0283052443):0.087927655):0.11718293):0.009504157):1.5157,(Stephanandra_incisa:0.08876,Stephanandra_chinensis:0.08876):1.66986):6.58006):36.90156):2.93288):25.00998,Dryas_octopetala:73.1831):16.61697,((Filipendula_glaberrima:6.655286,((((Filipendula_ulmaria:0.00854651,Filipendula_palmata:0.00854635):0.28939192,Filipendula_vestita:0.29793837):0.05313673,Filipendula_kiraishiensis:0.3510746):2.822584,(Filipendula_intermedia:0.4841632,Filipendula_angustiloba:0.484163):2.689496):3.481627):69.578824,(((((Coluria_longifolia:0.3434796,(Coluria_oligocarpa:0.4317694,(Coluria_omeiensis:0.3434796,Taihangia_rupestris:0.4317694):0):0):1.420931,Coluria_henryi:1.7319899):14.37283,(Waldsteinia_ternata:13.98214,((Geum_japonicum:0.9174609,Geum_aleppicum:0.9174606):2.801659,Geum_rivale:3.7191196):10.26302):2.12268):38.99702,((((((Agrimonia_eupatoria:2.19149,(Agrimonia_nipponica:0.743012,Agrimonia_pilosa:0.743012):1.448478):3.72792,Agrimonia_coreana:5.91941):14.72027,Spenceria_ramalana:20.63968):10.45784,(((Sanguisorba_applanata:3.943621,((Sanguisorba_stipulata:0.37426,Sanguisorba_diandra:0.3742603):0.1752817,Sanguisorba_alpina:0.549543):3.394078):8.913177,(Sanguisorba_officinalis:3.237629,Sanguisorba_tenuifolia:3.2376292):9.619167):5.288351,((Sanguisorba_filiformis:2.2839,Acomastylis_elata:2.2839):7.11749,Acomastylis_macrosepala:9.40139):8.74376):12.95237):14.39151,((((((Rosa_filipes:0.79770396,(Rosa_webbiana:0.10175309,Rosa_kunmingensis:0.10175319):0.6959511):0.8332101,Rosa_caudata:1.63091409):4.92746201,((Rosa_praelucens:3.27823346,Rosa_tsinglingensis:3.27823339):2.74105501,((((Rosa_pinnatisepala:0.69140228,Rosa_luciae:0.69140229):1.00208491,Rosa_omeiensis:1.69348732):1.10820481,(((Rosa_pseudobanksiae:0.294245875,Rosa_saturata:0.29424595):0.363441605,(Rosa_taronensis:0.22260186,Rosa_forrestiana:0.22260182):0.43508573):1.46091881,((Rosa_albertii:1.26313008,Rosa_farreri:1.26313014):0.01292216,((Rosa_shangchengensis:0.087730894,Rosa_tibetica:0.087730864):0.803418656,Rosa_calyptopoda:0.89114983):0.38490278):0.8425543):0.68308541):2.6379,(Rosa_deqenensis:4.75592821,(Rosa_banksiae:4.043575775,(Rosa_hezhangensis:0.562112635,Rosa_multiflora:0.56211252):3.4814632):0.7123526):0.6836638):0.5796964):0.5390878):0.2077133,((Rosa_kweichowensis:1.0418127,(Rosa_langyashanica:0.12866689,Rosa_berberifolia:0.1286668):0.91314601):5.36200131,(Rosa_rubus:6.25271444,((((Rosa_chengkouensis:1.29671611,(Rosa_maximowicziana:0.892353,(Rosa_sericea:0.0022823,Rosa_duplicata:0.0022824):0.89007058):0.40436313):2.99419299,(((Rosa_taiwanensis:0.62793165,(Rosa_giraldii:0.280062,Rosa_sikangensis:0.280061945):0.347869791):1.63991902,(Rosa_glomerata:0.00651042,Rosa_hugonis:0.006510529):2.261340181):0.001246399,(((Rosa_zhongdianensis:0.125519135,Rosa_sertata:0.12551897):0.483190405,Rosa_prattii:0.608709305):1.044791795,Rosa_cymosa:1.653501485):0.61559591):2.021812):0.5380878,Rosa_fedtschenkoana:4.82899691):1.05995799,((((Rosa_laxa:1.02185743,Rosa_miyiensis:1.02185772):2.94799757,Rosa_roxburghii:3.96985508):0,Rosa_lichiangensis:2.33584269):2.9743382,(Rosa_brunonii:0.90428025,(Rosa_oxyacantha:0.4994144,Rosa_multibracteata:0.49941439):0.4048659):4.40590081):0.57877379):0.36375981):0.1510997):0.3622753):0.9180565,((((Rosa_weisiensis:0.73632353,Rosa_pricei:0.73632372):3.140171,((Rosa_longicuspis:0.7966025,Rosa_platyacantha:0.79660246):2.47081291,((Rosa_lasiosepala:1.06067914,Rosa_koreana:1.06067873):1.6775408,Rosa_bracteata:2.7382198):0.52919591):0.60907909):2.216592,(((Rosa_beggeriana:0.41500589,Rosa_murielae:0.415005845):0.36444062,(Rosa_setipoda:0.108032,Rosa_willmottiae:0.108032):0.67141441):2.37739909,(Rosa_kokanica:0.98510399,((((Rosa_graciliflora:0.03408576,Rosa_banksiopsis:0.03408576):0.69365959,(Rosa_anemoniflora:0.13207633,Rosa_helenae:0.13207653):0.59566901):0.1006567,Rosa_soulieana:0.82840213):0.02174356,Rosa_primula:0.85014557):0.13495819):2.171742):2.936241):0.36241531,((Rosa_xanthina:5.63607349,(Rosa_kwangtungensis:4.081315526,(Rosa_fargesiana:0.72099269,(Rosa_corymbulosa:0.68121321,Rosa_henryi:0.68121333):0.03977926):3.360323111):1.554757599):0.3157672,(((Rosa_morrisonensis:0.79174977,(((Rosa_sinobiflora:0.53703296,(Rosa_davurica:0.22631551,Rosa_ludingensis:0.2263155):0.31071787):0.03375454,(Rosa_moyesii:0.18937722,Rosa_lucidissima:0.1893772795):0.38141042):0.05191958,Rosa_mairei:0.6227071795):0.16904271):0.664422,(Rosa_davidii:0.1904988005,Rosa_macrophylla:0.1904987105):1.26567309):0.5325497,(Rosa_derongensis:0.06495619,Rosa_sweginzowii:0.06495611):1.9237656):3.963119):0.5036616):1.228644):0.06575349,((((Rosa_sambucina:2.37218,Rosa_chinensis:2.37218):0.51135,Rosa_transmorrisonensis:2.88353):1.17226,Rosa_laevigata:4.05579):1.22278,((Rosa_persetosa:2.10687,Rosa_bella:2.10687):2.00873,((Rosa_acicularis:1.25789,Rosa_spinosissima:1.25789):1.8145,Rosa_rugosa:3.07239):1.04321):1.16297):2.47132961):37.73913):1.25551,(((((Potentilla_imbricata:2.3432836,Potentilla_glabra:2.3432838):6.2034414,(((((Potentilla_leuconota:0.8441565,Potentilla_saundersiana:0.84415715):0.5469728,Potentilla_delavayi:1.3911288):1.8817223,Potentilla_lineata:3.2728516):0.4829018,Potentilla_pseudosimulatrix:3.7557529):0,(Potentilla_stenophylla:1.5657432,Potentilla_bifurca:1.5657431):2.1590727):4.8219093):5.0683979,((Potentilla_zhangbeiensis:3.59863,((Potentilla_betonicifolia:0.43240661,(Potentilla_macrosepala:0.06328921,Potentilla_flagellaris:0.0632887):0.36911635):0.64575785,(Potentilla_rosulifera:0.5610225,Potentilla_multifida:0.5610226753):0.5171407):2.5204659):0.4353313,((Potentilla_xizangensis:1.77459022,Potentilla_cuneata:1.7745895):0.6822676,Potentilla_nervosa:2.4568568):1.5771032):9.581163):18.97425,((Potentilla_inclinata:8.045527555,((Potentilla_argyrophylla:0.0464955,Potentilla_hypargyrea:0.0464953):5.3876559,((Potentilla_microphylla:0.1246276,Potentilla_plumosa:0.1246284):2.7982379,(Potentilla_biflora:2.5630297,Potentilla_centigrana:2.5630287):0.3598372):2.511285):2.611374725):24.30994028,((((Comarum_palustre:4.488426432,Comarum_salesovianum:4.488429162):19.43171014,(Alchemilla_gracilis:0.55937,(Alchemilla_glabra:0.0349052,Alchemilla_japonica:0.0349052):0.5244648):23.360768):1.74299,((Sibbaldia_omeiensis:0.1038281,Sibbaldia_tetrandra:0.1038281):0.6525419,(((Sibbaldia_sericea:0.32418235,(Sibbaldia_purpurea:0.00728382,Sibbaldia_micropetala:0.00728385):0.3168985):0.3771188,(Osteomeles_subrotunda:0.68552,(Osteomeles_anthyllidifolia:0.52498317,(Sibbaldia_procumbens:0.10321036,Osteomeles_schwerinae:0.10321036):0.4217728):0.1605368):0.01578118):0.01346902,((((Sibbaldia_sikkimensis:0.268169905,Sibbaldia_pentaphylla:0.26816987):0.03536133,(Sibbaldia_cuneata:0.01916256,Sibbaldia_phanerophlebia:0.01916256):0.28436867):0.07341224,(Sibbaldia_perpusilloides:0.29215803,Sibbaldia_adpressa:0.29215807):0.08478543):0.1024195,Sibbaldia_tenuis:0.47936296):0.2354072):0.0415998):24.90676):3.22112,(((((Fragaria_orientalis:0.188403961,Fragaria_nubicola:0.18840396):0.26222967,((Fragaria_daltoniana:0.115959,(Fragaria_moupinensis:0.026647749,Fragaria_pentaphylla:0.026647749):0.089311291):0.14955374,Fragaria_vesca:0.26551273):0.1851209):0.1631263,((Fragaria_nilgerrensis:0.07319593,Fragaria_gracilis:0.07319593):0.42813674,Fragaria_mandshurica:0.5013327):0.1124273):18.51956,(Potaninia_mongolica:2.7115,Potentilla_parvifolia:2.7115):16.42182):5.97232,(Chamaerhodos_sabulosa:5.8867663,(Chamaerhodos_altaica:5.8867663,(Chamaerhodos_canescens:5.9908081,(Chamaerhodos_erecta:1.186639,Chamaerhodos_trifida:1.186639):4.804169):0):0):20.20888):3.77861):3.4712167):0.2339083):7.994755,(((((((Potentilla_argentea:0.3125811,Potentilla_smithiana:0.3125824):12.5999998,(Potentilla_limprichtii:3.74002605,Potentilla_eriocarpa:3.7400257):9.172555):5.0461772,(((Potentilla_asperrima:1.9318341,Potentilla_peduncularis:1.9318333):11.602141,Potentilla_pendula:13.53397544):3.917338,((((Potentilla_hololeuca:0.0451281747,Potentilla_acaulis:0.0451288747):1.796110325,Potentilla_gelida:1.8412381):0.5541225,Potentilla_subdigitata:2.395362):10.8657995,Potentilla_taronensis:13.26116):4.1901535):0.5074441):1.6907119,(Potentilla_turfosa:11.7531171,(((Potentilla_coriandrifolia:3.82960692,(((((Potentilla_articulata:0.2790118,Potentilla_wenchuensis:0.279012):0.06248853,Potentilla_strigosa:0.34149982):0.7462545,Potentilla_simulatrix:1.087754875):1.31189489,Potentilla_fruticosa:2.3996502):1.289302,Potentilla_desertorum:3.68895152):0.1406553):0.06011448,(Potentilla_contigua:1.0022567,(Potentilla_lancinata:0.1782062,Potentilla_polyphylla:0.1782056):0.824052):2.8874626):0.4778077,(Potentilla_verticillaris:1.1686865,Potentilla_aristata:1.1686871):3.1988434):7.385588):7.8963519):15.2352101,(((Potentilla_Kleiniana:4.139896,(((Potentilla_discolor:0.3176426,Potentilla_evestita:0.3176428):0.7499715,Potentilla_sericea:1.0676149):1.1277639,(Potentilla_ancistrifolia:2.0190178,Potentilla_angustiloba:2.019018):0.1763612):1.944517):2.768042,(Potentilla_sischanensis:1.6013586,(Potentilla_rupestris:1.46666645,Potentilla_virgata:1.4666672):0.1346915):5.306579):9.635351,(Potentilla_fallens:4.099302375,Potentilla_pamiroalaica:4.0993016):12.4439869):18.3413901):3.296192,((((Potentilla_freyniana:0.0562699,Potentilla_griffithii:0.0562703753):7.150294625,(Potentilla_conferta:1.6953789,Potentilla_tugitakensis:1.6953788):5.511186625):1.432146375,(((Potentilla_cryptotaeniae:1.256876775,((Potentilla_potaninii:0.1819327,Potentilla_chrysantha:0.1819322):1.06282001,(Potentilla_multiceps:1.18182457,(Potentilla_gombalana:0.3383330813,Potentilla_crenulata:0.338332306):0.843491594):0.06292884):0.01212339):0.6040436,Potentilla_longifolia:1.8609203):2.033382,Potentilla_glabriuscula:3.8943019):4.744408):17.17697,((Potentilla_granulosa:0.3327761,Potentilla_polyphylloides:0.3327774):1.525026625,Potentilla_cardotiana:1.857800875):23.95787838):12.36519):2.141261,((((Potentilla_supina:2.29655,((((Potentilla_tanacetifolia:1.09228,Potentilla_nivea:1.09228):0.08081,Potentilla_chinensis:1.17309):0.18319,Potentilla_multicaulis:1.35628):0.0804,Potentilla_recta:1.43668):0.85987):5.25394,Potentilla_fragarioides:7.55049):8.10049,((Potentilla_reptans:3.93031,Duchesnea_indica:3.93031):4.62063,Duchesnea_chrysantha:8.55094):7.10004):18.14839,Potentilla_anserina:33.79937):6.522763):0.2619969):6.16041):8.3573):2.437,(((((Rubus_irenaeus:10.118614,(Rubus_lineatus:7.8265891,(((Rubus_yuliensis:1.502816365,(Rubus_bambusarum:0.1213425,Rubus_eucalyptus:0.1213425):1.3814739):3.1953076,(Rubus_playfairianus:3.7382787,(Rubus_wilsonii:1.0486021,(Rubus_pinnatisepalus:0.69981766,(Rubus_paucidentatus:0.12965592,Rubus_innominatus:0.12965573):0.57016157):0.3487847):2.6896766):0.9598452):0.1447327,((((Rubus_sikkimensis:0.0627905,Rubus_thibetanus:0.220410224):0,Rubus_angustibracteatus:0.220410244):0.627253,Rubus_xanthoneurus:0.6900438):1.336901,Rubus_parviaraliifolius:2.0269447):2.815912):2.983733):2.292024):6.931791,((((((Rubus_fraxinifoliolus:2.5221627,((Rubus_tsangii:0.1509278,Rubus_raopingensis:0.1509278):0.673754,Rubus_coreanus:0.8246818):1.6974807):0,Rubus_sumatranus:2.0143656):1.6207033,((Rubus_alexeterius:2.40124733,(Rubus_corchorifolius:1.0200438,(Rubus_huangpingensis:0.3744335,((Rubus_nyalamensis:0.0306692,Rubus_menglaensis:0.03066915):0.23421187,Rubus_liui:0.26488117):0.10955263):0.6456103):0.6873722):0,(Rubus_pentagonus:0.42480373,Rubus_formosensis:0.42480371):1.97644383):1.927653):2.754052,Rubus_ourosepalus:6.3891214):1.829709,((Rubus_howii:0.9750583,((Rubus_spananthus:0.7068942,(Rubus_chiliadenus:0.38105878,(Rubus_stipulosus:0.2576132,Rubus_gongshanensis:0.25761312):0.12344558):0.3258354):0.1441267,(Rubus_eustephanos:0.04249021,Rubus_dunnii:0.04249021):0.808530324):0.1240374):0.7259283,(Rubus_ichangensis:1.44365155,Rubus_delavayi:1.4436514):0.2573348):6.517844):7.93679,((((((Rubus_subinopertus:0.09761113,Rubus_impressinervus:0.097611555):0.06081143,Rubus_grayanus:0.1584227):3.0077727,(Rubus_pectinarioides:2.48148931,(Rubus_chroosepalus:0.48698935,Rubus_tephrodes:0.48698942):1.99449975):0.68470619):2.5217101,(Rubus_hypopitys:4.9331344,(Rubus_feddei:1.8459158,Rubus_erythrocarpus:1.8459157):3.087219):0.7547711):0.0951467,(Rubus_lobatus:0.55367941,Rubus_arcticus:0.55367941):5.22937297):7.415443,(((((Rubus_columellaris:3.8262814,(Rubus_pedunculosus:3.3609793,(((Rubus_cinclidodictyus:0.7539636,Rubus_hunanensis:0.7539634):1.350515,Rubus_lutescens:2.10447877):0.4706007,(Rubus_lohfauensis:1.8292732,Rubus_calycinus:1.82927316):0.745806):0.7859003):0.4653018):0.8503949,Rubus_komarovii:4.6766764):1.7793151,((Rubus_chrysobotrys:0.37484318,Rubus_kwangsiensis:0.3748435):4.211864,(((Rubus_flagelliflorus:0.1843262871,Rubus_jianensis:0.1843263):0.3397144,Rubus_inopertus:0.52404046):0.7430709,Rubus_hanceanus:1.2671116):3.3195957):1.869284):1.209767,(((Rubus_pararosifolius:0.4057254,Rubus_assamensis:0.40572493):1.20706467,Rubus_neoviburnifolius:1.6127894):1.02537,Rubus_laxus:2.6381594):5.027599):1.642539,(((((Rubus_taitoensis:1.024859,(Rubus_grandipaniculatus:0.1574321,Rubus_rufus:0.1574318):0.8674272):2.446698,Rubus_reticulatus:3.471557):0.2135057,(Rubus_ptilocarpus:1.67223605,Rubus_bonatianus:1.6722363):2.0128267):3.0962696,(Rubus_nagasawanus:2.87912597,((Rubus_pacificus:0.7113051,Rubus_pirifolius:0.7113051):0.9489832,(Rubus_fraxinifolius:0.7148639,(Rubus_mesogaeus:0.1564737,Rubus_swinhoei:0.1564736):0.5583904):0.9454242):1.2188376):3.9022068):1.1115215,((Rubus_jambosoides:0.12325253,Rubus_xichouensis:0.12325233):5.56506887,Rubus_wushanensis:5.6883216):2.204533):1.415443):3.890198):2.957125):0.8947842):0.7950654,((((Rubus_fuscorubens:4.6830987,Rubus_buergeri:4.6830987):0.8327541,Rubus_flosculosus:5.51585259):9.883847,((((Rubus_cockburnianus:1.6789841,Rubus_pectinaris:1.6789845):7.5738956,Rubus_acuminatus:9.2528798):1.202895,((((((Rubus_fuscifolius:0.8154946,Rubus_shihae:0.8154949):0.25569459,(Rubus_calycacanthus:0.86657087,Rubus_penduliflorus:0.86657064):0.20461866):0.51494674,Rubus_luchunensis:1.58613655):0.07242137,Rubus_pungens:1.65855741):1.899781,(Rubus_glandulosocarpus:2.489466,((Rubus_tricolor:0.3841063,Rubus_lanyuensis:0.3841068):1.7341761,((Rubus_doyonensis:0.50765432,Rubus_lasiostylus:0.5076542):0.3066213,Rubus_wallichianus:0.8142754):1.304007):0.3711834):1.0688727):6.220943,((Rubus_wangii:5.7303271,((Rubus_trianthus:0.158382095,Rubus_subtibetanus:0.1583821):2.37267593,(Rubus_kawakamii:1.22854822,(Rubus_potentilloides:0.2564619,(Rubus_wardii:0.2165549,Rubus_aurantiacus:0.216555):0.0399069):0.9720863):1.30250993):3.19926907):0.3529471,((Rubus_jinfoshanensis:2.8515088,(Rubus_fockeanus:1.68987992,Rubus_malipoensis:1.6898801):1.1616287):2.5612953,(Rubus_paniculatus:0.643011925,Rubus_clivicola:0.643011935):4.769791985):0.6704702):3.6960074):0.6764929):3.193453,(((((Rubus_subornatus:0.14380918,Rubus_gressittii:0.14380908):2.65286282,((Rubus_henryi:0.1178366,Rubus_wawushanensis:0.1178368):1.348863,((Rubus_croceacanthus:0.4086657,Rubus_stans:0.40866556):1.003945,Rubus_crassifolius:1.41261087):0.05408905):1.3299725):0.1580853,Rubus_caudifolius:2.9547578):0.8899422,Rubus_fanjingshanensis:3.84469992):1.324157,Rubus_tinifolius:5.168857):8.480371):1.750472):1.759044,(((((Rubus_parkeri:0.00348885,(Rubus_yanyunii:0.0025823,Rubus_dolichophyllus:0.0025826):0.0009061999999):1.1795044,Rubus_kulinganus:1.18299313):2.1183389,(Rubus_fujianensis:0.8778437,Rubus_stimulans:0.8778438):2.423488):4.1736467,(Rubus_salwinensis:5.30184924,((Rubus_multisetosus:0.6178413,Rubus_metoensis:0.6178412):2.7425702,(Rubus_zhaogoshanensis:0.41131135,Rubus_trijugus:0.41131149):2.9491001):1.941438):2.173129):0.9195273,((Rubus_fragarioides:1.247326,Rubus_arachnoideus:1.247326):1.0784754,(Rubus_oblongus:0.74256983,Rubus_macilentus:0.74256963):1.58323167):6.0687043):8.764238):0.6867263):1.171549,(((Rubus_ellipticus:13.17805,Rubus_rosifolius:13.17805):4.10081,(((Rubus_crataegifolius:10.93338,(Rubus_hirsutus:9.08763,Rubus_chingii:9.08763):1.84575):3.71179,Rubus_caesius:14.64517):0.96209,((Rubus_parvifolius:12.99596,Rubus_idaeus:12.99596):2.02042,(((Rubus_reflexus:0.11145,Rubus_cochinchinensis:0.11145):0.09725,Rubus_lambertianus:0.2087):6.35047,Rubus_saxatilis:6.55917):8.45721):0.59088):1.6716):0.13226,((Rubus_niveus:6.01231,Rubus_sachalinensis:6.01231):4.18049,Rubus_chamaemorus:10.1928):7.21832):1.60589932):0.2037706,(((Rubus_polyodontus:2.9897579,(Rubus_hastifolius:0.0431443,Rubus_hemithyrsus:0.043144719):2.9466135):4.4798322,((Rubus_subcoreanus:0.92107168,Rubus_wuzhianus:0.92107178):0.01536952,Rubus_simplex:0.9364415):6.5331492):6.18467,((Rubus_platysepalus:5.570909,((((((Rubus_setchuenensis:0.03748843,Rubus_phoenicolasius:0.0374882):2.63253286,Rubus_amabilis:2.67002106):2.01523376,((((Rubus_lichuanensis:0.03968154,Rubus_panduratus:0.03968154):3.38852134,(((Rubus_taronensis:1.24910879,Rubus_lobophyllus:1.24910886):1.26314017,(((Rubus_rubrisetulosus:0.6142954,Rubus_alceifolius:0.6142954):0.40062722,(Rubus_austrotibetanus:0.75798127,Rubus_yunanicus:0.75798128):0.25694114):1.06260793,(Rubus_tsangiorum:1.226127555,Rubus_spinulosoides:1.22612761):0.85140284):0.4347186):0.20411733,(Rubus_gyamdaensis:1.86782054,(Rubus_amphidasys:0.74627361,Rubus_glandulosocalycinus:0.7462736):1.12154708):0.84854568):0.7118365):0.0386372,(Rubus_humulifolius:0.96720218,((Rubus_xanthocarpus:0.10434931,Rubus_lasiotrichos:0.10434992):0.29139096,Rubus_quinquefoliolatus:0.39574078):0.5714613):2.499638):0.94697704,(Rubus_mallotifolius:0.25173835,Rubus_adenophorus:0.25173823):4.16207907):0.2714379):0.4551731,((((Rubus_glabricarpus:0.48051896,Rubus_yiwuanus:0.48051916):1.28583652,((Rubus_taiwanicola:0.23910908,Rubus_pectinellus:0.23910892):1.09430188,Rubus_rolfei:1.33341106):0.43294474):0.25376695,Rubus_treutleri:2.02012267):2.56125025,Rubus_forrestianus:4.581373):0.55905522):0.3164111,((Rubus_leucanthus:2.58502564,Rubus_pileatus:2.58502568):0.45640752,((((Rubus_refractus:0.94771746,Rubus_faberi:0.94771736):0.152761,Rubus_idaeopsis:1.10047836):1.750298,(Rubus_foliaceistipulatus:0.7454303,(Rubus_lishuiensis:0.74543006,Rubus_biflorus:0.74543008):2.400000199e-07):2.105346):0.04268646,((Rubus_irritans:1.32098237,Rubus_alnifoliolatus:1.32098265):0.79960567,Rubus_preptanthus:2.12058822):0.7728743):0.1479706):2.415406):0.06878848,(Rubus_lucens:3.16975574,((((Rubus_brevipetiolatus:0.5333989,Rubus_piluliferus:0.5333991):0.20741427,Rubus_peltatus:0.74081347):0.8184649,Rubus_latoauriculatus:1.55927837):1.0665439,Rubus_pseudopileatus:2.62582247):0.54393303):2.3558723):0.0452809):0.32166,(Rubus_malifolius:1.1077898,(Rubus_pluribracteatus:0.6417228,Rubus_poliophyllus:0.6417226):0.4660665):4.7847792):7.761692):5.566529):38.31805):18.69527):13.56596):24.57313):10.618):0.51947,(((Xanthophyllum_flavescens:19.52785,((Xanthophyllum_oliganthum:2.177594,Xanthophyllum_hainanense:2.177594):9.832298,Xanthophyllum_yunnanense:12.009892):7.517958):53.93206,(((Securidaca_yaoshanensis:24.9124123,Securidaca_inappendiculata:24.91241):25.5628,(Salomonia_ciliata:4.24616,Salomonia_cantoniensis:4.2461616):46.22905):3.25898,((Polygala_bawanglingensis:39.6297319,((Polygala_persicariifolia:27.9280808,((((Polygala_hybrida:0.6544016,Polygala_dunniana:0.65440266):0.1630533,Polygala_tricholopha:0.81745454):0.74528006,(Polygala_sibirica:0.3627163,Polygala_wuzhishanensis:0.3627157):1.200019):3.134466,(Polygala_hongkongensis:2.5413922,(Polygala_elegans:0.6329586,Polygala_fallax:0.632958):1.908435):2.155809):23.23088):1.20132,(((((Polygala_tatarinowii:3.2013916,Polygala_wattersii:3.201393):1.5170705,Polygala_lacei:4.7184621):5.289447,(Polygala_japonica:1.5288505,(Polygala_longifolia:1.0682821,(Polygala_didyma:0.6875217,Polygala_carnosicaulis:0.6875222):0.3807596):0.4605694):8.4790591):3.879341,(Polygala_umbonata:0.43257795,Polygala_arillata:0.4325781):13.4546736):0.4874529,(Polygala_monopetala:1.0372872,Polygala_polifolia:1.037287):13.337415):14.754698):10.50033):10.63735,(Polygala_paniculata:43.648716,(((Polygala_karensium:2.2152062,(Polygala_saxicola:0.041439,Polygala_triflora:0.0414399):2.1737672):21.0988188,((((Polygala_arcuata:0.862789,(Polygala_furcata:0.6064065,(Polygala_oligosperma:0.2774089,Polygala_caudata:0.2774086):0.328998):0.2563822):0.1195248,Polygala_resinosa:0.9823137):0.1976788,Polygala_barbellata:1.17999255):20.5061492,(Polygala_crotalarioides:1.9182801,Polygala_lhunzeensis:1.9182805):19.7678612):1.6278828):6.8807122,(((Polygala_isocarpa:0.4481566,Polygala_chinensis:0.4481561):3.5018569,(Polygala_latouchei:1.15239878,Polygala_hainanensis:1.1523992):2.797615):7.803464,(((Polygala_tenuifolia:0.3568993,Polygala_koi:0.3568986):3.19982095,Polygala_wenxianensis:3.55672035):8.171991,(((Polygala_lijiangensis:0.35891095,Polygala_globulifera:0.3589112):0.64852315,Polygala_subopposita:1.00743375):1.7872398,Polygala_bomiensis:2.79467285):8.934037):0.02476665):18.44126):13.4539788):6.618365):3.467109):19.72572):37.71606,(((((Smithia_salsuginea:4.1912526,(Smithia_conferta:0.9402468,Smithia_blanda:0.940247):3.251006):64.24094485,(((((Caesalpinia_caesia:3.7287354,(Caesalpinia_decapetala:0.1268406,Caesalpinia_magnifoliolata:0.1268406):3.601895):2.170767,(Caesalpinia_digyna:2.8961808,Caesalpinia_hymenocarpa:2.8961811):3.0033196):32.0350504,(((Caesalpinia_yunnanensis:2.0023541,((Caesalpinia_mimosoides:1.3215839,Caesalpinia_minax:1.32158576):0.1883939,(Caesalpinia_enneaphylla:0.171351,Caesalpinia_crista:0.171355):1.3386269):0.4923724):4.31418,(Caesalpinia_millettii:1.869865,(Caesalpinia_elliptifolia:0.1431,Caesalpinia_sinensis:0.1431):1.7267652):4.446669):5.0311708,(Caesalpinia_cucullata:2.6173794,(Caesalpinia_tortuosa:0.4522494,Caesalpinia_vernalis:0.45224935):2.1651328):8.730322):26.5868496):12.86147,((((Senna_nomame:21.27475,Cassia_javanica:21.27475):12.52837,(Chamaecrista_leschenaultiana:11.83967624,Chamaecrista_pumila:11.83968):21.96344):10.32478,((Caesalpinia_bonduc:0.9453431,Pterolobium_punctatum:0.94534285):12.0675572,Pterolobium_macropterum:13.0129):31.115):5.8065,(Peltophorum_tonkinense:49.13656,((Adenanthera_microsperma:32.3300396,(((((((Albizia_lucidior:1.02921631,Calliandra_umbrosa:1.02921641):2.21919419,(Albizia_retusa:0.2625958,Albizia_corniculata:0.2625966):2.985814):0.5520296,((((Albizia_duclouxii:0.13151362,Albizia_chinensis:0.13151352):1.14635779,(Albizia_kalkora:0.3841022,Albizia_garrettii:0.3841027):0.89376951):0.28251065,(Albizia_calcarea:0.06480668,Albizia_crassiramea:0.0648063):1.49557573):2.2025872,((Albizia_sherriffii:2.0224251,Albizia_attopeuensis:2.0224251):0.2426712,Albizia_odoratissima:2.2650959):1.49787326):0.03747074):0.933553,Albizia_procera:4.73399297):7.0463695,Albizia_mollis:11.7803626):10.845318,(((Archidendron_balansae:4.1198195,((Archidendron_eberhardtii:2.4619497,(Archidendron_laoticum:1.2636221,Archidendron_tonkinense:1.2636221):1.1983276):0.2296258,((Archidendron_turgidum:0.9687301,Archidendron_utile:0.9687302):0.5810362,(((Archidendron_kerrii:0.3303512,(Archidendron_ellipticum:0.0384522,Archidendron_xichouense:0.03845233):0.2918988):1.03499247,((Archidendron_clypearia:0.23526064,Archidendron_alternifoliolatum:0.23526076):1.07492641,(Archidendron_robinsonii:0.38350705,Archidendron_cordifolium:0.3835071):0.92668):0.05515632):0.01894493,(Archidendron_multifoliolatum:1.01098347,Archidendron_chevalieri:1.01098347):0.37330483):0.1654781):1.141809):1.428244):1.3289006,Archidendron_lucidum:5.44872):16.67303,(((Smithia_sensitiva:13.2809251,((Acacia_concinna:1.33196849,Acacia_vietnamensis:1.33196869):3.4392957,(Acacia_tonkinensis:1.9791184,Acacia_pruinescens:1.9791184):2.79214569):8.50966131):0.9938516,(Acacia_delavayi:3.5354717,Acacia_teniana:3.5354719):10.7393058):3.9822203,((Acacia_caesia:0.86891649,Acacia_yunnanensis:0.86891679):0.62592661,(Acacia_megaladena:0.39776959,Acacia_pennata:0.3977699):1.09707341):16.7621546):3.864753):0.50393):8.45824,(Entada_parvifolia:8.28838,(Entada_rheedii:0.3192466,Entada_phaseoloides:0.3192466):7.9691334):22.79554):1.24612):16.27003,Erythrophleum_fordii:48.60007):0.53649):0.79784):0.86162):3.0928,(Acrocarpus_fraxinifolius:36.74327,(((Gleditsia_australis:0.22733752,Gleditsia_japonica:0.2273375):4.1805425,(Gleditsia_fera:2.1725306,(Gleditsia_sinensis:0.1383246,Gleditsia_microphylla:0.1383245):2.034206):2.2353494):8.88459,Gymnocladus_chinensis:13.292469):23.4508):17.14555):14.54337985):25.00021015,((((((Ormosia_pubescens:5.7584045,((((((Ormosia_pinnata:0.14831952,Ormosia_saxatilis:0.1483204):0.9074163,Ormosia_simplicifolia:1.0557369):0.66709748,Ormosia_howii:1.72283367):0.98507887,(((Ormosia_hengchuniana:0.20344323,Ormosia_inflata:0.20344352):1.281965,(Ormosia_nanningensis:1.3371163,(Ormosia_eugeniifolia:0.01413165,Ormosia_yunnanensis:0.01413147):1.322984):0.1482927):0.63932885,(Ormosia_henryi:0.2965295,Ormosia_balansae:0.2965303):1.82820745):0.5831756):1.32481905,((((Ormosia_merrilliana:1.085642239,(Ormosia_pachyptera:0.1595534,Ormosia_pachycarpa:0.1595533):0.9260893786):0.9403177614,(Ormosia_hosiei:0.8865256,Ormosia_nuda:0.8865249):1.13943504):0.04217326,(Ormosia_boluoensis:1.20687972,Ormosia_emarginata:1.2068799):0.8612534):1.1325325,(((Ormosia_elliptica:0.1467421,(Ormosia_olivacea:0.01966913,Ormosia_glaberrima:0.01966963):0.12707207):0.1747598,Ormosia_fordiana:0.3215012):0.2457109,(Ormosia_purpureiflora:0.2698473,Ormosia_striata:0.26984741):0.29736469):2.633454):0.8320657):1.0747077,Ormosia_xylocarpa:5.1074394):0.6509649):0.1547791,((Ormosia_sericeolucida:3.19818133,Ormosia_formosana:3.198176995):0,Ormosia_microphylla:3.1981808):2.7150066):16.1457068,((Ormosia_semicastrata:5.648206,(Ormosia_pingbianensis:0.7088124,((Ormosia_apiculata:0.29608721,(Ormosia_longipes:0.10774675,Ormosia_napoensis:0.10774727):0.18834171):0.17055259,Ormosia_indurata:0.466641):0.242172):4.939392):12.01877,(Ormosia_ferruginea:0.2128602,Ormosia_hekouensis:0.2128607):17.4541136):4.391916):46.6069906,((((((((Crotalaria_albida:0.113650334,(Crotalaria_prostrata:0.04447244,Crotalaria_yunnanensis:0.0444723):0.06917776):0.2568755,(Crotalaria_retusa:0.2027672,Crotalaria_jianfengensis:0.202767):0.1677588):3.9674875,Crotalaria_alata:4.3380135):1.0879172,(Crotalaria_kurzii:0.1614262,Crotalaria_linifolia:0.1614266):5.2645042):0.5265463,((Crotalaria_humifusa:3.1071082,(((Crotalaria_uliginosa:0.9294256,Crotalaria_assamica:0.9294259):0.4007073,(Crotalaria_yaihsienensis:0.9422375,(Crotalaria_mairei:0.007651707,Crotalaria_ferruginea:0.007651507):0.934586):0.3878955):1.1922458,Crotalaria_nana:2.5223784):0.5847296):1.7219792,Crotalaria_triquetra:4.8290874):1.1233894):1.315549,Crotalaria_tetragona:7.2680257):2.5896424,(((Crotalaria_bracteata:4.7855827,((Crotalaria_sessiliflora:0.0042032,Crotalaria_calycina:0.00420326):0.54091933,(Crotalaria_occulta:0.1803944,Crotalaria_psoraleoides:0.1803943):0.36472803):4.24046047):2.2645105,(((Crotalaria_acicularis:0.289997817,Crotalaria_uncinella:0.289998067):3.059258783,((Crotalaria_medicaginea:1.82736615,((Crotalaria_verrucosa:0.4145827,Crotalaria_dubia:0.41458286):0.1951122,Crotalaria_pallida:0.6096947):1.21767125):0.19054175,Crotalaria_chiayiana:2.01790801):1.3313487):0.0985973,(Crotalaria_anningensis:0.2939047,Crotalaria_chinensis:0.2939048):3.153949):3.6022395):0.5568255,(Crotalaria_hainanensis:1.48913536,Crotalaria_similis:1.4891352):6.1177836):2.2507494):40.3186816,(((Piptanthus_tomentosus:2.96818,Piptanthus_nepalensis:2.96818):7.92248,Ammopiptanthus_mongolicus:10.89066):30.546,((Salweenia_bouffordiana:20.27369995,Salweenia_wardii:20.27369995):16.51642005,((Thermopsis_barbata:29.39477,((((Thermopsis_przewalskii:0.1797632,Thermopsis_fabacea:0.1797651):0.6675858,(Thermopsis_yushuensis:0.3915834,Thermopsis_mongolica:0.3915817):0.4557673):2.4776155,(((Thermopsis_alpina:0.1389906,(Thermopsis_inflata:0.04707688,Thermopsis_chinensis:0.04707607):0.09191292):1.9792357,Thermopsis_gyirongensis:2.1182255):0,Thermopsis_lanceolata:1.0236994):2.3012655):6.4068351,(Thermopsis_smithiana:0.3066324,Thermopsis_turkestanica:0.3066312):9.4251684):19.66297):5.69471,(((Maackia_taiwanensis:0.5214607,Maackia_australis:0.5214604):18.3643196,(Maackia_chekiangensis:6.4304504,((Maackia_amurensis:2.53387,Maackia_hupehensis:2.53387):2.7816506,(Maackia_tenuifolia:1.3717264,Maackia_hwashanensis:1.3717261):3.9437949):1.1149292):12.4553304):15.80852,((((Euchresta_tubulosa:0.0278801,Euchresta_formosana:0.0278791):18.130509,(Euchresta_horsfieldii:0.3250496,Euchresta_japonica:0.32505):17.83334):4.75234,(((Sophora_wilsonii:1.31459145,Sophora_prazeri:1.314591453):0.35166917,((((Sophora_xanthoantha:0.10971393,Sophora_dunnii:0.10971392):0.61569417,(Sophora_davidii:0.63840787,Sophora_microcarpa:0.63840788):0.0870002):0.22197878,(Sophora_praetorulosa:0.72367585,(Sophora_albescens:0.149617493,(Sophora_flavescens:0.04164402,Sophora_mollis:0.041644061):0.10797344):0.5740583):0.2237111):0.51076642,((Sophora_velutina:0.778351095,((Sophora_yunnanensis:0.03304704,Sophora_tonkinensis:0.03304705):0.038570945,Sophora_brachygyna:0.071618035):0.70673311):0.415215935,Sophora_moorcroftiana:1.19356701):0.26458627):0.2081073):0.2391594,((Sophora_franchetiana:0.32278256,Sophora_alopecuroides:0.32278268):1.2110454,(Sophora_benthamii:0.07227195,Sophora_tomentosa:0.07227187):1.4615562):0.3715919):21.00531):0.84036,Ammodendron_bifolium:23.75109):10.94321):0.39518):1.70064):4.64654):8.73969):18.48953):12.8368,((((((((Clitoria_hanceana:1.6693404,Clitoria_mariana:1.7560704):0,Clitoria_ternatea:1.7560705):65.8488796,((Apios_macrantha:7.85516,((Apios_delavayi:2.3047257,Apios_carnea:2.3047256):0,(Apios_fortunei:0.66414073,(Apios_gracillima:0.132063,Apios_taiwaniana:0.13206283):0.5320776):1.640585):5.5504344):44.78302,((((((((Erythrina_arborescens:5.5997044,(Erythrina_stricta:2.7287816,Erythrina_subumbrans:2.7287816):2.8709228):2.1667556,Erythrina_Variegata:7.76646):23.71104,Dysolobium_pilosum:31.4775):14.80169,((((((Pueraria_stricta:0.06224568,Pueraria_peduncularis:0.06224568):17.8268794,Pueraria_calycina:17.88912591):4.8658941,((Pueraria_wallichii:5.4959215,(Pueraria_edulis:0.6399544,Pueraria_phaseoloides:0.6399544):4.8559663):0.2944809,Pueraria_alopecuroides:5.790402):16.9646186):7.6453305,(((((((Glycine_tabacina:0.9819408,(Glycine_gracilis:0.58282635,Glycine_tomentella:0.58282635):0.39911445):0.5935816,Glycine_soja:1.5755225):4.0331776,Glycine_dolichocarpa:5.6087):4.10585,Pycnospora_lutescens:9.71455):8.84009,Cullen_corylifolium:18.55464):7.40127,((Teramnus_labialis:0.4609214,Phylacium_majus:0.4609205):24.8833796,((Amphicarpaea_linearis:0.212179,Amphicarpaea_ferruginea:0.212179):8.202621,Amphicarpaea_edgeworthii:8.4148):16.9295):0.61161):1.98603,(Pueraria_montana:22.89807,Nogra_guangxiensis:22.89807):5.04387):2.45841):0.17117,(Dumasia_yunnanensis:28.69125,(Dumasia_cordifolia:10.0553704,(((Dumasia_truncata:0.2377351,Dumasia_hirsuta:0.2377351):2.1869075,Dumasia_henryi:2.4246454):2.193969,(Dumasia_miaoliensis:2.0407672,((Dumasia_nitida:0.06034706,Dumasia_forrestii:0.060349):0.2133286,Dumasia_villosa:0.273675):1.7670919):2.5778445):5.436756):18.6358796):1.88027):11.18428,((((Vigna_umbellata:1.2490379,(Vigna_vexillata:0.6243906,Vigna_marina:0.6243906):0.6246474):5.9165117,(Vigna_hosei:4.4307134,Vigna_adenantha:4.4307133):2.7348362):4.8375704,((((Vigna_minima:0.32647979,Vigna_reflexopilosa:0.32648):0.8395866,Vigna_aconitifolia:1.1660668):1.1445866,Vigna_trilobata:2.31065299):7.1748682,Vigna_radiata:9.4855214):2.5175986):15.26852,((Dolichos_tenuicaulis:2.6903402,((Dolichos_junghuhnianus:0.2603882,Dolichos_trilobus:0.260388):1.069533,Dolichos_thorelii:1.3299212):1.360419):15.58135,Macrotyloma_uniflorum:18.27169):8.99995):14.48416):4.52339):2.0025,(((((Rhynchosia_acuminatissima:8.5605439,((Rhynchosia_yunnanensis:0.17960953,Rhynchosia_lutea:0.17960943):0.7567697,Rhynchosia_chinensis:0.93637913):7.62416477):4.6751665,((Rhynchosia_rufescens:8.36887103,(Rhynchosia_sericea:1.1270402,(Rhynchosia_volubilis:0.2534625,Rhynchosia_dielsii:0.2534618):0.8735777):7.24183103):2.73042057,(Rhynchosia_acuminatifolia:7.77304853,Rhynchosia_kunmingensis:7.77304883):3.32624257):2.1364187):11.5289403,(Rhynchosia_himalensis:4.04016253,Rhynchosia_viscosa:4.040162432):20.72448757):4.4159325,(((Cajanus_grandiflorus:0.4129624,Cajanus_volubilis:0.412962821):1.8216593,(Cajanus_goensis:0.7276011,Cajanus_niveus:0.7276007):1.5070214):17.7093775,(Cajanus_mollis:1.27914844,Cajanus_scarabaeoides:1.279148):18.66485):9.2365815):1.4096985,((((Flemingia_latifolia:0.036203687,Flemingia_stricta:0.036203688):0.082710783,(Flemingia_fluminalis:0.045317566,(Flemingia_grahamiana:0.023562261,(Flemingia_lineata:0.022421413,((Flemingia_kweichowensis:0.016060718,Flemingia_involucrata:0.016060719):0.002768355,(Flemingia_prostrata:0.016193063,Flemingia_procumbens:0.016193063):0.00263601):0.003592339):0.001140848):0.021755306):0.073596904):0.05285553,(Flemingia_macrophylla:0.169672634,(Flemingia_paniculata:0.161688111,(Flemingia_wallichii:0.159648787,((Flemingia_strobilifera:0.02606384,Flemingia_mengpengensis:0.02606384):0.131707249,Flemingia_chappar:0.157771089):0.001877697):0.002039324):0.007984523):0.002097367):21.89105,(Rhynchosia_minima:16.69328,Eriosema_chinense:16.69328):5.36954):8.52746):17.69141):0.54824,(((Spatholobus_uniauritus:0.5885104,(Spatholobus_biauritus:0.19989581,(Spatholobus_sinensis:0.07564351,Spatholobus_varians:0.0756438):0.1242521):0.3886145):3.6264446,(Spatholobus_pulcher:2.0471584,Spatholobus_discolor:2.047158):2.1677966):9.983205,(((Butea_braamiana:4.4609699,Butea_monosperma:4.46097):5.97439,Spatholobus_parviflorus:10.43536):3.6124062,((Spatholobus_suberectus:0.4994602,Spatholobus_harmandii:0.49945913):0.7853759,Spatholobus_gengmaensis:1.2848356):12.7629296):0.1503938):34.63177):1.9421,(Craspedolobium_unijugum:44.01701,((Cochlianthus_montanus:9.71604,((((Mucuna_birdwoodiana:0.9335309,Mucuna_revoluta:0.933531):0.4453895,Mucuna_membranacea:1.3789204):3.9729896,(((Mucuna_macrocarpa:1.5736158,Mucuna_incurvata:1.5736155):0.3157259,(Mucuna_pruriens:0.45560879,(Mucuna_gigantea:0.1670448,Mucuna_macrobotrys:0.16704496):0.2885639):1.4337327):2.940699,((((Mucuna_cyclocarpa:2.36274926,Mucuna_championii:2.3627491):0.23980702,((Mucuna_interrupta:0.371069209,Mucuna_lamellata:0.371068949):1.556791471,(Mucuna_hainanensis:1.46176592,Mucuna_bodinieri:1.46176573):0.46609489):0.6746957):0.04857588,Mucuna_bracteata:2.65113214):0.3956187,((Mucuna_sempervirens:1.098352195,Mucuna_calophylla:1.09835224):0.0471368,Mucuna_hirtipetala:1.1454888):1.9012619):1.7832898):0.5218694):2.1102474,Cochlianthus_gracilis:7.4621574):2.2538826):32.43255,((((((Hylodesmum_podocarpum:3.6608867,(Hylodesmum_densum:0.3757595,Hylodesmum_leptopus:0.3757595):3.2851258):14.6392712,(Hylodesmum_williamsii:16.4274335,((Hylodesmum_longipes:0.9964345,((Hylodesmum_laxum:0.29429338,Hylodesmum_oldhamii:0.29429378):0.09002092,Hylodesmum_laterale:0.3843145):0.612119):3.363261,Hylodesmum_repandum:4.3596941):12.0677375):1.8727255):6.005894,((Trifidacanthus_unifoliolatus:8.43535,Mecopus_nidulans:8.43535):9.84901,(((Alysicarpus_yunnanensis:2.7680102,((Alysicarpus_vaginalis:0.9308404,Alysicarpus_rugosus:0.9308406):0.1769831,Alysicarpus_bupleurifolius:1.1078235):1.6601865):15.18858453,(((((Desmodium_amethystinum:1.38693473,(Desmodium_gangeticum:0.02251376,Desmodium_reticulatum:0.0225138):1.36442053):4.8324402,((Desmodium_multiflorum:1.77791203,Desmodium_callianthum:1.77791203):2.626174985,((Desmodium_flexuosum:0.72403232,Desmodium_hispidum:0.72403222):0.23572808,Desmodium_heterocarpon:0.95976024):3.444326585):1.815287715):1.9787673,Desmodium_triflorum:8.19814203):2.10397997,(((((Desmodium_stenophyllum:0.1581407,Desmodium_velutinum:0.1581407):5.3898865,(Desmodium_sequax:0.9931309,Desmodium_rubrum:0.9931309):4.55489623):1.726523,Desmodium_griffithianum:7.27455013):1.1009992,(Desmodium_concinnum:6.895865485,(Desmodium_oblongum:3.67837623,Desmodium_megaphyllum:3.67837603):3.21748917):1.47968403):1.1235707,(Desmodium_elegans:1.68029444,Desmodium_gracillimum:1.68029403):7.8188259):0.80300177):3.3467359,((Desmodium_diffusum:0.289357885,(Desmodium_zonatum:0.06648851,Desmodium_microphyllum:0.06648849):0.222869415):3.057687485,(Desmodium_heterophyllum:1.43793311,((Desmodium_dichotomum:0.10620653,Desmodium_renifolium:0.10620654):1.27404582,(Desmodium_yunnanense:0.10139414,Desmodium_laxiflorum:0.10139413):1.27885792):0.05768085):1.9091125):10.3018124):4.30773663):0.01523547,(Desmodium_styracifolium:8.60337,((Christia_constricta:2.14662706,Christia_vespertilionis:2.1466271):1.043913,(((Christia_hainanensis:1.20609107,Christia_obcordata:1.20609123):1.0771207,((((Uraria_crinita:0.014136951,Uraria_picta:0.014136951):0.108596095,(Uraria_sinensis:0.082924497,Uraria_lagopodioides:0.082924497):0.039808576):0.004628321,(Uraria_neglecta:0.080254246,Uraria_rufescens:0.08025428):0.047107111):0.002938609,Uraria_lacei:0.130299995):2.1529118):0.8855232,Christia_campanulata:3.16873507):0.02180503):5.41283):9.36846):0.31253):6.0216905):0.3361995,Hylodesmum_menglaense:24.6422503):3.06634,((((Dendrolobium_lanceolatum:9.4162474,((Tadehagi_triquetrum:0.98761,Tadehagi_pseudotriquetrum:0.98761):6.1277607,Dendrolobium_dispermum:7.1153707):2.3008767):4.0272226,(Dendrolobium_triangulare:7.2509814,(Dendrolobium_umbellatum:2.7650042,Dendrolobium_rugosum:2.765004):4.4859774):6.1924886):2.69959,(((Phyllodium_elegans:0.9131943,Phyllodium_longipes:0.913194):6.76497,Phyllodium_kurzianum:7.6781643):1.3114806,Phyllodium_pulchellum:8.9896443):7.153416):2.04429,Ohwia_caudata:18.18735):9.52124):3.31461,((((Campylotropis_cytisoides:0.71199655,Campylotropis_macrocarpa:0.711996383):1.511721,((Campylotropis_tenuiramea:0.37997201,Campylotropis_bonii:0.37997201):1.4333473,((Campylotropis_wenshanica:1.26041569,((Campylotropis_capillipes:0.5118482,Campylotropis_argentea:0.51184812):0.4226013,Campylotropis_yunnanensis:0.93444922):0.32596612):0.26238048,(Campylotropis_decora:0.22400208,Campylotropis_wilsonii:0.224002):1.298794):0.2905232):0.4103981):1.0239326,((Campylotropis_teretiracemosa:2.94305756,(Campylotropis_fulva:2.17805246,(((Campylotropis_harmsii:0.22862238,Campylotropis_sulcata:0.2286225):1.13566076,((Campylotropis_grandifolia:1.15385452,Campylotropis_henryi:1.15385462):0.09839884,((Campylotropis_polyantha:0.47858762,(Campylotropis_diversifolia:0.08210125,Campylotropis_howellii:0.0821011):0.39648642):0.61564134,Campylotropis_brevifolia:1.094228968):0.1580244):0.1120298):0.2663565,(Campylotropis_pauciflora:0.251466882,Campylotropis_hirtella:0.251467345):1.3791725):0.5474128):0.7650052):0.08490764,(((Campylotropis_delavayi:0.7500104,Campylotropis_pinetorum:0.7500103):0.4507348,Campylotropis_trigonoclada:1.2007452):0.91607228,Campylotropis_latifolia:2.1168171):0.91114782):0.2196847):8.28013,((Kummerowia_stipulacea:0.5715859,Kummerowia_striata:0.5715859):8.233344,((((((Lespedeza_fasciculiflora:0.0501383,Lespedeza_inschanica:0.0501383):2.760772,(Lespedeza_juncea:1.1603502,(Lespedeza_tomentosa:0.26338928,Lespedeza_virgata:0.26338928):0.89696112):1.65056):3.750423,(Lespedeza_fordii:2.88606061,((((Lespedeza_davidii:1.18143204,(Lespedeza_forrestii:0.5862105,Lespedeza_mucronata:0.58621058):0.59522154):0.23801066,Lespedeza_thunbergii:1.419443):0.5720302,((Lespedeza_cyrtobotrya:0.16751332,Lespedeza_buergeri:0.16751332):0.71840762,Lespedeza_davurica:0.88592081):1.10555206):0.1017156,(Lespedeza_chinensis:0.416104225,Lespedeza_maximowiczii:0.41610425):1.6770844):0.7928721):3.6752727):0.4624826,((Lespedeza_cuneata:2.52649,Lespedeza_floribunda:2.52649):0.45873,Lespedeza_bicolor:2.98522):4.0385959):0.216863695,Lespedeza_dunnii:7.240679695):1.160010405,(Lespedeza_caraganae:6.292757,(Lespedeza_pilosa:6.06281659,Lespedeza_potaninii:6.06281659):0.22994061):2.107933):0.40424):2.72285):19.49542):11.12539):1.86842):6.75502):0.47638,((Shuteria_ferruginea:0.1365456,Shuteria_involucrata:0.13654613):6.071435,Shuteria_vestita:6.20798113):45.04043):1.38977):14.88004):2.14767,(((((Ophrestia_pinnata:43.85761,(((Tephrosia_kerrii:1.6406088,((Tephrosia_pumila:0.9669984,(Tephrosia_purpurea:0.056925,Tephrosia_vestita:0.0569251):0.9100735):0.3247401,Tephrosia_obovata:1.2917385):0.3488701):4.4325512,(Tephrosia_coccinea:1.33119614,(Tephrosia_luzonensis:0.9348874,Tephrosia_ionophlebia:0.9348875):0.3963089):4.7419637):24.34623,(((Fordia_microphylla:4.2768159,Fordia_cauliflora:4.2768159):9.4818741,Pongamia_pinnata:13.75869):3.62596,((Paraderris_glauca:4.6142999,((Paraderris_hainanensis:0.35815877,Paraderris_canarensis:0.358159):2.6197304,Paraderris_hancei:2.9778894):1.6364106):7.29449,(((Derris_fordii:0.0534395,Derris_palmifolia:0.05343924):0.5142349,Derris_scabricaulis:0.56767418):5.3302456,(((Derris_harrowiana:1.54557079,((Derris_alborubra:0.60123551,(Derris_breviramosa:0.30815739,Derris_laxiflora:0.30815739):0.29307821):0.37112329,(Derris_cavaleriei:0.97103258,(Derris_tonkinensis:0.58790944,Derris_robusta:0.58790949):0.38312289):0.00132651):0.5732119):0.4574601,(((Derris_ferruginea:0.052123395,Derris_yunnanensis:0.05212331):0.44404658,Derris_trifoliata:0.49616989):1.16355,(Derris_eriocarpa:0.1954676,Derris_caudatilimba:0.19546738):1.46425249):0.3433109):0.05670051,Derris_marginata:2.0597312):3.8381886):6.01087):5.47586):13.03474):13.43822):1.83175,(((Millettia_pulchra:1.3901735,Millettia_cubittii:1.390173496):6.239829,(((Millettia_tetraptera:2.4996169,(Millettia_macrostachya:0.2700579,Millettia_pachycarpa:0.2700579):2.229559):0.3993782,Millettia_leucantha:2.8989945):2.0391209,((Millettia_pubinervis:0.1492324,Millettia_leptobotrya:0.14923):4.2569954,Millettia_ichthyochtona:4.4062278):0.5318882):2.6918868):13.1803696,(((Millettia_pachyloba:0.2499907,Millettia_lantsangensis:0.2499906):0.2817573,(Millettia_entadoides:0.2967005,Millettia_sapindifolia:0.2966999):0.2350476):6.4661144,(Millettia_erythrocalyx:2.0811829,(Millettia_oraria:0.0918856,Millettia_velutina:0.0918862):1.989297):4.9166796):13.81251):24.87899):9.42003,((Canavalia_cathartica:0.14157,(Canavalia_rosea:0.024954,Canavalia_lineata:0.024954):0.116616):12.7382,(Galactia_tenuiflora:1.60287,Galactia_tashiroi:1.60287):11.2769):42.22962):3.266769,Abrus_precatorius:58.37616):6.181951,Abrus_pulchellus:64.55811):5.10778):0.79926,((Aganope_latifolia:10.3647104,Aganope_thyrsiflora:10.3647105):20.8076696,Aganope_dinghuensis:31.1723786):39.29277):6.67782,(((Indigofera_cylindracea:0.2731898285,Indigofera_jindongensis:0.2731897):8.1230759,((Indigofera_carlesii:0.0214952,Indigofera_hirsuta:0.0214954):4.2861994,(Indigofera_hebepetala:0.9293913,Indigofera_calcicola:0.9293913):3.3783031):4.0885706):8.6167846,((((Indigofera_lacei:3.92471283,(Indigofera_litoralis:3.596324538,(Indigofera_linnaei:0.923588277,Indigofera_rigioclada:0.92358834):2.67273608):0.32838828):2.69623704,(((((Indigofera_argutidens:0.0477495,Indigofera_caudata:0.04774951):0.11666992,Indigofera_heterantha:0.16441924):1.701389,(Indigofera_chenii:0.252767,Indigofera_bracteata:0.2527671):1.61304124):0.48593878,(Indigofera_stachyodes:1.6505742,Indigofera_esquirolii:1.6505745):0.7011729):3.95642332,((Indigofera_mairei:3.4722909,(Indigofera_delavayi:0.15187118,Indigofera_ramulosissima:0.15187109):3.32041982):2.19110772,((Indigofera_howellii:1.39247402,Indigofera_jikongensis:1.39247423):1.65955468,Indigofera_zollingeriana:3.05202912):2.61136972):0.6447718):0.3127794):4.420298,(Indigofera_penduloides:0.6893894,Indigofera_parkesii:0.68938978):10.35185834):5.648521,((Indigofera_cassioides:8.16319212,(((Indigofera_lenticellata:4.0783303,((Indigofera_szechuensis:0.93071672,Indigofera_amblyantha:0.9307164749):0.38530488,(Indigofera_nummulariifolia:0.3533259,Indigofera_colutea:0.3533256):0.9626958):2.7623087):1.00821442,(Indigofera_acutipetala:0.41638532,(Indigofera_hancockii:0.2956477,Indigofera_franchetii:0.2956477):0.1207374):4.67015932):0.8085372,((((Indigofera_decora:0.21833652,Indigofera_kirilowii:0.21833672):0.1573872,Indigofera_chaetodonta:0.37572372):2.69870088,Indigofera_sticta:3.074425):0.50176912,(Indigofera_sensitiva:0.38775278,Indigofera_dichroa:0.38775288):3.18844094):2.318888):2.2681104):4.0323266,((((((Indigofera_reticulata:1.58137377,Indigofera_muliensis:1.58137382):0.52364838,(Indigofera_scabrida:0.420101531,Indigofera_wilsonii:0.42010152):1.6849209):1.357578,(Indigofera_hendecaphylla:0.3490284,Indigofera_megaphylla:0.34902858):3.1135718):2.30652492,(Indigofera_trifoliata:2.55453712,((Indigofera_pedicellata:1.31183306,(Indigofera_pendula:1.0933848,(Indigofera_dumetorum:0.80012917,Indigofera_silvestrii:0.80012922):0.29325568):0.21844789):0.9450077,Indigofera_atropurpurea:2.25684049):0.29769663):3.214588):3.8594301,((((Indigofera_neosericopetala:0.3364835,Indigofera_myosurus:0.3364838):1.1926134,Indigofera_shipingensis:1.5290968):1.4855958,(Indigofera_fortunei:1.90752043,Indigofera_densifructa:1.90752023):1.10717237):3.63200832,((Indigofera_byobiensis:2.75785222,(Indigofera_nigrescens:1.37358283,(Indigofera_taiwaniana:0.99000972,(Indigofera_cordifolia:0.39461713,Indigofera_henryi:0.39461713):0.59539249):0.38357323):1.38426945):3.54456408,((Indigofera_galegoides:1.45088987,(Indigofera_squalida:1.21495833,(Indigofera_mengtzeana:0.3810261,Indigofera_venulosa:0.381026):0.83393242):0.2359315):2.44138738,((Indigofera_dolichochaete:0.055674897,Indigofera_pampaniniana:0.05567502):1.79997028,Indigofera_balfouriana:1.85564528):2.036632):2.41013898):0.34428484):2.9818541):0.5097995,(((Indigofera_hamiltonii:0.005768386,Indigofera_linifolia:0.00576842):0.32932973,Indigofera_wightii:0.33509804):2.12745728,Indigofera_bungeana:2.462555372):7.67579949):2.057164):4.49425):0.32328118):60.12992):1.8016,((((Glycyrrhiza_eglandulosa:0.60854001,((Glycyrrhiza_uralensis:0.252687,((Glycyrrhiza_pallidiflora:0.1189815669,Glycyrrhiza_yunnanensis:0.11898158):0.0400378531,((Glycyrrhiza_inflata:0.00197471,Glycyrrhiza_glabra:0.00197471):0.00271572,Glycyrrhiza_squamulosa:0.00469043):0.1543290031):0.0936675669):0.0614553,Glycyrrhiza_aspera:0.3141423):0.2943977):50.26962,((((((Callerya_bonatiana:4.1828277,((Callerya_oosperma:0.4349639,Callerya_kiangsiensis:0.4349643):1.690912,(Callerya_longipedunculata:0.64773538,Callerya_eurybotrya:0.64773578):1.47814022):2.0569517):0.0466782,(((Callerya_fordii:0.63045768,Callerya_cinerea:0.6304568):2.64530012,(Callerya_championii:0.6662995,Callerya_nitida:0.6662984):2.6094574):0.33911484,Callerya_reticulata:3.61487106):0.61463326):3.6551155,(Callerya_congestiflora:0.71413242,(Callerya_tsui:0.1216682,Callerya_sericosema:0.1216662):0.5924655):7.1704872):10.800473,(Callerya_speciosa:2.6698909,(Callerya_gentiliana:2.1619584,(Callerya_dielsiana:0.6306628095,Callerya_dorwardii:0.63066228):1.53129562):0.507931):16.015203):2.176957,Callerya_sphaerosperma:20.86205042):20.0344596,(((Wisteria_sinensis:0.1335512,Wisteria_venusta:0.13355121):0.4008275,(Wisteria_brevidentata:0.1473599,Wisteria_villosa:0.14735991):0.3870188):33.9345313,Afgekia_filipes:34.4689096):6.4276):9.98165):3.74549,((((((((((((((Astragalus_lasiosemius:2.791634589,Astragalus_oxyglottis:2.79163468):1.06990752,(Astragalus_wenquanensis:2.2549904,(Astragalus_monbeigii:0.7004677,Astragalus_dsharkenticus:0.70046788):1.554523):1.6065514):0.6987896,((Astragalus_alatavicus:1.04693977,Astragalus_roseus:1.04693968):2.30747431,Astragalus_fukangensis:3.35441392):1.205918):3.010689,((Astragalus_compressus:1.838921007,(Astragalus_angustissimus:1.597544537,Astragalus_shadiensis:1.597544477):0.2413764):4.817907713,(Astragalus_sphaerophysa:3.5542035,Astragalus_yunningensis:3.55420371):3.10262498):0.91419212):0.7683836,(Astragalus_ceratoides:8.248918686,((((((Astragalus_skythropos:0.80475212,(Astragalus_galactites:0.797272203,Astragalus_tumbatsicus:0.797272103):0.007480017):0.1506271,Astragalus_yanerwoensis:0.955379179):1.39999969e-07,(Astragalus_ochrias:0.58312132,(Astragalus_havianus:0.16881258,Astragalus_minshanensis:0.168812209):0.41430911):0.37225792):2.887,((Astragalus_aurantiacus:0.348608186,Astragalus_rigidulus:0.348607995):2.82683946,(Astragalus_sphaerocystis:1.64390941,Astragalus_euchlorus:1.64390929):1.5315379):0.66693212):1.56974186,((((((Astragalus_chrysopterus:1.056299646,Astragalus_falconeri:1.056298827):0.845228963,(Astragalus_neochorgosicus:0.152827427,Astragalus_sungpanensis:0.152827137):1.748700753):0.737930857,Astragalus_arkalycensis:2.639458867):1.989989463,((Astragalus_parvicarinatus:0.09217281,Astragalus_junatovii:0.09217297):1.8820812,(Astragalus_scoparius:1.09321427,(Astragalus_strictus:0.4116108095,Astragalus_latiunguiculatus:0.41161057):0.68160339):0.8810399):2.65519422):0.09098748,((Astragalus_dabanshanicus:0.81340468,(Astragalus_malcolmii:0.40100269,Astragalus_buchtormensis:0.40100292):0.41240193):0.1390281,(Astragalus_scabrisetus:0.37049366,Astragalus_chiukiangensis:0.37049364):0.5819392):3.768003):0.07722355,Astragalus_sesamoides:4.7976593):0.61446188):1.19724,(Astragalus_novissimus:1.80786904,Astragalus_wushanicus:1.80786929):4.801492):1.639557):0.09048612):2.013225,((Astragalus_mattam:1.3172839,(Astragalus_yangchangii:0.79515958,Astragalus_schanginianus:0.795159445):0.5221245):7.5964034,((Astragalus_satoi:1.06564264,Astragalus_jiuquanensis:1.0656426):3.9637749,Astragalus_tongolensis:5.0294175):3.88427):1.438942):1.587998,Astragalus_huochengensis:11.94062771):1.433779,(((((Astragalus_taipaishanensis:5.5538802,(Astragalus_przhevalskianus:2.6128158,Astragalus_nanjiangianus:2.612816):2.9410645):0.48342451,Astragalus_datunensis:6.037304929):3.62200019,(Astragalus_saccocalyx:2.5408031,(Astragalus_sogotensis:2.540802,Astragalus_yumenensis:2.54080181):1.000000026e-06):7.118502):0.8018833,((((Astragalus_melanostachys:2.59183984,Astragalus_dalaiensis:2.59183974):0.28689421,Astragalus_capillipes:2.87873395):0.81311619,Astragalus_pseudoversicolor:3.69185):2.041651,((Astragalus_geerwusuensis:0.634976,(Astragalus_cobresiiphilus:0.07094745,Astragalus_sciadophorus:0.07094745):0.56402885):3.585743,Astragalus_przewalskii:4.220719353):1.512782):4.727687):1.929753,(Astragalus_stalinskyi:8.938020336,Astragalus_densiflorus:8.938020459):3.452921):0.9834651):0.4204997,((Astragalus_uliginosus:13.36209,(((Astragalus_mongholicus:5.1241,Astragalus_chinensis:5.1241):5.9759,(Astragalus_sinicus:11.02585,Astragalus_alpinus:11.02585):0.07415):0.62343,(Astragalus_frigidus:8.07214,Astragalus_alopecias:8.07214):3.65129):1.63866):0.0711971,((Astragalus_laspurensis:4.235486699,(((Astragalus_pullus:0.359993152,(Astragalus_persimilis:0.126307286,Astragalus_altaicola:0.126307697):0.233685523):0.7066582,(Astragalus_maiusculus:1.0610987,Astragalus_davidii:1.06109868):0.0055526):0.8137924,(Astragalus_lhorongensis:1.2824687,(Astragalus_purpurinus:0.27542834,Astragalus_platyphyllus:0.2754284):1.00704):0.5979751):2.355043):9.000312,(((Astragalus_oplites:0.43832751,Astragalus_weixinensis:0.438327496):0.02265987,Astragalus_hamiensis:0.46098723):12.22053,(((Astragalus_hsinbaticus:8.019754033,((((Astragalus_kuschakewiczii:3.3139168,((Astragalus_tibetanus:0.37806726,(Astragalus_alopecurus:0.05181818,Astragalus_peduncularis:0.051818):0.32624941):0.83227163,(Astragalus_forrestii:0.38002954,Astragalus_ornithorrhynchus:0.38002996):0.83030924):2.1035778):0.07316566,(Astragalus_aksuensis:2.3899535,((Astragalus_multiceps:0.299274,Astragalus_anfractuosus:0.29927434):1.2169188,Astragalus_agrestis:1.51619302):0.8737605):0.9971292):0.9389126,Astragalus_blandulus:4.32599521):1.197988,(Astragalus_sutchuenensis:4.9345176,Astragalus_sedaensis:4.93451776):0.5894659):2.4957711):1.6826359,(((Astragalus_arcuatus:2.22772486,((Astragalus_kurtschumensis:0.74644542,Astragalus_habamontis:0.6212783):0,Astragalus_thomsonii:0.7464454):1.6064467):1.06962754,((Astragalus_ammodytes:0.70295897,Astragalus_sinkiangensis:0.70295878):2.42226859,Astragalus_tekesensis:3.12522755):0.17212475):0.4775089,(Astragalus_macrotropis:1.98277103,Astragalus_alaschanus:1.982771):1.79209011):5.927529):2.8004581,(Astragalus_stenoceras:8.09596234,((Astragalus_sikkimensis:0.72648572,Astragalus_minutidentatus:0.72648572):4.63256968,(((Astragalus_majevskianus:0.19247583,Astragalus_hysophilus:0.192475986):0.379649043,(Astragalus_heterodontus:0.46537907,Astragalus_luteiflorus:0.465379035):0.10674599):4.22869311,(Astragalus_nematodioides:0.29559347,Astragalus_changduensis:0.295593116):4.50522473):0.5582372):2.736907):4.4068861):0.1786689):0.5542814):0.1974884):0.361619):0.1458839,(((((((((Astragalus_dingjiensis:1.539893327,(Astragalus_petraeus:1.20385324,((Astragalus_leansanicus:0.142520599,Astragalus_degensis:0.142520513):0.289983267,Astragalus_transecticola:0.432504167):0.771349233):0.336040267):4.645680433,(((Astragalus_stipulatus:0.2831874,Astragalus_yangii:0.2831871):2.671829262,Astragalus_scaberrimus:2.955016195):1.147058438,(((Astragalus_steinbergianus:2.24796767,((Astragalus_hebecarpus:1.486991869,Astragalus_iliensis:1.486991459):0.092110681,(Astragalus_caeruleopetalinus:0.35169124,(Astragalus_pallasii:0.13030302,(Astragalus_batangensis:0.008852565,Astragalus_baerlukensis:0.008852764):0.12145041):0.221388185):1.22741144):0.6688652):0.32783046,(Astragalus_dumetorum:0.616221817,(Astragalus_muliensis:0.54736772,Astragalus_maowensis:0.54736741):0.068854117):1.959576483):0.2990435,(Astragalus_luteolus:1.156620727,Astragalus_gracilidentatus:1.156620661):1.718221205):1.227233):2.083499):0.7406851,((Astragalus_unijugus:4.080441433,Astragalus_burqinensis:4.080441567):2.649368,Astragalus_gebleri:6.729809177):0.196449333):0.1035658,Astragalus_kialensis:7.029824855):2.412822,((((Astragalus_yechengensis:0.992031513,Astragalus_tenuis:1.09887042):0,Astragalus_persepolitanus:1.09887054):1.18052054,Astragalus_leucocladus:2.172552316):5.3730426,(((((Astragalus_heptapotamicus:0.431246555,Astragalus_yunnanensis:0.4312465):0.154441,Astragalus_lepsensis:0.5856879):2.03928345,Astragalus_retusifoliatus:2.624971166):1.47015295,((Astragalus_cognatus:2.900392867,((Astragalus_tyttocarpus:0.01895424,Astragalus_tsangpoensis:0.0189541):1.615426,Astragalus_polycladus:1.63438025):1.266012267):0.765021463,(Astragalus_karkarensis:1.820153528,Astragalus_psilosepalus:1.820153517):1.845260542):0.42971007):1.192975,(Astragalus_toksunensis:2.287465767,((Astragalus_wolungensis:0.843344667,Astragalus_vulpinus:0.843344491):0.476110733,(Astragalus_aridovallicola:0.3025490435,Astragalus_hoantchy:0.3025492175):1.016906156):0.968010567):3.000633233):2.2574955):1.897052):0.9695059,(((Astragalus_orbiculatus:1.566387779,Astragalus_filicaulis:1.566387354):6.214094183,(Astragalus_kukunoricus:7.4055457,(Astragalus_arnoldii:0.6539322,(Astragalus_arbuscula:0.1739809,Astragalus_longiracemosus:0.17398114):0.47995124):6.75161316):0.3749359):2.426021,((Astragalus_kifonsanicus:0.35891295,(Astragalus_orbicularifolius:0.095653715,Astragalus_moupinensis:0.095653397):0.263258963):0.6870718615,Astragalus_huiningensis:1.045984412):9.160517848):0.2056501):1.234453,((((Astragalus_jiazaensis:2.332806427,Astragalus_yangtzeanus:2.332806586):2.7659858,(((Astragalus_monophyllus:0.098112747,Astragalus_pendulatopetalus:0.098112607):3.367960383,((Astragalus_arnoldianus:0.73349103,Astragalus_variabilis:0.7334911):0.046288467,Astragalus_limprichtii:0.77977955):2.686293633):0,Astragalus_cupulicalycinus:3.46607286):1.632719807):4.916331233,(((Astragalus_longilobus:4.200504146,(Astragalus_olgae:3.460629937,Astragalus_munroi:3.460630017):0.73987415):1.76646825,((Astragalus_ernestii:0.43996639,(Astragalus_pavlovii:0.43996635,Astragalus_chagyabensis:0.439966276):3.999997489e-08):0.616836927,Astragalus_zaissanensis:1.056803307):4.910169):0.345056533,((Astragalus_eerqisiensis:4.99847933,Astragalus_saratagius:4.9984792):0.9834743,(((Astragalus_austrotibetanus:0.44601604,Astragalus_perbrevis:0.446015616):0.40454875,Astragalus_peterae:0.850564346):1.779384,(Astragalus_macropterus:2.1891953,(Astragalus_nicolaii:1.64377635,Astragalus_flexus:1.643776732):0.54541906):0.44075284):3.352005):0.3300753):3.703095):0.6638111,((Astragalus_vladimirii-komarovii:0.542609497,(Astragalus_changmuicus:0.112430907,Astragalus_webbianus:0.112431249):0.430178248):4.350842432,Astragalus_dependens:4.893451636):5.785483033):0.9676706):1.659419,((((Astragalus_semicircularis:2.0868012,((Astragalus_lasiopetalus:0.711458469,(Astragalus_acaulis:0.20894499,Astragalus_souliei:0.208944448):0.502513592):1.31554536,Astragalus_mahoschanicus:2.027003693):0.05979754):5.3791538,(((Astragalus_sieversianus:0.3550792,Astragalus_pseudoscaberrimus:0.355079245):1.845545767,((Astragalus_ordosicus:0.070852707,Astragalus_supralaevis:0.070852767):0.8417462,Astragalus_floridulus:0.912598807):1.288026):0.210826033,((Astragalus_gongshanensis:0.92770449,Astragalus_zacharensis:0.927704553):0.574428227,((Astragalus_confertus:0.74460541,(Astragalus_porphyreus:0.11290784,Astragalus_danicus:0.1129078):0.6316977):0.446467867,Astragalus_graveolens:1.191073367):0.3110593):0.909318233):5.054504):3.991657,((Astragalus_pamirensis:2.32343665,Astragalus_monadelphus:2.323436636):1.25243644,Astragalus_campylorhynchus:3.57587283):7.8817388):1.123254,(((Astragalus_chilienshanensis:4.251903,((Astragalus_borodinii:3.926739867,(Astragalus_luculentus:3.014437137,(((Astragalus_arpilobus:0.426379107,Astragalus_dendroides:0.426379143):0.6218348,Astragalus_polyceras:1.048214097):1.693107,Astragalus_candidissimus:2.741320877):0.273116133):0.912302867):0.1873941,(Astragalus_smithianus:1.607744867,Astragalus_lanzhouensis:1.607744867):2.5063893):0.137769033):3.117353,((Astragalus_nivalis:2.06456455,((Astragalus_lessertioides:0.07779943,Astragalus_nanellus:0.077799583):0.143204217,Astragalus_fangensis:0.221003629):1.843560783):3.74966625,((Astragalus_tribuloides:1.218858358,Astragalus_miniatus:1.218858577):1.783847692,Astragalus_habaheensis:3.00270645):2.81152485):1.555025):4.052091,(((((Astragalus_laguroides:0.09396153,(Astragalus_macrostephanus:0.048761,Astragalus_craibianus:0.04876075):0.04520075):0.0130677,(Astragalus_taiyuanensis:0.067424947,Astragalus_handelii:0.067424678):0.039604712):0.4390847,(Astragalus_lucidus:0.425874509,Astragalus_wulumuquianus:0.42587445):0.12023965):9.518941,(((((Astragalus_licentianus:0.649310167,Astragalus_baotouensis:0.649309827):0.165661033,(Astragalus_rhizanthus:0.2638368,Astragalus_nangxianensis:0.263837009):0.551134253):0.321383,((Astragalus_pseudoborodinii:0.11813041,Astragalus_laxmannii:0.11813072):0.61623023,(Astragalus_pseudohypogaeus:0.392561947,Astragalus_pindreensis:0.392561618):0.341799032):0.40199345):8.550369088,((Astragalus_hoffmeisteri:0.4757534,Astragalus_bhotanensis:0.47575331):0.61212279,Astragalus_sagastaigolensis:1.08787625):8.598847088):0,(Astragalus_puberulus:6.14362989,Astragalus_lehmannianus:6.14362993):0.55677747):3.3646478):0.1917398,((((Astragalus_charguschanus:2.513115285,Astragalus_efoliolatus:2.5131149):0.890157638,Astragalus_beitashanensis:3.403272988):5.271004262,(((Astragalus_tecti-mundi:0.203760175,Astragalus_contortuplicatus:0.203760305):3.507509885,(Astragalus_testiculatus:2.85532234,((Astragalus_grubovii:0.38890963,Astragalus_obtusifoliolus:0.38890944):1.31868625,(Astragalus_macrolobus:0.489294633,Astragalus_longiscapus:0.4892946):1.21830115):1.14772655):0.8559475):4.651219,(Astragalus_daqingshanicus:6.622932247,((((Astragalus_commixtus:0.9869809,Astragalus_sulcatus:0.986980855):1.780102,((((((Astragalus_zayuensis:0.153438065,Astragalus_lanuginosus:0.15343856):0.4065821,Astragalus_saxorum:0.5600206):0.44134649,(Astragalus_cysticalyx:0.2057523,Astragalus_dulungkiangensis:0.205752646):0.7956147):0.2422587,(Astragalus_hypogaeus:1.13061656,(Astragalus_dahuricus:0.038794567,Astragalus_guinanicus:0.038794921):1.091821833):0.1130093):0.1892707,Astragalus_tungensis:1.432896449):0.2141053,(Astragalus_neomonodelphus:0.52619114,(Astragalus_laceratus:0.4074168,Astragalus_crassifolius:0.4074171):0.1187743):1.1208107):1.120081):1.0630832,(((Astragalus_chomutowii:0.350334659,Astragalus_praeteritus:0.35033478):1.7410489,Astragalus_basiflorus:2.09138376):1.4100933,(Astragalus_dilutus:1.16429109,Astragalus_nanshanicus:1.1642911):2.33718575):0.3286892):2.7927658,(Astragalus_masanderanus:1.20719305,(((Astragalus_kunlunensis:0.011607477,Astragalus_moellendorffii:0.011607507):0.377265233,(Astragalus_taldicensis:0.065026635,Astragalus_tibeticola:0.0650262):0.32384595):0.3539532,(Astragalus_discolor:0.28945457,Astragalus_chaidamuensis:0.28945464):0.45337118):0.46436725):5.41573885):1.669999961e-07):1.739556833):0.311788):0.6814978,((Astragalus_matiensis:0.2107464675,Astragalus_golmunensis:0.21074628):0.052447417,Astragalus_chengkangensis:0.263193733):9.092581033):0.9010202):1.164552):1.159519):0.7251585):0.2328538,((((Astragalus_hotianensis:6.30869113,(Astragalus_zadaensis:3.23727603,(Astragalus_porphyrocalyx:2.7111111,(((Astragalus_ophiocarpus:0.374642727,(Astragalus_henryi:0.37464241,Astragalus_miyalomontis:0.3746425):3.670000126e-07):0.944565733,Astragalus_brevivexillatus:1.31920854):0.1610272,Astragalus_qingheensis:1.48023575):1.2308756):0.5261649):3.0714146):0.6481684,((Astragalus_nokoensis:1.1651011,Astragalus_nankotaizanensis:1.165101):1.157326,((Astragalus_lithophilus:1.101486,Astragalus_xitaibaicus:1.10148612):0.6488906,Astragalus_lang-ranii:1.75037683):0.5720504):4.634432):1.1108022,((Astragalus_khasianus:0.30539014,Astragalus_ellipsoideus:0.305390064):0.759220267,Astragalus_brevialatus:1.064610587):7.003051033):3.985613,((Astragalus_melilotoides:3.91661,Astragalus_hancockii:3.91661):6.5698974,Astragalus_beketowii:10.4865075):1.5667672):1.4856038):0.4019117):4.31063,((((((Oxytropis_alpina:3.845955,(Oxytropis_inschanica:1.4137519,Oxytropis_oxyphylla:1.41375194):2.43220311):0.11192689,(((Oxytropis_pseudofrigida:1.35177239,Oxytropis_nutans:1.351772453):1.20284949,(Oxytropis_kansuensis:0.20302133,Oxytropis_ochrantha:0.20302121):2.35160049):1.26114922,(Oxytropis_yanchiensis:1.26422985,(Oxytropis_poncinsii:0.767766225,(((Oxytropis_parasericeopetala:0.2242757791,Oxytropis_giraldii:0.22427584):0.26012368,Oxytropis_auriculata:0.484399403):0.22978122,Oxytropis_hirsuta:0.7141806395):0.05358557):0.49646362):2.551541):0.14211098):0.78907265,(((Oxytropis_hirsutiuscula:2.611171835,(((Oxytropis_densiflora:0.464344057,((Oxytropis_neimonggolica:0.02795055,Oxytropis_sericopetala:0.02795047):0.36479047,Oxytropis_deflexa:0.39274104):0.07160312):0.9251547,Oxytropis_humifusa:1.38949906):0.88384813,Oxytropis_hystrix:2.27334687):0.337825025):1.509310625,(((Oxytropis_ciliata:0.15427986,Oxytropis_taochensis:0.15427973):0.40104799,(Oxytropis_pseudocoerulea:0.14639655,Oxytropis_caerulea:0.1463964628):0.40893139):0.1640586,(Oxytropis_tukemansuensis:0.562247308,Oxytropis_argentata:0.56224744):0.1571391):3.4010962):0.04170616,((((Oxytropis_cinerascens:0.229769021,Oxytropis_gueldenstaedtioides:0.229769001):1.773120309,(((Oxytropis_longialata:0.56003731,Oxytropis_diversifolia:0.560037363):0.2136557,Oxytropis_chinglingensis:0.7736930965):1.05882549,Oxytropis_bicolor:1.83251858):0.17037071):0.73699867,((Oxytropis_pagobia:1.14544734,(Oxytropis_falcata:0.55705518,Oxytropis_pauciflora:0.55705492):0.58839239):0.28809716,Oxytropis_ochroleuca:1.43354471):1.3063422):0,(((((Oxytropis_assiensis:0.50695151,(Oxytropis_sitaipaiensis:0.1628017291,Oxytropis_tudanensis:0.16280188):0.3441497):0.2145371,Oxytropis_qinghaiensis:0.72148857):1.469945,((Oxytropis_grandiflora:0.470408577,Oxytropis_lehmannii:0.47040866):1.54793714,(Oxytropis_stracheyana:0.45672215,Oxytropis_trichocalycina:0.4567221):1.56162354):0.17308782):0.43661863,Oxytropis_trichophora:2.62805205):0.03391413,(Oxytropis_linearibracteata:0.3424872,Oxytropis_ladyginii:0.3424872):2.31947907):0.07792163):1.4223018):0.58476575):0.88215306,(((Oxytropis_rupifraga:0.424594553,(Oxytropis_langshanica:0.27726195,Oxytropis_merkensis:0.277262):0.14733245):0.94936604,Oxytropis_sacciformis:1.37396041):4.2006942,(Oxytropis_glabra:3.53760168,Oxytropis_imbricata:3.53760157):2.03705313):0.05445287):0.24613789,(((Oxytropis_podoloba:1.07256107,Oxytropis_sinkiangensis:1.072561013):4.602135,((((Oxytropis_penduliflora:1.601071257,(Oxytropis_krylovii:0.286609537,Oxytropis_leptophylla:0.286609507):1.31446195):1.522259923,Oxytropis_globiflora:3.12333131):0.26021609,(((((((Oxytropis_squammulosa:0.16855342,Oxytropis_pusilla:0.16855336):0.75791866,Oxytropis_ochrolongibracteata:0.926472195):0.13205934,Oxytropis_melanocalyx:1.05853135):0.22279444,Oxytropis_myriophylla:1.28132592):0.08973021,Oxytropis_yekenensis:1.37105603):0.323941,((Oxytropis_proboscidea:0.059856233,Oxytropis_saposhnikovii:0.05985638):1.27665335,(Oxytropis_ganningensis:0.67236577,Oxytropis_bella:0.6723658):0.66414395):0.35848748):1.61687361,Oxytropis_holanshanensis:3.311871):0.07167676):0.2284426,Oxytropis_filiformis:3.61199003):2.062706):0.16425071,((((Oxytropis_subpodoloba:1.84073383,Oxytropis_moellendorffii:1.840733683):0.4094314,Oxytropis_sichuanica:2.25016499):3.35133227,(Oxytropis_meinshausenii:2.117096179,(Oxytropis_densa:1.25826803,Oxytropis_siziwangensis:1.2582681):0.85882824):3.48440105):0.13457909,Oxytropis_mollis:5.73607651):0.1028704):0.03629869):0.2509545,((((((Oxytropis_trichophysa:0.01878498,Oxytropis_lanceatifoliola:0.01878478):3.24917282,((Oxytropis_brevipedunculata:0.15271222,Oxytropis_reniformis:0.15271244):0.35358123,Oxytropis_tashkurensis:0.50629363):2.76166409):0.83711438,(Oxytropis_immersa:3.92264603,((Oxytropis_latibracteata:1.16057666,Oxytropis_przewalskii:1.16057662):1.67441005,(Oxytropis_maduoensis:0.6982854109,Oxytropis_dichroantha:0.6982854239):2.136701229):1.0876592):0.1824262):0.463687,(Oxytropis_xinglongshanica:2.77543027,(Oxytropis_wutaiensis:1.523254239,Oxytropis_platysema:1.523254239):1.25217581):1.793329):0.05667316,(Oxytropis_maqinensis:0.30514544,Oxytropis_latialata:0.30514524):4.32028689):1.4176834,((((((Oxytropis_gerzeensis:0.6910358,(Oxytropis_guinanensis:0.02547488,Oxytropis_tianschanica:0.02547499):0.66556076):0.13163342,Oxytropis_lapponica:0.82266915):0.75871752,Oxytropis_zekogensis:1.581386559):0.08346945,(Oxytropis_hirta:1.185766691,Oxytropis_microphylla:1.185766851):0.4790892091):0.6368371,Oxytropis_ochrocephala:2.301693):3.1362937,(((Oxytropis_savellanica:3.24372443,((Oxytropis_pseudomyriophylla:2.17101739,Oxytropis_pseudohirsuta:3.243724711):0,Oxytropis_aciphylla:3.243724811):1.072707):1.1572634,(Oxytropis_anertii:4.19497,Oxytropis_pilosa:4.19497):0.20601783):0.3947473,(((Oxytropis_yunnanensis:2.13286859,((Oxytropis_qilianshanica:0.17632427,Oxytropis_racemosa:0.1763243):0.03230693,(Oxytropis_tragacanthoides:0.07584377,Oxytropis_baxoiensis:0.07584363):0.1327874):1.9242373):1.5212377,(Oxytropis_avisoides:3.43791523,((Oxytropis_eriocarpa:2.11907794,(Oxytropis_qitaiensis:1.8058548,(Oxytropis_ramosissima:0.6063838,Oxytropis_chionobia:0.60638376):1.19947117):0.313223):0.926136065,(Oxytropis_barkolensis:2.313973584,Oxytropis_muricata:2.31397365):0.731240315):0.392701165):0.2161911):0.7299208,((Oxytropis_songarica:0.19531916,Oxytropis_biflora:0.195319003):3.662921,Oxytropis_lhasaensis:3.85823994):0.5257869):0.4117081):0.6422517):0.6051289):0.08308427):12.12522):2.35683,((((Sphaerophysa_salsula:2.268180458,Eremosparton_songoricum:2.268180458):9.159329542,(Colutea_delavayi:1.6106598,Colutea_nepalensis:1.610660002):9.81685):0.876457458,Phyllolobium_turgidocarpum:12.30396775):0.04708258,(((Phyllolobium_balfourianum:8.537619138,Phyllolobium_donianum:8.53761927):3.25042164,(Phyllolobium_eutrichus:6.4300372,((((Phyllolobium_milingense:0.02976474,Phyllolobium_sichuanense:0.02976476):1.81582836,Phyllolobium_sanbilingense:1.845592958):1.297007,Phyllolobium_heydei:3.14260004):0.0970632,(((Phyllolobium_dolichochaete:0.44776226,Phyllolobium_lasaense:0.44776215):0.06513094,Phyllolobium_tribulifolium:0.51289315):1.3331175,Phyllolobium_prodigiosum:1.84601084):1.3936525):3.1903741):5.35800354):0.00472896,((Phyllolobium_lineariauriferum:4.057320838,(Phyllolobium_flavovirens:1.88309704,Phyllolobium_camptodontum:1.88309756):2.1742232):4.3324916,(((Phyllolobium_tingriense:4.1656993,Phyllolobium_chinense:4.165699238):2.004074,(Phyllolobium_pastorium:0.062061038,Phyllolobium_enneaphyllum:0.06206091):6.1077123):0.1336883,Phyllolobium_siccaneum:6.30346194):2.0863506):3.4029576):0.5582802):8.2572):25.39471,((((Tibetia_tongolensis:1.73647,(Tibetia_yadongensis:1.2061092,(Tibetia_himalaica:0.3572274,(Tibetia_yunnanensis:0.0775884,Tibetia_forrestii:0.0775884):0.279639):0.8488818):0.5303608):26.53572,(Gueldenstaedtia_taihangensis:0.39945,(Gueldenstaedtia_henryi:0.274962,Gueldenstaedtia_verna:0.274962):0.124488):27.87274):6.87926,((((Chesneya_polystichoides:0.092387521,Chesneya_nubigena:0.092387531):0.03157258,(Chesneya_crassipes:0.080404499,(Chesneya_acaulis:0.01115761,Chesneya_cuneata:0.01115762):0.069246881):0.04355561):0.006170477,(Chesneya_spinosa:0.03762851,Chesneya_macrantha:0.0376285):0.092502078):29.85889921,(Chesniella_mongolica:0.72542,Chesniella_ferganensis:0.72542):29.26361):5.16242):6.68473,((((Caragana_pumila:7.0388166,(Caragana_microphylla:0.14413,Caragana_korshinskii:0.14413):6.8946864):3.060483,((((Caragana_leucospina:0.1189584,Caragana_stenophylla:0.1189584):0.374681,Caragana_zahlbruckneri:0.4936394):1.3249196,((Caragana_fruticosa:0.06316311,Caragana_kirghisorum:0.0631632):0.6667574,Caragana_gerardiana:0.7299206):1.0886386):0.3513627,(Caragana_erinacea:1.5725131,Caragana_ussuriensis:1.572513127):0.5974086):7.9293778):1.7553706,((((Caragana_junatovii:0.0685049,Caragana_crassispina:0.068504827):6.99672995,((Caragana_licentiana:4.80934,((Caragana_dasyphylla:0.92214548,Caragana_arborescens:0.92214528):3.57985352,(Caragana_aegacanthoides:0.93386,Caragana_aliensis:0.933859971):3.5681389):0.3073409):1.882644,(Caragana_acanthophylla:0.0172029,Caragana_tangutica:0.0172027):6.674781):0.37325095):3.40565815,(((Caragana_pleiophylla:1.0919338,((Caragana_spinosa:0.7702206,Caragana_leucophloea:0.77022047):0.11527,Caragana_densa:0.885490686):0.2064434):7.9262569,(((Caragana_roborovskyi:0.08016163,Caragana_manshurica:0.08016153):6.10600308,(Caragana_bicolor:5.90422153,((Caragana_jubata:0.22485958,Caragana_qingheensis:0.224859476):2.86874922,Caragana_camilloi-schneideri:3.0936087):2.81061278):0.2819431):0.03951622,((Caragana_tekesiensis:0.94327212,Caragana_turkestanica:0.94327193):1.2286945,(Caragana_soongorica:1.1975935,Caragana_tibetica:1.197593505):0.9743729):4.0537144):2.79251):0.585234,(((((Caragana_aurantiaca:1.246910696,Caragana_potaninii:1.2469107):0.5326973,(Caragana_brachypoda:0.16466923,Caragana_stipitata:0.1646691):1.614939):0.7817176,(Caragana_kozlowii:2.28504085,(Caragana_versicolor:0.1638538,Caragana_tragacanthoides:0.1638537):2.121187):0.2762847):1.625455,((Caragana_polourensis:0.1706033,Caragana_changduensis:0.1706034):0.9296486,(Caragana_turfanensis:0.6112102,Caragana_brevifolia:0.6112102):0.4890417):3.0865287):0.12980995,(((((Caragana_boisii:0.6888943,(Caragana_liouana:0.0716067,Caragana_pruinosa:0.07160642):0.6172877):0.186478,(Caragana_pekinensis:0.37145602,Caragana_shensiensis:0.371456):0.50391642):1.0364295,(Caragana_leveillei:0.6106854,Caragana_chumbica:0.6106855):1.3011165):0.5671121,((Caragana_kansuensis:0.141493,Caragana_davazamcii:0.1414931):0.6390164,(Caragana_frutex:0.5164643,Caragana_franchetiana:0.5164647):0.2640448):1.6984046):0.55390765,(Caragana_purdomii:1.9549025,Caragana_opulens:1.9549022):1.07791895):1.283769):5.28683425):0.8674681):1.241892,(((((Caragana_sinica:3.45304,Caragana_rosea:3.45304):2.46024,(Caragana_pygmaea:4.49872,Caragana_chinghaiensis:4.49872):1.41456):0.59696,Caragana_laeta:6.51024):3.16241,(Calophaca_sinica:5.5485353,(Calophaca_soongorica:0.6290794,Calophaca_chinensis:0.6290797):4.9194557):4.124115):1.09122,Halimodendron_halodendron:10.76387):0.9489148):0.1418852):25.57738,((((((Hedysarum_brachypterum:8.5657634,((Hedysarum_sikkimense:3.20660911,Hedysarum_shanense:3.20660952):1.2864388,Hedysarum_flavescens:4.4930484):4.072715):4.8875076,((Hedysarum_krylovii:6.3465499,(Hedysarum_citrinum:5.95494857,Hedysarum_hirtifoliolum:5.95494857):0.39160133):0.8446101,(((((Hedysarum_fistulosum:0.67799029,Hedysarum_pseudastragalus:0.67799029):0.03527731,(Hedysarum_xizangense:0.42326705,Hedysarum_setosum:0.42326704):0.29000055):0.3764559,(Hedysarum_gmelinii:0.8891966,Hedysarum_songaricum:0.8891966):0.2005269):3.436408,(Hedysarum_splendens:1.9053844,(Hedysarum_jinchuanense:1.24370321,Hedysarum_tanguticum:1.2437029):0.6616814):2.6207472):0.9148254,Hedysarum_trigonomerum:5.440957):1.750203):6.262111):2.5133,((((Hedysarum_dahuricum:0.3361478,Hedysarum_taipeicum:0.3361478):1.3258292,(Hedysarum_limitaneum:1.4150916,Hedysarum_setigerum:1.4150917):0.2468853):7.3554604,(Hedysarum_ferganense:3.41122018,Hedysarum_petrovii:3.41122):5.60621792):0,(((Hedysarum_kirghisorum:0.14015014,Hedysarum_nagarzense:0.14015084):1.83587846,((Hedysarum_dentatoalatum:0.0730251,Hedysarum_neglectum:0.0730255):0.1566899,Hedysarum_inundatum:0.22971524):1.7463137):2.7504429,((Hedysarum_campylocarpon:0.4703361,Hedysarum_longigynophorum:0.4703359):2.6915428,Hedysarum_semenovii:3.161879):1.5645926):4.290966):6.9491336):6.297743,(Hedysarum_alpinum:20.92741,((Onobrychis_pulchella:0.41814,Onobrychis_tanaitica:0.41814):17.20225,((Corethrodendron_fruticosum:1.59184,((Corethrodendron_lignosum:0.225335673,Corethrodendron_scoparium:0.225335873):0.562099427,Corethrodendron_multijugum:0.78743503):0.804405):12.08414,Eversmannia_subspinosa:13.67598):3.94441):3.30702):1.336904):0.639516,((((Hedysarum_thiochroum:0.3972249,Hedysarum_polybotrys:0.3972249):3.7743381,(Hedysarum_ussuriense:0.3361331,Hedysarum_iliense:0.3361333):3.83543):0.3443321,Hedysarum_algidum:4.5158951):5.4265156,(Hedysarum_kumaonense:2.4327386,Hedysarum_tibeticum:2.4327389):7.509672):12.961419):6.96646,Alhagi_sparsifolia:29.87029):7.56176):4.40413):4.16678):3.5596,(((((Vicia_sativa:25.27228,((((((Vicia_tenuifolia:0.6940428,Vicia_kioshanica:0.694043):0.8901739,Vicia_chinensis:1.5842169):1.8017558,(Vicia_megalotropis:1.2163873,(Vicia_ternata:0.3184349,Vicia_amoena:0.3184333):0.8979541):2.1695853):5.9433507,(((Vicia_multicaulis:0.8959886,(Vicia_tetrasperma:0.2526725,Vicia_subvillosa:0.2526735):0.6433153):3.0445085,(Vicia_taipaica:1.491272,(((Vicia_geminiflora:0.0098881,Vicia_lilacina:0.0098888):0.2372903,Vicia_tetrantha:0.2471789):0.5044108,Vicia_cracca:0.7515893):0.7396827):2.449225):0.1661043,Vicia_perelegans:4.106603):5.222722):12.9465491,((Vicia_japonica:2.1151787,Vicia_pseudo-orobus:2.1151787):0.9981643,Vicia_kulingana:3.1133425):18.05329175):0,(((((Vicia_ohwiana:0.8421813,(Vicia_bakeri:0.5997529,(Vicia_costata:0.1450965,Vicia_nummularia:0.1450966):0.4546563):0.2424284):2.0810777,(Vicia_bungei:0.6940975,(Vicia_latibracteolata:0.36783697,Vicia_dichroantha:0.36783697):0.32625993):2.2291622):3.469469,Vicia_amurensis:6.3927286):1.6227373,((Vicia_wushanica:0.69263012,Vicia_sinogigantea:0.69263032):1.70593208,(Vicia_ramuliflora:0.27370069,Vicia_deflexa:0.2737005):2.1248619):5.6169033):2.8720797,(((Vicia_unijuga:1.2241973,Vicia_venosa:1.2241976):0.6172241,Vicia_tibetica:1.8414215):1.9594323,(Vicia_sepium:0.3585189,Vicia_hirsuta:0.3585188):3.442335):7.0866917):11.3883269):4.10564525):0.07898,(((Lathyrus_tuberosus:2.592878255,(Lathyrus_anhuiensis:2.49157751,Lathyrus_japonicus:2.4915772):0.1013008):8.3000342,(Lathyrus_pratensis:2.844106,Lathyrus_komarovii:2.8441058):8.0488065):1.8400076,((Lathyrus_palustris:3.4305882,((Lathyrus_vaniotii:1.0550321,Lathyrus_quinquenervius:1.0550322):0.8565433,(Lathyrus_dielsianus:1.89881284,((Lathyrus_caudatus:0.9340596,(Lathyrus_humilis:0.7653223,Lathyrus_davidii:0.7653223):0.1687375):0.60536254,Lathyrus_pisiformis:1.53942214):0.3593907):0.01276256):1.519013):2.405628,(Lathyrus_krylovii:4.6802804,Lathyrus_gmelinii:4.6802805):1.155936):6.8967036):12.61834):13.09215,((Trifolium_fragiferum:2.4597947,(Trifolium_eximium:1.3949427,(Trifolium_gordeievii:0.3430468,Trifolium_lupinaster:0.3430468):1.0518958):1.064852):33.2939776,(((((Medicago_minima:3.63251,(Medicago_monantha:3.20977168,((Medicago_edgeworthii:0.18654112,Medicago_falcata:0.18654072):0.07406228,Medicago_orthoceras:0.260603):2.9491685):0.4227385):5.563153,((Medicago_lupulina:1.00270398,Medicago_ruthenica:1.0027042):0.9487222,Medicago_archiducis-nicolaii:1.951426):7.244237):15.4894096,Medicago_platycarpos:24.6850713):5.02181,(((Trigonella_cachemiriana:4.8747593,((Trigonella_emodi:2.5898621,Trigonella_cancellata:2.5898621):0.2307139,(Trigonella_fimbriata:0.7055584,Trigonella_arcuata:0.7055584):2.1150176):2.0541834):8.5050606,Trigonella_pamirica:13.37982):1.32971,((Melilotus_albus:0.535431,Melilotus_officinalis:0.535431):0.381869,(Melilotus_indicus:0.1583213,Melilotus_dentatus:0.1583213):0.7589787):13.79223):14.99735):3.7341,(Ononis_arvensis:15.14042,Ononis_antiquorum:15.1404201):18.30056):2.31279):2.68964):5.01583,Cicer_microphyllum:43.45924):4.01152,Parochetus_communis:47.47076):2.0918):5.06109):15.95595,(Sesbania_bispinosa:65.80792005,((Lotus_angustissimus:0.3230574,Lotus_corniculatus:0.3230574):3.5767526,((Lotus_tenuis:0.9278046,Lotus_taitungensis:0.9278047):2.0442652,Lotus_krylovii:2.9720698):0.9277402):61.90811):4.77168):8.36497):2.52939,(((Pterocarpus_indicus:55.76033,((((Dalbergia_hainanensis:2.65348744,((Dalbergia_volubilis:1.3439488,(Dalbergia_burmanica:0.6991044,Dalbergia_benthamii:0.6991046):0.6448443):0.8799747,Dalbergia_cultrata:2.22392335):0.4295641):1.936432,(Dalbergia_peishaensis:0.0415155,Dalbergia_candenatensis:0.0415154):4.548404):8.3303206,(((((Dalbergia_ximengensis:1.0597589,(Dalbergia_yunnanensis:0.6400716,Dalbergia_tsoi:0.6400715):0.4196877):2.5295,((Dalbergia_rimosa:1.0907673,Dalbergia_dyeriana:1.0907673):1.1973588,(Dalbergia_odorifera:0.1458246,Dalbergia_pinnata:0.1458248):2.1423016):1.3011328):2.7262162,(((Dalbergia_hancei:2.54445723,Dalbergia_jingxiensis:2.54445733):1.80451947,(Dalbergia_stenophylla:2.631368,Dalbergia_henryana:2.63136807):1.7176088):0.7325075,(Dalbergia_mimosoides:1.2144414,(Dalbergia_stipulacea:0.4223806,Dalbergia_kingiana:0.4223802):0.7920609):3.867043):1.233991):0.6415753,((Dalbergia_hupeana:2.2620809,Dalbergia_tonkinensis:2.2620807):0.8436635,(Dalbergia_assamica:2.9715738,Dalbergia_millettii:2.9715743):0.1341703):3.8513063):2.145563,((Dalbergia_obtusifolia:0.8990969,Dalbergia_sericea:0.8990969):0.6126598,Dalbergia_polyadelpha:1.5117567):7.590857):3.8176266):30.36617,(Aeschynomene_indica:18.23975,Smithia_ciliata:18.23975):25.04666):12.47392):3.74532,(Zornia_intecta:3.90212,Zornia_gibbosa:3.9021202):55.60353):18.42229,Bowringia_callicarpa:77.92794):3.54602):0.02872):0.9405,(((Cladrastis_platycarpa:0.8611632,Cladrastis_scandens:0.8611632):0.0955988,Cladrastis_wilsonii:0.95676185):3.082668,((Cladrastis_delavayi:0.3393339,Cladrastis_parvifolia:0.3393339):0.3209995,Cladrastis_chingii:0.6603334):3.3790966):78.40375):10.98923):2.31084,Zenia_insignis:95.74325):4.70804,((Sindora_glabra:21.27941,((Saraca_dives:6.2014899,Saraca_griffithiana:6.20149):6.09082,(Lysidice_rhodostegia:6.0528,Lysidice_brevicalyx:6.0528):6.23951):8.9871):76.60818,(((((Bauhinia_variegata:8.64808,Bauhinia_racemosa:8.64808):8.8191396,(((Bauhinia_nervosa:0.2367366,Bauhinia_delavayi:0.2367384):4.87125,((((Bauhinia_hypochrysa:0.07763734,Bauhinia_touranensis:0.0776377):1.472514,Bauhinia_calciphila:1.55015095):0.7506095,((Bauhinia_wuzhengyii:0.2996195,Bauhinia_yunnanensis:0.2996193):1.1537378,Bauhinia_lingyuenensis:1.4533581):0.847404):1.607203,(Bauhinia_pyrrhoclada:1.8806463,(Bauhinia_rubrovillosa:0.09538192,Bauhinia_viridescens:0.09538018):1.7852644):2.027319):1.200023):6.5005175,(Bauhinia_acuminata:0.4766575,Bauhinia_corymbosa:0.4766572):11.1318465):5.8587155):13.721711,((Bauhinia_hirsuta:25.0252401,(Bauhinia_carcinophylla:4.2636239,(Bauhinia_japonica:0.3911754,Bauhinia_bohniana:0.3911733):3.8724494):20.7616176):5.4698939,((Bauhinia_aurea:22.7496259,(Bauhinia_scandens:15.51834,Bauhinia_championii:15.51834):7.2312854):5.1392917,(((Bauhinia_tianlinensis:2.386956,Bauhinia_comosa:2.386957):16.7042908,((Bauhinia_ornata:1.4222276,Bauhinia_damiaoshanensis:1.422228):9.7938728,(Bauhinia_apertilobata:1.0577689,Bauhinia_erythropoda:1.0577691):10.1583325):7.875149):3.121702,(Bauhinia_ovatifolia:6.2576217,((Bauhinia_brachycarpa:0.5931299,Bauhinia_esquirolii:0.5931295):4.9355423,(Bauhinia_venustula:5.1806977,(Bauhinia_cercidifolia:1.6380606,Bauhinia_khasiana:1.6380585):3.542639):0.3479745):0.7289495):15.95533):5.6759661):2.6062179):0.6937955):1.817309,(Bauhinia_paucinervata:12.2145,(Bauhinia_longistipes:4.425341,(((Bauhinia_didyma:0.81960553,Bauhinia_quinnanensis:0.8196048):0.8044666,(Bauhinia_wallichii:1.33338796,Bauhinia_coccinea:1.3333878):0.2906852):0.9320823,(Bauhinia_hypoglauca:2.0872449,((Bauhinia_chalcophylla:0.1478876,Bauhinia_glauca:0.1478864):0.9063157,Bauhinia_hainanensis:1.0542016):1.0330429):0.4689108):1.869184):7.789161):20.79174):9.99321,((Cercis_chinensis:0.0775413,Cercis_chingii:0.0775414):2.0118586,(Cercis_chuniana:1.4861749,(Cercis_racemosa:0.10031418,Cercis_glabra:0.100314):1.3858607):0.6032251):40.91005):54.88814):2.5637):10.72468):14.3347):2.5363):0.19288):0.81861):1.70437):0.08867,((Cynomorium_songaricum:124.99861,(((((Gonocarpus_micranthus:15.35403,Gonocarpus_chinensis:15.35403):6.21411,Myriophyllum_oguraense:21.56814):46.22767,Penthorum_chinense:67.79581):46.28947,(((Tillaea_likiangensis:0.117384,(Tillaea_alata:0.05404362,Tillaea_aquatica:0.05404362):0.06334048):2.061766,(Tillaea_mongolica:0.8260991,Tillaea_schimperi:0.8260991):1.353051):84.70229,((((((((((Sedum_morrisonense:19.24333,Sedum_bulbiferum:19.24333):4.39864,(Sedum_alfredii:20.2915,Sedum_baileyi:20.2915):3.35047):2.1615,Sedum_sarmentosum:25.80347):18.52824,(Rosularia_alpestris:32.43134,(Rosularia_platyphylla:0.9657324,Rosularia_turkestanica:0.9657294):31.4656106):11.90037):1.26582,(Pseudosedum_lievenii:24.73141,Pseudosedum_affine:24.73141):20.86612):3.8893134,((((Sedum_blepharophyllum:9.62651662,(((((Sedum_actinocarpum:0.72501335,Sedum_chuhsingense:0.7250154):1.51983515,(Sedum_daigremontianum:0.5666461,Sedum_nothodugueyi:0.566647):1.6782019):1.03020792,((Sedum_makinoi:0.1399808,Sedum_ramentaceum:0.13998154):0.12431474,Sedum_tetractinum:0.26429594):3.01076078):1.37895718,((Sedum_oligospermum:0.3898948,Sedum_morotii:0.3898943694):1.80439045,Sedum_sagittipetalum:2.19428485):2.45972885):1.241522,Sedum_hengduanense:5.89553507):3.73098):1.542138,(((Sedum_engleri:4.56542541,Sedum_oreades:4.56542524):1.469766,(Sedum_planifolium:0.55092163,Sedum_lineare:0.55092153):5.48426977):0.822601,(((Sedum_onychopetalum:0.434598645,Sedum_luchuanicum:0.4345978):0.17967695,Sedum_tianmushanense:0.61427365):2.77453885,((Sedum_uniflorum:0.8666078,Sedum_tsonanum:1.084177):0,Sedum_sekiteiense:1.084177):2.522206):3.468979):4.310862):1.375339,(((Sedum_concarpum:2.43478075,((Sedum_parvisepalum:0.72469946,Sedum_obtusipetalum:0.72469945):0.03435234,Sedum_lutzii:0.75905227):1.67572915):5.09627685,(Sedum_erythrospermum:0.1460331,Sedum_ulricae:0.1460329):7.385025):1.75998615,((Sedum_pagetodes:1.6591159,(Sedum_platysepalum:0.4032798,Sedum_hangzhouense:0.40327951):1.2558364):6.339591,((Sedum_yvesii:0.1874281,Sedum_paracelatum:0.18742857):0.9847891,Sedum_lungtsuanense:1.1722181):6.8264893):1.29233715):3.25294885):26.09682,(((((((Sedum_trullipetalum:0.39732681,Sedum_roborowskii:0.3973267):1.0947344,(Sedum_leptophyllum:0.08768705,Sedum_bonnieri:0.08768687):1.40437385):4.25636215,Sedum_dielsii:5.748423):4.76309185,((((Sedum_hakonense:0.336587,Sedum_dimorphophyllum:0.336587):0.77896845,Sedum_chingtungense:1.1155558):5.8411467,((((Sedum_subtile:0.4119561,Sedum_trichospermum:0.4119562):0.7410357,Sedum_dugueyi:1.1529929):3.0483596,Sedum_majus:4.2013523):2.1235618,(Sedum_costantinii:0.829658,Sedum_multicaule:0.82965853):5.4952555):0.6317892):1.115187,((Sedum_franchetii:2.66026205,((Sedum_glaebosum:1.55241615,((Sedum_formosanum:0.320837562,Sedum_gagei:0.320837412):0.747455988,Sedum_forrestii:1.068294805):0.48412235):0.38879715,Sedum_perrotii:1.941213):0.7190492):0.3831054,((Sedum_celatum:1.48893916,Sedum_nokoense:1.48893915):0.22170525,((Sedum_leucocarpum:0.24155282,Sedum_feddei:0.2415528):0.3751738,Sedum_beauverdii:0.6167267):1.093918):1.332723):5.028522):2.439626):12.46095,((((((Sedum_rosei:1.629532649,(Sedum_grammophyllum:0.6909659,(Sedum_triactina:0.06262597,Sedum_leblancae:0.06262575):0.62834):0.9385669):2.23425805,(Sedum_wilsonii:1.35048285,Sedum_pratoalpinum:1.35048255):2.51330785):0.29048255,Sedum_erici-magnusii:4.15427325):2.79441535,(Sedum_fui:6.46668585,(Sedum_przewalskii:5.62348995,(Sedum_somenii:0.03339435,Sedum_didymocalyx:0.033393092):5.590097):0.8431962):0.4820027):0.2008688,((Sedum_correptum:5.4387407,(Sedum_giajae:0.01129235,Sedum_longyanense:0.01129248):5.42744805):1.28533495,(Sedum_muyaicum:0.171785425,Sedum_chauveaudii:0.17178575):6.552289125):0.42548285):1.325696,(((Sedum_celiae:0.59687675,Sedum_semilunatum:0.5968762):2.29705965,Sedum_magniflorum:2.89393585):1.379911,((Sedum_henrici-robertii:0.0966232,Sedum_raymondii:0.09662285):2.6676919,Sedum_wenchuanense:2.76431445):1.50953225):4.20140685):14.497212):1.58929,(((((Sedum_rosthornianum:0.0949407,Sedum_tsinghaicum:0.0949394):0.037133,Sedum_fedtschenkoi:0.1320717):2.1665487,Sedum_wangii:2.2986207):5.716007,(Sedum_barbeyi:0.42608745,Sedum_pampaninii:0.42608815):7.58853985):6.9600968,((((Sedum_heckelii:0.4981915,Sedum_tosaense:0.49819115):1.10508315,Sedum_filipes:1.6032745):8.515462,((Sedum_oligocarpum:0.085988925,Sedum_woronowii:0.08598955):6.6749032,Sedum_bergeri:6.7608928):3.3578452):1.85605085,(((((Sedum_emarginatum:0.562795227,Sedum_longifuniculatum:0.562794875):0.347258775,Sedum_nanchuanense:0.9100548):1.8432272,Sedum_prasinopetalum:2.75328095):7.52781945,(((Sedum_japonicum:1.0042022,Sedum_elatinoides:1.0042022):3.77563345,Sedum_kiangnanense:4.779835684):2.1709435,Sedum_tsiangii:6.95077925):3.33032095):0.65830865,((Sedum_stellariifolium:0.2251668,Sedum_stimulosum:0.22516703):1.5019938,Sedum_obtrullatum:1.7271603):9.21224855):1.035379):2.99993665):9.5870312):9.31128,((Sedum_latentibulbosum:2.50650365,Sedum_polytrichoides:2.5065026):5.536098,Sedum_purdomii:8.04260215):25.8304357):4.767778):10.84603):0.1606966,(((Sedum_dongzhiense:4.4036804,Sedum_fischeri:4.4036814):0.5288996,(Sedum_jiulungshanense:0.4903615,Sedum_phyllanthum:0.4903621):4.442218):11.1467527,(((Sedum_sinoglaciale:0.7711282,(Sedum_cryptomerioides:0.4263484,Sedum_susanneae:0.42634891):0.3447795):8.1996294,Sedum_microsepalum:8.97075771):4.7401413,Sedum_drymarioides:13.7108997):2.3684337):33.5682073):5.81683,((((Hylotelephium_spectabile:4.4707641,((Hylotelephium_bonnafousii:0.341324,Hylotelephium_verticillatum:0.3413242):2.863231,(Hylotelephium_pseudospectabile:2.165398,(Hylotelephium_ewersii:0.5186474,Hylotelephium_pallescens:0.518647):1.646751):1.039157):1.266209):4.442266,((Hylotelephium_viviparum:2.877843,((Hylotelephium_sieboldii:0.458929,Hylotelephium_subcapitatum:0.45892883):2.050964,Hylotelephium_tangchiense:2.50989299):0.3679502):3.077122,(((Hylotelephium_mongolicum:0.9807296,Hylotelephium_erythrostictum:0.9807295):0.1886034,(Hylotelephium_tatarinowii:0.9316237,Hylotelephium_triphyllum:0.9316236):0.2377092):2.448729,(Hylotelephium_angustum:1.3265486,Hylotelephium_mingjinianum:1.32654867):2.2915133):2.336903):2.958065):17.04475,(((Sinocrassula_yunnanensis:2.289633,(Sinocrassula_techinensis:0.98427098,Sinocrassula_longistyla:0.9842707):1.305362):0.675912,Sinocrassula_diversifolia:2.965545):6.475625,(Sinocrassula_ambigua:2.656572,(Sinocrassula_densirosulata:2.301193,Sinocrassula_indica:2.3011932):0.3553788):6.784598):16.51661):4.02923,(((Orostachys_chanetii:0.62353467,(Orostachys_cartilaginea:0.594245,Orostachys_fimbriata:0.5942452):0.029289):0.417934,(Orostachys_minuta:0.55929345,(Orostachys_thyrsiflora:0.09783857,Orostachys_japonica:0.09783877):0.46145545):0.48217398):7.842332,(Orostachys_malacophylla:3.4800916,Orostachys_spinosa:3.480091):5.40371):21.10321):25.47736):0.51809,((((((((Rhodiola_humilis:2.83571189,(Rhodiola_coccinea:1.42047373,(((Rhodiola_subopposita:0.63559064,Rhodiola_recticaulis:0.63559049):0.02244541,Rhodiola_gelida:0.658036):0.3485767,Rhodiola_sinuata:1.0066126):0.413861):1.41523812):0.1119048,((Rhodiola_discolor:1.34510949,Rhodiola_forrestii:1.34510973):0.19681081,Rhodiola_semenovii:1.54192059):1.40569611):1.75416906,(Rhodiola_sherriffii:2.31458852,((Rhodiola_wenchuanensis:0.662891,(Rhodiola_chrysanthemifolia:0.06256767,Rhodiola_kansuensis:0.06256794):0.60032322):1.164937,Rhodiola_atuntsuensis:1.8278282):0.48676062):2.38719706):0.3426595,(((Rhodiola_handelii:0.829255275,(Rhodiola_sachalinensis:0.1007424,Rhodiola_dumulosa:0.10074256):0.72851298):2.547274,Rhodiola_wallichiana:3.37652917):1.199032,(((Rhodiola_himalensis:0.75639182,(Rhodiola_pinnatifida:0.01989654,Rhodiola_sexifolia:0.01989666):0.73649545):0.7559252,(Rhodiola_litwinowii:1.228058285,Rhodiola_pamiroalaica:1.22805825):0.28425887):2.35240288,(Rhodiola_macrocarpa:2.11555014,Rhodiola_quadrifida:2.11555002):1.74917006):0.71084108):0.4688839):0.64295154,((((Rhodiola_heterodonta:0.15234372,Rhodiola_prainii:0.15234375):0.63812738,Rhodiola_yunnanensis:0.79047107):3.04732542,(Rhodiola_tibetica:1.6795744,Rhodiola_tieghemii:1.6795746):2.15822192):1.24985406,(((((Rhodiola_gannanica:0.401690266,Rhodiola_atsaensis:0.401690066):2.85739278,(Rhodiola_hobsonii:1.325317,((Rhodiola_nobilis:0.6517466,Rhodiola_angusta:0.6517465):0,Rhodiola_smithii:0.651746446):0.6735703):1.933766):0.56485088,((Rhodiola_cretinii:0.789867546,Rhodiola_tangutica:0.7898677):1.568551574,Rhodiola_stapfii:2.358419174):1.465514406):0.49889612,(Rhodiola_primuloides:0.657609473,Rhodiola_serrata:0.657609376):3.6652203):0.000371734,((Rhodiola_kashgarica:2.00078771,Rhodiola_rosea:2.00078748):0,Rhodiola_purpureoviridis:2.0007869):2.32241458):0.764449):0.59974624):0.03411678,((((Rhodiola_sacra:4.52576,Rhodiola_bupleuroides:4.52576):0.52028,Rhodiola_fastigiata:5.04604):0.43242,Rhodiola_crenulata:5.47846):0.19683,Rhodiola_kirilowii:5.67529):0.0462234):0.1409766,(((Rhodiola_alsia:2.49454834,(Rhodiola_alterna:0.629110972,Rhodiola_liciae:0.62911079):1.86543766):0,(Rhodiola_ovatisepala:1.3873784,(Rhodiola_calliantha:0.79792666,Rhodiola_stephanii:0.7979266):0.5894519):1.0790137):1.3917414,Rhodiola_junggarica:3.8581335):2.0043566):35.57598,(((Phedimus_middendorffianus:8.5440483,Phedimus_hsinganicus:8.5440482):0.7600815,((Phedimus_floriferus:1.0848676,Phedimus_selskianus:1.0848676):1.4497171,Phedimus_kamtschaticus:2.5345848):6.769545):0.5195403,(Phedimus_hybridus:7.637836,(Phedimus_aizoon:1.444586,Phedimus_odontophyllus:1.444586):6.19325):2.185834):31.6148):14.54399):4.08196,(Kalanchoe_tashiroi:12.8918682,(Kalanchoe_ceratophylla:3.02434576,((Kalanchoe_garambiensis:0.03041188,Kalanchoe_integra:0.03041162):0.43691394,Kalanchoe_spathulata:0.467326):2.55701996):9.86752404):47.17255):26.81702):27.20384):8.35817,((((((((Saxifraga_cardiophylla:1.24408189,Saxifraga_haplophylloides:1.2440815):15.3136351,(Saxifraga_dongchuanensis:2.4216325,Saxifraga_punctulatoides:2.4216323):14.136083):19.09407,((Saxifraga_flaccida:7.4309,(Saxifraga_sheqilaensis:0.60214575,Saxifraga_gonggashanensis:0.6021471):6.8287543):1.791232,(Saxifraga_subomphalodifolia:0.5887153,Saxifraga_ludlowii:0.588715):8.633416):26.429654):27.23622,((((Saxifraga_candelabrum:2.4702502,Saxifraga_drabiformis:2.4702497):3.7633357,(Saxifraga_gongshanensis:0.3521533,Saxifraga_maxionggouensis:0.3521528):5.8814329):25.738044,(((Saxifraga_filifolia:15.7379431,((Saxifraga_sibirica:0.2483088,Saxifraga_granulifera:0.2483079):13.847938,Saxifraga_nangqenica:14.0962489):1.641696):10.65575,(((Saxifraga_signatella:3.0400299,Saxifraga_signata:3.0400311):2.1727337,((Saxifraga_imparilis:1.0845685,Saxifraga_stenophylla:1.08456855):3.5357747,((Saxifraga_gyalana:3.93056655,Saxifraga_miralana:3.93056637):0.4157919,Saxifraga_fortunei:4.34635959):0.2739835):0.5924227):14.856747,(Saxifraga_triaristulata:1.36911392,Saxifraga_brachypodoidea:1.3691117):18.7004):6.324183):0.3503011,(((((Saxifraga_georgei:3.1598838,Saxifraga_ciliatopetala:3.1598815):1.4583163,(Saxifraga_manchuriensis:1.9273152,Saxifraga_elliotii:1.9273151):2.6908833):0.8593179,((((((Saxifraga_pallida:0.09296693,Saxifraga_daochengensis:0.0929662):1.026532826,(Saxifraga_linearifolia:1.032942276,(Saxifraga_tsangchanensis:0.3527401,Saxifraga_wardii:0.3527399):0.680202076):0.08655815):0.705186974,Saxifraga_coarctata:1.8246851):0.227326,Saxifraga_glacialis:2.05201223):0.0015372,Saxifraga_parvula:2.053548):0.2756558,Saxifraga_lepidostolonosa:2.329204178):3.148311):2.728302,(Saxifraga_omphalodifolia:6.04701655,Saxifraga_paiquensis:6.047019):2.1588):15.33676,((Saxifraga_zekoensis:9.3394148,((Saxifraga_sinomontana:1.027567,(Saxifraga_nangxianensis:0.5992302,Saxifraga_forrestii:0.5992279):0.4283366):2.5651343,Saxifraga_filicaulis:3.5927009):5.7467146):1.642027,(Saxifraga_densifoliata:6.18538063,Saxifraga_pratensis:6.1853805):4.796062):12.561137):3.201417):5.227634):2.040436,(Saxifraga_megacordia:3.803677,((Saxifraga_baimashanensis:0.6549883,(Saxifraga_bergenioides:0.3381672,Saxifraga_andersonii:0.3381681):0.3168196):1.63732,(Saxifraga_brachyphylla:1.6819499,Saxifraga_isophylla:1.6819499):0.6103591):1.511368):30.20839):28.87594):11.38402,(((((Saxifraga_tigrina:1.645384,Saxifraga_yezhiensis:1.6453857):2.6608669,Saxifraga_dielsiana:4.3062519):9.4680561,((Saxifraga_subamplexicaulis:6.243627,(Saxifraga_hemisphaerica:5.38372045,Saxifraga_umbellulata:5.38372175):0.85990755):1.095927,Saxifraga_substrigosa:7.339554):6.434752):43.845,(((((Chrysosplenium_nepalense:5.94036,Chrysosplenium_sinicum:5.94036):12.92028,Chrysosplenium_ramosum:18.86064):2.6566505,(((((Chrysosplenium_uniflorum:0.7554141,Chrysosplenium_glossophyllum:0.7554134):1.871853,((Chrysosplenium_griffithii:0.282283965,Chrysosplenium_oxygraphoides:0.2822841):0.9914158,Chrysosplenium_nudicaule:1.27370019):1.3535669):0.9335353,Chrysosplenium_giraldianum:3.5608017):7.148217,((((Chrysosplenium_fuscopuncticulosum:3.1678551,(Chrysosplenium_macrophyllum:0.88137745,(Chrysosplenium_cavaleriei:0.69384672,Chrysosplenium_carnosum:0.69384697):0.18753065):2.28647763):0.8306737,((Chrysosplenium_lanuginosum:0.89734599,Chrysosplenium_jienningense:0.89734549):0.04171941,(Chrysosplenium_microspermum:0.73096818,Chrysosplenium_forrestii:0.73096849):0.20809691):3.059464):3.349786,((Chrysosplenium_absconditicapsulum:0.98362532,Chrysosplenium_flagelliferum:0.98362452):5.1995068,(Chrysosplenium_biondianum:0.94386511,Chrysosplenium_chinense:0.94386501):5.23926681):1.16518278):2.14172,(((Chrysosplenium_delavayi:0.6597361,Chrysosplenium_lixianense:0.6597361):0.56305442,(Chrysosplenium_qinlingense:0.949917,Chrysosplenium_japonicum:0.949917):0.27287352):5.234491,Chrysosplenium_taibaishanense:6.45728152):3.03275378):1.218984):1.6584403,(((Chrysosplenium_sikangense:1.89084695,Chrysosplenium_axillare:1.8908469):0.23207832,(Chrysosplenium_davidianum:1.7562862,(Chrysosplenium_serreanum:0.34077192,Chrysosplenium_wuwenchenii:0.34077214):1.41551418):0.36663902):2.79128078,((Chrysosplenium_hebetatum:0.5244949,Chrysosplenium_lectus-cochleae:0.5244952):1.692829,(Chrysosplenium_pilosum:0.79767882,Chrysosplenium_hydrocotylifolium:0.79767892):1.41964478):2.696882):7.4532531):9.14983):27.07642,Peltoboykinia_tellimoides:48.59371):9.00913,(((((Rodgersia_podophylla:0.8534888,Rodgersia_sambucifolia:0.8534888):2.4180215,(Rodgersia_pinnata:1.499362,Rodgersia_aesculifolia:1.499362):1.772148):4.98932,Astilboides_tabularis:8.26083):10.82206,(((Bergenia_emeiensis:0.63949512,Bergenia_purpurascens:0.63949512):5.54456488,((Bergenia_tianquanensis:1.2161229,(Bergenia_crassifolia:0.6423892,Bergenia_pacumbis:0.6423892):0.5737338):1.0954529,Bergenia_scopulosa:2.3115761):3.8724842):9.62613,(Oresitrophe_rupifraga:5.34907,Mukdenia_rossii:5.34907):10.46112):3.2727):25.33437,(((Tiarella_polyphylla:2.0979884,Mitella_formosana:2.0979884):9.035082,Mitella_nuda:11.13307):31.59785,((Saniculiphyllum_guangxiense:28.91168,Tanakaea_radicans:28.91168):3.70326,((Astilbe_grandis:6.32702808,(Astilbe_macroflora:5.87591308,(Astilbe_longicarpa:0.196705,Astilbe_macrocarpa:0.1967052):5.6792079):0.451115):3.2508321,(Astilbe_rivularis:1.203666,(Astilbe_rubra:0.2735158,Astilbe_chinensis:0.2735158):0.9301504):8.37419388):23.03708):10.11598):1.68634):13.18558):0.016466):4.13885,((((((Saxifraga_lychnitis:9.4887746,Saxifraga_cinerascens:9.4887747):3.4026709,((((Saxifraga_atrata:2.25201549,(Saxifraga_jacquemontiana:1.21347725,(Saxifraga_montanella:0.15385791,Saxifraga_llonakhensis:0.15385511):1.05962049):1.0385377):0,(Saxifraga_minutifoliosa:1.17527997,Saxifraga_chionophila:1.175281):0.8822579):7.128131,(Saxifraga_aristulata:5.93074193,(Saxifraga_epiphylla:2.3223339,(Saxifraga_strigosa:0.3784167,Saxifraga_prattii:0.3784198):1.9439162):3.6084071):3.2549279):2.001343,(((((Saxifraga_wallichiana:0.48302671,(Saxifraga_bronchialis:0.1067774,Saxifraga_heleonastes:0.10677883):0.37624761):0.59810189,(Saxifraga_kwangsiensis:0.9350815,Saxifraga_pellucida:0.935080255):0.1460469):1.3795072,Saxifraga_nambulana:2.4606356):2.922244,((Saxifraga_unguiculata:0.40588652,Saxifraga_oreophila:0.4058856):3.4244217,(Saxifraga_stellariifolia:3.24531942,(Saxifraga_nakaoides:0.293990945,Saxifraga_microgyna:0.29399):2.95133062):0.58498608):1.5525723):4.727014,Saxifraga_lixianensis:10.1098935):1.077119):1.704434):2.59997,(Saxifraga_lumpuensis:7.7881963,((Saxifraga_dahaiensis:3.9374612,Saxifraga_contraria:3.9374599):0.979537,Saxifraga_brevicaulis:4.9169985):2.8712):7.7032199):6.3612141,((((Saxifraga_congestiflora:0.6376098,Saxifraga_dshagalensis:0.6376092):2.4276623,((((Saxifraga_chumbiensis:0.4655302,Saxifraga_gedangensis:0.4655298):1.0520553,(Saxifraga_likiangensis:0.0645234,Saxifraga_nigroglandulifera:0.0645232):1.4530609):1.0308828,(Saxifraga_bulleyana:0.771526259,Saxifraga_versicallosa:0.771523859):1.776941341):0.3143264,(((Saxifraga_flexilis:0.02042275,Saxifraga_xiaozhongdianensis:0.0204252):0.2319166,Saxifraga_perpusilla:0.2523397):0.8166333,Saxifraga_nelsoniana:1.068971004):1.7938208):0.2024793):12.3835984,(((Saxifraga_habaensis:0.94237863,(Saxifraga_sanguinea:0.3401227,Saxifraga_afghanica:0.3401211):0.60225733):5.94018667,(Saxifraga_litangensis:0.06863875,Saxifraga_bijiangensis:0.0686393):6.8139283):0.6494056,(((Saxifraga_mucronulatoides:0.1226773,Saxifraga_sessiliflora:0.122679):0.3538818,Saxifraga_melanocentra:0.4765629):2.396915,(Saxifraga_tangutica:1.83612231,Saxifraga_nana:1.83612487):1.03735199):4.658495):7.9169):5.745129,(((Saxifraga_hengduanensis:0.4756918,Saxifraga_hypericoides:0.4756933):1.2486739,Saxifraga_przewalskii:1.7243653):5.2575238,(((Saxifraga_clavistaminea:1.4165777,Saxifraga_dingqingensis:1.4165774):2.2490686,(Saxifraga_rupicola:0.9952254,Saxifraga_parkaensis:0.9952254):2.6704216):2.023337,((Saxifraga_parva:1.458213,Saxifraga_oresbia:1.4582101):2.8613245,(Saxifraga_lushuiensis:0.32710415,Saxifraga_rotundipetala:0.32710406):3.9924317):1.369447):1.2929057):14.2121103):0.6586297):5.69924,Saxifraga_subsessiliflora:27.55187):32.18191,(((Saxifraga_tibetica:3.3234925,Saxifraga_kingdonii:3.32349):4.2037085,Saxifraga_peplidifolia:7.5271985):20.0858005,(((Saxifraga_moorcroftiana:2.1074053,Saxifraga_atuntsiensis:2.1074057):1.304634,Saxifraga_diversifolia:3.41203839):4.756612,((Saxifraga_engleriana:0.6963736,Saxifraga_glabricaulis:0.6963769):2.7265415,Saxifraga_carnosula:3.422916):4.745734):19.44435):32.12078):2.024376):12.51387):1.140994,(((((((((Saxifraga_finitima:0.084198,Saxifraga_parnassiifolia:0.0842001):1.495877,(Saxifraga_gemmipara:1.2927345,(Saxifraga_caveana:0.08191365,Saxifraga_setulosa:0.0819119):1.2108223):0.2873421):2.317893,(Saxifraga_zayuensis:0.9840455,Saxifraga_elliptica:0.9840441):2.913925):8.986842,Saxifraga_smithiana:12.884811):5.947601,(((Saxifraga_kingiana:4.7125983,Saxifraga_hookeri:4.71259511):0.0692687,(((Saxifraga_decussata:0.37891985,Saxifraga_pulvinaria:0.378921):1.078556,(Saxifraga_doyalana:0.77547735,(Saxifraga_kongboensis:0.2105691,Saxifraga_josephii:0.2105692):0.5649047):0.6820014):1.097333,Saxifraga_egregioides:2.554808):2.227057):7.959789,(Saxifraga_divaricata:1.9706973,(Saxifraga_davidii:0.6254378,Saxifraga_tentaculata:0.6254375):1.3452596):10.7709574):6.090758):15.351633,(((Saxifraga_glaucophylla:0.33533593,Saxifraga_gouldii:0.33533811):2.68377029,((Saxifraga_hirculus:0.30845385,Saxifraga_heteroclada:0.30845681):0.5604261,Saxifraga_champutungensis:0.868879031):2.1502262):17.4298984,((Saxifraga_erectisepala:0.2827041,Saxifraga_dianxibeiensis:0.2827031):0.8074032,Saxifraga_montana:1.0901054):19.3588997):13.73504):15.22072,((Saxifraga_benzilanensis:4.4389049,Saxifraga_medogensis:4.438904725):16.7161393,(((((Saxifraga_clivorum:0.3912467,Saxifraga_erinacea:0.39124774):3.037533,(Saxifraga_mucronulata:2.864592,Saxifraga_heterotricha:2.8645922):0.5641879):5.139864,(((Saxifraga_implicans:2.399018,(Saxifraga_rizhaoshanensis:0.4824685,Saxifraga_angustata:0.4824682):1.916551):3.349999986e-06,Saxifraga_macrostigmatoides:2.39902435):1.92452765,Saxifraga_decora:4.323552):4.245093):3.0781,Saxifraga_laciniata:11.646746):2.911358,((Saxifraga_sediformis:0.8542749,Saxifraga_jainzhuglaensis:0.8542739):0.0063194,Saxifraga_daliensis:0.8605944):13.6975104):6.596943):28.249721):15.04478,((((Saxifraga_nigroglandulosa:6.2284105,(((Saxifraga_monantha:1.4305032,(Saxifraga_tatsienluensis:0.58944658,Saxifraga_peraristulata:0.58944711):0.84105742):0.3896362,(Saxifraga_yarlungzangboensis:1.79762639,(Saxifraga_pseudoparvula:0.53810451,Saxifraga_zhidoensis:0.53810508):1.25952189):0.02251401):1.6949122,(((Saxifraga_giraldiana:1.2161787,Saxifraga_taraktophylla:1.21617897):0.5895876,(Saxifraga_diffusicallosa:0.826412666,Saxifraga_chrysanthoides:0.826413266):0.979352534):0.0352652,(Saxifraga_subaequifoliata:0.2806737,Saxifraga_nanella:0.2806748):1.5603568):1.674022):2.7133568):7.317089,((((Saxifraga_punctulata:0.25782712,Saxifraga_rufescens:0.25782692):0.049216,Saxifraga_brachypoda:0.30704292):2.322592,Saxifraga_deqenensis:2.6296347):6.619663,(Saxifraga_pseudohirculus:5.722597,Saxifraga_eglandulosa:5.722597):3.526701):4.2962008):0.8020172,(Saxifraga_unguipetala:5.0923378,(Saxifraga_ludingensis:4.6954769,(Saxifraga_consanguinea:2.154239,Saxifraga_egregia:2.15424):2.541238):0.3968602):9.255179):17.04655,(((((Saxifraga_saginoides:2.1540143,Saxifraga_subtsangchanensis:2.1540143):4.7015407,(Saxifraga_hirculoides:0.0427028365,Saxifraga_auriculata:0.0427031065):6.812851764):0.4769788,(((Saxifraga_mengtzeana:0.778081,(Saxifraga_culcitosa:0.0028979,Saxifraga_subternata:0.00290035):0.77518345):1.121565,(Saxifraga_cordigera:0.88957,Saxifraga_uninervia:0.8895696):1.010075):0.4633217,Saxifraga_cacuminum:2.36296895):4.9695655):14.7780587,((Saxifraga_wenchuanensis:0.6051821,Saxifraga_yushuensis:0.6051817):7.2688163,((Saxifraga_gemmigera:0.1738616,Saxifraga_nanelloides:0.1738611):0.3229835,Saxifraga_sphaeradena:0.4968446):7.3771534):14.2365937):0.6937553,(((Saxifraga_aurantiaca:0.9591251,(Saxifraga_diapensia:0.3526103,Saxifraga_loripes:0.3526119):0.6065116):3.086275,Saxifraga_heterocladoides:4.0453995):15.286458,((Saxifraga_dongwanensis:0.55472477,(Saxifraga_pulchra:0.2506974,(Saxifraga_elatinoides:0.192501295,Saxifraga_insolens:0.192499285):0.058194915):0.3040265):6.3345648,(Saxifraga_draboides:5.2995878,(Saxifraga_pardanthina:2.387596,Saxifraga_stella-aurea:2.38759584):2.9119928):1.5896977):12.4425705):3.47249):8.589719):33.05548):9.61476,(((((Saxifraga_balfourii:7.99207,Saxifraga_brunonis:7.99207):4.58931,Saxifraga_hispidula:12.58138):8.25619,Saxifraga_cernua:20.83757):7.78111,Saxifraga_oppositifolia:28.61868):31.13615,Saxifraga_stolonifera:59.75483):14.309476):1.348714):11.97558,(((((Ribes_moupinense:3.59721776,(Ribes_latifolium:1.1262138,Ribes_pubescens:1.1262137):2.4710042):0.94992814,(Ribes_horridum:3.951127732,Ribes_ambiguum:3.95112766):0.5960183):2.571164,(((Ribes_xizangense:1.1974528,Ribes_vilmorinii:1.19745273):0.3192244,(Ribes_formosanum:0.4409411,Ribes_fuyunense:0.44094108):1.075736):3.50317134,(((Ribes_glabricalycinum:0.69105074,Ribes_pulchellum:0.691050391):1.579558,((Ribes_griffithii:0.13514743,Ribes_diacanthum:0.13514734):1.0093251,(Ribes_stenocarpum:1.026434191,Ribes_setchuense:1.02643449):0.1180382):1.126136):0.6794766,Ribes_giraldii:2.95008504):2.0697634):2.0984616):1.49377816,(((Ribes_viridiflorum:5.96081488,((((Ribes_saxatile:1.79764488,Ribes_tenue:1.79764498):0.4720165,Ribes_henryi:2.26966124):0.613405,(Ribes_pseudofasciculatum:2.12394754,Ribes_hunanense:2.12394743):0.7591189):2.7113958,(Ribes_glabrifolium:4.78892884,((((Ribes_takare:0.2616258,Ribes_triste:0.23251105):0,Ribes_fasciculatum:0.26162572):0.3236576,Ribes_burejense:0.55616884):3.8195555,(Ribes_aciculare:4.36350314,(Ribes_fargesii:2.16712905,Ribes_palczewskii:2.167128882):2.196374):0.0122213):0.4132044):0.8055334):0.3663527):1.339664,(((Ribes_laurifolium:1.078476418,Ribes_tianquanense:1.078476328):0.671235312,(((Ribes_luridum:0.0923794,Ribes_altissimum:0.0923794):0.15332874,Ribes_davidii:0.24570809):0.05496866,Ribes_procumbens:0.30067668):1.44903504):1.83647,(Ribes_meyeri:1.872277,((Ribes_longiracemosum:0.79394948,(Ribes_alpestre:0.793948902,Ribes_humile:0.793948901):5.900000417e-07):0.67822471,Ribes_rubrisepalum:1.47217411):0.40010274):1.713905):3.714297):0.8232735,((Ribes_maximowiczii:0.433058,Ribes_franchetii:0.43305809):2.04601344,(((Ribes_laciniatum:0.39813069,Ribes_heterotrichum:0.3981305):0.17852708,(Ribes_mandshuricum:0.27108753,Ribes_komarovii:0.27108754):0.3055702):1.479384,Ribes_kialanum:2.05604164):0.4230298):5.644681):0.48833586):0.60155784,((Ribes_rubrum:8.09622,Ribes_himalense:8.09622):0.2167,(((Ribes_glaciale:1.08418,Ribes_maximowiczianum:1.08418):0.28428,Ribes_soulieanum:1.36846):4.26515,Ribes_orientale:5.63361):2.67931):0.90072624):78.17495376):7.20146,(((Itea_yangchunensis:4.7765292,((Itea_coriacea:1.0406626,Itea_indochinensis:1.0406627):0.8679731,(Itea_kwangsiensis:1.4565472,(Itea_parviflora:0.2515802,Itea_tenuinervia:0.2515801):1.204967):0.4520886):2.8678933):4.033618,(((Itea_chinensis:1.00605629,Itea_macrophylla:1.0060561):1.71055,(Itea_riparia:0.03049817,Itea_oldhamii:0.03049759):2.686108):0.786094,(Itea_ilicifolia:2.68219429,(Itea_amoena:0.6513332,Itea_omeiensis:0.6513328):2.0308609):0.8205058):5.307447):0.1347629,((Itea_yunnanensis:0.4127068,Itea_glutinosa:0.4127069):7.27628429,Itea_kiukiangensis:7.68899109):1.25591871):85.64515):27.85339):2.55517):0.04799,((((((Daphniphyllum_longeracemosum:3.7454681,((Daphniphyllum_himalense:0.7502482,Daphniphyllum_macropodum:0.75024815):0.0541329,Daphniphyllum_angustifolium:0.80438113):2.9410871):2.0733,(Daphniphyllum_subverticillatum:4.2895311,(Daphniphyllum_calycinum:1.7117571,Daphniphyllum_oldhamii:1.711757105):2.577774):1.529237):0.9960719,(Daphniphyllum_chartaceum:6.2373321,(Daphniphyllum_majus:0.2847221,Daphniphyllum_paxianum:0.2847223):5.95261):0.5775079):82.59779,(((Semiliquidambar_chingii:13.81895,(Semiliquidambar_caudata:0.6723,Semiliquidambar_cathayensis:0.6723):13.14665):0.3287,((Altingia_excelsa:6.2927672,((Altingia_multinervis:3.5680693,Altingia_yunnanensis:3.568069):2.2229637,(Altingia_tenuifolia:4.1806024,(Liquidambar_acalycina:1.128387,(Altingia_obovata:1.0245718,(Altingia_siamensis:0.611028,Altingia_chinensis:0.61102783):0.4135437):0.1038151):3.0522155):1.6104307):0.5017342):0.2738128,(Altingia_gracilipes:4.16331,Liquidambar_formosana:4.16331):2.40327):7.58107):75.15242,((((Rhodoleia_stenopetala:0.535886,Rhodoleia_championii:0.5358861):2.900724,((Rhodoleia_henryi:1.798548695,(Rhodoleia_macrocarpa:0.209622,Rhodoleia_forrestii:0.2096221):1.588926595):0,Rhodoleia_parvipetala:0.7500881):2.686522):27.84344,(Exbucklandia_tonkinensis:5.8142,(Exbucklandia_longipetala:2.18155,Exbucklandia_populnea:2.18155):3.63265):25.46585):52.72002,((((((((Eustigma_lenticellatum:0.4445235,Eustigma_oblongifolium:0.4445235):0.3759565,Eustigma_balansae:0.82048):8.33041,(Sinowilsonia_henryi:7.35854,Fortunearia_sinensis:7.35854):1.79235):2.40668,Parrotia_subaequalis:11.55757):1.69509,((((Distyliopsis_tutcheri:0.68650515,Distyliopsis_laurifolia:0.68650525):0.93996395,Distyliopsis_dunnii:1.6264691):0.2133809,((Distyliopsis_salicifolia:0.16171418,Distyliopsis_yunnanensis:0.1617142):1.514573,((((((Distylium_racemosum:0.020737475,Distylium_chungii:0.020737485):0.1863519,(Distylium_chinense:0.01506568,Distylium_buxifolium:0.0150656878):0.18985212):0,(Distylium_elaeagnoides:0.07372759,Distylium_macrophyllum:0.073727587):0.133361795):0.02252218,(((Distylium_gracile:0.01283019,Distylium_pingpienense:0.012830197):0.166932504,(Distylium_cuspidatum:0.06740147,Distylium_dunnianum:0.067401475):0.112361224):0.03006513,(Distylium_myricoides:0.1905902062,Distylium_tsiangii:0.19059021):0.019237624):0.017612166):0.7672773,Sycopsis_triplinervia:0.9947173):0.4455127,Sycopsis_sinensis:1.44023):0.2360572):0.1635628):5.52984,Hamamelis_mollis:7.36969):5.88297):3.44209,(Loropetalum_lanceum:10.35467,((Loropetalum_subcordatum:0.6874551,(Corylopsis_henryi:0.126309957,((((Corylopsis_brevistyla:0.06766304,((Corylopsis_platypetala:0.01585299,Corylopsis_pauciflora:0.01585299):0.03496313,Corylopsis_glaucescens:0.050816116):0.01684692):0.045317093,((((Corylopsis_stelligera:0.010872746,(Corylopsis_yunnanensis:0.001018492,Corylopsis_omeiensis:0.001018492):0.009854249):0.01112688,Corylopsis_velutina:0.021999621):0.05968096,((Corylopsis_multiflora:0.03659722339,Corylopsis_yui:0.03659722939):0.00205314361,(Corylopsis_rotundifolia:0.036804488,Corylopsis_veitchiana:0.036804488):0.00184586):0.04303021):0.024247409,((Corylopsis_glandulifera:0.026367135,Corylopsis_sinensis:0.026367137):0.03570879,(Corylopsis_trabeculosa:0.037600688,Corylopsis_microcarpa:0.037600692):0.024475233):0.043852067):0.007052143):0.01040897,(Corylopsis_alnifolia:0.1189677295,Corylopsis_obovata:0.1189677295):0.004421359):0.001634022,Corylopsis_willmottiae:0.125023127):0.00128687):0.5611451):1.6008089,Loropetalum_chinense:2.288264):8.066406):6.34008):14.38908,Disanthus_cercidifolius:31.08383):7.21704,(Mytilaria_laosensis:17.64843,Chunia_bucklandioides:17.64843):20.65244):45.6992):5.3):0.11256):1.69948,Cercidiphyllum_japonicum:91.11211):26.17033,((Paeonia_obovata:3.578181,((Paeonia_decomposita:0.29403476,Paeonia_cathayana:0.29403456):3.14049044,(Paeonia_intermedia:0.0638754,Paeonia_sterniana:0.06387539):3.3706496):0.143656):8.493349,(((Paeonia_anomala:2.41748692,Paeonia_rockii:2.41748696):2.72224618,(Paeonia_lactiflora:5.07371052,(((Paeonia_suffruticosa:0.4178389,Paeonia_ludlowii:0.4178387):0.51095602,Paeonia_mairei:0.92879472):3.492701,Paeonia_delavayi:4.421496):0.6522148):0.06602258):6.007195,((Paeonia_ostii:4.6255629,Paeonia_jishanensis:4.6255627):5.845995,(Paeonia_emodi:3.8876184,Paeonia_qiui:3.8876184):6.5839393):0.6753704):0.9246019):105.2109):7.76417):5.80489):0.39745,((((((((((Phacellaria_glomerata:0.18109897,Dendrotrophe_umbellata:0.1810993):1.9137901,(Phacellaria_fargesii:1.4912293,(((Phacellaria_caulescens:0.0347598,Phacellaria_rigidula:0.03475987):0.1843987,Phacellaria_compressa:0.2191587):0.7425515,Phacellaria_tonkinensis:0.96171018):0.5295193):0.6036597):6.394951,(((Dendrotrophe_granulata:0.135687,Dendrotrophe_platyphylla:0.135687):8.0036472,(Dendrotrophe_varians:0.8229374,Dendrotrophe_buxifolia:0.82293748):7.316397):0.0082288,Dendrotrophe_polyneura:8.147563):0.342277):86.5708,((((Viscum_nudum:8.2165894,(Viscum_multinerve:5.023004,((Viscum_ovalifolium:0.10880585,Viscum_fargesii:0.108806):0.696164,(Viscum_yunnanense:0.804969,Viscum_liquidambaricola:0.8049688):9.999999975e-07):4.218033):3.193586):46.70015,((Viscum_articulatum:5.7277102,(Viscum_loranthi:1.2549591,(Viscum_coloratum:0.8404189,Viscum_album:0.8404216):0.4145392):4.472752):0.5324389,(Viscum_diospyrosicola:1.0003045,Viscum_monoicum:1.0003049):5.259845):48.65659):10.46079,(Arceuthobium_oxycedri:5.35858,((Arceuthobium_pini:0.7785998,Arceuthobium_tibetense:0.7786):2.227429,(Arceuthobium_sichuanense:0.45669397,Arceuthobium_chinense:0.456694):2.549335):2.352551):60.01895):1.92362,Korthalsella_japonica:67.30115):27.75949):9.67684,((Scleropyrum_wallichianum:24.96665,Pyrularia_edulis:24.96665131):74.0387,((((Cansjera_rheedei:21.842621,(Opilia_amentacea:3.15613,Urobotrya_latisquama:3.15613):18.68649):0.06293,Lepionurus_sylvestris:21.90555):5.16277,Champereia_manillana:27.06832):64.25892,Osyris_quadripartita:91.32724):7.67811):5.73213):0.84536,(((((Thesium_emodi:4.149914,Thesium_arvense:4.1499144):0.0391656,Thesium_bomiense:4.1890822):15.142599,(Thesium_remotebracteatum:18.0632686,((((Thesium_psilotoides:0.8671052,Thesium_longifolium:0.8671048):2.4223302,Thesium_jarmilae:3.2894359):0.3987721,Thesium_refractum:3.688207):1.101622,Thesium_longiflorum:4.78983):13.27344):1.268411):5.472541,(((Thesium_chinense:0.44771248,(Thesium_brevibracteatum:0.3241251,Thesium_cathaicum:0.32412454):0.1235864):1.9569221,(Thesium_himalense:0.7506172,Thesium_ramosoides:0.75061816):1.6540158):0,Thesium_tongolicum:2.4046341):22.399586):50.80136,(Buckleya_henryi:2.835576,Buckleya_graebneriana:2.835576):72.770005):29.97726):4.04036,(((((Macrosolen_geminatus:0.807252,Macrosolen_tricolor:0.807252):1.345898,Macrosolen_robinsonii:2.1531492):16.93211,(Macrosolen_bibracteolatus:6.067281,Macrosolen_cochinchinensis:6.0672802):13.01798):40.07135,(((((Helixanthera_guangxiensis:1.0428918,Helixanthera_parasitica:1.0428916):14.3821689,(Helixanthera_sampsonii:4.726073,(Helixanthera_scoriarum:1.653236,Helixanthera_pulchra:1.653236):3.072836):12.42068):0,Helixanthera_terrestris:17.14675285):15.65328,((((Helixanthera_coccinea:0.9775984,Tolypanthus_esquirolii:0.977598):23.61164,Tolypanthus_maclurei:24.5892384):5.54087,(((Taxillus_sutchuenensis:0.0937587,Taxillus_theifer:0.0937593):6.40469,(((Taxillus_thibetensis:0.7605064,Taxillus_kaempferi:0.7605064):2.8235296,(Taxillus_umbellifer:3.45775954,Taxillus_pseudochinensis:3.4577594):0.1262762):1.39388,(Taxillus_balansae:4.878527,(((Scurrula_chingii:1.297122626,((Scurrula_gongshanensis:0.2551897855,Scurrula_Pulverulenta:0.25518969):0.07023068,Scurrula_parasitica:0.32542043):0.97170216):0.07663581,Scurrula_elata:1.37375826):3.30958152,((Scurrula_notothixoides:0.37160243,Scurrula_phoebe-formosanae:0.3716026):1.35508832,((Scurrula_atropurpurea:0.64570344,Scurrula_ferruginea:0.64570344):0.82536608,Scurrula_buddleioides:1.4710695):0.25562132):2.956649):0.19518688):0.099389):1.520533):11.985601,(((Taxillus_tsaii:0.145322,Taxillus_liquidambaricola:0.145322):3.617652,Taxillus_levinei:3.76297404):9.089358,(((Taxillus_vestitus:1.6935731,((Taxillus_chinensis:0.1393026,Taxillus_sericus:0.139302):1.204159,Taxillus_delavayi:1.3434613):0.350112):2.347465,Taxillus_limprichtii:4.041039):1.687022,(Taxillus_caloreas:1.1277916,Taxillus_nigrans:1.1277924):4.600268):7.124272):5.631718):11.64606):0.48867,Dendrophthoe_pentandra:30.61878):0.45956):21.84886,(((Loranthus_guizhouensis:0.28872827,Loranthus_kaoi:0.288728):2.507998,(Loranthus_lambertianus:1.5766992,(Loranthus_delavayi:0.790453,Loranthus_tanakae:0.790453):0.786246):1.220027):6.214034,Loranthus_pseudo-odoratus:9.01076):43.91644):6.22941):44.31593,(Olax_acuminata:92.4117,((((Schoepfia_griffithii:0.06312792,Schoepfia_fragrans:0.06312792):0.02719946,Schoepfia_chinensis:0.09032738):0.01576262,Schoepfia_jasminodora:0.10609):18.03808,(Olax_imbricata:1.01002,Olax_austrosinensis:1.01002):17.13415):74.26753):11.06084):6.15066):10.3644,(Malania_oleifera:46.15126,Ximenia_americana:46.15126):73.83634):1.72042,Erythropalum_scandens:121.708):8.92992,((((((((((Brachystemma_calycinum:13.58695,Sagina_procumbens:13.58695):5.78587,(Sagina_japonica:1.1612491,(Sagina_Saginoides:0.21474428,Sagina_maxima:0.2147445):0.9465048):18.21157):27.46971,((((Minuartia_biflora:0.4919808,Minuartia_verna:0.4919808):2.560605,Minuartia_macrocarpa:3.0525855):4.9921752,(Minuartia_litwinowii:1.145427,(Minuartia_kashmirica:0.56165455,(Minuartia_kryloviana:0.5350401,Minuartia_regeliana:0.5350394):0.0266151):0.5837715):6.899334):20.93398,(Minuartia_laricina:4.7969205,Minuartia_arctica:4.7969205):24.18182):17.86379):25.9743,(((Thylacospermum_caespitosum:25.86848,Spergula_arvensis:25.86848):29.25015,(((Spergularia_diandra:0.1565083,Spergularia_marina:0.1565083):0.3244201,Spergularia_rubra:0.4809283):2.2646516,Spergularia_media:2.74558):52.37305):17.16504,((((((Lepyrodiclis_stellarioides:2.5342956,(Pseudostellaria_tibetica:1.1923159,Pseudostellaria_davidii:1.1923158):1.3419802):5.7187038,(((Pseudostellaria_polymorpha:5.383254,(Pseudostellaria_heterantha:0.5126422,(Pseudostellaria_tianmushanensis:0.0925685,Pseudostellaria_japonica:0.0925684):0.4200745):4.870611):1.6757273,(Pseudostellaria_rupestris:1.0929914,Pseudostellaria_heterophylla:1.092991):5.9659913):0.0455727,(Pseudostellaria_himalaica:1.6892974,Pseudostellaria_helanshanensis:1.6892975):5.4152566):1.148446):11.85951,(Lepyrodiclis_holosteoides:3.8748,Pseudostellaria_sylvatica:3.8748):16.23771):13.13394,((((Cerastium_cerastoides:3.28730017,(((((Cerastium_pauciflorum:0.30055161,(Cerastium_falcatum:0.271246167,Cerastium_szechuense:0.271246067):0.02930568):0.945370053,(Cerastium_thomsonii:1.16614694,Cerastium_wilsonii:1.16614704):0.07977486):0.9527891,Cerastium_baischanense:2.19871099):0.0503598,(Cerastium_dichotomum:0.78891184,Cerastium_davuricum:0.78891175):1.46015897):0.2170194,Cerastium_subpilosum:2.4660903):0.8212102):0.1232397,(Cerastium_limprichtii:2.4249097,((((Cerastium_pusillum:0.47024109,Cerastium_lithospermifolium:0.4702411):0.02320851,((Cerastium_parvipetalum:0.236841893,Cerastium_fontanum:0.2368418):0.17725043,Cerastium_glomeratum:0.41409203):0.07935747):0.8052258,Cerastium_morrisonense:1.29867564):0.8883138,((Cerastium_furcatum:0.49704056,Cerastium_arvense:0.49704066):0.01594276,(Cerastium_tianschanicum:0.01363101,Cerastium_takasagomontanum:0.01363111):0.49935231):1.67400598):0.2379203):0.9856304):16.26057,Holosteum_umbellatum:19.67111):3.64927,((((Stellaria_longifolia:0.07294,Stellaria_graminea:0.07294):14.63479,Stellaria_alsine:14.70773):2.122193,(((Stellaria_decumbens:1.029076,Stellaria_parviumbellata:1.0290763):0.5929123,Stellaria_cherleriae:1.6219892):14.83812,((Stellaria_gyangtseensis:0.317168515,Stellaria_omeiensis:0.317168145):2.280040255,(Stellaria_infracta:1.19188609,Stellaria_patens:1.19188579):1.40532231):13.8629):0.3698145):1.168617,((((Stellaria_neglecta:8.42629,Stellaria_media:8.42629):1.40716,Stellaria_nemorum:9.83345):5.12869,Myosoton_aquaticum:14.96214):1.6898661,(((Stellaria_winkleri:8.6226983,(((Stellaria_oxycoccoides:0.05518958,Stellaria_bistyla:0.05518949):1.1219983,(((Stellaria_brachypetala:0.32718131,Stellaria_lanipes:0.3271811):0.1651367,Stellaria_nipponica:0.4923178):0.3429117,Stellaria_alaschanica:0.8352295):0.3419581):2.012449,(Stellaria_imbricata:0.8876422,(Stellaria_irrigua:0.6719994,(Stellaria_subumbellata:0.1587194,Stellaria_lanata:0.1587194):0.5132798):0.2156431):2.3019943):5.433062):4.324925,(((Stellaria_uda:2.2946267,(Stellaria_palustris:0.4358501,(Stellaria_amblyosepala:0.0027612,Stellaria_mainlingensis:0.002761):0.4330892):1.8587763):2.288944,(((Stellaria_umbellata:1.99306421,Stellaria_radians:1.993064205):0.5314447,Stellaria_pusilla:2.52450943):1.3484756,((Stellaria_salicifolia:0.652201995,Stellaria_petiolaris:0.652201695):0.893481205,(Stellaria_martjanovii:1.40925628,Stellaria_vestita:1.40925605):0.1364269):2.3273017):0.7105859):1.893712,(((Stellaria_chinensis:1.7096659,Stellaria_arisanensis:1.7096662):0.6579256,(Stellaria_crassifolia:1.56718178,Stellaria_zangnanensis:1.56718179):0.80041001):0.5232346,(Stellaria_soongorica:1.26103809,(Stellaria_nepalensis:0.7262133,(Stellaria_gyirongensis:0.26863028,Stellaria_reticulivena:0.2686302):0.4575829):0.53482489):1.62978821):3.5864563):6.470341):1.8443183,((Stellaria_petraea:8.5900038,(Stellaria_wushanensis:6.2581466,((Stellaria_henryi:0.6103343,Stellaria_arenarioides:0.6103345):4.7708835,(Stellaria_ovatifolia:3.0793213,(Stellaria_bungeana:2.2709921,(Stellaria_pilosoides:0.92534109,(Stellaria_monosperma:0.0815273505,Stellaria_discolor:0.08152751):0.8438135):1.3456511):0.8083295):2.3018966):0.8769288):2.331857):4.14876,((((Stellaria_dianthifolia:0.347506,Stellaria_delavayi:0.34750642):0.8300737,Stellaria_souliei:1.17758):0.296880756,((Stellaria_yunnanensis:0.530751928,Stellaria_dichotoma:0.530751928):0.678100072,Stellaria_filicaulis:1.2088519):0.265608756):0.472263084,Stellaria_congestiflora:1.94672384):10.79203986):2.0531783):1.860064):1.346534):5.32184):9.92607):31.6852,(Arenaria_serpyllifolia:37.77076,(Moehringia_umbrosa:20.35713,(Moehringia_lateriflora:4.30839,Moehringia_trinervia:4.30839):16.04874):17.41363):27.16089):5.37357,(((((((Lychnis_chalcedonica:0.5934162,Lychnis_cognata:0.5934167):3.2906005,(Lychnis_senno:1.3998661,(Lychnis_wilfordii:0.53311774,Lychnis_coronata:0.5331187):0.8667486):2.4841497):3.6527638,Lychnis_fulgens:7.5367796):29.8623,((((Silene_noctiflora:29.04193,Silene_baccifera:29.04193):0.04011,(Silene_latifolia:23.30855,Silene_vulgaris:23.30855):5.77349):0.92007,((Silene_firma:3.46368,Silene_aprica:3.46368):5.37823,(Silene_wardii:0.16348,Silene_nepalensis:0.16348):8.67843):21.1602):7.0290245,((((((((Silene_fortunei:2.15157629,(Silene_lineariloba:0.945427,(Silene_gracilenta:0.1059701,Silene_capitata:0.10597):0.8394567):1.2061494):1.3895073,((Silene_tatarinowii:0.3973531,Silene_phoenicodonta:0.3973518):1.59752612,Silene_zhoui:1.99487922):1.54620488):1.999999995e-06,Silene_tubiformis:3.5410863):6.02355332,(Silene_cardiopetala:3.654997093,(Silene_odoratissima:2.88705706,Silene_chodatii:2.88705612):0.76794068):5.90964232):6.001983,(((Silene_delavayi:0.90897544,Silene_monbeigii:0.90897564):3.97506596,(Silene_karaczukuri:4.47889773,Silene_altaica:4.47889872):0.40514338):4.69008204,(Silene_incurvifolia:5.33750406,Silene_herbilegorum:5.33750356):4.23662068):5.99249808):0.150365,(Silene_repens:0.3364998,Silene_stewartiana:0.3364993):15.38048632):2.270558,((Silene_rubricalyx:0.3054977,Silene_puranensis:0.3054966):0.3148391,Silene_bilingua:0.6203368):17.36720782):4.36286768,((((((Silene_esquamata:0.23382154,Silene_kungessana:0.2338196):2.34498239,(Silene_suaveolens:2.1498504,Silene_lhassana:2.14985049):0.42895229):5.612342,Silene_dawoensis:8.191143475):11.46577188,((Silene_morrisonmontana:6.95554526,(((Silene_foliosa:0.51423579,Silene_atrocastanea:0.51423579):3.57188584,Silene_otites:4.08612223):0.87699997,((Silene_tianschanica:0.149162355,Silene_batangensis:0.149162355):1.172624495,(Silene_gracilicaulis:1.20293997,Silene_holopetala:1.20294024):0.11884573):3.641336):1.99242279):3.23201241,((((Silene_himalayensis:1.56527084,((((Silene_khasiana:0.48736341,Silene_oblanceolata:0.48736344):0.36154639,Silene_wolgensis:0.84890955):0.47393119,Silene_alexandrae:1.32284269):0.02497851,Silene_pseudofortunei:1.3478199):0.21745147):0.18776883,Silene_salicifolia:1.7530407):4.408321,((Silene_kialensis:1.1210186,(Silene_yetii:0.30113015,Silene_indica:0.3011285):0.8198891):3.7856071,((Silene_seoulensis:2.35341577,Silene_trachyphylla:2.3534148):0.2591959,(Silene_grandiflora:1.36276279,(Silene_nigrescens:0.09669129,Silene_principis:0.09669102):1.266072):1.24984801):2.294014):1.254735):1.775354,((((Silene_chungtienensis:1.2525961,(Silene_lamarum:0.13833531,(Silene_dumetosa:0.0362531,Silene_pubicalycina:0.03625214):0.10208421):1.11426039):0.4919792,Silene_hupehensis:1.74457623):3.014204,(Silene_multifurcata:3.51221937,(Silene_muliensis:1.2379937,Silene_songarica:1.2379945):2.27422517):1.24656053):2.560273,Silene_alaschanica:7.3190536):0.6176613):2.250843):9.46935947):1.33805812,((Silene_tibetica:0.33674669,Silene_orientalimongolica:0.33674639):1.711794,(Silene_karekirii:0.2306324,Silene_pseudotenuis:0.2306331):1.81790755):18.94643524):1.289021,(((((Silene_yunnanensis:3.18184044,Silene_jenisseensis:3.18183807):1.14190832,(Silene_rosiflora:1.60353746,Silene_asclepiadea:1.60353904):2.72020906):0.73609838,Silene_lichiangensis:5.05984697):6.23393856,((Silene_longicornuta:5.65583078,Silene_ningxiaensis:5.65583185):3.642129605,((((Silene_sveae:0.5011077,(Silene_komarovii:0.17136511,Silene_conoidea:0.17136638):0.32974071):0.6396303,(Silene_zhongbaensis:0.15706132,Silene_caespitella:0.15706327):0.9836747):3.19912789,Silene_linnaeana:4.339863995):2.337065,((Silene_subcretacea:0.276020063,Silene_huguettiae:0.276020263):1.58428862,Silene_nangqenensis:1.86031055):4.81662032):2.621030795):1.995823445):3.67015997,((((((Silene_viscidula:0.66409689,(Silene_nana:0.323882,Silene_atsaensis:0.3238817):0.34021479):1.027713435,Silene_cashmeriana:1.691810115):1.434117085,Silene_moorcroftiana:3.12592791):1.83962658,(Silene_macrostyla:0.49959505,(Silene_davidii:0.290377005,Silene_scopulorum:0.290377945):0.209217295):4.46595929):3.399277,(((Silene_platyphylla:0.02439839,Silene_incisa:0.02439903):1.51568816,Silene_graminifolia:1.54008719):0.1070384,(Silene_quadriloba:0.60351491,(Silene_qiyunshanensis:0.45172724,Silene_napuligera:0.45172784):0.15178707):1.04361069):6.71770589):1.65070088,(Silene_melanantha:7.03222804,((Silene_adenocalyx:2.15915505,(Silene_bungei:0.63911507,(Silene_koreana:0.31471839,Silene_borysthenica:0.31471829):0.32439671):1.5200406):0.8836627,(Silene_namlaensis:1.51932532,(Silene_gonosperma:1.224194885,Silene_otodonta:1.22419424):0.29513128):1.52349228):3.98940969):2.98330388):4.94841233):7.32005179):0.06641661):14.6807215):0.3679455):30.37377,Arenaria_bryophylla:67.77285):1.05381,(((((((((Dianthus_acicularis:0.113866,Dianthus_orientalis:0.11386602):0.1550351,Dianthus_palinensis:0.2689011):0.6491209,(Dianthus_barbatus:0.3099296,Dianthus_superbus:0.3099296):0.6080924):4.210214,(((Dianthus_turkestanicus:1.5193304,Dianthus_kuschakewiczii:1.5193303):1.0609137,(Dianthus_semenovii:2.208026,Dianthus_soongoricus:2.2080262):0.372218):0.8256638,Dianthus_hoeltzeri:3.405908):1.722328):0.799304,(Dianthus_pygmaeus:2.3590929,((Dianthus_ramosissimus:0.8475953,Dianthus_repens:0.8475953):0.9639138,(Dianthus_elatus:0.6154439,Dianthus_longicalyx:0.61544424):1.196065):0.5475839):3.568447):9.62699,Petrorhagia_alpina:15.55453):15.18275,Acanthophyllum_pungens:30.737281):15.96922,(((Gypsophila_licentiana:4.21311088,(Gypsophila_capituliflora:0.7772685,(Gypsophila_altissima:0.3064784,Gypsophila_muralis:0.3064786):0.4707905):3.435842):0.1750102,(((Gypsophila_oldhamiana:1.34780882,Gypsophila_perfoliata:1.34780882):1.948005,Gypsophila_cephalotes:3.29581432):0.1352047,Gypsophila_spinosa:3.431019):0.95710218):0.472449,(((Gypsophila_davurica:2.6545496,((Gypsophila_huashanensis:0.45844982,Gypsophila_desertorum:0.45844969):0,Gypsophila_patrinii:0.32915942):2.32539048):0.5556886,(((Gypsophila_paniculata:1.956402711,Gypsophila_pacifica:1.95640272):0.4065342,Gypsophila_sericea:2.36293692):0.32737928,Gypsophila_cerastioides:2.69031618):0.519922):0.6050706,Gypsophila_tschiliensis:3.81530898):1.0452612):41.84593):3.6145,Psammosilene_tunicoides:50.321):18.50566):0.467084,(((Arenaria_minima:22.8164377,((Arenaria_glanduligera:5.13894089,(Arenaria_dsharaensis:4.44502788,(Arenaria_dawuensis:0.04438833,Arenaria_monosperma:0.0443888):4.4006377):0.6939135):10.184029,(((Arenaria_longicaulis:2.6401546,(Arenaria_barbata:0.5578691,Arenaria_membranisepala:0.5578696):2.0822855):0.5084921,((Arenaria_longipetiolata:0.010169,Arenaria_inconspicua:0.010168575):2.8786318,Arenaria_schneideriana:2.888799):0.259847):1.6197794,Arenaria_fimbriata:4.7684259):10.5545446):7.493468):12.5308619,((Arenaria_dimorphitricha:2.74405565,(Arenaria_reducta:1.6610869,Arenaria_tumengelaensis:1.6610863):1.08297005):14.73666095,(Arenaria_xerophila:2.140808585,((Arenaria_omeiensis:1.0932387,Arenaria_longiseta:0.89778195):0,(Arenaria_aksayqingensis:0.1963695,Arenaria_baxoiensis:0.1963689):0.8968695):1.243027):15.33991):17.8665819):23.9488981,(((((Arenaria_ischnophylla:0.24520552,(Arenaria_formosa:0.00846545,Arenaria_amdoensis:0.00846515):0.2367398):1.05129675,(Arenaria_napuligera:0.3340216,Arenaria_brevipetala:0.33402087):0.9624806):2.5714679,((Arenaria_weissiana:0.05403989,Arenaria_edgeworthiana:0.05404014):0.06246467,(Arenaria_polysperma:0.02102444,Arenaria_inornata:0.0210244):0.09548106):3.7514646):9.4492551,((Arenaria_quadridentata:0.7441433,(Arenaria_compressa:0.3879343,Arenaria_trichophylla:0.38793569):0.3562077):2.9436979,(Arenaria_spathulifolia:0.3012142,Arenaria_taibaishanensis:0.30121387):3.3866265):9.6293841):45.4518367,((((((Arenaria_melanandra:0.06565105,Arenaria_monilifera:0.06565025):1.91699035,Arenaria_chamdoensis:1.9826424):0.2251364,Arenaria_pseudostellaria:2.2077791):10.4997219,(Arenaria_yunnanensis:11.53287335,(((Arenaria_potaninii:0.708467,Arenaria_monantha:0.7084656):1.6064522,((Arenaria_gerzensis:0.400099,(Arenaria_nigricans:0.2196345,Arenaria_juncea:0.2196355):0.1804635):1.2395661,(Arenaria_densissima:0.1597519,Arenaria_auricoma:0.1597538):1.47991):0.6752554):5.1063497,(Arenaria_salweenensis:0.3510628,Arenaria_melandryoides:0.3510619):7.0702056):4.1116047):1.1746262):1.141767,(((Arenaria_littledalei:6.326580595,Arenaria_debilis:6.326579365):5.028560705,((((Arenaria_kumaonensis:0.21524501,Arenaria_karakorensis:0.21524529):0.2284594,Arenaria_yulongshanensis:0.44370459):0.34921339,Arenaria_qinghaiensis:0.792918):10.47190189,((Arenaria_trichophora:0.80247279,Arenaria_capillaris:0.80247369):3.28717421,(Arenaria_setifera:0.56984339,Arenaria_puranensis:0.569844387):3.51980361):7.17517329):0.09032011):1.2197966,Arenaria_nivalomontana:12.5749378):1.2743299):34.2127268,((((Arenaria_polytrichoides:11.6574154,(((Arenaria_iochanensis:3.7344361,(Arenaria_longipes:1.6037306,Arenaria_stracheyi:1.60373086):2.1307041):6.047165,Arenaria_forrestii:9.7815993):0.9627849,(((Arenaria_griffithii:0.4668377,Arenaria_longistyla:0.46683716):5.53030098,Arenaria_neelgherrensis:5.99713988):0.07358402,Arenaria_ionandra:6.0707215):4.6736621):0.9130303):9.8844847,(Arenaria_leucasteria:2.9151243,((((Arenaria_bomiensis:0.963203508,(Arenaria_festucoides:0.0203539,Arenaria_rhodantha:0.0203538):0.9428509):0.3203069,Arenaria_euodonta:1.2835119):0.6845431,Arenaria_giraldii:1.9680526):0.6379158,Arenaria_szechuensis:2.6059697):0.3091543):18.626775):4.2965903,(Arenaria_shannanensis:25.20683,(((Arenaria_kansuensis:6.140397,(Arenaria_smithiana:2.00504965,(Arenaria_orbiculata:1.8989303,((Arenaria_acicularis:0.0839506,Arenaria_rockii:0.0839514):0.6570241,(Arenaria_zhongdianensis:0.4938152,Arenaria_melandryiformis:0.493815):0.2471598):1.157956):0.1061185):4.1353475):10.36304065,(Arenaria_roborowskii:6.7090688,(Arenaria_androsacea:2.33984932,(Arenaria_grueningiana:0.3826506,Arenaria_pharensis:0.38265061):1.9571984):4.36922):9.79436865):1.00334855,((Arenaria_saginoides:3.0077836,(Arenaria_haitzeshanensis:0.0484991,Arenaria_ciliolata:0.04850054):2.9592827):3.8742271,((Arenaria_oreophila:0.1941162,Arenaria_przewalskii:0.1941161):0.7869164,(Arenaria_filipes:0.9707564,(Arenaria_fridericae:0.7947894,Arenaria_zadoiensis:0.79479):0.1759674):0.0102763):5.9009768):10.6247763):7.700043):0.6316601):10.96708,(Arenaria_delavayi:4.67898755,(((Arenaria_lancangensis:0.1034039,Arenaria_pulvinata:0.1034043):0.8351798,Arenaria_pogonantha:0.9385825):2.2455655,(Arenaria_roseiflora:1.2350068,Arenaria_ramellata:1.2350069):1.9491417):1.4948382):32.1265813):11.2564214):10.70707):0.5271373):9.997544):1.011476):1.97845):0.53316):10.3613,(((Polycarpaea_gaudichaudii:23.60619,Polycarpaea_corymbosa:23.60619):20.2341,Polycarpon_prostratum:43.84029):34.85492,Herniaria_glabra:78.69521):4.48292):3.03735,(Gymnocarpos_przewalskii:78.065444,(Herniaria_caucasica:41.22842,Herniaria_polygama:41.2284229):36.837022):8.150036):12.62148,((((Acroglochin_persicarioides:66.35381,(((Krascheninnikovia_ewersmannia:28.89299,((Krascheninnikovia_ceratoides:0.956329,(Ceratocarpus_arenarius:0.0126038,Krascheninnikovia_compacta:0.0126038):0.9437252):10.646811,Krascheninnikovia_arborescens:11.60314):17.28985):12.3219,(Axyris_prostrata:1.8120499,(Axyris_amaranthoides:0.304545,Axyris_hybrida:0.304545):1.507505):39.40284):19.45433,(((Chenopodium_foliosum:15.257136,(Chenopodium_chenopodioides:0.3070307,Chenopodium_glaucum:0.3070313):14.950104):25.922543,((Chenopodium_hybridum:2.80974152,Chenopodium_gracilispicum:2.809741375):37.5581624,(((Dysphania_aristata:18.18715117,(Dysphania_schraderiana:2.1418939,Dysphania_botrys:2.14189419):16.0452561):9.32463,Chenopodium_acuminatum:27.51178):0.7169824,(((Chenopodium_ficifolium:0.1771133,Chenopodium_bryoniifolium:0.1771133):8.145897,((Chenopodium_karoi:0.627078,Chenopodium_strictum:0.6270791):0.4917939,(Chenopodium_urbicum:0.0586357,Chenopodium_iljinii:0.0586366):1.0602363):7.2041384):1.4778766,Chenopodium_rubrum:9.8008868):18.4278764):12.13914):0.8117756):4.35123,((((((Atriplex_micrantha:0.9146797768,((Atriplex_fera:0.163489,Atriplex_sibirica:0.16348894):0.567455,(Atriplex_laevis:0.48340153,Atriplex_cana:0.483401499):0.2475424):0.18373577):0.4554048,Atriplex_maximowicziana:1.370084465):0.1116354,((Atriplex_dimorphostegia:0.5734173,Atriplex_centralasiatica:0.573417264):0.8704338,((Atriplex_patula:0.736271995,(Atriplex_tatarica:0.47981835,Atriplex_prostrata:0.47981842):0.2564536):0.6335748,((Atriplex_patens:0.30891848,Atriplex_verrucifera:0.30891834):1.05731695,(Atriplex_repens:0.28395258,Atriplex_aucheri:0.28395262):1.08228286):0.00361135):0.07400427):0.03786888):14.14769,Archiatriplex_nanpinensis:15.62941):10.11499,Microgynoecium_tibeticum:25.7444):4.54035,Chenopodium_album:30.28475):15.24616):15.13831):5.68459):0.839,((Agriophyllum_lateriflorum:2.6469077,((Corispermum_huanghoense:0.140156071,((((((Corispermum_lehmannianum:0.038532481,Corispermum_platypterum:0.0385324905):0.0206431078,Corispermum_stenolepis:0.0591755728):0.0430431122,Corispermum_tylocarpum:0.102218686):0.01252422,((Corispermum_falcatum:0.0369557489,Corispermum_declinatum:0.0369557769):0.0517616991,(Corispermum_pseudofalcatum:0.033860991,Corispermum_retortum:0.033860968):0.054856489):0.02602545):0.000644997,(Corispermum_pamiricum:0.0568334369,(Corispermum_dilutum:0.055360234,Corispermum_macrocarpum:0.055360205):0.0014732369):0.0585544561):0.003315739,Corispermum_candelabrum:0.118703649):0.02145244):0.09088388,((Corispermum_tibeticum:0.164028068,((Corispermum_patelliforme:0.055582789,(Corispermum_stauntonii:0.044591629,Corispermum_dutreuilii:0.044591599):0.01099119):0.09158801,((Corispermum_heptapotamicum:0.054241826,Corispermum_praecox:0.054241811):0.02797822,(Corispermum_lhasaense:0.0745250165,Corispermum_orientale:0.074525009):0.00769505):0.06495077):0.01685723):0.03261317,((((Corispermum_confertum:0.08382,Corispermum_lepidocarpum:0.08382):0.06722,Corispermum_mongolicum:0.15104):0.019271531,(Corispermum_chinganicum:0.016018118,Corispermum_elongatum:0.016018101):0.154293405):0.0196203159,Corispermum_puberulum:0.1899318109):0.0067093931):0.03439875):2.41587):26.58372,(Agriophyllum_squarrosum:4.156599,Agriophyllum_minus:4.156599):25.07403):37.96218):3.67556,(((((((Halimocnemis_villosa:0.0964,(Halimocnemis_karelinii:0.04217481,Halimocnemis_longifolia:0.04217481):0.05422519):22.14419,((Petrosimonia_glaucescens:4.77087,Petrosimonia_squarrosa:4.7708696):11.1358404,Petrosimonia_sibirica:15.90671):6.33388):11.06917,Nanophyton_erinaceum:33.30976):2.75711,Salsola_arbuscula:36.06687):2.36631,((((((((Salsola_praecox:0.7639909,Salsola_foliosa:0.7639914):1.7757563,Salsola_affinis:2.5397461):2.1436137,(((Salsola_aperta:0.4661317,Salsola_rosacea:0.4661326):0.0918196,Salsola_sukaczevii:0.55795209):2.9075154,(Salsola_heptapotamica:0.96677499,Salsola_orientalis:0.96677539):2.49869251):1.217894):5.5277932,((Salsola_dshungarica:0.434117175,Salsola_paulsenii:0.4341162):7.744144,((Salsola_micranthera:0.602098,Salsola_subcrassa:0.60209895):0.7791743,(Salsola_brachiata:0.28697055,Salsola_korshinskyi:0.28696996):1.0943027):6.7969886):2.032893):3.2274064,(Salsola_zaidamica:9.136446,(Salsola_lanata:6.8642587,Salsola_nitraria:6.864258):2.272188):4.3021144):2.897236,(((Salsola_implicata:0.8136465,Salsola_tamariscina:0.8136468):4.5013278,Salsola_nepalensis:5.3149743):5.2157106,(((Salsola_passerina:1.5090436,Salsola_ikonnikovii:1.5090438):1.133346,(Salsola_collina:1.06719015,Salsola_komarovii:1.0671902):1.57519905):4.3944456,(Salsola_junatovii:1.723441,(Salsola_chinghaiensis:1.4528079,Salsola_pellucida:1.452808):0.2706336):5.3133942):3.4938494):5.805112):4.146841,(((Salsola_sinkiangensis:0.04119933,Salsola_abrotanoides:0.04119833):0.78326261,Salsola_ferganica:0.82446021):0.752346,Salsola_monoptera:1.576808):18.90583):13.858969,((((Salsola_laricifolia:8.55855,Salsola_arbusculiformis:8.55855):9.58882,((((Anabasis_brevifolia:2.5370706,(Anabasis_pelliotii:0.1145346,Anabasis_aphylla:0.1145346):2.422536):2.827638,((Anabasis_truncata:0.1427014,Anabasis_eriopoda:0.1427016):0.2109272,Anabasis_elatior:0.3536286):5.01108):6.4342614,(Anabasis_salsa:2.129784945,Anabasis_cretacea:2.129784945):9.669185055):5.93956,((((((Haloxylon_ammodendron:13.61627,Haloxylon_persicum:13.61627):2.0313,Girgensohnia_oppositiflora:15.64757):0.33455,Halogeton_glomeratus:15.98212):0.26861,Cornulaca_alaschanica:16.25073):0.16622,((Halogeton_arachnoideus:12.75604,Horaninovia_ulicina:12.75604):3.13015,Iljinia_regelii:15.88619):0.53076):0.55347,Salsola_soda:16.97042):0.76811):0.40884):6.23982,Halothamnus_glaucus:24.3871925):0.96872,Sympegma_regelii:25.35591):8.985697):4.091573):4.28184,(((((Bassia_dasyphylla:1.605136,Bassia_sedoides:1.605136):4.101314,Bassia_hyssopifolia:5.70645):5.43531,Panderia_turkestanica:11.14176):8.62426,Camphorosma_monspeliaca:19.76602):5.9049,(((Kochia_krylovii:0.3542273,Kochia_prostrata:0.3542273):1.009717,Kochia_laniflora:1.363947):3.300743,(Kochia_odontoptera:2.2588596,(Kochia_stellaris:1.6114241,(Kochia_scoparia:0.8956338,Kochia_melanoptera:0.8956338):0.7157904):0.6474356):2.4058304):21.00623):17.0441):14.96585,((((Halopeplis_pygmaea:16.150649,(Halostachys_caspica:11.37494,(((Kalidium_foliatum:0.3112714,Kalidium_schrenkianum:0.3112715):0.3857887,Kalidium_cuspidatum:0.6970601):6.9169499,(Kalidium_caspicum:3.182602,Kalidium_gracile:3.182602):4.431408):3.76093):4.77571):2.07997,Halocnemum_strobilaceum:18.23062):9.44485,Salicornia_europaea:27.67547):19.06265,(((((((Suaeda_glauca:0.829928,Suaeda_heterophylla:0.82992857):0.346775651,Suaeda_arcuata:1.176704051):4.028436949,((Suaeda_salsa:2.39051799,(((Suaeda_dendroides:0.933252749,Suaeda_pterantha:0.9332526):0.22697379,Suaeda_physophora:1.16022639):0.61264791,Suaeda_altissima:1.7728743):0.61764369):0.258243061,(Suaeda_stellatiflora:1.059644111,(Suaeda_prostrata:0.168483251,Suaeda_linifolia:0.168483251):0.8911608):1.589117):2.556379949):2.125612051,Suaeda_przewalskii:7.330753151):1.977980849,((Suaeda_australis:3.213447,Suaeda_crassifolia:3.21344699):1.574999,(Suaeda_acuminata:1.27348088,Suaeda_microphylla:1.27348088):3.51496512):4.5202879):6.702531151,Suaeda_corniculata:16.01126505):0.004304949,((Suaeda_kossinskyi:0.2974419,Suaeda_paradoxa:0.2974419):3.050198,Suaeda_rigida:3.34764):12.66793):30.72255):10.94275):13.1875):3.34076,(((((((Amaranthus_retroflexus:0.76343094,Amaranthus_blitum:0.76343114):3.2261949,Amaranthus_viridis:3.9896259):3.55743396,((Amaranthus_albus:2.52271256,Amaranthus_hybridus:2.5227125):4.680995,(Amaranthus_roxburghianus:3.1784387,Amaranthus_taishanensis:3.1784387):4.025269):0.3433523):30.27497,Deeringia_polysperma:37.82203):3.27831,((Celosia_taitoensis:1.66264,Celosia_argentea:1.66264):35.29592,Deeringia_amaranthoides:36.95856):4.14178):17.70101,((((((Achyranthes_longifolia:5.15997,(Achyranthes_bidentata:0.666332,Achyranthes_aspera:0.666332):4.493638):2.81203,(Cyathula_officinalis:3.2453512,Cyathula_capitata:3.2453508):4.7266488):10.97412,(Cyathula_tomentosa:1.079156,Cyathula_prostrata:1.079156):17.866964):7.66085,(Psilotrichum_yunnanense:3.4728324,Psilotrichum_ferrugineum:3.4728324):23.13414):4.93938,((Gomphrena_celosioides:5.95456,Philoxerus_wrightii:5.95456):23.22822,Alternanthera_sessilis:29.18278):2.36357):1.85654,(Aerva_sanguinolenta:17.13378,Aerva_glabrata:17.13378):16.26911):25.39846):12.47551,Polycnemum_arvense:71.27686):2.93227):24.62783):2.27875,((((Portulaca_oleracea:0.1211372,Portulaca_psammotropha:0.1211394):12.50356,Portulaca_pilosa:12.6247):74.63331,(((Mollugo_nudicaulis:0.7074508,Mollugo_stricta:0.707451):4.55907,Mollugo_cerviana:5.266521):73.64742,((Glinus_oppositifolius:11.50406,Glinus_lotoides:11.50406):37.98399,Mollugo_verticillata:49.48805):29.42589):8.34407):6.50376,(((Trianthema_portulacastrum:31.94348,Sesuvium_portulacastrum:31.94348):29.3292,Tetragonia_tetragonioides:61.27268):10.03688,((((Phytolacca_polyandra:1.076491,Phytolacca_acinosa:1.076491):8.565249,Phytolacca_japonica:9.64174):45.94235,((Pisonia_umbellifera:8.89331,Pisonia_aculeata:8.89331):26.03593,((Commicarpus_chinensis:1.7601203,Commicarpus_lantsangensis:1.76012):13.55156,(Boerhavia_repens:0.56081102,((Boerhavia_hualienense:0.1151083,Boerhavia_diffusa:0.1151092):0.105493,Boerhavia_erecta:0.2206013):0.34020972):14.75086898):19.61756):20.65485):11.35652,(Gisekia_pierrei:2.8445975,Gisekia_pharnaceoides:2.844598):64.096015):4.36895):22.45221):7.35394):18.25363,((((((((((((Polygonum_schischkinii:0.40963005,Polygonum_lichiangense:0.40963003):0.2385103,Polygonum_angustifolium:0.648141):5.469243,((Polygonum_japonicum:2.55017726,((Polygonum_palmatum:1.02621052,Polygonum_lapathifolium:1.0262103):0.5523701,Polygonum_milletii:1.5785808):0.97159564):0.26756056,(Polygonum_hookeri:1.7975291,(Polygonum_dissitiflorum:0.22513825,Polygonum_limosum:0.22513721):1.5723906):1.0202091):3.299647):29.91641,(((Polygonum_foliosum:2.37206535,Polygonum_barbatum:2.37206695):3.59095195,((Polygonum_microcephalum:1.9097456,Polygonum_longisetum:1.90974681):3.8508888,(Polygonum_umbrosum:4.9155389,Polygonum_vacciniifolium:4.9155363):0.8450979):0.2023832):6.774616,((Polygonum_sparsipilosum:0.9162074,Polygonum_platyphyllum:0.91620731):11.64173,((Polygonum_polycnemoides:5.4254278,(((Polygonum_glaciale:1.230527,(Polygonum_viscosum:0.25375086,Polygonum_molliiforme:0.25375101):0.97677654):0.424548,((Polygonum_amplexicaule:0.48440714,Polygonum_paronychioides:0.48440718):0.27668547,(Polygonum_campanulatum:0.3224934,Polygonum_assamicum:0.3224951):0.4385983):0.8939837):0.08012595,((Polygonum_ellipticum:0.21184749,Polygonum_hydropiper:0.21184719):1.48731512,Polygonum_popovii:1.69916257):0.03603929):3.690225):6.613743,((Polygonum_posumbu:0.3479156,(Polygonum_thunbergii:0.2190823,Polygonum_runcinatum:0.2190814):0.1288332):0.9413841,(Polygonum_patulum:0.7423816,Polygonum_coriarium:0.7423822):0.5469174):10.7498707):0.5187656):0.1796978):23.29616):9.495117,((((Koenigia_islandica:11.93252,Polygonum_cyanandrum:11.93252):2.76279,Polygonum_filicaule:14.69531):14.53569,Polygonum_molle:29.231):11.20058,Polygonum_delicatulum:40.43158):5.09733):1.646411,((((Polygonum_pulchrum:0.3172326,Polygonum_rigidum:0.3172327):3.4488398,(Polygonum_alpinum:1.47729935,(Polygonum_emodi:1.069027375,Polygonum_capitatum:1.06902696):0.40827154):2.2887711):1.083551,Polygonum_strindbergii:4.849622):10.50427,Polygonum_wallichii:15.353892):31.82143):2.366418,((((Polygonum_paralimicola:0.22423536,Polygonum_purpureonervosum:0.2242362):3.884194,Polygonum_biconvexum:4.108432):11.92029,(Polygonum_humifusum:4.00240958,Polygonum_tibeticum:4.00240888):12.02631032):18.850662,(((Polygonum_orientale:0.2942702,Polygonum_sibiricum:0.29427):1.265975,Polygonum_hastatosagittatum:1.560244):11.67898,(((Polygonum_pacificum:0.48435556,(Polygonum_forrestii:0.360868,Polygonum_chinense:0.3608679):0.1234874):3.184211,Polygonum_dichotomum:3.668567):7.225867,((Polygonum_cathayanum:1.6029983,Polygonum_nepalense:1.6029964):8.44402,Polygonum_fertile:10.0470183):0.8474165):2.34479):21.640159):14.662358):8.190101,((((((((Polygonum_humile:0.251914253,Polygonum_divaricatum:0.2519149):1.10278,Polygonum_sinomontanum:1.354695):2.1770672,((Polygonum_muricatum:2.18744142,Polygonum_viscoferum:2.1874414):0.7729219,(Polygonum_viviparum:0.3441249,Polygonum_coriaceum:0.3441254):2.6162381):0.5713991):3.286583,(Polygonum_perfoliatum:0.4332967,Polygonum_tortuosum:0.4332962):6.3850489):0.650779,(Polygonum_affine:0.53367906,Polygonum_jucundum:0.5336789):6.935444):3.296403,(Polygonum_griffithii:0.540694,(Polygonum_nummulariifolium:0.1747219,Polygonum_strigosum:0.17472342):0.3659713):10.224833):19.996597,((Polygonum_praetermissum:0.7659143,Polygonum_manshuriense:0.76591376):2.746051,(Polygonum_acerosum:2.04793696,Polygonum_kawagoeanum:2.04793709):1.46402771):27.25016):17.77001,(((((Polygonum_polystachyum:0.35583832,(Polygonum_limicola:0.2448122,Polygonum_darrisii:0.2448137):0.11102542):7.30111938,Polygonum_ochotense:7.65695813):1.380857,((Polygonum_maackianum:1.27030197,(Polygonum_songaricum:0.63065854,(Polygonum_ajanense:0.2699485,(Polygonum_senticosum:0.0760578,Polygonum_pinetorum:0.0760581):0.1938912):0.3607097):0.6396432):2.1140505,Polygonum_suffultum:3.3843533):5.6534631):3.959539,(Polygonum_honanense:2.0679059,(Polygonum_cognatum:1.067254,Polygonum_pubescens:1.06725432):1.0006519):10.9294491):18.99297,(((((Polygonum_ocreatum:2.3371402,(Polygonum_alopecuroides:0.009914,Polygonum_persicaria:0.00991476):2.3272262):3.1357078,Polygonum_subscaposum:5.4728473):3.39359,((Polygonum_huananense:2.6692827,(Polygonum_glabrum:1.9716626,Polygonum_suffultoides:1.9716623):0.6976203):0.8098787,Polygonum_bungeanum:3.4791627):5.387277):2.782514,(Polygonum_argyrocoleon:9.89126,Polygonum_taquetii:9.8912595):1.757693):10.82155,(((Polygonum_acetosum:0.4355117,Polygonum_criopolitanum:0.43551171):1.909248,(Polygonum_amphibium:0.7090766,Polygonum_intramongolicum:0.7090765):1.635683):7.3052595,Polygonum_paleaceum:9.6500189):12.8204835):9.519822):16.54181):9.199706):7.60443,((((Fagopyrum_tataricum:3.9155966,(Fagopyrum_crispatifolium:0.150829,Fagopyrum_leptopodum:0.1508309):3.764769):20.08225,(((((Fagopyrum_wenchuanense:0.9895917,Fagopyrum_lineare:0.9895917):3.567831,(Fagopyrum_dibotrys:0.1555801,Fagopyrum_caudatum:0.1555805):4.401841):2.319875,Fagopyrum_pugense:6.877296):0.591352,(((Fagopyrum_qiangcai:0.4754642,Fagopyrum_gilesii:0.4754648):1.2809011,Fagopyrum_gracilipes:1.7563657):0.9742163,Fagopyrum_statice:2.730582):4.738068):12.629391,(Fagopyrum_urophyllum:11.49038,Parapteropyrum_tibeticum:11.49038):8.607661):3.899809):35.76037,(((((((Atraphaxis_laetevirens:0.99235563,(Atraphaxis_pyrifolia:0.5255459,(Atraphaxis_irtyschensis:0.45781561,Atraphaxis_decipiens:0.45781561):0.06773029):0.46680973):0.69187437,(((Atraphaxis_pungens:1.19955,Atraphaxis_manshurica:1.19955):0.27167987,((Atraphaxis_virgata:0.151792,Atraphaxis_spinosa:0.15179205):0.31443975,Atraphaxis_frutescens:0.4662318):1.00499802):0.11635995,((Atraphaxis_canescens:0.30671262,Atraphaxis_compacta:0.30671262):1.07782128,Atraphaxis_bracteata:1.38453393):0.20305592):0.09664018):24.62009,((Polygonum_arenastrum:13.38761,Polygonum_aviculare:13.38761):9.80633,Polygonum_plebeium:23.19394):3.11038):5.97128,Reynoutria_japonica:32.2756):8.91417,((((Fallopia_forbesii:2.243672,Fallopia_multiflora:4.433859):0,Fallopia_cynanchoides:4.433859):15.38006,((Fallopia_dentatoalata:0.4142485,Fallopia_dumetorum:0.4142481):9.02436,(Fallopia_denticulata:1.466706,Fallopia_convolvulus:1.466706):7.971904):8.185122):7.076279,Fallopia_aubertii:24.70001):16.48976):11.24959,(((Oxyria_sinensis:26.45463,Oxyria_digyna:26.45463):12.53795,(((((Rheum_likiangense:2.63090911,(Rheum_tataricum:2.07788003,Rheum_webbianum:2.07788013):0.55302917):0.5821847,(Rheum_altaicum:2.6347039,Rheum_racemiferum:2.6347038):0.5783901):6.650722,((Rheum_forrestii:7.41381,Rheum_delavayi:7.41381):2.0394116,(Rheum_hotaoense:0.9056874,Rheum_australe:0.9056876):8.547534):0.4105943):0.3703531,((Rheum_officinale:4.12056,Rheum_nanum:4.12056):5.2686078,Rheum_przewalskyi:9.3891678):0.8450012):1.496411,((((Rheum_rhizostachyum:2.30732395,(Rheum_tibeticum:2.23007604,(Rheum_wittrockii:0.6176267,(Rheum_pumilum:0.195192039,Rheum_maculatum:0.195192039):0.422434661):1.6124494):0.0772477):0.5258404,(((Rheum_acuminatum:0.52227682,(Rheum_rhomboideum:0.300494705,Rheum_sublanceolatum:0.30049423):0.22178217):0.1927035,Rheum_compactum:0.7149802):2.0257839,((Rheum_alexandrae:1.8642484,Rheum_yunnanense:1.8642486):0.4875079,(Rheum_rhabarbarum:0.49713044,Rheum_globulosum:0.49713034):1.85462596):0.3890076):0.0924003):4.2334593,(((Rheum_uninerve:0.17523032,Rheum_inopinatum:0.17523068):2.42712933,Rheum_kialense:2.60235988):0.47771856,(Rheum_nobile:2.15677239,(Rheum_palmatum:0.23577311,Rheum_glabricaule:0.235773):1.9209991):0.9233059):3.98654531):3.0299683,(((Rheum_lhasaense:2.3009649,(Rheum_moorcroftianum:0.06948245,Rheum_laciniatum:0.06948287):2.2314824):1.0686289,((Rheum_subacaule:0.01885417,Rheum_spiciforme:0.018854):2.42606053,Rheum_tanguticum:2.44491453):0.92467947):3.936525,Rheum_reticulatum:7.30611906):2.790473):1.633988):27.262):5.05853,(((((Rumex_thianschanicus:0.5737443,Rumex_obtusifolius:0.573744):8.7570549,((Rumex_gmelinii:0.7584242,Rumex_thyrsiflorus:0.7584231):0.2875898,Rumex_aquaticus:1.046013):8.284786):10.34053,(((Rumex_dentatus:0.90676755,Rumex_acetosa:0.90676787):0.8526641,(Rumex_trisetifer:0.72917473,Rumex_japonicus:0.72917563):1.030256):1.851936,Rumex_microcarpus:3.61136767):16.059962):11.34859,(((Polygonum_macrophyllum:4.86267,Polygonum_bistorta:4.86267):14.05197,Rumex_crispus:18.91464):2.205488,(Rumex_similans:2.3718896,(((Rumex_confertus:0.061902,Rumex_nepalensis:0.1268036):0,Rumex_popovii:0.1268042):2.03671573,Rumex_stenophyllus:2.09861753):0.27327267):18.748238):9.899792):4.43596,((((Rumex_chalepensis:0.258869,Rumex_amurensis:0.25887):3.388357,Rumex_maritimus:3.647227):1.235408,(Rumex_hastatus:0.8623336,Rumex_pseudonatronatus:0.8623336):4.020302):2.895156,((Rumex_longifolius:0.2239183,(Rumex_acetosella:0.2068433,Rumex_yungningensis:0.2068431):0.0170732):2.5957627,((Rumex_patientia:0.3873663,Rumex_angulatus:0.3873666):0.5510734,Rumex_marschallianus:0.93843997):1.8812395):4.958111):27.67809):8.59523):8.38825):3.30192,((((((Calligonum_jeminaicum:0.75412477,(Calligonum_korlaense:0.71540747,(Calligonum_klementzii:0.61883673,Calligonum_calliphysa:0.61883677):0.09657076):0.03871731):1.573196,(((Calligonum_leucocladum:0.51861528,Calligonum_gobicum:0.51861538):0.38932792,(Calligonum_mongolicum:0.28714587,Calligonum_yengisaricum:0.2871459):0.6207974):1.134511,(((Calligonum_chinense:0.061850459,Calligonum_caput-medusae:0.06185037):0.238642073,Calligonum_ebinuricum:0.300492492):0.521442817,Calligonum_cordatum:0.8219353):1.220519):0.2848665):0.2174172,Calligonum_alashanicum:2.54473801):0.1473183,((Calligonum_rubicundum:1.32024311,(Calligonum_densum:0.81931516,Calligonum_taklimakanense:0.81931526):0.50092784):1.172524,((Calligonum_arborescens:1.252517,Calligonum_roborowskii:1.25251692):1.23930924,Calligonum_aphyllum:2.49182613):0.00094084):0.1992892):0.4343737,(Calligonum_colubrinum:2.4977252,((Calligonum_squarrosum:0.25782719,Calligonum_trifarium:0.25782731):0.04021126,(Calligonum_pumilum:0.17972849,Calligonum_zaidamense:0.17972859):0.11831001):2.1996867):0.6287048):33.27709,Pteroxygonum_giraldii:36.40352):19.33776):4.01694):5.50575,(Antenoron_filiforme:44.63422,Polygonum_sagittatum:44.63422):20.62975):0.0723):32.67004,((((Ceratostigma_griffithii:0.3756099,Ceratostigma_ulicinum:0.3756101):0.9774279,Ceratostigma_willmottianum:1.353037):37.83399,((((Plumbago_indica:7.385298,Plumbago_auriculata:7.385298):6.007532,Plumbago_zeylanica:13.39283):18.90259,Plumbagella_micrantha:32.29542):1.909894,(Ceratostigma_plumbaginoides:28.372169,Ceratostigma_minus:28.3721685):5.833144):4.981716):26.9002,((((Goniolimon_eximium:3.84922115,(Goniolimon_callicomum:1.94260915,(Goniolimon_dschungaricum:0.10132855,Goniolimon_speciosum:0.10132855):1.8412805):1.9066121):18.62059,(Ikonnikovia_kaufmanniana:15.98731,Acantholimon_lycopodioides:15.98731):6.4825):6.97095,(((Acantholimon_tianschanicum:0.1360661,Acantholimon_laevigatum:0.1360678):15.177749,((Acantholimon_diapensioides:0.667933,(Acantholimon_hedinii:0.664613524,Acantholimon_alatavicum:0.6646135):0.003319476):2.147614,(Acantholimon_borodinii:0.061148,Acantholimon_popovii:0.0611479):2.754399):12.49827):5.367429,Acantholimon_kokandense:20.6812462):8.759514):10.37565,(((Limonium_dichroanthum:2.5471744,(Limonium_dielsianum:1.4205604,Limonium_lacostei:1.42056):1.126614):11.16548,((Limonium_tenellum:4.432182,((Limonium_callianthum:1.1105366,Limonium_bicolor:1.1105367):2.555268,Limonium_aureum:3.66580476):0.7663773):1.056341,((Limonium_kaschgaricum:4.583094829,Limonium_potaninii:4.583094629):0.9037682,(((Limonium_congestum:0.2563389,Limonium_flexuosum:0.256339):0.8255771,(Limonium_wrightii:0.2703552,Limonium_coralloides:0.2703551):0.8115609):1.471777029,Limonium_franchetii:2.553693029):2.93317):0.001659971):8.224131):4.622226,(((((Limonium_leptolobum:1.10601984,(Limonium_sinense:0.1064912,Limonium_myrianthum:0.106491):0.99952866):0.00433824,Limonium_otolepis:1.1103577):2.196462,Limonium_suffruticosum:3.30682):2.265668,Limonium_gmelinii:5.572488):6.671348,Limonium_chrysocomum:12.2438362):6.091044):21.48153):26.27082):31.91908):17.89693,(((Reaumuria_trigyna:7.108252,((Reaumuria_soongarica:2.5041339,Reaumuria_kaschgarica:2.5041339):0,Reaumuria_alternifolia:2.389074):4.719177):37.95775,((Myricaria_rosea:21.937111,((((Myricaria_paniculata:0.1094066,Myricaria_pulcherrima:0.1094071):0.1533318,Myricaria_wardii:0.26273876):0.4733792,(Myricaria_laxiflora:0.1284234,Myricaria_elegans:0.1284231):0.6076948):1.138984,Myricaria_platyphylla:1.8751022):20.062011):16.030899,(((((Tamarix_hohenackeri:3.6648797,(Tamarix_sachensis:1.214662,(Tamarix_gansuensis:1.05297339,Tamarix_gracilis:1.05297329):0.16168891):2.4502176):0.1378128,((Tamarix_androssowii:2.7360164,Tamarix_hispida:2.73601619):0.1077025,Tamarix_laxa:2.8437191):0.9589735):2.005097,(((Tamarix_taklamakanensis:0.8017149,Tamarix_chinensis:0.80171497):1.0941714,(Tamarix_jintaensis:1.6573482,(Tamarix_elongata:0.17889962,Tamarix_tarimensis:0.17889897):1.47844913):0.238538):3.85365472,((Tamarix_austromongolica:3.04917392,((Tamarix_leptostachya:0.162375315,Tamarix_karelinii:0.162374915):1.044738285,Tamarix_ramosissima:1.2071132):1.84206001):2.65339639,Tamarix_arceuthoides:5.70257):0.04697132):0.05824818):17.91912,Myricaria_bracteata:23.72691):11.187521,(Myricaria_squamosa:0.3285509,Myricaria_prostrata:0.328551):34.58588):3.053579):7.09799):15.75875,Frankenia_pulverulenta:60.82475):55.07849):0.78568,((Drosera_indica:41.72306,(((Drosera_oblanceolata:0.1282668,Drosera_rotundifolia:0.1282668):0.2040092,Drosera_burmanni:0.332275):15.576554,(Drosera_peltata:0.341849,Drosera_spathulata:0.341849):15.566981):25.81423):67.86077,(Nepenthes_mirabilis:81.21968,Ancistrocladus_tectorius:81.21968):28.36415):7.10509):2.68042):10.73501,(((((((Impatiens_neglecta:6.894463,(Impatiens_brevipes:3.39672956,Impatiens_aconitoides:3.396729):3.4977338):14.101867,((((((((((Impatiens_duclouxii:0.26862453,Impatiens_blepharosepala:0.26862471):0.32428337,(Impatiens_ceratophora:0.5395452,Impatiens_balansae:0.5395454):0.0533625):5.3917173,Impatiens_tortisepala:5.98462504):0.13723621,Impatiens_commelinoides:6.12186141):1.2293592,(((((Impatiens_margaritifera:0.38519824,Impatiens_dicentra:0.38519839):0.1519061,Impatiens_macrovexilla:0.53710453):0.02441617,Impatiens_medogensis:0.56152077):1.31855263,Impatiens_microcentra:1.8800731):3.40044311,((Impatiens_yaoshanensis:0.79735931,Impatiens_rubrostriata:0.79735917):0.51856409,(Impatiens_chishuiensis:0.25382465,(Impatiens_aureliana:0.0316787,Impatiens_holocentra:0.0316786):0.22214611):1.06209859):3.96459311):2.0707043):0.87077859,(((((Impatiens_longicornuta:0.766164953,Impatiens_yunnanensis:0.766165328):0.086195552,Impatiens_chiulungensis:0.8523608):0.6042696,(Impatiens_lasiophyton:0.826231848,(Impatiens_ruiliensis:0.72829182,Impatiens_hongkongensis:0.72829201):0.097940098):0.630398552):2.603834,(Impatiens_jinggangensis:1.46908958,Impatiens_luchunensis:1.46908874):2.59137546):1.190467,((Impatiens_recurvicornis:0.1645359,Impatiens_soulieana:0.1645357):1.3139193,Impatiens_poculifer:1.4784552):3.7724762):2.971068):1.716112,(((Impatiens_lacinulifera:1.0711708,Impatiens_tenuibracteata:1.0711712):4.2290545,(((Impatiens_nobilis:1.1123644,Impatiens_nasuta:1.11236393):0.2507466,Impatiens_drepanophora:1.3631108):2.2862289,((Impatiens_imbecilla:0.194341,Impatiens_crenulata:0.19434144):1.1832911,(Impatiens_tubulosa:1.2646757,(Impatiens_polyceras:0.4055789,Impatiens_tsangshanensis:0.4055787):0.8590969):0.112957):2.2717069):1.6508861):1.2332018,(((Impatiens_piufanensis:0.02821808,Impatiens_angulata:0.02821849):0.8885627,Impatiens_monticola:0.91678051):1.1319027,(Impatiens_guizhouensis:1.206644,Impatiens_nanlingensis:1.2066441):0.8420396):4.484744):3.404684):5.407722,(((Impatiens_purpurea:0.14400921,Impatiens_gracilipes:0.1440095):4.4378297,(Impatiens_musyana:0.0217277,Impatiens_cornutisepala:0.0217277):4.5601113):6.9691083,(((((Impatiens_lucorum:0.0904983,Impatiens_procumbens:0.09049849):0.94420209,Impatiens_leveillei:1.03470094):2.27741491,Impatiens_epilobioides:3.3121156):0.36373918,(Impatiens_desmantha:0.90090312,(Impatiens_wuchengyihii:0.7033632,Impatiens_weihsiensis:0.70336342):0.1975398):2.77495168):0.03029082,Impatiens_bodinieri:3.7061455):7.8448018):3.794886):1.184441,(((Impatiens_tayemonii:0.43843042,(Impatiens_chashanensis:0.33000229,Impatiens_stenosepala:0.3300021):0.1084288):1.5950452,Impatiens_mengtszeana:2.03347529):12.1432998,(((((((Impatiens_dimorphophylla:0.97921198,((Impatiens_stenantha:0.56707466,Impatiens_delavayi:0.5670748):0.1528994,Impatiens_longialata:0.71997397):0.2592377):0.04245397,Impatiens_fargesii:1.02166577):2.006172,Impatiens_latebracteata:3.0278377):1.05622703,(Impatiens_oligoneura:0.55164927,(Impatiens_henryi:0.30812307,(Impatiens_compta:0.09117851,Impatiens_chungtienensis:0.09117843):0.21694444):0.2435264):3.53241563):0.45549617,(((Impatiens_rectangula:1.79397826,((Impatiens_crassicaudex:0.0120436,Impatiens_lushiensis:0.01204304):1.66169076,Impatiens_rectirostrata:1.67373374):0.12024434):0.18382356,Impatiens_cristata:1.97780156):0.90935717,Impatiens_siculifer:2.88715882):1.652402):0.03635033,(((Impatiens_liangshanensis:0.82701565,(Impatiens_bahanensis:0.011940462,Impatiens_pritzelii:0.011940282):0.815075528):1.26397161,(Impatiens_alpicola:2.02744698,(Impatiens_suichangensis:1.37217439,Impatiens_devolii:1.37217449):0.6552724):0.06354062):0.7268934,Impatiens_furcillata:2.8178809):1.7580303):6.778432,(((Impatiens_reptans:0.9041938,(Impatiens_lobulifera:0.3606363,Impatiens_lecomtei:0.36063612):0.5435578):0.7464734,((Impatiens_huangyanensis:0.23577204,Impatiens_uliginosa:0.235772):1.1853968,Impatiens_parviflora:1.4211689):0.2294986):8.161904,(Impatiens_tienchuanensis:0.7676096,Impatiens_tuberculata:0.76760935):9.044962):1.5417718):2.822432):2.353499):0.6817827,((((Impatiens_fanjingshanica:0.6560678,Impatiens_tienmushanica:0.65606717):6.17543,((Impatiens_scabrida:1.113999285,Impatiens_lemeei:1.114):5.362298,(((Impatiens_quadriloba:2.35649224,(((Impatiens_forrestii:0.375476965,Impatiens_chekiangensis:0.3754772):1.2736786,Impatiens_lateristachys:1.64915586):0.20622146,Impatiens_jiulongshanica:1.85537719):0.50111534):0.3222631,(Impatiens_wuyuanensis:1.50987641,(Impatiens_minimisepala:0.4163317,Impatiens_xanthocephala:0.4163319):1.093545):1.1688789):2.1164215,Impatiens_thomsonii:4.7951774):1.68112):0.3552001):1.436778,((Impatiens_shimianensis:2.80773463,(Impatiens_pseudokingii:0.1477193,Impatiens_rostellata:0.1477196):2.6600151):4.0415739,(Impatiens_infirma:0.316131,Impatiens_purpureifolia:0.316131):6.533177):1.418967):1.665817,(Impatiens_fugongensis:4.718274,(Impatiens_tomentella:2.387739,(Impatiens_leptocaulon:2.178601,Impatiens_trichosepala:2.1786008):0.2091382):2.330535):5.215818):7.277965):3.784273):6.95936,((((((Impatiens_vittata:1.393852744,Impatiens_faberi:1.393852844):0.179413556,Impatiens_fragicolor:1.57326644):19.19879,((((((((Impatiens_dichroa:1.43600217,Impatiens_odontopetala:1.43600212):1.68655603,Impatiens_kamtilongensis:3.122558):2.38058475,Impatiens_chlorosepala:5.50314315):0.87780565,((Impatiens_longipes:0.3993078,(Impatiens_cornucopia:0.35351455,(Impatiens_torulosa:0.015314005,Impatiens_oxyanthera:0.01531454):0.33820045):0.0457933):0.250593,(Impatiens_platychlaena:0.2959374,Impatiens_martinii:0.2959374):0.3539635):5.7310476):0.116661,((((Impatiens_laxiflora:0.0259073392,Impatiens_extensifolia:0.02590683):1.73833747,(Impatiens_distracta:1.2559534,Impatiens_sutchuenensis:1.2559534):0.5082911):1.8839405,((Impatiens_conaensis:0.03935355,Impatiens_anhuiensis:0.03935363):1.53619555,((Impatiens_clavicuspis:0.61284685,Impatiens_chimiliensis:0.61284676):1.160000011e-06,Impatiens_divaricata:0.61284832):0.96270088):2.072636):0.8133006,((((Impatiens_platyceras:0.104064825,Impatiens_arctosepala:0.1040646):1.6302601,(Impatiens_lilacina:1.23094625,(Impatiens_taronensis:0.32011857,(Impatiens_thiochroa:0.08596479,Impatiens_dolichoceras:0.08596495):0.2341539):0.9108277):0.5033784):0.2080401,Impatiens_spathulata:1.94236494):1.8821359,Impatiens_pingxiangensis:3.82450097):0.6369847):2.036124):1.664931,((Impatiens_xanthina:2.5244658,((Impatiens_fissicornis:0.52486903,Impatiens_notolopha:0.52486933):0.60103237,Impatiens_linghziensis:1.1259016):1.398564):2.2872155,Impatiens_chinensis:4.81168079):3.3508595):3.08351,(((Impatiens_clavigera:0.10130585,Impatiens_aquatilis:0.10130585):1.21774987,(Impatiens_rugata:0.31278752,Impatiens_hainanensis:0.31278752):1.006268):7.87633078,(Impatiens_toxophora:0.4954564,(Impatiens_mussotii:0.35969543,(Impatiens_paradoxa:0.06145543,Impatiens_qingchengshanica:0.0614554):0.2982404):0.1357608):8.6999301):2.050664):8.752507,(((((Impatiens_fenghwaiana:0.1257018,Impatiens_crassiloba:0.12570164):6.6734949,(((((Impatiens_nyimana:0.1081891,Impatiens_oblongipetala:0.1081888):1.163302,Impatiens_hancockii:1.27149114):1.712846,Impatiens_apsotis:2.984337):0.5820303,(Impatiens_platysepala:0.2371791,Impatiens_rupestris:0.2371795):3.3291878):1.1845244,((Impatiens_cyanantha:0.33234845,Impatiens_corchorifolia:0.33234845):2.65593145,((((Impatiens_tongbiguanensis:0.62398965,Impatiens_begoniifolia:0.62399003):0.3966242,Impatiens_henanensis:1.02061365):0.1086259,Impatiens_ernstii:1.12923945):1.68483555,Impatiens_gasterocheila:2.8140755):0.1742045):1.7626119):2.048305):5.999999644e-07,(((Impatiens_sigmoidea:1.8488733,Impatiens_rhombifolia:1.8488728):2.6123913,(Impatiens_principis:2.29812891,Impatiens_bellula:2.2981293):2.1631356):0.09912,(Impatiens_scutisepala:3.4370876,(((Impatiens_amabilis:0.5507357,Impatiens_labordei:0.550735464):1.17144495,Impatiens_yilingiana:1.72218055):1.59390055,(Impatiens_odontophylla:0.65336585,Impatiens_brachycentra:0.65336615):2.6627148):0.1210066):1.123297):2.2388126):2.4967314,((((((Impatiens_omeiana:0.14609016,Impatiens_obesa:0.14609013):2.1087316,((Impatiens_noli-tangere:1.7290497,((Impatiens_exiguiflora:0.1268778,Impatiens_blinii:0.126878):1.2561228,Impatiens_tenerrima:1.38300059):0.3460484):0.1409946,Impatiens_meyana:1.8700438):0.3847778):0.8618374,Impatiens_potaninii:3.1166593):0.6383855,((Impatiens_yingjiangensis:2.5983729,Impatiens_robusta:2.5983734):0.577819,Impatiens_waldheimiana:3.17619229):0.5788527):1.069779,(Impatiens_loulanensis:2.093662,Impatiens_ganpiuana:2.09366199):2.7311616):0.245324,((Impatiens_pterosepala:1.460947,(Impatiens_lepida:0.89974673,Impatiens_gongshanensis:0.8997467):0.5612005):0.9579689,(((Impatiens_morsei:1.24242694,Impatiens_cyclosepala:1.04183825):0,Impatiens_microstachys:1.24242719):0.5462858,Impatiens_taishunensis:1.5881245):0.8307919):2.6512316):4.225781):6.198835,(((Impatiens_undulata:1.0626252,Impatiens_atherosepala:1.0626252):12.2504197,(Impatiens_chloroxantha:3.9085851,((Impatiens_hunanensis:0.13819871,Impatiens_hengduanensis:0.13819881):1.37823019,((Impatiens_membranifolia:1.15953368,Impatiens_bachii:1.1595337):0.197273,(Impatiens_wilsonii:0.3593540965,Impatiens_cyathiflora:0.3593541):0.9974527):0.1596225):2.392156):9.4044596):0,((Impatiens_bracteata:0.7630212,Impatiens_polyneura:0.7630211):6.7099483,(Impatiens_linocentra:0.0841606,Impatiens_apalophylla:0.0841606):7.3888089):3.4402711):4.581523):4.503794):0.7734989):4.406922,((Impatiens_davidii:3.42109348,(((Impatiens_diaphana:0.32813854,Impatiens_abbatis:0.32813824):0.02532226,Impatiens_conchibracteata:0.35346009):0.1385477,Impatiens_trigonosepala:0.4920081):2.929085):1.3024732,(Impatiens_muliensis:0.09815915,Impatiens_napoensis:0.0981595):4.6254072):20.4554118):0.3963755,((Impatiens_uniflora:21.66527,((((((((Impatiens_radiata:2.58703,Impatiens_urticifolia:2.58703):0.06375,Impatiens_bicornuta:2.65078):1.28615,Impatiens_racemosa:3.93693):6.06442,Impatiens_cymbifera:10.00135):1.31519,((Impatiens_serrata:0.17719,Impatiens_falcifer:0.17719):7.10689,(Impatiens_amplexicaulis:5.373,Impatiens_sulcata:5.373):1.91108):4.03246):6.10615,Impatiens_textorii:17.42269):0.96402,Impatiens_puberula:18.38671):0.96632,Impatiens_arguta:19.35303):2.31224):2.32992,((Impatiens_subecalcarata:1.78609,Impatiens_nubigena:1.78609):3.06391,Impatiens_barbata:4.85):19.14519):1.580164):1.141781,(Impatiens_pudica:0.1649554,Impatiens_trichopoda:0.16495495):26.55218):1.238555):76.65243,((((Sarcosperma_laurinum:1.6211935,Sarcosperma_arboreum:1.621195):28.322307,((Sarcosperma_griffithii:3.419193,Sarcosperma_kachinense:3.419191):25.155292,(((((Chrysophyllum_lanceolatum:1.1647101,(Planchonella_obovata:0.1464404,Planchonella_clemensii:0.1464404):1.0182694):1.3604072,Xantolis_longispinosa:2.5251175):5.518933,((Xantolis_stenosepala:4.838135,Xantolis_boniana:4.838135):2.161502,Xantolis_shweliensis:6.999637):1.044413):1.36233,((Madhuca_pasquieri:6.86777,((Sinosideroxylon_pedunculatum:0.0934812,Sinosideroxylon_wightianum:0.0934812):5.6982388,((Diploknema_butyracea:0.12508,Madhuca_hainanensis:0.12508):0.10275801,Sinosideroxylon_yunnanense:0.227838):5.563882):1.07605):0.73126,((Manilkara_hexandra:7.34612287,Palaquium_formosanum:7.34612287):0.03236713,(Pouteria_annamensis:0.668300142,Pouteria_grandifolia:0.668300142):6.71019):0.22054):1.80735):6.30965,(Eberhardtia_tonkinensis:0.19833,Eberhardtia_aurata:0.19833):15.5177):12.858452):1.369018):47.88819,(((((((((Schima_remotiserrata:0.571865991,Schima_argentea:0.571866191):0.008240309,(Schima_sericans:0.22219225,Schima_noronhae:0.22219225):0.357914):1.94643,(Schima_sinensis:0.2248714,Schima_parviflora:0.2248713):2.301665):0.9760427,(Schima_superba:2.159157,(Schima_brevipedicellata:2.10692201,Schima_multibracteata:2.10692201):0.05223499):1.343422):1.696101,(((Schima_khasiana:1.12704988,Schima_wallichii:1.12704978):0.05015722,Schima_crenata:1.177207):0.382459,Schima_villosa:1.559666):3.639014):21.81312,(((((Camellia_mileensis:1.125961868,(Camellia_hongkongensis:0.7739485808,Camellia_parviflora:0.7739483468):0.3520134192):4.1981992,(Camellia_costei:1.84791,(Camellia_anlungensis:1.445195155,(Camellia_amplexifolia:0.982221095,Camellia_kissii:0.9822213):0.46297406):0.402714845):3.476250955):0.06004432,((Camellia_forrestii:0.210823204,Camellia_pubifurfuracea:0.2108231):4.628740996,(Camellia_synaptica:1.67323197,Camellia_chrysanthoides:1.67323205):3.16633203):0.5446413):0.1501946,((((((Pyrenaria_wuana:1.48840136,(Pyrenaria_hirta:0.724893618,Pyrenaria_jonquieriana:0.724893678):0.763507432):0.78582455,(Pyrenaria_menglaensis:0.34018036,Pyrenaria_khasiana:0.34018043):1.9340454):0.51194821,((Pyrenaria_maculatoclada:1.9074735,Pyrenaria_oblongicarpa:1.907473552):0.61232069,(((Camellia_sinensis:0.14872,Camellia_oleifera:0.14872):1.717146929,Pyrenaria_sophiae:1.865866749):0.5551984,Pyrenaria_spectabilis:2.421065029):0.098729111):0.26637972):2.53116602,(Pyrenaria_microcarpa:1.817744007,((Pyrenaria_diospyricarpa:0.4617695677,Pyrenaria_kwangsiensis:0.4617694077):1.010326182,Pyrenaria_pingpienensis:1.472095782):0.345648217):3.499596023):0.14769876,(((Camellia_wardii:5.341474939,(((Camellia_stuartiana:4.223090964,((Camellia_huana:0.4354765075,Camellia_melliana:0.435476419):0.216280631,Camellia_pitardii:0.651757052):3.571334008):0.430152091,(((Camellia_impressinervis:0.7570870005,Camellia_tachangensis:0.7570868665):1.202114019,(((((Camellia_gaudichaudii:0.478964602,Camellia_gymnogyna:0.478964596):1.042715329,(Camellia_assimiloides:0.6464122675,(Camellia_cupiformis:0.544797419,(Camellia_punctata:0.504034079,Camellia_yunnanensis:0.504034279):0.04076319):0.1016148925):0.8752676675):0.134209619,Camellia_glabricostata:1.655889579):0.06019875,Camellia_polyodonta:1.716088198):0.0468653355,(Camellia_euphlebia:0.692419399,((Camellia_reticulata:0.315869272,(Camellia_grijsii:0.25615052,Camellia_lawii:0.256150376):0.05971881):0.071599659,Camellia_tsaii:0.387468979):0.3049505):1.070534095):0.1962475):2.589218906,((Camellia_hekouensis:0.145124019,(Camellia_fangchengensis:0.064426399,Camellia_villicarpa:0.064426339):0.08069756):2.26709806,(((Camellia_salicifolia:0.328699338,Camellia_caudata:0.32869916):0.788252902,((Camellia_luteoflora:0.11818261,Camellia_subintegra:0.11818263):0.971619,Camellia_costata:1.089801658):0.02715038):0.241331898,Camellia_candida:1.358284):1.053938151):2.13619794):0.1048231):0.6709375,(((Camellia_pilosperma:0.159598168,Camellia_transarisanensis:0.159597955):0.4687013,(Camellia_crapnelliana:0.2649262113,Camellia_gilbertii:0.264926125):0.363373209):4.294782,(Camellia_parvimuricata:1.29260557,Camellia_gracilipes:1.29260594):3.630475698):0.401099291):0.01729418):0.087153301,((((Camellia_granthamiana:3.4691,(Camellia_fraterna:0.09678,Camellia_cuspidata:0.09678):3.37232):0.11526,Camellia_chekiangoleosa:3.58436):1.36511,Camellia_japonica:4.94947):0.4695560795,((Camellia_szechuanensis:0.087911678,Camellia_brevistyla:0.087911678):0.246938892,(Camellia_drupifera:0.239849273,Camellia_kwangsiensis:0.2398489605):0.09500151):5.08417557):0.0096020405):0.026792669,(((Camellia_tuberculata:1.574703198,Camellia_mairei:1.574702898):0,Camellia_fascicularis:1.55740751):3.575590999,(Camellia_petelotii:3.969541736,((Camellia_edithae:0.2973898988,Camellia_lutchuensis:0.2973898499):2.82459188,((Camellia_ptilophylla:1.762089999,(Camellia_grandibracteata:1.282384664,Camellia_crassicolumna:1.282384749):0.4797053):1.24097,((Camellia_euryoides:1.099678363,Camellia_rhytidocarpa:1.099678447):0.200828509,((Camellia_crassipes:0.1803398,Camellia_elongata:0.18033993):0.51225858,(Camellia_tenii:0.670632014,Camellia_furfuracea:0.670632077):0.021966358):0.607908599):1.702553):0.118921801):0.8475598):1.163456999):0.3224222):0.009617971):0.03769552,(((Camellia_rosthorniana:1.644501946,((Camellia_saluenensis:0.92698913,(Camellia_cordifolia:0.72943418,Camellia_longipedicellata:0.72943431):0.19755498):0.1886569,Camellia_indochinensis:1.11564608):0.5288557):2.70222222,(Camellia_xanthochroma:4.18190371,((Camellia_pachyandra:0.5357753757,Camellia_trichoclada:0.5357754097):3.123274822,((((Camellia_szemaoensis:0.7545778,(Camellia_fluviatilis:0.641649758,(Camellia_pingguoensis:0.29033066,Camellia_taliensis:0.29033094):0.351318798):0.112928152):1.042758,((Camellia_ilicifolia:0.02785856,Camellia_longissima:0.02785846):0.61282236,Camellia_pyxidiacea:0.640680812):1.15665495):0.3493852,Camellia_viridicalyx:2.14672092):0.6500825,((Camellia_micrantha:1.12115041,Camellia_tsingpienensis:1.121150166):1.198694,Camellia_azalea:2.31984415):0.4769593):0.86224678):0.52285342):0.1648203):0.326884,((Camellia_flavida:0.67076565,Camellia_pubipetala:0.67076558):0.94447236,(Camellia_leptophylla:1.49958879,(Camellia_longicalyx:0.35035326,(Camellia_semiserrata:0.25670716,Camellia_paucipunctata:0.256707067):0.09364612):1.14923556):0.11564921):3.05837004):0.8291263):0.03166571):1.51156,(((((Polyspora_chrysandra:0.13887,Apterosperma_oblata:0.13887):0.58961673,Polyspora_hainanensis:0.72848643):0.97536197,(Polyspora_axillaris:0.5111993,Polyspora_longicarpa:0.5111995):1.1926491):2.8259106,Polyspora_tiantangensis:4.5297593):0.1375207,Polyspora_speciosa:4.6672798):2.37868):19.96584):0.69786,((Stewartia_sichuanensis:4.94292,(Stewartia_obovata:1.54912024,((Stewartia_sinensis:0.183155,Stewartia_cordifolia:0.18315482):0.07041824,Stewartia_laotica:0.2535733):1.295547):3.3938):0.4610599,(((Stewartia_densivillosa:0.7751199,Stewartia_micrantha:0.77512):0.3546386,Stewartia_crassifolia:1.1297585):3.0450234,((Stewartia_pteropetiolata:2.28005737,(((Stewartia_calcicola:0.2282901,Stewartia_villosa:0.2282901):0.0946627,Stewartia_rubiginosa:0.3229527):1.1144442,(Stewartia_medogensis:0.1800705,Stewartia_sinii:0.1800705):1.2573264):0.84266051):0.03427549,Stewartia_rostrata:2.3143331):1.860449):1.229198):22.30568):48.23535,(((((((((Sinojackia_sarcocarpa:1.9885788,Sinojackia_henryi:1.98857899):1.007494,(Sinojackia_huangmeiensis:0.264128,Sinojackia_rehderiana:0.264128):2.731945):1.730464,((((Rehderodendron_macrocarpum:1.9759508,(Rehderodendron_kweichowense:0.2516066,Rehderodendron_kwangtungense:0.25160631):1.72434429):0.79650071,Rehderodendron_gongshanense:2.7724515):0.94864709,(((Pterostyrax_psilophyllus:1.16729,Pterostyrax_corymbosus:1.16729):2.38059,Halesia_macgregorii:3.54788):0.11102,Melliodendron_xylocarpum:3.6589):0.0621988):0.9351012,Rehderodendron_indochinense:4.65619989):0.07033721):2.171194,Sinojackia_microcarpa:6.8977307):1.927579,(Sinojackia_xylocarpa:3.6767538,Sinojackia_dolichocarpa:3.676754):5.148556):14.87318,(Bruinsmia_polysperma:2.71273,((Alniphyllum_pterospermum:0.78781,Alniphyllum_eberhardtii:0.78781):0.628321,Alniphyllum_fortunei:1.416131):1.296599):20.98576):28.82187,(Huodendron_tibeticum:39.84749,((Huodendron_tomentosum:3.831237,Huodendron_biaristatum:3.831237):5.312383,((((Styrax_odoratissimus:0.79431,Styrax_dasyanthus:0.79431):5.22586,Styrax_suberifolius:6.02017):0.09233001,((((Styrax_rugosus:0.2910661,Styrax_agrestis:0.291066065):2.2643728,(Styrax_macranthus:1.28064981,Styrax_calvescens:1.28065):1.274789):1.041585,(((Styrax_chrysocarpus:0.67569718,Styrax_wilsonii:0.67569731):1.09016729,Styrax_hemsleyanus:1.7658646):0.8564034,((Styrax_formosanus:1.3664953,Styrax_confusus:1.36649505):1.057841,(((Styrax_grandiflorus:0.27347901,Styrax_roseus:0.27347851):0.3200965,Styrax_argentifolius:0.59357501):1.3041851,((Styrax_supaii:0.4704056,Styrax_wuyuanensis:0.4704058):1.02301319,Styrax_zhejiangensis:1.4934187):0.40434161):0.526576):0.1979316):0.974756):0.4796763,(((Styrax_obassis:0.8973296,(Styrax_macrocarpus:0.7044214,((Styrax_serrulatus:0.1194003,Styrax_japonicus:0.11940025):0.3689632,(Styrax_huanus:0.1254179,Styrax_hainanensis:0.12541791):0.3629456):0.216058):0.192908):0.626194,Styrax_chinensis:1.52352337):1.649331,((Styrax_tonkinensis:0.1481559,Styrax_perkinsiae:0.14815571):0.6039138,Styrax_limprichtii:0.7520704):2.4207845):0.9038458):2.0358):0.57648,Styrax_faberi:6.68898087):2.45464):30.70387):12.67287):15.48896,((((Berneuxia_thibetica:0.3282182,Diapensia_purpurea:0.328218):5.985731,Diapensia_himalaica:6.313949):8.170661,Diapensia_wardii:14.48461):1.56448,(Shortia_rotundifolia:9.04441,Shortia_sinensis:9.04441):7.00468):51.96023):7.41224,(((((Symplocos_sumuntia:4.09824,Symplocos_stellaris:4.09824):0.75097,Symplocos_anomala:4.84921):0.08847,Symplocos_hookeri:4.93768):12.48296,(((Symplocos_poilanei:1.1255241,(Symplocos_xylopyrena:0.37204839,Symplocos_sulcata:0.3720485):0.7534761):8.048917,(((Symplocos_pendula:1.236042425,(Symplocos_heishanensis:0.45589425,Symplocos_crassilimba:0.45589435):0.780147675):2.905174575,((Symplocos_pyrifolia:0.485768357,Symplocos_dolichotricha:0.4857682):0.4345038,Symplocos_dryophila:0.92027188):3.2209445):0.942125425,Symplocos_pseudobarberina:5.083342275):4.091099075):7.9084648,(((((Symplocos_adenophylla:0.41547175,Symplocos_euryoides:0.41547195):2.02886805,Symplocos_fukienensis:2.44434):1.009758,(Symplocos_glandulifera:2.99877095,Symplocos_paucinervia:2.99877114):0.45532705):3.008358,((Symplocos_glomerata:0.73673985,(((Symplocos_atriolivacea:0.1410296,Symplocos_ovatilobata:0.14102965):0.03065735,(Symplocos_pilosa:0.13851671,Symplocos_congesta:0.13851679):0.03317016):0.3152339,Symplocos_hainanensis:0.48692083):0.249819):4.123724,(((Symplocos_lucida:0.78828049,(Symplocos_lancifolia:0.13556267,Symplocos_cochinchinensis:0.13556252):0.65271787):0.24533629,Symplocos_yangchunensis:1.03361678):0.09169217,Symplocos_vacciniifolia:1.12530885):3.735155):1.60199215):2.144973,((((Symplocos_fordii:0.1393119,Symplocos_glauca:0.1393116):0.1311713,(Symplocos_wikstroemiifolia:0.0288774,Symplocos_austrosinensis:0.02887739):0.2416056):1.73416915,((Symplocos_spectabilis:1.2355274,Symplocos_paniculata:1.235527795):0.34752675,Symplocos_nokoensis:1.58305465):0.4215974):2.42780285,(((Symplocos_modesta:0.1245898,Symplocos_racemosa:0.12459018):1.050931,(Symplocos_viridissima:0.83945621,(Symplocos_chaoanensis:0.09281745,Symplocos_ulotricha:0.09281731):0.7466388):0.33606485):2.4671644,((Symplocos_adenopus:0.2296796,Symplocos_ramosissima:0.2296797):0.5513075,Symplocos_groffii:0.78098704):2.8616985):0.7897695):4.174974):8.4754768):0.3377342):55.71173,((Polemonium_caeruleum:1.2509814,Polemonium_sumushanense:1.2509814):0.4981286,Polemonium_chinense:1.74911):71.38326):2.28919):0.52345):0.599,(((((Ternstroemia_biangulipes:0.4528125,Ternstroemia_kwangtungensis:0.4528129):6.6342776,(((((Ternstroemia_insignis:0.09324363,Ternstroemia_conicocarpa:0.09324362):0.07561557,Ternstroemia_simaoensis:0.1688591):4.3315053,Ternstroemia_nitida:4.5003643):0.9569627,(Ternstroemia_japonica:4.43528554,(((Ternstroemia_yunnanensis:0.4568061,Ternstroemia_hainanensis:0.4568062):0,Ternstroemia_sichuanensis:0.09338054):1.3383,Ternstroemia_microphylla:1.43168024):3.003605):1.435719):0,((Ternstroemia_gymnanthera:3.40764,Anneslea_fragrans:3.40764):0.2494345,Ternstroemia_luteoflora:3.6570744):2.21392964):1.629763):16.10313,((((((Adinandra_pingbianensis:1.6237391,(((Adinandra_megaphylla:0.42980814,Adinandra_nitida:0.429808085):0.88815739,(Adinandra_retusa:0.394937627,Adinandra_hainanensis:0.39493765):0.9230278):0.2940259,Adinandra_grandis:1.61199141):0.01174726):1.1467939,Adinandra_millettii:2.77053259):1.0866472,(Adinandra_latifolia:3.62824014,(Adinandra_glischroloma:2.58097993,(Adinandra_angustifolia:1.72387898,(Adinandra_filipes:1.574656912,Adinandra_nigroglandulosa:1.574656562):0.149222138):0.8571011):1.0472604):0.2289398):4.3696268,(Adinandra_bockiana:3.38610168,(Adinandra_hirta:2.73041433,(Adinandra_howii:0.699333745,((Adinandra_elegans:0.15409334,Adinandra_epunctata:0.15409334):0.22271931,Adinandra_integerrima:0.37681275):0.32252115):2.0310806):0.6556874):4.840705):0.2549132,(((((Cleyera_yangchunensis:2.8195994,(Cleyera_japonica:2.71284318,(Cleyera_obscurinervia:0.5033528,(Cleyera_parvifolia:0.208307,Cleyera_lipingensis:0.2083072):0.2950457):2.20949017):0.1067566):0.8191281,Cleyera_longicarpa:3.63872787):0,Cleyera_incornuta:3.6387269):1.490713,(Adinandra_formosana:3.213656,(Cleyera_pachyphylla:0.3390948,Cleyera_obovata:0.3390946):2.8745613):1.9157838):0.721549,(Adinandra_lancipetala:3.40040881,Adinandra_lasiostyla:3.4004088):2.4505802):2.630731):4.24628,((((Eurya_wenshanensis:7.74886079,(((Eurya_weissiae:0.6219577,Eurya_rengechiensis:0.62195781):2.25413399,Eurya_lanciformis:2.8760918):0.6449009,((Eurya_taitungensis:1.05192229,Eurya_rugosa:1.05192246):0.40357421,Eurya_obtusifolia:1.4554966):2.065496):4.227868):0.4463285,((((Eurya_prunifolia:0.9406022,(Eurya_wuliangshanensis:0.2938578,Eurya_metcalfiana:0.2938578):0.6467446):5.5347455,Eurya_trichocarpa:6.4753478):0.2997106,(((((Eurya_hainanensis:0.6148347,Eurya_bifidostyla:0.61483477):0.24489183,Eurya_acuminata:0.85972653):2.85210346,(Eurya_ovatifolia:1.86411056,(Eurya_pittosporifolia:0.24005247,Eurya_obliquifolia:0.24005264):1.62405776):1.84771963):0.02901271,(Eurya_pyracanthifolia:0.91670687,Eurya_kueichowensis:0.91670689):2.8241359):0.1839124,(Eurya_ciliata:3.30426987,(Eurya_japonica:0.25143076,Eurya_acuminatissima:0.2514309):3.052839):0.6204855):2.850303):1.071321,((Eurya_phaeosticta:0.94012705,Eurya_tsingpienensis:0.9401272):6.3170194,(((((Eurya_semiserrulata:1.212322937,Eurya_chuekiangensis:1.2123229):0.101401413,Eurya_subintegra:1.3137242):1.4864529,(Eurya_acuminoides:1.4722814,(((Eurya_crassilimba:0.438636307,(Eurya_jintungensis:0.2775143,Eurya_pentagyna:0.2775142):0.161122107):0.550898693,Eurya_impressinervis:0.9895351):0.34269205,(Eurya_gnaphalocarpa:0.2189507,Eurya_septata:0.2189506):1.11327655):0.14005425):1.327896):0.8997719,((Eurya_perserrata:3.2418386,(((Eurya_macartneyi:0.13663,Eurya_chinensis:0.13663):0.15514,Eurya_loquaiana:0.29177):0.59752,(Eurya_emarginata:0.10849,Eurya_muricata:0.10849):0.7808):2.35254862):0.2501714,(((Eurya_groffii:0.66613604,(Eurya_polyneura:0.2338278,Eurya_crenatifolia:0.23382802):0.4323083):0.1830351,Eurya_auriformis:0.84917137):0.7991074,(Eurya_yunnanensis:1.0207839,Eurya_velutina:1.02078393):0.6274947):1.8437314):0.207939):0.8096425,Eurya_fangii:4.509591383):2.747555):0.5892327):0.3488099):0.6475915,(((Eurya_glaberrima:1.4176635,Eurya_patentipila:1.4176636):1.070907,Eurya_taronensis:2.4885707):3.731684,(Eurya_tetragonoclada:1.43664686,Eurya_persicifolia:1.4366467):4.783608):2.622526):0.3820793,((((((Eurya_hupehensis:0.05958283,Eurya_nitida:0.059583):2.0584779,(Eurya_inaequalis:1.473432715,Eurya_disticha:1.4734327):0.6446281):0.5468861,((((Eurya_luchunensis:0.053887043,Eurya_subcordata:0.0538869):0.93616175,Eurya_strigillosa:0.99004865):0.20301085,(Eurya_rubiginosa:0.94065503,Eurya_leptophylla:0.9406551):0.25240447):0.1194673,Eurya_acutisepala:1.3125267):1.35242):0.9199894,(Eurya_alata:0.7481484,Eurya_stenophylla:0.74814843):2.8367876):1.1491984,(Eurya_henryi:2.50858647,Eurya_distichophylla:2.50858662):2.225548):3.6293609,((((Eurya_glandulosa:1.84154417,(Eurya_magniflora:1.64086396,((Eurya_quinquelocularis:0.05894111,Eurya_hebeclados:0.058941):1.118531,Eurya_oblonga:1.1774721):0.4633919):0.2006802):4.98335636,((Eurya_brevistyla:2.155689,Eurya_gungshanensis:2.1556889):1.298862,Eurya_lunglingensis:3.4545511):3.37034956):0.05535884,((Eurya_paratetragonoclada:3.1471247,((Eurya_marlipoensis:1.0553865,Eurya_pseudocerasifera:1.05538647):0.0725641,Eurya_tsaii:1.1279505):2.0191745):2.3726155,(Eurya_cuneata:1.6866998,Eurya_megatrichocarpa:1.6867):3.8330405):1.360519):1.2014571,(Eurya_cavinervis:3.7801284,((Eurya_handel-mazzettii:0.09962223,Eurya_amplexifolia:0.0996225):1.3619508,Eurya_saxicola:1.46157348):2.318555):4.3015882):0.2817788):0.8613647):3.50314):10.46222):0.10042,Euryodendron_excelsum:23.29064):15.69856,Pentaphylax_euryoides:38.9892):37.55481):1.28768):18.1335,(((Sladenia_integrifolia:39.69884,Sladenia_celastrifolia:39.69884):52.37368,(((Maesa_cavinervis:15.29795914,(Maesa_densistriata:2.856429,(Maesa_insignis:1.4675579,Maesa_consanguinea:1.4675578):1.388871):12.44153):30.49194,((((Maesa_manipurensis:6.771372,((Maesa_perlarius:3.4603429,(Maesa_parvifolia:1.71593325,(Maesa_brevipaniculata:1.1337787,Maesa_hupehensis:1.1337792):0.582154):1.74441):0.8687875,Maesa_acuminatissima:4.329131):2.442241):2.805315,(Maesa_macilenta:6.222993,(Maesa_montana:1.30253848,Maesa_striatocarpa:1.3025378):4.9204532):3.353695):11.511259,(Maesa_chisia:1.133498,Maesa_macilentoides:1.1334976):19.954448):21.385026,((((Maesa_membranacea:2.9124977,(((Maesa_confusa:0.02389023,Maesa_permollis:0.02388987):0.9646242,(Maesa_argentea:0.12273237,Maesa_ramentacea:0.1227324):0.8657817):1.7515098,(Maesa_lanyuensis:1.4250727,Maesa_rugosa:1.4250725):1.314951):0.1724733):0.249593,Maesa_indica:3.16209):5.131065,(Maesa_salicifolia:1.49399,Maesa_tenera:1.49399):6.799166):2.321516,((Maesa_marioniae:0.7514155,(Maesa_ambigua:0.229715745,Maesa_japonica:0.2297152):0.521699):1.386428,Maesa_reticulata:2.137842):8.476829):31.8583):3.316927):28.9197,(((((Androsace_septentrionalis:41.55727,Pomatosace_filicula:41.55727):6.07701,((((((Androsace_laxa:0.07515457,Androsace_adenocephala:0.0751545):21.444753,((Androsace_wilsoniana:10.2747976,((Androsace_umbellata:0.90616257,Androsace_hookeriana:0.9061624):6.56752,Androsace_graceae:7.4736825):2.801115):10.77792,((Androsace_cuttingii:1.08766208,(Androsace_sarmentosa:0.7043379,Androsace_rotundifolia:0.7043372):0.383326):6.2503964,((Androsace_ovczinnikovii:0.1531951,Androsace_stenophylla:0.15319453):1.7422428,Androsace_wardii:1.89544023):5.44262):13.714658):0.4671912):9.394948,((Androsace_lehmannii:1.2978765,((Androsace_forrestiana:0.2121628,Androsace_longifolia:0.2121612):0.3469722,Androsace_henryi:0.5591348):0.7387418):3.548335,(((Androsace_lehmanniana:0.66188111,Androsace_selago:0.66188124):0.01084839,((Androsace_axillaris:0.1047134,Androsace_maxima:0.1047133):0.1889196,Androsace_brachystegia:0.2936323):0.3790975):2.977562,(Androsace_integra:0.44545784,((Androsace_mirabilis:0.05885423,Androsace_cernuiflora:0.0588543):0.1372132,Androsace_rigida:0.19606847):0.2493902):3.204834):1.19592):26.068645):4.803607,(((Androsace_robusta:5.256785,Androsace_alaschanica:5.2567847):20.2428593,(((Androsace_limprichtii:2.74707326,(((Androsace_alchemilloides:0.20800509,(Androsace_gagnepainiana:0.11482596,Androsace_ciliifolia:0.11482755):0.09317917):1.2732256,((Androsace_delavayi:0.2462388,Androsace_bulleyana:0.2462384):0.2103224,Androsace_zayulensis:0.4565618):1.0246708):0.5289493,Androsace_elatior:2.01018098):0.7368937):5.2055952,(Androsace_filiformis:2.9472785,(Androsace_tapete:0.2828454,Androsace_flavescens:0.28284557):2.664431):5.0053927):10.3862298,((Androsace_graminifolia:4.55146571,Androsace_squarrosula:4.5514664):4.8152267,((((((Androsace_strigillosa:1.710117,(Androsace_kouytchensis:0.8827037,((Androsace_nortonii:0.2582554,(Androsace_gmelinii:0.1906826915,Androsace_runcinata:0.1906835915):0.0675727515):0.14290817,Androsace_yargongensis:0.401164513):0.4815392):0.82741453):0.7051608,Androsace_engleri:2.4152775):0.4781111,Androsace_geraniifolia:2.89338865):2.326461,(Androsace_zambalensis:4.84559195,(Androsace_euryantha:0.28416056,Androsace_minor:0.28416065):4.56143025):0.3742595):2.2274616,((Androsace_pomeiensis:0.8249806,Androsace_paxiana:0.82498):1.065975,Androsace_mairei:1.8909546):5.556356):1.7024154,Androsace_mariae:9.14972702):0.2169657):8.9722068):7.1607465):0.2522565,((Androsace_tanggulashanensis:0.1481385,Androsace_bisulca:0.14813847):14.10916,Androsace_mollis:14.257298):11.494604):9.966561):1.813516,(Androsace_globifera:27.6668388,((Androsace_incana:1.53165,Androsace_medifissa:1.5316496):8.5890616,Androsace_gracilis:10.12071069):17.5461254):9.865143):0,(((Androsace_cuscutiformis:6.687695,Androsace_rockii:6.687695):2.971222,(Androsace_ovalifolia:0.1107463,Androsace_dissecta:0.1107474):9.5481687):25.5004743,((Androsace_sublanata:20.37886,Androsace_erecta:20.37886):10.17998,Androsace_spinulifera:30.55884):4.6005483):0.0284057):12.44649):8.44614,((((Omphalogramma_forrestii:0.6870429,Omphalogramma_brachysiphon:0.6870428):2.7425692,((Omphalogramma_vinciflorum:0.97069236,Omphalogramma_elwesianum:0.9706925):2.4589195,(((Omphalogramma_elegans:0.3749458,Omphalogramma_minus:0.3749459):2.0260955,Omphalogramma_souliei:2.4010414):0.7411281,Omphalogramma_tibeticum:3.1421694):0.2874423):2.
[truncated: 752,092 more chars]
