# Supplementary material for: The origins of climate‐diversity relationships and richness patterns in Chinese plants
Source: Ecol Evol. 2022 Dec 12;12(12):e9607. doi: 10.1002/ece3.9607 (PMC9745389; doi:10.1002/ece3.9607)
Supplement: Supplementary file 1 — Appendix S1. Supporting information [file ECE3-12-e9607-s001.zip › ECE3_9607_Data S10.xlsx]

## Sheet: metadata
	Data S10: Data for genera, families, species, and grid cells
	China genus (sheet): data for each genus based only on species numbers in China
	Global genus (sheet): data for each genus based on species richness and diversification rates based on global-scale richness (i.e. all species in each genus)
	China genus mono (sheet): data for each smallest group based only on species numbers in China
	Global genus mono (sheet): data for each smallest group based on species richness and diversification rates based on global-scale richness (i.e. all species in each genus)
	Families (sheet): data for each family, including species richness and diversification rates based on species in China only (China richness) and based on all species globally (Global richness)
	Species (sheet): gives the estimated diversification rate for each species, based on the DR statistic, and the MAP and MAT values for each species, based on means across grid cells
	Grid cells (sheet): the values for species richness, MAT, and MAP for each 100*100 km2 grid cell
	MAP: mean annual precipitaton (mm)
	MAT: mean annual temperture (°C)
	rate0: MS diversification rate (ε=0)
	rate0.5: MS diversification rate (ε=0.5)
	rate0.9: MS diversification rate (ε=0.9)
	DR: diversification rate estimated at the species level, based on the DR statistic
	grid: 100*100 km2 grid cell
	Note that data on global richness of genera were obtained from The Plant List (2013). However, 53 Chinese genera had "Synonym" status in this database.
	Therefore there were 53 genera for which we could not obtain global-scale species richness. These were excluded from the global-scale analyses.
	However, this led to the exclusion of only 122 species out of 410,804 (less than 0.1%).

## Sheet: China.genus
genus	China richness	stem_age	MAP	MAT	rate0	rate0.5	rate0.9	DR
Abelia	12	41.3919	1122.62	13.3074	0.0600336	0.0452215	0.0179247	0.0406037
Abelmoschus	24	11.704	1237.07	15.2312	0.271536	0.2158	0.10201	0.614991
Abrus	2	69.6659	1490.19	19.6377	0.00994959	0.00582014	0.0013681	0.0151967
Abutilon	9	10.836	1166.72	14.4201	0.202771	0.148527	0.0542439	0.225997
Acacia	13	22.1218	1280.83	15.4296	0.115947	0.0879635	0.0356416	0.150353
Acalypha	17	43.4315	1765.93	17.3913	0.0652341	0.0505906	0.0220004	0.447187
Acampe	27	11.985	1458.64	18.7622	0.274997	0.220197	0.106878	0.130676
Acanthephippium	3	20.7617	1612.62	17.8931	0.0529153	0.0333859	0.00878163	0.0725372
Acanthocalyx	10	40.5379	729.563	4.435	0.0568008	0.0420532	0.0158334	0.0452094
Acanthochlamys	1	103.667	575.137	4.4389	0	0	0	0.00858308
Acantholimon	16	39.8165	154.232	2.89999	0.0696342	0.0537482	0.0230128	0.130691
Acanthophyllum	2	30.7373	213.389	3.47257	0.0225507	0.0131913	0.0031008	0.0237528
Acanthus	4	28.4085	1513.08	18.9598	0.0487986	0.0322541	0.00923541	0.0455965
Acer	101	11.9767	1152.36	12.7884	0.385342	0.32829	0.200213	0.418454
Achillea	10	6.2224	445.921	4.42099	0.370048	0.27397	0.103152	0.643683
Achnatherum	18	34.0001	527.568	4.99703	0.0850107	0.0662143	0.0292132	0.3281
Achyranthes	8	26.607	1248.68	15.0631	0.0781539	0.0565294	0.0199432	0.142105
Achyrospermum	4	15.5927	982.543	10.0883	0.0889066	0.0587641	0.0168261	0.102713
Acidosasa	17	2.462	1621.78	19.3179	1.15078	0.892455	0.388104	0.787229
Acmella	4	18.8728	1377.23	17.8158	0.0734546	0.0485509	0.0139017	0.098379
Acomastylis	9	31.0976	962.353	7.75132	0.0706558	0.0517544	0.0189014	0.0717303
Aconitum	221	39.4917	808.522	6.46255	0.136691	0.119254	0.0793963	0.286951
Acorus	3	134.919	1022.44	12.5933	0.00814274	0.0051375	0.00135134	0.0134518
Acrachne	1	15.634	1105.51	16.2405	0	0	0	0.0579912
Acranthera	4	75.0952	1157.41	16.98	0.0184605	0.0122017	0.00349376	0.0151557
Acriopsis	2	23.1685	1555.55	19.55	0.0299177	0.0175007	0.00411378	0.0344755
Acrocarpus	1	24.591	1311.82	18.8867	0	0	0	0.0189897
Acroceras	2	12.5032	1583.69	22.064	0.0554376	0.0324289	0.00762286	0.0848175
Acroglochin	2	66.3539	950.769	10.6598	0.0104462	0.00611064	0.00143639	0.0142666
Acronema	20	9.3586	749.509	5.01831	0.320105	0.251253	0.113768	2.0834
Acronychia	7	35.3697	1539.87	19.5254	0.0550163	0.0391944	0.0132883	0.0614792
Actaea	3	11.24	605.522	4.41092	0.0977413	0.0616679	0.0162208	0.080518
Actephila	5	35.1413	1488.54	20.2566	0.045799	0.0312627	0.00957484	0.0369749
Actinidia	52	83.5001	1307.31	15.6665	0.0473202	0.0392472	0.0216561	0.31681
Actinocarya	1	5.0358	546.676	2.62909	0	0	0	0.0858133
Actinodaphne	93	4.8523	1416.92	17.4864	0.934114	0.793469	0.478616	0.847232
Actinoschoenus	3	26.4732	1285.04	20.745	0.041499	0.026183	0.00688702	0.0361671
Actinoscirpus	1	19.6711	1636.31	21.0606	0	0	0	0.0355606
Actinostemma	1	26.3342	1018.92	11.6084	0	0	0	0.0275309
Adenanthera	2	32.3301	1571.78	19.585	0.0214397	0.0125414	0.00294803	0.0242081
Adenia	5	43.878	1441.4	18.8142	0.0366798	0.0250379	0.00766836	0.0313541
Adenocaulon	1	17.3812	883.368	9.27143	0	0	0	0.033303
Adenophora	41	27.8082	752.886	7.47294	0.133542	0.109483	0.0578764	0.504926
Adenosma	4	39.0806	1376.61	18.5248	0.0354727	0.0234462	0.00671341	0.0821308
Adenostemma	1	13.5635	1297.6	15.8334	0	0	0	0.0526625
Adina	16	9.9069	1376.29	19.3113	0.279864	0.216018	0.0924902	0.351492
Adinandra	32	12.728	1509.72	18.8711	0.272292	0.220251	0.110857	0.469121
Adlumia	1	47.1198	641.153	1.75778	0	0	0	0.0130683
Adonis	11	32.6018	540.227	4.3868	0.073551	0.0549589	0.021261	0.147339
Adoxa	3	24.2106	891.435	9.49309	0.0453773	0.0286299	0.00753065	0.0471408
Aegiceras	1	17.5798	1247.98	15.8144	0	0	0	0.0470939
Aegilops	112	6.17	200.024	2.61304	0.764749	0.653848	0.404085	0.492802
Aeginetia	3	44.3556	1381.2	16.8912	0.0247683	0.0156271	0.00411045	0.0556412
Aegopodium	11	14.7377	626.353	6.44411	0.162705	0.121577	0.0470322	0.224418
Aeluropus	5	17.5247	152.21	4.97956	0.0918383	0.0626894	0.0191999	0.258561
Aerides	4	10.5	1393.59	18.0409	0.132028	0.0872658	0.0249871	0.315053
Aeridostachya	2	13.67	2679.93	19.56	0.0507057	0.0296609	0.00697222	0.0953805
Aerva	3	33.4029	1312.66	17.6729	0.0328897	0.0207511	0.00545826	0.0291098
Aeschynanthus	40	54.1896	1259.75	14.6907	0.0680736	0.0557381	0.0293273	0.343226
Aeschynomene	2	18.2398	1250.7	15.6674	0.0380019	0.0222297	0.0052254	0.0280262
Aesculus	3	17.4315	1151.53	15.5204	0.0630245	0.0397641	0.0104593	0.052936
Afgekia	2	34.469	1388.75	19.3184	0.0201093	0.0117632	0.0027651	0.0238215
Aganope	5	70.4652	1502.99	20.2787	0.0228402	0.0155908	0.00477501	0.0273273
Aganosma	6	4.1035	1307.75	17.6478	0.436642	0.305291	0.0988096	0.472937
Agapetes	54	27.304	1133.89	9.92965	0.146095	0.121381	0.0674095	0.338018
Agastache	1	15.546	982.859	11.2815	0	0	0	0.0539779
Agelaea	13	55.4769	1471.15	23.81	0.0462345	0.035076	0.0142124	0.120711
Aglaia	13	10.3667	1544.9	18.7844	0.247422	0.187708	0.0760567	0.319151
Aglaonema	3	38.2065	1458.02	19.2489	0.0287546	0.0181421	0.004772	0.0324071
Agrimonia	5	20.6397	1007.26	11.4889	0.0779778	0.0532281	0.0163022	0.128887
Agriophyllum	30	67.1929	208.437	4.50853	0.0506184	0.0407906	0.0202548	0.0362475
Agropyron	5	3.6567	337.749	3.51272	0.440134	0.300438	0.0920153	0.430465
Agrostis	24	4.809	771.38	6.87409	0.660855	0.525209	0.248268	0.784126
Agrostophyllum	4	33.9957	1916.11	16.5345	0.0407785	0.0269531	0.00771757	0.056053
Aidia	12	11.7988	1460.83	18.7828	0.210607	0.158643	0.0628824	0.219822
Ailanthus	6	35.9315	1231.16	16.3936	0.049866	0.0348653	0.0112844	0.0799178
Ainsliaea	38	11.165	1292.8	14.2421	0.325803	0.266047	0.138608	0.84999
Ajania	59	4.3185	546.836	4.67441	0.944202	0.787588	0.443886	0.685096
Ajuga	20	31.8497	1036.13	10.8823	0.0940584	0.0738272	0.0334292	0.762395
Akebia	5	6.6976	1564.56	15.8022	0.240301	0.164031	0.0502377	0.18954
Alangium	10	66.866	1300.49	16.1078	0.0344358	0.025495	0.00959911	0.12214
Albertisia	1	14.5833	1393.89	19.4709	0	0	0	0.0444697
Albizia	19	22.6275	1407.06	16.9673	0.130127	0.10176	0.045503	0.42136
Alcea	2	8.4668	238.307	3.33105	0.0818665	0.0478888	0.0112569	0.0694452
Alchemilla	3	23.9202	421.831	4.02204	0.0459282	0.0289775	0.00762207	0.122792
Alchornea	9	54.5749	1366.67	17.7459	0.0402607	0.0294904	0.0107703	0.127879
Alcimandra	1	2.3798	1263.34	14.8811	0	0	0	0.260908
Alectra	2	32.8781	1399.53	19.0482	0.0210823	0.0123324	0.0028989	0.0263323
Aletris	16	122.144	991.936	9.65567	0.0226994	0.0175209	0.00750175	0.14072
Aleurites	4	30.3937	1546.53	20.2167	0.0456112	0.0301474	0.00863219	0.113865
Alfredia	5	5.9865	210.33	3.73661	0.268845	0.183515	0.0562052	0.283274
Alhagi	1	29.8703	104.891	4.605	0	0	0	0.0277879
Allardia	8	5.626	243.414	-0.215137	0.369613	0.267344	0.0943171	1.00659
Allium	125	29.75	497.772	5.29069	0.162296	0.139265	0.0872355	0.364834
Allocheilos	2	13.69	1434.18	17.8275	0.0506316	0.0296176	0.00696203	0.123654
Allomorphia	42	8.2142	1330.86	18.274	0.455025	0.373506	0.198344	0.268891
Allophylus	13	21.6022	1540.3	19.9422	0.118736	0.0900793	0.0364989	0.462406
Allostigma	2	6.4229	1434.31	21.615	0.107918	0.063128	0.0148391	0.115948
Alloteropsis	2	15.3877	1526.7	19.6067	0.0450455	0.0263499	0.00619392	0.0778126
Alniphyllum	3	2.7123	1566.83	16.621	0.405048	0.255557	0.0672203	0.130181
Alnus	10	70.4769	1272.91	11.3803	0.0326715	0.0241887	0.00910729	0.138633
Alocasia	6	18.5124	1585.69	20.7161	0.096787	0.0676716	0.0219024	0.124824
Alopecurus	9	8.2428	520.737	4.26096	0.266563	0.195254	0.0713091	0.244453
Alphitonia	2	28.816	1531.26	23.975	0.0240542	0.0140708	0.00330754	0.0279306
Alphonsea	7	14.6543	1370.82	18.9511	0.132788	0.0945998	0.0320727	0.124398
Alpinia	99	8.9663	1662.3	18.7615	0.512488	0.436303	0.265388	0.508907
Alseodaphne	11	5.2357	1329.43	18.5749	0.457989	0.34222	0.132389	0.416927
Alstonia	8	43.8193	1365.45	18.5762	0.0474549	0.0343245	0.0121095	0.118483
Alternanthera	3	27.4484	1365.31	17.2631	0.0400246	0.0252527	0.00664234	0.0282719
Althaea	1	7.6267	179.322	4.88956	0	0	0	0.0907999
Altingia	11	14.1477	1482.08	18.5352	0.16949	0.126647	0.0489936	0.251573
Alysicarpus	5	17.895	1385.39	18.9406	0.0899379	0.0613921	0.0188026	0.208422
Alyssum	34	31.272	248.026	2.45265	0.112764	0.091526	0.0466428	0.133628
Alyxia	13	34.8077	1577.12	17.2065	0.0736891	0.0559046	0.0226518	0.181752
Amalocalyx	9	8.1336	1169.06	15.9679	0.270142	0.197875	0.0722665	0.189714
Amana	2	15.109	1509.78	15.81	0.0458764	0.026836	0.00630817	0.0437741
Amaranthus	13	58.8014	785.196	10.9335	0.0436205	0.0330929	0.0134088	0.101425
Amberboa	7	8.4779	199.789	4.728	0.229527	0.163519	0.0554387	0.185517
Amblynotus	44	16.3202	337.412	3.64504	0.231872	0.190777	0.102187	0.0761626
Ambroma	2	25.9363	1428.07	17.6774	0.026725	0.0156331	0.00367478	0.0285334
Amelanchier	4	2.5745	1007.96	12.2604	0.538471	0.35591	0.101909	0.452134
Amesiodendron	4	22.6294	1347.5	19.6382	0.0612608	0.0404912	0.011594	0.0587843
Amethystea	1	19.8204	606.506	6.41907	0	0	0	0.0369477
Amischotolype	6	34.4124	1372.32	15.9865	0.0520673	0.0364044	0.0117825	0.0476352
Amitostigma	29	19.7106	1064.56	9.29865	0.170837	0.137391	0.0677301	0.521315
Ammannia	5	44.8566	1244.07	16.1861	0.0358796	0.0244917	0.00750106	0.0674953
Ammodendron	1	23.7511	369.475	3.765	0	0	0	0.0327643
Ammopiptanthus	2	10.8907	177.187	6.71591	0.0636458	0.0372304	0.00875152	0.0315099
Amomum	99	8.9663	1404.18	18.0355	0.512488	0.436303	0.265388	0.560906
Amorphophallus	11	47.924	1592.7	17.5342	0.0500354	0.0373875	0.0144635	0.159181
Ampelocalamus	249	2.9691	1287.54	15.4912	1.85829	1.62619	1.09473	1.24934
Ampelocissus	45	56.8001	1003.04	12.0694	0.0670186	0.0552023	0.0296901	0.125839
Ampelopsis	17	59.7315	1103.66	12.9637	0.0474325	0.036785	0.0159968	0.419918
Amphicarpaea	4	25.3443	1087.46	13.9709	0.0546985	0.0361537	0.010352	0.0934618
Amsonia	2	35.1179	1381.97	15.95	0.0197377	0.0115458	0.00271401	0.0267973
Amydrium	5	9.3552	1437.92	17.7667	0.172037	0.117433	0.0359663	0.0843782
Amygdalus	62	14.8964	555.342	6.13566	0.277056	0.231599	0.131582	0.210444
Anabasis	8	17.7386	144.606	5.07418	0.117227	0.0847912	0.0299138	0.229933
Anadendrum	3	9.5833	1356.91	19.9015	0.114638	0.0723287	0.0190249	0.0746921
Anagallis	145	40.2324	912.327	7.052	0.1237	0.106642	0.0679643	0.0289548
Anaphalis	56	4.746	806.985	6.30482	0.848157	0.705837	0.394396	0.809179
Anaxagorea	2	66.8321	1524.07	23.29	0.0103715	0.00606692	0.00142611	0.0116621
Ancathia	1	6.5804	153.002	5.05583	0	0	0	0.125187
Anchusa	4	23.8549	312.638	6.1998	0.0581136	0.038411	0.0109983	0.0589081
Ancistrocladus	1	81.2197	1554.28	21.4467	0	0	0	0.0101813
Ancylostemon	13	3.2072	1111.16	13.6479	0.799747	0.606732	0.24584	1.03058
Androcorys	6	19.16	1033.83	6.69572	0.0935156	0.0653843	0.0211621	0.186761
Andrographis	5	30.3752	1289	17.3346	0.0529853	0.0361681	0.0110772	0.0610935
Andropogon	3	15.3018	1025.69	11.0898	0.0717963	0.0452984	0.011915	0.049779
Androsace	74	56.0805	626.837	4.86043	0.076748	0.0646275	0.037736	0.329667
Anemarrhena	1	45.5283	435.761	6.89279	0	0	0	0.019096
Anemoclema	243	21.5493	932.136	9.0275	0.254907	0.222932	0.149742	0.0968413
Anemone	243	21.5493	787.537	7.28353	0.254907	0.222932	0.149742	0.324513
Angelica	58	7.1364	991.502	8.89636	0.568976	0.474243	0.266536	0.911865
Anisadenia	2	30.5821	1206.95	14.738	0.0226651	0.0132582	0.00311653	0.0400154
Aniselytron	2	9.2421	1910.63	16.406	0.0749989	0.0438715	0.0103126	0.117009
Anisochilus	2	17.0523	1502.42	19.374	0.0406483	0.0237777	0.00558929	0.0749791
Anisodus	4	6.3191	744.02	6.14487	0.219382	0.145003	0.0415192	0.335258
Anisomeles	2	21.5756	1377.44	16.4719	0.0321264	0.0187928	0.0044175	0.0414991
Anisopappus	2	24.5141	1442.93	17.8906	0.0282754	0.0165401	0.00388797	0.0381481
Anna	4	57.3331	1267.91	16.8807	0.0241797	0.0159819	0.00457614	0.0382348
Annamocarya	1	64.0001	1359.77	18.0061	0	0	0	0.0151987
Anneslea	15	23.1903	1424.23	18.0977	0.116775	0.0896686	0.0377515	0.169716
Anodendron	6	23.7656	1529.99	19.0919	0.075393	0.0527133	0.017061	0.14975
Anoectochilus	12	16.922	1547.48	17.8275	0.146845	0.110614	0.0438445	0.477367
Anogeissus	2	17.1328	1484.27	18.402	0.0404573	0.023666	0.00556302	0.0327131
Antennaria	1	6.1188	336.571	0.108361	0	0	0	0.132557
Antenoron	1	44.6343	1249.7	15.5589	0	0	0	0.0165771
Anthogonium	1	20.5208	1108.49	13.088	0	0	0	0.0371502
Anthoxanthum	9	15.1358	695.505	5.4896	0.145167	0.106333	0.0388342	0.214361
Anthriscus	2	12.5937	658.151	6.7296	0.0550392	0.0321959	0.00756808	0.0668643
Antiaris	1	23.0744	1554.45	21.1336	0	0	0	0.032824
Antidesma	13	54.623	1584.46	19.4549	0.0469573	0.0356244	0.0144345	0.178353
Antirhea	2	3.6958	1632.34	21.6456	0.18755	0.10971	0.0257888	0.0382414
Aphanamixis	13	10.3667	1530.62	20.5841	0.247422	0.187708	0.0760567	0.120121
Aphananthe	3	65.643	1418.23	18.5226	0.0167362	0.0105593	0.00277747	0.0197281
Aphragmus	1	26.1563	366.072	0.47524	0	0	0	0.0362558
Aphyllorchis	14	40.5571	1286.97	14.6707	0.0650702	0.0496806	0.0205367	0.161076
Apios	7	52.6382	1214.2	12.6364	0.0369676	0.0263363	0.00892895	0.123298
Apluda	1	3.859	1054.71	13.4257	0	0	0	0.24685
Apocopis	4	3.2415	1430.69	18.6917	0.427671	0.282675	0.0809392	0.743813
Apocynum	4	16.6888	226.095	5.21079	0.0830673	0.0549045	0.015721	0.103037
Apodytes	1	113.212	1046.18	15.5541	0	0	0	0.00867615
Aporosa	7	54.623	1400.66	19.1637	0.0356244	0.0253793	0.0086045	0.0987116
Apostasia	3	61.486	1632.36	21.3675	0.0178677	0.0112733	0.00296525	0.0527461
Appendicula	3	27.173	2076.33	20.4501	0.0404303	0.0255087	0.00670966	0.168664
Apterosperma	7	7.308	1639.91	21.8762	0.266271	0.189695	0.0643136	0.611889
Aquilaria	3	51.739	1508.72	20.2211	0.0212337	0.013397	0.00352387	0.0236566
Aquilegia	13	4.9904	523.42	4.62163	0.513977	0.389931	0.157995	0.963803
Arabidopsis	3	13.7841	1009.4	6.73032	0.0797014	0.050286	0.0132269	0.113084
Arabis	15	19.2885	879.549	7.35135	0.140397	0.107807	0.0453881	0.227726
Arachnis	4	8.6268	1565.28	17.7379	0.160696	0.106214	0.0304127	0.085817
Aralia	30	8.45	1184.19	13.5088	0.402509	0.32436	0.161062	0.443145
Arcangelisia	1	33.9758	1409.35	20.849	0	0	0	0.0175376
Arceuthobium	7	65.3776	764.058	4.83513	0.0297642	0.0212044	0.00718906	0.0771245
Archakebia	5	6.6976	765.2	10.538	0.240301	0.164031	0.0502377	0.383325
Archangelica	58	7.1364	201.036	3.67689	0.568976	0.474243	0.266536	0.485197
Archiatriplex	1	15.6295	799.038	4.0525	0	0	0	0.0400506
Archiboehmeria	36	35.7858	1486.52	18.9175	0.100138	0.0815343	0.04203	0.14338
Archidendron	17	8.9368	1453.22	19.0717	0.317028	0.245863	0.106919	0.703515
Arctium	3	2.6334	511.023	6.84853	0.417184	0.263214	0.0692343	0.279512
Arctous	7	88.1977	557.218	4.73777	0.022063	0.015718	0.00532898	0.0610446
Arcuatopterus	4	21.6702	993.612	11.457	0.0639724	0.0422834	0.0121071	0.130922
Ardisia	63	29.0309	1429.16	18.5566	0.142715	0.119381	0.0679993	0.363682
Arenaria	113	86.2155	669.212	4.34273	0.0548322	0.0468947	0.0290138	0.229786
Arenga	5	6.4453	1443.55	15.4825	0.249707	0.170452	0.0522043	0.187657
Argostemma	8	12.9731	1530.4	19.0711	0.160289	0.115938	0.0409022	0.327907
Argyreia	22	10.2496	1337.93	17.6431	0.301577	0.238287	0.110385	1.53367
Arisaema	78	20.4742	1125.75	12.4187	0.21279	0.179558	0.105661	0.526519
Aristida	11	26.4963	816.33	7.86348	0.0904992	0.067623	0.0261601	0.169039
Aristolochia	50	67.0499	1358.61	16.6092	0.0583449	0.0483025	0.0264721	0.287856
Arivela	1	31.6708	1523.96	18.2122	0	0	0	0.0227571
Armeniaca	62	14.8964	923.503	9.75975	0.277056	0.231599	0.131582	0.230483
Arnebia	7	17.5799	208.163	2.89892	0.110689	0.0788568	0.0267353	0.113949
Artabotrys	9	39.8847	1409.66	19.2226	0.0550894	0.0403523	0.0147371	0.102813
Artemisia	192	17.5282	642.263	5.97999	0.299945	0.260697	0.171194	0.48109
Arthraxon	12	14.3033	1108.84	14.0888	0.17373	0.130865	0.0518718	0.406687
Artocarpus	14	35.1725	1458.37	17.5851	0.0750318	0.0572863	0.0236807	0.196293
Aruncus	4	25.1196	933.459	8.38013	0.0551878	0.0364771	0.0104446	0.0476833
Arundina	1	20.5208	1455.4	17.395	0	0	0	0.0371502
Arundinaria	7	3.8724	1148.2	13.7272	0.502508	0.357994	0.121373	0.599955
Arundinella	20	17.8519	1263.1	14.9648	0.16781	0.131716	0.0596413	0.532847
Arundo	2	7.7543	1182.13	10.9952	0.0893887	0.0522891	0.0122913	0.0879321
Arytera	1	16.5401	1528.33	20.8041	0	0	0	0.0415231
Asarum	41	14.3258	1465.95	15.904	0.259223	0.21252	0.112345	0.521772
Ascocentrum	4	12.3514	1694.46	17.0644	0.112238	0.0741852	0.0212417	0.099889
Askellia	5	16.1186	184.648	0.409258	0.0998497	0.068158	0.0208748	0.121993
Asparagus	30	51.9	714.143	8.4609	0.0655337	0.05281	0.0262231	0.355493
Asperugo	1	18.4076	315.685	3.57609	0	0	0	0.0442556
Asperula	3	19.6589	484.555	0.215	0.0558837	0.0352587	0.00927425	0.0436815
Aspidistra	62	5.8465	1405.42	18.6527	0.705915	0.590095	0.33526	2.14639
Aspidocarya	1	20.1908	1241.87	16.827	0	0	0	0.0320171
Aspidopterys	11	12.9424	1351.19	17.8615	0.185274	0.138441	0.0535563	0.462347
Aster	125	10.6494	926.206	8.11619	0.453388	0.389049	0.2437	0.490747
Asteropyrum	2	66.3091	1151.35	13.1526	0.0104533	0.00611477	0.00143736	0.0173502
Asterothamnus	5	3.3383	218.608	3.576	0.482113	0.329093	0.100791	0.920405
Astilbe	7	32.615	1456.88	13.9486	0.059663	0.0425048	0.0144107	0.128604
Astilboides	1	8.2609	786.312	5.26615	0	0	0	0.0452929
Astragalus	344	18.2515	413.782	3.94088	0.320009	0.28219	0.195265	0.474581
Astronia	2	29.5631	2679.93	19.56	0.0234464	0.0137152	0.00322396	0.0233149
Asyneuma	4	27.8962	949.286	10.53	0.0496947	0.0328464	0.00940502	0.0928805
Asystasia	19	25.4362	1386.75	17.9134	0.115758	0.0905239	0.0404785	0.0811629
Atalantia	9	11.5834	1462.63	20.2458	0.189687	0.138943	0.0507439	0.250302
Atractylodes	6	15.0326	895.45	9.88403	0.119192	0.0833364	0.0269724	0.383939
Atraphaxis	12	26.3044	198.498	3.51507	0.0944673	0.0711593	0.0282058	0.343832
Atriplex	17	15.6295	401.931	5.77719	0.181273	0.140582	0.0611351	0.537662
Atropanthe	1	6.3929	1119.99	12.897	0	0	0	0.0697937
Aucuba	10	85.9939	1321.33	16.9081	0.0267761	0.0198241	0.00746395	0.133917
Avena	5	7.6674	682.188	8.02571	0.209907	0.143284	0.0438835	0.248622
Avicennia	1	66.3004	1462.13	18.6186	0	0	0	0.0144614
Axyris	3	41.2149	361.374	2.14551	0.0266557	0.0168179	0.00442368	0.0599559
Azima	2	78.464	1351.03	20.8557	0.00883395	0.00516753	0.0012147	0.0108591
Baccaurea	7	54.623	1433.47	20.0753	0.0356244	0.0253793	0.0086045	0.0473454
Bacopa	4	54.373	1590.22	19.8075	0.025496	0.0168519	0.00482527	0.0454881
Baeckea	1	36.8953	1608.98	20.1048	0	0	0	0.0138122
Baimashania	2	20.3019	650.378	2.92825	0.034142	0.0199718	0.00469464	0.0522034
Balakata	1	21.4479	1336.19	14.7124	0	0	0	0.0345997
Baliospermum	8	30.9083	1278.47	13.4359	0.0672778	0.0486626	0.0171678	0.263558
Bambusa	127	5.6669	1603.91	19.9693	0.854821	0.73389	0.460582	1.05187
Barbarea	4	10.1431	974.507	7.94356	0.136674	0.0903364	0.0258663	0.267682
Barleria	17	44.0708	1213.36	13.0177	0.0642878	0.0498567	0.0216813	0.0460273
Barnardia	2	51.3237	992.918	11.4102	0.0135054	0.00790015	0.00185704	0.0168903
Barringtonia	3	106.231	1668.93	19.0863	0.0103417	0.00652487	0.00171627	0.0275982
Barthea	42	8.2142	1708.93	19.8938	0.455025	0.373506	0.198344	0.182401
Basilicum	12	15.3409	1780.43	19.9986	0.161979	0.122014	0.0483634	0.0757643
Bassia	7	19.7661	169.789	4.59514	0.0984468	0.0701349	0.0237783	0.115252
Batrachium	139	40.6159	474.393	5.36241	0.121491	0.104602	0.0663441	0.13997
Bauhinia	47	42.9995	1351.44	18.2307	0.0895394	0.0739091	0.0400648	0.204334
Beaumontia	7	14.8697	1314.12	18.1824	0.130864	0.0932295	0.0316081	0.21122
Beccarinda	11	18.401	1306.81	18.5756	0.130313	0.0973729	0.037669	0.18297
Beckmannia	1	3.5488	633.321	7.5226	0	0	0	0.094094
Beesia	2	29.0028	1187.5	11.0437	0.0238993	0.0139802	0.00328624	0.0363345
Begonia	187	72.0536	1402	17.6634	0.0726002	0.0630544	0.0412961	0.486257
Beilschmiedia	54	30.0101	1454.27	19.255	0.132921	0.110436	0.061331	0.978047
Belamcanda	61	61.3352	1081.4	13.7323	0.0670231	0.0559872	0.0317258	0.034594
Belosynapsis	1	14.5535	1753.79	21.6369	0	0	0	0.0287368
Benkara	8	11.7988	1416.1	19.8912	0.176242	0.127477	0.0449731	0.148378
Bennettiodendron	1	17.0391	1443.08	19.2365	0	0	0	0.0311742
Berberis	219	86.8133	878.418	8.66086	0.0620766	0.0541447	0.0360171	1.08336
Berchemia	23	19.7352	1271.71	13.7729	0.158878	0.125912	0.0589379	0.468093
Berchemiella	23	19.7352	1273.18	16.8652	0.158878	0.125912	0.0589379	0.0509017
Bergenia	6	15.8102	855.357	8.394	0.113329	0.0792376	0.0256458	0.204607
Bergia	4	56.6156	1538.8	21.0239	0.0244861	0.0161844	0.00463413	0.0305061
Berneuxia	5	16.0491	1011.22	11.0309	0.100282	0.0684532	0.0209652	0.109822
Berrya	4	10.3645	2679.93	19.56	0.133754	0.0884067	0.0253137	0.0472417
Berteroa	1	6.3577	217.14	4.20557	0	0	0	0.0582195
Berteroella	1	28.9778	845.036	11.2412	0	0	0	0.0293365
Berula	8	7.9756	114.381	7.53361	0.260725	0.188585	0.0665315	0.125623
Betula	35	70.5549	762.923	7.22497	0.0503912	0.0409663	0.0209993	0.609791
Bhesa	1	107.697	1433.59	20.0967	0	0	0	0.00902784
Bidens	10	8.6779	645.672	6.83614	0.265339	0.196447	0.0739642	0.573605
Biebersteinia	2	91.2264	375.401	0.473311	0.0075981	0.0044446	0.00104477	0.0154198
Biermannia	16	18.6356	1428.46	20.7867	0.148779	0.114838	0.0491688	0.0576618
Biondia	110	15.1085	1060.79	11.2442	0.311115	0.265836	0.163917	0.883714
Biophytum	4	37.0842	1289.47	17.5873	0.0373823	0.0247084	0.00707483	0.0431102
Bischofia	2	60.037	1363.26	16.9493	0.0115453	0.00675359	0.00158752	0.0183467
Biswarea	14	16.2924	1168.84	16.515	0.161981	0.123671	0.0511226	0.0771746
Blachia	6	26.2473	1496.67	22.4701	0.0682645	0.0477292	0.0154479	0.114734
Blainvillea	2	15.3345	1336.33	17.0947	0.0452018	0.0264414	0.00621541	0.0572473
Blastus	9	10.9866	1493.51	19.7861	0.199991	0.146491	0.0535003	0.265806
Blepharis	17	44.0708	1451.6	14.795	0.0642878	0.0498567	0.0216813	0.0290989
Bletilla	4	16.4783	1166.11	14.7169	0.0841285	0.0556059	0.0159218	0.188648
Blumea	37	20.0206	1427.08	18.0029	0.18036	0.14707	0.0762243	0.351791
Blysmus	3	22.639	307.323	2.61731	0.0485274	0.0306174	0.00805343	0.074621
Blyxa	3	24.2187	1387.01	23.99	0.0453621	0.0286203	0.00752813	0.00952038
Boea	60	49.8888	1179.23	15.7649	0.0820694	0.0685069	0.0387165	0.196188
Boehmeria	36	35.7858	1308.84	16.0999	0.100138	0.0815343	0.04203	0.328457
Boeica	7	18.401	1452.93	17.1807	0.10575	0.075338	0.0255423	0.156345
Boenninghausenia	1	28.055	1240.86	14.1266	0	0	0	0.0250403
Boerhavia	10	16.5497	1725.37	19.5106	0.139132	0.103008	0.0387834	0.16047
Boesenbergia	4	9.484	1447.72	17.6921	0.146172	0.0966144	0.0276639	0.182557
Bolboschoenus	6	38.6576	379.651	6.83233	0.0463495	0.0324066	0.0104886	0.183451
Bolbostemma	2	26.3342	952.853	13.3757	0.0263212	0.0153969	0.00361925	0.0513485
Bombax	4	8.8571	1363.26	17.1404	0.156518	0.103453	0.0296219	0.107155
Bonia	127	1.9401	1545.11	21.8637	2.49687	2.14364	1.34533	0.811002
Boniodendron	1	7.5592	1364.85	18.1151	0	0	0	0.0482061
Borthwickia	1	53.6077	1219.25	17.2009	0	0	0	0.0149337
Boschniakia	4	56.5814	708.179	3.95603	0.0245009	0.0161942	0.00463693	0.0336921
Bostrychanthera	18	19.8962	1501.2	17.9486	0.145273	0.113152	0.0499217	0.0905023
Bothriochloa	4	4.5788	957.681	12.2538	0.302764	0.200116	0.0572998	0.332197
Bothriospermum	23	11.4666	808.222	10.5203	0.273446	0.216708	0.101438	0.178977
Bournea	29	4.1566	1715.31	19.8195	0.810108	0.651506	0.321176	0.635068
Bousigonia	2	29.1194	1268.67	16.3882	0.0238036	0.0139242	0.00327308	0.0501675
Bowringia	1	77.928	1606.39	20.6549	0	0	0	0.0123756
Brachanthemum	5	3.4238	156.145	3.50236	0.470074	0.320875	0.0982745	0.608232
Brachiaria	11	14.811	1252.89	15.9609	0.1619	0.120975	0.0467995	0.214282
Brachybotrys	1	5.3169	734.852	4.74857	0	0	0	0.0968588
Brachycorythis	4	25.9068	1712.69	17.5542	0.0535108	0.0353687	0.0101272	0.0856726
Brachyelytrum	2	43.8851	1290.91	14.292	0.0157946	0.00923924	0.00217181	0.0189818
Brachypodium	5	29.9849	1038.85	8.61974	0.0536749	0.0366389	0.0112214	0.161877
Brachystelma	20	18.1758	1552.93	20.4956	0.16482	0.129368	0.0585785	0.284481
Brachystemma	6	46.8426	1232.63	16.3488	0.0382506	0.0267441	0.00865591	0.0361729
Brachytome	12	11.7988	1302.59	17.8604	0.210607	0.158643	0.0628824	0.188687
Brandisia	8	55.4794	1276.95	16.5599	0.0374813	0.0271106	0.00956442	0.0855519
Brassaiopsis	23	5.3909	1248.07	15.1839	0.581627	0.460945	0.215762	1.08317
Brassica	2	10.2088	367.938	1.962	0.067897	0.0397172	0.00933608	0.0681319
Braya	4	11.8746	358.751	2.85147	0.116745	0.0771639	0.0220946	0.305954
Bredia	42	8.2142	1671.62	17.8629	0.455025	0.373506	0.198344	1.0995
Bretschneidera	1	57.3801	1442.17	17.6174	0	0	0	0.00945958
Breynia	49	27.2933	1529.27	18.6018	0.142593	0.117936	0.0644062	0.180991
Bridelia	7	33.5955	1427.36	19.8935	0.0579217	0.0412643	0.0139901	0.187878
Briggsia	21	4.545	1176.88	13.6837	0.669862	0.52759	0.241719	0.570627
Briggsiopsis	1	7.4518	1137.37	14.8672	0	0	0	0.109362
Briza	4	15.4066	1127.23	12.671	0.0899806	0.0594739	0.0170293	0.0768547
Bromus	42	11.5133	638.496	5.07388	0.324639	0.266479	0.141509	0.531673
Broussonetia	5	33.0024	1234.86	15.4785	0.0487673	0.0332889	0.0101954	0.0551296
Brucea	2	35.9315	1427.1	17.4924	0.0192908	0.0112844	0.00265255	0.0272739
Bruguiera	3	33.9001	1646.31	22.9412	0.0324073	0.0204468	0.0053782	0.0594088
Bruinsmia	2	2.7123	1254.99	18.055	0.255557	0.149491	0.03514	0.0435827
Brylkinia	1	22.5432	1039.31	10.5088	0	0	0	0.0351981
Bryobium	6	11.2441	1526.63	19.375	0.159351	0.111415	0.0360603	0.0990589
Bryocarpum	10	50.5387	1246.44	16.02	0.0455608	0.0337315	0.0127002	0.0537353
Buchanania	4	48.2157	1532.01	19.3668	0.0287519	0.019004	0.00544147	0.0887237
Buchloe	1	10.2296	529.355	8.52286	0	0	0	0.0461737
Buchnera	2	11.3735	1442.99	17.636	0.0609441	0.03565	0.00838002	0.0437035
Buckleya	2	75.6056	903.529	12.2113	0.00916793	0.0053629	0.00126062	0.0208028
Buddleja	21	44.1809	1118.38	12.5482	0.0689104	0.0542745	0.0248662	0.297742
Bulbophyllum	124	29.0958	1479.18	16.8038	0.165669	0.142122	0.0889394	0.358574
Bulbostylis	3	29.5968	1345.64	17.5022	0.0371193	0.0234197	0.00616018	0.0520579
Bulleyia	1	16.4783	1110.73	15.1264	0	0	0	0.105933
Bunias	2	21.275	593.711	5.39833	0.0325804	0.0190583	0.00447991	0.0839059
Bupleurum	42	4.34	695.652	6.67827	0.861214	0.706925	0.375401	0.470575
Burmannia	10	114.452	1615.35	20.4673	0.0201184	0.0148949	0.00560808	0.068595
Burretiodendron	5	22.9026	1198.22	17.4029	0.0702732	0.0479689	0.0146914	0.0906386
Butea	13	48.83	1426.16	18.0087	0.0525281	0.0398507	0.016147	0.0936249
Buxus	20	55.454	1302.36	15.9827	0.0540219	0.0424023	0.0191999	0.255435
Byttneria	5	24.3296	1422.08	18.9158	0.0661514	0.0451554	0.0138297	0.085391
Caelospermum	1	16.8152	1570.26	21.8756	0	0	0	0.037873
Caesalpinia	19	50.7961	1440.2	18.7301	0.0579658	0.04533	0.0202697	0.155032
Cajanus	21	30.5903	1243.28	16.878	0.0995257	0.0783874	0.0359137	0.110244
Calamagrostis	6	6.9116	504.247	4.76677	0.259239	0.181255	0.0586644	0.959608
Calamintha	2	6.5946	417.902	6.37587	0.105108	0.0614844	0.0144528	0.121944
Calamus	26	5.0934	1562.93	19.2651	0.63967	0.510993	0.245958	0.55963
Calanthe	51	21.424	1429.76	15.4781	0.183524	0.152077	0.0836333	0.38213
Calathodes	21	7.1119	1319.06	12.0939	0.428088	0.337167	0.154475	0.0973842
Calcareoboea	13	13.08	1361.73	19.1723	0.196097	0.14877	0.0602796	0.192521
Callerya	18	40.8966	1383.69	17.6907	0.0706751	0.0550484	0.0242869	0.240144
Calliandra	19	22.6275	1580.94	16.12	0.130127	0.10176	0.045503	0.295432
Callianthemum	6	67.0508	523.928	4.53885	0.0267224	0.0186838	0.00604713	0.0324962
Callicarpa	49	36.2312	1532.08	17.7657	0.107416	0.0888427	0.0485178	0.362717
Calligonum	26	36.4036	169.581	4.73665	0.0894993	0.0714954	0.0344132	0.521324
Callistephus	1	3.3383	561.889	5.4582	0	0	0	0.16311
Callitriche	5	54.3359	1028.37	8.88024	0.0296202	0.0202189	0.00619245	0.0430614
Callostylis	2	8.676	1412.77	18.1538	0.0798925	0.0467341	0.0109855	0.204062
Calophaca	70	37.4321	303.649	5.72797	0.113499	0.0953602	0.0552163	0.176321
Calophyllum	5	7.3196	1852.14	18.3708	0.219881	0.150092	0.0459687	0.0904937
Calotis	2	8.1161	1471.15	23.81	0.085404	0.0499581	0.0117433	0.104296
Calotropis	2	8.9797	1212.36	16.7683	0.0771905	0.0451535	0.010614	0.0758127
Caltha	6	67.538	686.009	3.78881	0.0265296	0.018549	0.00600351	0.0682815
Calycanthus	8	111.795	1474.05	15.756	0.0186005	0.0134539	0.00474645	0.0290903
Calypso	1	22.9265	634.016	1.61923	0	0	0	0.0326202
Calystegia	67	17.0238	855.553	10.4701	0.246989	0.207143	0.119136	0.665854
Camchaya	37	20.1829	1176.55	15.1	0.17891	0.145888	0.0756113	0.0720604
Camelina	2	10.7858	360.883	1.21579	0.0642648	0.0375925	0.00883664	0.151201
Camellia	114	27.0118	1410.92	18.06	0.175338	0.150001	0.0929075	0.667141
Campanula	23	39.5431	760.849	6.69295	0.0792931	0.0628405	0.0294148	0.287343
Campanulorchis	1	8.782	1567.82	23.588	0	0	0	0.098704
Campanumoea	44	28.82	1341.01	13.2888	0.131304	0.108033	0.0578663	0.170203
Camphorosma	1	19.7661	179.469	4.88679	0	0	0	0.0330307
Campsis	1	42.3073	1221.52	15.3335	0	0	0	0.017365
Camptotheca	2	33.9001	1352.58	18.1157	0.0204468	0.0119606	0.0028115	0.038607
Campylandra	16	10.3266	1179.91	14.345	0.26849	0.207238	0.0887311	0.307105
Campylospermum	4	52.2494	1501.21	23.8925	0.0265323	0.0175369	0.00502138	0.0449471
Campylotropis	27	11.5273	1115.24	14.5374	0.285916	0.22894	0.111122	0.671249
Canarium	11	48.6001	1430.37	18.6704	0.0493393	0.0368674	0.0142623	0.131079
Canavalia	4	12.87	1588.27	20.1787	0.107715	0.0711959	0.0203857	0.0919626
Cancrinia	5	5.0023	213.877	3.70101	0.32174	0.219621	0.0672635	0.352285
Canscora	4	49.3126	1273.02	16.6225	0.0281124	0.0185813	0.00532043	0.0353579
Cansjera	2	21.8427	1641.12	21.4032	0.0317336	0.018563	0.00436348	0.0312949
Canthium	9	22.6419	1762.99	20.6544	0.0970424	0.0710823	0.0259601	0.163118
Capillipedium	5	8.3995	1487.61	13.8	0.191611	0.130795	0.0400586	0.324146
Capparis	37	31.3814	1475.6	18.6343	0.115066	0.0938275	0.0486293	0.268492
Caragana	70	37.4321	398.478	4.37179	0.113499	0.0953602	0.0552163	0.420689
Carallia	4	25.0837	1443.95	19.0497	0.0552667	0.0365293	0.0104596	0.0889125
Cardamine	47	18.0894	958.609	9.54329	0.21284	0.175686	0.0952362	0.512394
Cardaria	6	30.0162	157.827	4.82174	0.0596931	0.0417362	0.0135082	0.101922
Cardiandra	2	8.6273	1499.17	16.0714	0.0803435	0.0469979	0.0110475	0.101429
Cardiocrinum	3	14.057	1198.09	14.0498	0.0781541	0.0493098	0.0129702	0.0844121
Cardiopteris	1	70.9599	1362.33	19.2732	0	0	0	0.0119215
Cardiospermum	2	21.6022	1290.41	16.6611	0.0320869	0.0187696	0.00441206	0.0349196
Carduus	53	9.2007	569.108	6.34606	0.431521	0.358216	0.198305	0.623471
Carex	610	19	986.972	9.89622	0.33755	0.301155	0.217133	0.523659
Carissa	4	12.2083	1083.46	13.4673	0.113553	0.0750547	0.0214906	0.0586305
Carlemannia	3	38.2913	1189.29	11.9854	0.0286909	0.0181019	0.00476144	0.0464499
Carlesia	58	7.1364	840.156	10.55	0.568976	0.474243	0.266536	0.312076
Carlina	6	15.0326	177.706	2.936	0.119192	0.0833364	0.0269724	0.0834044
Carmona	1	19.6346	1856.41	21.1423	0	0	0	0.027245
Carpesium	17	13.45	938.238	9.42655	0.210648	0.163362	0.0710417	0.495442
Carpinus	40	63.6337	1290.91	14.1005	0.0579705	0.0474658	0.0249747	0.839128
Carrierea	2	15.37	1305.26	16.7097	0.0450974	0.0263803	0.00620105	0.0569786
Carum	11	14.7377	414.079	5.21876	0.162705	0.121577	0.0470322	0.308386
Carya	4	64.0001	1303.91	16.4945	0.0216608	0.014317	0.00409944	0.081653
Caryodaphnopsis	4	60.7217	1250.88	18.1591	0.0228303	0.01509	0.00432077	0.0362461
Caryopteris	13	19.8204	946.198	11.2096	0.12941	0.0981771	0.0397801	0.836196
Caryota	4	6.1928	1364.91	17.733	0.223856	0.147961	0.042366	0.193128
Casearia	9	71.137	1366.45	18.2769	0.0308872	0.0226245	0.00826274	0.0560266
Cassia	2	21.2748	1526.63	19.375	0.0325807	0.0190585	0.00447996	0.031791
Cassiope	11	72.0565	991.006	8.49862	0.033278	0.024866	0.0096195	0.129606
Cassytha	1	72.135	1510.63	18.872	0	0	0	0.0120082
Castanea	3	37.2001	1213.42	14.9226	0.0295325	0.0186329	0.0049011	0.0743897
Castanopsis	61	37.2001	1420.86	18.1575	0.110507	0.0923112	0.0523093	0.693772
Castilleja	2	41.9226	640.924	3.22812	0.016534	0.00967175	0.00227348	0.019742
Catabrosa	2	4.8579	338.841	-0.8902	0.142685	0.0834651	0.0196196	0.184919
Catalpa	4	37.3752	888.956	10.2978	0.0370913	0.024516	0.00701974	0.0657993
Catunaregam	12	13.3181	1573.56	20.229	0.186581	0.140546	0.0557089	0.211679
Caulokaempferia	17	11.4025	1312.85	16.737	0.248473	0.192697	0.0837984	0.10216
Caulophyllum	2	19.1253	823.178	9.26333	0.0362424	0.0212005	0.00498346	0.0207267
Cautleya	32	10.4656	803.915	6.58634	0.331155	0.267864	0.134821	0.208931
Cavea	1	32.4964	732.419	3.80724	0	0	0	0.0274916
Cayratia	59	54.7879	1335.3	16.9101	0.0744241	0.0620794	0.0349881	0.135685
Celastrus	26	22.0666	1275.81	15.2243	0.147648	0.117947	0.0567719	0.540259
Celosia	13	58.8014	1729.75	15.4028	0.0436205	0.0330929	0.0134088	0.0417955
Celtis	11	48.1524	1202.9	15.0079	0.049798	0.0372102	0.0143949	0.224576
Centaurea	6	3.0316	205.095	4.30817	0.591028	0.413235	0.133746	0.788238
Centaurium	3	49.3126	735.793	9.33938	0.0222785	0.0140562	0.00369726	0.0320707
Centella	2	27.5272	1291.1	15.8122	0.0251804	0.0147296	0.0034624	0.0155287
Centipeda	1	25.5236	1238.79	15.6762	0	0	0	0.0358254
Centotheca	1	17.7737	1500.99	17.9889	0	0	0	0.038925
Centranthera	3	33.5235	1367.83	16.2378	0.0327714	0.0206765	0.00543862	0.068165
Centrolepis	4	116.577	1561.95	24.12	0.0118917	0.00785996	0.00225057	0.0166749
Cephalanthera	14	40.5571	1230.94	12.8835	0.0650702	0.0496806	0.0205367	0.129595
Cephalantheropsis	13	20.392	1638.88	17.6478	0.125782	0.0954252	0.038665	0.173738
Cephalanthus	2	11.2442	1549.19	18.8828	0.0616449	0.0360599	0.00847639	0.0502126
Cephalomappa	2	25.448	1375.34	18.9582	0.0272378	0.0159331	0.00374529	0.0333333
Cephalostachyum	16	5.6669	1266.63	13.4303	0.48926	0.377643	0.161692	0.466348
Cerastium	21	19.6712	876.443	7.71507	0.154771	0.121899	0.0558488	0.667803
Cerasus	62	14.8964	985.128	10.448	0.277056	0.231599	0.131582	0.824262
Ceratanthus	79	18.3896	1103.77	16.4382	0.237604	0.200596	0.11826	0.294364
Ceratocarpus	5	41.2149	158.472	5.19606	0.0390499	0.0266557	0.00816385	0.146354
Ceratocephala	3	40.6159	204.92	3.8481	0.0270488	0.0170659	0.00448892	0.0205124
Ceratostigma	9	66.0873	672.325	5.94878	0.0332473	0.0243532	0.00889409	0.0410963
Ceratostylis	6	11.2441	1447.12	20.1603	0.159351	0.111415	0.0360603	0.244186
Cerbera	1	16.4988	1520.02	19.4314	0	0	0	0.0288877
Cercidiphyllum	1	84.001	1063.94	12.1262	0	0	0	0.00935227
Cercis	5	42.9995	1255.55	15.4374	0.0374292	0.0255494	0.00782503	0.0719082
Ceriops	1	23.8276	1755.59	22.2322	0	0	0	0.0263439
Ceropegia	20	18.1758	1087.96	12.1954	0.16482	0.129368	0.0585785	0.367529
Chaenomeles	5	5.6761	1099.77	12.3787	0.283546	0.193551	0.0592788	0.634188
Chaerophyllum	4	6.5827	573.411	6.02149	0.210597	0.139197	0.0398566	0.167049
Chaetocarpus	1	78.4305	1526.63	19.375	0	0	0	0.0103805
Chaiturus	1	9.4198	482.955	5.676	0	0	0	0.0722915
Chamabainia	1	30.9596	1257.76	13.1286	0	0	0	0.0266208
Chamaecrista	4	33.8032	1464.21	20.0173	0.0410107	0.0271066	0.00776152	0.0374001
Chamaedaphne	1	29.1709	601.376	-0.951	0	0	0	0.0273054
Chamaegastrodia	16	17.1442	948.423	9.81711	0.161722	0.124827	0.0534461	0.519168
Chamaerhodos	5	25.1057	311.458	3.02398	0.0641065	0.0437595	0.0134022	0.128923
Chamaesciadium	11	14.7377	65.0852	6.05143	0.162705	0.121577	0.0470322	0.0580882
Chamaesium	6	15.1947	653.201	3.20488	0.11792	0.0824474	0.0266846	0.192971
Chamaesphacos	1	10.3385	216.561	4.01441	0	0	0	0.0666586
Chamerion	4	18.7948	653.755	4.21402	0.0737595	0.0487524	0.0139594	0.0886286
Champereia	1	27.0684	1508.63	19.2622	0	0	0	0.0160706
Changium	4	12.4572	1182.69	15.157	0.111285	0.0735551	0.0210613	0.218222
Changnienia	6	22.9265	1140.37	14.1676	0.0781523	0.0546426	0.0176854	0.0797553
Chassalia	3	10.2245	1319.61	16.237	0.107449	0.0677928	0.0178318	0.0469087
Cheirostylis	17	26.6671	1966.42	19.1845	0.106244	0.0823946	0.0358311	0.206404
Chelidonium	4	23.1564	572.872	6.2209	0.0598666	0.0395697	0.0113301	0.0874058
Chelonopsis	18	19.8962	963.748	10.2006	0.145273	0.113152	0.0499217	0.405693
Chengiopanax	4	9.9945	1350.01	15.4929	0.138706	0.0916795	0.0262509	0.0273506
Chenopodium	18	45.531	453.106	5.94469	0.0634814	0.0494453	0.0218148	0.107649
Chesneya	9	29.9891	484.59	2.01241	0.0732674	0.0536674	0.0196	0.252778
Chesniella	2	29.9891	121.625	7.53781	0.0231133	0.0135204	0.00317816	0.0552464
Chieniodendron	1	11.0981	1540.12	22.896	0	0	0	0.0713961
Chikusichloa	2	19.1226	1569.59	18.4307	0.0362475	0.0212035	0.00498416	0.0349253
Chiloschista	3	13.92	1793.24	17.5329	0.0789233	0.0497951	0.0130978	0.165159
Chimaphila	4	32.5441	862.001	7.55619	0.0425974	0.0281554	0.00806181	0.0317392
Chimonanthus	8	111.795	1419.98	16.5027	0.0186005	0.0134539	0.00474645	0.0568564
Chimonobambusa	249	2.9691	1192.07	15.1115	1.85829	1.62619	1.09473	1.3978
Chimonocalamus	10	2.7	1305.93	15.5675	0.852809	0.631388	0.237724	1.53204
Chionachne	2	14.6385	1387.01	23.99	0.047351	0.0276985	0.00651093	0.0519535
Chionanthus	8	6.0993	1336.18	18.4951	0.340931	0.246598	0.0869982	0.365479
Chionographis	3	50.6144	1552.93	19.7846	0.0217055	0.0136947	0.00360217	0.0260443
Chirita	117	17.674	1442.63	18.2829	0.269445	0.230708	0.143357	0.456657
Chiritopsis	22	13.0879	1556.34	18.8898	0.236176	0.186611	0.0864464	0.952053
Chisocheton	13	10.3667	1493.47	20.0872	0.247422	0.187708	0.0760567	0.0666004
Chloranthus	13	99.6001	1286.18	15.3424	0.0257525	0.0195372	0.00791623	0.144353
Chloris	5	12.6615	1215.05	16.9572	0.127113	0.0867679	0.0265744	0.272864
Chlorophytum	5	27.3319	1235.79	14.7738	0.058885	0.0401952	0.0123106	0.158076
Choerospondias	1	9.8743	1344.72	16.4588	0	0	0	0.0387987
Chondrilla	11	17.4601	168.316	4.29393	0.137336	0.10262	0.0396989	0.239867
Chonemorpha	9	8.1336	1395.1	19.2151	0.270142	0.197875	0.0722665	0.234118
Chorispora	7	19.7693	202.279	3.34571	0.0984309	0.0701236	0.0237744	0.332164
Chosenia	280	37.2001	568.539	0.79241	0.151472	0.132935	0.0904256	0.095919
Christia	45	18.28	1521.68	21.1378	0.208242	0.171526	0.0922538	0.256398
Christolea	2	4.9405	117.787	0.936783	0.140299	0.0820697	0.0192916	0.155694
Chroesthes	17	44.0708	1357.03	18.4978	0.0642878	0.0498567	0.0216813	0.0340854
Chrozophora	4	35.1301	191.988	5.1255	0.0394617	0.0260828	0.00746836	0.0537276
Chrysanthemum	59	4.3634	977.149	10.2385	0.934486	0.779483	0.439319	0.895993
Chrysoglossum	4	13.8316	1491.83	16.0566	0.100227	0.0662462	0.0189685	0.157382
Chrysophyllum	10	9.4064	1678.56	21.5605	0.244789	0.181233	0.0682359	0.213434
Chrysopogon	16	12.5251	1196.21	15.9468	0.221363	0.170862	0.0731564	0.183754
Chrysosplenium	36	48.5938	931.359	9.17886	0.0737444	0.0600441	0.030952	0.272435
Chuanminshen	4	12.4572	1163.59	14.9514	0.111285	0.0735551	0.0210613	0.218222
Chukrasia	1	27.309	1419.07	18.1941	0	0	0	0.02138
Chunia	1	17.6485	1531.26	23.975	0	0	0	0.0246207
Chuniophoenix	2	47.8001	1631.59	22.606	0.014501	0.00848252	0.00199393	0.0195336
Cicer	2	43.4593	237.148	1.31342	0.0159493	0.00932977	0.00219309	0.0208537
Cicerbita	6	19.8361	441.474	3.99525	0.0903282	0.0631557	0.0204408	0.13257
Cichorium	1	21.2823	446.044	6.02836	0	0	0	0.0430884
Cicuta	1	9.6846	422.393	4.71714	0	0	0	0.0657414
Cimicifuga	9	11.24	854.888	8.30589	0.195483	0.143188	0.0522942	0.166801
Cinna	4	15.4066	651.061	3.63205	0.0899806	0.0594739	0.0170293	0.0861202
Cinnamomum	48	4.8523	1432.9	17.0808	0.797807	0.659208	0.358689	1.40446
Cipadessa	2	22.0094	1246.67	16.831	0.0314932	0.0184224	0.00433043	0.0376345
Circaea	9	40.7803	936.601	9.81112	0.0538796	0.0394661	0.0144135	0.108941
Circaeaster	1	72.9706	534.478	2.3962	0	0	0	0.0104593
Cirsium	53	9.2007	725.666	7.633	0.431521	0.358216	0.198305	0.675499
Cissampelopsis	121	15.506	1268.48	14.9326	0.309286	0.265115	0.165417	0.801387
Cissampelos	2	6.5311	1142.54	15.2745	0.10613	0.0620822	0.0145933	0.0576405
Cissus	16	54.7879	1416.66	18.9514	0.0506059	0.0390609	0.0167243	0.232984
Cistanche	6	56.5814	239.785	5.15221	0.0316669	0.0221409	0.00716605	0.0890858
Cithareloma	1	19.6269	92.1688	7.4176	0	0	0	0.047007
Citrus	4	11.5834	1355.89	16.7346	0.119679	0.0791038	0.02265	0.245749
Cladium	2	75.813	1363.94	16.2176	0.00914285	0.00534823	0.00125717	0.0115808
Cladopus	3	25.5182	1699.68	19.1892	0.0430521	0.0271629	0.00714477	0.0234312
Cladrastis	7	82.4432	1317.73	15.9356	0.023603	0.0168151	0.00570094	0.0681499
Claoxylon	8	28.6915	1530.09	19.5161	0.0724759	0.0524224	0.0184943	0.146115
Clausena	10	18.0046	1325.33	17.9627	0.127889	0.094684	0.0356494	0.261705
Clausia	12	28.7486	432.736	3.42842	0.0864357	0.0651093	0.0258078	0.060168
Cleghornia	1	16.6888	1405.5	17.56	0	0	0	0.0536928
Cleidiocarpon	1	8.124	1392.15	18.9433	0	0	0	0.0524605
Cleidion	4	41.7221	1378.23	17.1446	0.0332269	0.0219618	0.00628838	0.0475608
Cleisostoma	27	11.985	1481.09	18.3747	0.274997	0.220197	0.106878	0.321813
Cleistanthus	9	33.5955	1467.19	21.4439	0.0654023	0.0479064	0.017496	0.137161
Cleistogenes	10	17.178	480.017	6.04936	0.134043	0.0992402	0.0373649	0.421084
Clematis	243	21.5493	1043.17	11.7321	0.254907	0.222932	0.149742	0.507695
Clematoclethra	2	24.0602	900.995	10.6551	0.0288089	0.0168521	0.00396132	0.0175068
Clerodendranthus	5	15.3409	1402.42	17.1462	0.104912	0.0716133	0.021933	0.222332
Clerodendrum	43	32.8027	1367.56	16.5273	0.114661	0.0942313	0.0502598	0.409349
Clethra	8	101.373	1378.96	17.0294	0.0205128	0.0148371	0.00523442	0.0697374
Cleyera	32	12.728	1586.17	17.9519	0.272292	0.220251	0.110857	0.454904
Clinacanthus	1	22.941	1502.98	19.4903	0	0	0	0.0321886
Clinopodium	11	6.5946	1171.54	12.2288	0.363615	0.271701	0.105108	0.664304
Clintonia	2	46.075	768.863	7.0431	0.0150439	0.00880011	0.00206859	0.016878
Clitoria	3	51.7332	1496.61	18.8964	0.0212361	0.0133985	0.00352427	0.0448173
Cnesmone	6	41.7221	1342.79	19.5574	0.0429451	0.0300264	0.00971823	0.0650538
Cnestis	13	55.4769	1704.93	23.98	0.0462345	0.035076	0.0142124	0.0466967
Cnidium	58	7.1364	563.47	6.67108	0.568976	0.474243	0.266536	0.253933
Coccinia	1	16.2618	1569.64	20.6843	0	0	0	0.0579686
Cocculus	3	23.3803	1272.99	15.814	0.0469888	0.0296466	0.00779808	0.0666106
Cochlianthus	21	9.7101	1126.95	12.3986	0.313542	0.246949	0.113141	0.0466565
Cocos	1	17.5478	1600.68	20.4507	0	0	0	0.0255162
Codonacanthus	19	25.4362	1546.7	19.3686	0.115758	0.0905239	0.0404785	0.0435255
Codonopsis	44	28.82	895.037	8.14019	0.131304	0.108033	0.0578663	0.219647
Coelachne	21	14.9515	1390.81	17.4956	0.203627	0.160378	0.0734784	0.058072
Coelogyne	27	6.0075	1198.2	14.1075	0.54862	0.439294	0.213222	0.739512
Coelopleurum	58	7.1364	622.165	2.15668	0.568976	0.474243	0.266536	0.40748
Coix	3	12.7373	1128.47	14.3227	0.0862516	0.0544187	0.014314	0.073875
Coldenia	1	38.0831	2018.52	21.17	0	0	0	0.0184744
Coleanthus	1	4.8579	562.055	3.205	0	0	0	0.103044
Colebrookea	1	24.672	1209.3	16.7537	0	0	0	0.0375682
Coleus	12	15.3409	1322.73	18.1312	0.161979	0.122014	0.0483634	0.200715
Collabium	3	16.2247	1475.61	16.8565	0.0677123	0.0427217	0.0112373	0.227381
Colocasia	5	5.6911	1301.74	14.8421	0.282799	0.19304	0.0591225	0.261505
Colona	3	11.8505	1288.07	17.859	0.092706	0.058491	0.0153851	0.0794918
Colpodium	4	12.3266	681.129	4.36722	0.112464	0.0743344	0.0212844	0.210835
Colquhounia	6	20.3846	1056.26	12.4685	0.0878977	0.0614563	0.0198908	0.0941836
Colubrina	4	28.816	1367.12	19.0374	0.0481085	0.031798	0.00910481	0.0359555
Coluria	5	16.1049	973.472	10.0329	0.0999347	0.068216	0.0208925	0.164954
Colutea	27	20.6083	834.678	6.79117	0.159928	0.128058	0.0621562	0.121474
Comanthosphace	4	1.1481	1233.51	14.0915	1.20747	0.798093	0.22852	0.823755
Comarum	2	23.9202	342.486	2.39528	0.0289775	0.0169507	0.00398451	0.0644758
Comastoma	12	13.8532	617.295	3.87979	0.179374	0.135117	0.0535571	0.352299
Combretum	10	8.6712	1402.88	18.982	0.265544	0.196599	0.0740213	0.232867
Commelina	10	42.3146	1273.82	15.0413	0.0544159	0.0402875	0.0151686	0.0947774
Commersonia	1	33.599	1496.54	21.1825	0	0	0	0.022944
Commicarpus	10	16.5497	775.748	5.94932	0.139132	0.103008	0.0387834	0.0575702
Conandron	1	12.5407	1518.88	16.1833	0	0	0	0.0715732
Conchidium	13	25.477	1552.17	17.5635	0.100677	0.0763791	0.0309478	0.121217
Congea	6	43.8464	1385.1	17.8732	0.0408645	0.0285716	0.0092474	0.105532
Connarus	13	55.4769	1485.64	20.822	0.0462345	0.035076	0.0142124	0.0415851
Conringia	1	11.7855	197.807	2.376	0	0	0	0.065073
Consolida	184	33.5389	530.476	6.58625	0.155489	0.134984	0.0882589	0.0328325
Convallaria	1	12.2307	615.357	6.66972	0	0	0	0.0612567
Convolvulus	67	17.0238	330.152	5.69939	0.246989	0.207143	0.119136	0.231178
Coptis	6	73.1827	1369.79	15.0816	0.0244834	0.0171183	0.00554045	0.0823373
Coptosapelta	4	75.0952	1466.95	17.1836	0.0184605	0.0122017	0.00349376	0.0151557
Corallodiscus	3	69.4499	805.079	6.34852	0.0158188	0.00998054	0.00262522	0.0375113
Corallorhiza	1	23.6544	495.631	3.13239	0	0	0	0.0337395
Corchoropsis	7	22.9026	1170.1	15.2857	0.0849646	0.06053	0.0205218	0.0725121
Corchorus	4	22.4861	1374.83	17.1643	0.0616512	0.0407492	0.0116678	0.0902573
Cordia	6	38.0831	1580.14	19.3745	0.0470487	0.0328955	0.0106469	0.050595
Corethrodendron	4	13.676	315.792	3.50948	0.101367	0.0669999	0.0191843	0.265173
Coriaria	3	79.8364	1239.89	11.1876	0.0137608	0.00868209	0.00228369	0.0332514
Corispermum	30	67.1929	387.506	4.47409	0.0506184	0.0407906	0.0202548	2.11805
Cornulaca	11	16.9705	167.13	6.46833	0.141298	0.105581	0.0408442	0.059087
Cornus	25	66.866	1044.69	12.2444	0.0481392	0.0383595	0.0183019	0.236093
Cortia	1	2.7705	747.638	4.91615	0	0	0	0.265778
Cortiella	3	6.7658	482.075	0.452315	0.162377	0.102449	0.0269475	0.162484
Cortusa	313	56.0805	390.194	5.5823	0.102463	0.0901605	0.0619104	0.0463983
Corybas	6	51.7359	2073.99	16.9615	0.0346328	0.0242146	0.00783721	0.043691
Corydalis	347	33.7183	765.565	6.25291	0.173476	0.153005	0.105947	0.449804
Corylopsis	23	16.6948	1191.72	13.1531	0.187813	0.148843	0.0696714	10.962
Corylus	7	63.9586	913.294	10.1959	0.0304245	0.0216749	0.00734856	0.160574
Corymborkis	1	27.2266	1458.39	19.2845	0	0	0	0.0238438
Cosmianthemum	19	25.4362	1709.5	23.01	0.115758	0.0905239	0.0404785	0.0865471
Costus	6	72.1001	1385.4	17.5718	0.024851	0.0173753	0.00562364	0.0365106
Cotinus	6	36.6052	942.526	10.8778	0.0489482	0.0342236	0.0110767	0.0446637
Cotoneaster	62	8.3383	896.69	8.79043	0.494961	0.413752	0.235071	0.606858
Cotula	4	25.0344	1425.08	16.7855	0.0553756	0.0366013	0.0104801	0.0474978
Courtoisina	88	32.8129	1245.77	17.8279	0.136451	0.115671	0.0692449	0.111823
Cousinia	13	5.0419	255.459	1.38861	0.508727	0.385948	0.156381	0.53794
Craibiodendron	7	47.7079	1334.18	16.8057	0.040788	0.029058	0.00985169	0.0530589
Craigia	24	29.1112	1249.04	16.6598	0.109169	0.0867614	0.0410125	0.0599536
Crambe	2	15.6017	294.364	-1.91	0.0444277	0.0259885	0.00610896	0.0543431
Craniotome	1	17.7663	1089.07	13.11	0	0	0	0.0904001
Craspedolobium	2	44.0171	1146.01	16.0173	0.0157472	0.00921154	0.0021653	0.0205063
Crataegus	19	3.9636	702.447	8.20126	0.74287	0.580933	0.259769	0.895988
Crateva	6	33.967	1437.61	18.3906	0.05275	0.0368818	0.011937	0.078621
Cratoxylum	2	72.0086	1402.88	19.155	0.00962589	0.00563079	0.00132359	0.0197732
Crawfurdia	14	37.6131	1090.54	11.0554	0.0701632	0.0535692	0.0221441	0.237105
Cremanthodium	199	16.2111	721.965	4.39108	0.326523	0.284075	0.187215	0.965111
Cremastra	13	23.6544	1261.31	16.4515	0.108434	0.0822642	0.0333324	0.207864
Crepidiastrum	9	16.8249	988.866	9.43647	0.130594	0.0956581	0.0349355	0.35073
Crepidium	80	5.9475	1549.32	17.7362	0.736785	0.622329	0.367558	0.358465
Crepis	19	17.4601	551.243	6.44292	0.168638	0.131877	0.0589698	0.695617
Crinitina	16	4.5659	179.876	4.51586	0.607238	0.468706	0.200681	0.768145
Crinum	3	31.1729	1448.99	18.4964	0.0352425	0.0222356	0.00584872	0.0312411
Crocus	61	61.3352	291.151	0.205	0.0670231	0.0559872	0.0317258	0.0123881
Croomia	2	46.4977	1565.37	16.4896	0.0149071	0.00872011	0.00204978	0.0137322
Crossostephium	1	5.3541	1784.87	19.7137	0	0	0	0.192408
Crotalaria	40	26.7995	1454.58	18.1021	0.137647	0.112705	0.0593009	0.429492
Croton	25	36.0465	1465.28	19.7086	0.0892979	0.0711567	0.0339499	0.250723
Crucihimalaya	6	17.5157	594.914	2.60927	0.102294	0.0715223	0.0231487	0.226107
Crupina	3	6.1249	316.842	4.05	0.179368	0.113169	0.0297673	0.18007
Crypsis	2	10.1635	291.215	7.3445	0.0681997	0.0398942	0.00937769	0.119553
Crypteronia	1	77.5272	1376.68	17.946	0	0	0	0.0109674
Cryptocarya	23	30.0101	1479.67	18.7274	0.104481	0.0828023	0.0387586	0.256024
Cryptochilus	3	13.41	1350.21	14.5126	0.0819249	0.0516888	0.0135959	0.166777
Cryptocoryne	3	31.6364	1449.52	18.5545	0.0347262	0.0219098	0.00576303	0.0201396
Cryptolepis	3	12.5236	1396.84	18.4798	0.0877234	0.0553473	0.0145582	0.122552
Cryptospora	1	10.917	105.982	2.9244	0	0	0	0.0704166
Cryptostylis	4	56.5782	2204.71	19.1844	0.0245023	0.0161951	0.0046372	0.0252494
Cryptotaenia	8	7.9756	1231.15	15.4157	0.260725	0.188585	0.0665315	0.125623
Cucumis	5	15.8836	1267.16	16.4874	0.101327	0.0691665	0.0211836	0.0734872
Cullen	1	18.5547	1151.78	15.5888	0	0	0	0.0425226
Curculigo	8	21.0641	1322.96	16.6818	0.0987197	0.0714048	0.0251911	0.11396
Curcuma	12	4.9624	1598.44	18.3927	0.500747	0.377197	0.149512	3.00481
Cuscuta	12	49.9157	671.525	7.47736	0.0497821	0.0374993	0.0148638	0.120273
Cyananthus	16	28.82	802.091	6.13823	0.0962036	0.0742563	0.0317936	0.606053
Cyanotis	6	14.5535	1414.06	18.1273	0.123115	0.0860798	0.0278603	0.117762
Cyathocline	1	20.0206	1038.45	11.3393	0	0	0	0.0788373
Cyathostemma	10	20.9364	1384.26	18.4575	0.10998	0.0814251	0.0306573	0.367003
Cyathula	8	26.607	1137.27	13.3776	0.0781539	0.0565294	0.0199432	0.0850478
Cyclea	13	6.5311	1491.75	17.894	0.392729	0.297945	0.120724	0.560263
Cyclobalanopsis	73	37.5785	1460.11	18.2576	0.114173	0.09609	0.055993	2.07476
Cyclocarya	1	12.5761	1282.49	15.8071	0	0	0	0.0239923
Cyclocodon	4	34.4796	1272.72	15.3422	0.0402062	0.0265749	0.00760926	0.0535779
Cyclorhiza	4	12.4572	700.773	5.15071	0.111285	0.0735551	0.0210613	0.106696
Cylindrolobus	5	10.7998	1238.92	12.1743	0.149025	0.101725	0.0311554	0.119633
Cymaria	2	17.7663	1385.64	23.91	0.0390147	0.0228221	0.00536466	0.0707401
Cymbaria	4	50.3357	403.916	4.52395	0.027541	0.0182036	0.00521229	0.0317715
Cymbidium	43	23.1685	1304.87	16.1232	0.162341	0.133416	0.0711595	0.457612
Cymbopogon	18	10.6618	1105.36	13.4935	0.271096	0.211155	0.0931599	0.450918
Cynanchum	110	15.1085	988.75	11.0982	0.311115	0.265836	0.163917	0.41023
Cynodon	5	11.05	1540.4	16.91	0.14565	0.0994219	0.03045	0.218907
Cynoglossum	23	11.4666	901.823	8.66448	0.273446	0.216708	0.101438	1.07899
Cynomorium	2	124.999	173.052	3.56764	0.00554524	0.00324375	0.000762489	0.00789903
Cyperus	88	32.8129	1233.77	15.4331	0.136451	0.115671	0.0692449	0.342681
Cypholophus	36	35.7858	1816.78	21.4543	0.100138	0.0815343	0.04203	0.0466742
Cyphotheca	42	8.2142	1227.62	17.3837	0.455025	0.373506	0.198344	0.119081
Cypripedium	38	44.3894	957.091	8.82233	0.0819472	0.0669172	0.0348633	0.290273
Cyrtandra	4	57.3331	1911.06	19.4367	0.0241797	0.0159819	0.00457614	0.063878
Cyrtococcum	4	9.0228	1465.93	19.3331	0.153643	0.101553	0.0290779	0.128234
Cystacanthus	7	9.0233	1224.67	15.3366	0.215654	0.153635	0.0520878	0.250468
Dactylicapnos	9	33.7138	923.98	7.97713	0.0651729	0.0477383	0.0174346	0.206304
Dactylis	1	15.3073	787.458	9.43258	0	0	0	0.0548536
Dactyloctenium	1	17.178	1464.34	17.7608	0	0	0	0.0530995
Dactylorhiza	4	12.9757	281.804	4.37967	0.106838	0.0706159	0.0202197	0.12683
Daemonorops	3	5.0934	1581.85	21.1716	0.215693	0.136087	0.0357956	0.0566262
Dalbergia	29	43.2865	1396.98	18.2721	0.0777909	0.0625611	0.030841	0.263355
Dalechampia	6	41.7221	1331.27	17.5058	0.0429451	0.0300264	0.00971823	0.0280126
Dalzellia	2	67.1327	1606.14	18.82	0.010325	0.00603976	0.00141973	0.0118884
Damnacanthus	11	19.3066	1406.42	17.2534	0.124201	0.0928055	0.0359021	0.300969
Danthonia	3	13.496	741.968	4.51558	0.0814028	0.0513595	0.0135093	0.0566149
Daphne	58	29.1831	1173.54	12.1482	0.139137	0.115971	0.0651784	0.393179
Daphniphyllum	10	89.4127	1414.48	16.8314	0.0257523	0.0190661	0.00717855	0.1049
Dapsilanthus	4	116.577	1613.03	23.4875	0.0118917	0.00785996	0.00225057	0.0166749
Dasymaschalon	5	9.655	1421.79	19.0976	0.166695	0.113787	0.0348495	0.212566
Daucus	1	16.0452	798.617	10.3648	0	0	0	0.0598761
Davidia	1	56.0001	1117.09	12.8279	0	0	0	0.0148642
Dayaoshania	3	12.5407	1512.45	19.855	0.0876037	0.0552718	0.0145384	0.275576
Debregeasia	36	35.7858	1187.35	14.3229	0.100138	0.0815343	0.04203	0.0878463
Decaisnea	1	38.803	1088.5	12.3757	0	0	0	0.0164804
Decaschistia	4	10.9702	1451.35	23.6	0.126369	0.0835254	0.0239161	0.100271
Decaspermum	8	14.7742	1535.09	22.3621	0.140748	0.101804	0.0359159	0.161784
Decumaria	2	6.9868	1030.57	13.5297	0.0992081	0.058033	0.0136415	0.0778567
Deeringia	13	58.8014	1533.46	17.8508	0.0436205	0.0330929	0.0134088	0.0215497
Dehaasia	4	2.2378	1923.1	21.3967	0.61949	0.409461	0.117242	0.218459
Deinanthe	1	8.6273	1219.36	14.7622	0	0	0	0.0552725
Deinocheilos	22	13.0879	1433.02	16.0667	0.236176	0.186611	0.0864464	0.173211
Delavaya	2	52.1933	1249.98	17.733	0.0132804	0.00776853	0.0018261	0.0168141
Delphinium	184	33.5389	659.094	5.07305	0.155489	0.134984	0.0882589	0.712106
Dendrobium	81	23.2906	1487.54	17.4704	0.188679	0.159445	0.0943395	0.576417
Dendrocalamopsis	127	5.6669	1750.46	19.76	0.854821	0.73389	0.460582	0.438685
Dendrocalamus	127	2.5429	1332.07	17.261	1.90499	1.63549	1.02641	2.07567
Dendrochilum	2	13.89	2526.93	18.96	0.0499026	0.0291912	0.00686178	0.0632331
Dendrocnide	8	45.1295	1780.26	18.9746	0.0460772	0.033328	0.0117579	0.121751
Dendrolobium	7	16.1431	1936.43	18.5792	0.120541	0.0858753	0.0291148	0.104506
Dendropanax	13	6.3857	1458.16	17.6767	0.401671	0.304729	0.123472	1.16293
Dendrophthoe	1	30.6188	1371.62	18.5808	0	0	0	0.0248361
Dendrotrophe	12	95.0607	1274.85	15.3575	0.0261402	0.0196906	0.00780488	0.08249
Derris	17	11.9088	1472.63	17.9804	0.237909	0.184504	0.0802357	0.671005
Deschampsia	4	15.9427	565.007	2.47293	0.0869548	0.057474	0.0164567	0.143084
Descurainia	4	22.6255	608.514	6.40159	0.0612713	0.0404981	0.011596	0.0492547
Desideria	8	12.0327	258.579	-2.5041	0.172816	0.124999	0.0440989	0.275232
Desmodium	45	18.28	1282.19	15.7432	0.208242	0.171526	0.0922538	0.289897
Desmos	6	9.655	1392.22	18.4157	0.185578	0.129753	0.0419954	0.221786
Deutzia	50	23.5744	1045.06	11.1247	0.165944	0.137381	0.0752915	0.664542
Deutzianthus	8	30.9083	1316.14	18.615	0.0672778	0.0486626	0.0171678	0.0479503
Deyeuxia	34	7.0241	690.054	5.34455	0.502037	0.407483	0.207659	1.7555
Diabelia	12	41.3919	1690.07	16.635	0.0600336	0.0452215	0.0179247	0.10684
Dianella	2	44.4788	1460.76	18.1833	0.0155838	0.00911592	0.00214282	0.0168135
Dianthus	16	15.5546	690.807	7.40304	0.178249	0.137584	0.058908	0.319163
Diapensia	5	16.0491	1031.76	8.73032	0.100282	0.0684532	0.0209652	0.0665645
Diarrhena	5	30.7713	745.508	7.72851	0.0523032	0.0357025	0.0109346	0.0983049
Diarthron	4	41.8638	301.188	3.60574	0.0331144	0.0218874	0.00626709	0.0967412
Dichanthium	3	51.5977	1249.55	16.8579	0.0212919	0.0134337	0.00353352	0.201114
Dichapetalum	4	112.102	1444.02	20.6821	0.0123664	0.00817373	0.00234041	0.014462
Dichocarpum	14	26.4941	1200.12	14.7268	0.0996092	0.076051	0.0314375	0.180925
Dichondra	3	51.4671	1396.74	17.4116	0.0213459	0.0134678	0.00354249	0.0334697
Dichotomanthes	1	5.3735	1095.52	15.0179	0	0	0	0.17658
Dichroa	41	6.33	1344.75	17.1969	0.586662	0.480967	0.254256	0.281639
Dichrocephala	3	12.6465	1172.66	14.2539	0.0868709	0.0548094	0.0144168	0.118338
Dickinsia	45	12.1017	1184.3	13.8262	0.314556	0.259095	0.139352	0.828087
Dicliptera	16	11.3832	1194.94	15.3373	0.243568	0.188002	0.080495	0.276581
Dicranostigma	8	36.6633	632.164	5.30109	0.0567172	0.0410241	0.014473	0.1524
Dictamnus	2	20.6474	560.807	5.36615	0.0335707	0.0196376	0.00461609	0.0348241
Dictyospermum	10	42.3146	1520.41	20.3692	0.0544159	0.0402875	0.0151686	0.0291083
Didissandra	60	49.8888	1303.06	17.7348	0.0820694	0.0685069	0.0387165	0.415929
Didymocarpus	60	49.8888	1186.03	13.6312	0.0820694	0.0685069	0.0387165	0.438187
Didymostigma	2	14.5536	1401.82	18.7515	0.0476272	0.0278601	0.00654891	0.0952637
Dienia	80	23.6856	2501.9	18.4733	0.185008	0.156268	0.0922945	0.0796427
Digitaria	23	20.5595	1299.74	15.1269	0.152508	0.120864	0.0565749	0.330351
Dillenia	4	51.9001	1494.94	20.0229	0.0267108	0.0176549	0.00505518	0.0344894
Dilophia	2	11.9558	181.728	-0.0183412	0.0579758	0.0339137	0.00797188	0.103856
Dimeria	6	3.7594	1638.44	19.3816	0.476608	0.333235	0.107854	0.469137
Dimocarpus	6	9.069	1336.39	17.9893	0.19757	0.138137	0.0447089	0.117756
Dinetus	6	29.1029	1029.25	12.465	0.0615664	0.043046	0.0139321	0.147319
Dioscorea	50	80.0279	1257.54	15.2077	0.0488832	0.0404694	0.0221792	0.205061
Diospyros	64	94.5762	1470.67	18.7513	0.0439739	0.0368088	0.0210188	0.292135
Dipelta	12	41.3919	913.811	10.954	0.0600336	0.0452215	0.0179247	0.174626
Dipentodon	1	40.5405	1220.12	14.5391	0	0	0	0.0158126
Diphylax	50	12.9757	958.396	8.74009	0.301488	0.249596	0.13679	0.132832
Diphylleia	1	10.4521	787.247	8.768	0	0	0	0.0221823
Diplacrum	3	57.3439	1629.43	21.6564	0.0191583	0.0120875	0.00317944	0.0252036
Diplarche	4	44.0508	959.492	6.09164	0.0314704	0.0208008	0.00595595	0.0311306
Diplectria	2	21.4118	1461.26	21.522	0.0323722	0.0189365	0.00445129	0.0360957
Diploclisia	2	29.6843	1435.27	17.8863	0.0233506	0.0136592	0.00321079	0.0468938
Diplocyclos	1	15.8836	1711.96	20.3542	0	0	0	0.0603604
Diplodiscus	4	10.3645	1505	22.578	0.133754	0.0884067	0.0253137	0.0472417
Diploknema	15	9.4064	1580.94	16.12	0.287894	0.221067	0.0930716	0.47021
Diplomeris	1	24.3354	1214.3	12.289	0	0	0	0.0337833
Diplopanax	1	41.2001	1476.66	19.1087	0	0	0	0.0167013
Diploprora	1	12.05	1617.57	20.3233	0	0	0	0.0808997
Diplospora	4	9.6354	1382.77	17.5387	0.143875	0.0950963	0.0272292	0.0880629
Dipsacus	9	11.82	955.54	9.65696	0.18589	0.136162	0.0497281	0.380826
Dipterocarpus	3	21.7835	1392.29	17.98	0.0504332	0.0318198	0.00836971	0.021385
Dipteronia	2	11.9767	1060.75	14.6685	0.0578746	0.0338545	0.00795797	0.0472451
Diptychocarpus	1	14.559	193.28	4.7805	0	0	0	0.0504157
Disanthus	1	31.0839	1507.04	16.2984	0	0	0	0.0211265
Dischidia	44	14.8894	1707.07	19.8571	0.254153	0.20911	0.112006	0.312768
Discocleidion	2	17.7746	1262.82	14.8975	0.0389965	0.0228115	0.00536216	0.0417161
Disepalum	4	35.905	1454.32	19.4402	0.0386101	0.0255199	0.00730718	0.0455335
Disperis	2	51.973	2679.93	19.56	0.0133367	0.00780146	0.00183384	0.0155688
Disporopsis	10	7.9543	1272.47	15.8739	0.289477	0.214318	0.0806927	1.41908
Disporum	15	35.8347	1396.48	15.1457	0.0755706	0.0580287	0.0244308	0.291733
Distephanus	4	22.1506	1056.42	13.4004	0.062585	0.0413664	0.0118446	0.0713922
Distyliopsis	19	7.3697	1509.56	19.1451	0.399533	0.312439	0.13971	0.333459
Distylium	19	7.3697	1482.59	17.1558	0.399533	0.312439	0.13971	3.64975
Diuranthera	4	27.3319	1009.63	12.9845	0.0507207	0.0335246	0.0095992	0.160519
Dobinea	2	27.8442	978.49	8.43	0.0248938	0.0145619	0.00342298	0.0445628
Docynia	2	3.3928	1019.12	12.8438	0.204299	0.119508	0.0280919	0.429509
Dodartia	1	24.6068	131.083	5.57177	0	0	0	0.0272198
Dodecadenia	1	4.8968	1052.75	11.6186	0	0	0	0.0639814
Dodonaea	1	8.407	1333.34	16.6263	0	0	0	0.029473
Dolicholoma	13	13.08	1375.33	18.19	0.196097	0.14877	0.0602796	0.170896
Dolichos	5	18.2717	1334.1	18.4489	0.0880836	0.0601264	0.0184149	0.16666
Dolomiaea	13	3.4209	650.109	4.07636	0.749788	0.56883	0.230482	1.06373
Donax	1	11.06	2526.93	18.96	0	0	0	0.0295487
Dontostemon	12	28.7486	354.113	3.1998	0.0864357	0.0651093	0.0258078	0.410418
Dopatrium	1	36.1885	1214.57	17.1408	0	0	0	0.0244359
Doritis	14	8.8299	1446.5	20.24	0.298877	0.228191	0.0943283	0.0952232
Doronicum	8	30.1055	604.594	4.5099	0.0690718	0.0499602	0.0176256	0.158831
Draba	52	17.6935	552.802	2.91984	0.223316	0.185217	0.102201	0.56394
Dracaena	7	18.9406	1498.62	19.9961	0.102738	0.0731917	0.0248146	0.158764
Dracocephalum	35	16.864	443.983	5.03039	0.210825	0.171393	0.0878561	0.402445
Dracontomelon	5	18.4682	1483.23	19.4375	0.0871464	0.0594867	0.018219	0.0635428
Dregea	19	11.4158	1225.77	15.223	0.257927	0.201702	0.0901925	0.124072
Drepanostachyum	249	2.9691	968.76	9.89367	1.85829	1.62619	1.09473	6.95688
Drimycarpus	13	20.0975	1419.96	18.347	0.127625	0.0968235	0.0392316	0.120547
Droguetia	2	48.206	1295.37	11.8842	0.0143789	0.00841109	0.00197714	0.0186004
Drosera	6	68.9489	1560.95	18.5347	0.0259868	0.0181694	0.00588066	0.0510702
Dryas	1	73.1832	456.022	5.23722	0	0	0	0.0112245
Drypetes	16	116.28	1633.71	21.0045	0.023844	0.0184044	0.00788002	0.168093
Duabanga	2	27.4693	1321.2	17.8259	0.0252335	0.0147607	0.0034697	0.0283629
Dubyaea	16	6.8067	884.326	7.59351	0.407332	0.314406	0.134616	0.457337
Duchesnea	2	40.5842	1155.42	13.7761	0.0170792	0.00999071	0.00234846	0.0735907
Duhaldea	37	20.0206	1070.82	12.6353	0.18036	0.14707	0.0762243	0.443926
Dumasia	9	30.5716	1330.57	14.9504	0.0718714	0.0526449	0.0192266	0.232604
Dunnia	1	40.5039	1629.89	20.8193	0	0	0	0.0236833
Duperrea	12	13.3181	1452.84	20.003	0.186581	0.140546	0.0557089	0.177474
Duthiea	1	15.9341	724.798	3.49886	0	0	0	0.0335161
Dysolobium	2	31.4775	1659.48	18.9367	0.0220204	0.0128811	0.00302788	0.0251634
Dysophylla	7	15.1407	1403.08	17.2162	0.128522	0.0915608	0.0310424	0.318131
Dysosma	7	9.47	1211.15	13.744	0.205482	0.146388	0.0496308	0.249086
Dysoxylum	13	50.2737	1768.39	19.2441	0.0510197	0.0387063	0.0156833	0.0985438
Dysphania	18	45.531	409.295	2.97414	0.0634814	0.0494453	0.0218148	0.0623573
Eberhardtia	2	15.7161	1364.33	18.6902	0.0441043	0.0257993	0.00606449	0.0661149
Echinacanthus	8	32.8879	1410.49	20.1358	0.0632282	0.0457335	0.0161345	0.0808612
Echinochloa	7	15.3877	945.873	12.261	0.126459	0.0900911	0.0305441	0.356421
Echinocodon	4	34.4796	819.24	13.28	0.0402062	0.0265749	0.00760926	0.0512867
Echinops	18	16.1838	373.672	6.03895	0.178597	0.139108	0.0613732	0.44606
Echium	1	5.9864	261.601	4.29074	0	0	0	0.0244675
Edgaria	14	16.2924	1029.24	6.69154	0.161981	0.123671	0.0511226	0.0991816
Edgeworthia	4	29.2638	1150.28	13.172	0.0473723	0.0313114	0.00896549	0.0738795
Ehretia	14	19.6346	1445.2	18.0762	0.134409	0.10262	0.0424205	0.225032
Elaeagnus	65	28.3003	1287.71	15.4967	0.147503	0.12355	0.0707229	0.762263
Elaeocarpus	39	61.7001	1447.43	17.7823	0.0593769	0.0485531	0.0254232	0.307059
Elatine	3	56.6156	1038.57	10.4805	0.0194048	0.012243	0.00322034	0.0305171
Elatostema	183	26.6556	1328.98	15.5405	0.195437	0.169637	0.110855	0.474361
Eleocharis	37	39.735	881.353	10.2824	0.090875	0.0741019	0.0384058	0.247312
Elephantopus	37	20.1829	1512.04	18.6046	0.17891	0.145888	0.0756113	0.106598
Elettariopsis	99	8.9663	1471.15	23.81	0.512488	0.436303	0.265388	0.158267
Eleusine	2	14.233	1035.55	12.7361	0.0487	0.0284877	0.00669642	0.0635372
Eleutharrhena	2	12.7	1406.2	18.1633	0.0545785	0.0319264	0.00750474	0.0568316
Eleutherococcus	18	6.3857	926	9.3894	0.452632	0.352552	0.155543	0.684222
Ellipanthus	13	55.4769	1531.26	23.975	0.0462345	0.035076	0.0142124	0.0700851
Ellisiophyllum	1	69.1109	1079.16	11.6687	0	0	0	0.0132347
Elsholtzia	31	27.3332	958.056	10.5784	0.125634	0.101437	0.0507183	0.261571
Elymus	112	6.17	471.24	3.71734	0.764749	0.653848	0.404085	0.809833
Elytrigia	112	6.17	248.908	4.28732	0.764749	0.653848	0.404085	0.674763
Elytrophorus	1	36.4508	1288.27	18.1742	0	0	0	0.0251644
Embelia	15	19.4278	1327.46	15.8956	0.13939	0.107034	0.0450627	0.270559
Emilia	121	15.506	1391.21	17.0862	0.309286	0.265115	0.165417	0.189529
Emmenopterys	1	34.8923	1249.12	15.3119	0	0	0	0.0246767
Empetrum	4	44.0508	491.444	-1.40265	0.0314704	0.0208008	0.00595595	0.039869
Endiandra	54	30.0101	1805.02	19.7292	0.132921	0.110436	0.061331	1.66965
Endospermum	2	64.8205	1601.37	21.4283	0.0106933	0.0062552	0.00147037	0.0144409
Enemion	14	26.4941	707.562	2.90643	0.0996092	0.076051	0.0314375	0.125181
Engelhardia	5	67.1276	1287.11	18.1254	0.0239758	0.016366	0.00501243	0.0383104
Enhalus	1	38.2765	1236.73	16.7075	0	0	0	0.00952038
Enkianthus	7	49.5261	1364.89	15.3547	0.0392906	0.0279912	0.00949002	0.140428
Enneapogon	2	16.9016	354.302	4.46558	0.0410107	0.0239897	0.00563912	0.042114
Ensete	3	79.7483	1138.89	12.1005	0.013776	0.00869169	0.00228621	0.0494901
Entada	4	31.084	1881.13	18.5356	0.0445983	0.0294779	0.00844049	0.0740842
Enteropogon	3	13.26	2051.23	18.4893	0.0828516	0.0522735	0.0137497	0.0883886
Enydra	2	17.711	1560.46	20.7446	0.0391365	0.0228934	0.00538141	0.0450312
Eomecon	1	44.8413	1313.42	15.8369	0	0	0	0.0135797
Epaltes	3	9.2614	1535.51	20.9495	0.118623	0.0748426	0.0196862	0.117176
Epigeneium	12	30.8227	1399.99	15.4333	0.0806194	0.060728	0.0240711	0.176046
Epigynum	2	3.0446	1204.94	16.915	0.227664	0.133175	0.0313047	0.195321
Epilobium	35	18.7948	957.037	8.35559	0.189167	0.153786	0.0788306	1.10082
Epimedium	40	72.489	1149.5	12.9852	0.0508888	0.0416674	0.0219238	0.547306
Epipactis	42	40.4893	727.082	6.596	0.0923125	0.0757744	0.0402388	0.877147
Epipremnum	5	9.3552	1569.09	20.0087	0.172037	0.117433	0.0359663	0.0583996
Epiprinus	1	8.124	1504.29	19.7375	0	0	0	0.0524605
Epithema	2	49.3088	1966.87	18.5456	0.0140573	0.00822298	0.00193292	0.0291306
Eragrostiella	2	8.3824	1020.45	15.0518	0.0826908	0.048371	0.0113703	0.0692777
Eragrostis	32	13.3817	1343.77	16.3802	0.258991	0.209492	0.105442	0.741918
Eranthemum	2	32.8203	1243.98	16.8926	0.0211195	0.0123541	0.002904	0.0256093
Eranthis	4	20.191	902.316	6.01778	0.068659	0.0453811	0.0129941	0.053303
Eremochloa	5	11.1113	1410.57	18.0573	0.144847	0.0988734	0.030282	0.322205
Eremopyrum	4	3.6567	221.13	4.19382	0.379111	0.250579	0.0717489	0.402512
Eremosparton	27	20.6083	194.812	4.17973	0.159928	0.128058	0.0621562	0.116809
Eremostachys	7	11.12	236.628	2.55843	0.174992	0.124667	0.0422665	0.299845
Eremurus	5	26.4164	328.411	4.39928	0.0609257	0.0415883	0.0127372	0.0574987
Eria	13	25.477	1427.65	16.5212	0.100677	0.0763791	0.0309478	0.191848
Eriachne	1	14.9515	1646.32	20.5559	0	0	0	0.0362969
Erigeron	44	9.3908	606.029	5.77079	0.402968	0.33155	0.177589	0.471329
Eriobotrya	22	5.6761	1270.64	16.0114	0.544572	0.430286	0.199327	0.678414
Eriocaulon	37	114.22	1312.91	15.3151	0.0316138	0.0257788	0.0133607	0.286871
Eriochloa	2	7.0259	1154.73	14.082	0.098656	0.0577101	0.0135655	0.122852
Eriocycla	22	3.7891	404.642	3.86944	0.815772	0.644572	0.298594	1.06431
Eriodes	1	30.2641	1403.8	16.854	0	0	0	0.0288219
Eriolaena	7	22.9026	1294.67	18.207	0.0849646	0.06053	0.0205218	0.121621
Eriophorum	6	5.01	574.05	4.14365	0.357637	0.250052	0.0809312	0.425648
Eriophyton	3	11.6206	519.855	0.0875726	0.0945401	0.0596481	0.0156895	0.129433
Eriosema	2	16.6933	1453.14	18.2811	0.0415225	0.0242891	0.00570949	0.0418375
Eriosolena	1	17.3591	1239.38	14.5762	0	0	0	0.0324431
Eritrichium	44	16.3202	342.523	0.817555	0.231872	0.190777	0.102187	0.49374
Erodium	5	45.8045	359.598	5.11762	0.0351371	0.0239848	0.00734583	0.0613523
Eruca	1	12.5228	317.429	2.68104	0	0	0	0.0681319
Erycibe	12	45.292	1586.83	20.7638	0.0548641	0.0413274	0.0163812	0.294063
Eryngium	3	21.5806	212.943	3.52367	0.0509074	0.032119	0.0084484	0.0245866
Erysimum	18	14.6292	464.663	3.56591	0.197576	0.15389	0.0678952	0.402197
Erythrina	6	24.261	1310.23	16.5141	0.0738535	0.0516369	0.0167126	0.0850126
Erythrodes	2	23.3768	1618.22	19.9674	0.0296511	0.0173448	0.00407713	0.0322844
Erythronium	2	16.55	474.597	4.00476	0.041882	0.0244994	0.00575892	0.0471714
Erythropalum	1	121.708	1408.39	17.9464	0	0	0	0.00790674
Erythrophleum	1	48.6001	1527.09	19.86	0	0	0	0.0198859
Erythrorchis	1	75.2103	2040.62	21.2217	0	0	0	0.100998
Erythroxylum	3	84.387	1464.08	18.2862	0.0130187	0.00821391	0.00216054	0.00999372
Eschenbachia	7	8.1161	1294.17	14.9101	0.239759	0.170808	0.05791	0.336028
Esmeralda	4	8.6268	1297.9	13.8359	0.160696	0.106214	0.0304127	0.142368
Ethulia	37	20.1829	1526.63	19.375	0.17891	0.145888	0.0756113	0.0660178
Etlingera	99	8.9663	1484.87	21.6225	0.512488	0.436303	0.265388	0.283245
Euchresta	4	22.9103	1718.59	17.332	0.0605097	0.0399947	0.0114518	0.0884462
Euclidium	8	12.0327	233.4	3.81357	0.172816	0.124999	0.0440989	0.0998674
Eucommia	1	85.9939	1100.29	14.0253	0	0	0	0.00983773
Eulalia	15	5.2897	1181.14	15.3102	0.511948	0.393111	0.165504	0.670906
Eulophia	19	32.6361	1568.21	17.8283	0.0902203	0.0705533	0.0315485	0.454017
Euonymus	102	22.0666	1186.29	14.2753	0.209592	0.178622	0.109076	0.614959
Eupatorium	15	19.3515	1668.76	15.3174	0.13994	0.107456	0.0452404	0.147746
Euphorbia	65	53.724	828.219	8.65082	0.0777006	0.0650828	0.0372549	0.335665
Euphrasia	14	36.5961	1472.83	10.638	0.0721131	0.0550579	0.0227595	0.397921
Euptelea	2	123.782	961.107	11.6664	0.00559976	0.00327565	0.000769987	0.00786002
Eurya	84	12.728	1443.43	16.6785	0.348116	0.294587	0.175205	0.519762
Eurybia	2	6.7723	235.526	5.32525	0.10235	0.0598711	0.0140735	0.118616
Eurycarpus	1	23.4263	187.168	-4.83333	0	0	0	0.0364067
Eurycorymbus	1	27.579	1464.41	17.0076	0	0	0	0.0316199
Euryodendron	1	23.2907	1601.52	21.7864	0	0	0	0.0236585
Eurysolen	1	3.7938	1302.58	18.04	0	0	0	0.0862086
Euscaphis	1	4.277	1234.39	15.7244	0	0	0	0.0427123
Eustachys	5	11.05	1845.41	21.2256	0.14565	0.0994219	0.03045	0.136018
Eustigma	3	9.1509	1459.94	19.2158	0.120055	0.0757463	0.0199239	0.227594
Eutrema	8	11.4158	683.091	5.05992	0.182155	0.131754	0.0464819	0.163691
Eversmannia	1	13.676	254.221	3.33111	0	0	0	0.0585108
Evolvulus	5	45.292	1437.24	17.8473	0.0355347	0.0242562	0.00742896	0.028327
Exacum	3	39.3646	1385.06	17.1903	0.0279086	0.0176084	0.00463161	0.029892
Exbucklandia	3	31.2801	1410.48	17.5394	0.0351218	0.0221594	0.00582868	0.0480773
Excentrodendron	5	22.9026	1427.87	20.7856	0.0702732	0.0479689	0.0146914	0.0906386
Excoecaria	5	19.3263	1671.17	17.039	0.0832771	0.0568455	0.0174101	0.0540839
Exochorda	3	17.7907	823.514	9.98277	0.0617521	0.0389612	0.0102481	0.086315
Faberia	7	15.266	1159.87	13.7851	0.127467	0.0908093	0.0307876	0.235016
Fagopyrum	15	59.7583	950.316	10.2078	0.0453167	0.0347975	0.0146502	0.15016
Fagraea	2	50.0399	1484.24	18.9713	0.0138519	0.00810284	0.00190468	0.0176968
Fagus	4	72.4529	1284.65	15.0727	0.0191337	0.0126467	0.00362117	0.0549792
Fallopia	8	41.1898	909.881	10.9753	0.0504844	0.0365158	0.0128825	0.0890104
Farfugium	1	3.2891	1431.06	16.3347	0	0	0	0.282249
Fargesia	249	2.9691	1030.66	11.9365	1.85829	1.62619	1.09473	1.48054
Fatoua	2	33.0024	1417.89	16.8236	0.0210029	0.0122859	0.00288798	0.0342683
Fatsia	3	3.6455	2029.14	18.286	0.301361	0.190138	0.0500128	0.0837429
Fernandoa	9	20.1054	1434.31	21.615	0.109285	0.08005	0.0292353	0.0720672
Ferrocalamus	249	2.9691	1156.65	15.1142	1.85829	1.62619	1.09473	0.375888
Ferula	26	17.1765	284.655	4.14958	0.189683	0.151526	0.0729347	0.465923
Festuca	63	15.9176	700.287	5.8603	0.260286	0.21773	0.124019	0.356249
Fibraurea	2	14.9668	1488.22	20.1474	0.0463123	0.027091	0.00636811	0.0429595
Ficus	97	30.218	1486.44	17.7882	0.15139	0.128791	0.0781274	0.716121
Filago	4	6.1188	266.329	3.94743	0.226563	0.14975	0.0428784	0.260924
Filifolium	1	2.1274	505.691	3.20388	0	0	0	0.514332
Filipendula	8	76.2342	824.375	4.94939	0.027277	0.0197297	0.0069605	0.141769
Fimbristylis	54	26.4732	1490.16	17.7984	0.15068	0.12519	0.069525	0.327019
Firmiana	7	25.3227	1402.2	18.8597	0.0768445	0.0547451	0.0185606	0.156236
Fissistigma	23	20.9364	1435.75	19.1732	0.149763	0.118688	0.0555564	0.361471
Flacourtia	7	14.2327	1434.6	18.5406	0.136721	0.0974021	0.0330228	0.256861
Flagellaria	1	112.349	1839.39	20.5833	0	0	0	0.00863639
Flemingia	16	22.0629	1332.18	17.5733	0.125667	0.0969984	0.0415308	1.50462
Flickingeria	8	23.2906	1519.12	18.2692	0.0892824	0.0645787	0.0227829	0.370818
Floscopa	2	51.7298	1516.67	18.879	0.0133994	0.00783813	0.00184246	0.0306175
Flueggea	5	27.2933	1033.24	12.5886	0.0589682	0.0402521	0.012328	0.0902495
Fontanesia	2	29.0501	986.706	13.4937	0.0238604	0.0139574	0.00328089	0.0249978
Fordia	3	13.7587	1388.57	18.6498	0.0798486	0.0503788	0.0132514	0.0789727
Fordiophyton	42	8.2142	1493.16	19.1524	0.455025	0.373506	0.198344	0.877266
Formania	1	12.6465	710.744	4.23625	0	0	0	0.0611723
Formanodendron	1	39.6399	1455.28	18.758	0	0	0	0.0152412
Forsythia	7	19.5075	876.856	10.5626	0.0997519	0.0710647	0.0240935	0.275545
Fortunearia	1	7.3586	1186.48	15.1633	0	0	0	0.0976479
Fosbergia	12	13.3181	1379.01	17.4253	0.186581	0.140546	0.0557089	0.61304
Fragaria	9	19.1334	778.392	6.50541	0.114837	0.0841167	0.0307205	0.506352
Frankenia	1	60.8248	119.794	5.79833	0	0	0	0.0111605
Fraxinus	22	12.8987	996.384	12.1916	0.23964	0.189348	0.0877144	0.715484
Freycinetia	1	33.9001	2526.93	18.96	0	0	0	0.0150325
Friesodielsia	2	10.8098	1614.13	23.67	0.0641221	0.037509	0.00881702	0.04159
Fritillaria	25	9.4438	662.992	6.22314	0.340845	0.271601	0.129585	0.468853
Frolovia	13	3.4209	214.85	3.74167	0.749788	0.56883	0.230482	1.07255
Fuirena	3	35.5435	1480.94	19.047	0.030909	0.0195014	0.00512953	0.0662481
Fumaria	3	36.6789	183.53	5.07985	0.0299522	0.0188977	0.00497075	0.0209581
Gagea	18	15.29	282.612	2.60872	0.189037	0.147239	0.0649609	0.222323
Gahnia	3	60.4791	1619.24	19.4612	0.0181652	0.0114609	0.00301462	0.0504246
Galactia	4	12.87	1550.32	18.9119	0.107715	0.0711959	0.0203857	0.0530954
Galatella	16	4.5659	272.244	3.66802	0.607238	0.468706	0.200681	1.31951
Galearis	5	13.33	739.636	6.39503	0.120738	0.0824165	0.0252417	0.373583
Galeobdolon	5	15.6433	1456.53	16.8789	0.102884	0.0702289	0.021509	0.315075
Galeola	4	75.2103	1651.78	17.3851	0.0184322	0.012183	0.00348841	0.048324
Galeopsis	6	20.3846	630.577	4.10729	0.0878977	0.0614563	0.0198908	0.0537894
Galitzkya	1	6.3577	93.8834	6.33034	0	0	0	0.0582195
Galium	62	21.7098	906.184	8.21341	0.190105	0.158914	0.0902862	0.479054
Gamblea	3	9.6247	1265	15.4962	0.114145	0.0720175	0.0189431	0.113779
Gamochaeta	5	7.0678	708.972	9.62538	0.227714	0.155439	0.0476064	0.382282
Garcinia	20	104.508	1542.6	17.2273	0.0286652	0.0224995	0.0101879	0.150393
Gardenia	6	14.4579	1491.86	17.9228	0.123929	0.086649	0.0280445	0.176325
Gardneria	5	43.3896	1320.85	15.6884	0.0370927	0.0253197	0.00775467	0.142387
Garhadiolus	1	15.266	203.718	4.11167	0	0	0	0.407537
Garnotia	6	17.8519	1474.55	18.2667	0.100368	0.0701753	0.0227127	0.160531
Garuga	11	48.6001	1351.84	18.4107	0.0493393	0.0368674	0.0142623	0.141123
Gastrochilus	29	7.0254	1577.8	15.9518	0.479303	0.385466	0.190025	0.770335
Gaultheria	32	31.3535	1128.46	10.3347	0.110537	0.0894114	0.0450025	0.275906
Gelsemium	2	87.2725	1455.25	18.1689	0.00794233	0.00464597	0.0010921	0.0105117
Geniostoma	1	27.6116	2679.93	19.56	0	0	0	0.0284175
Gentiana	263	34.013	843.269	7.02993	0.163824	0.143557	0.0971163	0.410905
Gentianella	11	16.4516	466.474	1.80876	0.145755	0.108911	0.0421325	0.237088
Gentianopsis	7	9.4039	731.727	7.56734	0.206926	0.147417	0.0499796	0.125396
Geodorum	19	32.6361	1362.16	18.7325	0.0902203	0.0705533	0.0315485	0.100635
Geophila	1	10.2245	1622.93	20.1847	0	0	0	0.0469087
Geranium	51	45.8045	768.448	7.23618	0.0858393	0.0711305	0.0391175	0.309715
Gerbera	13	17.3812	974.444	10.8666	0.14757	0.111955	0.0453627	0.377693
Germainia	2	3.3193	1661.34	21.9446	0.208823	0.122154	0.0287139	0.28417
Getonia	1	17.0772	1580.94	16.12	0	0	0	0.0327429
Geum	3	13.9822	669.637	7.78708	0.0785722	0.0495735	0.0130395	0.103089
Gigantochloa	127	5.6669	1548.62	18.9551	0.854821	0.73389	0.460582	0.939803
Girardinia	1	49.3122	1028.38	11.4328	0	0	0	0.0177356
Girgensohnia	11	16.9705	176.907	4.80429	0.141298	0.105581	0.0408442	0.0623039
Gironniera	1	55.5902	1490.87	19.3302	0	0	0	0.0151325
Gisekia	3	66.9707	1444.43	23.9725	0.0164044	0.01035	0.00272241	0.0250012
Glaucium	8	36.6633	207.284	4.38438	0.0567172	0.0410241	0.014473	0.12557
Glaux	145	40.2324	281.305	2.93248	0.1237	0.106642	0.0679643	0.0470135
Glechoma	10	15.546	1032.84	12.7341	0.148114	0.109658	0.0412874	1.02282
Gleditsia	6	13.2925	1178.48	15.8015	0.134795	0.0942459	0.0305033	0.137137
Glehnia	58	7.1364	1233.33	15.7392	0.568976	0.474243	0.266536	0.381212
Glinus	6	87.2581	1762.22	21.0697	0.020534	0.014357	0.00464673	0.0250593
Globba	8	12.8753	1395.49	17.044	0.161506	0.116819	0.0412129	0.205378
Glochidion	35	10.8484	1478.98	17.1637	0.32773	0.266433	0.136574	1.85327
Gloriosa	1	59.1316	1006.43	13.5994	0	0	0	0.0109565
Glyceria	11	15.1353	814.899	7.91653	0.158431	0.118383	0.0457967	0.222672
Glycine	6	9.7146	1360.57	11.9349	0.18444	0.128957	0.0417377	0.292551
Glycosmis	15	17.6631	1424.47	17.9714	0.153317	0.117728	0.0495648	0.323215
Glycyrrhiza	8	50.8782	332.499	6.70846	0.040871	0.0295623	0.0104294	0.479247
Glyptopetalum	102	22.0666	1355.86	18.5057	0.209592	0.178622	0.109076	0.55515
Gmelina	43	32.8027	1355.11	16.8806	0.114661	0.0942313	0.0502598	0.483524
Gnaphalium	6	11.0603	808.881	9.37315	0.161999	0.113267	0.0366595	0.176547
Goldbachia	2	27.7948	249.887	3.56034	0.024938	0.0145878	0.00342907	0.0567799
Gomphandra	4	85.1302	1837.04	19.0742	0.0162844	0.0107634	0.00308192	0.03104
Gomphogyne	1	22.3309	1292.29	17.5987	0	0	0	0.0271091
Gomphostemma	16	18.9	1415.54	17.5354	0.146698	0.113231	0.048481	0.407339
Gomphrena	3	5.9546	1706.66	21.96	0.184498	0.116405	0.0306186	0.0483964
Gongronema	110	15.1085	1381.78	17.6238	0.311115	0.265836	0.163917	0.281118
Goniolimon	16	39.8165	194.874	4.48386	0.0696342	0.0537482	0.0230128	0.130634
Goniothalamus	12	35.905	1446.29	20.056	0.0692078	0.0521321	0.0206639	0.278454
Gonocarpus	3	21.5682	1545.1	18.0644	0.0509367	0.0321375	0.00845326	0.02743
Gonocaryum	3	70.9599	1968.4	19.9056	0.0154822	0.00976815	0.00256936	0.0237031
Gonostegia	8	22.4162	1776.31	17.7064	0.0927651	0.0670978	0.0236716	0.172901
Goodenia	2	23.0301	1609.03	21.4025	0.0300974	0.0176059	0.0041385	0.0186508
Goodyera	27	28.7347	1522.91	14.63	0.114699	0.0918422	0.0445779	0.367112
Gouania	4	34.0715	1317.75	17.9824	0.0406878	0.0268932	0.0077004	0.0379944
Grangea	44	9.3908	1524.86	19.6707	0.402968	0.33155	0.177589	0.150201
Graphistemma	110	15.1085	1537.02	21.6654	0.311115	0.265836	0.163917	0.0892988
Gratiola	5	43.2918	856.655	10.6774	0.0371765	0.0253769	0.00777219	0.0482121
Grewia	31	11.8505	1425.72	18.5979	0.289776	0.233964	0.116982	1.76543
Gueldenstaedtia	4	28.2722	844.723	11.3489	0.0490338	0.0324096	0.00927994	0.0940141
Guettarda	3	3.6958	1973.96	21.794	0.29726	0.18755	0.0493321	0.0764035
Guihaia	2	1.9619	1430.84	19.048	0.353304	0.20667	0.0485805	0.258871
Guihaiothamnus	35	18.9031	1448.51	18.18	0.188083	0.152905	0.0783789	0.15984
Gymnadenia	50	12.9757	861.763	7.08078	0.301488	0.249596	0.13679	0.338775
Gymnanthera	1	12.5236	1712.71	22.096	0	0	0	0.0789204
Gymnanthes	2	14.7046	1526.63	19.375	0.0471381	0.027574	0.00648166	0.0391691
Gymnema	19	11.4158	1357.45	19.0163	0.257927	0.201702	0.0901925	0.97968
Gymnocarpos	6	86.2155	110.28	4.79765	0.0207823	0.0145306	0.00470293	0.0114844
Gymnocladus	2	13.2925	1416.88	16.8648	0.0521457	0.0305033	0.00717022	0.0303248
Gymnopetalum	14	16.2924	1502.62	19.5735	0.161981	0.123671	0.0511226	0.0518882
Gymnospermium	5	19.1253	904.045	9.0675	0.0841523	0.0574429	0.017593	0.0584673
Gymnosporia	13	3.5727	1323.11	15.5809	0.71793	0.544661	0.220689	0.484289
Gymnostachyum	5	30.3752	1383.62	19.9263	0.0529853	0.0361681	0.0110772	0.0462009
Gymnotheca	2	37.2001	1218.9	15.5094	0.0186329	0.0108996	0.00256209	0.0357913
Gynandropsis	1	28.2338	1255.15	15.9218	0	0	0	0.0227571
Gynocardia	1	94.4429	1344.8	11.9075	0	0	0	0.00965198
Gynostemma	15	36.0096	1297.13	16.5149	0.0752036	0.0577469	0.0243121	0.21156
Gynura	10	20.0161	1454.86	16.7779	0.115037	0.0851688	0.0320669	0.130489
Gypsophila	18	42.1928	393.671	5.10688	0.0685039	0.0533573	0.0235408	0.251524
Habenaria	57	26.5052	1266.29	14.5196	0.152538	0.127043	0.0711962	0.353017
Hackelia	5	16.3202	834.509	6.53029	0.0986163	0.0673161	0.0206169	0.131513
Haldina	16	9.9069	1195	16.9536	0.279864	0.216018	0.0924902	0.0973433
Halenia	2	10.7	648.422	5.95235	0.0647801	0.0378939	0.00890749	0.0771426
Halerpestes	5	23.159	265.901	0.941103	0.0694951	0.0474378	0.0145288	0.119084
Halesia	16	23.6985	1597.42	17.7415	0.116994	0.0903039	0.0386645	0.243513
Halimocnemis	3	22.2406	182.648	3.80715	0.0493967	0.0311658	0.00819769	0.111054
Halimodendron	70	37.4321	119.971	4.69021	0.113499	0.0953602	0.0552163	0.0664236
Halocnemum	10	46.7382	117.766	4.64584	0.0492656	0.0364744	0.013733	0.0327749
Halogeton	11	16.9705	152.805	3.70751	0.141298	0.105581	0.0408442	0.0642899
Halopeplis	10	46.7382	70.4495	3.269	0.0492656	0.0364744	0.013733	0.0428616
Halostachys	10	46.7382	108.753	5.11523	0.0492656	0.0364744	0.013733	0.0576272
Halothamnus	11	16.9705	174.406	4.54857	0.141298	0.105581	0.0408442	0.0348179
Haloxylon	11	16.9705	145.615	4.80788	0.141298	0.105581	0.0408442	0.0674158
Hamamelis	1	7.3697	1375.35	16.1727	0	0	0	0.0666596
Hancea	1	24.2146	1673.82	22.1755	0	0	0	0.0267242
Hanceola	8	19.2512	1262.74	15.0943	0.108016	0.078129	0.0275634	0.231555
Hancockia	2	13.8316	1272.55	17.4433	0.0501133	0.0293144	0.00689076	0.057904
Handeliodendron	1	17.4315	1221.89	14.9805	0	0	0	0.0293634
Hapaline	2	47.924	1241.89	17.54	0.0144635	0.00846059	0.00198878	0.017899
Haplophyllum	3	38.4478	290.685	4.65241	0.0285741	0.0180283	0.00474205	0.0650444
Haplosphaera	2	14.7825	747.182	5.01436	0.0468897	0.0274287	0.0064475	0.0803817
Haraella	2	7.0254	2501.9	18.4733	0.098663	0.0577142	0.0135665	0.107337
Harpachne	1	13.3817	1032.69	13.8594	0	0	0	0.0538652
Harpullia	2	7.5592	1498.24	20.581	0.0916958	0.0536386	0.0126085	0.0482061
Harrisonia	1	65.5001	1507.36	23.816	0	0	0	0.0140499
Harrysmithia	9	8.3242	933.514	9.45875	0.263956	0.193344	0.0706118	0.309388
Hedera	2	3.4097	1284.94	14.2816	0.203287	0.118915	0.0279527	0.267977
Hedinia	7	22.723	219.123	0.0801866	0.0856361	0.0610084	0.020684	0.351142
Hedychium	32	10.4656	1237.92	14.2798	0.331155	0.267864	0.134821	0.449125
Hedyosmum	1	120.7	1482.05	21.8475	0	0	0	0.00775053
Hedyotis	65	40.4287	1548.05	19.8063	0.103253	0.0864858	0.0495064	0.340693
Hedysarum	44	22.9039	451.442	3.76567	0.16522	0.135938	0.0728132	0.286179
Helianthemum	2	57.0346	270.906	4.51833	0.0121531	0.00710911	0.00167109	0.0139392
Helichrysum	56	4.746	242.021	4.61022	0.848157	0.705837	0.394396	0.213332
Helicia	20	24.1324	1493.18	18.1635	0.124137	0.0974364	0.0441196	0.441077
Heliciopsis	4	30.1628	1435.99	20.307	0.0459604	0.0303782	0.00869827	0.0385304
Helicteres	12	21.4765	1422.51	19.6255	0.115704	0.0871558	0.0345465	0.217595
Helictotrichon	15	20.0299	605.663	5.63667	0.1352	0.103817	0.0437081	0.228099
Heliotropium	16	37.3716	1046.19	13.2889	0.0741897	0.0572645	0.0245184	0.0993371
Helixanthera	8	31.0784	1441.75	17.4591	0.0669095	0.0483962	0.0170739	0.079367
Helleborus	6	67.0508	737.484	9.10947	0.0267224	0.0186838	0.00604713	0.0602836
Heloniopsis	6	50.6144	1763.23	16.9814	0.0354002	0.0247511	0.00801086	0.0493664
Helwingia	4	61.7001	1144.76	13.7852	0.0224683	0.0148507	0.00425225	0.0443147
Hemarthria	7	2.6302	1149.59	15.5621	0.739834	0.527068	0.178695	0.455313
Hemerocallis	11	44.4788	828.718	9.5533	0.053911	0.0402834	0.0155838	0.17711
Hemiboea	50	57.3331	1332.45	17.6052	0.0682332	0.0564888	0.0309586	0.340252
Hemiphragma	1	47.4704	1060.37	10.6151	0	0	0	0.0169691
Hemipilia	8	19.7106	1120.67	13.4548	0.105499	0.076308	0.026921	0.552943
Hemiptelea	1	27.7937	887.677	11.8797	0	0	0	0.015762
Hemisteptia	1	5.1104	1089.43	13.9927	0	0	0	0.158455
Hemsleya	23	22.3309	1173.34	14.3964	0.140411	0.111277	0.0520871	0.331588
Hepatica	243	21.5493	1167.5	13.0206	0.254907	0.222932	0.149742	0.0596284
Heptacodium	1	43.2112	1280.52	15.5533	0	0	0	0.0191681
Heracleum	30	10.6016	833.192	7.57802	0.320819	0.258531	0.128375	0.495288
Heritiera	3	24.1925	1587.72	21.823	0.0454113	0.0286513	0.00753628	0.108168
Herminium	18	19.16	871.96	7.98382	0.150854	0.1175	0.0518399	0.266862
Hernandia	2	59.4799	2679.93	19.56	0.0116535	0.00681684	0.00160239	0.0115909
Herniaria	6	86.2155	185.184	4.56652	0.0207823	0.0145306	0.00470293	0.0143526
Herpetospermum	14	16.2924	860.108	6.35044	0.161981	0.123671	0.0511226	0.0991816
Herpysma	1	27.0795	1068.11	10.4667	0	0	0	0.0342868
Hesperis	4	22.5311	363.658	3.04429	0.061528	0.0406678	0.0116445	0.0443591
Hetaeria	19	31.1171	1863.43	20.8355	0.0946245	0.0739974	0.0330885	0.094155
Heteracia	1	4.8356	185.992	4.62769	0	0	0	0.0810294
Heterolamium	1	16.258	1156.18	13.6967	0	0	0	0.0513708
Heteropanax	7	10.3	1438.71	19.5495	0.188923	0.134592	0.0456314	0.205075
Heteropogon	2	5.9625	1100.24	14.0184	0.116251	0.0680025	0.0159849	0.297008
Heteropolygonatum	10	7.9543	1179.09	12.4346	0.289477	0.214318	0.0806927	0.230145
Heterosmilax	87	87.8111	1487.59	17.2229	0.0508581	0.0430947	0.0257571	0.253881
Heterostemma	9	18.277	1428.43	19.3123	0.120218	0.0880581	0.0321599	0.264339
Hewittia	67	17.0238	1615.94	21.34	0.246989	0.207143	0.119136	0.0863188
Heynea	2	28.4077	1417.77	19.4861	0.0244	0.0142731	0.00335508	0.076471
Hibiscus	24	11.704	1319.69	15.959	0.271536	0.2158	0.10201	0.580167
Hieracium	7	12.5763	708.741	5.81532	0.154728	0.110231	0.0373722	0.472481
Himalaiella	7	5.1082	681.147	5.56077	0.380939	0.271386	0.0920096	0.305497
Himalayacalamus	249	2.9691	289.583	-1.83167	1.85829	1.62619	1.09473	1.369
Himalrandia	12	13.3181	980.451	10.699	0.186581	0.140546	0.0557089	0.190104
Hippolytia	12	17.5758	472.226	1.41534	0.141382	0.106499	0.0422136	0.312755
Hippophae	7	28.3003	496.421	1.55564	0.0687593	0.0489851	0.0166077	0.122786
Hippuris	2	54.3359	481.854	-5.055	0.0127567	0.0074622	0.00175409	0.0150695
Hiptage	10	12.9424	1313.16	17.8735	0.17791	0.131718	0.0495931	0.427721
Hodgsonia	1	14.7833	1375.6	16.646	0	0	0	0.0557447
Holarrhena	1	11.4409	1333.48	15.3436	0	0	0	0.0522072
Holboellia	30	6.6976	1184.8	13.7301	0.507823	0.409227	0.203204	1.46942
Holcoglossum	10	13.1027	1293.64	16.3281	0.175734	0.130107	0.0489864	0.669517
Holocheila	1	28.2618	1113.88	16.1655	0	0	0	0.0277687
Hololeion	1	8.8976	788.76	7.378	0	0	0	0.0812766
Holopogon	2	40.5571	759.073	8.9176	0.0170906	0.00999739	0.00235002	0.0268219
Holostemma	110	15.1085	1272	17.86	0.311115	0.265836	0.163917	0.156585
Holosteum	1	19.6712	177.347	4.785	0	0	0	0.0351182
Homalanthus	4	19.901	1863.15	22.3033	0.0696595	0.0460424	0.0131835	0.0503763
Homalium	13	24.8156	1559.91	21.6042	0.10336	0.0784148	0.0317726	0.148849
Homalomena	5	38.2065	1794.53	20.5998	0.0421247	0.0287546	0.00880668	0.060873
Homocodon	3	29.7419	1066.17	9.75727	0.0369382	0.0233054	0.00613012	0.0477534
Homonoia	1	10.8932	1319.1	17.1071	0	0	0	0.0328052
Hopea	3	64.9074	1471.36	21.5649	0.0169258	0.010679	0.00280895	0.0722059
Horaninovia	11	16.9705	202.955	4.28609	0.141298	0.105581	0.0408442	0.0678013
Hordeum	8	8.557	407.935	2.46306	0.243011	0.175772	0.062011	0.423056
Hornstedtia	99	7.8624	1426.14	16.8001	0.584442	0.497561	0.302649	0.275759
Hornungia	4	22.6255	221.165	4.368	0.0612713	0.0404981	0.011596	0.0492547
Horsfieldia	7	4.144	1389.23	18.8472	0.469573	0.33453	0.113418	0.0997771
Hosiea	6	50.2406	1219.55	14.4653	0.0356636	0.0249353	0.00807047	0.0712872
Hosta	4	15.526	1135.71	11.626	0.0892886	0.0590165	0.0168984	0.134965
Houpoea	7	6.1354	1241.22	13.2749	0.317161	0.22595	0.0766052	0.217516
Houttuynia	1	43.0109	1174.35	13.8623	0	0	0	0.0134643
Hovenia	3	63.6634	1279.52	15.1035	0.0172566	0.0108877	0.00286384	0.0407142
Hoya	44	14.8894	1314.52	17.3552	0.254153	0.20911	0.112006	0.427268
Humulus	3	17.2813	883.791	10.9282	0.0635723	0.0401097	0.0105502	0.0520958
Hunteria	2	34.7373	1531.26	23.975	0.019954	0.0116723	0.00274374	0.0282487
Huodendron	34	52.5204	1383.2	16.7934	0.0671427	0.0544969	0.0277724	0.0456863
Hybanthus	99	58.2591	1706.21	22.8725	0.0788739	0.0671487	0.0408442	0.016457
Hydnocarpus	3	94.4429	1428.98	19.6311	0.0116326	0.00733933	0.0019305	0.0140106
Hydrangea	41	14.95	1385.36	15.1472	0.248399	0.203647	0.107655	0.346795
Hydrocotyle	17	46.1847	1528.5	15.1002	0.0613453	0.0475747	0.0206889	0.255216
Hydrolea	3	108.365	1560.4	19.79	0.0101381	0.00639641	0.00168248	0.0180065
Hygrochilus	1	19.5905	1323.85	17.7033	0	0	0	0.0414472
Hygrophila	6	22.4789	1688.03	18.712	0.0797085	0.0557306	0.0180376	0.077677
Hylodesmum	10	24.0924	1328.27	15.7842	0.0955731	0.0707587	0.0266413	0.207142
Hylomecon	2	23.1564	996.223	11.275	0.0299333	0.0175099	0.00411593	0.0285275
Hylophila	2	23.3768	860.702	8.252	0.0296511	0.0173448	0.00407713	0.0322844
Hylotelephium	17	25.9578	925.233	9.54769	0.109147	0.084646	0.0368102	0.256883
Hymenachne	4	16.0384	1573.15	18.7315	0.086436	0.0571311	0.0163585	0.0907176
Hymenodictyon	2	11.2442	1262.58	16.3257	0.0616449	0.0360599	0.00847639	0.0633659
Hymenopyramis	2	38.3857	1328.18	23.95	0.0180574	0.0105629	0.00248296	0.0243465
Hyoscyamus	3	6.3191	281.37	4.71893	0.173856	0.109691	0.0288525	0.162525
Hyparrhenia	7	6.9195	1330.08	18.8394	0.281221	0.200346	0.0679245	0.303595
Hypecoum	5	94.5244	402.924	3.53822	0.0170267	0.0116225	0.00355963	0.0484728
Hypericum	75	72.0086	1204.14	12.394	0.059958	0.050516	0.0295552	0.403484
Hypochaeris	4	20.6966	360.453	3.33658	0.0669817	0.0442725	0.0126767	0.0513489
Hypoestes	4	6.9961	1821.64	19.6574	0.198152	0.130972	0.0375015	0.0369678
Hypolytrum	8	59.4269	1706.91	21.4656	0.0349916	0.0253097	0.00892909	0.0433299
Hypoxis	1	21.0641	1329.08	15.7803	0	0	0	0.0139715
Hypserpa	1	18.8082	1517.2	19.6908	0	0	0	0.0349724
Hyptianthera	1	14.8927	1371.43	13.9624	0	0	0	0.0600739
Hyssopus	3	22.6561	219.05	4.62664	0.0484908	0.0305943	0.00804735	0.0829803
Ichnanthus	1	13.9227	1586.9	17.8176	0	0	0	0.0549232
Ichnocarpus	4	10.3724	1445.42	19.3574	0.133652	0.0883393	0.0252945	0.150656
Idesia	1	17.0391	1239.48	15.0838	0	0	0	0.0311742
Ikonnikovia	16	39.8165	288.94	1.14455	0.0696342	0.0537482	0.0230128	0.0396417
Ilex	208	61.7001	1419.67	16.5839	0.0865078	0.0753514	0.0498753	0.565825
Iljinia	11	16.9705	135.739	5.19557	0.141298	0.105581	0.0408442	0.0597303
Illicium	28	108	1510	17.3952	0.0308537	0.0247606	0.0121142	0.298275
Illigera	14	59.4799	1374.56	18.0491	0.0443689	0.0338754	0.0140032	0.111375
Impatiens	250	104.608	1123.61	12.3257	0.0527823	0.0461943	0.0311089	0.404469
Imperata	4	4.1004	1184.93	17.1208	0.338088	0.223464	0.063985	0.289425
Incarvillea	14	37.3752	670.669	5.539	0.0706099	0.0539102	0.0222851	0.193407
Indigofera	80	39.5407	1154.98	13.7385	0.110823	0.0936074	0.0552861	0.359664
Indocalamus	21	3.8724	1382.47	16.9038	0.786211	0.619227	0.283703	1.34667
Indofevillea	1	30.1453	1341.43	10.1878	0	0	0	0.0261586
Indosasa	16	2.8734	1474.22	18.8921	0.964916	0.744785	0.318887	0.913415
Inula	13	12.4663	631.724	7.14313	0.205751	0.156094	0.0632471	0.296065
Iodes	6	50.2406	1402.26	19.6119	0.0356636	0.0249353	0.00807047	0.0470833
Iphigenia	1	35.8347	1062.6	14.3917	0	0	0	0.0157351
Ipomoea	67	17.0238	1441.72	17.494	0.246989	0.207143	0.119136	0.277881
Iris	61	61.3352	742.389	6.82863	0.0670231	0.0559872	0.0317258	0.181344
Isachne	21	14.9515	1476.15	15.2646	0.203627	0.160378	0.0734784	0.697395
Isatis	4	11.8811	303.468	4.59971	0.116681	0.0771217	0.0220825	0.146223
Ischaemum	12	2.1947	1698.13	18.2065	1.13223	0.852874	0.338059	1.01619
Isodon	79	18.3896	984.283	10.0514	0.237604	0.200596	0.11826	0.623506
Isoglossa	3	11.3832	1460.54	17.9082	0.0965117	0.0608921	0.0160167	0.129124
Isolepis	6	38.6576	618.075	2.8589	0.0463495	0.0324066	0.0104886	0.0402817
Isometrum	21	3.2072	999.465	9.87789	0.949277	0.74766	0.342546	0.769384
Isopyrum	14	26.4941	478.513	3.54877	0.0996092	0.076051	0.0314375	0.0986211
Itea	17	94.5901	1430.41	17.0295	0.0299525	0.0232289	0.0101016	0.156088
Iteadaphne	4	4.706	1224.14	17.1521	0.29458	0.194707	0.055751	0.100856
Itoa	1	15.37	1314.19	17.3746	0	0	0	0.0377263
Ixeridium	7	16.1186	1391.23	15.0347	0.120725	0.0860059	0.0291591	0.315751
Ixeris	6	16.1186	1419.18	14.8857	0.111161	0.0777216	0.0251551	0.238023
Ixiolirion	2	98.2704	226.628	3.58014	0.00705347	0.00412601	0.000969877	0.0126539
Ixonanthes	1	112.102	1566.06	20.1322	0	0	0	0.00865331
Ixora	20	22.9012	1493.02	18.2594	0.130811	0.102675	0.0464915	0.391414
Jacquemontia	5	45.292	1569.42	19.9136	0.0355347	0.0242562	0.00742896	0.028327
Jaeschkea	3	16.4516	572.205	1.08733	0.0667784	0.0421325	0.0110823	0.140345
Jasminanthes	19	11.4158	1515.06	19.2137	0.257927	0.201702	0.0901925	1.79517
Jasminum	43	28.9017	1274.89	16.8205	0.130138	0.10695	0.0570437	0.485399
Juglans	3	8.401	751.166	7.60726	0.130772	0.0825077	0.0217024	0.124018
Juncus	78	61.2372	739.328	6.72389	0.0711448	0.0600338	0.0353269	0.322008
Jurinea	11	3.4209	240.316	2.5587	0.700955	0.523768	0.202621	1.07983
Justicia	40	12.9548	1351.18	17.7332	0.28475	0.233151	0.122675	0.864432
Kadsura	8	33.9001	1401.76	17.4151	0.0613403	0.0443679	0.0156527	0.111713
Kaempferia	5	9.484	1381.28	18.3455	0.1697	0.115838	0.0354779	0.264774
Kalanchoe	7	60.0645	1661.35	18.7552	0.032397	0.0230801	0.00782498	0.0901787
Kalidium	10	46.7382	165.583	3.80496	0.0492656	0.0364744	0.013733	0.19733
Kalopanax	11	6.5287	1044.28	13.2315	0.367285	0.274444	0.106169	0.192073
Kandelia	2	23.8276	2501.9	18.4733	0.0290901	0.0170166	0.00399999	0.0263439
Karelinia	13	9.2614	126.74	5.86335	0.27695	0.21011	0.0851337	0.126696
Kaschgaria	2	1.6877	149.236	4.75904	0.410705	0.240247	0.0564734	0.857241
Kelloggia	1	24.912	856.572	7.64703	0	0	0	0.0327392
Kengyilia	112	6.17	330.159	0.413513	0.764749	0.653848	0.404085	0.888438
Kerria	1	28.8742	1143.07	13.8833	0	0	0	0.0256486
Kibatalia	1	7.7917	1251.07	17.7333	0	0	0	0.0522072
Kingdonia	1	72.9706	839.319	6.6125	0	0	0	0.0104593
Kinostemon	23	24.1845	1183.55	14.3987	0.129649	0.102748	0.0480949	0.214254
Kirengeshoma	1	23.5744	1610.99	15.983	0	0	0	0.0278641
Klasea	10	5.4065	266.614	3.47727	0.425892	0.315315	0.118719	1.64257
Kleinhovia	1	24.3296	1475.59	17.4771	0	0	0	0.0336835
Knema	8	4.144	1366.97	16.9478	0.501796	0.362953	0.128047	0.127863
Knoxia	3	40.4287	1358.61	17.4367	0.0271741	0.0171449	0.00450971	0.0443715
Kobresia	610	19	576.757	2.80167	0.33755	0.301155	0.217133	0.666689
Kochia	8	25.671	240.157	4.92868	0.0810035	0.0585905	0.0206703	0.16155
Koeleria	16	9.7431	349.854	-0.300926	0.284569	0.219649	0.0940451	2.70777
Koelpinia	26	15.9815	231.64	3.20333	0.203867	0.162856	0.0783883	0.0729504
Koelreuteria	3	42.7389	1547.66	15.1505	0.0257052	0.0162182	0.00426594	0.0616005
Koenigia	121	65.3363	401.342	0.307273	0.0734016	0.0629187	0.0392576	0.0528197
Koilodepas	2	24.9172	1531.26	23.975	0.027818	0.0162725	0.00382508	0.0336309
Kolkwitzia	12	41.3919	789.763	11.2949	0.0600336	0.0452215	0.0179247	0.0820958
Kopsia	4	36.4902	1459.46	21.7515	0.0379909	0.0251106	0.00718999	0.0676046
Korthalsella	2	67.3012	1177.81	13.8791	0.0102992	0.00602463	0.00141617	0.0118507
Krascheninnikovia	5	41.2149	226.27	2.9247	0.0390499	0.0266557	0.00816385	0.0704711
Krasnovia	1	4.758	441.603	4.17905	0	0	0	0.187829
Kudoacanthus	1	28.4085	2565.89	18.53	0	0	0	0.0213748
Kuhlhasseltia	2	18.5949	1655.59	16.5167	0.0372762	0.0218052	0.00512561	0.0482032
Kummerowia	2	8.805	927.157	10.8955	0.078722	0.0460494	0.0108246	0.114837
Kydia	4	10.9702	1271.4	17.4357	0.126369	0.0835254	0.0239161	0.192471
Kyllinga	88	32.8129	1315.62	16.0727	0.136451	0.115671	0.0692449	0.319687
Lachnoloma	1	12.0327	183.974	4.78308	0	0	0	0.0750784
Lactuca	13	13.1991	665.723	8.29216	0.194328	0.147427	0.0597357	0.361959
Lagarosolen	13	13.08	1440.88	18.679	0.196097	0.14877	0.0602796	0.209807
Lagenophora	1	8.2229	1502.93	18.6096	0	0	0	0.0904148
Lagerstroemia	16	27.4693	1466.14	18.1967	0.100934	0.0779076	0.0333569	0.218163
Laggera	13	9.2614	1262.3	15.6401	0.27695	0.21011	0.0851337	0.212399
Lagochilus	12	9.3442	199.56	4.07149	0.26593	0.200317	0.0794008	0.551904
Lagopsis	6	4.0134	337.431	4.25182	0.446444	0.312145	0.101028	0.464385
Lagotis	18	36.5024	434.095	0.893734	0.0791831	0.0616752	0.0272106	0.281883
Lallemantia	2	16.864	373.331	3.79087	0.0411022	0.0240432	0.00565169	0.0521237
Lamiophlomis	1	11.12	484.743	-0.0437912	0	0	0	0.0820552
Lamium	4	15.0381	767.823	8.50731	0.0921855	0.0609313	0.0174466	0.177653
Lamprocapnos	1	40.9787	981.451	10.778	0	0	0	0.0170213
Lancea	2	25.2899	604.886	2.3287	0.0274081	0.0160327	0.00376871	0.0373256
Lannea	1	9.8743	1359.77	19.1881	0	0	0	0.0387987
Laportea	6	49.3122	1240.57	14.9097	0.036335	0.0254047	0.00822241	0.074956
Lappula	40	17.8294	253.028	3.62783	0.206899	0.169407	0.0891357	0.605638
Lapsanastrum	4	17.2801	1667.79	16.9556	0.0802249	0.0530258	0.015183	8.07962
Lasia	1	68.3991	1417.35	18.1736	0	0	0	0.012819
Lasianthus	39	60.2648	1547.85	18.8262	0.0607911	0.0497095	0.0260287	0.356145
Lasiocaryum	4	21.3715	535.99	1.97728	0.0648665	0.0428744	0.0122764	0.110117
Lasiococca	1	10.8932	1453.14	21.49	0	0	0	0.0328052
Lathraea	4	28.6276	886.002	11.9279	0.0484251	0.0320072	0.00916473	0.0356342
Lathyrus	17	20.6414	621.671	6.44243	0.137259	0.106447	0.046291	0.289654
Launaea	6	12.0931	830.763	13.4394	0.148164	0.103593	0.0335286	0.310443
Laurocerasus	40	14.8964	1413.31	17.5932	0.247636	0.202762	0.106686	0.766781
Lecanthus	3	47.8821	1057.57	11.2274	0.0229441	0.0144761	0.00380772	0.0476251
Ledum	563	44.0508	564.989	0.9765	0.143772	0.128077	0.0918611	0.0769114
Leea	10	71.2382	1579.72	17.8717	0.0323223	0.0239303	0.00900997	0.136565
Leersia	5	30.4401	1212.71	14.8315	0.0528723	0.036091	0.0110536	0.125423
Leibnitzia	13	17.3812	843.939	8.49224	0.14757	0.111955	0.0453627	0.12746
Leiospora	3	23.1567	183.767	2.52355	0.0474425	0.0299329	0.00787338	0.0895468
Lemna	2	35.8819	837.377	9.78231	0.0193175	0.0113	0.00265622	0.00966408
Leontice	5	19.1253	336.7	5.21316	0.0841523	0.0574429	0.017593	0.0577503
Leontopodium	37	7.0678	689.043	5.92453	0.510897	0.416599	0.215917	0.853694
Leonurus	12	4.0134	616.682	6.86153	0.619153	0.466388	0.184865	2.42954
Lepidagathis	17	44.0708	2033.81	19.4886	0.0642878	0.0498567	0.0216813	0.0732048
Lepidium	34	31.272	411.659	5.96514	0.112764	0.091526	0.0466428	0.304143
Lepidosperma	7	63.561	1634.47	19.3488	0.0306148	0.0218105	0.00739453	0.0220889
Lepionurus	1	21.9056	1484.27	18.402	0	0	0	0.0237724
Lepironia	1	59.4269	1903.28	21.1444	0	0	0	0.0127948
Lepisanthes	8	13.4236	1545.1	20.919	0.154909	0.112047	0.0395295	0.262345
Lepistemon	4	10.2496	1575.59	20.9256	0.135254	0.0893977	0.0255975	0.10609
Leptaleum	1	13.9145	188.696	3.58382	0	0	0	0.0655076
Leptaspis	2	62.3543	2679.93	19.56	0.0111163	0.0065026	0.00152853	0.0104868
Leptochloa	3	16.522	1178.99	15.7197	0.0664939	0.041953	0.0110351	0.138409
Leptocodon	44	28.82	926.861	9.10697	0.131304	0.108033	0.0578663	0.0805016
Leptodermis	34	7.4606	887.184	8.66838	0.472664	0.383642	0.195509	0.555808
Leptomischus	5	25.977	1274.46	17.8502	0.0619563	0.0422917	0.0129527	0.078507
Leptopus	7	35.1413	1291.65	17.4886	0.0553739	0.0394491	0.0133747	0.0722034
Leptopyrum	4	18.9645	321.344	4.50873	0.0730994	0.0483161	0.0138345	0.173517
Leptostachya	1	21.1068	1453.9	19.3126	0	0	0	0.0383335
Lepturus	1	11.05	2501.9	18.4733	0	0	0	0.0847849
Lepyrodiclis	13	33.2465	169.844	4.29065	0.0771495	0.0585298	0.0237155	0.066103
Lerchea	111	33.0337	1241.89	17.54	0.142567	0.121856	0.0752234	0.0356041
Lesliea	14	8.8299	1526.63	19.375	0.298877	0.228191	0.0943283	0.0952232
Lespedeza	23	8.805	1031.73	12.1582	0.356104	0.282215	0.132101	0.45162
Leucanthemella	2	3.8823	446.533	0.15129	0.17854	0.104439	0.0245499	0.18163
Leucas	10	15.997	1333.06	17.1427	0.143939	0.106567	0.0401234	0.3935
Leucomeris	3	15.5783	1212.99	17.1556	0.070522	0.0444944	0.0117036	0.0641197
Leucosceptrum	1	1.2627	1081.78	11.8503	0	0	0	0.155492
Leucosyke	4	66.542	2526.93	18.96	0.0208334	0.0137701	0.00394284	0.0524637
Leucothoe	3	31.3535	1164.66	12.7932	0.0350395	0.0221075	0.00581503	0.0452803
Leycesteria	5	14.1583	1100	9.99619	0.113675	0.0775949	0.023765	0.181851
Leymus	23	8.1617	253.058	2.81237	0.384172	0.304459	0.142513	0.423734
Libanotis	22	3.7891	413.389	6.18052	0.815772	0.644572	0.298594	0.919583
Licuala	4	6.2081	1450.88	20.6191	0.223304	0.147596	0.0422616	0.208446
Lignariella	6	30.0162	570.299	3.065	0.0596931	0.0417362	0.0135082	0.0904614
Ligularia	199	16.2111	785.285	7.25516	0.326523	0.284075	0.187215	0.984007
Ligulariopsis	1	3.5085	738.504	9.47375	0	0	0	0.290594
Ligusticum	43	8.2763	797.587	7.27609	0.454454	0.373481	0.199202	2.47304
Ligustrum	28	8.3642	1352.21	15.4446	0.398389	0.319714	0.156421	0.683723
Lilium	59	9.4428	990.196	10.3284	0.431814	0.360189	0.203004	0.556735
Limnophila	9	30.4821	1419.64	17.4122	0.0720825	0.0527994	0.019283	0.267094
Limonium	22	39.8165	384.239	5.03423	0.0776322	0.0613401	0.0284154	0.249857
Limosella	1	42.432	561.463	2.55314	0	0	0	0.0187183
Linaria	9	69.1109	464.622	4.73321	0.0317927	0.0232878	0.00850498	0.194256
Lindelofia	23	11.4666	218.248	3.87046	0.273446	0.216708	0.101438	0.234066
Lindenbergia	3	61.9871	1296.31	17.2369	0.0177232	0.0111821	0.00294128	0.0334042
Lindera	38	6.4262	1294.38	15.045	0.566056	0.462235	0.240821	0.479962
Lindernia	43	77.5167	1462.47	17.8564	0.0485212	0.0398758	0.0212684	0.256994
Linnaea	12	41.3919	415.335	1.92472	0.0600336	0.0452215	0.0179247	0.032664
Linum	9	54.1874	405.546	3.62479	0.0405486	0.0297013	0.0108473	0.091824
Liparis	80	7.988	1474.68	15.7015	0.548576	0.463358	0.273667	1.29255
Lipocarpha	88	32.8129	1459.71	18.3443	0.136451	0.115671	0.0692449	0.434772
Liquidambar	11	14.1477	1370.99	16.4742	0.16949	0.126647	0.0489936	0.137342
Lirianthe	10	5.4175	1416.76	17.8188	0.425027	0.314674	0.118478	0.756807
Liriodendron	2	26.4054	1277.57	15.8323	0.0262502	0.0153554	0.0036095	0.0152592
Liriope	6	6.3872	1132.07	13.6508	0.280523	0.196136	0.0634809	0.477082
Lithocarpus	128	37.3867	1447.1	17.799	0.12978	0.111448	0.0700087	0.529721
Lithospermum	6	17.5799	833.628	10.6702	0.101921	0.0712611	0.0230641	0.21574
Litsea	93	4.8523	1418.99	16.2176	0.934114	0.793469	0.478616	0.917212
Littledalea	4	12.9208	322.03	-1.31452	0.107292	0.0709159	0.0203056	0.171071
Litwinowia	1	28.153	231.677	3.88913	0	0	0	0.0344741
Livistona	3	6.2081	1542.95	20.0599	0.176964	0.111652	0.0293683	0.222567
Lloydia	8	15.29	757.149	5.89098	0.136	0.09837	0.0347043	0.187169
Lobelia	22	73.4734	1242.06	15.7528	0.0420702	0.0332412	0.0153988	0.199791
Loeseneriella	7	14.4559	1366.66	19.3289	0.13461	0.0958982	0.0325129	0.130159
Lolium	63	15.9176	394.367	3.29317	0.260286	0.21773	0.124019	0.151515
Lomatogoniopsis	3	18.349	995.917	6.41333	0.0598731	0.0377757	0.00993632	0.144601
Lomatogonium	17	15.0588	633.789	4.15742	0.188143	0.14591	0.063452	0.272243
Lonicera	58	17.984	888.477	9.53394	0.225781	0.188189	0.105767	0.419025
Lophatherum	2	29.7679	1410.51	17.0596	0.0232851	0.0136209	0.00320178	0.0438627
Loranthus	7	52.9273	1374	13.8663	0.0367657	0.0261924	0.00888017	0.106288
Loropetalum	23	16.6948	1433.9	18.3119	0.187813	0.148843	0.0696714	0.0977967
Lotus	6	65.808	758.742	8.38002	0.0272271	0.0190366	0.00616133	0.0690247
Loxocalyx	2	16.93	1249.18	14.7756	0.0409419	0.0239495	0.00562966	0.103229
Loxostigma	7	7.4518	1255.88	16.4367	0.261133	0.186035	0.0630725	0.336009
Luculia	3	62.0246	1134.54	13.3056	0.0177125	0.0111754	0.0029395	0.0409773
Ludisia	1	16.922	1413.15	18.52	0	0	0	0.0502277
Ludwigia	8	61.469	1420.86	16.9059	0.0338291	0.0244689	0.00863245	0.0868021
Luisia	13	11.74	1592.59	17.1533	0.21848	0.16575	0.0671599	1.47752
Lumnitzera	2	29.8985	1597.33	22.7941	0.0231833	0.0135614	0.00318779	0.0270894
Luvunga	2	14.0444	1418.96	21.21	0.049354	0.0288702	0.00678635	0.0600097
Luzula	16	75.315	841.807	6.3727	0.0368132	0.0284149	0.0121661	0.212903
Lychnis	122	54.6373	783.12	7.95161	0.0879257	0.0753887	0.0470853	0.129205
Lycianthes	11	11.2362	1250.44	14.9573	0.213408	0.159463	0.0616888	0.356137
Lycium	7	14.0663	459.003	7.29801	0.138338	0.0985543	0.0334135	0.291219
Lycopus	5	23.9186	864.872	8.67609	0.0672881	0.0459313	0.0140674	0.101082
Lycoris	16	14.529	1262.02	15.8824	0.190831	0.147296	0.0630663	0.712427
Lyonia	6	47.7079	1071.75	12.2832	0.0375569	0.026259	0.00849891	0.0740326
Lysidice	2	12.2924	1429.32	19.2166	0.0563883	0.032985	0.00775359	0.0460006
Lysimachia	145	40.2324	1225.4	14.6348	0.1237	0.106642	0.0679643	0.379108
Lysionotus	50	57.3331	1214.89	14.208	0.0682332	0.0564888	0.0309586	0.364638
Lythrum	2	21.2709	522.809	6.62049	0.0325866	0.019062	0.00448078	0.0372833
Maackia	8	34.6943	1337.9	15.0585	0.0599361	0.0433523	0.0152944	0.114734
Macaranga	10	15.0177	1567.97	18.2737	0.153325	0.113516	0.0427398	0.26333
Machaerina	7	63.561	1713.75	22.6633	0.0306148	0.0218105	0.00739453	0.063613
Machilus	83	4.1047	1406	17.2674	1.07653	0.910583	0.540649	1.31759
Mackaya	19	25.4362	1580.94	16.12	0.115758	0.0905239	0.0404785	0.0534511
Macleaya	2	40.8397	1066.09	13.5549	0.0169724	0.00992821	0.00233376	0.0324979
Maclura	5	43.5742	1351.93	15.4025	0.0369356	0.0252124	0.00772182	0.117693
Macropanax	11	6.5287	1340.46	17.816	0.367285	0.274444	0.106169	0.279712
Macrosolen	5	59.1567	1443.22	18.8225	0.0272064	0.0185712	0.00568781	0.0500151
Macrotyloma	1	18.2717	2679.93	19.56	0	0	0	0.0368004
Maddenia	40	14.8964	1044.96	10.249	0.247636	0.202762	0.106686	0.75424
Madhuca	15	9.4064	1525.96	21.446	0.287894	0.221067	0.0930716	0.28381
Maesa	31	74.7097	1349.14	16.4852	0.0459644	0.0371115	0.0185557	0.21391
Magnolia	10	5.4175	1328.18	23.95	0.425027	0.314674	0.118478	0.148656
Maharanga	5	13.0497	763.386	7.86813	0.123331	0.0841868	0.0257839	0.183005
Mahonia	31	86.8133	1231.17	14.6172	0.039556	0.0319374	0.0159687	0.429652
Maianthemum	20	12.31	923.563	8.49044	0.243358	0.191013	0.0864915	0.693251
Malaisia	5	33.0024	1612.68	21.6144	0.0487673	0.0332889	0.0101954	0.085842
Malania	1	46.1513	1313.06	19.0614	0	0	0	0.0118076
Malaxis	80	23.6856	1703.37	13.097	0.185008	0.156268	0.0922945	0.0662615
Malcolmia	4	12.1395	211.942	3.33654	0.114197	0.0754801	0.0216124	0.194003
Malleola	6	10.34	1584.84	21.61	0.173284	0.121157	0.0392133	0.178481
Mallotus	27	10.1056	1399.26	17.7898	0.32614	0.261148	0.126755	0.371958
Malus	23	3.3928	877.139	9.18202	0.924161	0.732406	0.342829	1.63156
Malva	3	8.4668	635.735	8.09991	0.129755	0.0818665	0.0215337	0.13544
Mammea	2	33.4304	1469.8	18.81	0.020734	0.0121286	0.002851	0.0142098
Mandragora	1	18.01	751.603	4.37819	0	0	0	0.0252051
Mangifera	13	20.0975	1401.73	18.5368	0.127625	0.0968235	0.0392316	0.111683
Manglietia	31	5.73	1375.63	17.0942	0.5993	0.483872	0.241936	1.19536
Manilkara	15	9.4064	1548.15	22.6557	0.287894	0.221067	0.0930716	0.111936
Mannagettaea	2	58.3817	535.756	2.67733	0.0118727	0.00694507	0.00163254	0.0288445
Maoutia	4	66.542	1936.73	17.232	0.0208334	0.0137701	0.00394284	0.0395149
Mapania	8	59.4269	1500.33	20.356	0.0349916	0.0253097	0.00892909	0.0293362
Mappianthus	1	57.4498	1502.58	18.9427	0	0	0	0.0136311
Margaritaria	1	29.2335	1768.53	19.9587	0	0	0	0.0165138
Markhamia	9	20.1054	1403.05	19.4462	0.109285	0.08005	0.0292353	0.0720672
Marmoritis	5	9.9918	339.343	-1.87598	0.161076	0.109951	0.0336748	0.287289
Marrubium	1	15.0381	364.088	4.7605	0	0	0	0.0647025
Marsdenia	23	20.6449	1340.33	16.1343	0.151877	0.120364	0.0563408	0.26556
Mastixia	5	41.2001	1319.29	16.6606	0.0390639	0.0266653	0.00816678	0.0758121
Matricaria	19	10.8616	604.835	2.20977	0.271087	0.211993	0.0947945	0.279444
Matthiola	2	24.0873	279.785	3.8175	0.0287765	0.0168331	0.00395686	0.0376104
Mayodendron	8	20.1054	1349.04	18.7812	0.103427	0.0748096	0.0263923	0.0999336
Maytenus	9	23.5596	1463.46	19.8717	0.0932624	0.0683135	0.0249489	0.119647
Mazus	28	24.6068	1317.89	14.0469	0.135418	0.108675	0.0531696	0.564229
Meconopsis	40	27.7172	753.95	5.50841	0.13309	0.108973	0.0573375	0.393098
Mecopus	1	8.4354	1498.89	21.5925	0	0	0	0.064817
Medicago	10	29.7069	471.434	4.55896	0.0775101	0.0573856	0.0216062	0.220086
Medinilla	13	8.8922	1615.89	18.4623	0.288449	0.218833	0.0886684	0.69424
Meeboldia	2	9.3586	843.751	8.19015	0.0740653	0.0433254	0.0101842	0.184995
Meehania	10	15.546	1206.42	13.5124	0.148114	0.109658	0.0412874	0.201537
Megacarpaea	34	31.272	471.272	5.22082	0.112764	0.091526	0.0466428	0.151932
Megacodon	2	21.9738	1052.6	9.95983	0.0315443	0.0184522	0.00433745	0.0507776
Megadenia	1	28.2147	496.207	0.128542	0	0	0	0.0334877
Meiogyne	2	13.59	1614.13	23.67	0.0510042	0.0298355	0.00701326	0.0352275
Melampyrum	5	48.3653	1200.94	13.8	0.0332767	0.0227149	0.00695689	0.0456455
Melanolepis	1	19.1588	2501.9	18.4733	0	0	0	0.0409054
Melanosciadium	1	1.2305	1097.28	11.6225	0	0	0	0.400559
Melanoseris	25	11.9058	895.465	9.18734	0.270362	0.215437	0.102788	2.24124
Melanthera	4	3.8606	1712.85	20.5004	0.359088	0.237344	0.0679595	0.191429
Melastoma	10	25.1019	1502.58	18.891	0.0917295	0.0679131	0.0255699	0.555175
Melia	13	50.2737	1205.05	15.4257	0.0510197	0.0387063	0.0156833	0.0294519
Melica	23	7.2016	541.96	3.60571	0.435389	0.345049	0.161513	0.784656
Melicope	7	35.3697	1765.26	16.4768	0.0550163	0.0391944	0.0132883	0.140026
Melilotus	5	14.7069	529.178	6.49562	0.109434	0.0747005	0.0228785	0.156853
Meliosma	29	84.0923	1345.54	15.7206	0.0400429	0.0322033	0.0158754	0.256488
Melissa	4	25.6228	839.473	6.36448	0.0541039	0.0357608	0.0102395	0.0815167
Melliodendron	16	23.6985	1430.43	17.591	0.116994	0.0903039	0.0386645	0.214351
Melocalamus	127	2.5429	1337.97	15.7166	1.90499	1.63549	1.02641	2.57356
Melochia	3	34.744	1417.05	17.2258	0.0316202	0.0199501	0.00524757	0.0452274
Melodinus	13	35.1806	1360.27	18.1604	0.0729081	0.055312	0.0224117	0.28433
Memecylon	13	77.5272	1673.28	19.2548	0.0330845	0.0250997	0.0101701	0.161616
Menispermum	1	6.192	768.612	8.58461	0	0	0	0.0302732
Mentha	7	10.9543	509.57	5.61759	0.177639	0.126553	0.0429059	0.279511
Mercurialis	1	28.6915	1345.6	16.0454	0	0	0	0.0269018
Merremia	67	17.0238	1328.35	16.6943	0.246989	0.207143	0.119136	0.294815
Merrilliopanax	4	9.9945	1098.01	11.1543	0.138706	0.0916795	0.0262509	0.173876
Mertensia	8	18.4076	361.929	2.42683	0.112966	0.0817096	0.0288266	0.251417
Mesona	12	15.3409	1686.88	19.2633	0.161979	0.122014	0.0483634	0.0710662
Mesua	1	7.3196	1364.67	18.1452	0	0	0	0.0257421
Metabriggsia	3	12.5407	1371.53	18.2558	0.0876037	0.0552718	0.0145384	0.207932
Metadina	16	9.9069	1446.69	18.1697	0.279864	0.216018	0.0924902	0.293129
Metaeritrichium	1	5.0358	324.587	-3.22329	0	0	0	0.0858133
Metapanax	11	6.5287	1123.42	13.8005	0.367285	0.274444	0.106169	0.36908
Metaplexis	110	15.1085	986.507	11.79	0.311115	0.265836	0.163917	0.116549
Michelia	38	2.3798	1401.81	17.1393	1.52853	1.24818	0.650291	1.32487
Micholitzia	44	14.8894	1354.53	18.4917	0.254153	0.20911	0.112006	0.159545
Microcarpaea	7	55.4296	1627.2	19.4245	0.035106	0.02501	0.00847929	0.0728304
Microcaryum	4	21.3715	837.008	5.574	0.0648665	0.0428744	0.0122764	0.185271
Microchloa	2	11.4814	1006.44	11.5075	0.0603713	0.035315	0.00830127	0.0797938
Microcos	31	11.8505	1499.19	20.6265	0.289776	0.233964	0.116982	0.680792
Microdesmis	2	111.941	1501	20.4005	0.00619206	0.00362213	0.000851431	0.00878426
Microglossa	7	8.1161	1444.71	18.7357	0.239759	0.170808	0.05791	0.177391
Microgynoecium	1	25.7445	322.368	-1.62333	0	0	0	0.0291482
Micromelum	15	17.6631	1377.07	18.4248	0.153317	0.117728	0.0495648	0.0622923
Micromeria	15	12.65	984.183	9.62933	0.214075	0.164383	0.069207	0.111808
Microstachys	4	19.901	1605.79	20.7529	0.0696595	0.0460424	0.0131835	0.0503763
Microstegium	16	12.5251	1382.91	15.8045	0.221363	0.170862	0.0731564	0.935527
Microstigma	5	16.2614	147.639	7.5188	0.0989729	0.0675595	0.0206915	0.0662197
Microthlaspi	1	16.1758	303.578	-0.75	0	0	0	0.0318415
Microtis	1	51.7359	1554.89	17.7023	0	0	0	0.0174333
Microtoena	20	25.7053	1138.35	13.6872	0.116541	0.0914743	0.0414199	0.404237
Microtropis	29	63.8559	1431.32	17.6115	0.0527327	0.0424088	0.0209065	0.38274
Microula	33	21.294	643.817	2.88706	0.164202	0.133052	0.0673938	0.302586
Mikania	2	17.192	1718	20.9291	0.040318	0.0235845	0.00554387	0.0519826
Milium	1	8.2428	840.753	8.01235	0	0	0	0.105986
Miliusa	7	13.0612	1438.32	18.8411	0.148984	0.106138	0.0359847	0.284381
Millettia	19	45.6894	1407.04	18.1955	0.0644447	0.0503965	0.0225352	0.178351
Millingtonia	1	15.0369	1279.93	17.9333	0	0	0	0.0343333
Milula	1	29.75	462.513	0.599767	0	0	0	0.0211451
Mimulus	7	55.4296	953.6	10.3516	0.035106	0.02501	0.00847929	0.0589689
Minuartia	10	46.8426	442.1	4.03844	0.0491558	0.0363931	0.0137024	0.12335
Miscanthus	8	2.9126	1106.12	13.745	0.713947	0.516404	0.182184	1.03185
Mischocarpus	4	16.5401	1521.54	21.9499	0.0838141	0.0553981	0.0158623	0.126702
Mitchella	1	19.3066	1617.01	16.1825	0	0	0	0.0361667
Mitella	4	42.731	1523.62	9.15629	0.0324424	0.0214432	0.0061399	0.0487126
Mitragyna	3	8.58	1374.38	17.5	0.128043	0.0807864	0.0212496	0.13691
Mitrasacme	4	27.6116	1505.51	17.9239	0.050207	0.033185	0.00950196	0.0567813
Mitreola	4	29.6718	1261.45	17.8039	0.0467209	0.0308809	0.00884221	0.0871121
Mitrephora	14	13.149	1425.7	20.2662	0.200704	0.153236	0.0633439	0.456016
Mnesithea	5	32.5168	1558.89	19.348	0.0494956	0.033786	0.0103476	0.0715058
Moehringia	3	37.7708	565.283	5.88255	0.0290863	0.0183514	0.00482705	0.0413595
Molinia	2	4.893	1721.55	16.9	0.141661	0.0828664	0.0194789	0.0507963
Mollugo	6	87.2581	1186	16.5999	0.020534	0.014357	0.00464673	0.0303922
Momordica	3	26.5541	1325.79	16.2412	0.0413726	0.0261032	0.00686604	0.0577236
Moneses	1	32.5441	423.555	5.72752	0	0	0	0.0192628
Monimopetalum	1	47.8176	1628.16	16.773	0	0	0	0.0155915
Monochasma	4	50.3357	1413.11	16.5776	0.027541	0.0182036	0.00521229	0.080338
Monochoria	3	105.208	1598.96	23.9833	0.0104423	0.00658836	0.00173297	0.00905631
Monomeria	124	29.0958	1267.57	14.4233	0.165669	0.142122	0.0889394	0.661001
Monotropa	7	88.1977	935.5	9.8188	0.022063	0.015718	0.00532898	0.0164621
Morina	10	40.5379	623.303	2.63004	0.0568008	0.0420532	0.0158334	0.633486
Morinda	27	16.8152	1478.8	19.0672	0.196003	0.156945	0.0761771	0.540794
Morus	12	35.1725	1002.53	11.9587	0.0706491	0.0532178	0.0210942	0.224752
Mosla	14	27.3332	1368.19	15.5801	0.0965513	0.0737163	0.0304724	0.246238
Mouretia	2	16.2907	1714.3	21.938	0.0425486	0.0248894	0.00585059	0.0475955
Mucuna	21	9.7101	1517.67	18.3139	0.313542	0.246949	0.113141	0.415966
Muhlenbergia	6	13.633	989.727	10.1252	0.131428	0.091892	0.0297414	0.591772
Mukdenia	1	5.3491	785.133	5.26833	0	0	0	0.0640979
Mukia	5	15.8836	1447.66	19.021	0.101327	0.0691665	0.0211836	0.0873921
Munronia	4	21.4162	1300.4	18.7921	0.0647311	0.0427849	0.0122507	0.0517451
Murdannia	22	51.7298	1403.33	18.0927	0.0597536	0.0472135	0.0218714	0.137387
Murraya	9	49.9315	1572.02	19.4427	0.0440048	0.0322329	0.0117719	0.0814977
Musa	10	28.3213	1609.89	16.2734	0.0813022	0.0601931	0.0226633	0.186577
Musella	3	79.7483	1206.98	16.3136	0.013776	0.00869169	0.00228621	0.0247785
Mussaenda	29	34.8923	1367.21	18.088	0.0965054	0.0776117	0.0382606	0.813395
Mycaranthes	5	10.7998	1411.94	17.4605	0.149025	0.101725	0.0311554	0.375883
Mycetia	20	14.3598	1340.91	16.7082	0.208619	0.163747	0.0741452	0.360124
Myosotis	7	17.9017	392.164	4.40072	0.1087	0.0774393	0.0262547	0.113142
Myosoton	62	23.3201	1050.06	13.3172	0.176978	0.147941	0.0840517	0.0538973
Myriactis	44	9.3908	1321.28	12.224	0.402968	0.33155	0.177589	0.782084
Myrica	6	87.3925	1321.02	16.636	0.0205024	0.0143349	0.00463959	0.0391679
Myricaria	11	37.9681	441.101	3.87897	0.0631555	0.0471912	0.018256	0.153058
Myrioneuron	20	14.3598	1305.68	17.2092	0.208619	0.163747	0.0741452	0.296487
Myriophyllum	4	21.5682	1304.78	16.77	0.0642749	0.0424834	0.0121644	0.0173736
Myriopteron	1	7.5914	1167.6	16.6319	0	0	0	0.0521486
Myripnois	1	5.83	551.676	8.44585	0	0	0	0.0573735
Myristica	7	4.144	1343.07	17.845	0.469573	0.33453	0.113418	0.0313485
Myrsine	12	17.5798	1340.11	16.9764	0.14135	0.106475	0.042204	0.270857
Mytilaria	1	17.6485	1408.32	18.9472	0	0	0	0.0246207
Myxopyrum	2	30.5854	1443.11	23.87	0.0226627	0.0132568	0.0031162	0.0196243
Nabalus	3	9.7273	755.534	5.97838	0.112941	0.0712579	0.0187433	0.112754
Nandina	1	62.1087	1230.59	15.4947	0	0	0	0.0129251
Nannoglottis	9	19.5653	701.898	3.92401	0.112302	0.0822598	0.0300423	0.521182
Nanocnide	2	41.5374	1224.5	14.6108	0.0166873	0.00976145	0.00229456	0.0276989
Nanophyton	1	33.3098	215.913	4.13524	0	0	0	0.0266932
Naravelia	243	21.5493	1425.14	19.6298	0.254907	0.222932	0.149742	0.33175
Narcissus	16	14.529	1269.38	17.2429	0.190831	0.147296	0.0630663	0.0319828
Nardostachys	2	35.1158	683.449	3.78388	0.0197389	0.0115465	0.00271417	0.0264518
Natsiatopsis	2	50.2406	1555.55	19.55	0.0137966	0.00807047	0.00189707	0.017467
Natsiatum	1	50.4005	1322	13.5733	0	0	0	0.0174426
Nauclea	16	9.9069	1447.41	19.8283	0.279864	0.216018	0.0924902	0.161875
Nayariophyton	4	10.9702	1357.76	18.1183	0.126369	0.0835254	0.0239161	0.189761
Neanotis	9	24.7479	1524.61	16.9229	0.0887843	0.0650333	0.023751	0.484519
Neillia	19	45.2403	940.618	9.42571	0.0650844	0.0508968	0.0227589	0.998349
Nelsonia	2	49.3002	1387.3	18.0678	0.0140597	0.00822441	0.00193326	0.0164882
Nemosenecio	6	2.0661	1245.13	14.9798	0.867218	0.606342	0.196247	0.845436
Neoalsomitra	15	36.0096	1457.3	16.49	0.0752036	0.0577469	0.0243121	0.54042
Neobrachyactis	5	13.3326	246.193	1.18141	0.120714	0.0824005	0.0252368	0.139611
Neocinnamomum	5	60.7217	1202.66	15.5616	0.0265052	0.0180926	0.00554122	0.125496
Neofinetia	3	11.16	1239.24	13.6123	0.098442	0.06211	0.0163371	0.193605
Neogyna	1	3.8123	1287.34	14.4023	0	0	0	0.178963
Neohymenopogon	2	12.9731	1088.09	13.7429	0.0534296	0.0312543	0.00734675	0.119017
Neolamarckia	1	7.7258	1264.87	15.362	0	0	0	0.104193
Neolitsea	46	5.2779	1613.89	17.682	0.72541	0.598155	0.322997	1.00295
Neonauclea	16	9.9069	1694.68	17.9241	0.279864	0.216018	0.0924902	0.367894
Neopallasia	59	3.9158	306.042	3.35255	1.0413	0.868583	0.489535	0.207753
Neoshirakia	2	19.901	1427.29	16.7697	0.0348298	0.0203741	0.00478922	0.071959
Neotorularia	5	17.8972	275.579	2.50848	0.0899268	0.0613846	0.0188003	0.190456
Neottia	42	40.4893	1309.1	10.6286	0.0923125	0.0757744	0.0402388	0.141688
Neottianthe	29	19.7106	842.147	6.26115	0.170837	0.137391	0.0677301	0.434775
Nepenthes	1	81.2197	1636.32	21.1989	0	0	0	0.0101813
Nepeta	44	9.9918	497.747	2.97838	0.37873	0.311607	0.166908	0.517999
Nephelaphyllum	4	13.8316	1538.86	20.8408	0.100227	0.0662462	0.0189685	0.0827274
Nephelium	4	7.6858	1527.5	22.3435	0.180371	0.119219	0.0341362	0.119943
Nertera	3	43.2472	1642.12	16.6522	0.0254031	0.0160276	0.0042158	0.0581052
Nervilia	9	44.2816	1932.67	17.0567	0.0496194	0.0363455	0.0132738	0.0917507
Neslia	1	10.7858	417.102	1.25158	0	0	0	0.0792406
Neuropeltis	3	51.4671	1561.72	20.4513	0.0213459	0.0134678	0.00354249	0.0334697
Neuwiedia	2	61.486	1538.14	21.2908	0.0112733	0.00659443	0.00155011	0.0169692
Neyraudia	4	27.9281	1400.69	16.4131	0.049638	0.0328089	0.00939428	0.145722
Nitraria	8	82.4887	162.077	3.42226	0.0252088	0.0182337	0.00643274	0.363892
Nogra	1	22.8981	1384.2	19.2692	0	0	0	0.0371054
Nomocharis	59	9.4428	977.759	9.70782	0.431814	0.360189	0.203004	0.301056
Nonea	4	23.8549	164.679	4.84547	0.0581136	0.038411	0.0109983	0.0589081
Nothaphoebe	2	4.1047	1867.97	16.436	0.168867	0.0987807	0.0232198	0.174226
Nothapodytes	7	63.2889	1491.55	16.7429	0.0307465	0.0219042	0.00742632	0.0616424
Notholirion	4	15.2039	893.366	7.4001	0.0911802	0.0602668	0.0172564	0.0797755
Nothosmyrnium	2	9.5397	992.658	9.47255	0.0726592	0.0425029	0.0099909	0.122621
Notochaete	2	11.2915	1092.49	10.8005	0.0613866	0.0359089	0.00844088	0.0877409
Notopterygium	6	15.8384	788.535	5.29511	0.113128	0.0790966	0.0256001	0.240151
Notoseris	13	19.8361	1230.24	13.8456	0.129307	0.0980994	0.0397486	0.170309
Nouelia	3	15.5783	1041.15	13.1262	0.070522	0.0444944	0.0117036	0.0641197
Nyctocalos	6	15.0369	1412.15	17.103	0.119158	0.0833126	0.0269647	0.0582204
Nymphaea	2	34.8468	836.415	12.3833	0.0198913	0.0116356	0.00273512	0.00714285
Nypa	1	51.8395	1579.35	23.97	0	0	0	0.0139114
Nyssa	7	33.9001	1394.29	17.483	0.0574013	0.0408935	0.0138644	0.149843
Oberonia	32	23.283	1631.31	17.692	0.148853	0.120404	0.0606016	0.441002
Oberonioides	80	23.6856	1781.19	16.8053	0.185008	0.156268	0.0922945	0.0528804
Ochna	4	52.2494	1575.39	22.7483	0.0265323	0.0175369	0.00502138	0.0225018
Ocimum	12	15.3409	927.346	11.4767	0.161979	0.122014	0.0483634	0.1094
Odontites	2	36.5961	372.712	4.0932	0.0189405	0.0110795	0.00260438	0.0232325
Odontochilus	16	17.1442	1605.98	15.0865	0.161722	0.124827	0.0534461	0.376867
Oenanthe	7	9.6846	1076.16	11.8581	0.200928	0.143144	0.048531	0.247541
Oenothera	6	14.3438	1105.02	12.0515	0.124915	0.0873383	0.0282676	0.202316
Ohwia	1	18.1874	1367.32	16.7726	0	0	0	0.0390917
Olax	7	103.473	1481.76	21.0698	0.018806	0.0133977	0.0045423	0.0252703
Olea	14	6.9963	1393.74	18.5156	0.377208	0.287996	0.11905	0.595032
Olgaea	7	4.417	273.497	3.97399	0.44055	0.313854	0.106408	0.450008
Oligochaeta	2	5.6245	193.991	3.057	0.123237	0.0720891	0.0169455	0.1404
Oligomeris	1	14.0931	766.884	5.776	0	0	0	0.0182186
Oligostachyum	13	2.7458	1618.14	19.5194	0.934136	0.708686	0.28715	0.998187
Olimarabidopsis	2	14.3853	194.04	3.54833	0.0481844	0.0281861	0.00662553	0.0613735
Omphalogramma	10	50.5387	934.84	7.76582	0.0455608	0.0337315	0.0127002	0.200216
Omphalotrigonotis	1	10.8082	1560.52	16.3573	0	0	0	0.0652239
Omphalotrix	14	36.5961	511.64	2.3791	0.0721131	0.0550579	0.0227595	0.0405342
Onobrychis	4	17.6204	224.749	3.17322	0.0786755	0.0520017	0.0148898	0.0955845
Ononis	4	33.441	191.403	4.66367	0.0414549	0.0274002	0.00784559	0.0387605
Onopordum	2	7.529	219.339	3.76187	0.0920636	0.0538538	0.0126591	0.0835678
Onosma	33	13.0497	704.418	6.36675	0.267938	0.217109	0.109971	0.557342
Operculina	67	17.0238	1497.88	19.4918	0.246989	0.207143	0.119136	0.0933804
Ophiopogon	49	6.3872	1318.44	16.5675	0.609316	0.503957	0.275216	1.13439
Ophiorrhiza	111	33.0337	1347.2	16.7447	0.142567	0.121856	0.0752234	0.708168
Ophiuros	1	4.9663	1483.58	18.081	0	0	0	0.136407
Ophrestia	2	43.8577	1443.11	23.87	0.0158045	0.00924502	0.00217317	0.0207625
Opilia	3	21.8427	1347.68	17.8943	0.0502965	0.0317336	0.00834702	0.0569635
Opisthopappus	59	4.4007	647.344	12.647	0.926566	0.772876	0.435595	0.189989
Opithandra	10	54.1896	1540.45	18.5549	0.0424913	0.031459	0.0118446	0.0979568
Oplismenus	5	9.0228	1353.1	16.9561	0.178375	0.12176	0.0372913	0.442166
Oplopanax	1	10.3	863.4	5.98588	0	0	0	0.0696355
Orchidantha	3	83.5001	1639.49	22.8171	0.013157	0.00830115	0.00218349	0.0180282
Orchis	2	22.1698	205.92	2.3	0.0312654	0.0182891	0.0042991	0.0387922
Oreocharis	29	4.1566	1297.11	15.5259	0.810108	0.651506	0.321176	0.8173
Oreocnide	11	45.789	1506.85	18.6542	0.0523684	0.0391308	0.0151379	0.406653
Oreoloma	5	16.2614	154.068	3.60891	0.0989729	0.0675595	0.0206915	0.161582
Oreomyrrhis	2	6.5827	2501.9	18.4733	0.105298	0.0615956	0.0144789	0.0836808
Oreorchis	13	23.6544	932.621	7.81831	0.108434	0.0822642	0.0333324	0.205808
Oreosolen	41	27.0395	290.48	-2.43467	0.137339	0.112595	0.0595217	0.145071
Oresitrophe	1	5.3491	644.299	9.01426	0	0	0	0.0640979
Origanum	15	12.65	923.896	11.3243	0.214075	0.164383	0.069207	0.10012
Orinus	5	17.4107	392.856	0.162034	0.0924396	0.0630998	0.0193256	0.318221
Orixa	1	23.0085	1208.72	15.2654	0	0	0	0.0271856
Ormosia	40	68.6659	1551.93	19.5034	0.0537221	0.0439873	0.0231445	0.586026
Ornithoboea	40	54.1896	1347.47	18.2503	0.0680736	0.0557381	0.0293273	0.196805
Ornithochilus	2	16.434	1470.14	17.1679	0.0421776	0.0246723	0.00579957	0.112918
Orobanche	22	58.3817	442.832	5.11	0.0529454	0.0418341	0.0193794	0.295684
Orophea	14	13.149	1369.16	20.6377	0.200704	0.153236	0.0633439	0.222599
Orostachys	8	29.9871	527.59	5.62514	0.0693445	0.0501575	0.0176952	0.178692
Oroxylum	6	15.0369	1335.83	18.0879	0.119158	0.0833126	0.0269647	0.0677354
Orthilia	30	47.7383	390.685	2.95653	0.0712467	0.0574139	0.0285091	0.0207366
Orthoraphium	1	4.4565	928.725	8.2118	0	0	0	0.188998
Orthosiphon	5	15.3409	1335.98	17.9873	0.104912	0.0716133	0.021933	0.222778
Orychophragmus	2	19.4714	1169.06	14.717	0.0355982	0.0208236	0.00489488	0.0727314
Oryza	5	30.4401	1481.82	19.1077	0.0528723	0.036091	0.0110536	0.0896119
Osbeckia	10	25.1019	1251.37	14.3644	0.0917295	0.0679131	0.0255699	0.102515
Osmanthus	23	6.0993	1463.12	16.3921	0.514074	0.407408	0.190702	0.66535
Osmorhiza	2	12.5937	1045.01	11.014	0.0550392	0.0321959	0.00756808	0.0668643
Osmoxylon	2	8.6412	2679.93	19.56	0.0802142	0.0469223	0.0110297	0.0840346
Osteomeles	16	25.6632	1321.67	14.2198	0.108038	0.0833905	0.0357045	0.772463
Ostericum	9	8.3242	1023.19	9.51054	0.263956	0.193344	0.0706118	0.419438
Ostodes	2	32.0417	1276.35	15.482	0.0216327	0.0126543	0.00297457	0.0297129
Ostrya	40	63.6337	1169.14	14.9371	0.0579705	0.0474658	0.0249747	0.059282
Ostryopsis	3	63.6337	659.988	6.57754	0.0172646	0.0108928	0.00286517	0.0251943
Osyris	1	91.3273	1055.35	12.2325	0	0	0	0.0102688
Otochilus	4	5.8959	1199.62	13.014	0.235129	0.155412	0.0444994	0.347181
Ottochloa	2	14.1516	1608.18	20.7817	0.0489801	0.0286515	0.00673494	0.0634436
Oxalis	6	50.1373	966.058	10.2133	0.0357371	0.0249866	0.00808709	0.0823293
Oxygraphis	5	23.159	744.565	4.71323	0.0694951	0.0474378	0.0145288	0.108959
Oxyria	2	38.9926	755.062	6.56417	0.0177764	0.0103985	0.00244431	0.028072
Oxyspora	42	8.2142	1282.88	15.6756	0.455025	0.373506	0.198344	0.569229
Oxystelma	1	11.0442	1432.68	20.3494	0	0	0	0.0758127
Oxystophyllum	1	8.676	1531.26	23.975	0	0	0	0.106342
Oxytropis	128	18.2515	298.354	2.76076	0.265843	0.228292	0.143407	0.636405
Oyama	7	6.1354	1125.63	12.1026	0.317161	0.22595	0.0766052	0.173033
Pachygone	4	23.3803	1404.44	17.7994	0.0592933	0.0391907	0.0112216	0.114389
Pachylarnax	7	3.6482	1307.49	17.05	0.533389	0.379994	0.128832	1.08887
Pachypleurum	5	6.7014	521.182	3.04948	0.240164	0.163938	0.0502092	0.764904
Pachypterygium	1	11.7855	219.275	3.84821	0	0	0	0.065073
Pachysandra	3	18.8142	1221.02	14.7344	0.0583927	0.0368417	0.00969064	0.0332594
Padus	40	14.8964	963.655	9.86637	0.247636	0.202762	0.106686	0.288244
Paederia	9	26.4796	1364.19	17.2639	0.082978	0.0607803	0.0221977	0.184818
Paeonia	16	117.282	724.271	7.99301	0.0236403	0.0182471	0.00781268	0.124904
Palaquium	15	9.4064	2526.93	18.96	0.287894	0.221067	0.0930716	0.111936
Paliurus	4	37.6705	1262.26	15.4361	0.0368005	0.0243238	0.00696471	0.173785
Panax	7	8.078	1054.27	11.827	0.24089	0.171614	0.0581832	0.69457
Pancratium	16	14.529	1939.69	21.985	0.190831	0.147296	0.0630663	0.0530467
Pandanus	6	33.9001	1498.75	20.5667	0.0528541	0.0369546	0.0119606	0.0903507
Panderia	7	19.7661	145.572	6.02939	0.0984468	0.0701349	0.0237783	0.0482898
Panicum	14	15.8702	1586.39	17.1529	0.16629	0.126961	0.0524826	0.26668
Panisea	22	17.5418	1262.45	17.5738	0.17621	0.13923	0.0644975	0.123872
Panzerina	6	4.0134	212.677	4.80033	0.446444	0.312145	0.101028	0.525488
Papaver	6	27.7172	319.192	2.14626	0.0646443	0.045198	0.0146286	0.0641339
Paphiopedilum	27	44.3894	1262.74	15.9631	0.0742483	0.0594524	0.0288568	0.286694
Papilionanthe	3	22.6891	1213.92	13.4389	0.0484203	0.0305498	0.00803565	0.0604495
Parabaena	1	20.1908	1364.35	16.9406	0	0	0	0.0320171
Paraboea	60	49.8888	1390.85	18.7905	0.0820694	0.0685069	0.0387165	0.326347
Paraderris	6	11.9088	1869.47	21.8214	0.150457	0.105196	0.0340475	0.177301
Paraisometrum	1	3.3113	1228.79	18.46	0	0	0	0.264089
Parakmeria	7	3.6482	1454.63	17.4289	0.533389	0.379994	0.128832	1.24782
Parameria	1	9.7929	1463.02	17.015	0	0	0	0.0724047
Paramignya	2	14.1566	1474.48	21.1607	0.0489628	0.0286414	0.00673256	0.0518576
Paranephelium	4	22.6294	1526.05	19.965	0.0612608	0.0404912	0.011594	0.0423179
Paraphlomis	24	18.3864	1575.15	18.0118	0.172848	0.137369	0.0649351	0.871747
Paraprenanthes	12	13.0589	1245.04	15.2894	0.190285	0.143335	0.0568147	1.17128
Parapteroceras	16	18.4927	1441.87	21.75	0.149929	0.115725	0.0495488	0.118815
Parapteropyrum	15	59.7583	1089.57	7.75167	0.0453167	0.0347975	0.0146502	0.0449333
Paraquilegia	4	18.9645	268.646	2.2054	0.0730994	0.0483161	0.0138345	0.104245
Pararuellia	8	32.8879	1226.08	16.4223	0.0632282	0.0457335	0.0161345	0.096563
Parasassafras	4	5.3426	1141.18	14.691	0.259479	0.171507	0.049108	0.131627
Parasenecio	53	2.8564	1014.75	10.7992	1.38996	1.15384	0.638758	1.4687
Parashorea	4	21.7835	1410.14	19.8664	0.0636397	0.0420635	0.0120442	0.0321449
Parepigynum	1	14.8697	1165.64	16.3372	0	0	0	0.0587447
Parietaria	2	48.206	722.153	8.3305	0.0143789	0.00841109	0.00197714	0.0186004
Paris	22	8.7839	1079.48	12.8971	0.351899	0.278048	0.128804	0.416436
Parnassia	64	66.6283	890.362	8.41843	0.0624192	0.0522487	0.0298353	0.324166
Parochetus	1	47.4708	1002.92	11.816	0	0	0	0.0190668
Parrotia	1	11.5576	1310.12	15.5344	0	0	0	0.0584948
Parrya	4	14.559	235.847	1.95108	0.0952191	0.0629364	0.0180208	0.140741
Parsonsia	3	23.7656	1736.32	20.5525	0.046227	0.029166	0.00767166	0.106804
Parthenocissus	11	56.8001	1236.7	14.4615	0.0422164	0.031545	0.0122033	0.119076
Paspalidium	3	6.774	1685.93	18.266	0.162181	0.102325	0.0269149	0.274379
Paspalum	9	12.5409	1380.41	16.8661	0.175205	0.128335	0.0468696	0.466075
Passiflora	15	43.878	1387.93	18.2905	0.0617177	0.0473914	0.0199523	0.154873
Patrinia	12	31.3585	824.714	9.1562	0.0792419	0.0596904	0.0236598	0.207071
Pauldopia	1	32.2279	1358.31	18.189	0	0	0	0.0248991
Paulownia	7	68.3139	1207.48	14.7459	0.0284848	0.020293	0.00688006	0.0712289
Pavetta	25	14.9825	1413.42	18.9628	0.214842	0.171196	0.0816803	0.553644
Pavieasia	4	22.6294	1360.12	20.0083	0.0612608	0.0404912	0.011594	0.115815
Pecteilis	23	23.5384	1206.67	15.4647	0.133208	0.105568	0.049415	0.159808
Pedicularis	354	41.9226	743.585	5.84962	0.140003	0.123536	0.0856774	0.359281
Pegaeophyton	5	11.4158	783.841	5.41106	0.140983	0.0962361	0.0294743	0.160385
Peganum	8	82.4887	257.494	5.92817	0.0252088	0.0182337	0.00643274	0.0327318
Pegia	6	36.6052	1357.15	17.8015	0.0489482	0.0342236	0.0110767	0.0417328
Pelatantheria	5	11.959	1289.54	17.7663	0.13458	0.0918649	0.0281355	0.303588
Peliosanthes	10	7.5136	1531.57	18.0414	0.306456	0.226888	0.0854256	0.36755
Pellacalyx	1	25.0837	1394.61	18.346	0	0	0	0.0210321
Pellionia	25	26.6556	1374.01	18.2924	0.120758	0.0962255	0.0459106	0.329698
Peltoboykinia	1	48.5938	1351.37	11.39	0	0	0	0.0182489
Peltophorum	3	49.1366	1531.26	23.975	0.0223583	0.0141065	0.0037105	0.0192406
Pemphis	1	51.4347	2565.89	18.53	0	0	0	0.0169058
Penkimia	1	10.5	1081.74	10.5443	0	0	0	0.0783645
Pennilabium	16	18.4927	1526.63	19.375	0.149929	0.115725	0.0495488	0.061998
Pennisetum	8	6.6968	757.943	7.61193	0.310513	0.224596	0.0792361	0.560197
Pentanema	3	24.1185	1126.95	18.03	0.0455506	0.0287392	0.00755941	0.192961
Pentapanax	16	8.2903	1201.19	12.2478	0.334438	0.258141	0.110526	0.713935
Pentaphragma	3	98.5333	1436.66	19.8633	0.0111497	0.00703465	0.00185035	0.0192071
Pentaphylax	1	38.9892	1497.72	19.4625	0	0	0	0.0163277
Pentasachme	20	18.1758	1537.62	19.6649	0.16482	0.129368	0.0585785	0.166319
Penthorum	1	67.7959	951.085	10.9844	0	0	0	0.0106895
Peperomia	7	46.7418	1731.28	16.8857	0.041631	0.0296586	0.0100553	0.09739
Peracarpa	1	27.8962	1201.42	13.4418	0	0	0	0.0289173
Pericampylus	1	18.8082	1445.68	17.7671	0	0	0	0.0349724
Perilla	14	27.3332	1047.48	12.8241	0.0965513	0.0737163	0.0304724	0.0878731
Periploca	6	12.5236	1102.31	14.0491	0.143071	0.100032	0.0323761	0.295119
Peristrophe	16	11.3832	1338.52	18.4072	0.243568	0.188002	0.080495	0.261394
Peristylus	23	23.5384	1229.76	12.5405	0.133208	0.105568	0.049415	0.289969
Perotis	3	16.3063	1228.14	17.2798	0.0673735	0.0425079	0.0111811	0.151341
Perovskia	2	18.44	69.006	-3.344	0.0375893	0.0219883	0.00516866	0.0459626
Perrottetia	4	40.5405	1415.02	16.2655	0.0341953	0.0226019	0.00647166	0.0309155
Pertusadina	16	9.9069	1550.97	19.0321	0.279864	0.216018	0.0924902	0.244425
Pertya	17	5.83	1151.63	12.0111	0.485971	0.376882	0.163896	0.633023
Petasites	8	6.61	873.474	7.16958	0.31459	0.227546	0.0802766	0.326279
Petrocodon	13	13.08	1491.88	19.5802	0.196097	0.14877	0.0602796	0.229778
Petrocosmea	28	57.5456	1139.36	15.515	0.0579055	0.0464701	0.0227356	0.155521
Petrorhagia	2	15.5546	211.71	5.00071	0.0445622	0.0260672	0.00612746	0.0346892
Petrosavia	3	130.349	1567.4	17.6772	0.00842826	0.00531764	0.00139872	0.0145119
Petrosimonia	4	22.2406	137.233	3.9413	0.0623317	0.041199	0.0117966	0.062791
Peucedanum	38	3.906	908.693	10.1364	0.931282	0.760475	0.396201	0.931981
Phacellaria	12	95.0607	1306.33	16.9984	0.0261402	0.0196906	0.00780488	0.24529
Phacelurus	4	12.9674	1135.27	15.5279	0.106906	0.0706611	0.0202326	0.184522
Phaenosperma	2	14.2459	1167.11	13.6569	0.0486559	0.0284619	0.00669036	0.0905519
Phaeonychium	4	4.9405	334.961	0.773883	0.280598	0.185465	0.0531048	0.328693
Phagnalon	1	15.5783	505.285	8.25	0	0	0	0.0343337
Phaius	13	20.392	1473.71	17.3497	0.125782	0.0954252	0.038665	0.576313
Phalaenopsis	14	16.434	1551.25	17.3804	0.160585	0.122606	0.0506821	0.281589
Phalaris	2	16.2122	637.246	6.83034	0.0427547	0.0250099	0.00587892	0.0501511
Phaulopsis	1	21.2642	1388.59	17.5743	0	0	0	0.0442362
Phedimus	8	41.4385	663.446	6.17055	0.0501814	0.0362966	0.0128052	0.0962358
Phellodendron	2	18.5653	1000.36	11.3207	0.0373356	0.0218399	0.00513378	0.0693597
Philadelphus	26	32.722	949.394	10.3117	0.099569	0.0795394	0.038285	0.627533
Philoxerus	1	5.9546	2679.93	19.56	0	0	0	0.0483964
Philydrum	1	109.862	1620.81	19.4291	0	0	0	0.00864807
Phleum	5	13.4907	619.999	6.26315	0.1193	0.0814348	0.0249411	0.230329
Phlogacanthus	3	9.0233	1209.19	15.0632	0.121753	0.0768175	0.0202056	0.0620407
Phlomis	47	13.484	676.314	6.57945	0.285535	0.235691	0.127764	0.971567
Phoebe	35	2.2378	1294.15	16.4902	1.58877	1.29161	0.662081	3.58393
Phoenix	3	19.4038	1435.29	19.2985	0.0566184	0.0357222	0.00939618	0.0507122
Pholidota	12	3.8123	1267.7	15.0085	0.651813	0.49099	0.194617	1.15233
Photinia	43	6.3954	1400.57	16.1595	0.58811	0.483323	0.257788	0.643702
Phragmites	4	4.893	787.478	8.04811	0.283322	0.187266	0.0536203	0.158173
Phreatia	10	28.6327	2345.9	18.9943	0.080418	0.0595385	0.0224168	0.138929
Phryma	1	55.4296	924.215	10.9834	0	0	0	0.0158579
Phrynium	7	11.06	1383.98	19.541	0.175941	0.125343	0.0424958	0.18285
Phtheirospermum	7	18.3919	933.805	9.70651	0.105803	0.0753753	0.0255549	0.0625372
Phyla	1	5.2477	1335.84	17.0375	0	0	0	0.018118
Phylacium	3	25.3443	1432.42	19.1962	0.0433475	0.0273492	0.00719379	0.0730656
Phyllagathis	25	8.8922	1441.93	19.2024	0.361989	0.288449	0.137623	0.738808
Phyllanthodendron	35	10.8484	1382.68	19.3446	0.32773	0.266433	0.136574	0.546635
Phyllanthus	49	27.2933	1424.29	17.7963	0.142593	0.117936	0.0644062	0.494586
Phyllodium	4	16.1431	1386.63	17.9169	0.0858753	0.0567605	0.0162524	0.120735
Phyllodoce	3	54.261	733.013	3.09	0.0202468	0.0127743	0.00336008	0.0300355
Phyllolobium	27	20.6083	672.915	4.15388	0.159928	0.128058	0.0621562	0.269826
Phyllostachys	249	2.9691	1363.33	15.8897	1.85829	1.62619	1.09473	1.45201
Physaliastrum	15	14.8217	1117.17	13.1311	0.182708	0.140297	0.0590667	0.270531
Physalis	15	14.8217	1114.43	14.0798	0.182708	0.140297	0.0590667	0.234896
Physocarpus	19	45.2403	586.452	3.37048	0.0650844	0.0508968	0.0227589	0.0306397
Physochlaina	5	5.2635	548.245	4.40374	0.305773	0.208723	0.0639256	0.283956
Physospermopsis	9	21.376	886.657	8.50756	0.102789	0.0752918	0.0274975	0.185717
Phytolacca	5	55.5841	1247.69	14.1914	0.028955	0.0197649	0.00605339	0.0428878
Picrasma	3	48.3306	1222.01	14.9541	0.0227312	0.0143418	0.00377238	0.0269907
Picria	43	77.5167	1332.71	18.4693	0.0485212	0.0398758	0.0212684	0.0185258
Picris	8	18.9121	1223.15	11.2543	0.109953	0.0795299	0.0280576	0.221169
Pieris	7	47.7079	1367.04	15.6883	0.040788	0.029058	0.00985169	0.0499835
Pilea	82	56.9192	1276.87	14.4027	0.0774206	0.0654558	0.0387967	0.324497
Pileostegia	2	6.9868	1456.2	17.5315	0.0992081	0.058033	0.0136415	0.136988
Pilosella	4	12.5763	302.899	4.42132	0.110231	0.0728585	0.0208618	0.107794
Piloselloides	13	17.3812	1158.22	15.6993	0.14757	0.111955	0.0453627	0.455502
Pimpinella	45	12.1017	979.594	10.2574	0.314556	0.259095	0.139352	0.753831
Pinalia	18	13.67	1459.8	14.9393	0.211439	0.164689	0.0726592	0.353523
Pinanga	5	9.3593	1705.85	16.6155	0.171961	0.117382	0.0359506	0.0827504
Pinellia	7	20.6204	1269.59	14.3947	0.0943682	0.0672293	0.0227931	0.177232
Pinguicula	3	54.3009	623.707	0.891032	0.0202319	0.0127649	0.00335762	0.0233639
Piper	62	46.7418	1495.73	17.5971	0.0882964	0.0738095	0.0419345	0.369156
Piptanthus	4	10.8907	860.621	7.38185	0.127292	0.0841352	0.0240907	0.0576298
Piptatherum	9	11.88	559.651	3.40051	0.184952	0.135475	0.049477	1.18742
Pipturus	2	22.4162	2565.89	18.53	0.0309217	0.018088	0.00425184	0.033344
Pisonia	3	34.9293	1932.89	21.3412	0.0314525	0.0198443	0.00521973	0.0335898
Pistacia	25	20.0975	1136.04	13.9805	0.160163	0.127625	0.0608919	0.109024
Pittosporopsis	1	17.0877	1369.97	17.7427	0	0	0	0.00841349
Pittosporum	48	63.3898	1279.97	15.1747	0.0610698	0.0504604	0.0274566	0.720091
Plagiobasis	7	8.4779	195.962	3.80947	0.229527	0.163519	0.0554387	0.142347
Plagiopetalum	2	12.5807	1381.96	16.5398	0.0550961	0.0322291	0.0075759	0.0931955
Plagiopteron	7	14.4559	1446.9	22.13	0.13461	0.0958982	0.0325129	0.122079
Plagiorhegma	1	81.2328	697.449	3.74481	0	0	0	0.0115034
Plagiostachys	99	7.8624	1619.62	21.8575	0.584442	0.497561	0.302649	0.388093
Planchonella	10	9.4064	1905.61	21.8738	0.244789	0.181233	0.0682359	0.41393
Plantago	17	53.8845	443.031	5.68914	0.0525794	0.0407766	0.0177326	0.144204
Platanthera	50	12.9757	1261.33	11.143	0.301488	0.249596	0.13679	0.600512
Platycarya	2	64.3959	1330.44	18.7444	0.0107638	0.00629644	0.00148007	0.0232824
Platycodon	1	39.7592	936.367	10.488	0	0	0	0.0171739
Platycraspedum	7	26.1563	709.847	3.55168	0.0743955	0.0530004	0.017969	0.173458
Platycrater	41	14.95	1461.44	14.3526	0.248399	0.203647	0.107655	0.0650224
Platystemma	1	20.5128	1314.1	17.251	0	0	0	0.0218329
Plectocomia	4	10.2577	1437.05	19.34	0.135147	0.0893271	0.0255773	0.055913
Pleioblastus	17	2.8135	1568.76	16.7015	1.00701	0.780958	0.339617	1.10433
Pleione	22	17.5418	1201.97	13.1145	0.17621	0.13923	0.0644975	0.405875
Pleurospermum	39	25.3165	622.631	3.94046	0.14471	0.118331	0.0619602	0.328028
Pleurostylia	1	24.7793	1288.92	16.156	0	0	0	0.0224929
Pluchea	13	9.2614	1616.01	20.7702	0.27695	0.21011	0.0851337	0.281033
Plumbagella	9	66.0873	374.838	1.70358	0.0332473	0.0243532	0.00889409	0.0246975
Plumbago	9	66.0873	1442.53	18.8475	0.0332473	0.0243532	0.00889409	0.051215
Poa	75	13.4115	591.393	4.74584	0.321924	0.271229	0.158687	0.42282
Podochilus	3	27.173	1573.41	20.8247	0.0404303	0.0255087	0.00670966	0.0580753
Pogonatherum	3	3.3867	1310.09	16.7343	0.32439	0.204667	0.0538346	0.588902
Pogonia	4	86.2918	1431.68	12.8049	0.0160652	0.0106185	0.00304043	0.0321888
Pogostemon	16	15.1407	1418.28	16.9184	0.183122	0.141345	0.0605184	0.427684
Poikilospermum	3	49.3122	1308.38	15.0758	0.0222787	0.0140563	0.00369729	0.0359726
Polemonium	4	73.1324	470.294	4.23039	0.018956	0.0125292	0.00358752	0.042146
Poliothyrsis	1	20.8706	1203.48	14.5474	0	0	0	0.0265712
Pollia	9	42.3146	1415.89	18.6025	0.0519259	0.038035	0.0138909	0.157224
Polyalthia	17	11.09	1528.23	19.3363	0.255475	0.198127	0.0861597	0.277147
Polycarpaea	3	36.3392	1498.16	20.5703	0.0302322	0.0190744	0.00501721	0.022829
Polycarpon	2	43.8403	1340.49	16.8494	0.0158107	0.00924868	0.00217403	0.0156246
Polycnemum	2	71.2769	317.44	2.60619	0.00972471	0.00568859	0.00133718	0.0123948
Polygala	55	73.46	1210.84	14.8309	0.0545512	0.0453608	0.0252695	0.183387
Polygonatum	37	7.9543	919.621	9.50585	0.453958	0.370169	0.191853	0.885682
Polygonum	121	65.3363	846.222	8.73455	0.0734016	0.0629187	0.0392576	0.212833
Polyosma	2	112.067	1619.09	22.7822	0.00618514	0.00361807	0.000850478	0.00862039
Polypogon	5	3.2206	500.13	7.78829	0.499732	0.34112	0.104475	0.873892
Polyspora	7	7.308	1320.67	18.3499	0.266271	0.189695	0.0643136	0.29513
Polystachya	2	9.28	1460.11	18.9725	0.0746926	0.0436924	0.0102705	0.0288697
Pomatocalpa	3	9.4967	1986.53	21.1417	0.115684	0.0729882	0.0191984	0.169809
Pomatosace	74	56.0805	304.935	-0.0229801	0.076748	0.0646275	0.037736	0.0207346
Pometia	1	7.6858	1610.43	18.3338	0	0	0	0.0692774
Pommereschea	2	10.341	1526.63	19.375	0.067029	0.0392095	0.00921673	0.153151
Ponerorchis	29	19.7106	1474.31	12.8918	0.170837	0.137391	0.0677301	0.23726
Pongamia	1	13.7587	1748.73	20.5196	0	0	0	0.0475095
Popowia	17	11.09	1621.61	21.2053	0.255475	0.198127	0.0861597	0.486493
Populus	64	37.2001	591.304	6.29231	0.111798	0.0935815	0.0534373	0.335504
Porandra	6	34.4124	1308.47	17.5164	0.0520673	0.0364044	0.0117825	0.0808738
Poranopsis	5	29.1029	1112.15	14.9116	0.0553016	0.0377492	0.0115615	0.0835325
Porolabium	18	19.16	454.15	6.66	0.150854	0.1175	0.0518399	0.45798
Porpax	10	28.6327	1370.9	17.7667	0.080418	0.0595385	0.0224168	0.0331583
Porterandia	12	13.3181	1364.61	18.5972	0.186581	0.140546	0.0557089	0.0928276
Portulaca	3	31.4704	1399.18	17.1191	0.0349094	0.0220254	0.00579343	0.03082
Posidonia	1	63.8162	1471.15	23.81	0	0	0	0.0105534
Potamogeton	5	29.2236	685.43	3.63	0.0550732	0.0375933	0.0115137	0.0161317
Potaninia	1	19.1334	142.507	6.36562	0	0	0	0.0748793
Potentilla	92	40.5842	612.509	5.65127	0.111417	0.0946046	0.0569812	0.271853
Pothoidium	1	10.4414	2679.93	19.56	0	0	0	0.0260566
Pothos	5	10.4414	1360.13	18.132	0.15414	0.105217	0.0322248	0.137368
Pottsia	2	8.6968	1490.16	18.2261	0.0797014	0.0466223	0.0109592	0.124156
Pouteria	15	9.4064	1327.51	17.4906	0.287894	0.221067	0.0930716	0.178737
Pouzolzia	8	22.4162	1199.18	13.5079	0.0927651	0.0670978	0.0236716	0.107889
Premna	48	46.2934	1281.43	16.6911	0.0836232	0.0690957	0.0375964	0.445491
Primula	313	56.0805	842.093	7.54426	0.102463	0.0901605	0.0619104	0.28072
Primulina	22	13.0879	1467.86	19.9328	0.236176	0.186611	0.0864464	0.194844
Prinsepia	4	17.7907	1143.26	9.39145	0.0779224	0.0515039	0.0147473	0.124121
Prismatomeris	2	31.6946	1517.96	20.3776	0.0218696	0.0127929	0.00300714	0.0258576
Pristimera	5	14.4559	1416.59	20.2861	0.111334	0.0759975	0.0232758	0.184611
Procris	25	26.6556	1412.26	16.9394	0.120758	0.0962255	0.0459106	0.303976
Protium	3	48.6001	1351.46	17.4133	0.0226051	0.0142623	0.00375146	0.0310373
Prunella	4	23.2747	1019.47	10.6783	0.0595623	0.0393685	0.0112725	0.128115
Prunus	62	14.8964	968.491	12.6216	0.277056	0.231599	0.131582	0.371859
Przewalskia	1	5.2635	364.082	-0.00886486	0	0	0	0.0726571
Psammochloa	1	6.3	228.962	4.2253	0	0	0	0.0888712
Psammosilene	1	50.3211	895.901	9.06762	0	0	0	0.0166058
Psathyrostachys	5	11.9392	294.444	6.96821	0.134803	0.0920172	0.0281821	0.222448
Psephellus	3	6.1249	166.275	4.66455	0.179368	0.113169	0.0297673	0.18007
Pseudechinolaena	4	9.0228	1383.54	16.892	0.153643	0.101553	0.0290779	0.105894
Pseuderanthemum	19	25.4362	1369.5	19.3518	0.115758	0.0905239	0.0404785	0.1393
Pseudoarabidopsis	1	14.1456	59.7435	7.49941	0	0	0	0.0571904
Pseudochirita	1	6.4229	1485.51	20.2042	0	0	0	0.115948
Pseudognaphalium	7	5.4538	1144.23	13.0579	0.356799	0.254189	0.0861791	0.717436
Pseudolysimachion	10	21.0148	472.216	3.21823	0.10957	0.0811213	0.0305429	0.509414
Pseudopogonatherum	3	12.3692	1407.27	16.8271	0.0888184	0.0560382	0.01474	0.122461
Pseudoraphis	5	15.396	1299.94	18.0113	0.104536	0.071357	0.0218545	0.112884
Pseudosasa	17	2.723	1571.68	17.4527	1.04047	0.806913	0.350904	2.28663
Pseudosedum	137	55.4644	238.85	3.11057	0.0887052	0.0763392	0.0483377	0.0270734
Pseudostachyum	1	2.5535	1454.94	17.5713	0	0	0	0.173778
Pseudostellaria	13	33.2465	693.826	7.55108	0.0771495	0.0585298	0.0237155	0.199781
Pseuduvaria	1	7.0508	1500.05	20.2933	0	0	0	0.109144
Psilopeganum	1	28.055	1128.83	15.2135	0	0	0	0.0250403
Psilotrichum	3	26.607	1130.27	17.2935	0.0412903	0.0260513	0.00685239	0.0532541
Psychotria	20	26.1499	1546.04	18.2214	0.11456	0.0899191	0.0407157	0.288127
Psychrogeton	5	13.3326	362.64	4.63592	0.120714	0.0824005	0.0252368	0.180773
Psydrax	9	22.6419	1483.83	18.2664	0.0970424	0.0710823	0.0259601	0.0529089
Pternopetalum	23	10.6138	1037.81	11.2191	0.295417	0.23412	0.109589	0.464608
Pterocarpus	1	52.3402	1652.89	20.5208	0	0	0	0.0158837
Pterocarya	5	8.401	1030.66	13.4472	0.191577	0.130772	0.0400515	0.25298
Pterocaulon	2	11.74	1443.11	23.87	0.0590415	0.0345371	0.00811841	0.0513366
Pteroceltis	1	46.169	1115.82	14.5592	0	0	0	0.0201599
Pterocephalus	3	17.5482	702.147	4.19552	0.0626054	0.0394996	0.0103898	0.0735642
Pteroceras	16	18.6356	1493.37	19.1737	0.148779	0.114838	0.0491688	0.094707
Pterolobium	3	29.4569	1333.45	17.5512	0.0372956	0.0235309	0.00618943	0.0470736
Pterospermum	9	25.5977	1495.51	17.9731	0.0858368	0.0628743	0.0229625	0.142706
Pterostyrax	16	23.6985	1319.41	15.6955	0.116994	0.0903039	0.0386645	0.379229
Pteroxygonum	1	36.4036	606.506	9.1206	0	0	0	0.020363
Pterygiella	7	18.3919	983.66	10.9946	0.105803	0.0753753	0.0255549	0.376442
Pterygocalyx	1	9.4039	619.451	6.58518	0	0	0	0.0434039
Pterygota	1	25.5811	1579.74	22.0075	0	0	0	0.0357824
[truncated: 593 more rows]

## Sheet: Global.genus
genus	Global richness	stem_age	MAP	MAT	rate0	rate0.5	rate0.9	DR
Abelia	65	41.3919	1122.62	13.3074	0.10085	0.0844732	0.0483544	0.0406037
Abelmoschus	710	11.704	1237.07	15.2312	0.560942	0.501839	0.365283	0.614991
Abrus	21	69.6659	1490.19	19.6377	0.0437018	0.0344199	0.0157697	0.0151967
Abutilon	272	10.836	1166.72	14.4201	0.517331	0.453703	0.307841	0.225997
Acacia	1769	22.1218	1280.83	15.4296	0.338045	0.306738	0.234188	0.150353
Acalypha	485	43.4315	1765.93	17.3913	0.142389	0.126476	0.0897954	0.447187
Acampe	189	11.985	1458.64	18.7622	0.437359	0.379965	0.249118	0.130676
Acanthephippium	13	20.7617	1612.62	17.8931	0.123542	0.093726	0.0379765	0.0725372
Acanthocalyx	27	40.5379	729.563	4.435	0.0813026	0.065101	0.0315984	0.0452094
Acanthochlamys	1	103.667	575.137	4.4389	0	0	0	0.00858308
Acantholimon	316	39.8165	154.232	2.89999	0.144557	0.127228	0.0874321	0.130691
Acanthophyllum	71	30.7373	213.389	3.47257	0.138681	0.116585	0.0676521	0.0237528
Acanthus	37	28.4085	1513.08	18.9598	0.127107	0.103646	0.0537183	0.0455965
Acer	200	11.9767	1152.36	12.7884	0.442385	0.384927	0.253805	0.418454
Achillea	305	6.2224	445.921	4.42099	0.91931	0.80844	0.553935	0.643683
Achnatherum	12	34.0001	527.568	4.99703	0.0730853	0.0550528	0.0218216	0.3281
Achyranthes	108	26.607	1248.68	15.0631	0.175974	0.150269	0.0924414	0.142105
Achyrospermum	27	15.5927	982.543	10.0883	0.211371	0.16925	0.0821496	0.102713
Acidosasa	28	2.462	1621.78	19.3179	1.35345	1.08617	0.531411	0.787229
Acmella	38	18.8728	1377.23	17.8158	0.192742	0.157391	0.0819996	0.098379
Acomastylis	77	31.0976	962.353	7.75132	0.139683	0.117809	0.0691938	0.0717303
Aconitum	435	39.4917	808.522	6.46255	0.153839	0.136345	0.0960516	0.286951
Acorus	5	134.919	1022.44	12.5933	0.0119289	0.00814274	0.00249388	0.0134518
Acrachne	3	15.634	1105.51	16.2405	0.0702707	0.0443359	0.0116619	0.0579912
Acranthera	56	75.0952	1157.41	16.98	0.0536033	0.0446088	0.0249257	0.0151557
Acriopsis	9	23.1685	1555.55	19.55	0.0948367	0.0694666	0.0253701	0.0344755
Acrocarpus	1	24.591	1311.82	18.8867	0	0	0	0.0189897
Acroceras	24	12.5032	1583.69	22.064	0.254179	0.202007	0.0954894	0.0848175
Acroglochin	2	66.3539	950.769	10.6598	0.0104462	0.00611064	0.00143639	0.0142666
Acronema	39	9.3586	749.509	5.01831	0.391465	0.320105	0.167612	2.0834
Acronychia	340	35.3697	1539.87	19.5254	0.164801	0.145286	0.100439	0.0614792
Actaea	36	11.24	605.522	4.41092	0.318818	0.259588	0.133815	0.080518
Actephila	31	35.1413	1488.54	20.2566	0.0977194	0.0788983	0.0394491	0.0369749
Actinidia	76	83.5001	1307.31	15.6665	0.051865	0.0437204	0.0256295	0.31681
Actinocarya	2	5.0358	546.676	2.62909	0.137644	0.0805165	0.0189265	0.0858133
Actinodaphne	651	4.8523	1416.92	17.4864	1.33514	1.19261	0.863437	0.847232
Actinoschoenus	3	26.4732	1285.04	20.745	0.041499	0.026183	0.00688702	0.0361671
Actinoscirpus	1	19.6711	1636.31	21.0606	0	0	0	0.0355606
Actinostemma	4	26.3342	1018.92	11.6084	0.0526424	0.0347947	0.00996287	0.0275309
Adenanthera	17	32.3301	1571.78	19.585	0.0876339	0.0679622	0.0295549	0.0242081
Adenia	111	43.878	1441.4	18.8142	0.107332	0.0917396	0.0566322	0.0313541
Adenocaulon	5	17.3812	883.368	9.27143	0.0925965	0.0632069	0.0193584	0.033303
Adenophora	65	27.8082	752.886	7.47294	0.150114	0.125737	0.0719745	0.504926
Adenosma	28	39.0806	1376.61	18.5248	0.0852649	0.0684265	0.0334778	0.0821308
Adenostemma	31	13.5635	1297.6	15.8334	0.253179	0.204415	0.102208	0.0526625
Adina	94	5.4197	1376.29	19.3113	0.458599	0.389701	0.235406	0.351492
Adinandra	144	12.728	1509.72	18.8711	0.390463	0.336548	0.214319	0.469121
Adlumia	2	47.1198	641.153	1.75778	0.0147103	0.00860498	0.00202272	0.0130683
Adonis	39	32.6018	540.227	4.3868	0.112373	0.0918886	0.0481144	0.147339
Adoxa	4	24.2106	891.435	9.49309	0.0572598	0.0378467	0.0108368	0.0471408
Aegiceras	3	17.5798	1247.98	15.8144	0.0624929	0.0394286	0.0103711	0.0470939
Aegilops	307	6.17	200.024	2.61304	0.928176	0.816362	0.559669	0.492802
Aeginetia	8	44.3556	1381.2	16.8912	0.0468812	0.0339095	0.011963	0.0556412
Aegopodium	96	14.7377	626.353	6.44411	0.309706	0.263376	0.159548	0.224418
Aeluropus	6	17.5247	152.21	4.97956	0.102242	0.0714856	0.0231368	0.258561
Aerides	59	10.5	1393.59	18.0409	0.388337	0.323924	0.182564	0.315053
Aerva	28	33.4029	1312.66	17.6729	0.0997579	0.0800574	0.0391682	0.0291098
Aeschynanthus	215	48.6996	1259.75	14.6907	0.0991083	0.0864028	0.0573738	0.343226
Aeschynomene	252	18.2398	1250.7	15.6674	0.303152	0.265367	0.178836	0.0280262
Aesculus	26	17.4315	1151.53	15.5204	0.186909	0.14931	0.0718678	0.052936
Afgekia	3	34.469	1388.75	19.3184	0.0318725	0.0201093	0.00528944	0.0238215
Aganope	13	70.4652	1502.99	20.2787	0.0364002	0.0276152	0.0111893	0.0273273
Aganosma	10	4.1035	1307.75	17.6478	0.561127	0.415438	0.156416	0.472937
Agapetes	156	27.304	1133.89	9.92965	0.184949	0.159797	0.102672	0.338018
Agastache	23	15.546	982.859	11.2815	0.201691	0.159842	0.0748199	0.0539779
Agelaea	291	55.4769	1471.15	23.81	0.102265	0.0898321	0.0613084	0.120711
Aglaia	217	10.3667	1544.9	18.7844	0.518959	0.45254	0.300766	0.319151
Aglaonema	26	38.2065	1458.02	19.2489	0.085276	0.0681216	0.0327893	0.0324071
Agrimonia	61	20.6397	1007.26	11.4889	0.199173	0.166378	0.09428	0.128887
Agriophyllum	81	67.1929	208.437	4.50853	0.0654005	0.0552673	0.0327002	0.0362475
Agropyron	66	3.6567	337.749	3.51272	1.14575	0.960304	0.551017	0.430465
Agrostis	315	4.809	771.38	6.87409	1.19621	1.05273	0.72326	0.784126
Agrostophyllum	104	33.9957	1916.11	16.5345	0.136617	0.116509	0.0713267	0.056053
Aidia	63	11.7988	1460.83	18.7828	0.351149	0.293736	0.167312	0.219822
Ailanthus	12	35.9315	1231.16	16.3936	0.0691568	0.0520936	0.0206487	0.0799178
Ainsliaea	70	11.165	1292.8	14.2421	0.380519	0.319707	0.18512	0.84999
Ajania	190	4.3185	546.836	4.67441	1.21501	1.05572	0.692537	0.685096
Ajuga	74	31.8497	1036.13	10.8823	0.135137	0.113795	0.0664451	0.762395
Akebia	7	6.6976	1564.56	15.8022	0.290538	0.206984	0.0701749	0.18954
Alangium	31	66.866	1300.49	16.1078	0.0513563	0.0414649	0.0207324	0.12214
Albertisia	20	14.5833	1393.89	19.4709	0.205422	0.161238	0.0730089	0.0444697
Albizia	399	22.2692	1407.06	16.9673	0.264676	0.234154	0.163902	0.42136
Alcea	88	8.4668	238.307	3.33105	0.528811	0.448279	0.268357	0.0694452
Alchemilla	909	23.9202	421.831	4.02204	0.284795	0.255863	0.188945	0.122792
Alchornea	54	54.5749	1366.67	17.7459	0.0730919	0.0607273	0.0337252	0.127879
Alectra	49	32.8781	1399.53	19.0482	0.118371	0.0979033	0.0534659	0.0263323
Aletris	25	122.144	991.936	9.65567	0.0263532	0.0209995	0.0100192	0.14072
Aleurites	11	30.3937	1546.53	20.2167	0.0788945	0.0589517	0.0228056	0.113865
Alfredia	8	5.9865	210.33	3.73661	0.347355	0.251245	0.0886375	0.283274
Alhagi	11	29.8703	104.891	4.605	0.0802769	0.0599846	0.0232052	0.0277879
Allardia	3	5.626	243.414	-0.215137	0.195274	0.123204	0.032407	1.00659
Allium	975	29.75	497.772	5.29069	0.231342	0.208078	0.154253	0.364834
Allocheilos	3	13.69	1434.18	17.8275	0.0802493	0.0506316	0.0133179	0.123654
Allomorphia	135	8.2142	1330.86	18.274	0.59717	0.513685	0.324709	0.268891
Allophylus	233	21.6022	1540.3	19.9422	0.252337	0.220449	0.147501	0.462406
Allostigma	1	6.4229	1434.31	21.615	0	0	0	0.115948
Alloteropsis	5	15.3877	1526.7	19.6067	0.104592	0.0713955	0.0218663	0.0778126
Alniphyllum	3	2.7123	1566.83	16.621	0.405048	0.255557	0.0672203	0.130181
Alnus	54	70.4769	1272.91	11.3803	0.0565999	0.0470251	0.0261156	0.138633
Alocasia	89	18.5124	1585.69	20.7161	0.242466	0.205628	0.123289	0.124824
Alopecurus	60	8.2428	520.737	4.26096	0.496718	0.414632	0.234328	0.244453
Alphitonia	20	28.816	1531.26	23.975	0.103961	0.0815996	0.0369486	0.0279306
Alphonsea	43	14.6543	1370.82	18.9511	0.256662	0.210931	0.112503	0.124398
Alpinia	627	8.9663	1662.3	18.7615	0.718351	0.641222	0.463136	0.508907
Alseodaphne	72	5.2357	1329.43	18.5749	0.816828	0.687074	0.399539	0.416927
Alstonia	46	43.8193	1365.45	18.5762	0.0873734	0.0720459	0.038904	0.118483
Alternanthera	164	27.4484	1365.31	17.2631	0.185798	0.160767	0.103857	0.0282719
Althaea	48	7.6267	179.322	4.88956	0.507585	0.419405	0.228207	0.0907999
Altingia	18	14.1477	1482.08	18.5352	0.2043	0.159128	0.0702059	0.251573
Alysicarpus	60	17.895	1385.39	18.9406	0.228798	0.190988	0.107936	0.208422
Alyssum	634	31.272	248.026	2.45265	0.20632	0.184206	0.13314	0.133628
Alyxia	109	34.8077	1577.12	17.2065	0.134779	0.115128	0.0709067	0.181752
Amalocalyx	15	8.1336	1169.06	15.9679	0.332946	0.255661	0.107636	0.189714
Amana	3	15.109	1509.78	15.81	0.0727124	0.0458764	0.0120671	0.0437741
Amaranthus	252	58.8014	785.196	10.9335	0.0940357	0.0823151	0.0554738	0.101425
Amberboa	42	8.4779	199.789	4.728	0.440872	0.361888	0.192175	0.185517
Amblynotus	112	16.3202	337.412	3.64504	0.28912	0.247193	0.152768	0.0761626
Ambroma	2	25.9363	1428.07	17.6774	0.026725	0.0156331	0.00367478	0.0285334
Amelanchier	102	2.5745	1007.96	12.2604	1.79645	1.53101	0.934918	0.452134
Amesiodendron	6	22.6294	1347.5	19.6382	0.0791784	0.05536	0.0179176	0.0587843
Amethystea	1	19.8204	606.506	6.41907	0	0	0	0.0369477
Amischotolype	13	34.4124	1372.32	15.9865	0.0745356	0.0565468	0.022912	0.0476352
Amitostigma	57	19.7106	1064.56	9.29865	0.205121	0.170837	0.0957388	0.521315
Ammannia	43	44.8566	1244.07	16.1861	0.0838494	0.0689094	0.036754	0.0674953
Ammodendron	10	23.7511	369.475	3.765	0.0969465	0.0717755	0.0270242	0.0327643
Ammopiptanthus	3	10.8907	177.187	6.71591	0.100876	0.0636458	0.016741	0.0315099
Amomum	627	8.9663	1404.18	18.0355	0.718351	0.641222	0.463136	0.560906
Amorphophallus	213	47.924	1592.7	17.5342	0.111871	0.097505	0.0646877	0.159181
Ampelocalamus	334	2.9691	1287.54	15.4912	1.95721	1.72476	1.19065	1.24934
Ampelocissus	491	56.8001	1003.04	12.0694	0.109092	0.0969247	0.0688735	0.125839
Ampelopsis	44	59.7315	1103.66	12.9637	0.0633533	0.0521252	0.0279201	0.419918
Amphicarpaea	5	25.3443	1087.46	13.9709	0.063503	0.0433475	0.0132761	0.0934618
Amsonia	19	35.1179	1381.97	15.95	0.0838444	0.0655673	0.0293189	0.0267973
Amydrium	21	9.3552	1437.92	17.7667	0.325436	0.256317	0.117433	0.0843782
Amygdalus	1386	10.8564	555.342	6.13566	0.485633	0.43915	0.331494	0.210444
Anabasis	46	17.7386	144.606	5.07418	0.215837	0.177973	0.0961039	0.229933
Anadendrum	12	9.5833	1356.91	19.9015	0.259296	0.195319	0.0774198	0.0746921
Anagallis	422	40.2324	912.327	7.052	0.150252	0.133082	0.0935446	0.0289548
Anaphalis	990	4.746	806.985	6.30482	1.45337	1.30754	0.970116	0.809179
Anaxagorea	26	66.8321	1524.07	23.29	0.0487505	0.0389437	0.0187449	0.0116621
Ancathia	1	6.5804	153.002	5.05583	0	0	0	0.125187
Anchusa	147	23.8549	312.638	6.1998	0.209199	0.180427	0.115166	0.0589081
Ancistrocladus	22	81.2197	1554.28	21.4467	0.0380578	0.0300709	0.0139301	0.0101813
Ancylostemon	17	3.2072	1111.16	13.6479	0.883392	0.685091	0.297927	1.03058
Androcorys	10	19.16	1033.83	6.69572	0.120177	0.0889743	0.0334997	0.186761
Andrographis	84	30.3752	1289	17.3346	0.14587	0.12344	0.0734156	0.0610935
Andropogon	170	15.3018	1025.69	11.0898	0.335634	0.290719	0.188527	0.049779
Androsace	193	56.0805	626.837	4.86043	0.0938417	0.081574	0.0535959	0.329667
Anemarrhena	1	45.5283	435.761	6.89279	0	0	0	0.019096
Anemoclema	724	21.5493	932.136	9.0275	0.305569	0.273467	0.19929	0.0968413
Anemone	724	21.5493	787.537	7.28353	0.305569	0.273467	0.19929	0.324513
Angelica	175	7.1364	991.502	8.89636	0.723724	0.627394	0.408098	0.911865
Anisadenia	2	30.5821	1206.95	14.738	0.0226651	0.0132582	0.00311653	0.0400154
Aniselytron	2	9.2421	1910.63	16.406	0.0749989	0.0438715	0.0103126	0.117009
Anisochilus	17	17.0523	1502.42	19.374	0.166148	0.128852	0.0560342	0.0749791
Anisodus	9	6.3191	744.02	6.14487	0.347712	0.254694	0.0930175	0.335258
Anisomeles	5	21.5756	1377.44	16.4719	0.0745953	0.0509192	0.015595	0.0414991
Anisopappus	40	24.5141	1442.93	17.8906	0.15048	0.123212	0.0648294	0.0381481
Anna	1003	57.3331	1267.91	16.8807	0.120537	0.108464	0.0805311	0.0382348
Anneslea	216	23.1903	1424.23	18.0977	0.23179	0.2021	0.134259	0.169716
Anodendron	17	23.7656	1529.99	19.0919	0.119215	0.092454	0.0402057	0.14975
Anoectochilus	64	16.922	1547.48	17.8275	0.245768	0.205723	0.117473	0.477367
Anogeissus	9	17.1328	1484.27	18.402	0.128247	0.093939	0.0343077	0.0327131
Antennaria	81	6.1188	336.571	0.108361	0.718188	0.606912	0.359094	0.132557
Antenoron	4	44.6343	1249.7	15.5589	0.0310589	0.0205288	0.00587809	0.0165771
Anthogonium	1	20.5208	1108.49	13.088	0	0	0	0.0371502
Anthoxanthum	17	15.1358	695.505	5.4896	0.187186	0.145167	0.0631292	0.214361
Anthriscus	31	12.5937	658.151	6.7296	0.272675	0.220157	0.110078	0.0668643
Antiaris	2	23.0744	1554.45	21.1336	0.0300397	0.0175721	0.00413056	0.032824
Antidesma	117	54.623	1584.46	19.4549	0.0871826	0.0746487	0.0463852	0.178353
Antirhea	38	3.6958	1632.34	21.6456	0.984249	0.803727	0.418735	0.0382414
Aphanamixis	217	10.3667	1530.62	20.5841	0.518959	0.45254	0.300766	0.120121
Aphananthe	5	65.643	1418.23	18.5226	0.024518	0.0167362	0.00512579	0.0197281
Aphragmus	15	26.1563	366.072	0.47524	0.103533	0.0795006	0.0334707	0.0362558
Aphyllorchis	44	40.5571	1286.97	14.6707	0.0933052	0.0767687	0.04112	0.161076
Apios	16	52.6382	1214.2	12.6364	0.0526726	0.0406561	0.0174073	0.123298
Apluda	3	3.859	1054.71	13.4257	0.284688	0.179618	0.0472458	0.24685
Apocopis	16	3.2415	1430.69	18.6917	0.855341	0.660209	0.282675	0.743813
Apocynum	46	16.6888	226.095	5.21079	0.229414	0.189169	0.102149	0.103037
Apodytes	8	113.212	1046.18	15.5541	0.0183677	0.0132855	0.00468704	0.00867615
Aporosa	155	54.623	1400.66	19.1637	0.0923315	0.0797596	0.0512107	0.0987116
Apostasia	8	61.486	1632.36	21.3675	0.0338198	0.0244621	0.00863007	0.0527461
Appendicula	142	27.173	2076.33	20.4501	0.182381	0.15713	0.0999041	0.168664
Apterosperma	5	7.308	1639.91	21.8762	0.22023	0.15033	0.0460416	0.611889
Aquilaria	24	51.739	1508.72	20.2211	0.0614247	0.0488167	0.0230759	0.0236566
Aquilegia	111	4.9904	523.42	4.62163	0.943718	0.806619	0.497937	0.963803
Arabidopsis	26	13.7841	1009.4	6.73032	0.236366	0.188818	0.0908846	0.113084
Arabis	278	20.3019	879.549	7.35135	0.29176	0.256011	0.174036	0.227726
Arachnis	14	8.6268	1565.28	17.7379	0.305914	0.233563	0.096549	0.085817
Aralia	96	8.45	1184.19	13.5088	0.54016	0.459357	0.278269	0.443145
Arcangelisia	3	33.9758	1409.35	20.849	0.0323351	0.0204012	0.00536622	0.0175376
Arceuthobium	44	65.3776	764.058	4.83513	0.0578821	0.0476236	0.0255088	0.0771245
Archakebia	7	6.6976	765.2	10.538	0.290538	0.206984	0.0701749	0.383325
Archangelica	175	7.1364	201.036	3.67689	0.723724	0.627394	0.408098	0.485197
Archiatriplex	1	15.6295	799.038	4.0525	0	0	0	0.0400506
Archiboehmeria	189	28.9657	1486.52	18.9175	0.146476	0.127254	0.083432	0.14338
Archidendron	102	8.9368	1453.22	19.0717	0.51752	0.441051	0.26933	0.703515
Arctium	27	2.6334	511.023	6.84853	1.25155	1.00215	0.486418	0.279512
Arctous	10	88.1977	557.218	4.73777	0.0261071	0.0193287	0.00727744	0.0610446
Arcuatopterus	5	21.6702	993.612	11.457	0.0742696	0.0506969	0.015527	0.130922
Ardisia	861	29.0309	1429.16	18.5566	0.23279	0.208953	0.153833	0.363682
Arenaria	415	86.2155	669.212	4.34273	0.0699211	0.0619093	0.0434626	0.229786
Arenga	28	6.4453	1443.55	15.4825	0.516998	0.414899	0.20299	0.187657
Argostemma	169	12.9731	1530.4	19.0711	0.395426	0.342451	0.221936	0.327907
Argyreia	175	10.2496	1337.93	17.6431	0.503901	0.43683	0.284143	1.53367
Arisaema	189	20.4742	1125.75	12.4187	0.256017	0.22242	0.145827	0.526519
Aristida	329	26.4963	816.33	7.86348	0.21875	0.192704	0.132866	0.169039
Aristolochia	541	67.0499	1358.61	16.6092	0.0938617	0.0835515	0.0597664	0.287856
Armeniaca	1386	10.8564	923.503	9.75975	0.485633	0.43915	0.331494	0.230483
Arnebia	42	17.5799	208.163	2.89892	0.21261	0.17452	0.0926763	0.113949
Artabotrys	108	39.8847	1409.66	19.2226	0.117392	0.100244	0.0616675	0.102813
Artemisia	742	17.5282	642.263	5.97999	0.377069	0.337602	0.246393	0.48109
Arthraxon	27	14.3033	1108.84	14.0888	0.230425	0.184507	0.0895551	0.406687
Artocarpus	81	35.1725	1458.37	17.5851	0.12494	0.105582	0.06247	0.196293
Aruncus	9	25.1196	933.459	8.38013	0.0874705	0.064071	0.0233995	0.0476833
Arundina	2	20.5208	1455.4	17.395	0.0337778	0.0197587	0.00464456	0.0371502
Arundinaria	31	3.8724	1148.2	13.7272	0.886785	0.715987	0.357994	0.599955
Arundinella	56	17.8519	1263.1	14.9648	0.225486	0.18765	0.104852	0.532847
Arundo	43	7.7543	1182.13	10.9952	0.485047	0.398623	0.212612	0.0879321
Arytera	32	16.5401	1528.33	20.8041	0.209535	0.169489	0.085307	0.0415231
Asarum	129	14.3258	1465.95	15.904	0.339235	0.291389	0.183213	0.521772
Ascocentrum	13	12.3514	1694.46	17.0644	0.207665	0.157546	0.0638355	0.099889
Askellia	11	11.318	184.648	0.409258	0.148766	0.111161	0.0430029	0.121993
Asparagus	235	51.9	714.143	8.4609	0.105194	0.0919207	0.0615527	0.355493
Asperugo	1	18.4076	315.685	3.57609	0	0	0	0.0442556
Asperula	201	19.6589	484.555	0.215	0.269766	0.23476	0.154867	0.0436815
Aspidistra	100	5.8465	1405.42	18.6527	0.78768	0.670824	0.40858	2.14639
Aspidocarya	1	20.1908	1241.87	16.827	0	0	0	0.0320171
Aspidopterys	26	12.9424	1351.19	17.8615	0.251738	0.201098	0.0967953	0.462347
Aster	717	10.6494	926.206	8.11619	0.617413	0.552456	0.402367	0.490747
Asteropyrum	2	66.3091	1151.35	13.1526	0.0104533	0.00611477	0.00143736	0.0173502
Asterothamnus	7	3.3383	218.608	3.576	0.582905	0.41527	0.140791	0.920405
Astilbe	28	32.615	1456.88	13.9486	0.102168	0.0819914	0.0401145	0.128604
Astilboides	1	8.2609	786.312	5.26615	0	0	0	0.0452929
Astragalus	3825	18.2515	413.782	3.94088	0.45198	0.414017	0.32595	0.474581
Astronia	128	29.5631	2679.93	19.56	0.164125	0.140941	0.0885359	0.0233149
Asyneuma	32	27.8962	949.286	10.53	0.124237	0.100493	0.0505799	0.0928805
Asystasia	243	21.3353	1386.75	17.9134	0.215954	0.188866	0.12686	0.0811629
Atalantia	24	11.5834	1462.63	20.2458	0.274363	0.218047	0.103072	0.250302
Atractylodes	68	15.0326	895.45	9.88403	0.28069	0.235552	0.135786	0.383939
Atraphaxis	38	26.3044	198.498	3.51507	0.138288	0.112925	0.0588328	0.343832
Atriplex	321	15.6295	401.931	5.77719	0.369266	0.325116	0.223712	0.537662
Atropanthe	2	6.3929	1119.99	12.897	0.108425	0.0634243	0.0149088	0.0697937
Aucuba	13	85.9939	1321.33	16.9081	0.0298271	0.0226285	0.00916876	0.133917
Avena	55	7.6674	682.188	8.02571	0.522646	0.434594	0.242103	0.248622
Avicennia	9	66.3004	1462.13	18.6186	0.0331404	0.0242749	0.00886551	0.0144614
Axyris	10	41.2149	361.374	2.14551	0.0558678	0.0413624	0.0155733	0.0599559
Azima	4	78.464	1351.03	20.8557	0.0176679	0.0116778	0.00334375	0.0108591
Baccaurea	155	54.623	1433.47	20.0753	0.0923315	0.0797596	0.0512107	0.0473454
Bacopa	79	54.373	1590.22	19.8075	0.0803606	0.067844	0.0399969	0.0454881
Baeckea	51	36.8953	1608.98	20.1048	0.106567	0.0883065	0.0485634	0.0138122
Baimashania	2	20.3019	650.378	2.92825	0.034142	0.0199718	0.00469464	0.0522034
Balakata	2	21.4479	1336.19	14.7124	0.0323177	0.0189047	0.0044438	0.0345997
Baliospermum	7	30.9083	1278.47	13.4359	0.0629575	0.0448518	0.0152064	0.263558
Bambusa	318	5.6669	1603.91	19.9693	1.01679	0.89503	0.615394	1.05187
Barbarea	38	10.1431	974.507	7.94356	0.358627	0.292851	0.152573	0.267682
Barleria	642	38.4463	1213.36	13.0177	0.146686	0.130994	0.0947549	0.0460273
Barnardia	2	51.3237	992.918	11.4102	0.0135054	0.00790015	0.00185704	0.0168903
Barringtonia	65	106.231	1668.93	19.0863	0.0392952	0.032914	0.0188407	0.0275982
Barthea	135	8.2142	1708.93	19.8938	0.59717	0.513685	0.324709	0.182401
Basilicum	131	15.3409	1780.43	19.9986	0.317791	0.273104	0.172028	0.0757643
Bassia	62	19.7661	169.789	4.59514	0.208799	0.174541	0.0991645	0.115252
Batrachium	2310	40.6159	474.393	5.36241	0.190689	0.173634	0.134093	0.13997
Bauhinia	456	42.9995	1351.44	18.2307	0.142385	0.126316	0.0892906	0.204334
Beaumontia	14	14.8697	1314.12	18.1824	0.177479	0.135504	0.0560138	0.21122
Beccarinda	25	18.401	1306.81	18.5756	0.174929	0.139392	0.0665059	0.18297
Beckmannia	2	3.5488	633.321	7.5226	0.195319	0.114254	0.026857	0.094094
Beesia	3	29.0028	1187.5	11.0437	0.0378795	0.0238993	0.00628634	0.0363345
Begonia	1739	72.0536	1402	17.6634	0.103549	0.0939369	0.0716639	0.486257
Beilschmiedia	440	3.3756	1454.27	19.255	0.202824	0.179803	0.126772	0.978047
Belamcanda	493	61.3352	1081.4	13.7323	0.101092	0.0898242	0.0638461	0.034594
Belosynapsis	6	14.5535	1753.79	21.6369	0.123115	0.0860798	0.0278603	0.0287368
Benkara	20	11.7988	1416.1	19.8912	0.253901	0.199289	0.0902389	0.148378
Bennettiodendron	7	17.0391	1443.08	19.2365	0.114203	0.0813596	0.0275838	0.0311742
Berberis	727	86.8133	878.418	8.66086	0.0758977	0.0679292	0.049516	1.08336
Berchemia	65	19.7352	1271.71	13.7729	0.21152	0.177171	0.101417	0.468093
Berchemiella	65	19.7352	1273.18	16.8652	0.21152	0.177171	0.101417	0.0509017
Bergenia	13	15.8102	855.357	8.394	0.162234	0.123079	0.0498702	0.204607
Bergia	35	56.6156	1538.8	21.0239	0.062798	0.0510526	0.0261695	0.0305061
Berneuxia	8	16.0491	1011.22	11.0309	0.129567	0.0937172	0.0330628	0.109822
Berrya	19	10.3645	2679.93	19.56	0.284089	0.222161	0.099341	0.0472417
Berteroa	6	6.3577	217.14	4.20557	0.281825	0.197047	0.0637754	0.0582195
Berteroella	1	28.9778	845.036	11.2412	0	0	0	0.0293365
Berula	59	7.9756	114.381	7.53361	0.511251	0.42645	0.240348	0.125623
Betula	148	70.5549	762.923	7.22497	0.0708273	0.0610985	0.0390286	0.609791
Bhesa	7	107.697	1433.59	20.0967	0.0180684	0.0128722	0.00436413	0.00902784
Bidens	305	8.6779	645.672	6.83614	0.659182	0.579684	0.397194	0.573605
Biebersteinia	5	91.2264	375.401	0.473311	0.0176422	0.0120427	0.00368832	0.0154198
Biermannia	267	18.6356	1428.46	20.7867	0.299816	0.262822	0.178036	0.0576618
Biondia	806	5.58	1060.79	11.2442	0.442935	0.397139	0.291267	0.883714
Biophytum	86	37.0842	1289.47	17.5873	0.120114	0.101735	0.0607076	0.0431102
Bischofia	2	60.037	1363.26	16.9493	0.0115453	0.00675359	0.00158752	0.0183467
Biswarea	18	16.2924	1168.84	16.515	0.177406	0.13818	0.0609641	0.0771746
Blachia	12	26.2473	1496.67	22.4701	0.0946728	0.0713141	0.0282672	0.114734
Blainvillea	20	15.3345	1336.33	17.0947	0.195359	0.153339	0.0694324	0.0572473
Blastus	17	10.9866	1493.51	19.7861	0.257879	0.199991	0.0869706	0.265806
Blepharis	642	38.4463	1451.6	14.795	0.146686	0.130994	0.0947549	0.0290989
Bletilla	7	16.4783	1166.11	14.7169	0.118089	0.0841285	0.0285226	0.188648
Blumea	138	20.0206	1427.08	18.0029	0.246109	0.211848	0.134254	0.351791
Blysmus	4	22.639	307.323	2.61731	0.0612348	0.040474	0.011589	0.074621
Blyxa	13	24.2187	1387.01	23.99	0.105908	0.0803474	0.0325557	0.00952038
Boea	292	49.8888	1179.23	15.7649	0.113788	0.0999628	0.0682423	0.196188
Boehmeria	189	28.9657	1308.84	16.0999	0.146476	0.127254	0.083432	0.328457
Boeica	14	18.401	1452.93	17.1807	0.143419	0.1095	0.0452643	0.156345
Boenninghausenia	2	28.055	1240.86	14.1266	0.0247067	0.0144525	0.00339726	0.0250403
Boerhavia	131	16.5497	1725.37	19.5106	0.294579	0.253156	0.159463	0.16047
Boesenbergia	70	9.484	1447.72	17.6921	0.447964	0.376374	0.217932	0.182557
Bolboschoenus	102	38.6576	379.651	6.83233	0.119639	0.101961	0.0622632	0.183451
Bolbostemma	2	26.3342	952.853	13.3757	0.0263212	0.0153969	0.00361925	0.0513485
Bombax	31	8.8571	1363.26	17.1404	0.38771	0.313036	0.156518	0.107155
Bonia	318	1.9401	1545.11	21.8637	2.96998	2.61432	1.79752	0.811002
Boniodendron	2	7.5592	1364.85	18.1151	0.0916958	0.0536386	0.0126085	0.0482061
Borthwickia	1	53.6077	1219.25	17.2009	0	0	0	0.0149337
Boschniakia	5	56.5814	708.179	3.95603	0.0284446	0.0194165	0.00594669	0.0336921
Bostrychanthera	18	19.8962	1501.2	17.9486	0.145273	0.113152	0.0499217	0.0905023
Bothriochloa	36	4.5788	957.681	12.2538	0.782633	0.637235	0.328487	0.332197
Bothriospermum	164	11.4666	808.222	10.5203	0.444758	0.384839	0.24861	0.178977
Bournea	67	4.1566	1715.31	19.8195	1.01157	0.848376	0.487934	0.635068
Bousigonia	3	29.1194	1268.67	16.3882	0.0377278	0.0238036	0.00626117	0.0501675
Bowringia	2	77.928	1606.39	20.6549	0.00889471	0.00520307	0.00122305	0.0123756
Brachanthemum	10	3.4238	156.145	3.50236	0.672523	0.497911	0.187468	0.608232
Brachiaria	128	14.811	1252.89	15.9609	0.327596	0.281322	0.17672	0.214282
Brachybotrys	1	5.3169	734.852	4.74857	0	0	0	0.0968588
Brachycorythis	36	25.9068	1712.69	17.5542	0.138323	0.112626	0.0580572	0.0856726
Brachyelytrum	3	43.8851	1290.91	14.292	0.0250338	0.0157946	0.00415452	0.0189818
Brachypodium	38	29.9849	1038.85	8.61974	0.121314	0.0990637	0.0516114	0.161877
Brachystelma	429	18.1758	1552.93	20.4956	0.333491	0.295483	0.207949	0.284481
Brachystemma	90	46.8426	1232.63	16.3488	0.0960623	0.0815009	0.0489412	0.0361729
Brachytome	63	11.7988	1302.59	17.8604	0.351149	0.293736	0.167312	0.188687
Brandisia	13	55.4794	1276.95	16.5599	0.0462325	0.0350745	0.0142117	0.0855519
Brassaiopsis	48	5.3909	1248.07	15.1839	0.718099	0.593347	0.322853	1.08317
Brassica	68	10.2088	367.938	1.962	0.413321	0.346854	0.199947	0.0681319
Braya	27	11.8746	358.751	2.85147	0.277554	0.222244	0.107872	0.305954
Bredia	135	6.5619	1671.62	17.8629	0.59717	0.513685	0.324709	1.0995
Bretschneidera	1	57.3801	1442.17	17.6174	0	0	0	0.00945958
Breynia	1108	27.2933	1529.27	18.6018	0.256851	0.231488	0.172783	0.180991
Bridelia	50	33.5955	1427.36	19.8935	0.116445	0.0964022	0.052833	0.187878
Briggsia	23	4.545	1176.88	13.6837	0.689878	0.546734	0.255919	0.570627
Briggsiopsis	1	7.4518	1137.37	14.8672	0	0	0	0.109362
Briza	38	15.4066	1127.23	12.671	0.236106	0.192801	0.100448	0.0768547
Bromus	203	11.5133	638.496	5.07388	0.461484	0.401707	0.265259	0.531673
Broussonetia	18	33.0024	1234.86	15.4785	0.0875807	0.068216	0.0300963	0.0551296
Brucea	11	35.9315	1427.1	17.4924	0.0667352	0.049866	0.0192908	0.0272739
Bruguiera	9	33.9001	1646.31	22.9412	0.0648147	0.0474759	0.0173388	0.0594088
Bruinsmia	2	2.7123	1254.99	18.055	0.255557	0.149491	0.03514	0.0435827
Brylkinia	1	22.5432	1039.31	10.5088	0	0	0	0.0351981
Bryobium	155	11.2441	1526.63	19.375	0.44854	0.387466	0.248778	0.0990589
Bryocarpum	13	50.5387	1246.44	16.02	0.0507522	0.0385034	0.0156011	0.0537353
Buchanania	32	36.6052	1532.01	19.3668	0.0718798	0.0581421	0.0292641	0.0887237
Buchloe	1	10.2296	529.355	8.52286	0	0	0	0.0461737
Buchnera	183	11.3735	1442.99	17.636	0.458037	0.397572	0.259807	0.0437035
Buckleya	4	75.6056	903.529	12.2113	0.0183359	0.0121194	0.00347017	0.0208028
Buddleja	158	44.1809	1118.38	12.5482	0.114588	0.0990418	0.0637246	0.297742
Bulbophyllum	1944	29.0958	1479.18	16.8038	0.260261	0.236456	0.181282	0.358574
Bulbostylis	225	29.5968	1345.64	17.5022	0.182996	0.159726	0.106523	0.0520579
Bulleyia	1	16.4783	1110.73	15.1264	0	0	0	0.105933
Bunias	9	21.275	593.711	5.39833	0.103277	0.0756493	0.027628	0.0839059
Bupleurum	252	4.34	695.652	6.67827	1.27406	1.11526	0.751598	0.470575
Burmannia	56	114.452	1615.35	20.4673	0.0351707	0.0292692	0.0163545	0.068595
Burretiodendron	9	22.9026	1198.22	17.4029	0.0959378	0.0702732	0.0256646	0.0906386
Butea	57	48.83	1426.16	18.0087	0.0827985	0.0689596	0.0386457	0.0936249
Buxus	108	55.454	1302.36	15.9827	0.0844327	0.0720994	0.0443537	0.255435
Byttneria	153	24.3296	1422.08	18.9158	0.206762	0.17854	0.11447	0.085391
Caelospermum	1	16.8152	1570.26	21.8756	0	0	0	0.037873
Caesalpinia	227	50.7961	1440.2	18.7301	0.106799	0.0932394	0.062234	0.155032
Cajanus	402	27.4161	1243.28	16.878	0.196025	0.173447	0.121477	0.110244
Calamagrostis	302	6.9116	504.247	4.76677	0.826209	0.7264	0.49731	0.959608
Calamintha	21	6.5946	417.902	6.37587	0.461669	0.363615	0.166593	0.121944
Calamus	390	5.0934	1562.93	19.2651	1.17135	1.03576	0.723756	0.55963
Calanthe	220	21.424	1429.76	15.4781	0.251756	0.219614	0.146151	0.38213
Calathodes	90	7.1119	1319.06	12.0939	0.632716	0.536806	0.322352	0.0973842
Calcareoboea	17	13.08	1361.73	19.1723	0.216607	0.167984	0.0730513	0.192521
Callerya	44	40.8966	1383.69	17.6907	0.0925307	0.0761314	0.0407786	0.240144
Calliandra	399	22.2692	1580.94	16.12	0.264676	0.234154	0.163902	0.295432
Callianthemum	47	67.0508	523.928	4.53885	0.0574214	0.0473977	0.0256935	0.0324962
Callicarpa	182	36.2312	1532.08	17.7657	0.143633	0.124653	0.0814129	0.362717
Calligonum	161	36.4036	169.581	4.73665	0.139585	0.120715	0.0778278	0.521324
Callistephus	2	3.3383	561.889	5.4582	0.207635	0.121459	0.0285505	0.16311
Callitriche	78	54.3359	1028.37	8.88024	0.080181	0.0676588	0.0398139	0.0430614
Callostylis	5	8.676	1412.77	18.1538	0.185505	0.126627	0.038782	0.204062
Calophaca	142	37.4321	303.649	5.72797	0.132395	0.114065	0.0725232	0.176321
Calophyllum	209	7.3196	1852.14	18.3708	0.729867	0.635822	0.421049	0.0904937
Calotis	31	8.1161	1471.15	23.81	0.423108	0.341616	0.170808	0.104296
Calotropis	3	8.9797	1212.36	16.7683	0.122344	0.0771905	0.0203037	0.0758127
Caltha	13	67.538	686.009	3.78881	0.0379779	0.0288121	0.0116743	0.0682815
Calycanthus	10	111.795	1474.05	15.756	0.0205965	0.0152489	0.00574136	0.0290903
Calypso	5	22.9265	634.016	1.61923	0.0701999	0.0479189	0.0146761	0.0326202
Calystegia	2367	9.8329	855.553	10.4701	0.456383	0.415692	0.321349	0.665854
Camchaya	1066	17.6478	1176.55	15.1	0.345425	0.311128	0.231755	0.0720604
Camelina	12	10.7858	360.883	1.21579	0.230387	0.173543	0.0687883	0.151201
Camellia	322	27.0118	1410.92	18.06	0.213779	0.188233	0.129556	0.667141
Campanula	530	39.5431	760.849	6.69295	0.158634	0.141153	0.10083	0.287343
Campanulorchis	5	8.782	1567.82	23.588	0.183266	0.125098	0.0383139	0.098704
Camphorosma	8	19.7661	179.469	4.88679	0.105202	0.0760938	0.0268454	0.0330307
Campsis	2	42.3073	1221.52	15.3335	0.0163836	0.00958381	0.00225281	0.017365
Camptotheca	2	33.9001	1352.58	18.1157	0.0204468	0.0119606	0.0028115	0.038607
Campylospermum	234	52.2494	1501.21	23.8925	0.104409	0.0912247	0.0610624	0.0449471
Campylotropis	56	11.5273	1115.24	14.5374	0.349202	0.290606	0.16238	0.671249
Canarium	103	48.6001	1430.37	18.6704	0.0953646	0.0813011	0.0497101	0.131079
Canavalia	82	12.87	1588.27	20.1787	0.342402	0.289487	0.171583	0.0919626
Cancrinia	13	5.0023	213.877	3.70101	0.512754	0.389003	0.157619	0.352285
Canscora	12	49.3126	1273.02	16.6225	0.0503909	0.0379579	0.0150456	0.0353579
Cansjera	8	21.8427	1641.12	21.4032	0.0952008	0.0688595	0.0242932	0.0312949
Canthium	188	22.6419	1762.99	20.6544	0.231272	0.200893	0.131642	0.163118
Capillipedium	17	8.3995	1487.61	13.8	0.337307	0.26159	0.113758	0.324146
Capparis	221	31.3814	1475.6	18.6343	0.172018	0.150074	0.0999157	0.268492
Caragana	142	37.4321	398.478	4.37179	0.132395	0.114065	0.0725232	0.420689
Carallia	14	25.0837	1443.95	19.0497	0.10521	0.0803272	0.0332052	0.0889125
Cardamine	281	18.0894	958.609	9.54329	0.311694	0.273572	0.186147	0.512394
Cardiandra	4	8.6273	1499.17	16.0714	0.160687	0.106208	0.0304109	0.101429
Cardiocrinum	3	14.057	1198.09	14.0498	0.0781541	0.0493098	0.0129702	0.0844121
Cardiopteris	2	70.9599	1362.33	19.2732	0.00976815	0.005714	0.00134316	0.0119215
Cardiospermum	21	21.6022	1290.41	16.6611	0.140936	0.111002	0.0508565	0.0349196
Carduus	1077	9.2007	569.108	6.34606	0.758848	0.683613	0.509491	0.623471
Carex	2054	19	986.972	9.89622	0.40145	0.364994	0.280491	0.523659
Carissa	8	12.2083	1083.46	13.4673	0.17033	0.123201	0.0434645	0.0586305
Carlemannia	5	38.2913	1189.29	11.9854	0.0420314	0.0286909	0.00878717	0.0464499
Carlesia	175	7.1364	840.156	10.55	0.723724	0.627394	0.408098	0.312076
Carlina	68	15.0326	177.706	2.936	0.28069	0.235552	0.135786	0.0834044
Carpesium	24	13.45	938.238	9.42655	0.236287	0.187787	0.0887675	0.495442
Carpinus	54	63.6337	1290.91	14.1005	0.0626867	0.0520822	0.0289241	0.839128
Carrierea	4	15.37	1305.26	16.7097	0.0901948	0.0596155	0.0170699	0.0569786
Carum	96	14.7377	414.079	5.21876	0.309706	0.263376	0.159548	0.308386
Carya	25	64.0001	1303.91	16.4945	0.0502949	0.0400773	0.0191215	0.081653
Caryodaphnopsis	15	60.7217	1250.88	18.1591	0.0445977	0.0342454	0.0144177	0.0362461
Caryopteris	7	19.8204	946.198	11.2096	0.0981771	0.0699428	0.0237131	0.836196
Caryota	18	6.1928	1364.91	17.733	0.466731	0.363534	0.160388	0.193128
Casearia	242	71.137	1366.45	18.2769	0.0771601	0.0674742	0.0453051	0.0560266
Cassia	267	21.2748	1526.63	19.375	0.262623	0.230218	0.155951	0.031791
Cassiope	17	72.0565	991.006	8.49862	0.0393193	0.0304931	0.0132606	0.129606
Cassytha	22	72.135	1510.63	18.872	0.0428508	0.033858	0.0156845	0.0120082
Castanea	16	37.2001	1213.42	14.9226	0.0745318	0.0575285	0.0246314	0.0743897
Castanopsis	154	37.2001	1420.86	18.1575	0.135402	0.116943	0.0750311	0.693772
Castilleja	233	41.9226	640.924	3.22812	0.130026	0.113594	0.0760056	0.019742
Catabrosa	4	4.8579	338.841	-0.8902	0.285369	0.188619	0.0540078	0.184919
Catalpa	16	37.3752	888.956	10.2978	0.0741826	0.057259	0.024516	0.0657993
Catunaregam	87	3.8137	1573.56	20.229	0.335326	0.284139	0.169826	0.211679
Caulokaempferia	52	11.4025	1312.85	16.737	0.346524	0.287406	0.158587	0.10216
Caulophyllum	4	19.1253	823.178	9.26333	0.0724848	0.0479099	0.0137182	0.0207267
Cautleya	98	10.4656	803.915	6.58634	0.438099	0.372838	0.226479	0.208931
Cavea	1	32.4964	732.419	3.80724	0	0	0	0.0274916
Cayratia	236	54.7879	1335.3	16.9101	0.099727	0.0871527	0.0583828	0.135685
Celastrus	142	22.0666	1275.81	15.2243	0.224585	0.193491	0.123023	0.540259
Celosia	252	58.8014	1729.75	15.4028	0.0940357	0.0823151	0.0554738	0.0417955
Celtis	100	48.1524	1202.9	15.0079	0.0956374	0.0814492	0.0496084	0.224576
Centaurea	1262	3.0316	205.095	4.30817	2.35534	2.12696	1.59816	0.788238
Centaurium	60	49.3126	735.793	9.33938	0.0830284	0.0693074	0.0391689	0.0320707
Centella	55	27.5272	1291.1	15.8122	0.145577	0.121051	0.067435	0.0155287
Centipeda	14	25.5236	1238.79	15.6762	0.103397	0.0789427	0.0326329	0.0358254
Centotheca	3	17.7737	1500.99	17.9889	0.0618111	0.0389985	0.0102579	0.038925
Centranthera	12	33.5235	1367.83	16.2378	0.0741243	0.0558355	0.0221319	0.068165
Centrolepis	31	116.577	1561.95	24.12	0.0294568	0.0237833	0.0118917	0.0166749
Cephalanthera	44	40.5571	1230.94	12.8835	0.0933052	0.0767687	0.04112	0.129595
Cephalantheropsis	55	20.392	1638.88	17.6478	0.196515	0.163407	0.0910307	0.173738
Cephalanthus	11	11.2442	1549.19	18.8828	0.213256	0.15935	0.0616449	0.0502126
Cephalomappa	5	25.448	1375.34	18.9582	0.0632442	0.0431709	0.013222	0.0333333
Cephalostachyum	83	5.6669	1266.63	13.4303	0.779763	0.659562	0.391608	0.466348
Cerastium	317	19.6712	876.443	7.71507	0.292758	0.257681	0.177128	0.667803
Cerasus	1386	10.8564	985.128	10.448	0.485633	0.43915	0.331494	0.824262
Ceratanthus	103	18.3896	1103.77	16.4382	0.25203	0.214863	0.131374	0.294364
Ceratocarpus	5	41.2149	158.472	5.19606	0.0390499	0.0266557	0.00816385	0.146354
Ceratocephala	4	40.6159	204.92	3.8481	0.0341318	0.0225599	0.00645964	0.0205124
Ceratostigma	53	66.0873	672.325	5.94878	0.0600765	0.049871	0.0276082	0.0410963
Ceratostylis	155	11.2441	1447.12	20.1603	0.44854	0.387466	0.248778	0.244186
Cerbera	11	16.4988	1520.02	19.4314	0.145338	0.108599	0.042012	0.0288877
Cercidiphyllum	3	84.001	1063.94	12.1262	0.0130786	0.00825165	0.00217047	0.00935227
Cercis	22	42.9995	1255.55	15.4374	0.0718855	0.0567994	0.026312	0.0719082
Ceriops	5	23.8276	1755.59	22.2322	0.0675451	0.0461067	0.0141211	0.0263439
Ceropegia	429	18.1758	1087.96	12.1954	0.333491	0.295483	0.207949	0.367529
Chaenomeles	11	5.6761	1099.77	12.3787	0.422455	0.315667	0.122117	0.634188
Chaerophyllum	101	6.5827	573.411	6.02149	0.701098	0.597297	0.364272	0.167049
Chaetocarpus	16	78.4305	1526.63	19.375	0.0353509	0.0272861	0.0116828	0.0103805
Chaiturus	1	9.4198	482.955	5.676	0	0	0	0.0722915
Chamabainia	1	30.9596	1257.76	13.1286	0	0	0	0.0266208
Chamaecrista	427	33.8032	1464.21	20.0173	0.179178	0.158742	0.111678	0.0374001
Chamaedaphne	6	29.1709	601.376	-0.951	0.0614228	0.0429456	0.0138996	0.0273054
Chamaegastrodia	52	17.1442	948.423	9.81711	0.230471	0.191152	0.105475	0.519168
Chamaerhodos	11	25.1057	311.458	3.02398	0.095512	0.0713686	0.0276092	0.128923
Chamaesciadium	96	14.7377	65.0852	6.05143	0.309706	0.263376	0.159548	0.0580882
Chamaesium	8	15.1947	653.201	3.20488	0.136853	0.098987	0.0349219	0.192971
Chamaesphacos	1	10.3385	216.561	4.01441	0	0	0	0.0666586
Chamerion	1	18.7948	653.755	4.21402	0	0	0	0.0886286
Champereia	2	27.0684	1508.63	19.2622	0.0256072	0.0149793	0.00352109	0.0160706
Changium	5	12.4572	1182.69	15.157	0.129197	0.0881909	0.0270103	0.218222
Changnienia	9	22.9265	1140.37	14.1676	0.0958378	0.0701999	0.0256379	0.0797553
Chassalia	112	10.2245	1319.61	16.237	0.461489	0.394566	0.243846	0.0469087
Cheirostylis	99	26.6671	1966.42	19.1845	0.172314	0.146698	0.0892315	0.206404
Chelidonium	13	23.1564	572.872	6.2209	0.110766	0.0840334	0.0340492	0.0874058
Chelonopsis	18	19.8962	963.748	10.2006	0.145273	0.113152	0.0499217	0.405693
Chengiopanax	5	9.9945	1350.01	15.4929	0.161032	0.109922	0.0336657	0.0273506
Chenopodium	258	45.531	453.106	5.94469	0.12196	0.106821	0.0721413	0.107649
Chesneya	57	29.9891	484.59	2.01241	0.134817	0.112284	0.0629252	0.252778
Chesniella	10	29.9891	121.625	7.53781	0.0767807	0.0568456	0.0214029	0.0552464
Chieniodendron	1	11.0981	1540.12	22.896	0	0	0	0.0713961
Chikusichloa	3	19.1226	1569.59	18.4307	0.057451	0.0362475	0.00953435	0.0349253
Chiloschista	21	13.92	1793.24	17.5329	0.218716	0.172263	0.0789233	0.165159
Chimaphila	6	32.5441	862.001	7.55619	0.0550564	0.0384943	0.0124589	0.0317392
Chimonanthus	10	111.795	1419.98	16.5027	0.0205965	0.0152489	0.00574136	0.0568564
Chimonobambusa	334	2.9691	1192.07	15.1115	1.95721	1.72476	1.19065	1.3978
Chimonocalamus	17	2.7	1305.93	15.5675	1.04934	0.813787	0.353893	1.53204
Chionachne	9	14.6385	1387.01	23.99	0.150099	0.109946	0.0401535	0.0519535
Chionanthus	150	6.0993	1336.18	18.4951	0.82151	0.708956	0.453547	0.365479
Chionographis	6	50.6144	1552.93	19.7846	0.0354002	0.0247511	0.00801086	0.0260443
Chirita	14	17.674	1442.63	18.2829	0.149319	0.114004	0.0471262	0.456657
Chiritopsis	127	10.94	1556.34	18.8898	0.370127	0.317765	0.199426	0.952053
Chisocheton	217	10.3667	1493.47	20.0872	0.518959	0.45254	0.300766	0.0666004
Chloranthus	19	99.6001	1286.18	15.3424	0.0295626	0.0231183	0.0103375	0.144353
Chloris	68	12.6615	1215.05	16.9572	0.333255	0.279663	0.161215	0.272864
Chlorophytum	206	27.3319	1235.79	14.7738	0.194933	0.169749	0.112252	0.158076
Choerospondias	1	9.8743	1344.72	16.4588	0	0	0	0.0387987
Chondrilla	52	17.4601	168.316	4.29393	0.226301	0.187693	0.103567	0.239867
Chonemorpha	15	8.1336	1395.1	19.2151	0.332946	0.255661	0.107636	0.234118
Chorispora	14	19.7693	202.279	3.34571	0.133493	0.101921	0.0421314	0.332164
Chosenia	1038	37.2001	568.539	0.79241	0.186694	0.168087	0.125029	0.095919
Christia	500	18.28	1521.68	21.1378	0.339968	0.302159	0.214982	0.256398
Christolea	11	4.9405	117.787	0.936783	0.485355	0.362668	0.140299	0.155694
Chroesthes	642	38.4463	1357.03	18.4978	0.146686	0.130994	0.0947549	0.0340854
Chrozophora	13	35.1301	191.988	5.1255	0.0730129	0.0553915	0.0224439	0.0537276
Chrysanthemum	190	4.3634	977.149	10.2385	1.20251	1.04486	0.68541	0.895993
Chrysoglossum	16	16.2247	1491.83	16.0566	0.200453	0.154723	0.0662462	0.157382
Chrysophyllum	229	8.0441	1678.56	21.5605	0.577662	0.504437	0.336971	0.213434
Chrysopogon	78	12.5251	1196.21	15.9468	0.347838	0.293515	0.172719	0.183754
Chrysosplenium	75	48.5938	931.359	9.17886	0.0888485	0.074857	0.0437964	0.272435
Chuanminshen	5	12.4572	1163.59	14.9514	0.129197	0.0881909	0.0270103	0.218222
Chukrasia	1	27.309	1419.07	18.1941	0	0	0	0.02138
Chunia	1	17.6485	1531.26	23.975	0	0	0	0.0246207
Chuniophoenix	3	47.8001	1631.59	22.606	0.0229835	0.014501	0.00381425	0.0195336
Cicer	56	43.4593	237.148	1.31342	0.0926235	0.0770814	0.0430702	0.0208537
Cicerbita	21	19.8361	441.474	3.99525	0.153484	0.120885	0.0553845	0.13257
Cichorium	10	21.2823	446.044	6.02836	0.108192	0.0801017	0.030159	0.0430884
Cicuta	14	9.6846	422.393	4.71714	0.2725	0.208052	0.0860035	0.0657414
Cimicifuga	4	11.24	854.888	8.30589	0.123336	0.0815205	0.023342	0.166801
Cinna	38	15.4066	651.061	3.63205	0.236106	0.192801	0.100448	0.0861202
Cinnamomum	415	4.8523	1432.9	17.0808	1.24235	1.1	0.772242	1.40446
Cipadessa	2	28.4077	1246.67	16.831	0.0314932	0.0184224	0.00433043	0.0376345
Circaea	9	40.7803	936.601	9.81112	0.0538796	0.0394661	0.0144135	0.108941
Circaeaster	1	72.9706	534.478	2.3962	0	0	0	0.0104593
Cirsium	1077	9.2007	725.666	7.633	0.758848	0.683613	0.509491	0.675499
Cissampelopsis	3231	11.1177	1268.48	14.9326	0.521124	0.476442	0.372807	0.801387
Cissampelos	36	6.5311	1142.54	15.2745	0.548685	0.44675	0.230295	0.0576405
Cissus	447	54.7879	1416.66	18.9514	0.111385	0.0987745	0.0697217	0.232984
Cistanche	27	56.5814	239.785	5.15221	0.0582495	0.0466418	0.0226388	0.0890858
Cithareloma	2	19.6269	92.1688	7.4176	0.0353162	0.0206586	0.0048561	0.047007
Citrus	136	11.5834	1355.89	16.7346	0.424112	0.364904	0.23086	0.245749
Cladium	5	75.813	1363.94	16.2176	0.021229	0.0144911	0.00443819	0.0115808
Cladopus	11	25.5182	1699.68	19.1892	0.093968	0.070215	0.0271629	0.0234312
Cladrastis	12	82.4432	1317.73	15.9356	0.0301408	0.0227041	0.00899938	0.0681499
Claoxylon	119	28.6915	1530.09	19.5161	0.166569	0.142702	0.0888572	0.146115
Clausena	32	18.0046	1325.33	17.9627	0.192492	0.155702	0.0783681	0.261705
Clausia	29	28.7486	432.736	3.42842	0.117129	0.0941976	0.0464371	0.060168
Cleghornia	2	16.6888	1405.5	17.56	0.0415337	0.0242956	0.00571103	0.0536928
Cleidiocarpon	2	8.124	1392.15	18.9433	0.0853209	0.0499095	0.0117319	0.0524605
Cleidion	34	41.7221	1378.23	17.1446	0.0845202	0.0686016	0.0349602	0.0475608
Cleisostoma	189	11.985	1481.09	18.3747	0.437359	0.379965	0.249118	0.321813
Cleistanthus	137	33.5955	1467.19	21.4439	0.146448	0.126032	0.079803	0.137161
Cleistogenes	13	17.178	480.017	6.04936	0.149316	0.113279	0.0458993	0.421084
Clematis	724	21.5493	1043.17	11.7321	0.305569	0.273467	0.19929	0.507695
Clematoclethra	3	24.0602	900.995	10.6551	0.045661	0.0288089	0.00757772	0.0175068
Clerodendrum	375	32.8027	1367.56	16.5273	0.180684	0.159634	0.111212	0.409349
Clethra	86	101.373	1378.96	17.0294	0.0439403	0.0372167	0.022208	0.0697374
Cleyera	144	12.728	1586.17	17.9519	0.390463	0.336548	0.214319	0.454904
Clinacanthus	2	22.941	1502.98	19.4903	0.0302143	0.0176743	0.00415458	0.0321886
Clinopodium	151	6.5946	1171.54	12.2288	0.760816	0.656709	0.420433	0.664304
Clintonia	7	46.075	768.863	7.0431	0.0422335	0.0300878	0.0102008	0.016878
Clitoria	92	51.7332	1496.61	18.8964	0.0874059	0.0742164	0.0447012	0.0448173
Cnesmone	138	41.7221	1342.79	19.5574	0.118097	0.101657	0.0644226	0.0650538
Cnestis	291	55.4769	1704.93	23.98	0.102265	0.0898321	0.0613084	0.0466967
Cnidium	175	7.1364	563.47	6.67108	0.723724	0.627394	0.408098	0.253933
Coccinia	38	16.2618	1569.64	20.6843	0.223689	0.182662	0.0951655	0.0579686
Cocculus	57	23.3803	1272.99	15.814	0.172926	0.144023	0.080712	0.0666106
Cochlianthus	131	9.7101	1126.95	12.3986	0.502075	0.431474	0.271785	0.0466565
Cocos	19	17.5478	1600.68	20.4507	0.167795	0.131218	0.0586751	0.0255162
Codonacanthus	243	20.2118	1546.7	19.3686	0.215954	0.188866	0.12686	0.0435255
Codonopsis	56	28.82	895.037	8.14019	0.139672	0.116235	0.064948	0.219647
Coelachne	115	14.2645	1390.81	17.4956	0.317355	0.271574	0.168391	0.058072
Coelogyne	216	6.0075	1198.2	14.1075	0.894761	0.78015	0.518271	0.739512
Coelopleurum	175	7.1364	622.165	2.15668	0.723724	0.627394	0.408098	0.40748
Coix	5	12.7373	1128.47	14.3227	0.126356	0.0862516	0.0264163	0.073875
Coldenia	20	38.0831	2018.52	21.17	0.078663	0.0617433	0.0279576	0.0184744
Coleanthus	1	4.8579	562.055	3.205	0	0	0	0.103044
Colebrookea	1	24.672	1209.3	16.7537	0	0	0	0.0375682
Coleus	131	15.3409	1322.73	18.1312	0.317791	0.273104	0.172028	0.200715
Collabium	14	16.2247	1475.61	16.8565	0.162657	0.124187	0.0513359	0.227381
Colocasia	12	5.6911	1301.74	14.8421	0.43663	0.3289	0.130368	0.261505
Colona	39	11.8505	1288.07	17.859	0.309148	0.252794	0.132367	0.0794918
Colpodium	22	12.3266	681.129	4.36722	0.250762	0.198136	0.0917854	0.210835
Colquhounia	22	20.3846	1056.26	12.4685	0.151636	0.119813	0.0555028	0.0941836
Colubrina	44	28.816	1367.12	19.0374	0.131323	0.108048	0.0578743	0.0359555
Coluria	8	16.1049	973.472	10.0329	0.129119	0.0933925	0.0329482	0.164954
Colutea	91	20.6083	834.678	6.79117	0.218886	0.185782	0.111731	0.121474
Comanthosphace	5	1.1481	1233.51	14.0915	1.40183	0.956896	0.293069	0.823755
Comarum	4	23.9202	342.486	2.39528	0.057955	0.0383061	0.0109683	0.0644758
Comastoma	18	13.8532	617.295	3.87979	0.208643	0.162511	0.0716984	0.352299
Combretum	345	8.6712	1402.88	18.982	0.673903	0.5943	0.411329	0.232867
Commelina	254	42.3146	1273.82	15.0413	0.130861	0.114573	0.0772681	0.0947774
Commersonia	52	33.599	1496.54	21.1825	0.1176	0.097537	0.0538197	0.022944
Commicarpus	131	16.5497	775.748	5.94932	0.294579	0.253156	0.159463	0.0575702
Conandron	1	12.5407	1518.88	16.1833	0	0	0	0.0715732
Conchidium	267	25.477	1552.17	17.5635	0.219306	0.192246	0.130228	0.121217
Congea	26	43.8464	1385.1	17.8732	0.074307	0.0593593	0.0285716	0.105532
Connarus	291	55.4769	1485.64	20.822	0.102265	0.0898321	0.0613084	0.0415851
Conringia	8	11.7855	197.807	2.376	0.176441	0.127621	0.0450238	0.065073
Consolida	557	33.5389	530.476	6.58625	0.188514	0.167901	0.120338	0.0328325
Convallaria	8	12.2307	615.357	6.66972	0.170018	0.122976	0.0433849	0.0612567
Convolvulus	2367	9.8329	330.152	5.69939	0.456383	0.415692	0.321349	0.231178
Coptis	14	73.1827	1369.79	15.0816	0.0360612	0.0275325	0.0113812	0.0823373
Coptosapelta	56	75.0952	1466.95	17.1836	0.0536033	0.0446088	0.0249257	0.0151557
Corallodiscus	6	69.4499	805.079	6.34852	0.0257993	0.0180384	0.00583824	0.0375113
Corallorhiza	12	23.6544	495.631	3.13239	0.105051	0.0791312	0.0313657	0.0337395
Corchoropsis	12	22.9026	1170.1	15.2857	0.108499	0.0817288	0.0323953	0.0725121
Corchorus	107	22.4861	1374.83	17.1643	0.20781	0.177398	0.109001	0.0902573
Cordia	481	38.0831	1580.14	19.3745	0.162168	0.144022	0.102193	0.050595
Corethrodendron	5	13.676	315.792	3.50948	0.117683	0.0803314	0.0246031	0.265173
Coriaria	14	79.8364	1239.89	11.1876	0.0330558	0.0252379	0.0104327	0.0332514
Corispermum	81	67.1929	387.506	4.47409	0.0654005	0.0552673	0.0327002	2.11805
Cornulaca	80	16.9705	167.13	6.46833	0.258214	0.218102	0.128815	0.059087
Cornus	62	66.866	1044.69	12.2444	0.0617225	0.0515955	0.0293138	0.236093
Cortia	6	2.7705	747.638	4.91615	0.646728	0.452179	0.146351	0.265778
Cortiella	5	6.7658	482.075	0.452315	0.237878	0.162377	0.0497313	0.162484
Cortusa	828	56.0805	390.194	5.5823	0.11981	0.107472	0.0789444	0.0463983
Corybas	145	51.7359	2073.99	16.9615	0.096195	0.08293	0.0528524	0.043691
Corydalis	641	33.7183	765.565	6.25291	0.191677	0.171166	0.123802	0.449804
Corylopsis	29	16.6948	1191.72	13.1531	0.201697	0.162209	0.0799651	10.962
Corylus	19	63.9586	913.294	10.1959	0.0460366	0.0360012	0.0160982	0.160574
Corymborkis	6	27.2266	1458.39	19.2845	0.0658092	0.0460125	0.0148922	0.0238438
Cosmianthemum	243	21.3353	1709.5	23.01	0.215954	0.188866	0.12686	0.0865471
Costus	112	72.1001	1385.4	17.5718	0.0654437	0.0559533	0.0345798	0.0365106
Cotinus	11	36.6052	942.526	10.8778	0.065507	0.0489482	0.0189358	0.0446637
Cotoneaster	557	8.3383	896.69	8.79043	0.758256	0.675343	0.484033	0.606858
Cotula	95	25.0344	1425.08	16.7855	0.181905	0.154635	0.0935435	0.0474978
Courtoisina	1076	32.8129	1245.77	17.8279	0.212752	0.191656	0.142833	0.111823
Cousinia	736	5.0419	255.459	1.38861	1.30927	1.17207	0.854995	0.53794
Craibiodendron	24	47.7079	1334.18	16.8057	0.0666148	0.0529415	0.0250257	0.0530589
Craigia	250	29.1112	1249.04	16.6598	0.189668	0.165995	0.111787	0.0599536
Crambe	40	15.6017	294.364	-1.91	0.236441	0.193596	0.101863	0.0543431
Craniotome	1	17.7663	1089.07	13.11	0	0	0	0.0904001
Craspedolobium	2	44.0171	1146.01	16.0173	0.0157472	0.00921154	0.0021653	0.0205063
Crataegus	1365	3.9636	702.447	8.20126	1.8213	1.64661	1.24203	0.895988
Crateva	23	33.967	1437.61	18.3906	0.09231	0.0731565	0.0342436	0.078621
Cratoxylum	8	72.0086	1402.88	19.155	0.0288777	0.0208875	0.00736896	0.0197732
Crawfurdia	31	37.6131	1090.54	11.0554	0.0912976	0.0737134	0.0368567	0.237105
Cremanthodium	292	16.2111	721.965	4.39108	0.350177	0.30763	0.210012	0.965111
Cremastra	24	23.6544	1261.31	16.4515	0.134354	0.106776	0.0504736	0.207864
Crepidiastrum	22	16.8249	988.866	9.43647	0.183718	0.145163	0.0672457	0.35073
Crepidium	919	5.9475	1549.32	17.7362	1.14725	1.03089	0.76174	0.358465
Crepis	354	17.4601	551.243	6.44292	0.336155	0.296617	0.205716	0.695617
Crinum	124	31.1729	1448.99	18.4964	0.154631	0.132653	0.0830133	0.0312411
Crocus	493	61.3352	291.151	0.205	0.101092	0.0898242	0.0638461	0.0123881
Croomia	5	46.4977	1565.37	16.4896	0.0346133	0.0236272	0.00723632	0.0137322
Crossostephium	3	5.3541	1784.87	19.7137	0.205191	0.129461	0.0340527	0.192408
Crotalaria	857	26.7995	1454.58	18.1021	0.251999	0.226178	0.16647	0.429492
Croton	1279	36.0465	1465.28	19.7086	0.198461	0.179254	0.134778	0.250723
Crucihimalaya	12	17.5157	594.914	2.60927	0.141867	0.106864	0.0423584	0.226107
Crupina	122	6.1249	316.842	4.05	0.784343	0.672507	0.420025	0.18007
Crypsis	11	10.1635	291.215	7.3445	0.235932	0.176294	0.0681997	0.119553
Crypteronia	7	77.5272	1376.68	17.946	0.0250997	0.0178814	0.00606244	0.0109674
Cryptocarya	395	30.0101	1479.67	18.7274	0.199229	0.176216	0.123253	0.256024
Cryptochilus	5	13.41	1350.21	14.5126	0.120018	0.0819249	0.0250911	0.166777
Cryptocoryne	65	31.6364	1449.52	18.5545	0.131949	0.110522	0.0632651	0.0201396
Cryptolepis	51	12.5236	1396.84	18.4798	0.313953	0.260157	0.143071	0.122552
Cryptospora	5	10.917	105.982	2.9244	0.147425	0.100633	0.0308209	0.0704166
Cryptostylis	23	56.5782	2204.71	19.1844	0.0554188	0.0439199	0.0205583	0.0252494
Cryptotaenia	59	7.9756	1231.15	15.4157	0.511251	0.42645	0.240348	0.125623
Cucumis	80	15.8836	1267.16	16.4874	0.275884	0.233027	0.137629	0.0734872
Cullen	35	18.5547	1151.78	15.5888	0.191614	0.155776	0.0798506	0.0425226
Curculigo	17	56.3466	1322.96	16.6818	0.134504	0.104311	0.0453621	0.11396
Curcuma	96	4.9624	1598.44	18.3927	0.919786	0.782195	0.473838	3.00481
Cuscuta	330	49.9157	671.525	7.47736	0.116178	0.102352	0.0705873	0.120273
Cyananthus	20	28.82	802.091	6.13823	0.103946	0.0815883	0.0369435	0.606053
Cyanotis	55	14.5535	1414.06	18.1273	0.275352	0.228962	0.12755	0.117762
Cyathocline	5	20.0206	1038.45	11.3393	0.0803891	0.0548741	0.0168063	0.0788373
Cyathostemma	276	20.9364	1384.26	18.4575	0.268451	0.235517	0.160004	0.367003
Cyathula	108	26.607	1137.27	13.3776	0.175974	0.150269	0.0924414	0.0850478
Cyclea	39	6.5311	1491.75	17.894	0.560941	0.458687	0.240176	0.560263
Cyclobalanopsis	8	37.5785	1460.11	18.2576	0.0553359	0.0400249	0.0141205	2.07476
Cyclocarya	1	12.5761	1282.49	15.8071	0	0	0	0.0239923
Cyclocodon	3	34.4796	1272.72	15.3422	0.0318627	0.0201031	0.00528781	0.0535779
Cyclorhiza	5	12.4572	700.773	5.15071	0.129197	0.0881909	0.0270103	0.106696
Cylindrolobus	39	13.67	1238.92	12.1743	0.339225	0.277388	0.145245	0.119633
Cymaria	2	17.7663	1385.64	23.91	0.0390147	0.0228221	0.00536466	0.0707401
Cymbaria	9	50.3357	403.916	4.52395	0.0436514	0.0319741	0.0116773	0.0317715
Cymbidium	90	23.1685	1304.87	16.1232	0.194221	0.16478	0.0989505	0.457612
Cymbopogon	58	10.6618	1105.36	13.4935	0.38084	0.317431	0.178404	0.450918
Cynanchum	806	15.1085	988.75	11.0982	0.442935	0.397139	0.291267	0.41023
Cynodon	30	11.05	1540.4	16.91	0.307801	0.24804	0.123165	0.218907
Cynoglossum	164	11.4666	901.823	8.66448	0.444758	0.384839	0.24861	1.07899
Cynomorium	1	124.999	173.052	3.56764	0	0	0	0.00789903
Cyperus	1076	32.8129	1233.77	15.4331	0.212752	0.191656	0.142833	0.342681
Cypholophus	189	28.9657	1816.78	21.4543	0.146476	0.127254	0.083432	0.0466742
Cyphotheca	135	7.3546	1227.62	17.3837	0.59717	0.513685	0.324709	0.119081
Cypripedium	62	44.3894	957.091	8.82233	0.0929757	0.077721	0.0441568	0.290273
Cyrtandra	1003	57.3331	1911.06	19.4367	0.120537	0.108464	0.0805311	0.063878
Cyrtococcum	20	9.0228	1465.93	19.3331	0.332018	0.260604	0.118002	0.128234
Cystacanthus	12	9.0233	1224.67	15.3366	0.275388	0.207441	0.0822246	0.250468
Dactylicapnos	14	33.7138	923.98	7.97713	0.0782783	0.0597649	0.0247053	0.206304
Dactylis	6	15.3073	787.458	9.43258	0.117053	0.0818409	0.0264883	0.0548536
Dactyloctenium	15	17.178	1464.34	17.7608	0.157646	0.121053	0.0509645	0.0530995
Dactylorhiza	46	12.9757	281.804	4.37967	0.295062	0.243301	0.13138	0.12683
Daemonorops	110	5.0934	1581.85	21.1716	0.922857	0.788547	0.486225	0.0566262
Dalbergia	372	43.2865	1396.98	18.2721	0.136738	0.120787	0.0840958	0.263355
Dalechampia	138	41.7221	1331.27	17.5058	0.118097	0.101657	0.0644226	0.0280126
Dalzellia	8	67.1327	1606.14	18.82	0.0309751	0.0224045	0.00790417	0.0118884
Damnacanthus	12	19.3066	1406.42	17.2534	0.128708	0.0969514	0.0384292	0.300969
Danthonia	45	13.496	741.968	4.51558	0.282059	0.232328	0.124955	0.0566149
Daphne	229	29.1831	1173.54	12.1482	0.186194	0.162592	0.108614	0.393179
Daphniphyllum	31	89.4127	1414.48	16.8314	0.038406	0.0310089	0.0155044	0.1049
Dapsilanthus	31	116.577	1613.03	23.4875	0.0294568	0.0237833	0.0118917	0.0166749
Dasymaschalon	23	9.655	1421.79	19.0976	0.324753	0.25737	0.120471	0.212566
Daucus	62	16.0452	798.617	10.3648	0.257219	0.215017	0.122161	0.0598761
Davidia	1	56.0001	1117.09	12.8279	0	0	0	0.0148642
Dayaoshania	1	12.5407	1512.45	19.855	0	0	0	0.275576
Debregeasia	189	28.9657	1187.35	14.3229	0.146476	0.127254	0.083432	0.0878463
Decaisnea	1	38.803	1088.5	12.3757	0	0	0	0.0164804
Decaschistia	23	3.6312	1451.35	23.6	0.285819	0.226514	0.106028	0.100271
Decaspermum	34	14.7742	1535.09	22.3621	0.238684	0.19373	0.0987272	0.161784
Decumaria	2	6.9868	1030.57	13.5297	0.0992081	0.058033	0.0136415	0.0778567
Deeringia	252	58.8014	1533.46	17.8508	0.0940357	0.0823151	0.0554738	0.0215497
Dehaasia	42	2.2378	1923.1	21.3967	1.67024	1.37101	0.728055	0.218459
Deinanthe	2	8.6273	1219.36	14.7622	0.0803435	0.0469979	0.0110475	0.0552725
Deinocheilos	127	9.3653	1433.02	16.0667	0.370127	0.317765	0.199426	0.173211
Delavaya	1	52.1933	1249.98	17.733	0	0	0	0.0168141
Delphinium	557	33.5389	659.094	5.07305	0.188514	0.167901	0.120338	0.712106
Dendrobium	1555	23.2906	1487.54	17.4704	0.315545	0.285812	0.216929	0.576417
Dendrocalamus	318	2.5429	1332.07	17.261	2.26594	1.99459	1.37142	2.07567
Dendrochilum	279	13.89	2526.93	18.96	0.405415	0.35577	0.241928	0.0632331
Dendrocnide	44	45.1295	1780.26	18.9746	0.0838518	0.0689907	0.0369538	0.121751
Dendrolobium	34	16.1431	1936.43	18.5792	0.218444	0.177302	0.0903553	0.104506
Dendropanax	104	6.3857	1458.16	17.6767	0.727311	0.620263	0.379724	1.16293
Dendrophthoe	83	30.6188	1371.62	18.5808	0.144318	0.122071	0.0724785	0.0248361
Dendrotrophe	16	95.0607	1274.85	15.3575	0.0291665	0.0225126	0.00963901	0.08249
Derris	129	11.9088	1472.63	17.9804	0.408086	0.35053	0.220397	0.671005
Deschampsia	47	15.9427	565.007	2.47293	0.241499	0.199342	0.10806	0.143084
Descurainia	58	22.6255	608.514	6.40159	0.179463	0.149583	0.0840692	0.0492547
Desideria	13	12.0327	258.579	-2.5041	0.213165	0.161718	0.0655262	0.275232
Desmodium	500	18.28	1282.19	15.7432	0.339968	0.302159	0.214982	0.289897
Desmos	32	9.655	1392.22	18.4157	0.358958	0.290353	0.146141	0.221786
Deutzia	80	23.5744	1045.06	11.1247	0.185881	0.157005	0.0927299	0.664542
Deutzianthus	7	30.9083	1316.14	18.615	0.0629575	0.0448518	0.0152064	0.0479503
Deyeuxia	41	7.0241	690.054	5.34455	0.52869	0.43344	0.229131	1.7555
Diabelia	65	41.3919	1690.07	16.635	0.10085	0.0844732	0.0483544	0.10684
Dianella	42	44.4788	1460.76	18.1833	0.0840326	0.0689779	0.0366296	0.0168135
Dianthus	522	15.5546	690.807	7.40304	0.402303	0.357864	0.25537	0.319163
Diapensia	8	16.0491	1031.76	8.73032	0.129567	0.0937172	0.0330628	0.0665645
Diarrhena	9	30.7713	745.508	7.72851	0.071405	0.0523032	0.0191018	0.0983049
Diarthron	17	41.8638	301.188	3.60574	0.0676769	0.0524851	0.0228243	0.0967412
Dichanthium	22	51.5977	1249.55	16.8579	0.0599066	0.0473344	0.0219274	0.201114
Dichapetalum	176	112.102	1444.02	20.6821	0.0461231	0.0399904	0.0260278	0.014462
Dichocarpum	47	26.4941	1200.12	14.7268	0.145321	0.119953	0.0650245	0.180925
Dichondra	47	51.4671	1396.74	17.4116	0.0748079	0.0617492	0.0334732	0.0334697
Dichotomanthes	1	5.3735	1095.52	15.0179	0	0	0	0.17658
Dichroa	110	6.33	1344.75	17.1969	0.742572	0.6345	0.391238	0.281639
Dichrocephala	8	12.6465	1172.66	14.2539	0.164428	0.118932	0.0419585	0.118338
Dickinsia	319	12.1017	1184.3	13.8262	0.476395	0.419377	0.288425	0.828087
Dicliptera	306	6.9961	1194.94	15.3373	0.50281	0.442204	0.303077	0.276581
Dicranostigma	38	36.6633	632.164	5.30109	0.099216	0.0810187	0.0422101	0.1524
Dictamnus	2	20.6474	560.807	5.36615	0.0335707	0.0196376	0.00461609	0.0348241
Dictyospermum	254	42.3146	1520.41	20.3692	0.130861	0.114573	0.0772681	0.0291083
Didissandra	292	49.8888	1303.06	17.7348	0.113788	0.0999628	0.0682423	0.415929
Didymocarpus	292	49.8888	1186.03	13.6312	0.113788	0.0999628	0.0682423	0.438187
Didymostigma	3	14.5536	1401.82	18.7515	0.0754873	0.0476272	0.0125276	0.0952637
Dienia	919	23.6856	2501.9	18.4733	0.288077	0.258859	0.191274	0.0796427
Digitaria	275	20.5595	1299.74	15.1269	0.273196	0.239658	0.162766	0.330351
Dillenia	70	51.9001	1494.94	20.0229	0.0818591	0.068777	0.0398239	0.0344894
Dilophia	4	11.9558	181.728	-0.0183412	0.115952	0.0766399	0.0219445	0.103856
Dimeria	62	3.7594	1638.44	19.3816	1.09782	0.917696	0.521385	0.469137
Dimocarpus	36	8.9563	1336.39	17.9893	0.395139	0.32173	0.165848	0.117756
Dinetus	10	29.1029	1029.25	12.465	0.0791188	0.0585766	0.0220546	0.147319
Dioscorea	655	80.0279	1257.54	15.2077	0.0810297	0.0723874	0.0524279	0.205061
Diospyros	748	94.5762	1470.67	18.7513	0.069969	0.0626542	0.0457491	0.292135
Dipelta	65	41.3919	913.811	10.954	0.10085	0.0844732	0.0483544	0.174626
Dipentodon	1	40.5405	1220.12	14.5391	0	0	0	0.0158126
Diphylax	180	12.9757	958.396	8.74009	0.400206	0.347214	0.226513	0.132832
Diphylleia	4	10.4521	787.247	8.768	0.132633	0.0876657	0.0251016	0.0221823
Diplacrum	9	57.3439	1629.43	21.6564	0.0383166	0.0280664	0.0102502	0.0252036
Diplarche	6	44.0508	959.492	6.09164	0.0406748	0.0284391	0.00920449	0.0311306
Diplectria	26	21.4118	1461.26	21.522	0.152164	0.121554	0.0585081	0.0360957
Diploclisia	2	29.6843	1435.27	17.8863	0.0233506	0.0136592	0.00321079	0.0468938
Diplocyclos	5	15.8836	1711.96	20.3542	0.101327	0.0691665	0.0211836	0.0603604
Diplodiscus	19	10.3645	1505	22.578	0.284089	0.222161	0.099341	0.0472417
Diploknema	585	5.7918	1580.94	16.12	0.67737	0.603863	0.434204	0.47021
Diplomeris	3	24.3354	1214.3	12.289	0.0451446	0.0284831	0.00749203	0.0337833
Diplopanax	2	41.2001	1476.66	19.1087	0.0168239	0.00984136	0.00231335	0.0167013
Diploprora	2	12.05	1617.57	20.3233	0.0575226	0.0336486	0.00790956	0.0808997
Diplospora	25	9.6354	1382.77	17.5387	0.334068	0.266201	0.127008	0.0880629
Dipsacus	33	11.82	955.54	9.65696	0.295813	0.239697	0.121412	0.380826
Dipterocarpus	69	21.7835	1392.29	17.98	0.194372	0.163213	0.0942972	0.021385
Dipteronia	2	11.9767	1060.75	14.6685	0.0578746	0.0338545	0.00795797	0.0472451
Diptychocarpus	1	14.559	193.28	4.7805	0	0	0	0.0504157
Disanthus	1	31.0839	1507.04	16.2984	0	0	0	0.0211265
Dischidia	561	14.8894	1707.07	19.8571	0.425116	0.378682	0.271539	0.312768
Discocleidion	1	17.7746	1262.82	14.8975	0	0	0	0.0417161
Disepalum	9	35.905	1454.32	19.4402	0.0611955	0.0448249	0.0163706	0.0455335
Disperis	82	51.973	2679.93	19.56	0.0847886	0.0716852	0.0424889	0.0155688
Disporopsis	13	7.9543	1272.47	15.8739	0.322461	0.244636	0.0991234	1.41908
Disporum	20	35.8347	1396.48	15.1457	0.0835986	0.0656173	0.0297117	0.291733
Distephanus	33	22.1506	1056.42	13.4004	0.157852	0.127907	0.0647876	0.0713922
Distyliopsis	25	7.3697	1509.56	19.1451	0.436772	0.34804	0.166055	0.333459
Distylium	25	7.3697	1482.59	17.1558	0.436772	0.34804	0.166055	3.64975
Diuranthera	4	27.3319	1009.63	12.9845	0.0507207	0.0335246	0.0095992	0.160519
Dobinea	2	27.8442	978.49	8.43	0.0248938	0.0145619	0.00342298	0.0445628
Docynia	3	3.3928	1019.12	12.8438	0.323807	0.204299	0.0537378	0.429509
Dodartia	2	24.6068	131.083	5.57177	0.0281689	0.0164778	0.00387333	0.0272198
Dodecadenia	1	4.8968	1052.75	11.6186	0	0	0	0.0639814
Dodonaea	72	8.407	1333.34	16.6263	0.508703	0.427895	0.248824	0.029473
Dolicholoma	17	13.08	1375.33	18.19	0.216607	0.167984	0.0730513	0.170896
Dolichos	198	18.2717	1334.1	18.4489	0.289424	0.251764	0.165838	0.16666
Dolomiaea	16	3.4209	650.109	4.07636	0.810485	0.625586	0.267851	1.06373
Donax	2	11.06	2526.93	18.96	0.0626715	0.0366605	0.00861756	0.0295487
Dontostemon	29	28.7486	354.113	3.1998	0.117129	0.0941976	0.0464371	0.410418
Dopatrium	15	36.1885	1214.57	17.1408	0.0748318	0.0574614	0.0241919	0.0244359
Doronicum	58	30.1055	604.594	4.5099	0.134874	0.112418	0.0631814	0.158831
Draba	451	17.6935	552.802	2.91984	0.345407	0.306357	0.216387	0.56394
Dracaena	131	18.9406	1498.62	19.9961	0.257394	0.2212	0.139333	0.158764
Dracocephalum	89	16.864	443.983	5.03039	0.266167	0.225727	0.135341	0.402445
Dracontomelon	54	18.4682	1483.23	19.4375	0.215992	0.179454	0.0996605	0.0635428
Dregea	95	11.4158	1225.77	15.223	0.39891	0.339109	0.205137	0.124072
Drepanostachyum	334	2.9691	968.76	9.89367	1.95721	1.72476	1.19065	6.95688
Drimycarpus	267	20.0975	1419.96	18.347	0.278007	0.243704	0.165086	0.120547
Droguetia	7	48.206	1295.37	11.8842	0.0403666	0.0287577	0.0097499	0.0186004
Drosera	187	68.9489	1560.95	18.5347	0.0758694	0.0658937	0.0431556	0.0510702
Dryas	27	73.1832	456.022	5.23722	0.0450354	0.036061	0.0175031	0.0112245
Drypetes	218	116.28	1633.71	21.0045	0.0463062	0.0403846	0.0268521	0.168093
Duabanga	2	27.4693	1321.2	17.8259	0.0252335	0.0147607	0.0034697	0.0283629
Dubyaea	27	6.8067	884.326	7.59351	0.484205	0.387715	0.188187	0.457337
Duchesnea	3	40.5842	1155.42	13.7761	0.02707	0.0170792	0.00449243	0.0735907
Duhaldea	138	20.0206	1070.82	12.6353	0.246109	0.211848	0.134254	0.443926
Dumasia	14	30.5716	1330.57	14.9504	0.0863238	0.0659077	0.0272445	0.232604
Dunnia	1	40.5039	1629.89	20.8193	0	0	0	0.0236833
Duperrea	87	1.4914	1452.84	20.003	0.335326	0.284139	0.169826	0.177474
Duthiea	3	15.9341	724.798	3.49886	0.0689472	0.0435009	0.0114422	0.0335161
Dysolobium	6	31.4775	1659.48	18.9367	0.0569219	0.0397987	0.0128811	0.0251634
Dysophylla	3	15.1407	1403.08	17.2162	0.0725602	0.0457804	0.0120418	0.318131
Dysosma	13	9.47	1211.15	13.744	0.27085	0.205482	0.0832584	0.249086
Dysoxylum	133	50.2737	1768.39	19.2441	0.0972745	0.083636	0.0527759	0.0985438
Dysphania	258	45.531	409.295	2.97414	0.12196	0.106821	0.0721413	0.0623573
Eberhardtia	3	15.7161	1364.33	18.6902	0.0699036	0.0441043	0.0116009	0.0661149
Echinacanthus	14	32.8879	1410.49	20.1358	0.080244	0.0612658	0.0253257	0.0808612
Echinochloa	41	15.3877	945.873	12.261	0.241334	0.197854	0.104592	0.356421
Echinocodon	3	34.4796	819.24	13.28	0.0318627	0.0201031	0.00528781	0.0512867
Echinops	257	16.1838	373.672	6.03895	0.342878	0.300289	0.202728	0.44606
Echium	106	5.9864	261.601	4.29074	0.779006	0.664787	0.407983	0.0244675
Edgaria	18	16.2924	1029.24	6.69154	0.177406	0.13818	0.0609641	0.0991816
Edgeworthia	4	29.2638	1150.28	13.172	0.0473723	0.0313114	0.00896549	0.0738795
Ehretia	83	19.6346	1445.2	18.0762	0.225054	0.190361	0.113025	0.225032
Elaeagnus	119	28.3003	1287.71	15.4967	0.168872	0.144675	0.0900854	0.762263
Elaeocarpus	504	61.7001	1447.43	17.7823	0.100852	0.08965	0.0638198	0.307059
Elatine	31	56.6156	1038.57	10.4805	0.0606544	0.0489722	0.0244861	0.0305171
Elatostema	589	26.6556	1328.98	15.5405	0.23929	0.21335	0.153476	0.474361
Eleocharis	308	39.735	881.353	10.2824	0.144208	0.126845	0.0869842	0.247312
Elephantopus	1066	17.6478	1512.04	18.6046	0.345425	0.311128	0.231755	0.106598
Elettariopsis	627	8.9663	1471.15	23.81	0.718351	0.641222	0.463136	0.158267
Eleusine	15	14.233	1035.55	12.7361	0.190266	0.1461	0.0615098	0.0635372
Eleutharrhena	1	12.7	1406.2	18.1633	0	0	0	0.0568316
Eleutherococcus	38	6.3857	926	9.3894	0.569646	0.465167	0.242348	0.684222
Ellipanthus	291	55.4769	1531.26	23.975	0.102265	0.0898321	0.0613084	0.0700851
Ellisiophyllum	1	69.1109	1079.16	11.6687	0	0	0	0.0132347
Elsholtzia	44	27.3332	958.056	10.5784	0.138447	0.11391	0.061014	0.261571
Elymus	307	6.17	471.24	3.71734	0.928176	0.816362	0.559669	0.809833
Elytrigia	307	6.17	248.908	4.28732	0.928176	0.816362	0.559669	0.674763
Elytrophorus	2	36.4508	1288.27	18.1742	0.019016	0.0111236	0.00261476	0.0251644
Embelia	151	19.4278	1327.46	15.8956	0.258253	0.222914	0.142712	0.270559
Emilia	3231	11.1177	1391.21	17.0862	0.521124	0.476442	0.372807	0.189529
Emmenopterys	2	34.8923	1249.12	15.3119	0.0198653	0.0116205	0.00273155	0.0246767
Empetrum	6	44.0508	491.444	-1.40265	0.0406748	0.0284391	0.00920449	0.039869
Endiandra	440	3.3756	1805.02	19.7292	0.202824	0.179803	0.126772	1.66965
Endospermum	12	64.8205	1601.37	21.4283	0.0383352	0.0288767	0.011446	0.0144409
Enemion	47	26.4941	707.562	2.90643	0.145321	0.119953	0.0650245	0.125181
Engelhardia	7	67.1276	1287.11	18.1254	0.0289882	0.0206516	0.00700165	0.0383104
Enhalus	1	38.2765	1236.73	16.7075	0	0	0	0.00952038
Enkianthus	14	49.5261	1364.89	15.3547	0.0532862	0.0406837	0.0168176	0.140428
Enneapogon	24	16.9016	354.302	4.46558	0.188033	0.149437	0.0706396	0.042114
Ensete	8	21.0046	1138.89	12.1005	0.0260751	0.0188603	0.00665379	0.0494901
Entada	51	31.084	1881.13	18.5356	0.12649	0.104816	0.0576425	0.0740842
Enteropogon	17	13.26	2051.23	18.4893	0.213666	0.165703	0.0720597	0.0883886
Enydra	7	17.711	1560.46	20.7446	0.10987	0.0782731	0.0265374	0.0450312
Eomecon	1	44.8413	1313.42	15.8369	0	0	0	0.0135797
Epaltes	10	11.748	1535.51	20.9495	0.248622	0.18407	0.0693042	0.117176
Epigynum	5	3.0446	1204.94	16.915	0.52862	0.36084	0.110514	0.195321
Epilobium	235	18.7948	957.037	8.35559	0.290484	0.25383	0.169972	1.10082
Epimedium	73	72.489	1149.5	12.9852	0.0591877	0.0498133	0.0290269	0.547306
Epipactis	123	40.4893	727.082	6.596	0.118851	0.101931	0.0637259	0.877147
Epipremnum	21	9.3552	1569.09	20.0087	0.325436	0.256317	0.117433	0.0583996
Epiprinus	6	8.124	1504.29	19.7375	0.220551	0.154205	0.0499095	0.0524605
Epithema	23	49.3088	1966.87	18.5456	0.0635889	0.0503948	0.0235891	0.0291306
Eragrostiella	6	8.3824	1020.45	15.0518	0.213753	0.149452	0.048371	0.0692777
Eragrostis	461	13.3817	1343.77	16.3802	0.458342	0.406706	0.287717	0.741918
Eranthemum	97	32.8203	1243.98	16.8926	0.139387	0.11858	0.0719327	0.0256093
Eranthis	9	20.191	902.316	6.01778	0.108822	0.0797107	0.0291113	0.053303
Eremochloa	12	11.1113	1410.57	18.0573	0.223638	0.168459	0.0667732	0.322205
Eremopyrum	4	3.6567	221.13	4.19382	0.379111	0.250579	0.0717489	0.402512
Eremosparton	91	20.6083	194.812	4.17973	0.218886	0.185782	0.111731	0.116809
Eremostachys	35	11.12	236.628	2.55843	0.319726	0.259926	0.133238	0.299845
Eremurus	61	26.4164	328.411	4.39928	0.155618	0.129995	0.073663	0.0574987
Eria	267	25.477	1427.65	16.5212	0.219306	0.192246	0.130228	0.191848
Eriachne	48	14.9515	1646.32	20.5559	0.258917	0.213937	0.116407	0.0362969
Erigeron	742	9.3908	606.029	5.77079	0.703811	0.630143	0.459899	0.471329
Eriobotrya	63	5.6761	1270.64	16.0114	0.729926	0.610584	0.347788	0.678414
Eriocaulon	482	114.22	1312.91	15.3151	0.0540883	0.0480379	0.034091	0.286871
Eriochloa	35	7.0259	1154.73	14.082	0.506035	0.411388	0.210878	0.122852
Eriocycla	45	3.7891	404.642	3.86944	1.00464	0.827504	0.445066	1.06431
Eriodes	1	30.2641	1403.8	16.854	0	0	0	0.0288219
Eriolaena	12	22.9026	1294.67	18.207	0.108499	0.0817288	0.0323953	0.121621
Eriophorum	26	5.01	574.05	4.14365	0.650319	0.519499	0.250052	0.425648
Eriophyton	6	11.6206	519.855	0.0875726	0.154188	0.107805	0.0348919	0.129433
Eriosema	203	16.6933	1453.14	18.2811	0.318284	0.277056	0.182948	0.0418375
Eriosolena	5	17.3591	1239.38	14.5762	0.0927144	0.0632874	0.019383	0.0324431
Eritrichium	112	16.3202	342.523	0.817555	0.28912	0.247193	0.152768	0.49374
Erodium	154	45.8045	359.598	5.11762	0.109966	0.0949749	0.0609365	0.0613523
Eruca	6	12.5228	317.429	2.68104	0.14308	0.100039	0.0323782	0.0681319
Erycibe	100	45.292	1586.83	20.7638	0.101677	0.0865931	0.0527414	0.294063
Eryngium	275	21.5806	212.943	3.52367	0.260269	0.228319	0.155065	0.0245866
Erysimum	374	14.6292	464.663	3.56591	0.404961	0.357762	0.24919	0.402197
Erythrina	164	24.261	1310.23	16.5141	0.210208	0.181889	0.117502	0.0850126
Erythrodes	29	23.3768	1618.22	19.9674	0.144044	0.115843	0.0571079	0.0322844
Erythronium	30	16.55	474.597	4.00476	0.20551	0.16561	0.0822342	0.0471714
Erythropalum	1	121.708	1408.39	17.9464	0	0	0	0.00790674
Erythrophleum	15	48.6001	1527.09	19.86	0.0557211	0.0427868	0.0180137	0.0198859
Erythrorchis	2	75.2103	2040.62	21.2217	0.00921612	0.00539108	0.00126725	0.100998
Erythroxylum	277	84.387	1464.08	18.2862	0.0666455	0.0584743	0.0397384	0.00999372
Eschenbachia	17	8.1161	1294.17	14.9101	0.349086	0.270724	0.11773	0.336028
Esmeralda	14	8.6268	1297.9	13.8359	0.305914	0.233563	0.096549	0.142368
Ethulia	1066	17.6478	1526.63	19.375	0.345425	0.311128	0.231755	0.0660178
Etlingera	627	8.9663	1484.87	21.6225	0.718351	0.641222	0.463136	0.283245
Euchresta	4	22.9103	1718.59	17.332	0.0605097	0.0399947	0.0114518	0.0884462
Euclidium	13	12.0327	233.4	3.81357	0.213165	0.161718	0.0655262	0.0998674
Eucommia	1	85.9939	1100.29	14.0253	0	0	0	0.00983773
Eulalia	39	5.2897	1181.14	15.3102	0.692584	0.566333	0.296542	0.670906
Eulophia	222	32.6361	1568.21	17.8283	0.165543	0.144442	0.0962073	0.454017
Euonymus	197	22.0666	1186.29	14.2753	0.239421	0.208239	0.137098	0.614959
Eupatorium	341	19.3515	1668.76	15.3174	0.301366	0.265698	0.183725	0.147746
Euphorbia	2084	53.724	828.219	8.65082	0.142246	0.129353	0.0994671	0.335665
Euphrasia	511	36.5961	1472.83	10.638	0.170411	0.151524	0.107969	0.397921
Euptelea	3	123.782	961.107	11.6664	0.00887541	0.00559976	0.00147293	0.00786002
Eurya	183	12.728	1443.43	16.6785	0.409293	0.355263	0.232158	0.519762
Eurybia	31	6.7723	235.526	5.32525	0.507064	0.409401	0.204701	0.118616
Eurycarpus	2	23.4263	187.168	-4.83333	0.0295884	0.0173081	0.00406851	0.0364067
Eurycorymbus	1	27.579	1464.41	17.0076	0	0	0	0.0316199
Euryodendron	1	23.2907	1601.52	21.7864	0	0	0	0.0236585
Eurysolen	1	3.7938	1302.58	18.04	0	0	0	0.0862086
Euscaphis	3	4.277	1234.39	15.7244	0.256865	0.162064	0.0426284	0.0427123
Eustachys	30	11.05	1845.41	21.2256	0.307801	0.24804	0.123165	0.136018
Eustigma	3	9.1509	1459.94	19.2158	0.120055	0.0757463	0.0199239	0.227594
Eutrema	37	11.4158	683.091	5.05992	0.316309	0.257927	0.133679	0.163691
Eversmannia	4	13.676	254.221	3.33111	0.101367	0.0669999	0.0191843	0.0585108
Evolvulus	293	45.292	1437.24	17.8473	0.125412	0.110184	0.0752416	0.028327
Exacum	85	39.3646	1385.06	17.1903	0.112859	0.0955478	0.0569219	0.029892
Exbucklandia	4	31.2801	1410.48	17.5394	0.0443187	0.0292931	0.00838758	0.0480773
Excentrodendron	9	22.9026	1427.87	20.7856	0.0959378	0.0702732	0.0256646	0.0906386
Excoecaria	43	19.3263	1671.17	17.039	0.194616	0.15994	0.0853065	0.0540839
Exochorda	2	17.7907	823.514	9.98277	0.0389612	0.0227908	0.0053573	0.0863151
Faberia	7	15.266	1159.87	13.7851	0.127467	0.0908093	0.0307876	0.235016
Fagopyrum	34	59.7583	950.316	10.2078	0.0590104	0.0478963	0.0244086	0.15016
Fagraea	77	50.0399	1484.24	18.9713	0.0868068	0.0732128	0.0430009	0.0176968
Fagus	16	72.4529	1284.65	15.0727	0.0382675	0.0295373	0.0126467	0.0549792
Fallopia	14	41.1898	909.881	10.9753	0.0640707	0.0489175	0.0202212	0.0890104
Farfugium	2	3.2891	1431.06	16.3347	0.210741	0.123275	0.0289776	0.282249
Fargesia	334	2.9691	1030.66	11.9365	1.95721	1.72476	1.19065	1.48054
Fatoua	3	33.0024	1417.89	16.8236	0.0332889	0.0210029	0.00552449	0.0342683
Fatsia	3	3.6455	2029.14	18.286	0.301361	0.190138	0.0500128	0.0837429
Fernandoa	50	11.1802	1434.31	21.615	0.194576	0.161085	0.0882824	0.0720672
Ferrocalamus	334	2.9691	1156.65	15.1142	1.95721	1.72476	1.19065	0.375888
Ferula	250	17.1765	284.655	4.14958	0.321454	0.281332	0.189459	0.465923
Festuca	749	15.9176	700.287	5.8603	0.415813	0.37235	0.271906	0.356249
Fibraurea	3	14.9668	1488.22	20.1474	0.0734033	0.0463123	0.0121817	0.0429595
Ficus	974	30.218	1486.44	17.7882	0.227726	0.204821	0.151831	0.716121
Filago	84	6.1188	266.329	3.94743	0.724132	0.612784	0.364453	0.260924
Filifolium	1	2.1274	505.691	3.20388	0	0	0	0.514332
Filipendula	16	76.2342	824.375	4.94939	0.0363694	0.0280723	0.0120194	0.141769
Fimbristylis	319	26.4732	1490.16	17.7984	0.217775	0.19171	0.131848	0.327019
Firmiana	20	25.3227	1402.2	18.8597	0.118302	0.0928564	0.0420457	0.156236
Fissistigma	70	20.9364	1435.75	19.1732	0.202924	0.170494	0.098721	0.361471
Flacourtia	176	14.2327	1434.6	18.5406	0.363282	0.314979	0.205005	0.256861
Flagellaria	7	112.349	1839.39	20.5833	0.0173203	0.0123392	0.00418344	0.00863639
Flemingia	57	22.0629	1332.18	17.5733	0.183251	0.152623	0.0855314	1.50462
Flickingeria	2	23.2906	1519.12	18.2692	0.0297608	0.017409	0.00409222	0.370818
Floscopa	22	51.7298	1516.67	18.879	0.0597536	0.0472135	0.0218714	0.0306175
Flueggea	20	27.2933	1033.24	12.5886	0.109761	0.0861521	0.03901	0.0902495
Fontanesia	2	29.0501	986.706	13.4937	0.0238604	0.0139574	0.00328089	0.0249978
Fordia	23	13.7587	1388.57	18.6498	0.227892	0.180606	0.0845393	0.0789727
Fordiophyton	135	6.5619	1493.16	19.1524	0.59717	0.513685	0.324709	0.877266
Formania	1	12.6465	710.744	4.23625	0	0	0	0.0611723
Forsythia	12	19.5075	876.856	10.5626	0.127382	0.095953	0.0380334	0.275545
Fortunearia	1	7.3586	1186.48	15.1633	0	0	0	0.0976479
Fosbergia	87	3.7399	1379.01	17.4253	0.335326	0.284139	0.169826	0.61304
Fragaria	89	19.1334	778.392	6.50541	0.234597	0.198954	0.119288	0.506352
Frankenia	80	60.8248	119.794	5.79833	0.0720434	0.0608519	0.0359401	0.0111605
Fraxinus	83	12.8987	996.384	12.1916	0.34258	0.289771	0.172049	0.715484
Freycinetia	310	33.9001	2526.93	18.96	0.16922	0.148868	0.102141	0.0150325
Friesodielsia	48	10.8098	1614.13	23.67	0.35812	0.295905	0.161008	0.04159
Fritillaria	152	9.4438	662.992	6.22314	0.531977	0.459274	0.294248	0.468853
Frolovia	16	3.4209	214.85	3.74167	0.810485	0.625586	0.267851	1.07255
Fuirena	62	35.5435	1480.94	19.047	0.116115	0.0970638	0.0551464	0.0662481
Fumaria	67	36.6789	183.53	5.07985	0.114635	0.0961414	0.0552947	0.0209581
Gagea	225	15.29	282.612	2.60872	0.354225	0.309182	0.206196	0.222323
Gahnia	40	60.4791	1619.24	19.4612	0.0609943	0.0499416	0.0262774	0.0504246
Galactia	163	12.87	1550.32	18.9119	0.395785	0.342402	0.22105	0.0530954
Galatella	61	4.5659	272.244	3.66802	0.900343	0.752094	0.426183	1.31951
Galearis	9	13.33	739.636	6.39503	0.164833	0.120738	0.044095	0.373583
Galeobdolon	1	15.6433	1456.53	16.8789	0	0	0	0.315075
Galeola	6	75.2103	1651.78	17.3851	0.0238233	0.0166568	0.00539108	0.048324
Galeopsis	22	20.3846	630.577	4.10729	0.151636	0.119813	0.0555028	0.0537894
Galitzkya	3	6.3577	93.8834	6.33034	0.1728	0.109025	0.0286773	0.0582195
Galium	675	21.7098	906.184	8.21341	0.300082	0.268222	0.19463	0.479054
Gamblea	4	9.6247	1265	15.4962	0.144035	0.095202	0.0272595	0.113779
Gamochaeta	51	7.0678	708.972	9.62538	0.556301	0.460977	0.25351	0.382282
Garcinia	425	104.508	1542.6	17.2273	0.0579104	0.0513004	0.0360783	0.150393
Gardenia	159	14.4579	1491.86	17.9228	0.350598	0.303089	0.195144	0.176325
Gardneria	7	43.3896	1320.85	15.6884	0.0448474	0.0319499	0.0108322	0.142387
Garhadiolus	4	15.266	203.718	4.11167	0.0908093	0.0600217	0.0171862	0.407537
Garnotia	32	17.8519	1474.55	18.2667	0.194138	0.157034	0.0790385	0.160531
Garuga	103	48.6001	1351.84	18.4107	0.0953646	0.0813011	0.0497101	0.141123
Gastrochilus	61	7.0254	1577.8	15.9518	0.585144	0.488796	0.276982	0.770335
Gaultheria	157	31.3535	1128.46	10.3347	0.161266	0.139361	0.0896041	0.275906
Gelsemium	5	87.2725	1455.25	18.1689	0.0184415	0.0125883	0.00385542	0.0105117
Geniostoma	58	27.6116	2679.93	19.56	0.147056	0.122571	0.068888	0.0284175
Gentiana	490	34.013	843.269	7.02993	0.182119	0.1618	0.114957	0.410905
Gentianella	305	16.4516	466.474	1.80876	0.347705	0.305772	0.209512	0.237088
Gentianopsis	24	9.4039	731.727	7.56734	0.337951	0.268583	0.12696	0.125396
Geodorum	222	32.6361	1362.16	18.7325	0.165543	0.144442	0.0962073	0.100635
Geophila	30	10.2245	1622.93	20.1847	0.332652	0.268066	0.133109	0.0469087
Geranium	572	45.8045	768.448	7.23618	0.138614	0.123519	0.0886849	0.309715
Gerbera	66	17.3812	974.444	10.8666	0.241045	0.202031	0.115924	0.377693
Germainia	9	3.3193	1661.34	21.9446	0.661954	0.484873	0.177082	0.28417
Getonia	1	17.0772	1580.94	16.12	0	0	0	0.0327429
Geum	207	13.9822	669.637	7.78708	0.381393	0.332165	0.219757	0.103089
Gigantochloa	318	5.6669	1548.62	18.9551	1.01679	0.89503	0.615394	0.939803
Girardinia	4	49.3122	1028.38	11.4328	0.0281126	0.0185814	0.00532047	0.0177356
Girgensohnia	80	16.9705	176.907	4.80429	0.258214	0.218102	0.128815	0.0623039
Gironniera	6	55.5902	1490.87	19.3302	0.0322316	0.0225357	0.00729382	0.0151325
Gisekia	7	66.9707	1444.43	23.9725	0.0290561	0.0207	0.00701805	0.0250012
Glaucium	38	36.6633	207.284	4.38438	0.099216	0.0810187	0.0422101	0.12557
Glechoma	15	15.546	1032.84	12.7341	0.174196	0.133761	0.0563147	1.02282
Gleditsia	24	13.2925	1178.48	15.8015	0.239086	0.190012	0.0898193	0.137137
Glehnia	175	7.1364	1233.33	15.7392	0.723724	0.627394	0.408098	0.381212
Glinus	77	87.2581	1762.22	21.0697	0.0497811	0.0419853	0.0246597	0.0250593
Globba	100	12.8753	1395.49	17.044	0.357675	0.304612	0.185531	0.205378
Glochidion	284	10.8484	1478.98	17.1637	0.52072	0.45715	0.311344	1.85327
Gloriosa	10	59.1316	1006.43	13.5994	0.03894	0.0288297	0.0108547	0.0109565
Glyceria	50	15.1353	814.899	7.91653	0.25847	0.213982	0.117272	0.222672
Glycine	108	9.7146	1360.57	11.9349	0.481969	0.411566	0.253185	0.292551
Glycosmis	75	9.4525	1424.47	17.9714	0.244435	0.205943	0.12049	0.323215
Glycyrrhiza	53	50.8782	332.499	6.70846	0.0780352	0.064779	0.0358611	0.479247
Glyptopetalum	197	22.0666	1355.86	18.5057	0.239421	0.208239	0.137098	0.55515
Gmelina	375	32.8027	1355.11	16.8806	0.180684	0.159634	0.111212	0.483524
Gnaphalium	291	11.0603	808.881	9.37315	0.512945	0.450585	0.307514	0.176547
Goldbachia	7	27.7948	249.887	3.56034	0.0700099	0.049876	0.0169098	0.0567799
Gomphandra	39	85.1302	1837.04	19.0742	0.0430348	0.03519	0.0184261	0.03104
Gomphogyne	6	22.3309	1292.29	17.5987	0.0802368	0.0561	0.0181571	0.0271091
Gomphostemma	39	18.9	1415.54	17.5354	0.193839	0.158504	0.0829956	0.407339
Gomphrena	157	5.9546	1706.66	21.96	0.849133	0.733794	0.471804	0.0483964
Gongronema	806	5.58	1381.78	17.6238	0.442935	0.397139	0.291267	0.281118
Goniolimon	23	39.8165	194.874	4.48386	0.0787486	0.062409	0.0292128	0.130634
Goniothalamus	140	35.905	1446.29	20.056	0.137631	0.118524	0.0752364	0.278454
Gonocarpus	43	21.5682	1545.1	18.0644	0.174386	0.143315	0.0764393	0.02743
Gonocaryum	12	70.9599	1968.4	19.9056	0.0350185	0.0263783	0.0104557	0.0237031
Gonostegia	162	22.4162	1776.31	17.7064	0.226961	0.196314	0.126653	0.172901
Goodenia	210	23.0301	1609.03	21.4025	0.232179	0.202288	0.13402	0.0186508
Goodyera	111	28.7347	1522.91	14.63	0.163897	0.140087	0.0864776	0.367112
Gouania	92	34.0715	1317.75	17.9824	0.132715	0.112688	0.067873	0.0379944
Grangea	742	9.3908	1524.86	19.6707	0.703811	0.630143	0.459899	0.150201
Graphistemma	806	15.1085	1537.02	21.6654	0.442935	0.397139	0.291267	0.0892988
Gratiola	59	43.2918	856.655	10.6774	0.0941873	0.0785645	0.0442791	0.0482121
Grewia	417	11.8505	1425.72	18.5979	0.5091	0.450811	0.316599	1.76543
Gueldenstaedtia	15	28.2722	844.723	11.3489	0.0957849	0.0735508	0.0309657	0.0940141
Guettarda	349	3.6958	1973.96	21.794	1.58425	1.39747	0.968112	0.0764035
Guihaia	2	1.9619	1430.84	19.048	0.353304	0.20667	0.0485805	0.258871
Guihaiothamnus	87	18.9031	1448.51	18.18	0.236253	0.200189	0.11965	0.15984
Gymnadenia	180	12.9757	861.763	7.08078	0.400206	0.347214	0.226513	0.338775
Gymnanthera	2	12.5236	1712.71	22.096	0.0553473	0.0323761	0.00761045	0.0789204
Gymnanthes	26	14.7046	1526.63	19.375	0.22157	0.176998	0.0851953	0.0391691
Gymnema	95	10.1506	1357.45	19.0163	0.39891	0.339109	0.205137	0.97968
Gymnocarpos	84	86.2155	110.28	4.79765	0.0513923	0.0434899	0.0258656	0.0114844
Gymnocladus	7	13.2925	1416.88	16.8648	0.146392	0.104291	0.0353586	0.0303248
Gymnopetalum	18	16.2924	1502.62	19.5735	0.177406	0.13818	0.0609641	0.0518882
Gymnospermium	23	19.1253	904.045	9.0675	0.163945	0.129928	0.0608174	0.0584673
Gymnosporia	133	3.5727	1323.11	15.5809	1.36881	1.17689	0.742643	0.484289
Gymnostachyum	84	30.3752	1383.62	19.9263	0.14587	0.12344	0.0734156	0.0462009
Gymnotheca	3	37.2001	1218.9	15.5094	0.0295325	0.0186329	0.0049011	0.0357913
Gynandropsis	14	28.2338	1255.15	15.9218	0.0934716	0.0713649	0.0295004	0.0227571
Gynocardia	1	94.4429	1344.8	11.9075	0	0	0	0.00965198
Gynostemma	36	36.0096	1297.13	16.5149	0.0995157	0.0810276	0.0417688	0.21156
Gynura	62	20.0161	1454.86	16.7779	0.206191	0.172361	0.0979259	0.130489
Gypsophila	178	42.1928	393.671	5.10688	0.122812	0.106517	0.0694081	0.251524
Habenaria	894	26.5052	1266.29	14.5196	0.256391	0.230282	0.169896	0.353017
Hackelia	62	16.3202	834.509	6.53029	0.252885	0.211394	0.120102	0.131513
Haldina	94	6.1916	1195	16.9536	0.458599	0.389701	0.235406	0.0973433
Halenia	84	10.7	648.422	5.95235	0.414095	0.350421	0.208413	0.0771426
Halerpestes	9	23.159	265.901	0.941103	0.0948756	0.0694951	0.0253805	0.119084
Halesia	28	23.6985	1597.42	17.7415	0.140608	0.11284	0.0552074	0.243513
Halimocnemis	34	22.2406	182.648	3.80715	0.158555	0.128693	0.0655834	0.111054
Halimodendron	142	37.4321	119.971	4.69021	0.132395	0.114065	0.0725232	0.0664236
Halocnemum	22	18.2307	117.766	4.64584	0.0661352	0.0522559	0.0242072	0.0327749
Halogeton	80	16.9705	152.805	3.70751	0.258214	0.218102	0.128815	0.0642899
Halopeplis	22	18.2307	70.4495	3.269	0.0661352	0.0522559	0.0242072	0.0428616
Halostachys	22	18.2307	108.753	5.11523	0.0661352	0.0522559	0.0242072	0.0576272
Halothamnus	80	16.9705	174.406	4.54857	0.258214	0.218102	0.128815	0.0348179
Haloxylon	80	16.9705	145.615	4.80788	0.258214	0.218102	0.128815	0.0674158
Hamamelis	22	7.3697	1375.35	16.1727	0.419426	0.331404	0.153521	0.0666596
Hancea	17	24.2146	1673.82	22.1755	0.117004	0.0907397	0.0394601	0.0267242
Hanceola	8	19.2512	1262.74	15.0943	0.108016	0.078129	0.0275634	0.231555
Hancockia	1	13.8316	1272.55	17.4433	0	0	0	0.057904
Handeliodendron	1	17.4315	1221.89	14.9805	0	0	0	0.0293634
Hapaline	8	47.924	1241.89	17.54	0.0433904	0.0313846	0.0110723	0.017899
Haplophyllum	110	38.4478	290.685	4.65241	0.122256	0.104463	0.064413	0.0650444
Haplosphaera	2	14.7825	747.182	5.01436	0.0468897	0.0274287	0.0064475	0.0803817
Haraella	1	7.0254	2501.9	18.4733	0	0	0	0.107337
Harpachne	3	13.3817	1032.69	13.8594	0.0820981	0.0517981	0.0136247	0.0538652
Harpullia	48	7.5592	1498.24	20.581	0.512118	0.42315	0.230245	0.0482061
Harrisonia	6	65.5001	1507.36	23.816	0.0273551	0.0191261	0.0061903	0.0140499
Harrysmithia	6	8.3242	933.514	9.45875	0.215247	0.150497	0.0487092	0.309388
Hedera	26	3.4097	1284.94	14.2816	0.955538	0.763319	0.367411	0.267977
Hedinia	28	22.723	219.123	0.0801866	0.146645	0.117685	0.0575775	0.351142
Hedychium	98	10.4656	1237.92	14.2798	0.438099	0.372838	0.226479	0.449125
Hedyosmum	47	120.7	1482.05	21.8475	0.0318985	0.0263302	0.0142731	0.00775053
Hedyotis	226	40.4287	1548.05	19.8063	0.134076	0.117041	0.0780881	0.340693
Hedysarum	422	22.9039	451.442	3.76567	0.263929	0.233769	0.164318	0.286179
Helianthemum	230	57.0346	270.906	4.51833	0.095347	0.08327	0.0556483	0.0139392
Helichrysum	990	4.746	242.021	4.61022	1.45337	1.30754	0.970116	0.213332
Helicia	151	24.1324	1493.18	18.1635	0.207906	0.179457	0.114891	0.441077
Heliciopsis	11	30.1628	1435.99	20.307	0.0794984	0.059403	0.0229802	0.0385304
Helicteres	74	21.4765	1422.51	19.6255	0.200408	0.168758	0.0985382	0.217595
Helictotrichon	97	20.0299	605.663	5.63667	0.228394	0.194301	0.117866	0.228099
Heliotropium	733	37.3716	1046.19	13.2889	0.176528	0.158017	0.115242	0.0993371
Helixanthera	43	31.0784	1441.75	17.4591	0.121023	0.0994595	0.0530484	0.079367
Helleborus	47	67.0508	737.484	9.10947	0.0574214	0.0473977	0.0256935	0.0602836
Heloniopsis	12	50.6144	1763.23	16.9814	0.0490949	0.0369816	0.0146586	0.0493664
Helwingia	4	61.7001	1144.76	13.7852	0.0224683	0.0148507	0.00425225	0.0443147
Hemarthria	12	2.6302	1149.59	15.5621	0.94476	0.711658	0.282084	0.455313
Hemerocallis	21	44.4788	828.718	9.5533	0.0684488	0.053911	0.0246997	0.17711
Hemiboea	62	57.3331	1332.45	17.6052	0.0719852	0.0601744	0.0341878	0.340252
Hemiphragma	1	47.4704	1060.37	10.6151	0	0	0	0.0169691
Hemipilia	10	19.7106	1120.67	13.4548	0.11682	0.0864889	0.0325639	0.552943
Hemiptelea	1	27.7937	887.677	11.8797	0	0	0	0.015762
Hemisteptia	1	5.1104	1089.43	13.9927	0	0	0	0.158455
Hemsleya	34	22.3309	1173.34	14.3964	0.157914	0.128172	0.0653182	0.331588
Hepatica	724	21.5493	1167.5	13.0206	0.305569	0.273467	0.19929	0.0596284
Heptacodium	1	43.2112	1280.52	15.5533	0	0	0	0.0191681
Heracleum	184	10.6016	833.192	7.57802	0.491901	0.427031	0.279213	0.495288
Heritiera	40	24.1925	1587.72	21.823	0.15248	0.12485	0.0656912	0.108168
Herminium	27	19.16	871.96	7.98382	0.172017	0.137738	0.0668546	0.266862
Hernandia	27	59.4799	2679.93	19.56	0.0554109	0.0443689	0.0215356	0.0115909
Herniaria	84	86.2155	185.184	4.56652	0.0513923	0.0434899	0.0258656	0.0143526
Herpetospermum	18	16.2924	860.108	6.35044	0.177406	0.13818	0.0609641	0.0991816
Herpysma	1	27.0795	1068.11	10.4667	0	0	0	0.0342868
Hesperis	147	22.5311	363.658	3.04429	0.221491	0.191028	0.121932	0.0443591
Hetaeria	113	31.1171	1863.43	20.8355	0.151923	0.12993	0.0803878	0.094155
Heteracia	1	4.8356	185.992	4.62769	0	0	0	0.0810294
Heterolamium	2	16.258	1156.18	13.6967	0.0426342	0.0249394	0.00586236	0.0513708
Heteropanax	9	10.3	1438.71	19.5495	0.213323	0.156256	0.0570667	0.205075
Heteropogon	7	5.9625	1100.24	14.0184	0.326358	0.232502	0.0788266	0.297008
Heteropolygonatum	13	7.9543	1179.09	12.4346	0.322461	0.244636	0.0991234	0.230145
Heterosmilax	298	56.3466	1487.59	17.2229	0.064879	0.0570235	0.0389958	0.253881
Heterostemma	39	18.277	1428.43	19.3123	0.200447	0.163907	0.0858246	0.264339
Hewittia	2367	10.0966	1615.94	21.34	0.456383	0.415692	0.321349	0.0863188
Heynea	6	28.4077	1417.77	19.4861	0.063073	0.0440994	0.0142731	0.076471
Hibiscus	710	11.704	1319.69	15.959	0.560942	0.501839	0.365283	0.580167
Hieracium	9333	12.5763	708.741	5.81532	0.726868	0.671761	0.543856	0.472481
Himalaiella	13	5.1082	681.147	5.56077	0.502124	0.380939	0.154351	0.305497
Himalayacalamus	334	2.9691	289.583	-1.83167	1.95721	1.72476	1.19065	1.369
Himalrandia	87	3.7399	980.451	10.699	0.335326	0.284139	0.169826	0.190104
Hippolytia	21	17.5758	472.226	1.41534	0.173222	0.136432	0.0625071	0.312755
Hippophae	17	28.3003	496.421	1.55564	0.100112	0.0776396	0.0337633	0.122786
Hippuris	3	54.3359	481.854	-5.055	0.0202189	0.0127567	0.00335545	0.0150695
Hiptage	63	12.9424	1313.16	17.8735	0.320121	0.267782	0.152528	0.427721
Hodgsonia	2	14.7833	1375.6	16.646	0.0468872	0.0274272	0.00644715	0.0557447
Holarrhena	6	11.4409	1333.48	15.3436	0.15661	0.109499	0.03544	0.0522072
Holboellia	33	6.6976	1184.8	13.7301	0.522054	0.423019	0.214268	1.46942
Holcoglossum	14	13.1027	1293.64	16.3281	0.201413	0.153778	0.0635677	0.669517
Holocheila	1	28.2618	1113.88	16.1655	0	0	0	0.0277687
Hololeion	3	8.8976	788.76	7.378	0.123473	0.0779027	0.0204911	0.0812766
Holostemma	806	15.1085	1272	17.86	0.442935	0.397139	0.291267	0.156585
Holosteum	17	19.6712	177.347	4.785	0.144028	0.111698	0.0485741	0.0351182
Homalanthus	41	19.901	1863.15	22.3033	0.186602	0.152983	0.0808722	0.0503763
Homalium	235	24.8156	1559.91	21.6042	0.220006	0.192245	0.128733	0.148849
Homalomena	133	38.2065	1794.53	20.5998	0.127998	0.110052	0.0694448	0.060873
Homocodon	2	29.7419	1066.17	9.75727	0.0233054	0.0136328	0.00320458	0.0477534
Homonoia	3	10.8932	1319.1	17.1071	0.100853	0.0636312	0.0167372	0.0328052
Hopea	156	64.9074	1471.36	21.5649	0.0778009	0.0672204	0.0431902	0.0722059
Horaninovia	80	16.9705	202.955	4.28609	0.258214	0.218102	0.128815	0.0678013
Hordeum	50	8.557	407.935	2.46306	0.457172	0.378483	0.207427	0.423056
Hornstedtia	627	7.8624	1426.14	16.8001	0.819209	0.731252	0.528161	0.275759
Hornungia	58	22.6255	221.165	4.368	0.179463	0.149583	0.0840692	0.0492547
Horsfieldia	481	4.144	1389.23	18.8472	1.49032	1.32355	0.939146	0.0997771
Hosiea	25	50.2406	1219.55	14.4653	0.0640692	0.0510533	0.0243583	0.0712872
Hosta	41	15.526	1135.71	11.626	0.239184	0.196092	0.103661	0.134965
Houttuynia	1	43.0109	1174.35	13.8623	0	0	0	0.0134643
Hovenia	4	63.6634	1279.52	15.1035	0.0217754	0.0143927	0.00412112	0.0407142
Hoya	561	14.8894	1314.52	17.3552	0.425116	0.378682	0.271539	0.427268
Humulus	3	17.2813	883.791	10.9282	0.0635723	0.0401097	0.0105502	0.0520958
Hunteria	15	34.7373	1531.26	23.975	0.077958	0.0598619	0.0252026	0.0282487
Huodendron	192	52.5204	1383.2	16.7934	0.100104	0.0870051	0.0571344	0.0456863
Hybanthus	1601	58.2591	1706.21	22.8725	0.126648	0.114761	0.0872208	0.016457
Hydnocarpus	61	94.4429	1428.98	19.6311	0.0435276	0.0363605	0.0206041	0.0140106
Hydrangea	110	14.95	1385.36	15.1472	0.314413	0.268654	0.165655	0.346795
Hydrocotyle	226	46.1847	1528.5	15.1002	0.117366	0.102454	0.068356	0.255216
Hydrolea	33	108.365	1560.4	19.79	0.032266	0.0261451	0.0132431	0.0180065
Hygrochilus	1	19.5905	1323.85	17.7033	0	0	0	0.0414472
Hygrophila	113	22.4789	1688.03	18.712	0.210303	0.17986	0.111279	0.077677
Hylodesmum	18	24.0924	1328.27	15.7842	0.11997	0.0934441	0.0412268	0.207142
Hylomecon	5	23.1564	996.223	11.275	0.0695029	0.0474431	0.0145304	0.0285275
Hylophila	7	23.3768	860.702	8.252	0.0832411	0.0593021	0.0201056	0.0322844
Hylotelephium	25	25.9578	925.233	9.54769	0.124004	0.0988123	0.0471448	0.256883
Hymenachne	9	16.0384	1573.15	18.7315	0.136998	0.100349	0.0366487	0.0907176
Hymenodictyon	23	11.2442	1262.58	16.3257	0.278854	0.220995	0.103445	0.0633659
Hymenopyramis	7	38.3857	1328.18	23.95	0.0506936	0.0361149	0.0122442	0.0243465
Hyoscyamus	46	6.3191	281.37	4.71893	0.605884	0.499597	0.269777	0.162525
Hyparrhenia	57	6.9195	1330.08	18.8394	0.584298	0.486639	0.272718	0.303595
Hypecoum	22	94.5244	402.924	3.53822	0.032701	0.0258383	0.0119694	0.0484728
Hypericum	627	72.0086	1204.14	12.394	0.0894469	0.0798431	0.0576683	0.403484
Hypochaeris	137	20.6966	360.453	3.33658	0.237719	0.20458	0.129539	0.0513489
Hypoestes	190	6.9961	1821.64	19.6574	0.749993	0.651667	0.427484	0.0369678
Hypolytrum	154	59.4269	1706.91	21.4656	0.0847588	0.0732039	0.046968	0.0433299
Hypoxis	112	21.0641	1329.08	15.7803	0.224007	0.191522	0.118363	0.0139715
Hypserpa	24	18.8082	1517.2	19.6908	0.168972	0.134289	0.0634788	0.0349724
Hyptianthera	1	14.8927	1371.43	13.9624	0	0	0	0.0600739
Hyssopus	7	22.6561	219.05	4.62664	0.085889	0.0611886	0.0207451	0.0829803
Ichnanthus	31	13.9227	1586.9	17.8176	0.246647	0.199142	0.0995708	0.0549232
Ichnocarpus	4	10.3724	1445.42	19.3574	0.133652	0.0883393	0.0252945	0.150656
Idesia	1	17.0391	1239.48	15.0838	0	0	0	0.0311742
Ikonnikovia	23	39.8165	288.94	1.14455	0.0787486	0.062409	0.0292128	0.0396417
Ilex	772	61.7001	1419.67	16.5839	0.107763	0.0965498	0.0706318	0.565825
Iljinia	80	16.9705	135.739	5.19557	0.258214	0.218102	0.128815	0.0597303
Illicium	51	108	1510	17.3952	0.0364058	0.0301675	0.0165904	0.298275
Illigera	37	59.4799	1374.56	18.0491	0.0607082	0.0495031	0.0256567	0.111375
Impatiens	1147	104.608	1123.61	12.3257	0.0673456	0.0607278	0.0454088	0.404469
Imperata	11	4.1004	1184.93	17.1208	0.584795	0.436972	0.169044	0.289425
Incarvillea	21	37.3752	670.669	5.539	0.0814584	0.0641574	0.0293942	0.193407
Indigofera	916	39.5407	1154.98	13.7385	0.172481	0.154979	0.114495	0.359664
Indocalamus	35	3.8724	1382.47	16.9038	0.918125	0.746403	0.382606	1.34667
Indofevillea	1	30.1453	1341.43	10.1878	0	0	0	0.0261586
Indosasa	20	2.8734	1474.22	18.8921	1.04257	0.818325	0.37054	0.913415
Inula	362	12.4663	631.724	7.14313	0.472606	0.417225	0.289871	0.296065
Iodes	25	50.2406	1402.26	19.6119	0.0640692	0.0510533	0.0243583	0.0470833
Iphigenia	13	35.8347	1062.6	14.3917	0.0715773	0.0543024	0.0220026	0.0157351
Ipomoea	2367	17.0238	1441.72	17.494	0.456383	0.415692	0.321349	0.277881
Iris	493	61.3352	742.389	6.82863	0.101092	0.0898242	0.0638461	0.181344
Isachne	115	14.2645	1476.15	15.2646	0.317355	0.271574	0.168391	0.697395
Isatis	113	11.8811	303.468	4.59971	0.397891	0.340293	0.210539	0.146223
Ischaemum	92	2.1947	1698.13	18.2065	2.06032	1.74942	1.05369	1.01619
Isodon	103	18.3896	984.283	10.0514	0.25203	0.214863	0.131374	0.623506
Isoglossa	80	11.3836	1460.54	17.9082	0.384956	0.325155	0.192042	0.129124
Isolepis	102	38.6576	618.075	2.8589	0.119639	0.101961	0.0622632	0.0402817
Isometrum	4	3.2072	999.465	9.87789	0.432244	0.285698	0.0818048	0.769384
Isopyrum	47	26.4941	478.513	3.54877	0.145321	0.119953	0.0650245	0.0986211
Itea	28	94.5901	1430.41	17.0295	0.0352278	0.0282709	0.0138316	0.156088
Iteadaphne	15	4.706	1224.14	17.1521	0.575446	0.44187	0.186032	0.100856
Itoa	2	15.37	1314.19	17.3746	0.0450974	0.0263803	0.00620105	0.0377263
Ixeridium	17	11.318	1391.23	15.0347	0.175773	0.136316	0.0592801	0.315751
Ixeris	25	16.1186	1419.18	14.8857	0.199699	0.15913	0.0759232	0.238023
Ixiolirion	4	98.2704	226.628	3.58014	0.0141069	0.00932418	0.00266982	0.0126539
Ixonanthes	20	112.102	1566.06	20.1322	0.0267233	0.0209753	0.0094977	0.00865331
Ixora	577	22.6419	1493.02	18.2594	0.27762	0.247429	0.177752	0.391414
Jacquemontia	293	45.292	1569.42	19.9136	0.125412	0.110184	0.0752416	0.028327
Jaeschkea	5	16.4516	572.205	1.08733	0.0978287	0.0667784	0.0204523	0.140345
Jasminanthes	95	10.1506	1515.06	19.2137	0.39891	0.339109	0.205137	1.79517
Jasminum	215	28.9017	1274.89	16.8205	0.185824	0.162002	0.107574	0.485399
Juglans	79	8.401	751.166	7.60726	0.52011	0.4391	0.258868	0.124018
Juncus	360	61.2372	739.328	6.72389	0.0961197	0.084846	0.0589219	0.322008
Jurinea	275	3.4209	240.316	2.5587	1.6419	1.44034	0.978219	1.07983
Justicia	1263	12.9548	1351.18	17.7332	0.551243	0.497799	0.374051	0.864432
Kadsura	18	33.9001	1401.76	17.4151	0.0852615	0.0664096	0.0292994	0.111713
Kaempferia	38	9.484	1381.28	18.3455	0.38355	0.313203	0.163176	0.264774
Kalanchoe	204	60.0645	1661.35	18.7552	0.0885402	0.0770815	0.0509237	0.0901787
Kalidium	22	18.2307	165.583	3.80496	0.0661352	0.0522559	0.0242072	0.19733
Kalopanax	21	6.5287	1044.28	13.2315	0.466329	0.367285	0.168274	0.192073
Kandelia	3	23.8276	2501.9	18.4733	0.0461067	0.0290901	0.0076517	0.0263439
Karelinia	181	11.748	126.74	5.86335	0.561308	0.48706	0.317926	0.126696
Kaschgaria	2	1.6877	149.236	4.75904	0.410705	0.240247	0.0564734	0.857241
Kelloggia	2	24.912	856.572	7.64703	0.0278238	0.0162759	0.00382587	0.0327392
Kengyilia	307	6.17	330.159	0.413513	0.928176	0.816362	0.559669	0.888438
Kerria	1	28.8742	1143.07	13.8833	0	0	0	0.0256486
Kibatalia	15	7.7917	1251.07	17.7333	0.347556	0.266879	0.112359	0.0522072
Kingdonia	1	72.9706	839.319	6.6125	0	0	0	0.0104593
Kinostemon	298	24.1845	1183.55	14.3987	0.235568	0.207046	0.141589	0.214254
Kirengeshoma	2	23.5744	1610.99	15.983	0.0294025	0.0171994	0.00404295	0.0278641
Klasea	56	5.4065	266.614	3.47727	0.744539	0.619607	0.346213	1.64257
Kleinhovia	1	24.3296	1475.59	17.4771	0	0	0	0.0336835
Knema	97	4.144	1366.97	16.9478	1.10394	0.939146	0.569704	0.127863
Knoxia	15	40.4287	1358.61	17.4367	0.0669834	0.0514348	0.0216546	0.0443715
Kobresia	2054	19	576.757	2.80167	0.40145	0.364994	0.280491	0.666689
Kochia	34	25.671	240.157	4.92868	0.137367	0.111495	0.0568196	0.16155
Koeleria	189	9.7431	349.854	-0.300926	0.537996	0.467395	0.306441	2.70777
Koelpinia	270	10.1715	231.64	3.20333	0.350306	0.307166	0.20828	0.0729504
Koelreuteria	12	42.7389	1547.66	15.1505	0.0581416	0.0437962	0.0173598	0.0616005
Koenigia	860	65.3363	401.342	0.307273	0.103418	0.0928266	0.068335	0.0528197
Koilodepas	12	24.9172	1531.26	23.975	0.0997266	0.0751209	0.0297761	0.0336309
Kolkwitzia	65	41.3919	789.763	11.2949	0.10085	0.0844732	0.0483544	0.0820958
Kopsia	27	36.4902	1459.46	21.7515	0.0903212	0.0723224	0.0351035	0.0676046
Korthalsella	37	67.3012	1177.81	13.8791	0.0536531	0.0437502	0.022675	0.0118507
Krascheninnikovia	5	41.2149	226.27	2.9247	0.0390499	0.0266557	0.00816385	0.0704711
Krasnovia	1	4.758	441.603	4.17905	0	0	0	0.187829
Kudoacanthus	1	28.4085	2565.89	18.53	0	0	0	0.0213748
Kuhlhasseltia	9	18.5949	1655.59	16.5167	0.118163	0.0865527	0.0316101	0.0482032
Kummerowia	2	8.805	927.157	10.8955	0.078722	0.0460494	0.0108246	0.114837
Kydia	23	3.6312	1271.4	17.4357	0.285819	0.226514	0.106028	0.192471
Kyllinga	1076	32.8129	1315.62	16.0727	0.212752	0.191656	0.142833	0.319687
Lachnoloma	1	12.0327	183.974	4.78308	0	0	0	0.0750784
Lactuca	268	13.1991	665.723	8.29216	0.423589	0.371356	0.251641	0.361959
Lagarosolen	17	13.08	1440.88	18.679	0.216607	0.167984	0.0730513	0.209807
Lagenophora	34	8.2229	1502.93	18.6096	0.428846	0.348077	0.177385	0.0904148
Lagerstroemia	87	27.4693	1466.14	18.1967	0.162578	0.137761	0.0823378	0.218163
Laggera	181	7.71	1262.3	15.6401	0.561308	0.48706	0.317926	0.212399
Lagochilus	46	9.3442	199.56	4.07149	0.409735	0.337857	0.182439	0.551904
Lagopsis	8	4.0134	337.431	4.25182	0.518125	0.374764	0.132214	0.464385
Lagotis	39	36.5024	434.095	0.893734	0.100365	0.0820695	0.042973	0.281883
Lallemantia	5	16.864	373.331	3.79087	0.0954363	0.0651454	0.0199521	0.0521237
Lamium	28	15.0381	767.823	8.50731	0.221584	0.177825	0.0870012	0.177653
Lamprocapnos	1	40.9787	981.451	10.778	0	0	0	0.0170213
Lancea	2	25.2899	604.886	2.3287	0.0274081	0.0160327	0.00376871	0.0373256
Lannea	67	9.8743	1359.77	19.1881	0.425822	0.357125	0.205397	0.0387987
Laportea	59	49.3122	1240.57	14.9097	0.0826882	0.0689727	0.0388732	0.074956
Lappula	146	17.8294	253.028	3.62783	0.279516	0.241022	0.153726	0.605638
Lapsanastrum	4	17.2801	1667.79	16.9556	0.0802249	0.0530258	0.015183	8.07962
Lasia	3	68.3991	1417.35	18.1736	0.0160618	0.0101339	0.00266555	0.012819
Lasianthus	352	29.1101	1547.85	18.8262	0.0972978	0.0858432	0.0595089	0.356145
Lasiocaryum	7	21.3715	535.99	1.97728	0.0910516	0.0648665	0.0219921	0.110117
Lasiococca	5	10.8932	1453.14	21.49	0.147747	0.100853	0.0308883	0.0328052
Lathraea	121	28.6276	886.002	11.9279	0.167523	0.143598	0.0895971	0.0356342
Lathyrus	367	20.6414	621.671	6.44243	0.286093	0.252644	0.175715	0.289654
Launaea	75	12.0931	830.763	13.4394	0.357021	0.300798	0.175987	0.310443
Laurocerasus	91	14.8964	1413.31	17.5932	0.302815	0.257018	0.154573	0.766781
Lecanthus	5	47.8821	1057.57	11.2274	0.0336125	0.0229441	0.0070271	0.0476251
Ledum	1458	44.0508	564.989	0.9765	0.165373	0.149654	0.113242	0.0769114
Leea	72	71.2382	1579.72	17.8717	0.0600333	0.050497	0.0293644	0.136565
Leersia	19	30.4401	1212.71	14.8315	0.096729	0.0756432	0.0338244	0.125423
Leibnitzia	66	17.3812	843.939	8.49224	0.241045	0.202031	0.115924	0.12746
Leiospora	8	23.1567	183.767	2.52355	0.0897987	0.0649521	0.0229147	0.0895468
Lemna	17	35.8819	837.377	9.78231	0.0789594	0.0612349	0.0266293	0.00966408
Leontice	23	19.1253	336.7	5.21316	0.163945	0.129928	0.0608174	0.0577503
Leontopodium	88	7.0678	689.043	5.92453	0.633484	0.537011	0.321476	0.853694
Leonurus	31	4.0134	616.682	6.86153	0.85563	0.690833	0.345416	2.42954
Lepidagathis	642	38.4463	2033.81	19.4886	0.146686	0.130994	0.0947549	0.0732048
Lepidium	634	25.7405	411.659	5.96514	0.20632	0.184206	0.13314	0.304143
Lepidosperma	121	63.561	1634.47	19.3488	0.0754518	0.064676	0.0403541	0.0220889
Lepionurus	2	21.9056	1484.27	18.402	0.0316425	0.0185097	0.00435095	0.0237724
Lepironia	1	59.4269	1903.28	21.1444	0	0	0	0.0127948
Lepisanthes	62	13.4236	1545.1	20.919	0.307454	0.257009	0.146019	0.262345
Lepistemon	29	10.2496	1575.59	20.9256	0.328529	0.26421	0.130249	0.10609
Leptaleum	1	13.9145	188.696	3.58382	0	0	0	0.0655076
Leptaspis	5	62.3543	2679.93	19.56	0.0258112	0.0176189	0.00539614	0.0104868
Leptochloa	41	16.522	1178.99	15.7197	0.224765	0.184271	0.0974118	0.138409
Leptodermis	48	7.4606	887.184	8.66838	0.518886	0.428742	0.233288	0.555808
Leptomischus	7	25.977	1274.46	17.8502	0.074909	0.0533662	0.0180931	0.078507
Leptopus	10	35.1413	1291.65	17.4886	0.0655236	0.0485112	0.0182649	0.0722034
Leptopyrum	12	18.9645	321.344	4.50873	0.131029	0.0987003	0.0391224	0.173517
Leptostachya	6	21.1068	1453.9	19.3126	0.0848902	0.0593535	0.0192102	0.0383335
Lepturus	16	11.05	2501.9	18.4733	0.250913	0.193671	0.0829222	0.0847849
Lepyrodiclis	39	33.2465	169.844	4.29065	0.110194	0.0901067	0.0471814	0.066103
Lerchea	378	22.0201	1241.89	17.54	0.179662	0.158759	0.11067	0.0356041
Lespedeza	102	8.805	1031.73	12.1582	0.525267	0.447653	0.273361	0.45162
Leucanthemella	2	3.8823	446.533	0.15129	0.17854	0.104439	0.0245499	0.18163
Leucas	118	15.997	1333.06	17.1427	0.298224	0.255421	0.15888	0.3935
Leucomeris	4	15.5783	1212.99	17.1556	0.0889888	0.0588184	0.0168416	0.0641197
Leucosceptrum	1	1.2627	1081.78	11.8503	0	0	0	0.155492
Leucosyke	64	66.542	2526.93	18.96	0.0625001	0.0523164	0.029874	0.0524637
Leucothoe	25	31.3535	1164.66	12.7932	0.102664	0.0818074	0.0390315	0.0452803
Leycesteria	9	14.1583	1100	9.99619	0.15519	0.113675	0.0415153	0.181851
Leymus	58	8.1617	253.058	2.81237	0.4975	0.414667	0.233053	0.423734
Libanotis	45	3.7891	413.389	6.18052	1.00464	0.827504	0.445066	0.919583
Licuala	157	6.2081	1450.88	20.6191	0.814459	0.70383	0.452538	0.208446
Ligularia	292	16.2111	785.285	7.25516	0.350177	0.30763	0.210012	0.984007
Ligulariopsis	1	3.5085	738.504	9.47375	0	0	0	0.290594
Ligusticum	227	8.2763	797.587	7.27609	0.65548	0.57226	0.381964	2.47304
Ligustrum	46	8.3642	1352.21	15.4446	0.457741	0.377442	0.203815	0.683723
Lilium	227	9.4428	990.196	10.3284	0.574507	0.501567	0.334779	0.556735
Limnophila	76	30.4821	1419.64	17.4122	0.142075	0.119764	0.0702073	0.267094
Limonium	520	39.8165	384.239	5.03423	0.157066	0.139706	0.0996673	0.249857
Limosella	25	42.432	561.463	2.55314	0.0758596	0.0604485	0.0288409	0.0187183
Linaria	488	69.1109	464.622	4.73321	0.0895708	0.0795709	0.0565179	0.194256
Lindelofia	164	11.4666	218.248	3.87046	0.444758	0.384839	0.24861	0.234066
Lindenbergia	34	61.9871	1296.31	17.2369	0.0568886	0.0461741	0.0235309	0.0334042
Lindera	109	6.4262	1294.38	15.045	0.730035	0.623593	0.384068	0.479962
Lindernia	267	77.5167	1462.47	17.8564	0.072078	0.0631843	0.0428013	0.256994
Linnaea	65	41.3919	415.335	1.92472	0.10085	0.0844732	0.0483544	0.032664
Linum	350	54.1874	405.546	3.62479	0.108105	0.0953661	0.0660806	0.091824
Liparis	919	7.988	1474.68	15.7015	0.854192	0.767555	0.567157	1.29255
Lipocarpha	1076	4.64	1459.71	18.3443	0.212752	0.191656	0.142833	0.434772
Liquidambar	18	14.1477	1370.99	16.4742	0.2043	0.159128	0.0702059	0.137342
Liriodendron	5	26.4054	1277.57	15.8323	0.0609511	0.0416056	0.0127426	0.0152592
Liriope	6	6.3872	1132.07	13.6508	0.280523	0.196136	0.0634809	0.477082
Lithocarpus	343	37.3867	1447.1	17.799	0.156145	0.137683	0.095249	0.529721
Lithospermum	185	15.3086	833.628	10.6702	0.29695	0.257829	0.168674	0.21574
Litsea	651	4.8523	1418.99	16.2176	1.33514	1.19261	0.863437	0.917212
Littledalea	4	12.9208	322.03	-1.31452	0.107292	0.0709159	0.0203056	0.171071
Litwinowia	1	28.153	231.677	3.88913	0	0	0	0.0344741
Livistona	32	6.2081	1542.95	20.0599	0.55826	0.451565	0.227282	0.222567
Lloydia	7	15.29	757.149	5.89098	0.127267	0.0906667	0.0307393	0.187169
Lobelia	455	73.4734	1242.06	15.7528	0.0832995	0.0738954	0.0522271	0.199791
Loeseneriella	33	14.4559	1366.66	19.3289	0.241874	0.19599	0.0992733	0.130159
Lolium	749	15.9176	394.367	3.29317	0.415813	0.37235	0.271906	0.151515
Lomatogoniopsis	3	18.349	995.917	6.41333	0.0598731	0.0377757	0.00993632	0.144601
Lomatogonium	29	15.0588	633.789	4.15742	0.22361	0.179832	0.0886526	0.272243
Lonicera	365	17.984	888.477	9.53394	0.328064	0.289673	0.201383	0.419025
Lophatherum	2	29.7679	1410.51	17.0596	0.0232851	0.0136209	0.00320178	0.0438627
Loranthus	463	52.9273	1374	13.8663	0.115965	0.10291	0.0728243	0.106288
Loropetalum	29	16.6948	1433.9	18.3119	0.201697	0.162209	0.0799651	0.0977967
Lotus	328	65.808	758.742	8.38002	0.088029	0.0775424	0.0534509	0.0690247
Loxocalyx	3	16.93	1249.18	14.7756	0.0648915	0.0409419	0.0107691	0.103229
Loxostigma	7	7.4518	1255.88	16.4367	0.261133	0.186035	0.0630725	0.336009
Luculia	4	62.0246	1134.54	13.3056	0.0223507	0.014773	0.00423	0.0409773
Ludisia	1	16.922	1413.15	18.52	0	0	0	0.0502277
Ludwigia	124	61.469	1420.86	16.9059	0.0784181	0.0672724	0.0420987	0.0868021
Luisia	42	11.74	1592.59	17.1533	0.31837	0.261333	0.138777	1.47752
Lumnitzera	6	29.8985	1597.33	22.7941	0.0599281	0.0419005	0.0135614	0.0270894
Luvunga	11	14.0444	1418.96	21.21	0.170737	0.127578	0.049354	0.0600097
Luzula	130	75.315	841.807	6.3727	0.064629	0.0555275	0.0349451	0.212903
Lychnis	1579	54.6373	783.12	7.95161	0.13479	0.122115	0.0927507	0.129205
Lycianthes	188	11.2362	1250.44	14.9573	0.466033	0.404817	0.265269	0.356137
Lycium	216	14.0663	459.003	7.29801	0.382139	0.33319	0.221346	0.291219
Lycopus	22	23.9186	864.872	8.67609	0.129232	0.102111	0.0473022	0.101082
Lycoris	121	14.529	1262.02	15.8824	0.330084	0.282943	0.17654	0.712427
Lyonia	59	47.7079	1071.75	12.2832	0.0854688	0.0712921	0.0401804	0.0740326
Lysidice	3	12.2924	1429.32	19.2166	0.0893733	0.0563883	0.0148321	0.0460006
Lysimachia	422	40.2324	1225.4	14.6348	0.150252	0.133082	0.0935446	0.379108
Lysionotus	62	57.3331	1214.89	14.208	0.0719852	0.0601744	0.0341878	0.364638
Lythrum	101	21.2709	522.809	6.62049	0.216969	0.184845	0.112731	0.0372833
Maackia	11	34.6943	1337.9	15.0585	0.069115	0.0516442	0.0199787	0.114734
Macaranga	319	15.0177	1567.97	18.2737	0.383893	0.337946	0.232421	0.26333
Machaerina	121	63.561	1713.75	22.6633	0.0754518	0.064676	0.0403541	0.063613
Machilus	116	4.1047	1406	17.2674	1.15808	0.991309	0.615326	1.31759
Mackaya	243	21.3353	1580.94	16.12	0.215954	0.188866	0.12686	0.0534511
Macleaya	2	40.8397	1066.09	13.5549	0.0169724	0.00992821	0.00233376	0.0324979
Maclura	15	43.5742	1351.93	15.4025	0.062148	0.0477219	0.0200914	0.117693
Macropanax	21	6.5287	1340.46	17.816	0.466329	0.367285	0.168274	0.279712
Macrosolen	47	59.1567	1443.22	18.8225	0.0650839	0.0537226	0.0291221	0.0500151
Macrotyloma	27	18.2717	2679.93	19.56	0.180379	0.144434	0.0701048	0.0368004
Maddenia	91	14.8964	1044.96	10.249	0.302815	0.257018	0.154573	0.75424
Madhuca	585	6.8678	1525.96	21.446	0.67737	0.603863	0.434204	0.28381
Maesa	256	74.7097	1349.14	16.4852	0.074223	0.0649973	0.0438651	0.21391
Magnolia	251	5.4175	1328.18	23.95	1.01993	0.892715	0.601402	0.148656
Maharanga	10	13.0497	763.386	7.86813	0.176447	0.130635	0.0491853	0.183005
Mahonia	76	86.8133	1231.17	14.6172	0.0498856	0.0420518	0.0246514	0.429652
Maianthemum	38	12.31	923.563	8.49044	0.295498	0.241301	0.125716	0.693251
Malaisia	18	33.0024	1612.68	21.6144	0.0875807	0.068216	0.0300963	0.085842
Malania	1	46.1513	1313.06	19.0614	0	0	0	0.0118076
Malaxis	919	23.6856	1703.37	13.097	0.288077	0.258859	0.191274	0.0662615
Malcolmia	43	12.1395	211.942	3.33654	0.309832	0.254627	0.135809	0.194003
Malleola	82	10.34	1584.84	21.61	0.426182	0.360319	0.213566	0.178481
Mallotus	123	10.1056	1399.26	17.7898	0.47619	0.408401	0.255325	0.371958
Malus	239	3.3928	877.139	9.18202	1.61414	1.41107	0.94637	1.63156
Malva	235	8.4668	635.735	8.09991	0.644823	0.563458	0.377307	0.13544
Mammea	43	33.4304	1469.8	18.81	0.112508	0.092462	0.0493162	0.0142098
Mandragora	11	18.01	751.603	4.37819	0.133142	0.0994869	0.0384868	0.0252051
Mangifera	267	20.0975	1401.73	18.5368	0.278007	0.243704	0.165086	0.111683
Manglietia	13	5.73	1375.63	17.0942	0.447635	0.3396	0.137602	1.19536
Manilkara	585	1.7956	1548.15	22.6557	0.67737	0.603863	0.434204	0.111936
Mannagettaea	3	58.3817	535.756	2.67733	0.0188178	0.0118727	0.00312292	0.0288445
Maoutia	64	66.542	1936.73	17.232	0.0625001	0.0523164	0.029874	0.0395149
Mapania	154	59.4269	1500.33	20.356	0.0847588	0.0732039	0.046968	0.0293362
Mappianthus	3	57.4498	1502.58	18.9427	0.019123	0.0120653	0.00317358	0.0136311
Margaritaria	16	29.2335	1768.53	19.9587	0.0948429	0.073206	0.0313439	0.0165138
Markhamia	50	11.1802	1403.05	19.4462	0.194576	0.161085	0.0882824	0.0720672
Marmoritis	5	9.9918	339.343	-1.87598	0.161076	0.109951	0.0336748	0.287289
Marrubium	51	15.0381	364.088	4.7605	0.261458	0.216656	0.119148	0.0647025
Marsdenia	332	20.6449	1340.33	16.1343	0.28119	0.247761	0.170953	0.26556
Mastixia	22	41.2001	1319.29	16.6606	0.0750251	0.0592801	0.0274611	0.0758121
Matricaria	465	10.8616	604.835	2.20977	0.565482	0.501863	0.355254	0.279444
Matthiola	77	24.0873	279.785	3.8175	0.180336	0.152095	0.0893318	0.0376104
Mayodendron	18	20.1054	1349.04	18.7812	0.143761	0.111974	0.0494022	0.0999336
Maytenus	305	23.5596	1463.46	19.8717	0.242802	0.21352	0.146302	0.119647
Mazus	47	24.6068	1317.89	14.0469	0.156467	0.129153	0.0700118	0.564229
Meconopsis	82	27.7172	753.95	5.50841	0.158989	0.134418	0.0796716	0.393098
Mecopus	1	8.4354	1498.89	21.5925	0	0	0	0.064817
Medicago	315	29.7069	471.434	4.55896	0.193644	0.170418	0.117083	0.220086
Medinilla	523	8.8922	1615.89	18.4623	0.703941	0.626205	0.446915	0.69424
Meeboldia	3	9.3586	843.751	8.19015	0.117391	0.0740653	0.0194817	0.184995
Meehania	15	15.546	1206.42	13.5124	0.174196	0.133761	0.0563147	0.201537
Megacarpaea	634	31.272	471.272	5.22082	0.20632	0.184206	0.13314	0.151932
Megadenia	1	28.2147	496.207	0.128542	0	0	0	0.0334877
Meiogyne	15	13.59	1614.13	23.67	0.199268	0.153013	0.0644201	0.0352275
Melampyrum	102	48.3653	1200.94	13.8	0.0956258	0.0814961	0.049766	0.0456455
Melanolepis	2	19.1588	2501.9	18.4733	0.036179	0.0211634	0.00497475	0.0409054
Melanosciadium	3	1.2305	1097.28	11.6225	0.892818	0.563305	0.148169	0.400559
Melanoseris	28	11.9058	895.465	9.18734	0.279881	0.224609	0.10989	2.24124
Melanthera	60	3.8606	1712.85	20.5004	1.06055	0.885284	0.500316	0.191429
Melastoma	713	25.1019	1502.58	18.891	0.261713	0.234155	0.170483	0.555175
Melia	133	50.2737	1205.05	15.4257	0.0972745	0.083636	0.0527759	0.0294519
Melica	101	7.2016	541.96	3.60571	0.640847	0.545966	0.332967	0.784656
Melicope	340	35.3697	1765.26	16.4768	0.164801	0.145286	0.100439	0.140026
Melilotus	114	14.7069	529.178	6.49562	0.322039	0.275502	0.170641	0.156853
Meliosma	213	84.0923	1345.54	15.7206	0.0637549	0.0555679	0.0368654	0.256488
Melissa	7	25.6228	839.473	6.36448	0.0759445	0.0541039	0.0183432	0.0815167
Melliodendron	28	23.6985	1430.43	17.591	0.140608	0.11284	0.0552074	0.214351
Melocalamus	318	2.5429	1337.97	15.7166	2.26594	1.99459	1.37142	2.57356
Melochia	167	20.239	1417.05	17.2258	0.147306	0.127528	0.0825437	0.0452274
Melodinus	27	35.1806	1360.27	18.1604	0.0936834	0.0750146	0.0364102	0.28433
Memecylon	498	77.5272	1673.28	19.2548	0.0801087	0.0711938	0.0506393	0.161616
Menispermum	20	6.192	768.612	8.58461	0.483807	0.379744	0.171949	0.0302732
Mentha	223	10.9543	509.57	5.61759	0.493612	0.430744	0.287024	0.279511
Mercurialis	15	28.6915	1345.6	16.0454	0.0943851	0.0724759	0.0305132	0.0269018
Merremia	2367	17.0238	1328.35	16.6943	0.456383	0.415692	0.321349	0.294815
Merrilliopanax	5	9.9945	1098.01	11.1543	0.161032	0.109922	0.0336657	0.173876
Mertensia	127	18.4076	361.929	2.42683	0.263162	0.225933	0.141793	0.251417
Mesua	27	7.3196	1364.67	18.1452	0.450276	0.360547	0.175001	0.0257421
Metadina	94	5.4197	1446.69	18.1697	0.458599	0.389701	0.235406	0.293129
Metaeritrichium	1	5.0358	324.587	-3.22329	0	0	0	0.0858133
Metapanax	21	6.5287	1123.42	13.8005	0.466329	0.367285	0.168274	0.36908
Metaplexis	806	15.1085	986.507	11.79	0.442935	0.397139	0.291267	0.116549
Michelia	21	2.3798	1401.81	17.1393	1.27932	1.0076	0.461641	1.32487
Micholitzia	561	14.8894	1354.53	18.4917	0.425116	0.378682	0.271539	0.159545
Microcarpaea	263	55.4296	1627.2	19.4245	0.100527	0.0880902	0.059593	0.0728304
Microcaryum	7	21.3715	837.008	5.574	0.0910516	0.0648665	0.0219921	0.185271
Microchloa	6	11.4814	1006.44	11.5075	0.156058	0.109112	0.035315	0.0797938
Microcos	417	11.8505	1499.19	20.6265	0.5091	0.450811	0.316599	0.680792
Microdesmis	11	111.941	1501	20.4005	0.021421	0.0160063	0.00619206	0.00878426
Microglossa	17	8.1161	1444.71	18.7357	0.349086	0.270724	0.11773	0.177391
Microgynoecium	1	25.7445	322.368	-1.62333	0	0	0	0.0291482
Micromelum	75	9.4525	1377.07	18.4248	0.244435	0.205943	0.12049	0.0622923
Micromeria	430	12.65	984.183	9.62933	0.479351	0.42474	0.298966	0.111808
Microstachys	41	19.901	1605.79	20.7529	0.186602	0.152983	0.0808722	0.0503763
Microstegium	78	12.5251	1382.91	15.8045	0.347838	0.293515	0.172719	0.935527
Microstigma	6	16.2614	147.639	7.5188	0.110185	0.0770391	0.0249342	0.0662197
Microthlaspi	3	16.1758	303.578	-0.75	0.067917	0.0428509	0.0112713	0.0318415
Microtis	20	51.7359	1554.89	17.7023	0.0579043	0.0454496	0.0205797	0.0174333
Microtoena	26	25.7053	1138.35	13.6872	0.126748	0.101251	0.0487356	0.404237
Microtropis	94	63.8559	1431.32	17.6115	0.0711492	0.06046	0.036522	0.38274
Microula	36	21.294	643.817	2.88706	0.168288	0.137023	0.0706339	0.302586
Mikania	520	17.192	1718	20.9291	0.363764	0.323558	0.230828	0.0519826
Milium	15	8.2428	840.753	8.01235	0.328535	0.252274	0.10621	0.105986
Miliusa	51	13.0612	1438.32	18.8411	0.301031	0.249448	0.137182	0.284381
Millettia	256	45.6894	1407.04	18.1955	0.121367	0.106281	0.0717266	0.178351
Millingtonia	8	15.0369	1279.93	17.9333	0.138289	0.100026	0.0352884	0.0343333
Mimulus	263	55.4296	953.6	10.3516	0.100527	0.0880902	0.059593	0.0589689
Minuartia	231	46.8426	442.1	4.03844	0.116185	0.10148	0.0678454	0.12335
Miscanthus	21	2.9126	1106.12	13.745	1.04529	0.823283	0.377193	1.03185
Mischocarpus	30	16.5401	1521.54	21.9499	0.205633	0.165709	0.0822835	0.126702
Mitchella	2	19.3066	1617.01	16.1825	0.0359021	0.0210014	0.00493666	0.0361667
Mitella	50	42.731	1523.62	9.15629	0.09155	0.0757922	0.0415378	0.0487126
Mitragyna	7	8.58	1374.38	17.5	0.226796	0.161573	0.054779	0.13691
Mitrasacme	83	27.6116	1505.51	17.9239	0.160036	0.135366	0.0803721	0.0567813
Mitreola	15	29.6718	1261.45	17.8039	0.0912668	0.0700814	0.0295051	0.0871121
Mitrephora	147	3.7742	1425.7	20.2662	0.379529	0.32733	0.208934	0.456016
Mnesithea	6	32.5168	1558.89	19.348	0.0551026	0.0385266	0.0124694	0.0715058
Moehringia	53	37.7708	565.283	5.88255	0.105115	0.0872589	0.0483058	0.0413595
Molinia	2	4.893	1721.55	16.9	0.141661	0.0828664	0.0194789	0.0507963
Mollugo	77	87.2581	1186	16.5999	0.0497811	0.0419853	0.0246597	0.0303922
Momordica	108	26.5541	1325.79	16.2412	0.176324	0.150568	0.0926256	0.0577236
Moneses	3	32.5441	423.555	5.72752	0.0337576	0.0212987	0.00560229	0.0192628
Monimopetalum	1	47.8176	1628.16	16.773	0	0	0	0.0155915
Monochasma	9	50.3357	1413.11	16.5776	0.0436514	0.0319741	0.0116773	0.080338
Monochoria	7	105.208	1598.96	23.9833	0.0184959	0.0131767	0.00446738	0.00905631
Monomeria	1944	29.0958	1267.57	14.4233	0.260261	0.236456	0.181282	0.661001
Monotropa	10	88.1977	935.5	9.8188	0.0261071	0.0193287	0.00727744	0.0164621
Morina	27	40.5379	623.303	2.63004	0.0813026	0.065101	0.0315984	0.633486
Morinda	119	16.8152	1478.8	19.0672	0.284214	0.243491	0.151616	0.540794
Morus	106	35.1725	1002.53	11.9587	0.132588	0.113148	0.0694391	0.224752
Mosla	21	27.3332	1368.19	15.5801	0.111386	0.0877283	0.0401933	0.246238
Mouretia	4	16.2907	1714.3	21.938	0.0850973	0.0562462	0.0161052	0.0475955
Mucuna	131	9.7101	1517.67	18.3139	0.502075	0.431474	0.271785	0.415966
Muhlenbergia	175	13.633	989.727	10.1252	0.378844	0.328419	0.213625	0.591772
Mukdenia	2	5.3491	785.133	5.26833	0.129582	0.0758006	0.017818	0.0640979
Mukia	80	15.8836	1447.66	19.021	0.275884	0.233027	0.137629	0.0873921
Munronia	7	21.4162	1300.4	18.7921	0.0908616	0.0647311	0.0219462	0.0517451
Murdannia	56	51.7298	1403.33	18.0927	0.0778149	0.0647577	0.0361842	0.137387
Murraya	24	49.9315	1572.02	19.4427	0.0636483	0.0505839	0.0239112	0.0814977
Musa	71	28.3213	1609.89	16.2734	0.150511	0.126531	0.0734232	0.186577
Mussaenda	198	34.8923	1367.21	18.088	0.15156	0.131839	0.0868425	0.813395
Mycaranthes	39	10.7998	1411.94	17.4605	0.339225	0.277388	0.145245	0.375883
Mycetia	55	14.3598	1340.91	16.7082	0.279066	0.232051	0.12927	0.360124
Myosotis	323	17.9017	392.164	4.40072	0.322743	0.284196	0.195655	0.113142
Myriactis	742	9.3908	1321.28	12.224	0.703811	0.630143	0.459899	0.782084
Myrica	81	87.3925	1321.02	16.636	0.0502841	0.042493	0.025142	0.0391679
Myricaria	17	37.9681	441.101	3.87897	0.0746209	0.0578703	0.0251662	0.153058
Myrioneuron	55	14.3598	1305.68	17.2092	0.279066	0.232051	0.12927	0.296487
Myriophyllum	91	21.5682	1304.78	16.77	0.209144	0.177513	0.106758	0.0173736
Myriopteron	2	7.5914	1167.6	16.6319	0.0913069	0.0534111	0.012555	0.0521486
Myripnois	2	5.83	551.676	8.44585	0.118893	0.069548	0.0163482	0.0573735
Myristica	481	4.144	1343.07	17.845	1.49032	1.32355	0.939146	0.0313485
Myrsine	294	17.5798	1340.11	16.9764	0.323302	0.284066	0.194038	0.270857
Mytilaria	1	17.6485	1408.32	18.9472	0	0	0	0.0246207
Myxopyrum	5	30.5854	1443.11	23.87	0.0526211	0.0359195	0.0110011	0.0196243
Nabalus	28	9.7273	755.534	5.97838	0.342562	0.274912	0.134501	0.112754
Nandina	4	62.1087	1230.59	15.4947	0.0223205	0.014753	0.00422428	0.0129251
Nannoglottis	11	19.5653	701.898	3.92401	0.122559	0.0915784	0.0354274	0.521182
Nanocnide	2	41.5374	1224.5	14.6108	0.0166873	0.00976145	0.00229456	0.0276989
Nanophyton	10	33.3098	215.913	4.13524	0.0691264	0.0511786	0.0192692	0.0266932
Naravelia	724	21.5493	1425.14	19.6298	0.305569	0.273467	0.19929	0.33175
Narcissus	121	14.529	1269.38	17.2429	0.330084	0.282943	0.17654	0.0319828
Nardostachys	2	35.1158	683.449	3.78388	0.0197389	0.0115465	0.00271417	0.0264518
Natsiatopsis	1	50.2406	1555.55	19.55	0	0	0	0.017467
Natsiatum	3	50.4005	1322	13.5733	0.0217976	0.0137528	0.00361746	0.0174426
Nauclea	94	5.4197	1447.41	19.8283	0.458599	0.389701	0.235406	0.161875
Nayariophyton	61	10.9702	1357.76	18.1183	0.374731	0.313029	0.177381	0.189761
Neanotis	31	24.7479	1524.61	16.9229	0.138759	0.112033	0.0560166	0.484519
Neillia	50	45.2403	940.618	9.42571	0.0864721	0.0715884	0.0392339	0.998349
Nelsonia	5	49.3002	1387.3	18.0678	0.0326457	0.0222841	0.00682497	0.0164882
Nemosenecio	6	2.0661	1245.13	14.9798	0.867218	0.606342	0.196247	0.845436
Neoalsomitra	36	36.0096	1457.3	16.49	0.0995157	0.0810276	0.0417688	0.54042
Neocinnamomum	5	60.7217	1202.66	15.5616	0.0265052	0.0180926	0.00554122	0.125496
Neofinetia	3	11.16	1239.24	13.6123	0.098442	0.06211	0.0163371	0.193605
Neogyna	1	3.8123	1287.34	14.4023	0	0	0	0.178963
Neohymenopogon	3	12.9731	1088.09	13.7429	0.0846839	0.0534296	0.0140538	0.119017
Neolamarckia	2	7.7258	1264.87	15.362	0.0897185	0.052482	0.0123366	0.104193
Neolitsea	103	5.2779	1613.89	17.682	0.878139	0.748639	0.457741	1.00295
Neonauclea	94	5.6827	1694.68	17.9241	0.458599	0.389701	0.235406	0.367894
Neopallasia	190	3.9158	306.042	3.35255	1.33996	1.16429	0.763757	0.207753
Neoshirakia	1	19.901	1427.29	16.7697	0	0	0	0.071959
Neotorularia	19	17.8972	275.579	2.50848	0.16452	0.128656	0.0575296	0.190456
Neottia	123	40.4893	1309.1	10.6286	0.118851	0.101931	0.0637259	0.141688
Neottianthe	57	19.7106	842.147	6.26115	0.205121	0.170837	0.0957388	0.434775
Nepenthes	217	81.2197	1636.32	21.1989	0.0662388	0.0577612	0.0383891	0.0101813
Nepeta	288	9.9918	497.747	2.97838	0.566761	0.497736	0.339393	0.517999
Nephelaphyllum	16	13.8316	1538.86	20.8408	0.200453	0.154723	0.0662462	0.0827274
Nephelium	87	7.6858	1527.5	22.3435	0.58106	0.492361	0.294278	0.119943
Nertera	11	43.2472	1642.12	16.6522	0.0554463	0.0414306	0.0160276	0.0581052
Nervilia	69	44.2816	1932.67	17.0567	0.0956177	0.0802895	0.0463877	0.0917507
Neslia	3	10.7858	417.102	1.25158	0.101857	0.0642648	0.0169039	0.0792406
Neuropeltis	47	51.4671	1561.72	20.4513	0.0748079	0.0617492	0.0334732	0.0334697
Neuwiedia	9	61.486	1538.14	21.2908	0.0357354	0.0261757	0.00955968	0.0169692
Neyraudia	4	27.9281	1400.69	16.4131	0.049638	0.0328089	0.00939428	0.145722
Nitraria	18	82.4887	162.077	3.42226	0.0350396	0.0272921	0.0120411	0.363892
Nogra	7	22.8981	1384.2	19.2692	0.0849813	0.0605419	0.0205259	0.0371054
Nomocharis	227	9.4428	977.759	9.70782	0.574507	0.501567	0.334779	0.301056
Nonea	147	23.8549	164.679	4.84547	0.209199	0.180427	0.115166	0.0589081
Nothaphoebe	31	4.1047	1867.97	16.436	0.836599	0.675467	0.337733	0.174226
Nothapodytes	10	63.2889	1491.55	16.7429	0.0363821	0.026936	0.0101417	0.0616424
Notholirion	4	15.2039	893.366	7.4001	0.0911802	0.0602668	0.0172564	0.0797755
Nothosmyrnium	2	9.5397	992.658	9.47255	0.0726592	0.0425029	0.0099909	0.122621
Notochaete	1	11.2915	1092.49	10.8005	0	0	0	0.0877409
Notopterygium	7	15.8384	788.535	5.29511	0.12286	0.0875274	0.0296749	0.240151
Notoseris	13	19.8361	1230.24	13.8456	0.129307	0.0980994	0.0397486	0.170309
Nouelia	4	15.5783	1041.15	13.1262	0.0889888	0.0588184	0.0168416	0.0641197
Nyctocalos	5	15.0369	1412.15	17.103	0.107033	0.0730611	0.0223764	0.0582204
Nymphaea	185	34.8468	836.415	12.3833	0.149809	0.130072	0.0850946	0.00714285
Nypa	1	51.8395	1579.35	23.97	0	0	0	0.0139114
Nyssa	11	33.9001	1394.29	17.483	0.0707342	0.0528541	0.0204468	0.149843
Oberonia	329	23.283	1631.31	17.692	0.248939	0.219299	0.151203	0.441002
Oberonioides	919	23.6856	1781.19	16.8053	0.288077	0.258859	0.191274	0.0528804
Ochna	234	52.2494	1575.39	22.7483	0.104409	0.0912247	0.0610624	0.0225018
Ocimum	131	15.3409	927.346	11.4767	0.317791	0.273104	0.172028	0.1094
Odontites	84	36.5961	372.712	4.0932	0.121073	0.102456	0.0609358	0.0232325
Odontochilus	52	17.1442	1605.98	15.0865	0.230471	0.191152	0.105475	0.376867
Oenanthe	96	9.6846	1076.16	11.8581	0.4713	0.400798	0.242795	0.247541
Oenothera	468	14.3438	1105.02	12.0515	0.42865	0.380475	0.26945	0.202316
Ohwia	2	18.1874	1367.32	16.7726	0.0381114	0.0222937	0.00524045	0.0390917
Olax	114	103.473	1481.76	21.0698	0.0457725	0.039158	0.0242538	0.0252703
Olea	36	6.9963	1393.74	18.5156	0.512202	0.417045	0.214982	0.595032
Olgaea	20	4.417	273.497	3.97399	0.678228	0.532347	0.241048	0.450008
Oligochaeta	7	5.6245	193.991	3.057	0.34597	0.246474	0.0835636	0.1404
Oligomeris	7	14.0931	766.884	5.776	0.138075	0.0983669	0.0333499	0.0182186
Oligostachyum	18	2.7458	1618.14	19.5194	1.05265	0.819904	0.361735	0.998187
Olimarabidopsis	3	14.3853	194.04	3.54833	0.0763705	0.0481844	0.0126742	0.0613735
Omphalogramma	13	50.5387	934.84	7.76582	0.0507522	0.0385034	0.0156011	0.200216
Omphalotrigonotis	2	10.8082	1560.52	16.3573	0.0641316	0.0375146	0.00881832	0.0652239
Omphalotrix	511	36.5961	511.64	2.3791	0.170411	0.151524	0.107969	0.0405342
Onobrychis	302	17.6204	224.749	3.17322	0.32408	0.28493	0.19507	0.0955845
Ononis	281	33.441	191.403	4.66367	0.168606	0.147985	0.100694	0.0387605
Onopordum	131	7.529	219.339	3.76187	0.647523	0.556469	0.350519	0.0835678
Onosma	377	13.0497	704.418	6.36675	0.454589	0.401676	0.279949	0.557342
Operculina	2367	9.8329	1497.88	19.4918	0.456383	0.415692	0.321349	0.0933804
Ophiopogon	70	6.3872	1318.44	16.5675	0.665158	0.558857	0.323594	1.13439
Ophiorrhiza	378	22.0201	1347.2	16.7447	0.179662	0.158759	0.11067	0.708168
Ophiuros	5	4.9663	1483.58	18.081	0.324072	0.221213	0.0677511	0.136407
Ophrestia	16	43.8577	1443.11	23.87	0.0632178	0.0487957	0.0208924	0.0207625
Opilia	16	21.8427	1347.68	17.8943	0.126934	0.0979763	0.0419495	0.0569635
Opisthopappus	190	4.4007	647.344	12.647	1.19232	1.036	0.679601	0.189989
Opithandra	3	54.1896	1540.45	18.5549	0.0202735	0.0127911	0.00336451	0.0979568
Oplismenus	12	9.0228	1353.1	16.9561	0.275403	0.207452	0.0822292	0.442166
Oplopanax	3	10.3	863.4	5.98588	0.106661	0.0672958	0.0177011	0.0696355
Orchidantha	17	83.5001	1639.49	22.8171	0.0339307	0.026314	0.0114432	0.0180282
Orchis	84	22.1698	205.92	2.3	0.199858	0.169127	0.100588	0.0387922
Oreocharis	67	4.1566	1297.11	15.5259	1.01157	0.848376	0.487934	0.8173
Oreocnide	14	45.789	1506.85	18.6542	0.0576352	0.0440041	0.0181902	0.406653
Oreoloma	6	16.2614	154.068	3.60891	0.110185	0.0770391	0.0249342	0.161582
Oreomyrrhis	7	6.5827	2501.9	18.4733	0.29561	0.210597	0.0713998	0.0836808
Oreorchis	24	23.6544	932.621	7.81831	0.134354	0.106776	0.0504736	0.205808
Oreosolen	565	27.0395	290.48	-2.43467	0.234354	0.208785	0.149783	0.145071
Oresitrophe	1	5.3491	644.299	9.01426	0	0	0	0.0640979
Origanum	430	12.65	923.896	11.3243	0.479351	0.42474	0.298966	0.10012
Orinus	6	17.4107	392.856	0.162034	0.102911	0.0719536	0.0232883	0.318221
Orixa	1	23.0085	1208.72	15.2654	0	0	0	0.0271856
Ormosia	148	68.6659	1551.93	19.5034	0.0727757	0.0627793	0.0401023	0.586026
Ornithoboea	215	48.6996	1347.47	18.2503	0.0991083	0.0864028	0.0573738	0.196805
Ornithochilus	5	16.434	1470.14	17.1679	0.0979334	0.06685	0.0204742	0.112918
Orobanche	553	58.3817	442.832	5.11	0.108174	0.0963319	0.0690099	0.295684
Orophea	147	8	1369.16	20.6377	0.379529	0.32733	0.208934	0.222599
Orostachys	28	29.9871	527.59	5.62514	0.111121	0.0891766	0.0436299	0.178692
Oroxylum	5	15.0369	1335.83	18.0879	0.107033	0.0730611	0.0223764	0.0677354
Orthilia	101	47.7383	390.685	2.95653	0.0966754	0.0823621	0.05023	0.0207366
Orthosiphon	46	15.3409	1335.98	17.9873	0.249571	0.20579	0.111124	0.222778
Orychophragmus	3	19.4714	1169.06	14.717	0.0564218	0.0355982	0.00936356	0.0727314
Oryza	20	30.4401	1481.82	19.1077	0.098414	0.077246	0.0349772	0.0896119
Osbeckia	713	25.1019	1251.37	14.3644	0.261713	0.234155	0.170483	0.102515
Osmanthus	38	6.0993	1463.12	16.3921	0.596394	0.487009	0.253728	0.66535
Osmorhiza	21	12.5937	1045.01	11.014	0.24175	0.190404	0.0872351	0.0668643
Osmoxylon	61	8.6412	2679.93	19.56	0.47573	0.397397	0.22519	0.0840346
Osteomeles	54	25.6632	1321.67	14.2198	0.155436	0.129142	0.0717194	0.772463
Ostericum	6	8.3242	1023.19	9.51054	0.215247	0.150497	0.0487092	0.419438
Ostodes	3	32.0417	1276.35	15.482	0.034287	0.0216327	0.00569013	0.0297129
Ostrya	54	63.6337	1169.14	14.9371	0.0626867	0.0520822	0.0289241	0.059282
Ostryopsis	3	63.6337	659.988	6.57754	0.0172646	0.0108928	0.00286517	0.0251943
Osyris	8	91.3273	1055.35	12.2325	0.0227691	0.0164691	0.00581018	0.0102688
Otochilus	5	5.8959	1199.62	13.014	0.272976	0.186335	0.0570689	0.347181
Ottochloa	3	14.1516	1608.18	20.7817	0.0776317	0.0489801	0.0128835	0.0634436
Oxalis	876	50.1373	966.058	10.2133	0.135136	0.121334	0.0894145	0.0823293
Oxygraphis	7	23.159	744.565	4.71323	0.0840239	0.0598599	0.0202946	0.108959
Oxyria	6	38.9926	755.062	6.56417	0.0459513	0.0321282	0.0103985	0.028072
Oxyspora	135	6.3838	1282.88	15.6756	0.59717	0.513685	0.324709	0.569229
Oxystelma	7	11.0442	1432.68	20.3494	0.176193	0.125522	0.0425566	0.0758127
Oxystophyllum	36	8.676	1531.26	23.975	0.413038	0.336304	0.173361	0.106342
Oxytropis	759	18.2515	298.354	2.76076	0.363367	0.325462	0.237855	0.636405
Pachygone	26	23.3803	1404.44	17.7994	0.139352	0.11132	0.053582	0.114389
Pachypleurum	8	6.7014	521.182	3.04948	0.3103	0.224442	0.0791817	0.764904
Pachypterygium	3	11.7855	219.275	3.84821	0.0932173	0.0588136	0.01547	0.065073
Pachysandra	5	18.8142	1221.02	14.7344	0.0855438	0.0583927	0.017884	0.0332594
Padus	91	14.8964	963.655	9.86637	0.302815	0.257018	0.154573	0.288244
Paederia	36	26.4796	1364.19	17.2639	0.135331	0.110189	0.0568014	0.184818
Paeonia	40	117.282	724.271	7.99301	0.0314529	0.0257534	0.0135505	0.124904
Palaquium	585	1.7956	2526.93	18.96	0.67737	0.603863	0.434204	0.111936
Paliurus	18	37.6705	1262.26	15.4361	0.0767277	0.0597627	0.0263668	0.173785
Panax	24	8.078	1054.27	11.827	0.393421	0.312668	0.147799	0.69457
Pancratium	121	14.529	1939.69	21.985	0.330084	0.282943	0.17654	0.0530467
Pandanus	763	33.9001	1498.75	20.5667	0.195789	0.175381	0.128212	0.0903507
Panderia	62	19.7661	145.572	6.02939	0.208799	0.174541	0.0991645	0.0482898
Panicum	604	15.8702	1586.39	17.1529	0.403497	0.359925	0.25934	0.26668
Panisea	34	17.5418	1262.45	17.5738	0.201026	0.163165	0.0831508	0.123872
Panzerina	8	4.0134	212.677	4.80033	0.518125	0.374764	0.132214	0.525488
Papaver	316	27.7172	319.192	2.14626	0.20766	0.182766	0.125599	0.0641339
Paphiopedilum	99	44.3894	1262.74	15.9631	0.103518	0.0881297	0.0536062	0.286694
Papilionanthe	11	22.6891	1213.92	13.4389	0.105685	0.0789701	0.0305498	0.0604495
Parabaena	16	20.1908	1364.35	16.9406	0.137319	0.105992	0.0453816	0.0320171
Paraboea	292	49.8888	1390.85	18.7905	0.113788	0.0999628	0.0682423	0.326347
Paraderris	15	11.9088	1869.47	21.8214	0.227399	0.174614	0.0735144	0.177301
Parameria	3	9.7929	1463.02	17.015	0.112185	0.0707806	0.0186177	0.0724047
Paramignya	26	14.1566	1474.48	21.1607	0.230147	0.18385	0.0884932	0.0518576
Paranephelium	12	22.6294	1526.05	19.965	0.109809	0.0827155	0.0327864	0.0423179
Paraphlomis	24	18.3864	1575.15	18.0118	0.172848	0.137369	0.0649351	0.871747
Paraprenanthes	16	13.0589	1245.04	15.2894	0.212314	0.163878	0.070166	1.17128
Parapteroceras	267	18.4927	1441.87	21.75	0.302133	0.264853	0.179412	0.118815
Parapteropyrum	34	59.7583	1089.57	7.75167	0.0590104	0.0478963	0.0244086	0.0449333
Paraquilegia	12	18.9645	268.646	2.2054	0.131029	0.0987003	0.0391224	0.104245
Pararuellia	14	25.1181	1226.08	16.4223	0.080244	0.0612658	0.0253257	0.096563
Parasassafras	2	5.3426	1141.18	14.691	0.12974	0.0758928	0.0178397	0.131627
Parasenecio	78	2.8564	1014.75	10.7992	1.52524	1.28704	0.75736	1.4687
Parashorea	281	15.4565	1410.14	19.8664	0.258836	0.227179	0.15458	0.0321449
Parepigynum	1	14.8697	1165.64	16.3372	0	0	0	0.0587447
Parietaria	74	48.206	722.153	8.3305	0.0892848	0.0751844	0.0439003	0.0186004
Paris	29	8.7839	1079.48	12.8971	0.383349	0.308297	0.151983	0.416436
Parnassia	107	66.6283	890.362	8.41843	0.0701328	0.0598692	0.0367862	0.324166
Parochetus	2	47.4708	1002.92	11.816	0.0146015	0.00854136	0.00200776	0.0190668
Parrotia	3	11.5576	1310.12	15.5344	0.0950554	0.0599733	0.015775	0.0584948
Parrya	37	14.559	235.847	1.95108	0.24802	0.202242	0.104819	0.140741
Parsonsia	86	23.7656	1736.32	20.5525	0.187428	0.158749	0.094729	0.106804
Parthenocissus	30	56.8001	1236.7	14.4615	0.0598801	0.0482541	0.0239608	0.119076
Paspalidium	36	6.774	1685.93	18.266	0.529011	0.430731	0.222037	0.274379
Paspalum	381	12.5409	1380.41	16.8661	0.473873	0.418812	0.292129	0.466075
Passiflora	671	43.878	1387.93	18.2905	0.148338	0.132575	0.0961645	0.154873
Patrinia	26	31.3585	824.714	9.1562	0.103898	0.0829979	0.0399497	0.207071
Pauldopia	1	32.2279	1358.31	18.189	0	0	0	0.0248991
Paulownia	9	68.3139	1207.48	14.7459	0.0321637	0.0235595	0.0086042	0.0712289
Pavetta	567	14.9825	1413.42	18.9628	0.423184	0.377038	0.27055	0.553644
Pavieasia	6	22.6294	1360.12	20.0083	0.0791784	0.05536	0.0179176	0.115815
Pecteilis	113	23.5384	1206.67	15.4647	0.200837	0.171764	0.10627	0.159808
Pedicularis	906	41.9226	743.585	5.84962	0.162419	0.145912	0.10773	0.359281
Pegaeophyton	7	11.4158	783.841	5.41106	0.170458	0.121436	0.0411713	0.160385
Peganum	18	82.4887	257.494	5.92817	0.0350396	0.0272921	0.0120411	0.0327318
Pegia	11	36.6052	1357.15	17.8015	0.065507	0.0489482	0.0189358	0.0417328
Pelatantheria	8	11.959	1289.54	17.7663	0.173881	0.125769	0.0443706	0.303588
Peliosanthes	19	7.5136	1531.57	18.0414	0.391881	0.306456	0.137034	0.36755
Pellacalyx	7	25.0837	1394.61	18.346	0.0775767	0.0552667	0.0187374	0.0210321
Pellionia	128	26.6556	1374.01	18.2924	0.182027	0.156315	0.0981931	0.329698
Peltoboykinia	2	48.5938	1351.37	11.39	0.0142641	0.00834397	0.00196137	0.0182489
Peltophorum	12	49.1366	1531.26	23.975	0.0505714	0.0380938	0.0150995	0.0192406
Pemphis	2	51.4347	2565.89	18.53	0.0134763	0.0078831	0.00185303	0.0169058
Penkimia	1	10.5	1081.74	10.5443	0	0	0	0.0783645
Pennilabium	267	18.4927	1526.63	19.375	0.302133	0.264853	0.179412	0.061998
Pennisetum	95	6.6968	757.943	7.61193	0.680008	0.578067	0.34969	0.560197
Pentanema	26	24.1185	1126.95	18.03	0.135087	0.107913	0.051942	0.192961
Pentapanax	2	8.2903	1201.19	12.2478	0.0836094	0.0489084	0.0114966	0.713935
Pentaphragma	40	98.5333	1436.66	19.8633	0.0374379	0.0306538	0.0161289	0.0192071
Pentaphylax	1	38.9892	1497.72	19.4625	0	0	0	0.0163277
Pentasachme	429	18.1758	1537.62	19.6649	0.333491	0.295483	0.207949	0.166319
Penthorum	3	67.7959	951.085	10.9844	0.0162047	0.010224	0.00268927	0.0106895
Peperomia	1871	46.7418	1731.28	16.8857	0.161188	0.14637	0.112029	0.09739
Peracarpa	1	27.8962	1201.42	13.4418	0	0	0	0.0289173
Pericampylus	6	18.8082	1445.68	17.7671	0.0952648	0.0666073	0.0215579	0.0349724
Perilla	21	27.3332	1047.48	12.8241	0.111386	0.0877283	0.0401933	0.0878731
Periploca	56	12.5236	1102.31	14.0491	0.321421	0.267487	0.149462	0.295119
Peristrophe	306	12.9548	1338.52	18.4072	0.50281	0.442204	0.303077	0.261394
Peristylus	113	23.5384	1229.76	12.5405	0.200837	0.171764	0.10627	0.289969
Perotis	15	16.3063	1228.14	17.2798	0.166074	0.127524	0.053689	0.151341
Perovskia	10	18.44	69.006	-3.344	0.124869	0.0924484	0.0348077	0.0459626
Perrottetia	23	40.5405	1415.02	16.2655	0.0773423	0.0612944	0.0286911	0.0309155
Pertusadina	94	5.6827	1550.97	19.0321	0.458599	0.389701	0.235406	0.244425
Pertya	32	5.83	1151.63	12.0111	0.594466	0.480851	0.242022	0.633023
Petasites	91	6.61	873.474	7.16958	0.68243	0.57922	0.348349	0.326279
Petrocodon	17	13.08	1491.88	19.5802	0.216607	0.167984	0.0730513	0.229778
Petrocosmea	35	57.5456	1139.36	15.515	0.0617831	0.0502275	0.0257466	0.155521
Petrorhagia	26	15.5546	211.71	5.00071	0.209462	0.167326	0.0805397	0.0346892
Petrosavia	3	130.349	1567.4	17.6772	0.00842826	0.00531764	0.00139872	0.0145119
Petrosimonia	16	22.2406	137.233	3.9413	0.124663	0.0962234	0.041199	0.062791
Peucedanum	353	3.906	908.693	10.1364	1.50191	1.32518	0.918858	0.931981
Phacellaria	16	95.0607	1306.33	16.9984	0.0291665	0.0225126	0.00963901	0.24529
Phacelurus	9	12.9674	1135.27	15.5279	0.169442	0.124114	0.045328	0.184522
Phaenosperma	2	14.2459	1167.11	13.6569	0.0486559	0.0284619	0.00669036	0.0905519
Phaeonychium	7	4.9405	334.961	0.773883	0.393869	0.280598	0.0951328	0.328693
Phagnalon	64	15.5783	505.285	8.25	0.266966	0.223467	0.127605	0.0343337
Phaius	55	20.392	1473.71	17.3497	0.196515	0.163407	0.0910307	0.576313
Phalaenopsis	66	16.434	1551.25	17.3804	0.254938	0.213676	0.122606	0.281589
Phalaris	26	16.2122	637.246	6.83034	0.200966	0.160539	0.0772729	0.0501511
Phaulopsis	30	21.2642	1388.59	17.5743	0.159949	0.128895	0.0640032	0.0442362
Phedimus	13	41.4385	663.446	6.17055	0.0618977	0.046959	0.0190272	0.0962358
Phellodendron	11	18.5653	1000.36	11.3207	0.12916	0.0965112	0.0373356	0.0693597
Philadelphus	138	32.722	949.394	10.3117	0.150579	0.129617	0.0821419	0.627533
Philoxerus	10	5.9546	2679.93	19.56	0.38669	0.286291	0.107791	0.0483964
Philydrum	2	109.862	1620.81	19.4291	0.00630924	0.00369067	0.000867542	0.00864807
Phleum	18	13.4907	619.999	6.26315	0.214249	0.166877	0.0736249	0.230329
Phlogacanthus	38	9.0233	1209.19	15.0632	0.403133	0.329194	0.171507	0.0620407
Phlomis	101	13.484	676.314	6.57945	0.342266	0.291592	0.177833	0.971567
Phoebe	113	2.2378	1294.15	16.4902	2.11252	1.80671	1.11781	3.58393
Phoenix	14	19.4038	1435.29	19.2985	0.136007	0.103841	0.0429251	0.0507122
Pholidota	46	3.8123	1267.7	15.0085	1.00429	0.828109	0.44717	1.15233
Photinia	99	6.3954	1400.57	16.1595	0.718504	0.611693	0.372072	0.643702
Phragmites	10	4.893	787.478	8.04811	0.470588	0.348405	0.131178	0.158173
Phreatia	253	28.6327	2345.9	18.9943	0.193254	0.169184	0.114057	0.138929
Phryma	1	55.4296	924.215	10.9834	0	0	0	0.0158579
Phrynium	40	11.06	1383.98	19.541	0.333533	0.273094	0.143692	0.18285
Phtheirospermum	12	18.3919	933.805	9.70651	0.135109	0.101773	0.0403404	0.0625372
Phyla	11	5.2477	1335.84	17.0375	0.456942	0.341437	0.132086	0.018118
Phylacium	14	25.3443	1432.42	19.1962	0.104128	0.0795012	0.0328638	0.0730656
Phyllagathis	82	8.8922	1441.93	19.2024	0.495571	0.418984	0.248338	0.738808
Phyllanthus	1108	27.2933	1424.29	17.7963	0.256851	0.231488	0.172783	0.494586
Phyllodium	9	16.1431	1386.63	17.9169	0.136109	0.0996982	0.036411	0.120735
Phyllodoce	15	54.261	733.013	3.09	0.0499079	0.0383229	0.0161344	0.0300355
Phyllolobium	91	20.6083	672.915	4.15388	0.218886	0.185782	0.111731	0.269826
Phyllostachys	334	2.9691	1363.33	15.8897	1.95721	1.72476	1.19065	1.45201
Physaliastrum	260	14.8217	1117.17	13.1311	0.375172	0.328665	0.222115	0.270531
Physalis	260	14.8217	1114.43	14.0798	0.375172	0.328665	0.222115	0.234896
Physocarpus	50	45.2403	586.452	3.37048	0.0864721	0.0715884	0.0392339	0.0306397
Physochlaina	14	5.2635	548.245	4.40374	0.501388	0.382807	0.158242	0.283956
Physospermopsis	11	21.376	886.657	8.50756	0.112177	0.0838211	0.0324264	0.185717
Phytolacca	47	55.5841	1247.69	14.1914	0.0692671	0.0571756	0.0309939	0.0428878
Picrasma	11	48.3306	1222.01	14.9541	0.0496144	0.037073	0.0143418	0.0269907
Picria	267	77.5167	1332.71	18.4693	0.072078	0.0631843	0.0428013	0.0185258
Picris	100	18.9121	1223.15	11.2543	0.243504	0.207379	0.126309	0.221169
Pieris	24	47.7079	1367.04	15.6883	0.0666148	0.0529415	0.0250257	0.0499835
Pilea	688	56.9192	1276.87	14.4027	0.114791	0.102638	0.0745654	0.324497
Pileostegia	3	6.9868	1456.2	17.5315	0.157241	0.0992081	0.0260951	0.136988
Pilosella	418	12.5763	302.899	4.42132	0.479909	0.424984	0.298514	0.107794
Pimpinella	319	12.1017	979.594	10.2574	0.476395	0.419377	0.288425	0.753831
Pinalia	106	13.67	1459.8	14.9393	0.341144	0.291125	0.178665	0.353523
Pinanga	142	9.3593	1705.85	16.6155	0.529508	0.456198	0.290053	0.0827504
Pinellia	9	20.6204	1269.59	14.3947	0.106556	0.0780508	0.0285051	0.177232
Pinguicula	153	54.3009	623.707	0.891032	0.09264	0.0799951	0.0512885	0.0233639
Piper	2627	46.7418	1495.73	17.5971	0.168449	0.153628	0.11926	0.369156
Piptanthus	4	10.8907	860.621	7.38185	0.127292	0.0841352	0.0240907	0.0576298
Piptatherum	34	11.88	559.651	3.40051	0.296832	0.240926	0.122779	1.18742
Pipturus	55	22.4162	2565.89	18.53	0.17877	0.148652	0.0828106	0.033344
Pisonia	146	34.9293	1932.89	21.3412	0.142677	0.123028	0.0784682	0.0335898
Pistacia	553	20.0975	1136.04	13.9805	0.314236	0.279837	0.200469	0.109024
Pittosporopsis	1	17.0877	1369.97	17.7427	0	0	0	0.00841349
Pittosporum	335	63.3898	1279.97	15.1747	0.0917203	0.0808326	0.0558143	0.720091
Plagiobasis	42	6.0104	195.962	3.80947	0.440872	0.361888	0.192175	0.142347
Plagiopetalum	2	11.9882	1381.96	16.5398	0.0550961	0.0322291	0.0075759	0.0931955
Plagiopteron	33	14.4559	1446.9	22.13	0.241874	0.19599	0.0992733	0.122079
Plagiorhegma	1	81.2328	697.449	3.74481	0	0	0	0.0115034
Plagiostachys	627	7.8624	1619.62	21.8575	0.819209	0.731252	0.528161	0.388093
Planchonella	229	8.0441	1905.61	21.8738	0.577662	0.504437	0.336971	0.41393
Plantago	702	53.8845	443.031	5.68914	0.121629	0.108792	0.0791338	0.144204
Platanthera	180	12.9757	1261.33	11.143	0.400206	0.347214	0.226513	0.600512
Platycarya	5	64.3959	1330.44	18.7444	0.0249929	0.0170603	0.00522506	0.0232824
Platycodon	1	39.7592	936.367	10.488	0	0	0	0.0171739
Platycraspedum	2	26.1563	709.847	3.55168	0.0265002	0.0155016	0.00364387	0.173458
Platycrater	110	14.95	1461.44	14.3526	0.314413	0.268654	0.165655	0.0650224
Platystemma	2	20.5128	1314.1	17.251	0.033791	0.0197664	0.00464638	0.0218329
Plectocomia	15	10.2577	1437.05	19.34	0.264002	0.20272	0.0853475	0.055913
Pleioblastus	30	2.8135	1568.76	16.7015	1.20888	0.974175	0.483731	1.10433
Pleione	34	16.4783	1201.97	13.1145	0.201026	0.163165	0.0831508	0.405875
Pleurospermum	63	25.3165	622.631	3.94046	0.163654	0.136896	0.0779761	0.328028
Pleurostylia	12	24.7793	1288.92	16.156	0.100282	0.0755389	0.0299418	0.0224929
Pluchea	181	7.71	1616.01	20.7702	0.561308	0.48706	0.317926	0.281033
Plumbagella	53	66.0873	374.838	1.70358	0.0600765	0.049871	0.0276082	0.0246975
Plumbago	53	66.0873	1442.53	18.8475	0.0600765	0.049871	0.0276082	0.051215
Poa	663	13.4115	591.393	4.74584	0.484418	0.432848	0.313736	0.42282
Podochilus	66	27.173	1573.41	20.8247	0.154184	0.129229	0.0741509	0.0580753
Pogonatherum	4	3.3867	1310.09	16.7343	0.409335	0.270556	0.077469	0.588902
Pogonia	13	86.2918	1431.68	12.8049	0.0297241	0.0225503	0.00913711	0.0321888
Pogostemon	101	15.1407	1418.28	16.9184	0.304816	0.259686	0.158374	0.427684
Poikilospermum	39	49.3122	1308.38	15.0758	0.0742932	0.0607503	0.0318099	0.0359726
Polemonium	110	73.1324	470.294	4.23039	0.0642736	0.0549193	0.0338638	0.042146
Poliothyrsis	2	20.8706	1203.48	14.5474	0.0332117	0.0194276	0.00456672	0.0265712
Pollia	24	42.3146	1415.89	18.6025	0.0751054	0.0596893	0.0282154	0.157224
Polyalthia	237	11.09	1528.23	19.3363	0.493062	0.43094	0.288796	0.277147
Polycarpaea	109	36.3392	1498.16	20.5703	0.129099	0.110276	0.0679184	0.022829
Polycarpon	26	43.8403	1340.49	16.8494	0.0743174	0.0593675	0.0285756	0.0156246
Polycnemum	19	71.2769	317.44	2.60619	0.0413099	0.0323048	0.0144453	0.0123948
Polygala	1421	73.46	1210.84	14.8309	0.0988173	0.0893911	0.0675585	0.183387
Polygonatum	74	7.9543	919.621	9.50585	0.541099	0.455645	0.266052	0.885682
Polygonum	860	65.3363	846.222	8.73455	0.103418	0.0928266	0.068335	0.212833
Polyosma	104	112.067	1619.09	22.7822	0.0414431	0.0353434	0.0216372	0.00862039
Polypogon	27	3.2206	500.13	7.78829	1.02336	0.81943	0.397731	0.873892
Polyspora	5	7.308	1320.67	18.3499	0.22023	0.15033	0.0460416	0.29513
Polystachya	253	9.28	1460.11	18.9725	0.59627	0.522003	0.351914	0.0288697
Pomatocalpa	25	9.4967	1986.53	21.1417	0.338947	0.270088	0.128863	0.169809
Pomatosace	193	56.0805	304.935	-0.0229801	0.0938417	0.081574	0.0535959	0.0207346
Pometia	10	7.6858	1610.43	18.3338	0.29959	0.221805	0.0835117	0.0692774
Pommereschea	2	10.341	1526.63	19.375	0.067029	0.0392095	0.00921673	0.153151
Ponerorchis	57	19.7106	1474.31	12.8918	0.205121	0.170837	0.0957388	0.23726
Pongamia	39	13.7587	1748.73	20.5196	0.266272	0.217734	0.114009	0.0475095
Popowia	237	11.0981	1621.61	21.2053	0.493062	0.43094	0.288796	0.486493
Populus	196	37.2001	591.304	6.29231	0.141884	0.123388	0.081194	0.335504
Porandra	13	34.4124	1308.47	17.5164	0.0745356	0.0565468	0.022912	0.0808738
Poranopsis	9	29.1029	1112.15	14.9116	0.0754985	0.0553016	0.0201968	0.0835325
Porolabium	27	19.16	454.15	6.66	0.172017	0.137738	0.0668546	0.45798
Porpax	253	28.6327	1370.9	17.7667	0.193254	0.169184	0.114057	0.0331583
Porterandia	87	7.3767	1364.61	18.5972	0.335326	0.284139	0.169826	0.0928276
Portulaca	244	31.4704	1399.18	17.1191	0.174677	0.152782	0.102662	0.03082
Posidonia	16	63.8162	1471.15	23.81	0.0434465	0.0335348	0.0143583	0.0105534
Potamogeton	119	29.2236	685.43	3.63	0.163536	0.140104	0.0872393	0.0161317
Potaninia	1	19.1334	142.507	6.36562	0	0	0	0.0748793
Potentilla	1413	40.5842	612.509	5.65127	0.178726	0.161665	0.122147	0.271853
Pothoidium	1	10.4414	2679.93	19.56	0	0	0	0.0260566
Pothos	78	10.4414	1360.13	18.132	0.417253	0.352089	0.207187	0.137368
Pottsia	3	8.6968	1490.16	18.2261	0.126324	0.0797014	0.0209642	0.124156
Pouteria	585	7.5991	1327.51	17.4906	0.67737	0.603863	0.434204	0.178737
Pouzolzia	162	22.4162	1199.18	13.5079	0.226961	0.196314	0.126653	0.107889
Premna	220	46.2934	1281.43	16.6911	0.11651	0.101635	0.0676368	0.445491
Primula	828	56.0805	842.093	7.54426	0.11981	0.107472	0.0789444	0.28072
Primulina	127	10.94	1467.86	19.9328	0.370127	0.317765	0.199426	0.194844
Prinsepia	7	17.7907	1143.26	9.39145	0.109378	0.0779224	0.0264185	0.124121
Prismatomeris	15	31.6946	1517.96	20.3776	0.085442	0.0656087	0.027622	0.0258576
Pristimera	40	14.4559	1416.59	20.2861	0.255182	0.208941	0.109937	0.184611
Procris	128	26.6556	1412.26	16.9394	0.182027	0.156315	0.0981931	0.303976
Protium	142	48.6001	1351.46	17.4133	0.101972	0.0878537	0.0558578	0.0310373
Prunella	15	23.2747	1019.47	10.6783	0.116352	0.0893434	0.0376146	0.128115
Prunus	1386	10.8564	968.491	12.6216	0.485633	0.43915	0.331494	0.371859
Przewalskia	1	5.2635	364.082	-0.00886486	0	0	0	0.0726571
Psammochloa	1	6.3	228.962	4.2253	0	0	0	0.0888712
Psammosilene	1	50.3211	895.901	9.06762	0	0	0	0.0166058
Psathyrostachys	10	11.9392	294.444	6.96821	0.192859	0.142786	0.0537602	0.222448
Psephellus	122	6.1249	166.275	4.66455	0.784343	0.672507	0.420025	0.18007
Pseudechinolaena	20	9.0228	1383.54	16.892	0.332018	0.260604	0.118002	0.105894
Pseuderanthemum	243	20.2118	1369.5	19.3518	0.215954	0.188866	0.12686	0.1393
Pseudoarabidopsis	1	14.1456	59.7435	7.49941	0	0	0	0.0571904
Pseudochirita	1	6.4229	1485.51	20.2042	0	0	0	0.115948
Pseudognaphalium	88	5.4538	1144.23	13.0579	0.820957	0.695935	0.416613	0.717436
Pseudolysimachion	21	21.0148	472.216	3.21823	0.144875	0.114105	0.052278	0.509414
Pseudoraphis	9	15.396	1299.94	18.0113	0.142714	0.104536	0.0381779	0.112884
Pseudosasa	24	2.723	1571.68	17.4527	1.16711	0.927554	0.438458	2.28663
Pseudosedum	826	55.4644	238.85	3.11057	0.121097	0.108622	0.0797781	0.0270734
Pseudostachyum	3	2.5535	1454.94	17.5713	0.430238	0.27145	0.0714006	0.173778
Pseudostellaria	39	33.2465	693.826	7.55108	0.110194	0.0901067	0.0471814	0.199781
Pseuduvaria	59	7.0508	1500.05	20.2933	0.578308	0.482385	0.271873	0.109144
Psilopeganum	1	28.055	1128.83	15.2135	0	0	0	0.0250403
Psilotrichum	57	26.607	1130.27	17.2935	0.151954	0.126557	0.0709238	0.0532541
Psychotria	1952	26.1499	1546.04	18.2214	0.289738	0.263251	0.20186	0.288127
Psychrogeton	21	13.3326	362.64	4.63592	0.228352	0.179852	0.0824005	0.180773
Psydrax	188	22.6419	1483.83	18.2664	0.231272	0.200893	0.131642	0.0529089
Pternopetalum	29	10.6138	1037.81	11.2191	0.317256	0.255144	0.12578	0.464608
Pterocarpus	103	52.3402	1652.89	20.5208	0.0885501	0.0754916	0.0461579	0.0158837
Pterocarya	15	8.401	1030.66	13.4472	0.322349	0.247523	0.10421	0.25298
Pterocaulon	26	11.74	1443.11	23.87	0.277521	0.221694	0.106709	0.0513366
Pteroceltis	1	46.169	1115.82	14.5592	0	0	0	0.0201599
Pterocephalus	50	17.5482	702.147	4.19552	0.22293	0.184559	0.101147	0.0735642
Pteroceras	267	18.6356	1493.37	19.1737	0.299816	0.262822	0.178036	0.094707
Pterolobium	15	29.4569	1333.45	17.5512	0.0919326	0.0705927	0.0297203	0.0470736
Pterospermum	70	25.5977	1495.51	17.9731	0.165972	0.139447	0.0807441	0.142706
Pterostyrax	28	23.6985	1319.41	15.6955	0.140608	0.11284	0.0552074	0.379229
Pteroxygonum	1	36.4036	606.506	9.1206	0	0	0	0.020363
Pterygiella	12	18.3919	983.66	10.9946	0.135109	0.101773	0.0403404	0.376442
Pterygocalyx	1	9.4039	619.451	6.58518	0	0	0	0.0434039
Pterygota	23	25.5811	1579.74	22.0075	0.122571	0.0971384	0.0454691	0.0357824
Ptilagrostis	7	4.5409	422.607	3.06941	0.42853	0.305291	0.103505	0.825178
Puccinellia	120	4.0922	247.696	0.952848	1.16991	1.00255	0.624903	0.95295
Pueraria	24	30.4004	1176.99	14.5817	0.10454	0.0830821	0.0392732	0.0918373
Pugionium	3	13.1322	254.358	6.25314	0.0836579	0.0527823	0.0138836	0.0592256
Pulicaria	136	14.782	616.879	5.59118	0.33234	0.285945	0.180906	0.110754
Pulmonaria	69	23.8549	398.017	4.99	0.177494	0.149041	0.0861091	0.0337117
Pulsatilla	724	21.5493	433.356	3.43429	0.305569	0.273467	0.19929	0.420733
Putranjiva	218	116.28	2199.76	20.12	0.0463062	0.0403846	0.0268521	0.0411727
Pycnarrhena	25	12.7	1598.64	22.1173	0.253455	0.201965	0.0963603	0.103578
Pycnoplinthus	4	10.917	171.014	-3.5986	0.126985	0.0839325	0.0240326	0.118036
Pycnospora	1	9.7146	1482.15	18.3334	0	0	0	0.0601839
Pycreus	1076	32.8129	1073.21	12.3767	0.212752	0.191656	0.142833	0.891371
Pygeum	91	10.8564	1389.39	17.7635	0.302815	0.257018	0.154573	0.384419
Pyracantha	17	3.9636	1367.26	16.1648	0.714808	0.554351	0.241072	1.05312
Pyrenacantha	38	50.4005	1471.15	23.81	0.0721736	0.0589362	0.0307053	0.0174426
Pyrenaria	322	27.0118	1437.18	17.8299	0.213779	0.188233	0.129556	0.460218
Pyrola	101	47.7383	897.686	7.67159	0.0966754	0.0823621	0.05023	0.484533
Pyrularia	9	99.0054	1367.25	16.1808	0.022193	0.0162561	0.00593692	0.0155757
Pyrus	620	4.7459	817.081	11.0711	1.35479	1.20908	0.872658	1.00418
Quercus	544	38.2608	1137.45	13.0416	0.164632	0.146564	0.104879	0.904292
Quisqualis	16	8.6712	1491.01	18.7388	0.319747	0.246802	0.105671	0.100936
Radermachera	18	20.1054	1393.88	18.5341	0.143761	0.111974	0.0494022	0.247995
Ranunculus	2310	40.6159	652.402	5.40224	0.190689	0.173634	0.134093	0.264351
Raphiocarpus	12	22.145	1307.49	17.05	0.112211	0.0845248	0.0335036	0.0278895
Raphistemma	806	15.1085	1357.33	19.2702	0.442935	0.397139	0.291267	0.289461
Rauvolfia	85	25.3757	1556.9	21.7247	0.175075	0.148221	0.0883014	0.0897164
Reaumuria	31	45.0661	197.436	3.83796	0.0761989	0.0615227	0.0307614	0.0639342
Reevesia	24	21.4765	1592.98	19.5819	0.147978	0.117604	0.055592	0.602347
Rehderodendron	28	23.6985	1220.09	14.5717	0.140608	0.11284	0.0552074	0.376911
Rehmannia	8	29.0284	1111.48	13.7686	0.0716347	0.051814	0.0182796	0.227947
Reineckea	2	10.3266	1169.24	14.2778	0.0671225	0.0392641	0.00922958	0.0863013
Reinwardtia	5	30.5821	1124.55	14.3804	0.0526268	0.0359234	0.0110023	0.0220233
Reinwardtiodendron	217	10.3667	1443.11	23.87	0.518959	0.45254	0.300766	0.170894
Remirea	1076	32.8129	1835.28	21.43	0.212752	0.191656	0.142833	0.18875
Remusatia	14	5.6911	1246.3	13.6159	0.463717	0.354045	0.146353	0.395734
Renanthera	22	14.242	1418.94	20.0585	0.217037	0.171489	0.0794412	0.128638
Reynoutria	8	32.2756	1188.26	15.3935	0.0644277	0.0466011	0.0164405	0.0245598
[truncated: 540 more rows]

## Sheet: China genus.mono
genus	China_richness	stem_age	MAP	MAT	rate0	rate0.5	rate0.9	DR
Abrus	2	69.6659	1490.19	19.6377	0.00994959	0.00582014	0.0013681	0.0151967
Abutilon	9	10.836	1166.72	14.4201	0.202771	0.148527	0.0542439	0.225997
Acacia	13	22.1218	1280.83	15.4296	0.115947	0.0879635	0.0356416	0.150353
Acalypha	17	43.4315	1765.93	17.3913	0.0652341	0.0505906	0.0220004	0.447187
Acanthephippium	3	20.7617	1612.62	17.8931	0.0529153	0.0333859	0.00878163	0.0725372
Acanthochlamys	1	103.667	575.137	4.4389	0	0	0	0.00858308
Acanthophyllum	2	30.7373	213.389	3.47257	0.0225507	0.0131913	0.0031008	0.0237528
Acanthus	4	28.4085	1513.08	18.9598	0.0487986	0.0322541	0.00923541	0.0455965
Acer	101	11.9767	1152.36	12.7884	0.385342	0.32829	0.200213	0.392309
Achillea	10	6.2224	445.921	4.42099	0.370048	0.27397	0.103152	0.651251
Achnatherum	18	34.0001	527.568	4.99703	0.0850107	0.0662143	0.0292132	0.3281
Achyrospermum	4	15.5927	982.543	10.0883	0.0889066	0.0587641	0.0168261	0.102713
Acmella	4	18.8728	1377.23	17.8158	0.0734546	0.0485509	0.0139017	0.098379
Aconitum	221	39.4917	808.522	6.46255	0.136691	0.119254	0.0793963	0.286951
Acorus	3	134.919	1022.44	12.5933	0.00814274	0.0051375	0.00135134	0.0134518
Acrachne	1	15.634	1105.51	16.2405	0	0	0	0.0579912
Acriopsis	2	23.1685	1555.55	19.55	0.0299177	0.0175007	0.00411378	0.0344755
Acrocarpus	1	24.591	1311.82	18.8867	0	0	0	0.0189897
Acroceras	2	12.5032	1583.69	22.064	0.0554376	0.0324289	0.00762286	0.0848175
Acroglochin	2	66.3539	950.769	10.6598	0.0104462	0.00611064	0.00143639	0.0142666
Acronema	20	9.3586	749.509	5.01831	0.320105	0.251253	0.113768	2.0834
Actephila	5	35.1413	1488.54	20.2566	0.045799	0.0312627	0.00957484	0.0369749
Actinidia	52	83.5001	1307.31	15.6665	0.0473202	0.0392472	0.0216561	0.31681
Actinocarya	1	5.0358	546.676	2.62909	0	0	0	0.0858133
Actinoschoenus	3	26.4732	1285.04	20.745	0.041499	0.026183	0.00688702	0.0361671
Actinoscirpus	1	19.6711	1636.31	21.0606	0	0	0	0.0355606
Actinostemma	1	26.3342	1018.92	11.6084	0	0	0	0.0275309
Adenanthera	2	32.3301	1571.78	19.585	0.0214397	0.0125414	0.00294803	0.0242081
Adenia	5	43.878	1441.4	18.8142	0.0366798	0.0250379	0.00766836	0.0313541
Adenocaulon	1	17.3812	883.368	9.27143	0	0	0	0.033303
Adenophora	41	27.8082	752.886	7.47294	0.133542	0.109483	0.0578764	0.504926
Adenosma	4	39.0806	1376.61	18.5248	0.0354727	0.0234462	0.00671341	0.0821308
Adenostemma	1	13.5635	1297.6	15.8334	0	0	0	0.0526625
Adlumia	1	47.1198	641.153	1.75778	0	0	0	0.0130683
Adonis	11	32.6018	540.227	4.3868	0.073551	0.0549589	0.021261	0.147339
Aegiceras	1	17.5798	1247.98	15.8144	0	0	0	0.0470939
Aeginetia	3	44.3556	1381.2	16.8912	0.0247683	0.0156271	0.00411045	0.0556412
Aeluropus	5	17.5247	152.21	4.97956	0.0918383	0.0626894	0.0191999	0.258561
Aerides	4	10.5	1393.59	18.0409	0.132028	0.0872658	0.0249871	0.315053
Aeridostachya	2	13.67	2679.93	19.56	0.0507057	0.0296609	0.00697222	0.0953805
Aerva	3	33.4029	1312.66	17.6729	0.0328897	0.0207511	0.00545826	0.0291098
Aeschynomene	2	18.2398	1250.7	15.6674	0.0380019	0.0222297	0.0052254	0.0280262
Aesculus	3	17.4315	1151.53	15.5204	0.0630245	0.0397641	0.0104593	0.052936
Afgekia	2	34.469	1388.75	19.3184	0.0201093	0.0117632	0.0027651	0.0238215
Aganope	5	70.4652	1502.99	20.2787	0.0228402	0.0155908	0.00477501	0.0273273
Aganosma	6	4.1035	1307.75	17.6478	0.436642	0.305291	0.0988096	0.472937
Agapetes	54	27.304	1133.89	9.92965	0.146095	0.121381	0.0674095	0.338018
Agastache	1	15.546	982.859	11.2815	0	0	0	0.0539779
Aglaonema	3	38.2065	1458.02	19.2489	0.0287546	0.0181421	0.004772	0.0324071
Agrimonia	5	20.6397	1007.26	11.4889	0.0779778	0.0532281	0.0163022	0.128887
Agropyron	5	3.6567	337.749	3.51272	0.440134	0.300438	0.0920153	0.430465
Agrostis	24	4.809	771.38	6.87409	0.660855	0.525209	0.248268	0.784126
Agrostophyllum	4	33.9957	1916.11	16.5345	0.0407785	0.0269531	0.00771757	0.056053
Ailanthus	6	35.9315	1231.16	16.3936	0.049866	0.0348653	0.0112844	0.0799178
Ainsliaea	38	11.165	1292.8	14.2421	0.325803	0.266047	0.138608	0.84999
Ajuga	20	31.8497	1036.13	10.8823	0.0940584	0.0738272	0.0334292	0.762395
Alangium	10	66.866	1300.49	16.1078	0.0344358	0.025495	0.00959911	0.12214
Albertisia	1	14.5833	1393.89	19.4709	0	0	0	0.0444697
Alcea	2	8.4668	238.307	3.33105	0.0818665	0.0478888	0.0112569	0.0694452
Alchemilla	3	23.9202	421.831	4.02204	0.0459282	0.0289775	0.00762207	0.122792
Alchornea	9	54.5749	1366.67	17.7459	0.0402607	0.0294904	0.0107703	0.127879
Alcimandra	1	2.3798	1263.34	14.8811	0	0	0	0.260908
Alectra	2	32.8781	1399.53	19.0482	0.0210823	0.0123324	0.0028989	0.0263323
Aletris	16	122.144	991.936	9.65567	0.0226994	0.0175209	0.00750175	0.14072
Alfredia	5	5.9865	210.33	3.73661	0.268845	0.183515	0.0562052	0.283274
Alhagi	1	29.8703	104.891	4.605	0	0	0	0.0277879
Allardia	8	5.626	243.414	-0.215137	0.369613	0.267344	0.0943171	1.00659
Allium	125	29.75	497.772	5.29069	0.162296	0.139265	0.0872355	0.364834
Allocheilos	2	13.69	1434.18	17.8275	0.0506316	0.0296176	0.00696203	0.123654
Allophylus	13	21.6022	1540.3	19.9422	0.118736	0.0900793	0.0364989	0.462406
Allostigma	2	6.4229	1434.31	21.615	0.107918	0.063128	0.0148391	0.115948
Alloteropsis	2	15.3877	1526.7	19.6067	0.0450455	0.0263499	0.00619392	0.0778126
Alniphyllum	3	2.7123	1566.83	16.621	0.405048	0.255557	0.0672203	0.130181
Alnus	10	70.4769	1272.91	11.3803	0.0326715	0.0241887	0.00910729	0.138633
Alocasia	6	18.5124	1585.69	20.7161	0.096787	0.0676716	0.0219024	0.124824
Alopecurus	9	8.2428	520.737	4.26096	0.266563	0.195254	0.0713091	0.244453
Alphitonia	2	28.816	1531.26	23.975	0.0240542	0.0140708	0.00330754	0.0279306
Alphonsea	7	14.6543	1370.82	18.9511	0.132788	0.0945998	0.0320727	0.124398
Alseodaphne	11	5.2357	1329.43	18.5749	0.457989	0.34222	0.132389	0.416927
Alstonia	8	43.8193	1365.45	18.5762	0.0474549	0.0343245	0.0121095	0.118483
Alternanthera	3	27.4484	1365.31	17.2631	0.0400246	0.0252527	0.00664234	0.0282719
Althaea	1	7.6267	179.322	4.88956	0	0	0	0.0907999
Alysicarpus	5	17.895	1385.39	18.9406	0.0899379	0.0613921	0.0188026	0.208422
Alyxia	13	34.8077	1577.12	17.2065	0.0736891	0.0559046	0.0226518	0.181752
Amana	2	15.109	1509.78	15.81	0.0458764	0.026836	0.00630817	0.0437741
Ambroma	2	25.9363	1428.07	17.6774	0.026725	0.0156331	0.00367478	0.0285334
Amelanchier	4	2.5745	1007.96	12.2604	0.538471	0.35591	0.101909	0.452134
Amethystea	1	19.8204	606.506	6.41907	0	0	0	0.0369477
Ammannia	5	44.8566	1244.07	16.1861	0.0358796	0.0244917	0.00750106	0.0674953
Ammodendron	1	23.7511	369.475	3.765	0	0	0	0.0327643
Ammopiptanthus	2	10.8907	177.187	6.71591	0.0636458	0.0372304	0.00875152	0.0315099
Amorphophallus	11	47.924	1592.7	17.5342	0.0500354	0.0373875	0.0144635	0.159181
Ampelopsis	17	59.7315	1103.66	12.9637	0.0474325	0.036785	0.0159968	0.419918
Amphicarpaea	4	25.3443	1087.46	13.9709	0.0546985	0.0361537	0.010352	0.0934618
Amsonia	2	35.1179	1381.97	15.95	0.0197377	0.0115458	0.00271401	0.0267973
Anabasis	8	17.7386	144.606	5.07418	0.117227	0.0847912	0.0299138	0.229933
Anadendrum	3	9.5833	1356.91	19.9015	0.114638	0.0723287	0.0190249	0.0746921
Anaxagorea	2	66.8321	1524.07	23.29	0.0103715	0.00606692	0.00142611	0.0116621
Ancathia	1	6.5804	153.002	5.05583	0	0	0	0.125187
Ancistrocladus	1	81.2197	1554.28	21.4467	0	0	0	0.0101813
Ancylostemon	13	3.2072	1111.16	13.6479	0.799747	0.606732	0.24584	1.03058
Androcorys	6	19.16	1033.83	6.69572	0.0935156	0.0653843	0.0211621	0.186761
Andropogon	3	15.3018	1025.69	11.0898	0.0717963	0.0452984	0.011915	0.049779
Anemarrhena	1	45.5283	435.761	6.89279	0	0	0	0.019096
Anisadenia	2	30.5821	1206.95	14.738	0.0226651	0.0132582	0.00311653	0.0400154
Aniselytron	2	9.2421	1910.63	16.406	0.0749989	0.0438715	0.0103126	0.117009
Anisochilus	2	17.0523	1502.42	19.374	0.0406483	0.0237777	0.00558929	0.0749791
Anisodus	4	6.3191	744.02	6.14487	0.219382	0.145003	0.0415192	0.335258
Anisomeles	2	21.5756	1377.44	16.4719	0.0321264	0.0187928	0.0044175	0.0414991
Anisopappus	2	24.5141	1442.93	17.8906	0.0282754	0.0165401	0.00388797	0.0381481
Annamocarya	1	64.0001	1359.77	18.0061	0	0	0	0.0151987
Anodendron	6	23.7656	1529.99	19.0919	0.075393	0.0527133	0.017061	0.14975
Anoectochilus	12	16.922	1547.48	17.8275	0.146845	0.110614	0.0438445	0.477367
Anogeissus	2	17.1328	1484.27	18.402	0.0404573	0.023666	0.00556302	0.0327131
Antennaria	1	6.1188	336.571	0.108361	0	0	0	0.132557
Antenoron	1	44.6343	1249.7	15.5589	0	0	0	0.0165771
Anthogonium	1	20.5208	1108.49	13.088	0	0	0	0.0371502
Anthoxanthum	9	15.1358	695.505	5.4896	0.145167	0.106333	0.0388342	0.214361
Anthriscus	2	12.5937	658.151	6.7296	0.0550392	0.0321959	0.00756808	0.0668643
Antiaris	1	23.0744	1554.45	21.1336	0	0	0	0.032824
Antidesma	13	54.623	1584.46	19.4549	0.0469573	0.0356244	0.0144345	0.178353
Antirhea	2	3.6958	1632.34	21.6456	0.18755	0.10971	0.0257888	0.0382414
Aphananthe	3	65.643	1418.23	18.5226	0.0167362	0.0105593	0.00277747	0.0197281
Aphragmus	1	26.1563	366.072	0.47524	0	0	0	0.0362558
Apios	7	52.6382	1214.2	12.6364	0.0369676	0.0263363	0.00892895	0.123298
Apluda	1	3.859	1054.71	13.4257	0	0	0	0.24685
Apocopis	4	3.2415	1430.69	18.6917	0.427671	0.282675	0.0809392	0.743813
Apocynum	4	16.6888	226.095	5.21079	0.0830673	0.0549045	0.015721	0.103037
Apodytes	1	113.212	1046.18	15.5541	0	0	0	0.00867615
Appendicula	3	27.173	2076.33	20.4501	0.0404303	0.0255087	0.00670966	0.168664
Aquilaria	3	51.739	1508.72	20.2211	0.0212337	0.013397	0.00352387	0.0236566
Aquilegia	13	4.9904	523.42	4.62163	0.513977	0.389931	0.157995	0.963803
Arabidopsis	3	13.7841	1009.4	6.73032	0.0797014	0.050286	0.0132269	0.113084
Arabis	15	19.2885	879.549	7.35135	0.140397	0.107807	0.0453881	0.227726
Aralia	30	8.45	1184.19	13.5088	0.402509	0.32436	0.161062	0.443145
Arcangelisia	1	33.9758	1409.35	20.849	0	0	0	0.0175376
Arceuthobium	7	65.3776	764.058	4.83513	0.0297642	0.0212044	0.00718906	0.0771245
Archiatriplex	1	15.6295	799.038	4.0525	0	0	0	0.0400506
Archidendron	17	8.9368	1453.22	19.0717	0.317028	0.245863	0.106919	0.703515
Arctium	3	2.6334	511.023	6.84853	0.417184	0.263214	0.0692343	0.279512
Arcuatopterus	4	21.6702	993.612	11.457	0.0639724	0.0422834	0.0121071	0.130922
Ardisia	63	29.0309	1429.16	18.5566	0.142715	0.119381	0.0679993	0.363682
Arenaria	113	86.2155	669.212	4.34273	0.0548322	0.0468947	0.0290138	0.229786
Arenga	5	6.4453	1443.55	15.4825	0.249707	0.170452	0.0522043	0.187657
Argostemma	8	12.9731	1530.4	19.0711	0.160289	0.115938	0.0409022	0.327907
Argyreia	22	10.2496	1337.93	17.6431	0.301577	0.238287	0.110385	1.53367
Arisaema	78	20.4742	1125.75	12.4187	0.21279	0.179558	0.105661	0.526519
Aristida	11	26.4963	816.33	7.86348	0.0904992	0.067623	0.0261601	0.169039
Aristolochia	50	67.0499	1358.61	16.6092	0.0583449	0.0483025	0.0264721	0.287856
Arivela	1	31.6708	1523.96	18.2122	0	0	0	0.0227571
Artabotrys	9	39.8847	1409.66	19.2226	0.0550894	0.0403523	0.0147371	0.102813
Artemisia	192	17.5282	642.263	5.97999	0.299945	0.260697	0.171194	0.48109
Arthraxon	12	14.3033	1108.84	14.0888	0.17373	0.130865	0.0518718	0.406687
Artocarpus	14	35.1725	1458.37	17.5851	0.0750318	0.0572863	0.0236807	0.196293
Aruncus	4	25.1196	933.459	8.38013	0.0551878	0.0364771	0.0104446	0.0476833
Arundina	1	20.5208	1455.4	17.395	0	0	0	0.0371502
Arundinaria	7	3.8724	1148.2	13.7272	0.502508	0.357994	0.121373	0.599955
Arundinella	20	17.8519	1263.1	14.9648	0.16781	0.131716	0.0596413	0.532847
Arundo	2	7.7543	1182.13	10.9952	0.0893887	0.0522891	0.0122913	0.0879321
Arytera	1	16.5401	1528.33	20.8041	0	0	0	0.0415231
Asarum	41	14.3258	1465.95	15.904	0.259223	0.21252	0.112345	0.521772
Ascocentrum	4	12.3514	1694.46	17.0644	0.112238	0.0741852	0.0212417	0.099889
Asparagus	30	51.9	714.143	8.4609	0.0655337	0.05281	0.0262231	0.355493
Asperugo	1	18.4076	315.685	3.57609	0	0	0	0.0442556
Asperula	3	19.6589	484.555	0.215	0.0558837	0.0352587	0.00927425	0.0436815
Aspidistra	62	5.8465	1405.42	18.6527	0.705915	0.590095	0.33526	2.14639
Aspidocarya	1	20.1908	1241.87	16.827	0	0	0	0.0320171
Aspidopterys	11	12.9424	1351.19	17.8615	0.185274	0.138441	0.0535563	0.462347
Aster	125	10.6494	926.206	8.11619	0.453388	0.389049	0.2437	0.490747
Asteropyrum	2	66.3091	1151.35	13.1526	0.0104533	0.00611477	0.00143736	0.0173502
Asterothamnus	5	3.3383	218.608	3.576	0.482113	0.329093	0.100791	0.920405
Astilbe	7	32.615	1456.88	13.9486	0.059663	0.0425048	0.0144107	0.128604
Astilboides	1	8.2609	786.312	5.26615	0	0	0	0.0452929
Astragalus	344	18.2515	413.782	3.94088	0.320009	0.28219	0.195265	0.474581
Astronia	2	29.5631	2679.93	19.56	0.0234464	0.0137152	0.00322396	0.0233149
Asyneuma	4	27.8962	949.286	10.53	0.0496947	0.0328464	0.00940502	0.0928805
Atalantia	9	11.5834	1462.63	20.2458	0.189687	0.138943	0.0507439	0.250302
Atraphaxis	12	26.3044	198.498	3.51507	0.0944673	0.0711593	0.0282058	0.343832
Atriplex	17	15.6295	401.931	5.77719	0.181273	0.140582	0.0611351	0.537662
Atropanthe	1	6.3929	1119.99	12.897	0	0	0	0.0697937
Aucuba	10	85.9939	1321.33	16.9081	0.0267761	0.0198241	0.00746395	0.133917
Avena	5	7.6674	682.188	8.02571	0.209907	0.143284	0.0438835	0.248622
Avicennia	1	66.3004	1462.13	18.6186	0	0	0	0.0144614
Axyris	3	41.2149	361.374	2.14551	0.0266557	0.0168179	0.00442368	0.0599559
Azima	2	78.464	1351.03	20.8557	0.00883395	0.00516753	0.0012147	0.0108591
Bacopa	4	54.373	1590.22	19.8075	0.025496	0.0168519	0.00482527	0.0454881
Baeckea	1	36.8953	1608.98	20.1048	0	0	0	0.0138122
Baimashania	2	20.3019	650.378	2.92825	0.034142	0.0199718	0.00469464	0.0522034
Balakata	1	21.4479	1336.19	14.7124	0	0	0	0.0345997
Barbarea	4	10.1431	974.507	7.94356	0.136674	0.0903364	0.0258663	0.267682
Barnardia	2	51.3237	992.918	11.4102	0.0135054	0.00790015	0.00185704	0.0168903
Barringtonia	3	106.231	1668.93	19.0863	0.0103417	0.00652487	0.00171627	0.0275982
Bauhinia	47	42.9995	1351.44	18.2307	0.0895394	0.0739091	0.0400648	0.204334
Beckmannia	1	3.5488	633.321	7.5226	0	0	0	0.094094
Beesia	2	29.0028	1187.5	11.0437	0.0238993	0.0139802	0.00328624	0.0363345
Begonia	187	72.0536	1402	17.6634	0.0726002	0.0630544	0.0412961	0.488488
Belosynapsis	1	14.5535	1753.79	21.6369	0	0	0	0.0287368
Benkara	8	11.7988	1416.1	19.8912	0.176242	0.127477	0.0449731	0.148378
Bennettiodendron	1	17.0391	1443.08	19.2365	0	0	0	0.0311742
Berberis	219	86.8133	878.418	8.66086	0.0620766	0.0541447	0.0360171	1.08336
Bergenia	6	15.8102	855.357	8.394	0.113329	0.0792376	0.0256458	0.204607
Bergia	4	56.6156	1538.8	21.0239	0.0244861	0.0161844	0.00463413	0.0305061
Berteroa	1	6.3577	217.14	4.20557	0	0	0	0.0582195
Berteroella	1	28.9778	845.036	11.2412	0	0	0	0.0293365
Betula	35	70.5549	762.923	7.22497	0.0503912	0.0409663	0.0209993	0.609791
Bhesa	1	107.697	1433.59	20.0967	0	0	0	0.00902784
Bidens	10	8.6779	645.672	6.83614	0.265339	0.196447	0.0739642	0.573605
Biebersteinia	2	91.2264	375.401	0.473311	0.0075981	0.0044446	0.00104477	0.0154198
Biophytum	4	37.0842	1289.47	17.5873	0.0373823	0.0247084	0.00707483	0.0431102
Bischofia	2	60.037	1363.26	16.9493	0.0115453	0.00675359	0.00158752	0.0183467
Blainvillea	2	15.3345	1336.33	17.0947	0.0452018	0.0264414	0.00621541	0.0572473
Blastus	9	10.9866	1493.51	19.7861	0.199991	0.146491	0.0535003	0.265806
Bletilla	4	16.4783	1166.11	14.7169	0.0841285	0.0556059	0.0159218	0.188648
Blysmus	3	22.639	307.323	2.61731	0.0485274	0.0306174	0.00805343	0.074621
Blyxa	3	24.2187	1387.01	23.99	0.0453621	0.0286203	0.00752813	0.00952038
Boeica	7	18.401	1452.93	17.1807	0.10575	0.075338	0.0255423	0.156345
Boenninghausenia	1	28.055	1240.86	14.1266	0	0	0	0.0250403
Boesenbergia	4	9.484	1447.72	17.6921	0.146172	0.0966144	0.0276639	0.182557
Bolbostemma	2	26.3342	952.853	13.3757	0.0263212	0.0153969	0.00361925	0.0513485
Bombax	4	8.8571	1363.26	17.1404	0.156518	0.103453	0.0296219	0.107155
Boniodendron	1	7.5592	1364.85	18.1151	0	0	0	0.0482061
Borthwickia	1	53.6077	1219.25	17.2009	0	0	0	0.0149337
Boschniakia	4	56.5814	708.179	3.95603	0.0245009	0.0161942	0.00463693	0.0336921
Bothriochloa	4	4.5788	957.681	12.2538	0.302764	0.200116	0.0572998	0.332197
Bousigonia	2	29.1194	1268.67	16.3882	0.0238036	0.0139242	0.00327308	0.0501675
Bowringia	1	77.928	1606.39	20.6549	0	0	0	0.0123756
Brachanthemum	5	3.4238	156.145	3.50236	0.470074	0.320875	0.0982745	0.608232
Brachybotrys	1	5.3169	734.852	4.74857	0	0	0	0.0968588
Brachycorythis	4	25.9068	1712.69	17.5542	0.0535108	0.0353687	0.0101272	0.0856726
Brachyelytrum	2	43.8851	1290.91	14.292	0.0157946	0.00923924	0.00217181	0.0189818
Brachypodium	5	29.9849	1038.85	8.61974	0.0536749	0.0366389	0.0112214	0.161877
Brandisia	8	55.4794	1276.95	16.5599	0.0374813	0.0271106	0.00956442	0.0855519
Brassaiopsis	23	5.3909	1248.07	15.1839	0.581627	0.460945	0.215762	1.08317
Brassica	2	10.2088	367.938	1.962	0.067897	0.0397172	0.00933608	0.0681319
Braya	4	11.8746	358.751	2.85147	0.116745	0.0771639	0.0220946	0.305954
Bretschneidera	1	57.3801	1442.17	17.6174	0	0	0	0.00945958
Bridelia	7	33.5955	1427.36	19.8935	0.0579217	0.0412643	0.0139901	0.187878
Briggsia	21	4.545	1176.88	13.6837	0.669862	0.52759	0.241719	0.570627
Briggsiopsis	1	7.4518	1137.37	14.8672	0	0	0	0.109362
Bromus	42	11.5133	638.496	5.07388	0.324639	0.266479	0.141509	0.531673
Brucea	2	35.9315	1427.1	17.4924	0.0192908	0.0112844	0.00265255	0.0272739
Bruguiera	3	33.9001	1646.31	22.9412	0.0324073	0.0204468	0.0053782	0.0594088
Bruinsmia	2	2.7123	1254.99	18.055	0.255557	0.149491	0.03514	0.0435827
Brylkinia	1	22.5432	1039.31	10.5088	0	0	0	0.0351981
Buchanania	4	48.2157	1532.01	19.3668	0.0287519	0.019004	0.00544147	0.0887237
Buchloe	1	10.2296	529.355	8.52286	0	0	0	0.0461737
Buchnera	2	11.3735	1442.99	17.636	0.0609441	0.03565	0.00838002	0.0437035
Buckleya	2	75.6056	903.529	12.2113	0.00916793	0.0053629	0.00126062	0.0208028
Buddleja	21	44.1809	1118.38	12.5482	0.0689104	0.0542745	0.0248662	0.297742
Bulbostylis	3	29.5968	1345.64	17.5022	0.0371193	0.0234197	0.00616018	0.0520579
Bulleyia	1	16.4783	1110.73	15.1264	0	0	0	0.105933
Bunias	2	21.275	593.711	5.39833	0.0325804	0.0190583	0.00447991	0.0839059
Bupleurum	42	4.34	695.652	6.67827	0.861214	0.706925	0.375401	0.470575
Burmannia	10	114.452	1615.35	20.4673	0.0201184	0.0148949	0.00560808	0.068595
Buxus	20	55.454	1302.36	15.9827	0.0540219	0.0424023	0.0191999	0.255435
Byttneria	5	24.3296	1422.08	18.9158	0.0661514	0.0451554	0.0138297	0.085391
Caelospermum	1	16.8152	1570.26	21.8756	0	0	0	0.037873
Caesalpinia	19	50.7961	1440.2	18.7301	0.0579658	0.04533	0.0202697	0.155032
Calamagrostis	6	6.9116	504.247	4.76677	0.259239	0.181255	0.0586644	0.959608
Calamintha	2	6.5946	417.902	6.37587	0.105108	0.0614844	0.0144528	0.121944
Calamus	26	5.0934	1562.93	19.2651	0.63967	0.510993	0.245958	0.55963
Calanthe	51	21.424	1429.76	15.4781	0.183524	0.152077	0.0836333	0.370577
Callerya	18	40.8966	1383.69	17.6907	0.0706751	0.0550484	0.0242869	0.240144
Callicarpa	49	36.2312	1532.08	17.7657	0.107416	0.0888427	0.0485178	0.362717
Calligonum	26	36.4036	169.581	4.73665	0.0894993	0.0714954	0.0344132	0.521324
Callistephus	1	3.3383	561.889	5.4582	0	0	0	0.16311
Callitriche	5	54.3359	1028.37	8.88024	0.0296202	0.0202189	0.00619245	0.0430614
Callostylis	2	8.676	1412.77	18.1538	0.0798925	0.0467341	0.0109855	0.204062
Calophyllum	5	7.3196	1852.14	18.3708	0.219881	0.150092	0.0459687	0.0904937
Calotis	2	8.1161	1471.15	23.81	0.085404	0.0499581	0.0117433	0.104296
Calotropis	2	8.9797	1212.36	16.7683	0.0771905	0.0451535	0.010614	0.0758127
Caltha	6	67.538	686.009	3.78881	0.0265296	0.018549	0.00600351	0.0682815
Calypso	1	22.9265	634.016	1.61923	0	0	0	0.0326202
Camelina	2	10.7858	360.883	1.21579	0.0642648	0.0375925	0.00883664	0.151201
Campanula	23	39.5431	760.849	6.69295	0.0792931	0.0628405	0.0294148	0.287343
Campanulorchis	1	8.782	1567.82	23.588	0	0	0	0.098704
Camphorosma	1	19.7661	179.469	4.88679	0	0	0	0.0330307
Campsis	1	42.3073	1221.52	15.3335	0	0	0	0.017365
Camptotheca	2	33.9001	1352.58	18.1157	0.0204468	0.0119606	0.0028115	0.038607
Campylotropis	27	11.5273	1115.24	14.5374	0.285916	0.22894	0.111122	0.671249
Canavalia	4	12.87	1588.27	20.1787	0.107715	0.0711959	0.0203857	0.0919626
Cancrinia	5	5.0023	213.877	3.70101	0.32174	0.219621	0.0672635	0.352285
Canscora	4	49.3126	1273.02	16.6225	0.0281124	0.0185813	0.00532043	0.0353579
Cansjera	2	21.8427	1641.12	21.4032	0.0317336	0.018563	0.00436348	0.0312949
Capillipedium	5	8.3995	1487.61	13.8	0.191611	0.130795	0.0400586	0.324146
Capparis	37	31.3814	1475.6	18.6343	0.115066	0.0938275	0.0486293	0.268492
Carallia	4	25.0837	1443.95	19.0497	0.0552667	0.0365293	0.0104596	0.0889125
Cardamine	47	18.0894	958.609	9.54329	0.21284	0.175686	0.0952362	0.512394
Cardiandra	2	8.6273	1499.17	16.0714	0.0803435	0.0469979	0.0110475	0.101429
Cardiocrinum	3	14.057	1198.09	14.0498	0.0781541	0.0493098	0.0129702	0.0844121
Cardiopteris	1	70.9599	1362.33	19.2732	0	0	0	0.0119215
Cardiospermum	2	21.6022	1290.41	16.6611	0.0320869	0.0187696	0.00441206	0.0349196
Carissa	4	12.2083	1083.46	13.4673	0.113553	0.0750547	0.0214906	0.0586305
Carmona	1	19.6346	1856.41	21.1423	0	0	0	0.027245
Carpesium	17	13.45	938.238	9.42655	0.210648	0.163362	0.0710417	0.495442
Carrierea	2	15.37	1305.26	16.7097	0.0450974	0.0263803	0.00620105	0.0569786
Carya	4	64.0001	1303.91	16.4945	0.0216608	0.014317	0.00409944	0.081653
Caryodaphnopsis	4	60.7217	1250.88	18.1591	0.0228303	0.01509	0.00432077	0.0362461
Caryopteris	13	19.8204	946.198	11.2096	0.12941	0.0981771	0.0397801	0.836196
Caryota	4	6.1928	1364.91	17.733	0.223856	0.147961	0.042366	0.193128
Casearia	9	71.137	1366.45	18.2769	0.0308872	0.0226245	0.00826274	0.0560266
Cassia	2	21.2748	1526.63	19.375	0.0325807	0.0190585	0.00447996	0.031791
Cassiope	11	72.0565	991.006	8.49862	0.033278	0.024866	0.0096195	0.129606
Cassytha	1	72.135	1510.63	18.872	0	0	0	0.0120082
Castanea	3	37.2001	1213.42	14.9226	0.0295325	0.0186329	0.0049011	0.0743897
Castanopsis	61	37.2001	1420.86	18.1575	0.110507	0.0923112	0.0523093	0.693772
Castilleja	2	41.9226	640.924	3.22812	0.016534	0.00967175	0.00227348	0.019742
Catabrosa	2	4.8579	338.841	-0.8902	0.142685	0.0834651	0.0196196	0.184919
Catalpa	4	37.3752	888.956	10.2978	0.0370913	0.024516	0.00701974	0.0657993
Caulophyllum	2	19.1253	823.178	9.26333	0.0362424	0.0212005	0.00498346	0.0207267
Cavea	1	32.4964	732.419	3.80724	0	0	0	0.0274916
Celtis	11	48.1524	1202.9	15.0079	0.049798	0.0372102	0.0143949	0.224576
Centaurea	6	3.0316	205.095	4.30817	0.591028	0.413235	0.133746	0.788238
Centaurium	3	49.3126	735.793	9.33938	0.0222785	0.0140562	0.00369726	0.0320707
Centella	2	27.5272	1291.1	15.8122	0.0251804	0.0147296	0.0034624	0.0155287
Centipeda	1	25.5236	1238.79	15.6762	0	0	0	0.0358254
Centotheca	1	17.7737	1500.99	17.9889	0	0	0	0.038925
Centranthera	3	33.5235	1367.83	16.2378	0.0327714	0.0206765	0.00543862	0.068165
Cephalanthus	2	11.2442	1549.19	18.8828	0.0616449	0.0360599	0.00847639	0.0502126
Cephalomappa	2	25.448	1375.34	18.9582	0.0272378	0.0159331	0.00374529	0.0333333
Cerastium	21	19.6712	876.443	7.71507	0.154771	0.121899	0.0558488	0.667803
Ceratocephala	3	40.6159	204.92	3.8481	0.0270488	0.0170659	0.00448892	0.0205124
Cerbera	1	16.4988	1520.02	19.4314	0	0	0	0.0288877
Cercidiphyllum	1	84.001	1063.94	12.1262	0	0	0	0.00935227
Cercis	5	42.9995	1255.55	15.4374	0.0374292	0.0255494	0.00782503	0.0719082
Ceriops	1	23.8276	1755.59	22.2322	0	0	0	0.0263439
Chaenomeles	5	5.6761	1099.77	12.3787	0.283546	0.193551	0.0592788	0.634188
Chaerophyllum	4	6.5827	573.411	6.02149	0.210597	0.139197	0.0398566	0.167049
Chaetocarpus	1	78.4305	1526.63	19.375	0	0	0	0.0103805
Chaiturus	1	9.4198	482.955	5.676	0	0	0	0.0722915
Chamabainia	1	30.9596	1257.76	13.1286	0	0	0	0.0266208
Chamaecrista	4	33.8032	1464.21	20.0173	0.0410107	0.0271066	0.00776152	0.0374001
Chamaedaphne	1	29.1709	601.376	-0.951	0	0	0	0.0273054
Chamaerhodos	5	25.1057	311.458	3.02398	0.0641065	0.0437595	0.0134022	0.128923
Chamaesium	6	15.1947	653.201	3.20488	0.11792	0.0824474	0.0266846	0.192971
Chamaesphacos	1	10.3385	216.561	4.01441	0	0	0	0.0666586
Chamerion	4	18.7948	653.755	4.21402	0.0737595	0.0487524	0.0139594	0.0886286
Champereia	1	27.0684	1508.63	19.2622	0	0	0	0.0160706
Chassalia	3	10.2245	1319.61	16.237	0.107449	0.0677928	0.0178318	0.0469087
Chesneya	9	29.9891	484.59	2.01241	0.0732674	0.0536674	0.0196	0.252778
Chesniella	2	29.9891	121.625	7.53781	0.0231133	0.0135204	0.00317816	0.0552464
Chieniodendron	1	11.0981	1540.12	22.896	0	0	0	0.0713961
Chikusichloa	2	19.1226	1569.59	18.4307	0.0362475	0.0212035	0.00498416	0.0349253
Chiloschista	3	13.92	1793.24	17.5329	0.0789233	0.0497951	0.0130978	0.165159
Chimaphila	4	32.5441	862.001	7.55619	0.0425974	0.0281554	0.00806181	0.0317392
Chimonocalamus	10	2.7	1305.93	15.5675	0.852809	0.631388	0.237724	1.53204
Chionachne	2	14.6385	1387.01	23.99	0.047351	0.0276985	0.00651093	0.0519535
Chionanthus	8	6.0993	1336.18	18.4951	0.340931	0.246598	0.0869982	0.365479
Chionographis	3	50.6144	1552.93	19.7846	0.0217055	0.0136947	0.00360217	0.0260443
Chirita	117	17.674	1442.63	18.2829	0.269445	0.230708	0.143357	0.456657
Chloranthus	13	99.6001	1286.18	15.3424	0.0257525	0.0195372	0.00791623	0.144353
Chloris	5	12.6615	1215.05	16.9572	0.127113	0.0867679	0.0265744	0.272864
Chlorophytum	5	27.3319	1235.79	14.7738	0.058885	0.0401952	0.0123106	0.158076
Choerospondias	1	9.8743	1344.72	16.4588	0	0	0	0.0387987
Chondrilla	11	17.4601	168.316	4.29393	0.137336	0.10262	0.0396989	0.239867
Chorispora	7	19.7693	202.279	3.34571	0.0984309	0.0701236	0.0237744	0.332164
Christolea	2	4.9405	117.787	0.936783	0.140299	0.0820697	0.0192916	0.155694
Chrysosplenium	36	48.5938	931.359	9.17886	0.0737444	0.0600441	0.030952	0.272435
Chukrasia	1	27.309	1419.07	18.1941	0	0	0	0.02138
Chunia	1	17.6485	1531.26	23.975	0	0	0	0.0246207
Chuniophoenix	2	47.8001	1631.59	22.606	0.014501	0.00848252	0.00199393	0.0195336
Cicer	2	43.4593	237.148	1.31342	0.0159493	0.00932977	0.00219309	0.0208537
Cicerbita	6	19.8361	441.474	3.99525	0.0903282	0.0631557	0.0204408	0.13257
Cichorium	1	21.2823	446.044	6.02836	0	0	0	0.0430884
Cicuta	1	9.6846	422.393	4.71714	0	0	0	0.0657414
Cimicifuga	9	11.24	854.888	8.30589	0.195483	0.143188	0.0522942	0.166801
Cinnamomum	48	4.8523	1432.9	17.0808	0.797807	0.659208	0.358689	1.40446
Cipadessa	2	22.0094	1246.67	16.831	0.0314932	0.0184224	0.00433043	0.0376345
Circaea	9	40.7803	936.601	9.81112	0.0538796	0.0394661	0.0144135	0.104201
Circaeaster	1	72.9706	534.478	2.3962	0	0	0	0.0104593
Cissampelos	2	6.5311	1142.54	15.2745	0.10613	0.0620822	0.0145933	0.0576405
Cissus	16	54.7879	1416.66	18.9514	0.0506059	0.0390609	0.0167243	0.232984
Cistanche	6	56.5814	239.785	5.15221	0.0316669	0.0221409	0.00716605	0.0890858
Cithareloma	1	19.6269	92.1688	7.4176	0	0	0	0.047007
Citrus	4	11.5834	1355.89	16.7346	0.119679	0.0791038	0.02265	0.245749
Clade_1	59	54.7879	1365.37	17.0415	0.0744241	0.0620794	0.0349881	0.359014
Clade_10	13	50.2737	1721.44	18.9259	0.0510197	0.0387063	0.0156833	0.0927862
Clade_100	9	66.0873	896.006	9.77667	0.0332473	0.0243532	0.00889409	0.0426472
Clade_101	15	9.4064	1554.22	19.2107	0.287894	0.221067	0.0930716	0.235387
Clade_102	7	7.308	1366.27	18.8536	0.266271	0.189695	0.0643136	0.340381
Clade_103	16	23.6985	1336.13	15.4623	0.116994	0.0903039	0.0386645	0.26993
Clade_104	34	52.5204	1330.56	16.2021	0.0671427	0.0544969	0.0277724	0.610825
Clade_105	32	12.728	1532.65	18.5953	0.272292	0.220251	0.110857	0.464856
Clade_106	74	56.0805	622.304	4.79165	0.076748	0.0646275	0.037736	0.325316
Clade_107	313	56.0805	840.621	7.53787	0.102463	0.0901605	0.0619104	0.279957
Clade_108	145	40.2324	1211.43	14.4099	0.1237	0.106642	0.0679643	0.371798
Clade_109	7	88.1977	708.531	6.77018	0.022063	0.015718	0.00532898	0.0432116
Clade_11	6	9.069	1365.74	18.5843	0.19757	0.138137	0.0447089	0.113085
Clade_110	4	44.0508	803.476	3.59354	0.0314704	0.0208008	0.00595595	0.0340434
Clade_111	7	47.7079	1348.27	16.3268	0.040788	0.029058	0.00985169	0.0517409
Clade_112	30	47.7383	861.472	7.3348	0.0712467	0.0574139	0.0285091	0.451405
Clade_113	16	37.3716	1191.67	14.0475	0.0741897	0.0572645	0.0245184	0.120116
Clade_114	4	23.8549	238.659	5.52263	0.0581136	0.038411	0.0109983	0.0589081
Clade_115	4	21.3715	611.244	2.87646	0.0648665	0.0428744	0.0122764	0.128906
Clade_116	44	16.3202	342.398	0.886518	0.231872	0.190777	0.102187	0.483556
Clade_117	40	17.8294	248.246	3.41328	0.206899	0.169407	0.0891357	0.541811
Clade_118	23	11.4666	864.113	9.46475	0.273446	0.216708	0.101438	0.745048
Clade_119	14	17.5799	487.704	6.33656	0.0978118	0.0691205	0.0229777	0.153666
Clade_12	4	22.6294	1355.92	19.8849	0.0612608	0.0404912	0.011594	0.0968051
Clade_120	5	12.5236	1478.53	19.5295	0.0438617	0.0276736	0.00727912	0.100736
Clade_121	20	18.1758	1169.12	13.6113	0.16482	0.129368	0.0585785	0.345923
Clade_122	110	15.0797	1174.22	13.718	0.311856	0.266469	0.164307	0.547526
Clade_123	44	14.8894	1364.59	17.6964	0.254153	0.20911	0.112006	0.406263
Clade_124	9	8.1336	1366.84	18.8092	0.270142	0.197875	0.0722665	0.228568
Clade_125	7	14.8697	1308.87	18.4032	0.130864	0.0932295	0.0316081	0.25289
Clade_126	16	9.9069	1490.92	18.3606	0.279864	0.216018	0.0924902	0.287079
Clade_127	3	3.6958	2326.95	20.677	0.29726	0.18755	0.0493321	0.0764035
Clade_128	12	13.3181	1338.23	17.2275	0.186581	0.140546	0.0557089	0.315315
Clade_129	35	18.9031	1406.81	17.8376	0.188083	0.152905	0.0783789	0.38292
Clade_13	31	11.8505	1433.07	18.8007	0.289776	0.233964	0.116982	1.65697
Clade_130	4	75.0952	1312.18	17.0818	0.0184605	0.0122017	0.00349376	0.0151557
Clade_131	20	14.3598	1333.5	16.8137	0.208619	0.163747	0.0741452	0.346727
Clade_132	111	33.0337	1374.14	17.6432	0.142567	0.121856	0.0752234	0.746142
Clade_133	41	27.0395	811.628	7.7266	0.137339	0.112595	0.0595217	0.467398
Clade_134	43	77.5167	1462.81	17.9273	0.0485212	0.0398758	0.0212684	0.303582
Clade_135	5	30.3752	1352.08	19.0624	0.0529853	0.0361681	0.0110772	0.0511651
Clade_136	17	44.0708	1684.52	17.0603	0.0642878	0.0498567	0.0216813	0.0584405
Clade_137	16	11.3832	1297.5	17.5301	0.243568	0.188002	0.080495	0.265733
Clade_138	8	32.8879	1295.23	17.8149	0.0632282	0.0457335	0.0161345	0.0906748
Clade_139	3	15.0369	1386.71	17.4313	0.119158	0.0833126	0.0269647	0.061392
Clade_14	3	34.744	1420.39	18.3166	0.0316202	0.0199501	0.00524757	0.0452274
Clade_140	9	20.1054	1334.78	18.9434	0.109285	0.08005	0.0292353	0.0822474
Clade_141	6	43.8464	1381.05	19.9508	0.0408645	0.0285716	0.0092474	0.0946772
Clade_142	43	32.8027	1365.38	16.5891	0.114661	0.0942313	0.0502598	0.422329
Clade_143	23	24.1845	1041.23	13.2383	0.129649	0.102748	0.0480949	0.416205
Clade_144	6	4.0134	287.529	4.47122	0.446444	0.312145	0.101028	0.488826
Clade_145	19	10.33	1181.45	12.3418	0.285038	0.222903	0.0996727	0.240394
Clade_146	6	20.3846	985.312	11.075	0.0878977	0.0614563	0.0198908	0.0874512
Clade_147	14	27.3332	1345.28	15.3832	0.0965513	0.0737163	0.0304724	0.234926
Clade_148	10	15.546	1119.63	13.1233	0.148114	0.109658	0.0412874	0.612179
Clade_149	15	12.65	656.378	6.33027	0.214075	0.164383	0.069207	0.324508
Clade_15	24	11.704	1302.48	15.8074	0.271536	0.2158	0.10201	0.587422
Clade_150	79	18.3896	986.196	10.1493	0.237604	0.200596	0.11826	0.615731
Clade_151	12	15.3409	1286.3	16.4348	0.161979	0.122014	0.0483634	0.147861
Clade_152	4	28.6276	567.474	7.48732	0.0484251	0.0320072	0.00916473	0.0356342
Clade_153	7	18.3919	969.416	10.6266	0.105803	0.0753753	0.0255549	0.286755
Clade_154	4	50.3357	908.514	10.5508	0.027541	0.0182036	0.00521229	0.0560548
Clade_155	7	55.4296	1065.87	11.8637	0.035106	0.02501	0.00847929	0.0612792
Clade_156	60	49.8888	1264.21	15.8232	0.0820694	0.0685069	0.0387165	0.386218
Clade_157	13	13.08	1428.96	18.5711	0.196097	0.14877	0.0602796	0.206287
Clade_158	29	4.1566	1326.99	15.8326	0.810108	0.651506	0.321176	0.804283
Clade_159	3	12.5407	1418.5	18.7889	0.0876037	0.0552718	0.0145384	0.23048
Clade_16	4	10.9702	1331.38	19.4905	0.126369	0.0835254	0.0239161	0.161737
Clade_160	40	54.1896	1271	15.147	0.0680736	0.0557381	0.0293273	0.324454
Clade_161	50	57.3331	1274.87	15.9413	0.0682332	0.0564888	0.0309586	0.352196
Clade_162	3	38.2913	1322.9	16.158	0.0286909	0.0181019	0.00476144	0.0387412
Clade_163	3	108.365	1579.57	19.8874	0.0101381	0.00639641	0.00168248	0.0180065
Clade_164	15	14.8217	1114.7	13.4462	0.182708	0.140297	0.0590667	0.23818
Clade_165	5	29.1029	1204.51	16.075	0.0553016	0.0377492	0.0115615	0.0720918
Clade_166	3	51.4671	1479.23	18.9314	0.0213459	0.0134678	0.00354249	0.0334697
Clade_167	67	17.0238	1191.68	14.9585	0.246989	0.207143	0.119136	0.307909
Clade_168	6	50.2406	1365.72	18.5826	0.0356636	0.0249353	0.00807047	0.0519241
Clade_169	44	28.82	916.756	8.41816	0.131304	0.108033	0.0578663	0.211075
Clade_17	4	10.3645	2092.46	21.069	0.133754	0.0884067	0.0253137	0.0472417
Clade_170	37	20.1829	1370.6	17.611	0.17891	0.145888	0.0756113	0.522925
Clade_171	16	6.8067	750.017	5.15896	0.407332	0.314406	0.134616	0.419166
Clade_172	8	15.266	1040.35	12.5759	0.111534	0.0794581	0.0269392	0.256581
Clade_173	12	16.1186	888.489	8.94074	0.112027	0.0785693	0.0257073	0.235019
Clade_174	26	15.9815	270.906	3.52637	0.203867	0.162856	0.0783883	0.443663
Clade_175	4	3.8606	1541.38	19.0112	0.359088	0.237344	0.0679595	0.168794
Clade_176	37	20.0206	1357.81	16.9592	0.18036	0.14707	0.0762243	0.369706
Clade_177	13	9.2614	1334.01	17.4943	0.27695	0.21011	0.0851337	0.204246
Clade_178	199	16.2111	777.848	6.39967	0.326524	0.284075	0.187215	0.93141
Clade_179	121	15.506	975.247	10.0597	0.309286	0.265115	0.165417	0.568992
Clade_18	7	22.9026	1273.91	17.7201	0.0849646	0.06053	0.0205218	0.113436
Clade_180	56	4.746	786.06	6.24206	0.848157	0.705837	0.394396	0.787111
Clade_181	7	8.1161	1315.67	15.4566	0.239759	0.170808	0.05791	0.313366
Clade_182	44	9.3908	721.288	6.95453	0.402968	0.33155	0.177589	0.502936
Clade_183	5	13.3326	292.771	2.56322	0.120714	0.0824005	0.0252368	0.156076
Clade_184	19	10.8616	324.085	3.4113	0.271087	0.211993	0.0947945	0.375517
Clade_185	59	4.33057	687.727	6.84988	0.941762	0.785552	0.442739	0.731286
Clade_186	7	8.4779	603.002	8.11941	0.229527	0.163519	0.0554387	0.1508
Clade_187	13	3.4209	616.628	4.05061	0.749788	0.56883	0.230482	1.06441
Clade_188	6	15.0326	751.901	8.49442	0.119192	0.0833364	0.0269724	0.323832
Clade_189	13	17.3812	946.257	10.4778	0.14757	0.111955	0.0453627	0.300766
Clade_19	48	29.1831	1192.05	12.7681	0.132652	0.109607	0.0596395	0.623156
Clade_190	3	15.5783	1127.07	15.1409	0.070522	0.0444944	0.0117036	0.0641197
Clade_191	7	10.3	1414.23	18.9422	0.188923	0.134592	0.0456314	0.220162
Clade_192	11	6.5287	1267.43	16.5545	0.367285	0.274444	0.106169	0.288821
Clade_193	4	9.9945	1161.01	12.2389	0.138706	0.0916795	0.0262509	0.137245
Clade_194	13	17.6189	651.662	5.27737	0.145579	0.110444	0.0447507	0.330209
Clade_195	4	16.0452	819.306	9.13997	0.0863993	0.0571068	0.0163516	0.133471
Clade_196	9	8.3242	1003.26	9.49903	0.263956	0.193344	0.0706118	0.394983
Clade_197	11	14.7377	485.317	5.9147	0.162705	0.121577	0.0470322	0.241372
Clade_198	45	12.1017	984.247	10.3385	0.314556	0.259095	0.139352	0.755519
Clade_199	58	7.1364	909.063	8.39545	0.568976	0.474243	0.266536	0.793333
Clade_2	11	56.8001	1275.16	14.9502	0.0422164	0.031545	0.0122033	0.13443
Clade_20	4	21.7835	1495.54	17.9932	0.0636397	0.0420635	0.0120442	0.0321449
Clade_200	22	3.7891	412.14	5.85037	0.815772	0.644572	0.298594	0.940258
Clade_201	7	3.6191	213.702	3.31227	0.537678	0.383049	0.129868	1.75441
Clade_202	8	7.9756	478.757	6.35177	0.260725	0.188585	0.0665315	0.205131
Clade_203	3	24.2106	757.808	5.7891	0.0453773	0.0286299	0.00753065	0.0513436
Clade_204	12	41.3919	1074.29	12.0529	0.0600336	0.0452215	0.0179247	0.0922483
Clade_205	10	40.5379	644.555	2.99103	0.0568008	0.0420532	0.0158334	0.515831
Clade_206	41	13.657	1381.17	15.4348	0.299139	0.245245	0.129645	0.329977
Clade_207	3	11.24	656.248	4.91587	0.0977413	0.0616679	0.0162208	0.0879611
Clade_208	21	7.1119	768.783	6.16269	0.428088	0.337167	0.154475	0.87334
Clade_209	14	26.4941	1061.85	12.2856	0.0996092	0.076051	0.0314375	0.165185
Clade_21	34	31.272	365.674	4.81186	0.112764	0.091526	0.0466428	0.235351
Clade_210	4	18.9645	281.82	2.78123	0.0730994	0.0483161	0.0138345	0.121563
Clade_211	139	40.6159	648.061	5.40127	0.121491	0.104602	0.0663441	0.261317
Clade_212	243	21.5493	954.431	10.303	0.254907	0.222932	0.149742	0.451101
Clade_213	30	6.6976	1405.43	16.282	0.507823	0.409227	0.203204	1.6723
Clade_214	8	36.6633	419.724	4.84273	0.0567172	0.0410241	0.014473	0.138985
Clade_215	4	23.1564	861	10.5851	0.0598666	0.0395697	0.0113301	0.0739375
Clade_216	6	50.6144	1159.23	11.7964	0.0354002	0.0247511	0.00801086	0.0705775
Clade_217	59	9.4428	988.909	10.2642	0.431814	0.360189	0.203004	0.530286
Clade_218	87	87.8111	1325.36	15.2638	0.0508581	0.0430947	0.0257571	0.219266
Clade_219	10	7.9543	1235.12	14.4982	0.289477	0.214318	0.0806927	0.943507
Clade_22	4	22.6255	414.839	5.3848	0.0612713	0.0404981	0.011596	0.0492547
Clade_220	16	12.2877	1244.81	15.3424	0.232249	0.179265	0.0767542	0.46738
Clade_221	14	40.5571	1248.09	13.5978	0.0650702	0.0496806	0.0205367	0.134376
Clade_222	42	40.4893	1178.15	9.72126	0.0923125	0.0757744	0.0402388	0.307166
Clade_223	13	23.6544	1008.47	9.81059	0.108434	0.0822642	0.0333324	0.206282
Clade_224	10	28.6327	1986.82	19.1416	0.080418	0.0595385	0.0224168	0.118831
Clade_225	5	10.7998	1325.43	14.8174	0.149025	0.101725	0.0311554	0.247758
Clade_226	6	11.2441	1467	19.9639	0.159351	0.111415	0.0360603	0.207905
Clade_227	13	25.477	1472.93	16.9002	0.100677	0.0763791	0.0309478	0.166164
Clade_228	19	32.6361	1510.97	18.0795	0.0902203	0.0705533	0.0315485	0.355856
Clade_229	16	18.5403	1728.85	19.2174	0.149546	0.115429	0.0494221	0.115288
Clade_23	12	28.7486	360.665	3.21885	0.0864357	0.0651093	0.0258078	0.381231
Clade_230	14	15.2641	1541.3	17.7538	0.181861	0.13885	0.0573969	0.252917
Clade_231	6	10.34	1504.81	20.4445	0.173284	0.121157	0.0392133	0.138706
Clade_232	27	11.985	1559.91	18.5771	0.274997	0.220197	0.106878	0.279544
Clade_233	4	11.2292	1447.27	16.3939	0.130461	0.0862303	0.0246906	0.128007
Clade_234	13	20.392	1503.74	17.4039	0.125782	0.0954252	0.038665	0.503118
Clade_235	6	22.9265	1535.36	12.0733	0.0781523	0.0546426	0.0176854	0.10162
Clade_236	124	29.0958	1457.56	16.597	0.165669	0.142122	0.0889394	0.366333
Clade_237	80	8.35776	1514.95	16.1391	0.57154	0.482755	0.285123	1.01907
Clade_238	6	51.7359	1991.72	17.0525	0.0346328	0.0242146	0.00783721	0.0439199
Clade_239	19	31.1171	1892.21	18.9777	0.0946245	0.0739974	0.0330885	0.125985
Clade_24	8	15.426	155.512	0.698753	0.134801	0.0975027	0.0343983	0.191438
Clade_240	16	17.1442	1469.89	14.8397	0.161722	0.124827	0.0534461	0.357243
Clade_241	17	26.6671	1965.29	19.3076	0.106244	0.0823946	0.0358311	0.202202
Clade_242	50	12.9757	1200.78	10.5697	0.301488	0.249596	0.13679	0.544018
Clade_243	29	19.7106	1161.23	9.95119	0.170837	0.137391	0.0677301	0.411097
Clade_244	23	23.5384	1226.62	12.9393	0.133208	0.105568	0.049415	0.27222
Clade_245	5	11.05	1642.07	18.3485	0.14565	0.0994219	0.03045	0.191277
Clade_246	21	14.9515	1471.41	15.3886	0.203627	0.160378	0.0734784	0.661877
Clade_247	11	14.811	1344.44	16.5175	0.1619	0.120975	0.0467995	0.203138
Clade_248	4	9.0228	1438.47	18.5194	0.153643	0.101553	0.0290779	0.120787
Clade_249	3	9.7539	1027.93	16.2473	0.112633	0.0710636	0.0186922	0.101646
Clade_25	8	12.0327	255.431	-1.71439	0.172816	0.124999	0.0440989	0.253312
Clade_250	18	6.3986	1181.13	13.9492	0.451719	0.351841	0.15523	0.519643
Clade_251	16	12.5251	1345.57	15.833	0.221363	0.170862	0.0731564	0.785172
Clade_252	249	2.9691	1173.86	13.8378	1.85829	1.62619	1.09473	1.48182
Clade_253	17	2.462	1583.71	19.2144	1.15078	0.892455	0.388104	0.783013
Clade_254	127	4.67855	1527.25	19.1802	1.20328	1.03306	0.648335	1.32269
Clade_255	4	15.4066	968.51	9.65802	0.0899806	0.0594739	0.0170293	0.0799432
Clade_256	16	9.7431	576.222	3.94	0.284569	0.219649	0.0940451	1.13324
Clade_257	63	15.9176	692.525	5.84477	0.260286	0.21773	0.124019	0.341655
Clade_258	112	6.17	435.477	3.04145	0.764749	0.653848	0.404085	0.81831
Clade_259	4	14.2459	344.542	-0.0228366	0.0973118	0.0643196	0.0184168	0.128342
Clade_26	4	22.5311	217.529	3.19028	0.061528	0.0406678	0.0116445	0.0443591
Clade_260	8	59.4269	1603.62	20.9108	0.0349916	0.0253097	0.00892909	0.0363331
Clade_261	88	32.8129	1235.83	15.3	0.136451	0.115671	0.0692449	0.418375
Clade_262	6	38.6576	427.336	6.03765	0.0463495	0.0324066	0.0104886	0.154817
Clade_263	610	19	955.247	9.34754	0.33755	0.301155	0.217133	0.534721
Clade_264	7	63.561	1693.93	21.8347	0.0306148	0.0218105	0.00739453	0.053232
Clade_265	9	42.3146	1420.54	18.4138	0.0519259	0.038035	0.0138909	0.159529
Clade_266	3	61.0235	1109.32	13.9114	0.0180031	0.0113587	0.00298773	0.0306639
Clade_267	6	34.4124	1334.01	16.9044	0.0520673	0.0364044	0.0117825	0.0675784
Clade_268	17	11.4025	925.521	9.9806	0.248473	0.192697	0.0837984	0.353445
Clade_269	32	10.4656	1188.96	13.4836	0.331155	0.267864	0.134821	0.415786
Clade_27	5	11.4158	652.51	8.28342	0.140983	0.0962361	0.0294743	0.148339
Clade_270	99	8.93144	1547.88	18.5758	0.51476	0.438237	0.266564	0.515085
Clade_271	3	79.7483	1161.59	13.5049	0.013776	0.00869169	0.00228621	0.0412529
Clade_272	8	5.6911	1324.78	15.8137	0.365385	0.264286	0.0932383	0.425061
Clade_273	15	14.08	1366.92	15.2746	0.192333	0.147688	0.0621782	0.207469
Clade_274	5	9.3552	1481.65	18.514	0.172037	0.117433	0.0359663	0.0757187
Clade_275	4	5.3426	1152.42	13.6302	0.259479	0.171507	0.049108	0.131627
Clade_276	93	4.8523	1418.59	16.4627	0.934114	0.793469	0.478616	0.903693
Clade_277	54	30.0101	1464.99	19.1892	0.132921	0.110436	0.061331	0.863947
Clade_278	8	111.795	1427.7	16.396	0.0186005	0.0134539	0.00474645	0.0528898
Clade_279	10	5.4175	1406.92	18.5	0.425027	0.314674	0.118478	0.689235
Clade_28	6	30.0162	364.063	3.94337	0.0596931	0.0417362	0.0135082	0.0961919
Clade_280	7	4.8918	1297.13	14.9296	0.425275	0.302972	0.102718	0.704593
Clade_281	10	20.9364	1482.54	20.1348	0.10998	0.0814251	0.0306573	0.234489
Clade_282	14	13.149	1402.24	20.8358	0.200704	0.153236	0.0633439	0.29285
Clade_283	17	11.09	1533.72	19.4463	0.255475	0.198127	0.0861597	0.289461
Clade_284	7	4.144	1377.69	18.5967	0.469573	0.33453	0.113418	0.08267
Clade_285	25	20.0975	1168.53	13.9478	0.160163	0.127625	0.0608919	0.20883
Clade_286	13	20.0975	1662.21	18.68	0.127625	0.0968235	0.0392316	0.112166
Clade_287	7	35.3697	1733.06	16.9123	0.0550163	0.0391944	0.0132883	0.128805
Clade_288	13	10.3667	1529.67	19.5288	0.247422	0.187708	0.0760567	0.26462
Clade_289	5	28.4077	1441.69	20.1255	0.0315365	0.0193365	0.00488656	0.076471
Clade_29	7	26.1563	622.62	3.44645	0.0743955	0.0530004	0.017969	0.142701
Clade_290	4	10.9702	1358.26	17.1588	0.126369	0.0835254	0.0239161	0.187005
Clade_291	5	22.9026	1313.05	19.0942	0.0702732	0.0479689	0.0146914	0.0906386
Clade_292	58	29.1831	1153.44	11.9919	0.139137	0.115971	0.0651784	0.386782
Clade_293	7	22.723	190.936	0.307668	0.0856361	0.0610084	0.020684	0.181743
Clade_294	4	30.3937	1437.08	17.9026	0.0456112	0.0301474	0.00863219	0.094997
Clade_295	5	27.2933	1127.65	14.2229	0.0589682	0.0402521	0.012328	0.0831501
Clade_296	35	10.8484	1451.46	17.7868	0.32773	0.266433	0.136574	1.47995
Clade_297	26	22.0666	1276	15.2162	0.147648	0.117947	0.0567719	0.566402
Clade_298	25	29.2045	1167.49	12.6423	0.110218	0.0878272	0.0419037	2.06739
Clade_299	8	22.4162	1446.52	15.3073	0.0927651	0.0670978	0.0236716	0.135751
Clade_3	45	56.8001	1287.6	15.4681	0.0670186	0.0552023	0.0296901	1.55517
Clade_30	3	10.917	255.158	-1.50992	0.100633	0.0634925	0.0167007	0.118036
Clade_300	62	14.8964	917.47	9.91467	0.277056	0.231599	0.131582	0.623192
Clade_301	7	16.1431	1794.36	18.4627	0.120541	0.0858753	0.0291148	0.125724
Clade_302	8	26.607	1185.02	14.1	0.0781539	0.0565294	0.0199432	0.109501
Clade_303	15	59.7583	960.262	10.0324	0.0453167	0.0347975	0.0146502	0.142644
Clade_304	16	39.8165	175.466	3.22713	0.0696342	0.0537482	0.0230128	0.124171
Clade_305	10	9.4064	1617.01	20.8613	0.244789	0.181233	0.0682359	0.217239
Clade_306	114	27.0118	1414.02	18.0328	0.175338	0.150001	0.0929075	0.642686
Clade_307	5	16.0491	1026.62	9.30546	0.100282	0.0684532	0.0209652	0.0773788
Clade_308	15	23.1903	1408.6	17.6981	0.116775	0.0896686	0.0377515	0.314868
Clade_309	10	50.5387	966.001	8.59124	0.0455608	0.0337315	0.0127002	0.185568
Clade_31	5	16.2614	152.461	4.58638	0.0989729	0.0675595	0.0206915	0.137742
Clade_310	563	44.0508	1105.85	11.0782	0.143772	0.128077	0.0918611	0.5538
Clade_311	19	11.4158	1442.16	18.2834	0.257927	0.201702	0.0901925	0.845429
Clade_312	25	14.9825	1535.63	18.9849	0.214842	0.171196	0.0816803	0.523453
Clade_313	12	11.7988	1417.68	18.5313	0.210607	0.158643	0.0628824	0.211331
Clade_314	9	22.6419	1707.16	20.1768	0.0970424	0.0710823	0.0259601	0.141077
Clade_315	39	60.2648	1533.41	18.7978	0.0607911	0.0497095	0.0260287	0.329213
Clade_316	19	25.4362	1449.53	19.3366	0.115758	0.0905239	0.0404785	0.106333
Clade_317	8	20.1054	1388.27	18.565	0.103427	0.0748096	0.0263923	0.229487
Clade_318	18	19.8962	1030.93	11.1691	0.145273	0.113152	0.0499217	0.366294
Clade_319	3	17.7663	1286.79	20.31	0.0260098	0.0152148	0.00357644	0.0772934
Clade_32	10	25.1019	1376.98	16.6277	0.0917295	0.0679131	0.0255699	0.328845
Clade_320	5	15.3409	1352.59	17.777	0.104912	0.0716133	0.021933	0.222667
Clade_321	14	36.5961	1392.73	9.9498	0.0721131	0.0550579	0.0227595	0.368139
Clade_322	22	13.0879	1521.79	18.944	0.236176	0.186611	0.0864464	0.653946
Clade_323	21	3.2072	994.869	10.5764	0.949277	0.74766	0.342546	0.97795
Clade_324	4	57.3331	1428.7	17.5197	0.0241797	0.0159819	0.00457614	0.0446456
Clade_325	11	18.401	1504.71	18.8026	0.130313	0.0973729	0.037669	0.218239
Clade_326	5	45.292	1503.33	18.8805	0.0355347	0.0242562	0.00742896	0.028327
Clade_327	4	10.2496	1699.48	21.1561	0.135254	0.0893977	0.0255975	0.117257
Clade_328	4	34.4796	1159.35	14.8266	0.0402062	0.0265749	0.00760926	0.0530051
Clade_329	31	17.2801	1078.53	11.4463	0.176471	0.139858	0.0665219	4.29012
Clade_33	42	8.2142	1492.4	18.2709	0.455025	0.373506	0.198344	0.729558
Clade_330	8	6.61	844.564	7.27608	0.31459	0.227546	0.0802766	0.300653
Clade_331	16	4.5659	274.482	3.99505	0.607238	0.468706	0.200681	1.61472
Clade_332	53	9.2007	716.081	7.55421	0.431521	0.358216	0.198305	0.672314
Clade_333	3	6.1249	241.559	4.35727	0.179368	0.113169	0.0297673	0.18007
Clade_334	20	3.7891	511.749	6.3094	0.736182	0.575703	0.25743	1.02576
Clade_335	43	8.2763	808.686	7.43021	0.454454	0.373481	0.199202	2.35481
Clade_336	4	12.4572	936.956	10.1025	0.111285	0.0735551	0.0210613	0.162459
Clade_337	184	33.5389	658.367	5.0816	0.155489	0.134984	0.0882589	0.708268
Clade_338	6	67.0508	559.52	5.30062	0.0267224	0.0186838	0.00604713	0.0371274
Clade_339	5	19.1253	762.208	8.10391	0.0841523	0.0574429	0.017593	0.0582881
Clade_34	13	55.4769	1527.1	21.3736	0.0462345	0.035076	0.0142124	0.0711493
Clade_340	5	6.6976	1404.69	14.7494	0.240301	0.164031	0.0502377	0.228297
Clade_341	61	61.3352	740.487	6.83338	0.0670231	0.0559872	0.0317258	0.175993
Clade_342	5	61.486	1608.81	21.3483	0.0162191	0.0101035	0.00261147	0.0438019
Clade_343	22	17.5418	1212.97	13.9253	0.17621	0.13923	0.0644975	0.400498
Clade_344	18	19.16	848.748	7.91028	0.150854	0.1175	0.0518399	0.27748
Clade_345	16	5.6669	1391.28	17.1979	0.48926	0.377643	0.161692	0.882608
Clade_346	4	116.577	1587.49	23.8038	0.0118917	0.00785996	0.00225057	0.0166749
Clade_347	10	42.3146	1301.22	15.6333	0.0544159	0.0402875	0.0151686	0.0874808
Clade_348	4	4.706	1395.92	16.6636	0.29458	0.194707	0.055751	0.155233
Clade_35	4	52.2494	1525.94	23.5111	0.0265323	0.0175369	0.00502138	0.0374653
Clade_36	4	19.901	1734.47	21.5281	0.0696595	0.0460424	0.0131835	0.0503763
Clade_37	6	41.7221	1339.91	19.0445	0.0429451	0.0300264	0.00971823	0.0557935
Clade_38	4	35.1301	701.598	10.0953	0.0394617	0.0260828	0.00746836	0.0457207
Clade_39	8	30.9083	1284.75	14.2991	0.0672778	0.0486626	0.0171678	0.227623
Clade_4	5	18.4682	1489.49	19.4371	0.0871464	0.0594867	0.018219	0.0703674
Clade_40	6	26.2473	1447.72	21.4132	0.0682645	0.0477292	0.0154479	0.12175
Clade_41	7	54.623	1407.22	19.346	0.0356244	0.0253793	0.0086045	0.0884384
Clade_42	49	27.2933	1427.83	18.0747	0.142593	0.117936	0.0644062	0.511481
Clade_43	16	116.28	1674.14	20.9413	0.023844	0.0184044	0.00788002	0.159027
Clade_44	7	14.2327	1417.72	17.9567	0.136721	0.0974021	0.0330228	0.170467
Clade_45	280	37.2001	755.885	6.77623	0.151472	0.132935	0.0904256	0.571766
Clade_46	99	58.2591	981.82	9.96327	0.0788739	0.0671487	0.0408442	0.434155
Clade_47	75	72.0086	1200.07	12.2888	0.059958	0.050516	0.0295552	0.39213
Clade_48	102	22.0666	1203.42	14.7026	0.209592	0.178622	0.109076	0.608918
Clade_49	7	14.4559	1380.03	19.7957	0.13461	0.0958982	0.0325129	0.128812
Clade_5	6	36.6052	1108.37	13.6473	0.0489482	0.0342236	0.0110767	0.0434914
Clade_50	40	63.6337	1274.89	14.2106	0.0579705	0.0474658	0.0249747	0.736517
Clade_51	15	36.0096	1307.81	16.5133	0.0752036	0.0577469	0.0243121	0.233484
Clade_52	14	16.2924	1098.81	11.0417	0.161981	0.123671	0.0511226	0.124271
Clade_53	5	15.8836	1387.49	18.1765	0.101327	0.0691665	0.0211836	0.0827571
Clade_54	5	33.0024	1310.42	16.7057	0.0487673	0.0332889	0.0101954	0.0612721
Clade_55	25	26.6556	1375.67	18.2336	0.120758	0.0962255	0.0459106	0.32858
Clade_56	36	35.7858	1305.49	15.8362	0.100138	0.0815343	0.04203	0.264751
Clade_57	4	66.542	2133.46	17.808	0.0208334	0.0137701	0.00394284	0.0438312
Clade_58	28	27.7937	1021.47	11.6348	0.119891	0.0962142	0.047073	0.268596
Clade_59	23	19.7352	1271.85	14.0674	0.158878	0.125912	0.0589379	0.428361
Clade_6	11	48.6001	1401.82	18.576	0.0493393	0.0368674	0.0142623	0.134731
Clade_60	40	14.8964	1191.55	13.7158	0.247636	0.202762	0.106686	0.534244
Clade_61	22	5.6761	1390.33	17.32	0.544572	0.430286	0.199327	0.636996
Clade_62	19	45.2403	950.21	9.63895	0.0650844	0.0508968	0.0227589	0.846514
Clade_63	5	16.1049	888.531	9.58484	0.0999347	0.068216	0.0208925	0.198126
Clade_64	9	31.0976	726.004	6.51749	0.0706558	0.0517544	0.0189014	0.13432
Clade_65	16	25.6632	759.755	6.0156	0.108038	0.0833905	0.0357045	0.840618
Clade_66	55	73.46	1235.62	15.1909	0.0545512	0.0453608	0.0252695	0.1703
Clade_67	19	22.6275	1418.66	16.9108	0.130127	0.10176	0.045503	0.412964
Clade_68	3	25.3443	1654.28	20.6781	0.0433475	0.0273492	0.00719379	0.0730656
Clade_69	21	30.5903	1301.25	15.8324	0.0995257	0.0783874	0.0359137	0.130162
Clade_7	8	82.4887	197.858	4.36198	0.0252088	0.0182337	0.00643274	0.239707
Clade_70	13	48.83	1395.76	18.9269	0.0525281	0.0398507	0.016147	0.162993
Clade_71	21	9.7101	1478.6	17.7223	0.313542	0.246949	0.113141	0.379035
Clade_72	45	18.28	1325.36	16.5793	0.208242	0.171526	0.0922538	0.62662
Clade_73	27	20.6083	648.053	4.37932	0.159928	0.128058	0.0621562	0.244712
Clade_74	70	37.4321	390.075	4.43726	0.113499	0.0953602	0.0552163	0.40446
Clade_75	137	55.4644	1016.12	9.20168	0.0887052	0.0763392	0.0483377	0.25861
Clade_76	4	42.731	1380.21	10.3427	0.0324424	0.0214432	0.0061399	0.0536225
Clade_77	11	14.1477	1459.87	18.123	0.16949	0.126647	0.0489936	0.228727
Clade_78	19	7.3697	1475.06	17.4934	0.399533	0.312439	0.13971	2.43391
Clade_79	23	16.6948	1223.31	13.826	0.187813	0.148843	0.0696714	9.54492
Clade_8	15	17.6631	1417.18	18.0411	0.153317	0.117728	0.0495648	0.283073
Clade_80	12	95.0607	1290.59	16.1779	0.0261402	0.0196906	0.00780488	0.16389
Clade_81	3	99.0054	1383.5	18.1504	0.0110965	0.0070011	0.00184153	0.0155757
Clade_82	3	21.8427	1371.09	18.6438	0.0502965	0.0317336	0.00834702	0.0569635
Clade_83	27	18.4841	1462.21	15.6759	0.178307	0.142774	0.0692992	0.368354
Clade_84	7	103.473	1366.86	17.424	0.018806	0.0133977	0.0045423	0.06311
Clade_85	6	46.8426	980.717	11.2095	0.0382506	0.0267441	0.00865591	0.0607578
Clade_86	13	33.2465	613.214	7.04947	0.0771495	0.0585298	0.0237155	0.179215
Clade_87	62	23.3201	718.773	6.4181	0.176978	0.147941	0.0840517	0.369901
Clade_88	122	54.6373	663.345	5.7141	0.0879257	0.0753887	0.0470853	0.318824
Clade_89	6	86.2155	166.458	4.6243	0.0207823	0.0145306	0.00470293	0.0136356
Clade_9	48	25.6766	1290.08	15.1634	0.150768	0.124575	0.0677841	0.360316
Clade_90	5	41.2149	212.71	3.37897	0.0390499	0.0266557	0.00816385	0.0856478
Clade_91	18	45.531	445.375	5.42047	0.0634814	0.0494453	0.0218148	0.0996564
Clade_92	30	67.1929	369.599	4.47753	0.0506184	0.0407906	0.0202548	1.90987
Clade_93	11	16.9705	161.553	4.70374	0.141298	0.105581	0.0408442	0.0607946
Clade_94	7	19.7661	163.735	4.9537	0.0984468	0.0701349	0.0237783	0.0985118
Clade_95	10	46.7382	140.611	4.00686	0.0492656	0.0364744	0.013733	0.139989
Clade_96	13	58.8014	1092.98	13.0038	0.0436205	0.0330929	0.0134088	0.0760606
Clade_97	6	87.2581	1378.07	18.0898	0.020534	0.014357	0.00464673	0.0286145
Clade_98	10	16.5497	1408.83	14.9902	0.139132	0.103008	0.0387834	0.12617
Clade_99	121	65.3363	842.285	8.65997	0.0734016	0.0629187	0.0392576	0.211417
Cladium	2	75.813	1363.94	16.2176	0.00914285	0.00534823	0.00125717	0.0115808
Cladopus	3	25.5182	1699.68	19.1892	0.0430521	0.0271629	0.00714477	0.0234312
Cladrastis	7	82.4432	1317.73	15.9356	0.023603	0.0168151	0.00570094	0.0681499
Claoxylon	8	28.6915	1530.09	19.5161	0.0724759	0.0524224	0.0184943	0.146115
Clausena	10	18.0046	1325.33	17.9627	0.127889	0.094684	0.0356494	0.261705
Cleghornia	1	16.6888	1405.5	17.56	0	0	0	0.0536928
Cleidiocarpon	1	8.124	1392.15	18.9433	0	0	0	0.0524605
Cleidion	4	41.7221	1378.23	17.1446	0.0332269	0.0219618	0.00628838	0.0475608
Cleistanthus	9	33.5955	1467.19	21.4439	0.0654023	0.0479064	0.017496	0.137161
Cleistogenes	10	17.178	480.017	6.04936	0.134043	0.0992402	0.0373649	0.421084
Clematoclethra	2	24.0602	900.995	10.6551	0.0288089	0.0168521	0.00396132	0.0175068
Clethra	8	101.373	1378.96	17.0294	0.0205128	0.0148371	0.00523442	0.0697374
Clinacanthus	1	22.941	1502.98	19.4903	0	0	0	0.0321886
Clinopodium	11	6.5946	1171.54	12.2288	0.363615	0.271701	0.105108	0.664304
Clintonia	2	46.075	768.863	7.0431	0.0150439	0.00880011	0.00206859	0.016878
Clitoria	3	51.7332	1496.61	18.8964	0.0212361	0.0133985	0.00352427	0.0448173
Coccinia	1	16.2618	1569.64	20.6843	0	0	0	0.0579686
Cocculus	3	23.3803	1272.99	15.814	0.0469888	0.0296466	0.00779808	0.0666106
Cocos	1	17.5478	1600.68	20.4507	0	0	0	0.0255162
Coelogyne	27	6.0075	1198.2	14.1075	0.54862	0.439294	0.213222	0.739512
Coix	3	12.7373	1128.47	14.3227	0.0862516	0.0544187	0.014314	0.073875
Coldenia	1	38.0831	2018.52	21.17	0	0	0	0.0184744
Coleanthus	1	4.8579	562.055	3.205	0	0	0	0.103044
Colebrookea	1	24.672	1209.3	16.7537	0	0	0	0.0375682
Collabium	3	16.2247	1475.61	16.8565	0.0677123	0.0427217	0.0112373	0.227381
Colocasia	5	5.6911	1301.74	14.8421	0.282799	0.19304	0.0591225	0.261505
Colona	3	11.8505	1288.07	17.859	0.092706	0.058491	0.0153851	0.0794918
Colpodium	4	12.3266	681.129	4.36722	0.112464	0.0743344	0.0212844	0.210835
Colubrina	4	28.816	1367.12	19.0374	0.0481085	0.031798	0.00910481	0.0359555
Comanthosphace	4	1.1481	1233.51	14.0915	1.20747	0.798093	0.22852	0.823755
Comarum	2	23.9202	342.486	2.39528	0.0289775	0.0169507	0.00398451	0.0644758
Comastoma	12	13.8532	617.295	3.87979	0.179374	0.135117	0.0535571	0.352299
Combretum	10	8.6712	1402.88	18.982	0.265544	0.196599	0.0740213	0.232867
Commersonia	1	33.599	1496.54	21.1825	0	0	0	0.022944
Conandron	1	12.5407	1518.88	16.1833	0	0	0	0.0715732
Conringia	1	11.7855	197.807	2.376	0	0	0	0.065073
Convallaria	1	12.2307	615.357	6.66972	0	0	0	0.0612567
Coptis	6	73.1827	1369.79	15.0816	0.0244834	0.0171183	0.00554045	0.0823373
Corallodiscus	3	69.4499	805.079	6.34852	0.0158188	0.00998054	0.00262522	0.0375113
Corallorhiza	1	23.6544	495.631	3.13239	0	0	0	0.0337395
Corchorus	4	22.4861	1374.83	17.1643	0.0616512	0.0407492	0.0116678	0.0902573
Cordia	6	38.0831	1580.14	19.3745	0.0470487	0.0328955	0.0106469	0.050595
Corethrodendron	4	13.676	315.792	3.50948	0.101367	0.0669999	0.0191843	0.265173
Coriaria	3	79.8364	1239.89	11.1876	0.0137608	0.00868209	0.00228369	0.0332514
Cornus	25	66.866	1044.69	12.2444	0.0481392	0.0383595	0.0183019	0.236093
Cortia	1	2.7705	747.638	4.91615	0	0	0	0.265778
Cortiella	3	6.7658	482.075	0.452315	0.162377	0.102449	0.0269475	0.162484
Corydalis	347	33.7183	765.565	6.25291	0.173476	0.153005	0.105947	0.449804
Corylus	7	63.9586	913.294	10.1959	0.0304245	0.0216749	0.00734856	0.160574
Corymborkis	1	27.2266	1458.39	19.2845	0	0	0	0.0238438
Costus	6	72.1001	1385.4	17.5718	0.024851	0.0173753	0.00562364	0.0365106
Cotoneaster	62	8.3383	896.69	8.79043	0.494961	0.413752	0.235071	0.606858
Cotula	4	25.0344	1425.08	16.7855	0.0553756	0.0366013	0.0104801	0.0474978
Cousinia	13	5.0419	255.459	1.38861	0.508727	0.385948	0.156381	0.53794
Craigia	24	29.1112	1249.04	16.6598	0.109169	0.0867614	0.0410125	0.0599536
Crambe	2	15.6017	294.364	-1.91	0.0444277	0.0259885	0.00610896	0.0543431
Craspedolobium	2	44.0171	1146.01	16.0173	0.0157472	0.00921154	0.0021653	0.0205063
Crataegus	19	3.9636	702.447	8.20126	0.74287	0.580933	0.259769	0.895988
Crateva	6	33.967	1437.61	18.3906	0.05275	0.0368818	0.011937	0.078621
Cratoxylum	2	72.0086	1402.88	19.155	0.00962589	0.00563079	0.00132359	0.0197732
Crawfurdia	14	37.6131	1090.54	11.0554	0.0701632	0.0535692	0.0221441	0.237105
Crepidiastrum	9	16.8249	988.866	9.43647	0.130594	0.0956581	0.0349355	0.35073
Crepis	19	17.4601	551.243	6.44292	0.168638	0.131877	0.0589698	0.695617
Crinum	3	31.1729	1448.99	18.4964	0.0352425	0.0222356	0.00584872	0.0312411
Croomia	2	46.4977	1565.37	16.4896	0.0149071	0.00872011	0.00204978	0.0137322
Crossostephium	1	5.3541	1784.87	19.7137	0	0	0	0.192408
Crotalaria	40	26.7995	1454.58	18.1021	0.137647	0.112705	0.0593009	0.429492
Croton	25	36.0465	1465.28	19.7086	0.0892979	0.0711567	0.0339499	0.250723
Crucihimalaya	6	17.5157	594.914	2.60927	0.102294	0.0715223	0.0231487	0.226107
Crypsis	2	10.1635	291.215	7.3445	0.0681997	0.0398942	0.00937769	0.119553
Crypteronia	1	77.5272	1376.68	17.946	0	0	0	0.0109674
Cryptocarya	23	30.0101	1479.67	18.7274	0.104481	0.0828023	0.0387586	0.256024
Cryptochilus	3	13.41	1350.21	14.5126	0.0819249	0.0516888	0.0135959	0.166777
Cryptocoryne	3	31.6364	1449.52	18.5545	0.0347262	0.0219098	0.00576303	0.0201396
Cryptospora	1	10.917	105.982	2.9244	0	0	0	0.0704166
Cryptostylis	4	56.5782	2204.71	19.1844	0.0245023	0.0161951	0.0046372	0.0252494
Cullen	1	18.5547	1151.78	15.5888	0	0	0	0.0425226
Curculigo	8	21.0641	1322.96	16.6818	0.0987197	0.0714048	0.0251911	0.11396
Curcuma	12	4.9624	1598.44	18.3927	0.500747	0.377197	0.149512	3.00481
Cuscuta	12	49.9157	671.525	7.47736	0.0497821	0.0374993	0.0148638	0.120273
Cyananthus	16	28.82	802.091	6.13823	0.0962036	0.0742563	0.0317936	0.606053
Cyanotis	6	14.5535	1414.06	18.1273	0.123115	0.0860798	0.0278603	0.117762
Cyathocline	1	20.0206	1038.45	11.3393	0	0	0	0.0788373
Cyclea	13	6.5311	1491.75	17.894	0.392729	0.297945	0.120724	0.560263
Cyclobalanopsis	73	37.5785	1460.11	18.2576	0.114173	0.09609	0.055993	2.07476
Cyclocarya	1	12.5761	1282.49	15.8071	0	0	0	0.0239923
Cymbidium	43	23.1685	1304.87	16.1232	0.162341	0.133416	0.0711595	0.457612
Cymbopogon	18	10.6618	1105.36	13.4935	0.271096	0.211155	0.0931599	0.450918
Cynomorium	2	124.999	173.052	3.56764	0.00554524	0.00324375	0.000762489	0.00789903
Cypripedium	38	44.3894	957.091	8.82233	0.0819472	0.0669172	0.0348633	0.290273
Cystacanthus	7	9.0233	1224.67	15.3366	0.215654	0.153635	0.0520878	0.250468
Dactylicapnos	9	33.7138	923.98	7.97713	0.0651729	0.0477383	0.0174346	0.206304
Dactylis	1	15.3073	787.458	9.43258	0	0	0	0.0548536
Dactyloctenium	1	17.178	1464.34	17.7608	0	0	0	0.0530995
Dactylorhiza	4	12.9757	281.804	4.37967	0.106838	0.0706159	0.0202197	0.12683
Daemonorops	3	5.0934	1581.85	21.1716	0.215693	0.136087	0.0357956	0.0566262
Dalbergia	29	43.2865	1396.98	18.2721	0.0777909	0.0625611	0.030841	0.263355
Dalzellia	2	67.1327	1606.14	18.82	0.010325	0.00603976	0.00141973	0.0118884
Damnacanthus	11	19.3066	1406.42	17.2534	0.124201	0.0928055	0.0359021	0.300969
Danthonia	3	13.496	741.968	4.51558	0.0814028	0.0513595	0.0135093	0.0566149
Daphniphyllum	10	89.4127	1414.48	16.8314	0.0257523	0.0190661	0.00717855	0.1049
Dasymaschalon	5	9.655	1421.79	19.0976	0.166695	0.113787	0.0348495	0.212566
Daucus	1	16.0452	798.617	10.3648	0	0	0	0.0598761
Davidia	1	56.0001	1117.09	12.8279	0	0	0	0.0148642
Decaisnea	1	38.803	1088.5	12.3757	0	0	0	0.0164804
Decaspermum	8	14.7742	1535.09	22.3621	0.140748	0.101804	0.0359159	0.161784
Decumaria	2	6.9868	1030.57	13.5297	0.0992081	0.058033	0.0136415	0.0778567
Dehaasia	4	2.2378	1923.1	21.3967	0.61949	0.409461	0.117242	0.218459
Deinanthe	1	8.6273	1219.36	14.7622	0	0	0	0.0552725
Delavaya	2	52.1933	1249.98	17.733	0.0132804	0.00776853	0.0018261	0.0168141
Dendrobium	81	23.2906	1487.54	17.4704	0.188679	0.159445	0.0943395	0.576417
Dendrochilum	2	13.89	2526.93	18.96	0.0499026	0.0291912	0.00686178	0.0632331
Dendrocnide	8	45.1295	1780.26	18.9746	0.0460772	0.033328	0.0117579	0.121751
Dendropanax	13	6.3857	1458.16	17.6767	0.401671	0.304729	0.123472	1.16293
Dendrophthoe	1	30.6188	1371.62	18.5808	0	0	0	0.0248361
Derris	17	11.9088	1472.63	17.9804	0.237909	0.184504	0.0802357	0.671005
Deschampsia	4	15.9427	565.007	2.47293	0.0869548	0.057474	0.0164567	0.143084
Desmos	6	9.655	1392.22	18.4157	0.185578	0.129753	0.0419954	0.221786
Deutzia	50	23.5744	1045.06	11.1247	0.165944	0.137381	0.0752915	0.664542
Deyeuxia	34	7.0241	690.054	5.34455	0.502037	0.407483	0.207659	1.7555
Dianella	2	44.4788	1460.76	18.1833	0.0155838	0.00911592	0.00214282	0.0168135
Dianthus	16	15.5546	690.807	7.40304	0.178249	0.137584	0.058908	0.319163
Diarrhena	5	30.7713	745.508	7.72851	0.0523032	0.0357025	0.0109346	0.0983049
Diarthron	4	41.8638	301.188	3.60574	0.0331144	0.0218874	0.00626709	0.0967412
Dichanthium	3	51.5977	1249.55	16.8579	0.0212919	0.0134337	0.00353352	0.201114
Dichapetalum	4	112.102	1444.02	20.6821	0.0123664	0.00817373	0.00234041	0.014462
Dichotomanthes	1	5.3735	1095.52	15.0179	0	0	0	0.17658
Dichrocephala	3	12.6465	1172.66	14.2539	0.0868709	0.0548094	0.0144168	0.118338
Dictamnus	2	20.6474	560.807	5.36615	0.0335707	0.0196376	0.00461609	0.0348241
Didymostigma	2	14.5536	1401.82	18.7515	0.0476272	0.0278601	0.00654891	0.0952637
Digitaria	23	20.5595	1299.74	15.1269	0.152508	0.120864	0.0565749	0.330351
Dillenia	4	51.9001	1494.94	20.0229	0.0267108	0.0176549	0.00505518	0.0344894
Dilophia	2	11.9558	181.728	-0.0183412	0.0579758	0.0339137	0.00797188	0.103856
Dimeria	6	3.7594	1638.44	19.3816	0.476608	0.333235	0.107854	0.469137
Dinetus	6	29.1029	1029.25	12.465	0.0615664	0.043046	0.0139321	0.147319
Dioscorea	50	80.0279	1257.54	15.2077	0.0488832	0.0404694	0.0221792	0.205061
Diospyros	64	94.5762	1470.67	18.7513	0.0439739	0.0368088	0.0210188	0.292135
Dipentodon	1	40.5405	1220.12	14.5391	0	0	0	0.0158126
Diphylleia	1	10.4521	787.247	8.768	0	0	0	0.0221823
Diplacrum	3	57.3439	1629.43	21.6564	0.0191583	0.0120875	0.00317944	0.0252036
Diplectria	2	21.4118	1461.26	21.522	0.0323722	0.0189365	0.00445129	0.0360957
Diploclisia	2	29.6843	1435.27	17.8863	0.0233506	0.0136592	0.00321079	0.0468938
Diplocyclos	1	15.8836	1711.96	20.3542	0	0	0	0.0603604
Diplomeris	1	24.3354	1214.3	12.289	0	0	0	0.0337833
Diplopanax	1	41.2001	1476.66	19.1087	0	0	0	0.0167012
Diploprora	1	12.05	1617.57	20.3233	0	0	0	0.0808997
Diplospora	4	9.6354	1382.77	17.5387	0.143875	0.0950963	0.0272292	0.0880629
Dipsacus	9	11.82	955.54	9.65696	0.18589	0.136162	0.0497281	0.380826
Dipterocarpus	3	21.7835	1392.29	17.98	0.0504332	0.0318198	0.00836971	0.021385
Dipteronia	2	11.9767	1060.75	14.6685	0.0578746	0.0338545	0.00795797	0.0472451
Diptychocarpus	1	14.559	193.28	4.7805	0	0	0	0.0504157
Disanthus	1	31.0839	1507.04	16.2984	0	0	0	0.0211265
Discocleidion	2	17.7746	1262.82	14.8975	0.0389965	0.0228115	0.00536216	0.0417161
Disepalum	4	35.905	1454.32	19.4402	0.0386101	0.0255199	0.00730718	0.0455335
Disperis	2	51.973	2679.93	19.56	0.0133367	0.00780146	0.00183384	0.0155688
Disporum	15	35.8347	1396.48	15.1457	0.0755706	0.0580287	0.0244308	0.291733
Distephanus	4	22.1506	1056.42	13.4004	0.062585	0.0413664	0.0118446	0.0713922
Diuranthera	4	27.3319	1009.63	12.9845	0.0507207	0.0335246	0.0095992	0.160519
Dobinea	2	27.8442	978.49	8.43	0.0248938	0.0145619	0.00342298	0.0445628
Docynia	2	3.3928	1019.12	12.8438	0.204299	0.119508	0.0280919	0.429509
Dodartia	1	24.6068	131.083	5.57177	0	0	0	0.0272198
Dodecadenia	1	4.8968	1052.75	11.6186	0	0	0	0.0639814
Dodonaea	1	8.407	1333.34	16.6263	0	0	0	0.029473
Dolichos	5	18.2717	1334.1	18.4489	0.0880836	0.0601264	0.0184149	0.16666
Donax	1	11.06	2526.93	18.96	0	0	0	0.0295487
Dopatrium	1	36.1885	1214.57	17.1408	0	0	0	0.0244359
Doronicum	8	30.1055	604.594	4.5099	0.0690718	0.0499602	0.0176256	0.158831
Draba	52	17.6935	552.802	2.91984	0.223316	0.185217	0.102201	0.56394
Dracaena	7	18.9406	1498.62	19.9961	0.102738	0.0731917	0.0248146	0.158764
Dracocephalum	35	16.864	443.983	5.03039	0.210825	0.171393	0.0878561	0.402445
Droguetia	2	48.206	1295.37	11.8842	0.0143789	0.00841109	0.00197714	0.0186004
Drosera	6	68.9489	1560.95	18.5347	0.0259868	0.0181694	0.00588066	0.0510702
Dryas	1	73.1832	456.022	5.23722	0	0	0	0.0112245
Duabanga	2	27.4693	1321.2	17.8259	0.0252335	0.0147607	0.0034697	0.0283629
Duchesnea	2	40.5842	1155.42	13.7761	0.0170792	0.00999071	0.00234846	0.0735907
Dumasia	9	30.5716	1330.57	14.9504	0.0718714	0.0526449	0.0192266	0.232604
Dunnia	1	40.5039	1629.89	20.8193	0	0	0	0.0236833
Duthiea	1	15.9341	724.798	3.49886	0	0	0	0.0335161
Dysolobium	2	31.4775	1659.48	18.9367	0.0220204	0.0128811	0.00302788	0.0251634
Dysophylla	7	15.1407	1403.08	17.2162	0.128522	0.0915608	0.0310424	0.318131
Dysosma	7	9.47	1211.15	13.744	0.205482	0.146388	0.0496308	0.249086
Eberhardtia	2	15.7161	1364.33	18.6902	0.0441043	0.0257993	0.00606449	0.0661149
Echinochloa	7	15.3877	945.873	12.261	0.126459	0.0900911	0.0305441	0.356421
Echinops	18	16.1838	373.672	6.03895	0.178597	0.139108	0.0613732	0.44606
Echium	1	5.9864	261.601	4.29074	0	0	0	0.0244675
Edgeworthia	4	29.2638	1150.28	13.172	0.0473723	0.0313114	0.00896549	0.0738795
Ehretia	14	19.6346	1445.2	18.0762	0.134409	0.10262	0.0424205	0.225032
Elaeagnus	65	28.3003	1287.71	15.4967	0.147503	0.12355	0.0707229	0.762263
Elaeocarpus	39	61.7001	1447.43	17.7823	0.0593769	0.0485531	0.0254232	0.307059
Elatine	3	56.6156	1038.57	10.4805	0.0194048	0.012243	0.00322034	0.0305171
Elatostema	183	26.6556	1328.98	15.5405	0.195437	0.169637	0.110855	0.474361
Eleocharis	37	39.735	881.353	10.2824	0.090875	0.0741019	0.0384058	0.247312
Eleusine	2	14.233	1035.55	12.7361	0.0487	0.0284877	0.00669642	0.0635372
Eleutharrhena	2	12.7	1406.2	18.1633	0.0545785	0.0319264	0.00750474	0.0568316
Eleutherococcus	18	6.3857	926	9.3894	0.452632	0.352552	0.155543	0.684222
Ellisiophyllum	1	69.1109	1079.16	11.6687	0	0	0	0.0132347
Elsholtzia	31	27.3332	958.056	10.5784	0.125634	0.101437	0.0507183	0.261571
Elytrophorus	1	36.4508	1288.27	18.1742	0	0	0	0.0251644
Embelia	15	19.4278	1327.46	15.8956	0.13939	0.107034	0.0450627	0.270559
Emmenopterys	1	34.8923	1249.12	15.3119	0	0	0	0.0246767
Endospermum	2	64.8205	1601.37	21.4283	0.0106933	0.0062552	0.00147037	0.0144409
Engelhardia	5	67.1276	1287.11	18.1254	0.0239758	0.016366	0.00501243	0.0383104
Enhalus	1	38.2765	1236.73	16.7075	0	0	0	0.00952038
Enkianthus	7	49.5261	1364.89	15.3547	0.0392906	0.0279912	0.00949002	0.140428
Enneapogon	2	16.9016	354.302	4.46558	0.0410107	0.0239897	0.00563912	0.042114
Entada	4	31.084	1881.13	18.5356	0.0445983	0.0294779	0.00844049	0.0740842
Enteropogon	3	13.26	2051.23	18.4893	0.0828516	0.0522735	0.0137497	0.0883886
Enydra	2	17.711	1560.46	20.7446	0.0391365	0.0228934	0.00538141	0.0450312
Eomecon	1	44.8413	1313.42	15.8369	0	0	0	0.0135797
Epaltes	3	9.2614	1535.51	20.9495	0.118623	0.0748426	0.0196862	0.117176
Epigeneium	12	30.8227	1399.99	15.4333	0.0806194	0.060728	0.0240711	0.176046
Epigynum	2	3.0446	1204.94	16.915	0.227664	0.133175	0.0313047	0.195321
Epilobium	35	18.7948	957.037	8.35559	0.189167	0.153786	0.0788306	1.10082
Epimedium	40	72.489	1149.5	12.9852	0.0508888	0.0416674	0.0219238	0.547306
Epiprinus	1	8.124	1504.29	19.7375	0	0	0	0.0524605
Epithema	2	49.3088	1966.87	18.5456	0.0140573	0.00822298	0.00193292	0.0291306
Eragrostiella	2	8.3824	1020.45	15.0518	0.0826908	0.048371	0.0113703	0.0692777
Eragrostis	32	13.3817	1343.77	16.3802	0.258991	0.209492	0.105442	0.741918
Eranthemum	2	32.8203	1243.98	16.8926	0.0211195	0.0123541	0.002904	0.0256093
Eranthis	4	20.191	902.316	6.01778	0.068659	0.0453811	0.0129941	0.053303
Eremochloa	5	11.1113	1410.57	18.0573	0.144847	0.0988734	0.030282	0.322205
Eremopyrum	4	3.6567	221.13	4.19382	0.379111	0.250579	0.0717489	0.402512
Eremostachys	7	11.12	236.628	2.55843	0.174992	0.124667	0.0422665	0.299845
Eremurus	5	26.4164	328.411	4.39928	0.0609257	0.0415883	0.0127372	0.0574987
Eriachne	1	14.9515	1646.32	20.5559	0	0	0	0.0362969
Eriocaulon	37	114.22	1312.91	15.3151	0.0316138	0.0257788	0.0133607	0.286871
Eriochloa	2	7.0259	1154.73	14.082	0.098656	0.0577101	0.0135655	0.122852
Eriodes	1	30.2641	1403.8	16.854	0	0	0	0.0288219
Eriophorum	6	5.01	574.05	4.14365	0.357637	0.250052	0.0809312	0.425648
Eriophyton	3	11.6206	519.855	0.0875726	0.0945401	0.0596481	0.0156895	0.129433
Eriosema	2	16.6933	1453.14	18.2811	0.0415225	0.0242891	0.00570949	0.0418375
Eriosolena	1	17.3591	1239.38	14.5762	0	0	0	0.0324431
Erodium	5	45.8045	359.598	5.11762	0.0351371	0.0239848	0.00734583	0.0613523
Eruca	1	12.5228	317.429	2.68104	0	0	0	0.0681319
Erycibe	12	45.292	1586.83	20.7638	0.0548641	0.0413274	0.0163812	0.294063
Eryngium	3	21.5806	212.943	3.52367	0.0509074	0.032119	0.0084484	0.0245866
Erysimum	18	14.6292	464.663	3.56591	0.197576	0.15389	0.0678952	0.402197
Erythrina	6	24.261	1310.23	16.5141	0.0738535	0.0516369	0.0167126	0.0850126
Erythrodes	2	23.3768	1618.22	19.9674	0.0296511	0.0173448	0.00407713	0.0322844
Erythronium	2	16.55	474.597	4.00476	0.041882	0.0244994	0.00575892	0.0471714
Erythropalum	1	121.708	1408.39	17.9464	0	0	0	0.00790674
Erythrophleum	1	48.6001	1527.09	19.86	0	0	0	0.0198859
Erythrorchis	1	75.2103	2040.62	21.2217	0	0	0	0.100998
Erythroxylum	3	84.387	1464.08	18.2862	0.0130187	0.00821391	0.00216054	0.00999372
Euchresta	4	22.9103	1718.59	17.332	0.0605097	0.0399947	0.0114518	0.0884462
Eucommia	1	85.9939	1100.29	14.0253	0	0	0	0.00983773
Eulalia	15	5.2897	1181.14	15.3102	0.511948	0.393111	0.165504	0.670906
Eupatorium	15	19.3515	1668.76	15.3174	0.13994	0.107456	0.0452404	0.147746
Euphorbia	65	53.724	828.219	8.65082	0.0777006	0.0650828	0.0372549	0.335665
Euptelea	2	123.782	961.107	11.6664	0.00559976	0.00327565	0.000769987	0.00786002
Eurya	84	12.728	1443.43	16.6785	0.348116	0.294587	0.175205	0.519762
Eurybia	2	6.7723	235.526	5.32525	0.10235	0.0598711	0.0140735	0.118616
Eurycarpus	1	23.4263	187.168	-4.83333	0	0	0	0.0364067
Eurycorymbus	1	27.579	1464.41	17.0076	0	0	0	0.0316199
Euryodendron	1	23.2907	1601.52	21.7864	0	0	0	0.0236585
Eurysolen	1	3.7938	1302.58	18.04	0	0	0	0.0862086
Euscaphis	1	4.277	1234.39	15.7244	0	0	0	0.0427123
Eustigma	3	9.1509	1459.94	19.2158	0.120055	0.0757463	0.0199239	0.227594
Eutrema	8	11.4158	683.091	5.05992	0.182155	0.131754	0.0464819	0.163691
Eversmannia	1	13.676	254.221	3.33111	0	0	0	0.0585108
Exacum	3	39.3646	1385.06	17.1903	0.0279086	0.0176084	0.00463161	0.029892
Exbucklandia	3	31.2801	1410.48	17.5394	0.0351218	0.0221594	0.00582868	0.0480773
Excoecaria	5	19.3263	1671.17	17.039	0.0832771	0.0568455	0.0174101	0.0540839
Exochorda	3	17.7907	823.514	9.98277	0.0617521	0.0389612	0.0102481	0.086315
Fagraea	2	50.0399	1484.24	18.9713	0.0138519	0.00810284	0.00190468	0.0176968
Fagus	4	72.4529	1284.65	15.0727	0.0191337	0.0126467	0.00362117	0.0549792
Fallopia	8	41.1898	909.881	10.9753	0.0504844	0.0365158	0.0128825	0.0890104
Farfugium	1	3.2891	1431.06	16.3347	0	0	0	0.282249
Fatoua	2	33.0024	1417.89	16.8236	0.0210029	0.0122859	0.00288798	0.0342683
Fatsia	3	3.6455	2029.14	18.286	0.301361	0.190138	0.0500128	0.0837429
Ferula	26	17.1765	284.655	4.14958	0.189683	0.151526	0.0729347	0.465923
Fibraurea	2	14.9668	1488.22	20.1474	0.0463123	0.027091	0.00636811	0.0429595
Ficus	97	30.218	1486.44	17.7882	0.15139	0.128791	0.0781274	0.716121
Filago	4	6.1188	266.329	3.94743	0.226563	0.14975	0.0428784	0.260924
Filifolium	1	2.1274	505.691	3.20388	0	0	0	0.514332
Filipendula	8	76.2342	824.375	4.94939	0.027277	0.0197297	0.0069605	0.141945
Fimbristylis	54	26.4732	1490.16	17.7984	0.15068	0.12519	0.069525	0.327019
Firmiana	7	25.3227	1402.2	18.8597	0.0768445	0.0547451	0.0185606	0.156236
Fissistigma	23	20.9364	1435.75	19.1732	0.149763	0.118688	0.0555564	0.361471
Flagellaria	1	112.349	1839.39	20.5833	0	0	0	0.00863639
Flemingia	16	22.0629	1332.18	17.5733	0.125667	0.0969984	0.0415308	1.50462
Flickingeria	8	23.2906	1519.12	18.2692	0.0892824	0.0645787	0.0227829	0.370818
Floscopa	2	51.7298	1516.67	18.879	0.0133994	0.00783813	0.00184246	0.0306175
Fontanesia	2	29.0501	986.706	13.4937	0.0238604	0.0139574	0.00328089	0.0249978
Fordia	3	13.7587	1388.57	18.6498	0.0798486	0.0503788	0.0132514	0.0789727
Formania	1	12.6465	710.744	4.23625	0	0	0	0.0611723
Formanodendron	1	39.6399	1455.28	18.758	0	0	0	0.0152412
Forsythia	7	19.5075	876.856	10.5626	0.0997519	0.0710647	0.0240935	0.275545
Fortunearia	1	7.3586	1186.48	15.1633	0	0	0	0.0976479
Fragaria	9	19.1334	778.392	6.50541	0.114837	0.0841167	0.0307205	0.506352
Frankenia	1	60.8248	119.794	5.79833	0	0	0	0.0111605
Fraxinus	22	12.8987	996.384	12.1916	0.23964	0.189348	0.0877144	0.715484
Freycinetia	1	33.9001	2526.93	18.96	0	0	0	0.0150325
Friesodielsia	2	10.8098	1614.13	23.67	0.0641221	0.037509	0.00881702	0.04159
Fritillaria	25	9.4438	662.992	6.22314	0.340845	0.271601	0.129585	0.474728
Fuirena	3	35.5435	1480.94	19.047	0.030909	0.0195014	0.00512953	0.0673311
Fumaria	3	36.6789	183.53	5.07985	0.0299522	0.0188977	0.00497075	0.0209581
Gagea	18	15.29	282.612	2.60872	0.189037	0.147239	0.0649609	0.244887
Gahnia	3	60.4791	1619.24	19.4612	0.0181652	0.0114609	0.00301462	0.0464203
Galactia	4	12.87	1550.32	18.9119	0.107715	0.0711959	0.0203857	0.0530954
Galearis	5	13.33	739.636	6.39503	0.120738	0.0824165	0.0252417	0.373583
Galeobdolon	5	15.6433	1456.53	16.8789	0.102884	0.0702289	0.021509	0.315075
Galeola	4	75.2103	1651.78	17.3851	0.0184322	0.012183	0.00348841	0.048324
Galitzkya	1	6.3577	93.8834	6.33034	0	0	0	0.0582195
Galium	62	21.7098	906.184	8.21341	0.190105	0.158914	0.0902862	0.44649
Gamblea	3	9.6247	1265	15.4962	0.114145	0.0720175	0.0189431	0.113779
Gamochaeta	5	7.0678	708.972	9.62538	0.227714	0.155439	0.0476064	0.342586
Garcinia	20	104.508	1542.6	17.2273	0.0286652	0.0224995	0.0101879	0.112843
Gardenia	6	14.4579	1491.86	17.9228	0.123929	0.086649	0.0280445	0.176325
Gardneria	5	43.3896	1320.85	15.6884	0.0370927	0.0253197	0.00775467	0.142387
Garnotia	6	17.8519	1474.55	18.2667	0.100368	0.0701753	0.0227127	0.160531
Gastrochilus	29	7.0254	1577.8	15.9518	0.479303	0.385466	0.190025	0.770335
Gaultheria	32	31.3535	1128.46	10.3347	0.110537	0.0894114	0.0450025	0.275906
Gelsemium	2	87.2725	1455.25	18.1689	0.00794233	0.00464597	0.0010921	0.0105117
Geniostoma	1	27.6116	2679.93	19.56	0	0	0	0.0284175
Gentiana	263	34.013	843.269	7.02993	0.163824	0.143557	0.0971163	0.410905
Gentianella	11	16.4516	466.474	1.80876	0.145755	0.108911	0.0421325	0.237088
Gentianopsis	7	9.4039	731.727	7.56734	0.206926	0.147417	0.0499796	0.125396
Geophila	1	10.2245	1622.93	20.1847	0	0	0	0.0469087
Geranium	51	45.8045	768.448	7.23618	0.0858393	0.0711305	0.0391175	0.309715
Germainia	2	3.3193	1661.34	21.9446	0.208823	0.122154	0.0287139	0.28417
Getonia	1	17.0772	1580.94	16.12	0	0	0	0.0327429
Geum	3	13.9822	669.637	7.78708	0.0785722	0.0495735	0.0130395	0.103089
Girardinia	1	49.3122	1028.38	11.4328	0	0	0	0.0177356
Gironniera	1	55.5902	1490.87	19.3302	0	0	0	0.0151325
Gisekia	3	66.9707	1444.43	23.9725	0.0164044	0.01035	0.00272241	0.0250012
Gleditsia	6	13.2925	1178.48	15.8015	0.134795	0.0942459	0.0305033	0.137137
Globba	8	12.8753	1395.49	17.044	0.161506	0.116819	0.0412129	0.205378
Gloriosa	1	59.1316	1006.43	13.5994	0	0	0	0.0109565
Glyceria	11	15.1353	814.899	7.91653	0.158431	0.118383	0.0457967	0.222672
Glycine	6	9.7146	1360.57	11.9349	0.18444	0.128957	0.0417377	0.292551
Glycyrrhiza	8	50.8782	332.499	6.70846	0.040871	0.0295623	0.0104294	0.479247
Gnaphalium	6	11.0603	808.881	9.37315	0.161999	0.113267	0.0366595	0.176547
Goldbachia	2	27.7948	249.887	3.56034	0.024938	0.0145878	0.00342907	0.0567799
Gomphandra	4	85.1302	1837.04	19.0742	0.0162844	0.0107634	0.00308192	0.03104
Gomphogyne	1	22.3309	1292.29	17.5987	0	0	0	0.0271091
Gomphostemma	16	18.9	1415.54	17.5354	0.146698	0.113231	0.048481	0.407339
Gomphrena	3	5.9546	1706.66	21.96	0.184498	0.116405	0.0306186	0.0483964
Goniothalamus	12	35.905	1446.29	20.056	0.0692078	0.0521321	0.0206639	0.278454
Gonocarpus	3	21.5682	1545.1	18.0644	0.0509367	0.0321375	0.00845326	0.02743
Gonocaryum	3	70.9599	1968.4	19.9056	0.0154822	0.00976815	0.00256936	0.0237031
Goodenia	2	23.0301	1609.03	21.4025	0.0300974	0.0176059	0.0041385	0.0186508
Goodyera	27	28.7347	1522.91	14.63	0.114699	0.0918422	0.0445779	0.367112
Gouania	4	34.0715	1317.75	17.9824	0.0406878	0.0268932	0.0077004	0.0379944
Gratiola	5	43.2918	856.655	10.6774	0.0371765	0.0253769	0.00777219	0.0482121
Gueldenstaedtia	4	28.2722	844.723	11.3489	0.0490338	0.0324096	0.00927994	0.0940141
Guihaia	2	1.9619	1430.84	19.048	0.353304	0.20667	0.0485805	0.258871
Gymnanthes	2	14.7046	1526.63	19.375	0.0471381	0.027574	0.00648166	0.0391691
Gymnocladus	2	13.2925	1416.88	16.8648	0.0521457	0.0305033	0.00717022	0.0303248
Gymnosporia	13	3.5727	1323.11	15.5809	0.71793	0.544661	0.220689	0.484289
Gymnotheca	2	37.2001	1218.9	15.5094	0.0186329	0.0108996	0.00256209	0.0357913
Gynandropsis	1	28.2338	1255.15	15.9218	0	0	0	0.0227571
Gynocardia	1	94.4429	1344.8	11.9075	0	0	0	0.00965198
Gynura	10	20.0161	1454.86	16.7779	0.115037	0.0851688	0.0320669	0.130489
Gypsophila	18	42.1928	393.671	5.10688	0.0685039	0.0533573	0.0235408	0.251524
Habenaria	57	26.5052	1266.29	14.5196	0.152538	0.127043	0.0711962	0.353017
Hackelia	5	16.3202	834.509	6.53029	0.0986163	0.0673161	0.0206169	0.131513
Halenia	2	10.7	648.422	5.95235	0.0647801	0.0378939	0.00890749	0.0771426
Halerpestes	5	23.159	265.901	0.941103	0.0694951	0.0474378	0.0145288	0.119084
Halimocnemis	3	22.2406	182.648	3.80715	0.0493967	0.0311658	0.00819769	0.111054
Hamamelis	1	7.3697	1375.35	16.1727	0	0	0	0.0666596
Hancea	1	24.2146	1673.82	22.1755	0	0	0	0.0267242
Hanceola	8	19.2512	1262.74	15.0943	0.108016	0.078129	0.0275634	0.231555
Hancockia	2	13.8316	1272.55	17.4433	0.0501133	0.0293144	0.00689076	0.057904
Handeliodendron	1	17.4315	1221.89	14.9805	0	0	0	0.0293634
Hapaline	2	47.924	1241.89	17.54	0.0144635	0.00846059	0.00198878	0.017899
Haplophyllum	3	38.4478	290.685	4.65241	0.0285741	0.0180283	0.00474205	0.0650444
Haplosphaera	2	14.7825	747.182	5.01436	0.0468897	0.0274287	0.0064475	0.0803817
Haraella	2	7.0254	2501.9	18.4733	0.098663	0.0577142	0.0135665	0.107337
Harpachne	1	13.3817	1032.69	13.8594	0	0	0	0.0538652
Harpullia	2	7.5592	1498.24	20.581	0.0916958	0.0536386	0.0126085	0.0482061
Harrisonia	1	65.5001	1507.36	23.816	0	0	0	0.0140499
Hedera	2	3.4097	1284.94	14.2816	0.203287	0.118915	0.0279527	0.267977
Hedyosmum	1	120.7	1482.05	21.8475	0	0	0	0.00775053
Hedyotis	65	40.4287	1548.05	19.8063	0.103253	0.0864858	0.0495064	0.340693
Hedysarum	44	22.9039	451.442	3.76567	0.16522	0.135938	0.0728132	0.286179
Helianthemum	2	57.0346	270.906	4.51833	0.0121531	0.00710911	0.00167109	0.0139392
Helicia	20	24.1324	1493.18	18.1635	0.124137	0.0974364	0.0441196	0.441077
Heliciopsis	4	30.1628	1435.99	20.307	0.0459604	0.0303782	0.00869827	0.0385304
Helicteres	12	21.4765	1422.51	19.6255	0.115704	0.0871558	0.0345465	0.217595
Helictotrichon	15	20.0299	605.663	5.63667	0.1352	0.103817	0.0437081	0.228099
Helixanthera	8	31.0784	1441.75	17.4591	0.0669095	0.0483962	0.0170739	0.079367
Helwingia	4	61.7001	1144.76	13.7852	0.0224683	0.0148507	0.00425225	0.0443147
Hemarthria	7	2.6302	1149.59	15.5621	0.739834	0.527068	0.178695	0.455313
Hemerocallis	11	44.4788	828.718	9.5533	0.053911	0.0402834	0.0155838	0.17711
Hemiphragma	1	47.4704	1060.37	10.6151	0	0	0	0.0169691
Hemipilia	8	19.7106	1120.67	13.4548	0.105499	0.076308	0.026921	0.552943
Hemiptelea	1	27.7937	887.677	11.8797	0	0	0	0.015762
Hemisteptia	1	5.1104	1089.43	13.9927	0	0	0	0.158455
Hemsleya	23	22.3309	1173.34	14.3964	0.140411	0.111277	0.0520871	0.331588
Heptacodium	1	43.2112	1280.52	15.5533	0	0	0	0.0191681
Heracleum	30	10.6016	833.192	7.57802	0.320819	0.258531	0.128375	0.495288
Heritiera	3	24.1925	1587.72	21.823	0.0454113	0.0286513	0.00753628	0.108168
Hernandia	2	59.4799	2679.93	19.56	0.0116535	0.00681684	0.00160239	0.0115909
Herpysma	1	27.0795	1068.11	10.4667	0	0	0	0.0342868
Heteracia	1	4.8356	185.992	4.62769	0	0	0	0.0810294
Heterolamium	1	16.258	1156.18	13.6967	0	0	0	0.0513708
Heteropogon	2	5.9625	1100.24	14.0184	0.116251	0.0680025	0.0159849	0.297008
Heterostemma	9	18.277	1428.43	19.3123	0.120218	0.0880581	0.0321599	0.264339
Hieracium	7	12.5763	708.741	5.81532	0.154728	0.110231	0.0373722	0.472481
Himalaiella	7	5.1082	681.147	5.56077	0.380939	0.271386	0.0920096	0.305497
Hippolytia	12	17.5758	472.226	1.41534	0.141382	0.106499	0.0422136	0.312755
Hippophae	7	28.3003	496.421	1.55564	0.0687593	0.0489851	0.0166077	0.122786
Hippuris	2	54.3359	481.854	-5.055	0.0127567	0.0074622	0.00175409	0.0150695
Hiptage	10	12.9424	1313.16	17.8735	0.17791	0.131718	0.0495931	0.427721
Hodgsonia	1	14.7833	1375.6	16.646	0	0	0	0.0557447
Holarrhena	1	11.4409	1333.48	15.3436	0	0	0	0.0522072
Holcoglossum	10	13.1027	1293.64	16.3281	0.175734	0.130107	0.0489864	0.669517
Holocheila	1	28.2618	1113.88	16.1655	0	0	0	0.0277687
Hololeion	1	8.8976	788.76	7.378	0	0	0	0.0812766
Holopogon	2	40.5571	759.073	8.9176	0.0170906	0.00999739	0.00235002	0.0268219
Holosteum	1	19.6712	177.347	4.785	0	0	0	0.0351182
Homalium	13	24.8156	1559.91	21.6042	0.10336	0.0784148	0.0317726	0.148849
Homalomena	5	38.2065	1794.53	20.5998	0.0421247	0.0287546	0.00880668	0.060873
Homocodon	3	29.7419	1066.17	9.75727	0.0369382	0.0233054	0.00613012	0.0477534
Homonoia	1	10.8932	1319.1	17.1071	0	0	0	0.0328052
Hopea	3	64.9074	1471.36	21.5649	0.0169258	0.010679	0.00280895	0.0722059
Hordeum	8	8.557	407.935	2.46306	0.243011	0.175772	0.062011	0.423056
Hosta	4	15.526	1135.71	11.626	0.0892886	0.0590165	0.0168984	0.134965
Houttuynia	1	43.0109	1174.35	13.8623	0	0	0	0.0134643
Hovenia	3	63.6634	1279.52	15.1035	0.0172566	0.0108877	0.00286384	0.0407142
Humulus	3	17.2813	883.791	10.9282	0.0635723	0.0401097	0.0105502	0.0520958
Hunteria	2	34.7373	1531.26	23.975	0.019954	0.0116723	0.00274374	0.0282487
Hydnocarpus	3	94.4429	1428.98	19.6311	0.0116326	0.00733933	0.0019305	0.0140106
Hydrocotyle	17	46.1847	1528.5	15.1002	0.0613453	0.0475747	0.0206889	0.255216
Hygrochilus	1	19.5905	1323.85	17.7033	0	0	0	0.0414472
Hygrophila	6	22.4789	1688.03	18.712	0.0797085	0.0557306	0.0180376	0.077677
Hylodesmum	10	24.0924	1328.27	15.7842	0.0955731	0.0707587	0.0266413	0.207142
Hylomecon	2	23.1564	996.223	11.275	0.0299333	0.0175099	0.00411593	0.0285275
Hylophila	2	23.3768	860.702	8.252	0.0296511	0.0173448	0.00407713	0.0322844
Hylotelephium	17	25.9578	925.233	9.54769	0.109147	0.084646	0.0368102	0.256883
Hymenachne	4	16.0384	1573.15	18.7315	0.086436	0.0571311	0.0163585	0.0907176
Hymenodictyon	2	11.2442	1262.58	16.3257	0.0616449	0.0360599	0.00847639	0.0633659
Hymenopyramis	2	38.3857	1328.18	23.95	0.0180574	0.0105629	0.00248296	0.0243465
Hyoscyamus	3	6.3191	281.37	4.71893	0.173856	0.109691	0.0288525	0.162525
Hyparrhenia	7	6.9195	1330.08	18.8394	0.281221	0.200346	0.0679245	0.303595
Hypecoum	5	94.5244	402.924	3.53822	0.0170267	0.0116225	0.00355963	0.0484728
Hypochaeris	4	20.6966	360.453	3.33658	0.0669817	0.0442725	0.0126767	0.0513489
Hypoestes	4	6.9961	1821.64	19.6574	0.198152	0.130972	0.0375015	0.0369678
Hypoxis	1	21.0641	1329.08	15.7803	0	0	0	0.0139715
Hypserpa	1	18.8082	1517.2	19.6908	0	0	0	0.0349724
Hyptianthera	1	14.8927	1371.43	13.9624	0	0	0	0.0600739
Hyssopus	3	22.6561	219.05	4.62664	0.0484908	0.0305943	0.00804735	0.0829803
Ichnanthus	1	13.9227	1586.9	17.8176	0	0	0	0.0549232
Ichnocarpus	4	10.3724	1445.42	19.3574	0.133652	0.0883393	0.0252945	0.150656
Idesia	1	17.0391	1239.48	15.0838	0	0	0	0.0311742
Ilex	208	61.7001	1419.67	16.5839	0.0865078	0.0753514	0.0498753	0.565825
Illicium	28	108	1510	17.3952	0.0308537	0.0247606	0.0121142	0.298275
Illigera	14	59.4799	1374.56	18.0491	0.0443689	0.0338754	0.0140032	0.111375
Impatiens	250	104.608	1123.61	12.3257	0.0527823	0.0461943	0.0311089	0.404469
Imperata	4	4.1004	1184.93	17.1208	0.338088	0.223464	0.063985	0.289425
Incarvillea	14	37.3752	670.669	5.539	0.0706099	0.0539102	0.0222851	0.193407
Indigofera	80	39.5407	1154.98	13.7385	0.110823	0.0936074	0.0552861	0.359664
Indocalamus	21	3.8724	1382.47	16.9038	0.786211	0.619227	0.283703	1.34667
Indofevillea	1	30.1453	1341.43	10.1878	0	0	0	0.0261586
Indosasa	16	2.8734	1474.22	18.8921	0.964916	0.744785	0.318887	0.913415
Inula	13	12.4663	631.724	7.14313	0.205751	0.156094	0.0632471	0.296065
Iphigenia	1	35.8347	1062.6	14.3917	0	0	0	0.0157351
Isatis	4	11.8811	303.468	4.59971	0.116681	0.0771217	0.0220825	0.146223
Ischaemum	12	2.1947	1698.13	18.2065	1.13223	0.852874	0.338059	1.01619
Isoglossa	3	11.3832	1460.54	17.9082	0.0965117	0.0608921	0.0160167	0.129124
Itea	17	94.5901	1430.41	17.0295	0.0299525	0.0232289	0.0101016	0.156088
Itoa	1	15.37	1314.19	17.3746	0	0	0	0.0377263
Ixeris	6	16.1186	1419.18	14.8857	0.111161	0.0777216	0.0251551	0.238023
Ixiolirion	2	98.2704	226.628	3.58014	0.00705347	0.00412601	0.000969877	0.0126539
Ixonanthes	1	112.102	1566.06	20.1322	0	0	0	0.00865331
Ixora	20	22.9012	1493.02	18.2594	0.130811	0.102675	0.0464915	0.391414
Jaeschkea	3	16.4516	572.205	1.08733	0.0667784	0.0421325	0.0110823	0.140345
Jasminum	43	28.9017	1274.89	16.8205	0.130138	0.10695	0.0570437	0.485399
Juglans	3	8.401	751.166	7.60726	0.130772	0.0825077	0.0217024	0.124018
Juncus	78	61.2372	739.328	6.72389	0.0711448	0.0600338	0.0353269	0.322008
Jurinea	11	3.4209	240.316	2.5587	0.700955	0.523768	0.202621	1.07983
Justicia	40	12.9548	1351.18	17.7332	0.28475	0.233151	0.122675	0.864432
Kadsura	8	33.9001	1401.76	17.4151	0.0613403	0.0443679	0.0156527	0.111713
Kaempferia	5	9.484	1381.28	18.3455	0.1697	0.115838	0.0354779	0.264774
Kalanchoe	7	60.0645	1661.35	18.7552	0.032397	0.0230801	0.00782498	0.0901787
Kandelia	2	23.8276	2501.9	18.4733	0.0290901	0.0170166	0.00399999	0.0263439
Kaschgaria	2	1.6877	149.236	4.75904	0.410705	0.240247	0.0564734	0.857241
Kelloggia	1	24.912	856.572	7.64703	0	0	0	0.0327392
Kerria	1	28.8742	1143.07	13.8833	0	0	0	0.0256486
Kibatalia	1	7.7917	1251.07	17.7333	0	0	0	0.0522072
Kingdonia	1	72.9706	839.319	6.6125	0	0	0	0.0104593
Kirengeshoma	1	23.5744	1610.99	15.983	0	0	0	0.0278641
Klasea	10	5.4065	266.614	3.47727	0.425892	0.315315	0.118719	1.64257
Kleinhovia	1	24.3296	1475.59	17.4771	0	0	0	0.0336835
Knema	8	4.144	1366.97	16.9478	0.501796	0.362953	0.128047	0.127863
Knoxia	3	40.4287	1358.61	17.4367	0.0271741	0.0171449	0.00450971	0.0443715
Kochia	8	25.671	240.157	4.92868	0.0810035	0.0585905	0.0206703	0.16155
Koelreuteria	3	42.7389	1547.66	15.1505	0.0257052	0.0162182	0.00426594	0.0616005
Koilodepas	2	24.9172	1531.26	23.975	0.027818	0.0162725	0.00382508	0.0336309
Kopsia	4	36.4902	1459.46	21.7515	0.0379909	0.0251106	0.00718999	0.0676046
Korthalsella	2	67.3012	1177.81	13.8791	0.0102992	0.00602463	0.00141617	0.0118507
Krasnovia	1	4.758	441.603	4.17905	0	0	0	0.187829
Kudoacanthus	1	28.4085	2565.89	18.53	0	0	0	0.0213748
Kuhlhasseltia	2	18.5949	1655.59	16.5167	0.0372762	0.0218052	0.00512561	0.0482032
Kummerowia	2	8.805	927.157	10.8955	0.078722	0.0460494	0.0108246	0.114837
Lachnoloma	1	12.0327	183.974	4.78308	0	0	0	0.0750784
Lactuca	13	13.1991	665.723	8.29216	0.194328	0.147427	0.0597357	0.361959
Lagenophora	1	8.2229	1502.93	18.6096	0	0	0	0.0904148
Lagerstroemia	16	27.4693	1466.14	18.1967	0.100934	0.0779076	0.0333569	0.218163
Lagochilus	12	9.3442	199.56	4.07149	0.26593	0.200317	0.0794008	0.551904
Lagotis	18	36.5024	434.095	0.893734	0.0791831	0.0616752	0.0272106	0.227263
Lallemantia	2	16.864	373.331	3.79087	0.0411022	0.0240432	0.00565169	0.0521237
Lamiophlomis	1	11.12	484.743	-0.0437912	0	0	0	0.0820552
Lamium	4	15.0381	767.823	8.50731	0.0921855	0.0609313	0.0174466	0.188222
Lamprocapnos	1	40.9787	981.451	10.778	0	0	0	0.0170213
Lancea	2	25.2899	604.886	2.3287	0.0274081	0.0160327	0.00376871	0.0373256
Lannea	1	9.8743	1359.77	19.1881	0	0	0	0.0387987
Laportea	6	49.3122	1240.57	14.9097	0.036335	0.0254047	0.00822241	0.074956
Lasia	1	68.3991	1417.35	18.1736	0	0	0	0.012819
Lasiococca	1	10.8932	1453.14	21.49	0	0	0	0.0328052
Lathyrus	17	20.6414	621.671	6.44243	0.137259	0.106447	0.046291	0.289654
Launaea	6	12.0931	830.763	13.4394	0.148164	0.103593	0.0335286	0.310443
Lecanthus	3	47.8821	1057.57	11.2274	0.0229441	0.0144761	0.00380772	0.0476251
Leea	10	71.2382	1579.72	17.8717	0.0323223	0.0239303	0.00900997	0.136565
Leersia	5	30.4401	1212.71	14.8315	0.0528723	0.036091	0.0110536	0.125423
Leiospora	3	23.1567	183.767	2.52355	0.0474425	0.0299329	0.00787338	0.0895468
Lemna	2	35.8819	837.377	9.78231	0.0193175	0.0113	0.00265622	0.00966408
Leontopodium	37	7.0678	689.043	5.92453	0.510897	0.416599	0.215917	0.853694
Leonurus	12	4.0134	616.682	6.86153	0.619153	0.466388	0.184865	2.42954
Lepionurus	1	21.9056	1484.27	18.402	0	0	0	0.0237724
Lepironia	1	59.4269	1903.28	21.1444	0	0	0	0.0127948
Lepisanthes	8	13.4236	1545.1	20.919	0.154909	0.112047	0.0395295	0.262345
Leptaleum	1	13.9145	188.696	3.58382	0	0	0	0.0655076
Leptaspis	2	62.3543	2679.93	19.56	0.0111163	0.0065026	0.00152853	0.0104868
Leptochloa	3	16.522	1178.99	15.7197	0.0664939	0.041953	0.0110351	0.138409
Leptodermis	34	7.4606	887.184	8.66838	0.472664	0.383642	0.195509	0.555808
Leptomischus	5	25.977	1274.46	17.8502	0.0619563	0.0422917	0.0129527	0.078507
Leptopus	7	35.1413	1291.65	17.4886	0.0553739	0.0394491	0.0133747	0.0722034
Leptostachya	1	21.1068	1453.9	19.3126	0	0	0	0.0383335
Lepturus	1	11.05	2501.9	18.4733	0	0	0	0.0847849
Lespedeza	23	8.805	1031.73	12.1582	0.356104	0.282215	0.132101	0.45162
Leucanthemella	2	3.8823	446.533	0.15129	0.17854	0.104439	0.0245499	0.18163
Leucas	10	15.997	1333.06	17.1427	0.143939	0.106567	0.0401234	0.3935
Leucosceptrum	1	1.2627	1081.78	11.8503	0	0	0	0.155492
Leucothoe	3	31.3535	1164.66	12.7932	0.0350395	0.0221075	0.00581503	0.0452803
Leycesteria	5	14.1583	1100	9.99619	0.113675	0.0775949	0.023765	0.181851
Leymus	23	8.1617	253.058	2.81237	0.384172	0.304459	0.142513	0.423734
Licuala	4	6.2081	1450.88	20.6191	0.223304	0.147596	0.0422616	0.208446
Ligulariopsis	1	3.5085	738.504	9.47375	0	0	0	0.290594
Ligustrum	28	8.3642	1352.21	15.4446	0.398389	0.319714	0.156421	0.683723
Limnophila	9	30.4821	1419.64	17.4122	0.0720825	0.0527994	0.019283	0.267094
Limonium	22	39.8165	384.239	5.03423	0.0776322	0.0613401	0.0284154	0.249857
Limosella	1	42.432	561.463	2.55314	0	0	0	0.0187183
Linaria	9	69.1109	464.622	4.73321	0.0317927	0.0232878	0.00850498	0.194256
Lindenbergia	3	61.9871	1296.31	17.2369	0.0177232	0.0111821	0.00294128	0.0334042
Lindera	38	6.4262	1294.38	15.045	0.566056	0.462235	0.240821	0.479962
Linum	9	54.1874	405.546	3.62479	0.0405486	0.0297013	0.0108473	0.091824
Liriodendron	2	26.4054	1277.57	15.8323	0.0262502	0.0153554	0.0036095	0.0152592
Liriope	6	6.3872	1132.07	13.6508	0.280523	0.196136	0.0634809	0.477082
Lithocarpus	128	37.3867	1447.1	17.799	0.12978	0.111448	0.0700087	0.529721
Littledalea	4	12.9208	322.03	-1.31452	0.107292	0.0709159	0.0203056	0.171071
Litwinowia	1	28.153	231.677	3.88913	0	0	0	0.0344741
Livistona	3	6.2081	1542.95	20.0599	0.176964	0.111652	0.0293683	0.222567
Lloydia	8	15.29	757.149	5.89098	0.136	0.09837	0.0347043	0.187169
Lobelia	22	73.4734	1242.06	15.7528	0.0420702	0.0332412	0.0153988	0.199791
Lomatogoniopsis	3	18.349	995.917	6.41333	0.0598731	0.0377757	0.00993632	0.144601
Lomatogonium	17	15.0588	633.789	4.15742	0.188143	0.14591	0.063452	0.272243
Lonicera	58	17.984	888.477	9.53394	0.225781	0.188189	0.105767	0.419025
Lophatherum	2	29.7679	1410.51	17.0596	0.0232851	0.0136209	0.00320178	0.0438627
Loranthus	7	52.9273	1374	13.8663	0.0367657	0.0261924	0.00888017	0.106288
Lotus	6	65.808	758.742	8.38002	0.0272271	0.0190366	0.00616133	0.0690247
Loxocalyx	2	16.93	1249.18	14.7756	0.0409419	0.0239495	0.00562966	0.103229
Loxostigma	7	7.4518	1255.88	16.4367	0.261133	0.186035	0.0630725	0.336009
Luculia	3	62.0246	1134.54	13.3056	0.0177125	0.0111754	0.0029395	0.0409773
Ludisia	1	16.922	1413.15	18.52	0	0	0	0.0502277
Ludwigia	8	61.469	1420.86	16.9059	0.0338291	0.0244689	0.00863245	0.0868021
Luisia	13	11.74	1592.59	17.1533	0.21848	0.16575	0.0671599	1.47752
Lumnitzera	2	29.8985	1597.33	22.7941	0.0231833	0.0135614	0.00318779	0.0270894
Luvunga	2	14.0444	1418.96	21.21	0.049354	0.0288702	0.00678635	0.0600097
Luzula	16	75.315	841.807	6.3727	0.0368132	0.0284149	0.0121661	0.212903
Lycianthes	11	11.2362	1250.44	14.9573	0.213408	0.159463	0.0616888	0.356137
Lycium	7	14.0663	459.003	7.29801	0.138338	0.0985543	0.0334135	0.291219
Lycopus	5	23.9186	864.872	8.67609	0.0672881	0.0459313	0.0140674	0.101082
Lyonia	6	47.7079	1071.75	12.2832	0.0375569	0.026259	0.00849891	0.0740326
Lysidice	2	12.2924	1429.32	19.2166	0.0563883	0.032985	0.00775359	0.0460006
Lythrum	2	21.2709	522.809	6.62049	0.0325866	0.019062	0.00448078	0.0372833
Maackia	8	34.6943	1337.9	15.0585	0.0599361	0.0433523	0.0152944	0.114734
Macaranga	10	15.0177	1567.97	18.2737	0.153325	0.113516	0.0427398	0.26333
Machilus	83	4.1047	1406	17.2674	1.07653	0.910583	0.540649	1.33326
Macleaya	2	40.8397	1066.09	13.5549	0.0169724	0.00992821	0.00233376	0.0324979
Maclura	5	43.5742	1351.93	15.4025	0.0369356	0.0252124	0.00772182	0.117693
Macrosolen	5	59.1567	1443.22	18.8225	0.0272064	0.0185712	0.00568781	0.0500151
Macrotyloma	1	18.2717	2679.93	19.56	0	0	0	0.0368004
Maesa	31	74.7097	1349.14	16.4852	0.0459644	0.0371115	0.0185557	0.21391
Maharanga	5	13.0497	763.386	7.86813	0.123331	0.0841868	0.0257839	0.183005
Mahonia	31	86.8133	1231.17	14.6172	0.039556	0.0319374	0.0159687	0.429652
Maianthemum	20	12.31	923.563	8.49044	0.243358	0.191013	0.0864915	0.693251
Malania	1	46.1513	1313.06	19.0614	0	0	0	0.0118076
Malcolmia	4	12.1395	211.942	3.33654	0.114197	0.0754801	0.0216124	0.194003
Mallotus	27	10.1056	1399.26	17.7898	0.32614	0.261148	0.126755	0.371958
Malus	23	3.3928	877.139	9.18202	0.924161	0.732406	0.342829	1.63156
Malva	3	8.4668	635.735	8.09991	0.129755	0.0818665	0.0215337	0.13544
Mammea	2	33.4304	1469.8	18.81	0.020734	0.0121286	0.002851	0.0142098
Mandragora	1	18.01	751.603	4.37819	0	0	0	0.0252051
Manglietia	31	5.73	1375.63	17.0942	0.5993	0.483872	0.241936	1.19536
Mannagettaea	2	58.3817	535.756	2.67733	0.0118727	0.00694507	0.00163254	0.0288445
Mappianthus	1	57.4498	1502.58	18.9427	0	0	0	0.0136311
Margaritaria	1	29.2335	1768.53	19.9587	0	0	0	0.0165138
Marmoritis	5	9.9918	339.343	-1.87598	0.161076	0.109951	0.0336748	0.287289
Marrubium	1	15.0381	364.088	4.7605	0	0	0	0.0647025
Marsdenia	23	20.6449	1340.33	16.1343	0.151877	0.120364	0.0563408	0.26556
Mastixia	5	41.2001	1319.29	16.6606	0.0390639	0.0266653	0.00816678	0.0758121
Matthiola	2	24.0873	279.785	3.8175	0.0287765	0.0168331	0.00395686	0.0376104
Maytenus	9	23.5596	1463.46	19.8717	0.0932624	0.0683135	0.0249489	0.119647
Mazus	28	24.6068	1317.89	14.0469	0.135418	0.108675	0.0531696	0.564229
Meconopsis	40	27.7172	753.95	5.50841	0.13309	0.108973	0.0573375	0.393098
Mecopus	1	8.4354	1498.89	21.5925	0	0	0	0.064817
Medicago	10	29.7069	471.434	4.55896	0.0775101	0.0573856	0.0216062	0.220086
Medinilla	13	8.8922	1615.89	18.4623	0.288449	0.218833	0.0886684	0.69424
Meeboldia	2	9.3586	843.751	8.19015	0.0740653	0.0433254	0.0101842	0.184995
Megacodon	2	21.9738	1052.6	9.95983	0.0315443	0.0184522	0.00433745	0.0507776
Megadenia	1	28.2147	496.207	0.128542	0	0	0	0.0334877
Meiogyne	2	13.59	1614.13	23.67	0.0510042	0.0298355	0.00701326	0.0352275
Melampyrum	5	48.3653	1200.94	13.8	0.0332767	0.0227149	0.00695689	0.0456455
Melanolepis	1	19.1588	2501.9	18.4733	0	0	0	0.0409054
Melanosciadium	1	1.2305	1097.28	11.6225	0	0	0	0.400559
Melanoseris	25	11.9058	895.465	9.18734	0.270362	0.215437	0.102788	2.24124
Melica	23	7.2016	541.96	3.60571	0.435389	0.345049	0.161513	0.784656
Melilotus	5	14.7069	529.178	6.49562	0.109434	0.0747005	0.0228785	0.156853
Meliosma	29	84.0923	1345.54	15.7206	0.0400429	0.0322033	0.0158754	0.256488
Melissa	4	25.6228	839.473	6.36448	0.0541039	0.0357608	0.0102395	0.0815167
Melodinus	13	35.1806	1360.27	18.1604	0.0729081	0.055312	0.0224117	0.28433
Memecylon	13	77.5272	1673.28	19.2548	0.0330845	0.0250997	0.0101701	0.161616
Menispermum	1	6.192	768.612	8.58461	0	0	0	0.0302732
Mentha	7	10.9543	509.57	5.61759	0.177639	0.126553	0.0429059	0.279511
Mercurialis	1	28.6915	1345.6	16.0454	0	0	0	0.0269018
Mertensia	8	18.4076	361.929	2.42683	0.112966	0.0817096	0.0288266	0.251417
Mesua	1	7.3196	1364.67	18.1452	0	0	0	0.0257421
Metaeritrichium	1	5.0358	324.587	-3.22329	0	0	0	0.0858133
Michelia	38	2.3798	1401.81	17.1393	1.52853	1.24818	0.650291	1.32487
Microchloa	2	11.4814	1006.44	11.5075	0.0603713	0.035315	0.00830127	0.0797938
Microdesmis	2	111.941	1501	20.4005	0.00619206	0.00362213	0.000851431	0.00878426
Microgynoecium	1	25.7445	322.368	-1.62333	0	0	0	0.0291482
Microthlaspi	1	16.1758	303.578	-0.75	0	0	0	0.0318415
Microtis	1	51.7359	1554.89	17.7023	0	0	0	0.0174333
Microtoena	20	25.7053	1138.35	13.6872	0.116541	0.0914743	0.0414199	0.404237
Microtropis	29	63.8559	1431.32	17.6115	0.0527327	0.0424088	0.0209065	0.38274
Microula	33	21.294	643.817	2.88706	0.164202	0.133052	0.0673938	0.302586
Mikania	2	17.192	1718	20.9291	0.040318	0.0235845	0.00554387	0.0519826
Milium	1	8.2428	840.753	8.01235	0	0	0	0.105986
Miliusa	7	13.0612	1438.32	18.8411	0.148984	0.106138	0.0359847	0.284381
Millettia	19	45.6894	1407.04	18.1955	0.0644447	0.0503965	0.0225352	0.178351
Millingtonia	1	15.0369	1279.93	17.9333	0	0	0	0.0343333
Milula	1	29.75	462.513	0.599767	0	0	0	0.0211451
Minuartia	10	46.8426	442.1	4.03844	0.0491558	0.0363931	0.0137024	0.12335
Miscanthus	8	2.9126	1106.12	13.745	0.713947	0.516404	0.182184	1.03185
Mischocarpus	4	16.5401	1521.54	21.9499	0.0838141	0.0553981	0.0158623	0.126702
Mitchella	1	19.3066	1617.01	16.1825	0	0	0	0.0361667
Mitragyna	3	8.58	1374.38	17.5	0.128043	0.0807864	0.0212496	0.13691
Mitrasacme	4	27.6116	1505.51	17.9239	0.050207	0.033185	0.00950196	0.0567813
Mitreola	4	29.6718	1261.45	17.8039	0.0467209	0.0308809	0.00884221	0.0871121
Mnesithea	5	32.5168	1558.89	19.348	0.0494956	0.033786	0.0103476	0.0715058
Moehringia	3	37.7708	565.283	5.88255	0.0290863	0.0183514	0.00482705	0.0413595
Molinia	2	4.893	1721.55	16.9	0.141661	0.0828664	0.0194789	0.0507963
Momordica	3	26.5541	1325.79	16.2412	0.0413726	0.0261032	0.00686604	0.0577236
Moneses	1	32.5441	423.555	5.72752	0	0	0	0.0192628
Monimopetalum	1	47.8176	1628.16	16.773	0	0	0	0.0155915
Monochoria	3	105.208	1598.96	23.9833	0.0104423	0.00658836	0.00173297	0.00905631
Morinda	27	16.8152	1478.8	19.0672	0.196003	0.156945	0.0761771	0.540794
Morus	12	35.1725	1002.53	11.9587	0.0706491	0.0532178	0.0210942	0.224752
Mouretia	2	16.2907	1714.3	21.938	0.0425486	0.0248894	0.00585059	0.0475955
Muhlenbergia	6	13.633	989.727	10.1252	0.131428	0.091892	0.0297414	0.591772
Mukdenia	1	5.3491	785.133	5.26833	0	0	0	0.0640979
Munronia	4	21.4162	1300.4	18.7921	0.0647311	0.0427849	0.0122507	0.0517451
Murdannia	22	51.7298	1403.33	18.0927	0.0597536	0.0472135	0.0218714	0.137387
Murraya	9	49.9315	1572.02	19.4427	0.0440048	0.0322329	0.0117719	0.0814977
Musa	10	28.3213	1609.89	16.2734	0.0813022	0.0601931	0.0226633	0.186577
Mussaenda	29	34.8923	1367.21	18.088	0.0965054	0.0776117	0.0382606	0.813395
Myosotis	7	17.9017	392.164	4.40072	0.1087	0.0774393	0.0262547	0.113142
Myrica	6	87.3925	1321.02	16.636	0.0205024	0.0143349	0.00463959	0.0391679
Myricaria	11	37.9681	441.101	3.87897	0.0631555	0.0471912	0.018256	0.153058
Myriophyllum	4	21.5682	1304.78	16.77	0.0642749	0.0424834	0.0121644	0.0173735
Myriopteron	1	7.5914	1167.6	16.6319	0	0	0	0.0521486
Myripnois	1	5.83	551.676	8.44585	0	0	0	0.0573735
Myrsine	12	17.5798	1340.11	16.9764	0.14135	0.106475	0.042204	0.270857
Mytilaria	1	17.6485	1408.32	18.9472	0	0	0	0.0246207
Myxopyrum	2	30.5854	1443.11	23.87	0.0226627	0.0132568	0.0031162	0.0196243
Nabalus	3	9.7273	755.534	5.97838	0.112941	0.0712579	0.0187433	0.112754
Nandina	1	62.1087	1230.59	15.4947	0	0	0	0.0129251
Nannoglottis	9	19.5653	701.898	3.92401	0.112302	0.0822598	0.0300423	0.521182
Nanocnide	2	41.5374	1224.5	14.6108	0.0166873	0.00976145	0.00229456	0.0276989
Nanophyton	1	33.3098	215.913	4.13524	0	0	0	0.0266932
Nardostachys	2	35.1158	683.449	3.78388	0.0197389	0.0115465	0.00271417	0.0264518
Natsiatopsis	2	50.2406	1555.55	19.55	0.0137966	0.00807047	0.00189707	0.017467
Natsiatum	1	50.4005	1322	13.5733	0	0	0	0.0174426
Neanotis	9	24.7479	1524.61	16.9229	0.0887843	0.0650333	0.023751	0.484519
Nelsonia	2	49.3002	1387.3	18.0678	0.0140597	0.00822441	0.00193326	0.0164882
Nemosenecio	6	2.0661	1245.13	14.9798	0.867218	0.606342	0.196247	0.845436
Neocinnamomum	5	60.7217	1202.66	15.5616	0.0265052	0.0180926	0.00554122	0.125496
Neofinetia	3	11.16	1239.24	13.6123	0.098442	0.06211	0.0163371	0.193605
Neogyna	1	3.8123	1287.34	14.4023	0	0	0	0.178963
Neohymenopogon	2	12.9731	1088.09	13.7429	0.0534296	0.0312543	0.00734675	0.119017
Neolamarckia	1	7.7258	1264.87	15.362	0	0	0	0.104193
Neolitsea	46	5.2779	1613.89	17.682	0.72541	0.598155	0.322997	1.00295
Neoshirakia	2	19.901	1427.29	16.7697	0.0348298	0.0203741	0.00478922	0.071959
Neotorularia	5	17.8972	275.579	2.50848	0.0899268	0.0613846	0.0188003	0.190456
Nepenthes	1	81.2197	1636.32	21.1989	0	0	0	0.0101813
Nepeta	44	9.9918	497.747	2.97838	0.37873	0.311607	0.166908	0.517999
Nephelium	4	7.6858	1527.5	22.3435	0.180371	0.119219	0.0341362	0.119943
Nertera	3	43.2472	1642.12	16.6522	0.0254031	0.0160276	0.0042158	0.0581052
Nervilia	9	44.2816	1932.67	17.0567	0.0496194	0.0363455	0.0132738	0.0917507
Neslia	1	10.7858	417.102	1.25158	0	0	0	0.0792406
Neyraudia	4	27.9281	1400.69	16.4131	0.049638	0.0328089	0.00939428	0.145722
Nogra	1	22.8981	1384.2	19.2692	0	0	0	0.0371054
Nothaphoebe	2	4.1047	1867.97	16.436	0.168867	0.0987807	0.0232198	0.174226
Nothapodytes	7	63.2889	1491.55	16.7429	0.0307465	0.0219042	0.00742632	0.0616424
Notholirion	4	15.2039	893.366	7.4001	0.0911802	0.0602668	0.0172564	0.0797755
Nothosmyrnium	2	9.5397	992.658	9.47255	0.0726592	0.0425029	0.0099909	0.122621
Notochaete	2	11.2915	1092.49	10.8005	0.0613866	0.0359089	0.00844088	0.0877409
Notopterygium	6	15.8384	788.535	5.29511	0.113128	0.0790966	0.0256001	0.240151
Notoseris	13	19.8361	1230.24	13.8456	0.129307	0.0980994	0.0397486	0.170309
Nymphaea	2	34.8468	836.415	12.3833	0.0198913	0.0116356	0.00273512	0.00714285
Nypa	1	51.8395	1579.35	23.97	0	0	0	0.0139114
Nyssa	7	33.9001	1394.29	17.483	0.0574013	0.0408935	0.0138644	0.149843
Oberonia	32	23.283	1631.31	17.692	0.148853	0.120404	0.0606016	0.441002
Odontites	2	36.5961	372.712	4.0932	0.0189405	0.0110795	0.00260438	0.0232325
Oenanthe	7	9.6846	1076.16	11.8581	0.200928	0.143144	0.048531	0.247541
Oenothera	6	14.3438	1105.02	12.0515	0.124915	0.0873383	0.0282676	0.202316
Ohwia	1	18.1874	1367.32	16.7726	0	0	0	0.0390917
Olea	14	6.9963	1393.74	18.5156	0.377208	0.287996	0.11905	0.595032
Olgaea	7	4.417	273.497	3.97399	0.44055	0.313854	0.106408	0.450008
Oligochaeta	2	5.6245	193.991	3.057	0.123237	0.0720891	0.0169455	0.1404
Oligomeris	1	14.0931	766.884	5.776	0	0	0	0.0182186
Oligostachyum	13	2.7458	1618.14	19.5194	0.934136	0.708686	0.28715	0.998187
Olimarabidopsis	2	14.3853	194.04	3.54833	0.0481844	0.0281861	0.00662553	0.0613735
Omphalotrigonotis	1	10.8082	1560.52	16.3573	0	0	0	0.0652239
Onobrychis	4	17.6204	224.749	3.17322	0.0786755	0.0520017	0.0148898	0.0955845
Ononis	4	33.441	191.403	4.66367	0.0414549	0.0274002	0.00784559	0.0387605
Onopordum	2	7.529	219.339	3.76187	0.0920636	0.0538538	0.0126591	0.0835678
Onosma	33	13.0497	704.418	6.36675	0.267938	0.217109	0.109971	0.557342
Ophiopogon	49	6.3872	1318.44	16.5675	0.609316	0.503957	0.275216	1.13439
Ophiuros	1	4.9663	1483.58	18.081	0	0	0	0.136407
Ophrestia	2	43.8577	1443.11	23.87	0.0158045	0.00924502	0.00217317	0.0207625
Opithandra	10	54.1896	1540.45	18.5549	0.0424913	0.031459	0.0118446	0.0979568
Oplismenus	5	9.0228	1353.1	16.9561	0.178375	0.12176	0.0372913	0.442166
Oplopanax	1	10.3	863.4	5.98588	0	0	0	0.0696355
Orchidantha	3	83.5001	1639.49	22.8171	0.013157	0.00830115	0.00218349	0.0180282
Orchis	2	22.1698	205.92	2.3	0.0312654	0.0182891	0.0042991	0.0387922
Oreocnide	11	45.789	1506.85	18.6542	0.0523684	0.0391308	0.0151379	0.406653
Oreomyrrhis	2	6.5827	2501.9	18.4733	0.105298	0.0615956	0.0144789	0.0836808
Oresitrophe	1	5.3491	644.299	9.01426	0	0	0	0.0640979
Orinus	5	17.4107	392.856	0.162034	0.0924396	0.0630998	0.0193256	0.318221
Orixa	1	23.0085	1208.72	15.2654	0	0	0	0.0271856
Ormosia	40	68.6659	1551.93	19.5034	0.0537221	0.0439873	0.0231445	0.586026
Ornithochilus	2	16.434	1470.14	17.1679	0.0421776	0.0246723	0.00579957	0.112918
Orobanche	22	58.3817	442.832	5.11	0.0529454	0.0418341	0.0193794	0.295684
Orostachys	8	29.9871	527.59	5.62514	0.0693445	0.0501575	0.0176952	0.178692
Orthoraphium	1	4.4565	928.725	8.2118	0	0	0	0.188998
Orychophragmus	2	19.4714	1169.06	14.717	0.0355982	0.0208236	0.00489488	0.0727314
Oryza	5	30.4401	1481.82	19.1077	0.0528723	0.036091	0.0110536	0.0896119
Osmanthus	23	6.0993	1463.12	16.3921	0.514074	0.407408	0.190702	0.66535
Osmorhiza	2	12.5937	1045.01	11.014	0.0550392	0.0321959	0.00756808	0.0668643
Osmoxylon	2	8.6412	2679.93	19.56	0.0802142	0.0469223	0.0110297	0.0840346
Ostodes	2	32.0417	1276.35	15.482	0.0216327	0.0126543	0.00297457	0.0297129
Ostryopsis	3	63.6337	659.988	6.57754	0.0172646	0.0108928	0.00286517	0.0251943
Osyris	1	91.3273	1055.35	12.2325	0	0	0	0.0102688
Otochilus	4	5.8959	1199.62	13.014	0.235129	0.155412	0.0444994	0.347181
Ottochloa	2	14.1516	1608.18	20.7817	0.0489801	0.0286515	0.00673494	0.0634436
Oxalis	6	50.1373	966.058	10.2133	0.0357371	0.0249866	0.00808709	0.0823293
Oxygraphis	5	23.159	744.565	4.71323	0.0694951	0.0474378	0.0145288	0.108959
Oxyria	2	38.9926	755.062	6.56417	0.0177764	0.0103985	0.00244431	0.028072
Oxystelma	1	11.0442	1432.68	20.3494	0	0	0	0.0758127
Oxystophyllum	1	8.676	1531.26	23.975	0	0	0	0.106342
Oxytropis	128	18.2515	298.354	2.76076	0.265843	0.228292	0.143407	0.636405
Pachygone	4	23.3803	1404.44	17.7994	0.0592933	0.0391907	0.0112216	0.114389
Pachypleurum	5	6.7014	521.182	3.04948	0.240164	0.163938	0.0502092	0.764904
Pachypterygium	1	11.7855	219.275	3.84821	0	0	0	0.065073
Pachysandra	3	18.8142	1221.02	14.7344	0.0583927	0.0368417	0.00969064	0.0332594
Paederia	9	26.4796	1364.19	17.2639	0.082978	0.0607803	0.0221977	0.184818
Paeonia	16	117.282	724.271	7.99301	0.0236403	0.0182471	0.00781268	0.124904
Paliurus	4	37.6705	1262.26	15.4361	0.0368005	0.0243238	0.00696471	0.173785
Panax	7	8.078	1054.27	11.827	0.24089	0.171614	0.0581832	0.69457
Pandanus	6	33.9001	1498.75	20.5667	0.0528541	0.0369546	0.0119606	0.0903507
Panicum	14	15.8702	1586.39	17.1529	0.16629	0.126961	0.0524826	0.26668
Papaver	6	27.7172	319.192	2.14626	0.0646443	0.045198	0.0146286	0.0641339
Paphiopedilum	27	44.3894	1262.74	15.9631	0.0742483	0.0594524	0.0288568	0.286694
Papilionanthe	3	22.6891	1213.92	13.4389	0.0484203	0.0305498	0.00803565	0.0604495
Parabaena	1	20.1908	1364.35	16.9406	0	0	0	0.0320171
Paraderris	6	11.9088	1869.47	21.8214	0.150457	0.105196	0.0340475	0.177301
Paraisometrum	1	3.3113	1228.79	18.46	0	0	0	0.264089
Parameria	1	9.7929	1463.02	17.015	0	0	0	0.0724047
Paramignya	2	14.1566	1474.48	21.1607	0.0489628	0.0286414	0.00673256	0.0518576
Paranephelium	4	22.6294	1526.05	19.965	0.0612608	0.0404912	0.011594	0.0423179
Paraphlomis	24	18.3864	1575.15	18.0118	0.172848	0.137369	0.0649351	0.871747
Paraprenanthes	12	13.0589	1245.04	15.2894	0.190285	0.143335	0.0568147	1.17128
Parasenecio	53	2.8564	1014.75	10.7992	1.38996	1.15384	0.638758	1.4687
Parepigynum	1	14.8697	1165.64	16.3372	0	0	0	0.0587447
Parietaria	2	48.206	722.153	8.3305	0.0143789	0.00841109	0.00197714	0.0186004
Paris	22	8.7839	1079.48	12.8971	0.351899	0.278048	0.128804	0.416436
Parnassia	64	66.6283	890.362	8.41843	0.0624192	0.0522487	0.0298353	0.324166
Parochetus	1	47.4708	1002.92	11.816	0	0	0	0.0190668
Parrotia	1	11.5576	1310.12	15.5344	0	0	0	0.0584948
Parrya	4	14.559	235.847	1.95108	0.0952191	0.0629364	0.0180208	0.140741
Parsonsia	3	23.7656	1736.32	20.5525	0.046227	0.029166	0.00767166	0.106804
Paspalidium	3	6.774	1685.93	18.266	0.162181	0.102325	0.0269149	0.274379
Paspalum	9	12.5409	1380.41	16.8661	0.175205	0.128335	0.0468696	0.466075
Passiflora	15	43.878	1387.93	18.2905	0.0617177	0.0473914	0.0199523	0.154873
Patrinia	12	31.3585	824.714	9.1562	0.0792419	0.0596904	0.0236598	0.207071
Pauldopia	1	32.2279	1358.31	18.189	0	0	0	0.0248991
Paulownia	7	68.3139	1207.48	14.7459	0.0284848	0.020293	0.00688006	0.0712289
Pedicularis	354	41.9226	743.585	5.84962	0.140003	0.123536	0.0856774	0.359281
Pelatantheria	5	11.959	1289.54	17.7663	0.13458	0.0918649	0.0281355	0.303588
Peliosanthes	10	7.5136	1531.57	18.0414	0.306456	0.226888	0.0854256	0.36755
Pellacalyx	1	25.0837	1394.61	18.346	0	0	0	0.0210321
Peltoboykinia	1	48.5938	1351.37	11.39	0	0	0	0.0182489
Peltophorum	3	49.1366	1531.26	23.975	0.0223583	0.0141065	0.0037105	0.0192406
Pemphis	1	51.4347	2565.89	18.53	0	0	0	0.0169058
Penkimia	1	10.5	1081.74	10.5443	0	0	0	0.0783645
Pennisetum	8	6.6968	757.943	7.61193	0.310513	0.224596	0.0792361	0.560197
Pentanema	3	24.1185	1126.95	18.03	0.0455506	0.0287392	0.00755941	0.192961
Pentapanax	16	8.2903	1201.19	12.2478	0.334438	0.258141	0.110526	0.614313
Pentaphragma	3	98.5333	1436.66	19.8633	0.0111497	0.00703465	0.00185035	0.0192071
[truncated: 512 more rows]

## Sheet: Global genus.mono
genus	Global_richness	stem_age	MAP	MAT	rate0	rate0.5	rate0.9	DR
[truncated: 2,026 more rows]

[truncated: 3 more sheets: Families, Species, Grid cells]
