# Supplementary material for: The origins of climate‐diversity relationships and richness patterns in Chinese plants
Source: Ecol Evol. 2022 Dec 12;12(12):e9607. doi: 10.1002/ece3.9607 (PMC9745389; doi:10.1002/ece3.9607)
Supplement: Supplementary file 1 — Appendix S1. Supporting information [file ECE3-12-e9607-s001.zip › ECE3_9607_Data S11.xlsx]

## Sheet: metadata
	Data S11. Comparison of the fit of climatic data to different evolutionary models for the consensus tree, five selected trees, and 50 most species-rich families
	Models are compared based on their AIC values;the best-fitting model (lowest AIC value) is boldfaced
	WN	white-noise model
	BM	Brownian motion model
	OU	Ornstein-Uhlenbeck model
	LA	estimated lambda model
	MAP: mean annual precipitation (mm)
	MAT: mean annual temperature (°C)

## Sheet: 6 trees
		MAP						MAT
	trees	WN	BM	OU	LA	best		WN	BM	OU	LA	best
	Consensus tree	30963.8	30369.1	29989.3	29828	LA		13225.8	12169.2	11934.6	11812.5	LA
	200th	31676.9	31561.4	30955.5	30500.2	LA		13540.6	12869.1	12477.2	12103.9	LA
	400th	31639	31036.5	30631.7	30451	LA		13526.4	12632.7	12318.2	12079.1	LA
	600th	31332	30928.3	30457.5	30161.9	LA		13394.5	12469.8	12180.8	11963.9	LA
	800th	31242.8	30647.4	30261.5	30080.7	LA		13348.6	12273.4	12040.3	11906.1	LA
	1000th	31359.6	30788.2	30392	30202	LA		13402.3	12430.8	12160	11959.3	LA

## Sheet: 50 families
		MAP						MAT
	families	WN	BM	OU	LA	best		WN	BM	OU	LA	best
	Compositae	36546	35691	35496	35456.2	LA		15797.7	14586.5	14420.3	14365.9	LA
	Poaceae	33297.9	32482.2	32134.7	32015.7	LA		14526.4	13076	12807.5	12653.4	LA
	Leguminosae	24731.1	23561.1	23335.1	23260.2	LA		10810.5	9442.62	9227.83	9061.85	LA
	Orchidaceae	13003.9	12928.6	12700.4	12626.6	LA		5535.77	5207.68	5037.05	4964.39	LA
	Lamiaceae	14772.5	14457.8	14342.9	14314.4	LA		6361.18	5954.79	5863.29	5822.31	LA
	Rosaceae	19923.1	19468.7	19404.2	19394	LA		8542.85	7762.4	7723.11	7705.36	LA
	Ranunculaceae	15458.9	15504.8	15239.2	15125.9	LA		6684.39	6605.92	6367.55	6197.13	LA
	Cyperaceae	13945.4	14250.5	13898.5	13794.7	LA		6095.27	6341.38	6010.27	5860.71	LA
	Ericaceae	10198.4	10649.3	10200.3	10147.8	LA		4330.43	4711.73	4326.47	4233.31	LA
	Rubiaceae	7951.72	7935.95	7777.67	7726.81	LA		3421.34	3231.58	3115.15	3053.7	LA
	Primulaceae	9372.69	9770.5	9342.75	9009.46	LA		4146.02	4646.26	4154.3	3668.1	LA
	Apiaceae	8652.87	8434.57	8380.67	8367.58	LA		3703.52	3382.07	3334.19	3312.03	LA
	Gesneriaceae	2945.38	2963.14	2893.84	2882.54	LA		1266.82	1245.44	1192.25	1189.64	LA
	Lauraceae	5210.64	5043.5	5005.2	4984.61	LA		2259.74	1970.56	1944.71	1943.01	LA
	Orobanchaceae	6653.86	6435.83	6405.86	6390.99	LA		2933.1	2648.84	2612.81	2601.9	LA
	Papaveraceae	6041.04	6094.93	5969.11	5922.97	LA		2630.19	2679.66	2553.09	2499.11	LA
	Gentianaceae	5694.31	5758.32	5615.42	5557.12	LA		2495.71	2455.65	2352.47	2289.62	LA
	Caryophyllaceae	8589.58	8459.94	8378.3	8337.35	LA		3789.98	3470.49	3409.23	3374.46	LA
	Urticaceae	6060.24	6109.55	5992.09	5956.46	LA		2579.21	2493.13	2425.02	2402.22	LA
	Salicaceae	5124.64	5266.7	5120.7	5024.96	LA		2136.95	2206.75	2098.94	2003.7	LA
	Brassicaceae	8224.48	8084.43	8010.34	8005.49	LA		3559.84	3354.75	3269.82	3224.93	LA
	Apocynaceae	4739.26	4798.81	4698.26	4684.34	LA		2013.85	2016.66	1938.32	1929.89	LA
	Fagaceae	4724.05	4649.59	4585.6	4555.48	LA		2047.06	1919.2	1864.02	1816.99	LA
	Berberidaceae	4113.79	4358.42	4115.57	4061.75	LA		1763.82	1973.97	1762.23	1686.4	LA
	Saxifragaceae	3303.15	3472.6	3280.47	3204.26	LA		1448.75	1626.87	1422.77	1309.83	LA
	Boraginaceae	4347.85	4271.14	4210.49	4194.13	LA		1873.97	1718.01	1675.78	1664	LA
	Acanthaceae	1780.35	1757.53	1711.92	1701.52	LA		754.555	772.175	712.629	698.015	LA
	Asparagaceae	4179.22	4360.84	4140.79	4019.01	LA		1778.45	1907.19	1702.64	1602.29	LA
	Celastraceae	2328.16	2396.7	2329.67	2304.15	LA		944.578	999.947	940.592	906.339	LA
	Polygonaceae	6155.88	6097.16	5978.42	5912.22	LA		2624.39	2553.09	2442.38	2397.32	LA
	Balsaminaceae	1934.75	1968.41	1929.19	1924.28	LA		827.381	856.079	819.934	817.523	LA
	Crassulaceae	4106.87	4227.92	4076	4066.22	LA		1742.51	1940.44	1732.2	1722.71	LA
	Euphorbiaceae	3371.32	3758.21	3375.87	3343.5	LA		1426.77	1733.53	1420.74	1361.19	LA
	Malvaceae	3043.23	3067.05	2992.85	2978.7	LA		1328.42	1299.85	1250.21	1243.87	LA
	Zingiberaceae	2193.78	2168.96	2138.37	2140.63	OU		918.839	831.623	815.709	789.141	LA
	Aquifoliaceae	3292.13	3338.04	3285.83	3275.49	LA		1266.8	1277.4	1250.37	1236.67	LA
	Amaranthaceae	6749.69	6710.97	6562.88	6514.27	LA		2922.49	2892.16	2756.37	2706.27	LA
	Araliaceae	2668.44	2752.09	2658.45	2643.73	LA		1150.29	1215.27	1137.86	1113.22	LA
	Begoniaceae	2404.97	2496.8	2406.97	2406.97	WN		876.665	945.719	878.419	878.665	WN
	Araceae	2589.14	2704.77	2575.08	2539.21	LA		1117.56	1249.87	1110.13	1067.19	LA
	Vitaceae	1884.02	2013.47	1885.96	1880.9	LA		787.861	877.87	777.301	763.239	LA
	Oleaceae	2683.81	2723.12	2624.59	2522.01	LA		1158.45	1220.25	1111.79	998.04	LA
	Campanulaceae	2789.85	2932.03	2779.91	2709.72	LA		1221.33	1334.01	1195.62	1133.77	LA
	Plantaginaceae	3184.91	3347.42	3170.29	3127.89	LA		1352.44	1438.6	1316.14	1268.45	LA
	Sapindaceae	2385.36	2459.5	2372.28	2352.27	LA		975.764	1053.41	967.75	941.03	LA
	Theaceae	1804.79	1878.44	1802.96	1722.48	LA		755.562	858.761	759.272	659.435	LA
	Liliaceae	2136.03	2254.44	2116.67	2050.96	LA		929.479	1042.87	906.354	830.502	LA
	Caprifoliaceae	3890.64	3997.86	3844.68	3784.55	LA		1679.88	1627.08	1534.72	1489.83	LA
	Amaryllidaceae	1956.19	2001.99	1953.15	1918.05	LA		801.029	831.38	789.032	752.831	LA
	Moraceae	2262.95	2354.81	2258.01	2236.15	LA		926.788	901.404	862.472	822.679	LA
