# Supplementary material for: The origins of climate‐diversity relationships and richness patterns in Chinese plants
Source: Ecol Evol. 2022 Dec 12;12(12):e9607. doi: 10.1002/ece3.9607 (PMC9745389; doi:10.1002/ece3.9607)
Supplement: Supplementary file 1 — Appendix S1. Supporting information [file ECE3-12-e9607-s001.zip › ECE3_9607_Data S12.xlsx]

## Sheet: metadata
	Data S12. Relationships between timing of first colonization and species richness of climatic zones for the 50 largest angiosperm families in China based on the estimated lambda model.
	MAP: mean annual precipitation (mm)
	MAT: mean annual temperature (°C)
	Local species richness: mean number of species per grid cell, averaged across the grid cells in each climatic bin
	Regional species richness: total number of species occurring in all the grid cells of a given climatic bin.

## Sheet: MAP
family	Local			Regional
	P	r2		P	r2
Compositae	<0.001	0.763649		<0.001	0.57532
Poaceae	<0.001	0.639716		<0.001	0.622068
Leguminosae	<0.001	0.595833		0.000960773	0.527537
Orchidaceae	0.00348322	0.444179		0.000957449	0.527745
Lamiaceae	0.00382372	0.437665		<0.001	0.641896
Rosaceae	<0.001	0.636609		<0.001	0.727012
Ranunculaceae	<0.001	0.669796		<0.001	0.736335
Cyperaceae	0.0385843	0.255234		0.0174527	0.322273
Ericaceae	0.00290462	0.480564		0.0574836	0.234249
Rubiaceae	0.0188333	0.316029		0.00453136	0.425634
Primulaceae	0.012497	0.34916		0.00116004	0.516091
Apiaceae	<0.001	0.801028		<0.001	0.614273
Gesneriaceae	0.101813	0.179657		0.0188322	0.334941
Lauraceae	0.0188442	0.315982		0.0072776	0.3909
Orobanchaceae	0.0011395	0.542393		0.00857189	0.399923
Papaveraceae	<0.001	0.652006		0.00266973	0.462397
Gentianaceae	0.00844148	0.401136		0.000790835	0.564643
Caryophyllaceae	<0.001	0.619547		<0.001	0.61048
Urticaceae	0.00925387	0.372629		0.0114128	0.356321
Salicaceae	0.123002	0.15115		0.152981	0.131255
Brassicaceae	<0.001	0.702388		0.00118952	0.514548
Apocynaceae	0.0242007	0.295171		0.00818072	0.382059
Fagaceae	0.105505	0.165155		0.0158847	0.329934
Berberidaceae	0.00198769	0.481983		0.00306821	0.452935
Saxifragaceae	0.0236081	0.315315		0.00200668	0.505851
Boraginaceae	0.0118516	0.353351		0.0050284	0.418151
Acanthaceae	0.672973	0.0122031		0.00212885	0.477485
Asparagaceae	0.022625	0.300815		0.0163548	0.327567
Celastraceae	0.129318	0.156516		0.161202	0.135182
Polygonaceae	<0.001	0.600993		0.00596575	0.405682
Balsaminaceae	0.00752239	0.41019		0.0106296	0.382688
Crassulaceae	0.000570514	0.583682		0.00558239	0.433084
Euphorbiaceae	0.00485939	0.420619		0.0244554	0.294291
Malvaceae	0.213855	0.108042		0.0551787	0.238095
Zingiberaceae	0.848766	0.0031541		0.767131	0.00758912
Aquifoliaceae	0.212582	0.137331		0.267498	0.110337
Amaranthaceae	0.00471824	0.422738		<0.001	0.625038
Araliaceae	0.00520295	0.41568		0.00213443	0.477313
Begoniaceae	0.128	0.344		0.158	0.289
Araceae	0.0105815	0.383055		0.0360197	0.277542
Vitaceae	0.0735255	0.242657		0.227273	0.118907
Oleaceae	0.00210859	0.478114		0.0331268	0.268446
Campanulaceae	0.00147408	0.526086		0.00437777	0.451175
Plantaginaceae	0.103471	0.178098		0.0950482	0.186291
Sapindaceae	0.00900954	0.374686		0.0325796	0.26988
Theaceae	0.562355	0.0245375		0.663956	0.0138744
Liliaceae	0.620317	0.0167726		0.420847	0.0436717
Caprifoliaceae	0.0011103	0.518774		0.00237036	0.470371
Amaryllidaceae	0.47357	0.0373029		0.950153	0.000289249
Moraceae	0.0136957	0.384297		0.0296996	0.314327

## Sheet: MAT
family	Local			Regional
	P	r2		P	r2
Compositae	<0.001	0.763649		<0.001	0.57532
Poaceae	<0.001	0.639716		<0.001	0.622068
Leguminosae	<0.001	0.595833		0.000960773	0.527537
Orchidaceae	0.00348322	0.444179		0.000957449	0.527745
Lamiaceae	0.00382372	0.437665		<0.001	0.641896
Rosaceae	<0.001	0.636609		<0.001	0.727012
Ranunculaceae	<0.001	0.669796		<0.001	0.736335
Cyperaceae	0.0385843	0.255234		0.0174527	0.322273
Ericaceae	0.00290462	0.480564		0.0574836	0.234249
Rubiaceae	0.0188333	0.316029		0.00453136	0.425634
Primulaceae	0.012497	0.34916		0.00116004	0.516091
Apiaceae	<0.001	0.801028		<0.001	0.614273
Gesneriaceae	0.101813	0.179657		0.0188322	0.334941
Lauraceae	0.0188442	0.315982		0.0072776	0.3909
Orobanchaceae	0.0011395	0.542393		0.00857189	0.399923
Papaveraceae	<0.001	0.652006		0.00266973	0.462397
Gentianaceae	0.00844148	0.401136		0.000790835	0.564643
Caryophyllaceae	<0.001	0.619547		<0.001	0.61048
Urticaceae	0.00925387	0.372629		0.0114128	0.356321
Salicaceae	0.123002	0.15115		0.152981	0.131255
Brassicaceae	<0.001	0.702388		0.00118952	0.514548
Apocynaceae	0.0242007	0.295171		0.00818072	0.382059
Fagaceae	0.105505	0.165155		0.0158847	0.329934
Berberidaceae	0.00198769	0.481983		0.00306821	0.452935
Saxifragaceae	0.0236081	0.315315		0.00200668	0.505851
Boraginaceae	0.0118516	0.353351		0.0050284	0.418151
Acanthaceae	0.672973	0.0122031		0.00212885	0.477485
Asparagaceae	0.022625	0.300815		0.0163548	0.327567
Celastraceae	0.129318	0.156516		0.161202	0.135182
Polygonaceae	<0.001	0.600993		0.00596575	0.405682
Balsaminaceae	0.00752239	0.41019		0.0106296	0.382688
Crassulaceae	0.000570514	0.583682		0.00558239	0.433084
Euphorbiaceae	0.00485939	0.420619		0.0244554	0.294291
Malvaceae	0.213855	0.108042		0.0551787	0.238095
Zingiberaceae	0.848766	0.0031541		0.767131	0.00758912
Aquifoliaceae	0.212582	0.137331		0.267498	0.110337
Amaranthaceae	0.00471824	0.422738		<0.001	0.625038
Araliaceae	0.00520295	0.41568		0.00213443	0.477313
Begoniaceae	0.866	<0.001		0.622	0.02
Araceae	0.0105815	0.383055		0.0360197	0.277542
Vitaceae	0.0735255	0.242657		0.227273	0.118907
Oleaceae	0.00210859	0.478114		0.0331268	0.268446
Campanulaceae	0.00147408	0.526086		0.00437777	0.451175
Plantaginaceae	0.103471	0.178098		0.0950482	0.186291
Sapindaceae	0.00900954	0.374686		0.0325796	0.26988
Theaceae	0.562355	0.0245375		0.663956	0.0138744
Liliaceae	0.620317	0.0167726		0.420847	0.0436717
Caprifoliaceae	0.0011103	0.518774		0.00237036	0.470371
Amaryllidaceae	0.47357	0.0373029		0.950153	0.000289249
Moraceae	0.0136957	0.384297		0.0296996	0.314327
