# Supplementary material for: The origins of climate‐diversity relationships and richness patterns in Chinese plants
Source: Ecol Evol. 2022 Dec 12;12(12):e9607. doi: 10.1002/ece3.9607 (PMC9745389; doi:10.1002/ece3.9607)
Supplement: Supplementary file 1 — Appendix S1. Supporting information [file ECE3-12-e9607-s001.zip › ECE3_9607_Data S13.xlsx]

## Sheet: metadata
	Data S13. Relationships between species richness and diversification rates within families
	MAP: mean annual precipitation (mm)
	MAT: mean annual temperature (°C)
	China: species richness for each genus is based on the number of species in China
	Global: species richness for each genus is based on the number of species globally
	rate0: MS diversification rate (ε=0)
	rate0.5: MS diversification rate (ε=0.5)
	rate0.9: MS diversification rate (ε=0.9)
	DR: species-level diversification rates, including all species, based on mean values among species
	DR.1: species-level diversification rates, excluding species with values >1.5, based on mean values among species
	DR.median: species-level diversification rates, based on median values among species

## Sheet: MAP
	MAP
	China																		Global									China																		Global
Families	Mean local richness~rate0			Mean local richness~rate0.5			Mean local richness~rate0.9			Mean local richness~DR			Mean local richness~DR.1			Median local richness~DR.median			Mean local richness~rate0			Mean local richness~rate0.5			Mean local richness~rate0.9			Regional richness~rate0			Regional richness~rate0.5			Regional richness~rate0.9			Regional richness~DR			Regional richness~DR.1			Regional richness~DR.median			Regional richness~rate0			Regional richness~rate0.5
	P	r	r2	P	r	r2	P	r	r2	P	r	r2	P	r	r2	P	r	r2	P	r	r2	P	r	r2	P	r	r2	P	r	r2	P	r	r2	P	r	r2	P	r	r2	P	r	r2	P	r	r2	P	r	r2	P
Compositae	0.283104	-0.276265	0.0763223	0.298386	-0.267974	0.07181	0.327838	-0.252681	0.0638478	0.160158	-0.356489	0.127085	0.51499	-0.169685	0.0287931	0.446225	-0.197985	0.0391982	0.290111	-0.272431	0.0742185	0.307175	-0.26332	0.0693375	0.357549	-0.238044	0.0566649	0.0166977	0.570859	0.32588	0.0107277	0.600974	0.36117	0.00375965	0.662458	0.43885	0.0724378	0.446433	0.199302	5.52406e-06	0.870437	0.75766	5.34724e-06	0.871028	0.75869	0.107536	0.404247	0.163416	0.0926336
Poaceae	0.0415741	0.498715	0.248717	0.0520023	0.478522	0.228983	0.0473415	0.48713	0.237296	0.184	0.338389	0.114507	0.0705149	0.449142	0.201729	0.215607	0.316647	0.100265	0.101167	0.411076	0.168984	0.181123	0.340486	0.115931	0.817328	0.0605851	0.00367055	0.00301335	0.673922	0.45417	0.00243646	0.684497	0.468537	0.00128733	0.713905	0.50966	0.00221302	0.68915	0.474928	0.241601	0.300266	0.0901596	0.074078	0.444163	0.19728	0.00438982	0.65414	0.427899	0.00373875
Leguminosae	2.74416e-08	-0.937819	0.879504	3.48982e-08	-0.935741	0.875611	1.03253e-07	-0.92544	0.856439	2.97242e-05	-0.835528	0.698107	8.47829e-07	-0.900285	0.810514	0.000688932	-0.739682	0.54713	2.99422e-08	-0.937073	0.878106	1.70335e-08	-0.941739	0.886872	1.38651e-08	-0.943352	0.889912	0.027245	-0.534006	0.285163	0.0273613	-0.533668	0.284801	0.0274553	-0.533395	0.28451	0.156044	-0.359793	0.129451	0.0394624	-0.503262	0.253273	0.0436384	-0.494437	0.244468	0.02661	-0.535876	0.287163	0.0269447
Orchidaceae	1.41703e-06	0.892902	0.797274	2.9512e-06	0.881348	0.776775	1.07047e-05	0.857761	0.735754	2.22917e-08	0.939559	0.882772	1.25946e-07	0.923376	0.852623	1.00022e-05	0.85912	0.738088	1.18948e-06	0.895481	0.801885	7.43864e-07	0.90208	0.813748	2.8756e-07	0.914147	0.835664	0.00332063	0.668949	0.447493	0.00333933	0.668659	0.447105	0.00283099	0.677071	0.458426	0.000294826	0.77056	0.593762	0.00409271	0.657932	0.432874	0.0060284	0.636327	0.404912	0.000488348	0.752734	0.566608	0.000413309
Lamiaceae	1.16974e-07	-0.92415	0.854054	7.91902e-08	-0.928107	0.861382	6.68022e-08	-0.929765	0.864463	3.53087e-10	-0.965574	0.932333	4.96603e-07	-0.907412	0.823397	0.000108517	-0.801792	0.642871	3.85238e-06	-0.876833	0.768837	4.62455e-06	-0.873634	0.763236	1.07118e-05	-0.857748	0.735731	1.42234e-05	-0.851917	0.725762	3.82952e-05	-0.829453	0.687992	0.000872299	-0.730279	0.533307	8.46285e-05	-0.808813	0.654179	0.0689305	-0.451416	0.203776	0.000323341	-0.767409	0.588917	9.33473e-07	-0.898944	0.8081	1.26373e-06
Rosaceae	2.19109e-05	0.842534	0.709863	1.80363e-05	0.846836	0.717131	6.90274e-06	0.866307	0.750488	3.78466e-08	0.935024	0.87427	1.43163e-07	0.922014	0.850109	2.20059e-06	0.88612	0.785209	0.000172188	0.787992	0.620932	0.000257391	0.775107	0.600791	0.00110229	0.720567	0.519217	0.000213848	0.781152	0.610199	0.000134291	0.79555	0.632899	3.12804e-05	0.834323	0.696095	1.07808e-05	0.857618	0.735509	1.31188e-05	0.853605	0.728641	1.27393e-05	0.854213	0.729679	0.000894753	0.729243	0.531795	0.00103055
Ranunculaceae	0.155117	0.360546	0.129994	0.242325	0.299826	0.0898955	0.508015	0.172469	0.0297456	0.00685227	0.628817	0.39541	0.794376	0.0683448	0.00467101	0.407084	0.215084	0.0462613	0.0622798	0.461403	0.212893	0.0884407	0.425701	0.181221	0.241125	0.300555	0.0903333	0.0160102	-0.573843	0.329296	0.0309349	-0.523764	0.274329	0.107306	-0.404488	0.163611	0.406859	0.215185	0.0463046	0.31128	-0.261174	0.0682118	0.101574	-0.410631	0.168618	1.8809e-06	-0.888589	0.78959	1.37681e-06
Cyperaceae	0.00679267	-0.629335	0.396062	0.00455065	-0.652174	0.425331	0.00148362	-0.70765	0.500769	0.0838967	0.43129	0.186011	0.749417	0.0837078	0.00700699	0.00843854	-0.616195	0.379696	0.0832861	-0.432057	0.186674	0.0691584	-0.451087	0.203479	0.0327676	-0.519023	0.269385	0.194782	-0.330715	0.109372	0.184588	-0.337963	0.114219	0.156049	-0.35979	0.129448	0.403429	-0.216725	0.0469696	0.710076	-0.0973653	0.00948	0.50641	-0.173112	0.0299678	0.321722	-0.255788	0.0654276	0.317458
Ericaceae	0.00170673	0.701319	0.491849	0.00184655	0.697691	0.486773	0.00215237	0.690479	0.476762	0.498654	0.176234	0.0310583	0.38189	0.226557	0.0513283	0.224301	0.311034	0.096742	0.000625497	0.743423	0.552678	0.000670424	0.740743	0.548701	0.000729797	0.737421	0.54379	6.41963e-05	0.816299	0.666343	5.96655e-05	0.818227	0.669496	5.65632e-05	0.81962	0.671778	0.00701779	0.627396	0.393626	0.00411226	0.657676	0.432537	0.000738379	0.73696	0.54311	0.000116959	0.799622	0.639395	0.000114956
Rubiaceae	4.40026e-10	-0.964534	0.930326	7.11325e-11	-0.972268	0.945304	4.26059e-12	-0.981011	0.962382	0.464174	-0.190403	0.0362532	0.353591	-0.239953	0.0575773	0.00165353	0.702764	0.493878	1.30369e-08	-0.943825	0.890806	1.062e-08	-0.945373	0.893731	1.59653e-08	-0.942251	0.887837	5.97188e-07	-0.905017	0.819055	1.57092e-07	-0.921011	0.848261	7.46676e-09	-0.947932	0.898575	0.175668	0.344526	0.118698	0.292187	-0.271306	0.0736068	0.0234761	0.545641	0.297724	1.08251e-07	-0.924954	0.85554	3.12958e-08
Primulaceae	6.55424e-05	0.815748	0.665444	3.38942e-05	0.83241	0.692906	0.000537757	0.749155	0.561233	0.0267892	0.535344	0.286594	2.52759e-05	0.839293	0.704412	1.737e-05	0.847653	0.718516	0.000446799	0.755985	0.571513	0.000425034	0.757789	0.574245	0.000359711	0.763712	0.583255	0.0739655	0.444317	0.197418	0.0460653	0.489598	0.239706	0.000684191	0.739952	0.547529	0.0605271	0.464166	0.21545	0.0181505	0.564857	0.319063	0.087333	0.427044	0.182366	0.164042	0.353423	0.124908	0.157262
Apiaceae	0.452485	0.195324	0.0381513	0.400347	0.218114	0.0475736	0.262418	0.287933	0.0829056	0.218689	0.314641	0.0989987	0.0186943	0.562706	0.316639	0.028072	0.531622	0.282622	0.425102	0.207111	0.042895	0.37468	0.229917	0.0528616	0.230662	0.307015	0.0942583	0.126314	-0.385647	0.148724	0.13923	-0.37395	0.139838	0.203449	-0.324746	0.10546	2.67273e-06	0.882983	0.779659	0.00881247	0.6135	0.376382	9.54371e-06	0.860052	0.739689	0.0316836	-0.521802	0.272277	0.0286864
Gesneriaceae	0.00573945	0.656495	0.430986	0.00500188	0.664318	0.441318	0.00296787	0.692139	0.479056	3.04855e-05	0.850028	0.722547	2.26858e-05	0.856603	0.733769	6.81577e-06	0.880368	0.775047	0.000609568	0.761502	0.579885	0.000514252	0.767834	0.58957	0.000826487	0.749674	0.562011	0.651221	0.122528	0.0150132	0.61825	0.134958	0.0182137	0.480603	0.190138	0.0361524	0.522791	0.172554	0.0297748	0.705269	0.102629	0.0105327	0.98851	0.00391826	1.53528e-05	0.62811	0.131215	0.0172175	0.601963
Lauraceae	0.00567507	0.657145	0.43184	0.00726863	0.642544	0.412863	0.0161893	0.589775	0.347835	2.63426e-06	0.896207	0.803187	4.71083e-05	0.839751	0.705181	1.71119e-07	0.930701	0.866205	0.0178518	0.582685	0.339522	0.0243239	0.559187	0.31269	0.0612649	0.477746	0.228242	0.533618	0.168149	0.0282739	0.550766	0.161252	0.0260023	0.576111	0.151228	0.0228698	0.0460903	0.504865	0.254888	9.14795e-07	0.911285	0.830441	4.22247e-06	0.88864	0.789681	0.490231	0.186063	0.0346193	0.504532
Orobanchaceae	0.0361341	0.510819	0.260936	0.0478329	0.486193	0.236384	0.062742	0.460684	0.21223	0.11767	0.393949	0.155196	0.11767	0.393949	0.155196	0.353454	0.240019	0.0576093	0.026457	-0.536331	0.287651	0.083146	-0.432234	0.186826	0.877131	0.040573	0.00164617	7.6467e-08	0.928451	0.862022	2.40319e-07	0.916246	0.839508	7.54256e-07	0.901891	0.813407	1.31609e-05	0.853538	0.728527	1.31609e-05	0.853538	0.728527	0.00108779	0.721127	0.520025	9.61971e-05	0.80523	0.648395	2.13438e-06
Papaveraceae	0.0281747	0.53133	0.282311	0.0403594	0.501309	0.25131	0.0764234	0.440979	0.194463	0.0438772	0.493952	0.243988	0.0516631	0.479128	0.229564	0.0229509	0.547375	0.299619	0.0504854	0.481258	0.231609	0.0613541	0.462855	0.214235	0.103099	0.408973	0.167259	6.05875e-07	0.904826	0.818711	5.87845e-07	0.905224	0.81943	1.89236e-06	0.888494	0.789422	5.76436e-05	0.819128	0.670971	1.57357e-05	0.849777	0.722121	0.000220406	0.780179	0.60868	0.000302363	0.769703	0.592443	0.000325651
Gentianaceae	0.224998	0.31059	0.0964662	0.100823	0.411454	0.169294	0.00554852	0.641091	0.410998	0.895418	-0.0345005	0.00119028	0.500932	-0.175314	0.0307351	0.65088	0.118387	0.0140155	0.438069	0.201482	0.040595	0.321865	0.255716	0.0653904	0.094732	0.418295	0.174971	0.170822	0.348185	0.121233	0.0740992	0.444133	0.197254	0.00207561	0.692206	0.47915	0.000531701	0.749578	0.561868	4.3381e-06	0.874764	0.765211	0.0165948	0.5713	0.326383	0.665512	-0.113131	0.0127987	0.724117
Caryophyllaceae	0.702447	-0.100041	0.0100081	0.76238	-0.0792535	0.00628112	0.94045	-0.0196106	0.000384576	2.20131e-07	0.917254	0.841354	2.20131e-07	0.917254	0.841354	0.000293944	0.770661	0.593918	0.45865	-0.19272	0.0371411	0.485758	-0.181476	0.0329334	0.590348	-0.140624	0.0197752	6.484e-05	-0.816034	0.665911	0.000150331	-0.792157	0.627512	0.00883747	-0.613323	0.376165	0.0580265	0.468212	0.219222	0.0580265	0.468212	0.219222	0.00921658	0.610688	0.37294	2.52081e-05	-0.839354	0.704515	2.45468e-05
Urticaceae	6.15635e-10	0.962886	0.92715	3.07276e-11	0.975232	0.951078	7.12634e-13	0.985062	0.970348	4.20869e-05	0.827127	0.684139	0.000121834	0.798428	0.637487	0.0672166	0.453919	0.206043	0.813175	-0.0619854	0.00384219	0.861462	-0.0457918	0.00209689	0.841641	0.052417	0.00274754	4.96684e-08	0.932561	0.869669	1.03474e-07	0.925418	0.856398	4.65082e-07	0.908249	0.824916	1.23511e-07	0.923581	0.853002	4.98553e-08	0.932526	0.869604	7.79146e-07	0.901448	0.812609	0.000248507	0.776267	0.60259	0.000128817
Salicaceae	0.231079	0.306754	0.0940982	0.20719	0.322221	0.103827	0.157372	0.35872	0.12868	0.334792	0.249189	0.0620953	0.161525	0.355404	0.126312	0.0256298	0.538829	0.290337	0.439487	-0.200871	0.0403493	0.618031	-0.130349	0.0169909	0.313313	0.260117	0.0676609	0.00546369	0.641968	0.412123	0.00477907	0.649475	0.421818	0.0034029	0.667681	0.445799	0.0461176	0.489496	0.239606	0.000438221	0.756687	0.572575	0.00167088	0.702289	0.49321	0.0405092	-0.500986	0.250987	0.128567
Brassicaceae	0.00465757	-0.650897	0.423667	0.005293	-0.643765	0.414434	0.00758242	-0.622744	0.387811	7.15392e-05	0.813404	0.661625	0.00552414	0.641342	0.41132	0.284953	0.275247	0.0757611	0.0204296	-0.556157	0.309311	0.0240553	-0.543763	0.295678	0.0354579	-0.512418	0.262572	0.00334914	-0.668507	0.446902	0.00273104	-0.678869	0.460863	0.00260939	-0.68113	0.463938	0.294239	-0.270198	0.0730068	0.0379124	-0.506718	0.256763	0.241731	-0.300186	0.0901118	0.0983318	-0.414215	0.171574	0.0681801
Apocynaceae	0.152408	-0.362763	0.131597	0.0981476	-0.414421	0.171745	0.029327	-0.528105	0.278895	0.0588401	0.466881	0.217978	0.317779	0.25781	0.0664659	0.247604	0.296643	0.0879971	0.0158348	-0.574621	0.330189	0.0102822	-0.603718	0.364476	0.00631388	-0.633636	0.401495	3.49586e-10	-0.96562	0.932422	2.96411e-10	-0.966378	0.933887	1.00197e-10	-0.970957	0.942757	0.601448	0.136481	0.0186272	0.803793	0.0651549	0.00424516	0.544716	-0.158011	0.0249675	4.01619e-10	-0.964969	0.931166	5.99352e-10
Fagaceae	0.0124339	0.591236	0.349561	0.00797064	0.619705	0.384034	0.00176626	0.699746	0.489644	0.141937	0.371595	0.138082	7.43297e-06	-0.864905	0.74806	0.787911	-0.0705398	0.00497587	6.69449e-12	-0.979822	0.960051	5.68805e-12	-0.980259	0.960908	3.29798e-12	-0.981653	0.963642	2.69905e-05	0.83778	0.701875	1.63441e-05	0.848966	0.720743	3.52712e-06	0.878348	0.771495	0.390551	0.222568	0.0495367	0.00028505	-0.771698	0.595518	0.0422331	-0.497332	0.24734	0.000354394	-0.764232	0.584051	0.000303127
Berberidaceae	0.654952	0.11692	0.0136704	0.519606	-0.167852	0.0281744	0.00240312	-0.685169	0.469456	0.00520498	-0.64471	0.415652	0.00485158	-0.64864	0.420734	0.0576886	-0.468769	0.219744	0.353122	0.24018	0.0576865	0.914266	0.0282587	0.000798556	0.00212184	-0.69116	0.477703	0.855585	-0.0477534	0.00228038	0.375295	-0.229628	0.0527292	0.260109	-0.28927	0.0836772	0.480518	-0.183625	0.033718	0.205947	-0.323057	0.104366	0.676363	0.10926	0.0119378	0.625772	-0.127509	0.0162585	0.245917
Saxifragaceae	0.10675	0.405074	0.164085	0.742926	0.0859461	0.00738673	0.513696	-0.170201	0.0289682	0.800344	-0.0663222	0.00439863	0.800344	-0.0663222	0.00439863	0.136863	-0.376036	0.141403	0.00232399	0.686794	0.471686	0.0567771	0.470282	0.221165	0.388335	-0.223584	0.0499899	0.3396	0.246799	0.0609098	0.0346638	0.514327	0.264532	0.0397773	0.502572	0.252579	0.0434242	0.494873	0.2449	0.0434242	0.494873	0.2449	0.230556	-0.307082	0.0942992	0.591885	-0.140049	0.0196136	0.137117
Boraginaceae	0.0120421	0.593374	0.352093	0.0101422	0.6046	0.365541	0.00554772	0.6411	0.411009	0.123155	0.388633	0.151036	0.1344	0.378233	0.14306	0.0751808	0.442657	0.195945	0.0271114	0.534397	0.28558	0.0270976	0.534437	0.285623	0.0269173	0.534967	0.286189	0.515338	-0.169547	0.0287461	0.56352	-0.150773	0.0227326	0.71908	-0.0942195	0.00887732	0.101701	-0.410492	0.168503	1.57735e-05	0.849726	0.722034	0.00187803	0.696905	0.485677	0.179397	-0.341756	0.116797	0.177283
Acanthaceae	6.75505e-06	-0.894628	0.800359	3.84058e-07	-0.933197	0.870857	1.06329e-06	-0.921522	0.849203	0.016157	-0.608145	0.369841	0.0118765	-0.629721	0.396549	0.000114697	-0.833164	0.694163	0.526303	-0.177717	0.0315835	0.47454	-0.200122	0.0400487	0.33579	-0.26714	0.0713636	7.26448e-06	-0.893392	0.798149	5.8001e-06	-0.89717	0.804914	5.72548e-06	-0.897383	0.805296	0.000425358	-0.792588	0.628196	0.00408997	-0.694166	0.481867	0.00112984	-0.755308	0.57049	0.00148196	-0.743669	0.553044	0.00091793
Asparagaceae	1.585e-05	0.849623	0.721859	2.21723e-05	0.842267	0.709414	4.90196e-05	0.823298	0.67782	5.69005e-06	0.869896	0.756718	0.000296559	0.770361	0.593456	0.000281159	0.772161	0.596232	2.19812e-05	0.842462	0.709742	3.80509e-05	0.829609	0.688251	0.000194547	0.784168	0.614919	9.62589e-06	0.859882	0.739397	1.71355e-05	0.847947	0.719015	6.8701e-05	0.814492	0.663396	1.78274e-05	0.847089	0.71756	1.55903e-05	0.849975	0.722458	0.000823078	0.732629	0.536745	1.16722e-05	0.856008	0.73275	2.22757e-05
Celastraceae	4.02608e-05	0.828224	0.685955	7.59758e-05	0.811774	0.658977	0.000526929	0.749915	0.562373	3.25493e-05	0.833378	0.694519	1.29014e-09	0.958976	0.919635	2.30247e-05	0.841417	0.707982	2.06309e-06	0.887142	0.78702	2.29307e-06	0.885463	0.784045	3.28036e-06	0.879578	0.773658	3.89799e-06	0.87663	0.76848	1.14874e-05	0.856333	0.733307	0.000687503	0.739764	0.54725	0.000287604	0.771398	0.595054	0.000526551	0.749942	0.562413	0.000534634	0.749373	0.56156	1.68879e-07	0.92022	0.846805	1.8164e-07
Polygonaceae	1.59043e-07	-0.920877	0.848014	2.24644e-08	-0.939496	0.882652	3.57448e-09	-0.952894	0.908007	0.000525102	-0.750045	0.562567	0.000525102	-0.750045	0.562567	0.000406739	-0.759367	0.576638	6.3257e-08	-0.930288	0.865436	1.07606e-08	-0.945275	0.893545	4.95047e-08	-0.932591	0.869726	0.227356	0.309095	0.0955397	0.165081	0.352611	0.124334	0.027674	0.532763	0.283836	0.927652	0.0238348	0.000568095	0.927652	0.0238348	0.000568095	0.757322	0.080989	0.00655921	0.944572	0.0182512	0.000333105	0.960217
Balsaminaceae	NA	NA	NA	NA	NA	NA	NA	NA	NA	0.0774415	0.43962	0.193266	0.0916688	0.421855	0.177962	0.471262	-0.187449	0.0351371	NA	NA	NA	NA	NA	NA	NA	NA	NA	NA	NA	NA	NA	NA	NA	NA	NA	NA	0.00573946	0.639157	0.408522	0.0087875	0.613677	0.376599	0.00505758	0.646323	0.417733	NA	NA	NA	NA
Crassulaceae	0.825128	-0.0579594	0.00335929	0.9495	0.0166266	0.000276442	0.593317	0.139513	0.0194638	0.130878	-0.381423	0.145483	0.130878	-0.381423	0.145483	0.025692	-0.538639	0.290132	0.116974	0.394636	0.155737	0.21472	0.317228	0.100633	0.281018	0.277417	0.0769603	0.422616	0.2082	0.0433474	0.158216	0.358042	0.128194	0.0139156	0.583605	0.340595	0.912653	-0.0287924	0.000828999	0.912653	-0.0287924	0.000828999	0.957541	-0.0139764	0.000195341	0.428185	0.205765	0.0423391	0.434184
Euphorbiaceae	5.29296e-10	0.963637	0.928597	1.61312e-09	0.957715	0.917218	1.59902e-07	0.920818	0.847906	0.0373373	-0.508028	0.258092	0.00576737	-0.638879	0.408167	0.0471075	-0.487579	0.237733	7.541e-10	0.961853	0.925162	2.05901e-09	0.956292	0.914495	3.06487e-07	0.913388	0.834278	0.00199486	0.694081	0.481748	0.0057017	0.639536	0.409006	0.489216	0.180063	0.0324229	0.676351	-0.109265	0.0119388	0.258363	-0.290286	0.084266	0.167109	-0.351035	0.123226	8.1456e-05	0.809868	0.655886	0.000187808
Malvaceae	0.36376	0.235073	0.0552592	0.0551448	0.473039	0.223766	0.00950296	0.608754	0.370582	0.0227623	0.548005	0.300309	0.00587703	0.637796	0.406784	0.504976	0.173688	0.0301674	5.44537e-05	-0.820605	0.673393	4.65339e-05	-0.824615	0.67999	2.84517e-05	-0.836553	0.699821	0.00548123	0.641786	0.411889	0.00259456	0.681411	0.464321	0.001908	0.696167	0.484649	0.0276908	0.532714	0.283784	0.193542	0.331583	0.109947	0.849354	-0.0498354	0.00248357	0.00492913	-0.647759	0.419591	0.00411443
Zingiberaceae	0.0305331	0.55832	0.311721	0.0262968	0.570703	0.325702	0.0171255	0.603891	0.364685	0.64874	0.128252	0.0164485	0.00904741	0.647598	0.419383	0.0372185	0.541185	0.292881	0.0160829	0.608479	0.370246	0.0150392	0.613306	0.376145	0.0120064	0.628984	0.395621	0.000205063	0.816352	0.666431	0.000176612	0.820842	0.673782	9.52669e-05	0.838179	0.702545	0.00164436	0.739043	0.546185	4.43293e-07	0.931668	0.868004	1.84884e-07	0.940467	0.884478	3.213e-05	0.864493	0.747348	3.19088e-05
Aquifoliaceae	NA	NA	NA	NA	NA	NA	NA	NA	NA	0.0474099	-0.519035	0.269397	0.358375	0.255334	0.0651952	0.801002	-0.0711712	0.00506533	NA	NA	NA	NA	NA	NA	NA	NA	NA	NA	NA	NA	NA	NA	NA	NA	NA	NA	0.0332682	-0.550999	0.3036	0.975363	0.00873146	7.62385e-05	0.7589	-0.086613	0.00750181	NA	NA	NA	NA
Amaranthaceae	2.09777e-08	0.940059	0.88371	1.05414e-08	0.945429	0.893835	1.12744e-07	0.924533	0.854762	0.000231042	0.778652	0.606299	3.63679e-05	0.83071	0.690079	3.37235e-06	0.87911	0.772835	0.354073	0.23972	0.0574656	0.396551	0.219833	0.0483264	0.456795	0.193502	0.0374429	5.67835e-08	0.931312	0.867342	2.47572e-09	0.955185	0.912379	6.65557e-12	0.979838	0.960082	0.0122843	0.592047	0.350519	3.31018e-05	0.832976	0.693849	1.14982e-06	0.895973	0.802767	0.223515	0.311536	0.0970544	0.247893
Araliaceae	6.27987e-06	-0.868077	0.753557	1.32116e-05	-0.853458	0.728391	0.000110795	-0.801193	0.641911	0.0167778	-0.570518	0.32549	5.23072e-05	-0.821641	0.675093	0.00061958	-0.743788	0.553221	0.000171452	-0.788125	0.621141	0.00159582	-0.704375	0.496145	0.521075	0.167271	0.0279796	0.0281615	-0.531367	0.282351	0.0332666	-0.517768	0.268083	0.0827313	-0.432758	0.18728	0.0217395	-0.551495	0.304147	0.0521137	-0.478323	0.228793	0.0011828	-0.717563	0.514897	0.612161	-0.132512	0.0175595	0.958775
Begoniaceae	NA	NA	NA	NA	NA	NA	NA	NA	NA	0.000929378	0.76332	0.582658	0.00183074	0.734168	0.539002	0.184191	0.362525	0.131424	NA	NA	NA	NA	NA	NA	NA	NA	NA	NA	NA	NA	NA	NA	NA	NA	NA	NA	0.00104322	0.758616	0.575499	0.00878908	0.649439	0.421772	0.0811019	0.464487	0.215748	NA	NA	NA	NA
Araceae	0.360313	-0.236718	0.0560356	0.164883	-0.352765	0.124443	0.0268009	-0.53531	0.286557	6.86542e-05	0.81451	0.663426	0.000152065	0.791808	0.62696	0.0114498	0.596713	0.356067	0.309121	0.262301	0.0688017	0.590125	0.140708	0.0197986	0.58797	-0.141516	0.0200267	0.53966	-0.159976	0.0255923	0.280989	-0.277433	0.0769691	0.0443545	-0.492988	0.243037	0.0140637	0.582878	0.339747	0.0317337	0.521672	0.272142	0.500894	0.17533	0.0307406	0.189355	0.334541	0.111918	0.29923
Vitaceae	0.176192	0.344134	0.118428	0.192147	0.332564	0.110599	0.183272	0.338918	0.114865	0.0016126	-0.703902	0.495478	2.05931e-06	0.887171	0.787072	0.0027521	-0.678486	0.460343	0.453343	0.19496	0.0380095	0.486059	0.181352	0.0328886	0.571235	0.147834	0.0218549	0.00880768	0.613534	0.376423	0.00885099	0.613227	0.376048	0.00822758	0.617757	0.381624	0.106079	-0.405783	0.16466	0.0178002	0.566269	0.32066	0.104398	-0.407575	0.166117	8.02626e-05	0.810273	0.656543	7.79484e-05
Oleaceae	3.61969e-06	0.877905	0.770717	3.35338e-06	0.879206	0.773003	2.17227e-06	0.886326	0.785574	0.000126316	0.797365	0.635791	4.87717e-08	0.932729	0.869983	1.71788e-07	0.920033	0.84646	7.2235e-07	0.902478	0.814466	5.86546e-07	0.905253	0.819483	3.26595e-07	0.912625	0.832884	7.87695e-06	0.863794	0.746141	5.43045e-06	0.870748	0.758202	1.56511e-06	0.891409	0.794609	0.00488985	0.648204	0.420168	3.84482e-05	0.829355	0.68783	0.000130103	0.796491	0.634398	1.74012e-06	0.889792	0.791729	1.18213e-06
Campanulaceae	0.0225785	-0.548623	0.300987	0.0219965	-0.550606	0.303167	0.021794	-0.551306	0.303938	0.00571743	-0.639378	0.408804	0.00571743	-0.639378	0.408804	0.000709445	-0.738534	0.545432	0.0144202	-0.581153	0.337739	0.0108155	-0.600445	0.360534	0.00288145	-0.676184	0.457224	0.255225	-0.292123	0.0853358	0.231671	-0.306384	0.0938713	0.178976	-0.342067	0.11701	0.207311	-0.322141	0.103775	0.207311	-0.322141	0.103775	0.0369368	-0.508949	0.259029	0.0796876	-0.436666	0.190677	0.0562844
Plantaginaceae	0.409393	-0.214052	0.0458184	0.380744	-0.227089	0.0515693	0.415542	-0.211319	0.0446556	0.186192	-0.336805	0.113438	0.186192	-0.336805	0.113438	0.457057	0.193391	0.0374001	0.222149	-0.31241	0.0976002	0.1836	-0.338679	0.114703	0.147365	-0.366963	0.134662	0.586978	0.141888	0.0201323	0.615643	0.131228	0.0172208	0.648939	0.119088	0.0141819	0.359364	0.237173	0.056251	0.359364	0.237173	0.056251	0.124758	0.387112	0.149856	0.928211	0.0236499	0.000559317	0.97666
Sapindaceae	0.0256944	0.538632	0.290124	0.0348726	0.513822	0.264013	0.0612471	0.463024	0.214391	4.46821e-06	0.874243	0.7643	4.11705e-06	0.87568	0.766815	0.00157415	0.704993	0.497015	0.00126237	0.714755	0.510875	0.00154351	0.705878	0.498264	0.0029115	0.675661	0.456518	0.0387068	-0.504934	0.254958	0.0251267	-0.540379	0.29201	0.0118728	-0.594315	0.353211	0.00217834	0.689907	0.475971	0.00123351	0.715756	0.512307	0.0207733	0.554912	0.307927	0.942698	-0.0188691	0.000356044	0.76715
Theaceae	0.179175	-0.38081	0.145016	0.0565921	-0.520094	0.270497	0.00783181	-0.676958	0.458272	0.0472551	-0.537892	0.289328	0.0271321	-0.587585	0.345256	0.0417499	-0.549622	0.302085	0.016195	-0.627933	0.3943	0.00546953	-0.698351	0.487694	0.00165057	-0.758842	0.575841	0.00126098	0.770476	0.593633	0.00243448	0.740871	0.54889	0.00888914	0.668991	0.44755	0.115665	-0.439705	0.19334	0.0874886	-0.473154	0.223875	0.0740196	-0.491871	0.241937	0.0087395	0.670073	0.448998	0.0172631
Liliaceae	0.016773	0.570538	0.325514	0.0154926	0.576158	0.331958	0.013441	0.585976	0.343368	0.256068	-0.291628	0.085047	0.256068	-0.291628	0.085047	0.696734	-0.10205	0.0104141	0.0276781	0.532751	0.283823	0.0265076	0.53618	0.287489	0.0240577	0.543755	0.295669	0.00640977	0.632754	0.400378	0.00826361	0.617488	0.381292	0.0156284	0.575544	0.331251	0.00260606	0.681193	0.464024	0.00260606	0.681193	0.464024	0.00113782	0.71922	0.517277	0.00784628	0.620665	0.385225	0.0101844
Caprifoliaceae	0.0263305	-0.536709	0.288057	0.0294625	-0.527732	0.278501	0.0424969	-0.496783	0.246794	0.00494964	-0.647527	0.419292	0.0156834	-0.575298	0.330967	0.00625906	-0.634145	0.40214	0.00178021	-0.699383	0.489137	0.00149395	-0.70734	0.50033	0.0011297	-0.719524	0.517715	1.59173e-06	-0.891153	0.794154	3.64867e-06	-0.877768	0.770477	3.74412e-05	-0.830003	0.688905	0.127031	-0.384976	0.148207	0.0502421	-0.481702	0.232037	0.00124129	-0.715485	0.511918	2.2106e-05	-0.842335	0.709528	2.48319e-05
Amaryllidaceae	0.00420553	0.656467	0.430948	0.000744256	0.736646	0.542648	0.00100433	0.724477	0.524867	0.142432	-0.371167	0.137765	0.0130346	-0.58806	0.345815	0.655013	-0.116898	0.0136652	0.162469	-0.354659	0.125783	0.333775	-0.249697	0.0623487	0.00506745	0.646213	0.417592	0.049813	0.48249	0.232797	2.49477e-05	0.839592	0.704915	3.92476e-07	0.910378	0.828787	0.610818	-0.133008	0.0176912	0.0990948	0.413364	0.17087	0.0648933	0.457389	0.209205	3.37256e-07	-0.912236	0.832175	7.11535e-07
Moraceae	1.67882e-11	0.977167	0.954856	1.43303e-11	0.977648	0.955796	1.2579e-11	0.978037	0.956556	7.76741e-10	0.9617	0.924868	1.27923e-09	0.959023	0.919726	1.62031e-10	0.969011	0.938982	2.93028e-10	0.96643	0.933987	2.69257e-10	0.966812	0.934725	9.64373e-11	0.971106	0.943047	0.00280236	0.677581	0.459116	0.00295295	0.674947	0.455554	0.00327	0.669742	0.448554	0.00165224	0.7028	0.493927	0.002301	0.687274	0.472346	0.00594636	0.63712	0.405921	0.00365649	0.663925	0.440797	0.00394424
[truncated: 5 more columns]

## Sheet: MAT
	MAT
	China																		Global									China																		Global
Families	Mean local richness~rate0			Mean local richness~rate0.5			Mean local richness~rate0.9			Mean local richness~DR			Mean local richness~DR.1			Mean local richness~DR.median			Mean local richness~rate0			Mean local richness~rate0.5			Mean local richness~rate0.9			Regional richness~rate0			Regional richness~rate0.5			Regional richness~rate0.9			Regional richness~DR			Regional richness~DR.1			Regional richness~DR.median			Regional richness~rate0			Regional richness~rate0.5
	P	r	r2	P	r	r2	P	r	r2	P	r	r2	P	r	r2	P	r	r2	P	r	r2	P	r	r2	P	r	r2	P	r	r2	P	r	r2	P	r	r2	P	r	r2	P	r	r2	P	r	r2	P	r	r2	P
Compositae	0.289208	-0.304869	0.0929452	0.266619	-0.318786	0.101625	0.215834	-0.352914	0.124549	0.539712	-0.179276	0.0321397	0.513267	-0.190905	0.0364446	0.73545	-0.0993417	0.00986877	0.573725	-0.164675	0.0271178	0.560719	-0.170213	0.0289726	0.519411	-0.18818	0.0354115	0.327902	0.282431	0.0797671	0.329702	0.281425	0.0791998	0.356571	0.266757	0.0711594	0.007159	0.682472	0.465768	0.0101175	0.660609	0.436404	0.00311615	0.728673	0.530965	0.494215	0.199451	0.0397809	0.508108
Poaceae	0.429662	0.229641	0.0527351	0.61171	0.148783	0.0221364	0.822232	0.0661488	0.00437567	0.252066	-0.328128	0.107668	0.863527	0.0506298	0.00256337	0.834324	-0.0615896	0.00379328	0.383344	0.252732	0.0638735	0.738048	0.0983338	0.00966953	0.205807	-0.360225	0.129762	0.0012601	0.770505	0.593678	0.0010834	0.776759	0.603355	0.000643457	0.796927	0.635093	0.00357459	0.72161	0.520721	0.0705156	0.497131	0.247139	0.0188514	0.616581	0.380172	0.00229634	0.743666	0.553039	0.00217136
Leguminosae	4.96197e-06	-0.913638	0.834735	6.76311e-06	-0.908905	0.826108	1.43072e-05	-0.896304	0.80336	0.000392499	-0.814233	0.662976	6.04442e-06	-0.910652	0.829288	0.000323483	-0.820562	0.673322	1.64508e-05	-0.893762	0.798811	1.86887e-05	-0.891383	0.794564	2.92113e-05	-0.882605	0.778992	0.149873	-0.405891	0.164748	0.155783	-0.400589	0.160472	0.166801	-0.391048	0.152919	0.0172554	-0.623243	0.388432	0.153561	-0.402568	0.162061	0.164578	-0.39294	0.154402	0.147901	-0.407691	0.166212	0.1541
Orchidaceae	1.15573e-05	0.900068	0.810122	1.9983e-05	0.890112	0.7923	4.74787e-05	0.872209	0.760748	0.0036639	0.720318	0.518859	0.0594568	0.515062	0.265289	3.03211e-05	0.881839	0.77764	2.31651e-06	0.924232	0.854204	1.41662e-06	0.930351	0.865553	4.03061e-07	0.943792	0.890744	0.00452015	0.709042	0.50274	0.00503397	0.703059	0.494292	0.00536943	0.699406	0.489169	0.00510702	0.702248	0.493152	0.0385321	0.557014	0.310265	0.0226703	0.602218	0.362667	0.000592591	0.799928	0.639885	0.00055009
Lamiaceae	0.00148835	-0.763388	0.582762	0.000727758	-0.792349	0.627816	6.90661e-05	-0.863526	0.745678	7.7351e-06	-0.906769	0.82223	6.5285e-07	-0.938981	0.881685	0.00085046	-0.786391	0.618411	0.00505685	-0.702804	0.493933	0.00462577	-0.70777	0.500938	0.0033153	-0.725511	0.526366	2.47222e-05	-0.885968	0.78494	5.12528e-05	-0.870485	0.757745	0.000642487	-0.796983	0.635181	0.000219374	-0.832581	0.693192	0.0124669	-0.646548	0.418025	9.82454e-05	-0.854792	0.73067	1.7509e-06	-0.92778	0.860776	1.90142e-06
Rosaceae	4.36768e-06	0.915514	0.838166	4.86076e-06	0.913944	0.835294	5.94249e-06	0.910914	0.829764	0.000413305	0.812502	0.66016	0.00109704	0.776249	0.602562	0.000295958	0.823394	0.677978	1.48802e-06	0.929763	0.864459	2.25849e-06	0.924561	0.854812	1.25811e-05	0.898588	0.807461	1.52379e-07	0.952353	0.906977	1.12768e-07	0.954724	0.911498	4.65334e-08	0.961023	0.923566	4.24554e-07	0.943293	0.889802	1.02789e-06	0.934067	0.872481	2.41788e-07	0.948469	0.899594	6.97634e-07	0.938287	0.880382	1.51781e-06
Ranunculaceae	0.141643	0.41351	0.170991	0.233208	0.340733	0.116099	0.607905	0.150357	0.0226072	0.0794893	0.484002	0.234258	0.393124	0.247741	0.0613754	0.612857	0.14831	0.0219957	0.042446	0.548079	0.30039	0.0588392	0.516132	0.266392	0.152032	0.403939	0.163166	0.303252	-0.296536	0.0879338	0.417803	-0.235425	0.0554251	0.725569	-0.103185	0.0106472	0.0147442	0.634744	0.4029	0.287133	0.30612	0.0937096	0.796537	0.0758841	0.0057584	0.00677708	-0.685783	0.470299	0.00697107
Cyperaceae	0.0164661	-0.626712	0.392769	0.0140151	-0.638362	0.407506	0.00937252	-0.665592	0.443013	0.894236	-0.0391702	0.0015343	0.219995	-0.349943	0.12246	0.00421902	-0.7128	0.508084	0.0557291	-0.521645	0.272114	0.0498057	-0.532793	0.283869	0.0332531	-0.570193	0.325121	0.0813008	-0.481481	0.231824	0.0775761	-0.48671	0.236887	0.0636454	-0.50801	0.258074	0.828802	-0.06367	0.00405387	0.616575	-0.146776	0.0215433	0.853902	0.0542349	0.00294143	0.139812	-0.415245	0.172429	0.141586
Ericaceae	0.263703	0.320633	0.102805	0.282389	0.309001	0.0954815	0.317819	0.288125	0.0830161	0.185473	-0.375774	0.141206	0.500587	-0.196577	0.0386424	0.643441	0.135798	0.0184412	0.166506	0.391298	0.153114	0.174569	0.384566	0.147891	0.186872	0.374671	0.140378	6.74861e-06	0.908938	0.826169	8.71352e-06	0.904831	0.81872	2.14054e-05	0.888791	0.789949	0.00333429	0.725217	0.52594	0.00330594	0.725656	0.526577	0.000865221	0.785722	0.617359	2.07964e-06	0.92562	0.856772	2.36562e-06
Rubiaceae	8.96944e-05	-0.857104	0.734628	3.56597e-05	-0.878448	0.77167	5.95748e-06	-0.910875	0.829693	0.334419	-0.278803	0.0777312	0.299729	-0.298605	0.089165	0.698597	-0.113757	0.0129406	0.000382396	-0.8151	0.664389	0.000280086	-0.825125	0.680832	0.000230016	-0.831163	0.690832	0.000940801	-0.782431	0.612199	0.000280352	-0.825096	0.680783	1.63118e-05	-0.893918	0.79909	0.00778142	0.677358	0.458813	0.570997	0.165832	0.0275003	0.0270623	0.587799	0.345508	0.000220552	-0.832422	0.692926	0.000107344
Primulaceae	1.32284e-08	0.96848	0.937953	4.9174e-08	0.960658	0.922864	0.00134044	0.767891	0.589656	0.008922	0.668756	0.447234	0.00259285	0.737817	0.544374	0.0059359	0.693623	0.481113	8.09287e-08	0.957198	0.916228	7.1771e-08	0.958059	0.917878	4.96561e-08	0.960593	0.922739	0.00971024	0.663297	0.439962	0.0060859	0.692165	0.479092	0.000233586	0.830699	0.690061	0.0162131	0.627851	0.394197	0.000764369	0.790492	0.624877	0.00472964	0.706541	0.499201	0.0192843	0.614848	0.378038	0.0182045
Apiaceae	0.0139104	0.638892	0.408183	0.0133467	0.641806	0.411915	0.0105639	0.657757	0.432644	0.00905382	0.667818	0.44598	0.00110618	0.775909	0.602035	0.123027	0.431909	0.186545	0.0166014	0.626109	0.392012	0.016709	0.625632	0.391415	0.0163112	0.627408	0.393641	0.0796608	-0.483762	0.234026	0.0645869	-0.506471	0.256513	0.0456585	-0.541186	0.292883	0.000159273	0.84184	0.708695	0.0141047	0.637909	0.406928	7.09438e-05	0.862882	0.744565	0.0764593	-0.488312	0.238449	0.0517885
Gesneriaceae	0.0254261	0.614535	0.377654	0.0207238	0.631075	0.398256	0.00945399	0.687193	0.472234	0.00142482	0.786577	0.618704	0.000285419	0.844051	0.712422	0.000981174	0.801703	0.642728	0.00342744	0.74573	0.556114	0.00212288	0.768999	0.59136	0.00111611	0.796615	0.634596	0.809594	0.0742137	0.00550767	0.784034	0.0843788	0.00711978	0.67354	0.12939	0.0167418	0.484482	0.213128	0.0454234	0.527487	0.193032	0.0372615	0.886038	0.0441828	0.00195212	0.881884	0.0458029	0.00209791	0.884697
Lauraceae	0.891007	-0.0444059	0.00197189	0.734037	-0.109821	0.0120606	0.445989	-0.243339	0.0592138	0.00504253	0.74914	0.561211	0.000130948	0.884864	0.782984	0.0773509	0.528447	0.279257	0.486309	-0.22285	0.0496621	0.377417	-0.280369	0.078607	0.192664	-0.404074	0.163276	0.549209	-0.192358	0.0370017	0.464919	-0.233616	0.0545764	0.250569	-0.359859	0.129499	0.443518	0.244622	0.0598399	0.0547558	0.566599	0.321034	0.0272043	0.632828	0.400471	0.679994	-0.13313	0.0177237	0.616613
Orobanchaceae	0.385523	0.251614	0.0633097	0.327279	0.28278	0.0799646	0.284117	0.307948	0.094832	0.10999	0.445949	0.19887	0.10999	0.445949	0.19887	0.0750843	0.490308	0.240402	0.546255	-0.176437	0.03113	0.822048	-0.0662183	0.00438486	0.551001	0.174387	0.0304109	4.52955e-06	0.914983	0.837194	1.26708e-05	0.898464	0.807237	5.71362e-05	0.867995	0.753415	0.000101777	0.853885	0.729119	0.000101777	0.853885	0.729119	0.091717	0.467699	0.218742	0.0486565	0.535066	0.286296	0.00391621
Papaveraceae	0.16638	-0.391405	0.153198	0.124914	-0.429963	0.184868	0.0800828	-0.483172	0.233455	0.300299	-0.298269	0.0889646	0.279774	-0.3106	0.0964725	0.612695	-0.148377	0.0220156	0.716624	0.106677	0.0113801	0.884618	0.0427529	0.00182781	0.672391	-0.124153	0.0154139	0.000138631	0.845683	0.715179	0.000155349	0.842538	0.70987	0.000331934	0.819732	0.67196	0.00587043	0.694269	0.48201	0.0266727	0.589004	0.346926	0.0102725	0.659608	0.435082	0.0286157	0.58312	0.340029	0.0298127
Gentianaceae	0.0843515	0.477322	0.227836	0.0818914	0.480667	0.231041	0.0834093	0.478595	0.229053	0.158143	0.398509	0.15881	0.323756	0.28476	0.0810883	0.691021	0.116748	0.0136302	0.037287	0.559996	0.313596	0.03175	0.574228	0.329738	0.0235106	0.599307	0.359168	0.676035	-0.122699	0.015055	0.920077	0.0295671	0.000874215	0.138633	0.41637	0.173364	0.00330465	0.725676	0.526606	0.000344994	0.818482	0.669912	0.0483383	0.535703	0.286977	0.0572456	-0.51893	0.269288	0.0814355
Caryophyllaceae	0.229827	-0.343058	0.117689	0.21887	-0.350743	0.123021	0.184765	-0.376335	0.141628	0.00109753	0.77623	0.602533	0.00109753	0.77623	0.602533	0.000283821	0.824711	0.680148	0.307185	-0.294243	0.0865789	0.31684	-0.288683	0.083338	0.356389	-0.266855	0.0712114	0.00146292	-0.764136	0.583904	0.00122383	-0.771729	0.595566	0.00154097	-0.761872	0.580449	0.00559893	0.697008	0.485821	0.00559893	0.697008	0.485821	8.47477e-05	0.858525	0.737065	0.00868016	-0.670506	0.449578	0.00893722
Urticaceae	1.95858e-06	0.92638	0.85818	1.34458e-07	0.953354	0.908883	1.84243e-10	0.984629	0.969494	7.22757e-05	0.862433	0.74379	0.000188473	0.837042	0.70064	0.0561416	0.520901	0.271338	0.115035	-0.440388	0.193942	0.119356	-0.435755	0.189883	0.172321	-0.386422	0.149322	3.48536e-06	0.918729	0.844063	5.66407e-06	0.911647	0.831101	1.94036e-05	0.890673	0.793298	1.79282e-05	0.892164	0.795957	8.66211e-06	0.904929	0.818896	0.00050172	0.805847	0.64939	0.00482546	0.705426	0.497626	0.00332848
Salicaceae	0.698803	0.113675	0.0129221	0.680128	0.12107	0.0146578	0.674846	0.123173	0.0151716	0.493706	0.199682	0.0398729	0.71295	0.108115	0.011689	0.0625062	0.509895	0.259992	0.29777	-0.299762	0.0898571	0.275671	-0.313128	0.0980494	0.361494	-0.264137	0.0697683	0.454547	0.217758	0.0474183	0.418065	0.235297	0.0553647	0.379479	0.254723	0.064884	0.661161	0.128649	0.0165505	0.651899	0.132378	0.0175238	0.990569	0.00348391	1.21377e-05	0.0446325	-0.543348	0.295227	0.0230884
Brassicaceae	0.000357407	-0.817328	0.668025	0.000415279	-0.812342	0.659899	0.000843239	-0.786722	0.618932	0.00155937	0.761352	0.579657	0.00232472	0.743081	0.55217	0.100049	0.457442	0.209253	0.000259325	-0.827513	0.684779	0.000318094	-0.821101	0.674207	0.000653492	-0.796358	0.634186	0.0157866	-0.629801	0.39665	0.0237611	-0.598454	0.358147	0.04877	-0.53484	0.286054	0.0462267	-0.540004	0.291605	0.00277013	-0.734568	0.53959	0.169493	-0.38878	0.15115	0.0110193	-0.654942	0.428948	0.0214662
Apocynaceae	0.324414	-0.284389	0.0808773	0.239423	-0.336512	0.11324	0.0977327	-0.460232	0.211813	0.0902385	0.469586	0.220511	0.23171	0.341761	0.116801	0.346531	0.272164	0.0740731	0.0572889	-0.518853	0.269208	0.0407835	-0.551797	0.30448	0.0276483	-0.586011	0.343409	1.52457e-06	-0.929471	0.863916	1.28239e-06	-0.931527	0.867742	6.75054e-07	-0.938632	0.88103	0.269622	0.316897	0.100424	0.516951	0.189269	0.0358227	0.743554	0.0962006	0.00925455	1.37158e-06	-0.930735	0.866268	1.79008e-06
Fagaceae	0.286574	0.306458	0.0939166	0.240648	0.335688	0.112687	0.125756	0.4291	0.184126	0.0466632	0.539104	0.290633	0.000640096	-0.797119	0.635399	0.581409	0.161427	0.0260586	1.87944e-09	-0.977304	0.955122	1.42059e-09	-0.978346	0.957161	7.00426e-10	-0.98077	0.96191	0.000335614	0.819376	0.671376	0.000269439	0.826331	0.682824	0.000142563	0.844916	0.713884	0.770716	0.0857406	0.00735144	0.00171293	-0.757189	0.573335	0.0409463	-0.551428	0.304073	0.0106272	-0.65736	0.432122	0.00978661
Berberidaceae	0.668259	0.125804	0.0158267	0.321483	-0.286044	0.0818213	0.00176702	-0.755793	0.571223	0.145439	-0.409961	0.168068	0.00540157	-0.699065	0.488693	0.0065348	-0.68796	0.473289	0.306221	0.294803	0.086909	0.860297	0.0518388	0.00268726	0.000656745	-0.796175	0.633894	0.32871	0.281979	0.079512	0.076069	-0.488876	0.239	0.0010372	-0.778528	0.606106	0.00345534	-0.723376	0.523272	0.00297416	-0.731026	0.5344	0.117491	-0.437741	0.191617	0.0173648	0.622772	0.387845	0.946378
Saxifragaceae	0.135307	0.41958	0.176047	0.481878	0.205067	0.0420527	0.858126	0.052652	0.00277223	0.514595	0.190315	0.0362197	0.514595	0.190315	0.0362197	0.309301	0.293016	0.0858584	0.409152	0.239698	0.0574553	0.177974	0.381783	0.145758	0.958926	0.0151789	0.0002304	0.0142784	0.637039	0.405819	0.0398737	0.553879	0.306782	0.606926	0.150763	0.0227294	0.0919913	0.467351	0.218417	0.0919913	0.467351	0.218417	0.267935	-0.317957	0.101096	0.136415	0.418505	0.175146	0.0110187
Boraginaceae	0.675237	0.123017	0.0151332	0.658955	0.129535	0.0167794	0.587513	0.158859	0.0252362	0.967817	0.0118915	0.000141409	0.00457716	0.708352	0.501763	0.259499	-0.323317	0.104534	0.584121	0.160284	0.0256911	0.561044	0.170074	0.0289253	0.505953	0.194168	0.0377013	0.706994	-0.110452	0.0121997	0.724987	-0.103412	0.010694	0.773259	-0.0847664	0.00718534	0.287591	-0.305844	0.0935404	0.00223086	0.745037	0.555081	0.0386931	0.556634	0.309841	0.776782	-0.0834182	0.0069586	0.816927
Acanthaceae	0.000509352	-0.846896	0.717233	1.27353e-05	-0.928847	0.862757	1.95829e-07	-0.969552	0.940031	0.811834	-0.077068	0.00593948	0.510708	-0.210829	0.0444487	0.0786068	-0.526567	0.277272	0.840202	0.0653036	0.00426456	0.862107	0.0562696	0.00316626	0.94473	0.0224739	0.000505076	0.000874622	-0.828281	0.68605	0.000847871	-0.829414	0.687927	0.000878096	-0.828136	0.68581	0.268395	-0.347497	0.120754	0.561807	0.186434	0.0347575	0.0920789	-0.50757	0.257627	0.0131172	-0.689454	0.475347	0.0128366
Asparagaceae	0.0364492	0.562045	0.315894	0.0482802	0.535819	0.287102	0.082657	0.479619	0.230034	0.000199003	0.83546	0.697993	0.00410373	0.714295	0.510217	0.000384507	0.814918	0.664091	0.0569611	0.519435	0.269813	0.0830941	0.479023	0.229463	0.212229	0.355518	0.126393	1.07538e-07	0.955087	0.912191	2.02357e-07	0.950004	0.902507	1.08802e-06	0.933424	0.871279	1.21982e-06	0.93211	0.868829	6.03051e-06	0.910688	0.829352	0.000217183	0.83288	0.69369	3.96069e-07	0.943959	0.891059	6.42941e-07
Celastraceae	0.00080915	0.788315	0.621441	0.00132765	0.768299	0.590283	0.00550423	0.697988	0.487188	0.000490199	0.806658	0.650698	0.00012442	0.848608	0.720135	0.127221	0.427609	0.182849	5.97192e-05	0.866967	0.751631	6.58005e-05	0.864683	0.747676	9.14775e-05	0.856608	0.733777	0.000258225	0.827644	0.684995	0.000496081	0.806242	0.650027	0.00461199	0.707935	0.501171	0.00292519	0.731859	0.535617	0.00071902	0.792803	0.628536	0.0134305	0.641367	0.411352	2.06009e-05	0.889529	0.791262	2.20033e-05
Polygonaceae	8.42927e-05	-0.858659	0.737296	1.44676e-05	-0.896103	0.803001	1.05877e-07	-0.955205	0.912417	8.05698e-06	-0.90611	0.821036	8.05698e-06	-0.90611	0.821036	0.00184567	-0.753823	0.568249	0.0153628	-0.63178	0.399146	0.0207069	-0.609353	0.371311	0.251905	-0.328233	0.107737	0.648497	0.133751	0.0178895	0.747693	0.0946003	0.00894922	0.608414	-0.150146	0.022544	0.178762	0.381144	0.145271	0.178762	0.381144	0.145271	0.141826	0.413338	0.170848	0.914086	-0.031791	0.00101066	0.718338
Balsaminaceae	NA	NA	NA	NA	NA	NA	NA	NA	NA	0.00984693	0.662385	0.438754	0.0106835	0.657009	0.43166	0.67077	0.1248	0.015575	NA	NA	NA	NA	NA	NA	NA	NA	NA	NA	NA	NA	NA	NA	NA	NA	NA	NA	0.00108605	0.776659	0.6032	0.00104685	0.778154	0.605523	0.00167759	0.75812	0.574746	NA	NA	NA	NA
Crassulaceae	0.730406	-0.101302	0.0102621	0.565704	-0.168084	0.0282524	0.455161	-0.217469	0.0472927	0.62572	-0.14302	0.0204547	0.62572	-0.14302	0.0204547	0.138099	-0.416882	0.173791	0.682975	0.119938	0.0143851	0.99467	-0.00196894	3.87673e-06	0.839479	-0.0596499	0.00355811	0.325893	0.283558	0.080405	0.0900881	0.469779	0.220693	0.0403153	0.552864	0.305659	0.846718	0.0569299	0.00324102	0.846718	0.0569299	0.00324102	0.310936	-0.292071	0.0853057	0.0686753	0.499968	0.249968	0.112453
Euphorbiaceae	5.98006e-08	0.959334	0.920322	1.77508e-07	0.951103	0.904598	2.37956e-05	0.886724	0.786279	0.135886	-0.419017	0.175575	0.106665	-0.44971	0.202239	0.206833	-0.359467	0.129217	2.34597e-09	0.976442	0.953439	1.15144e-08	0.969209	0.939365	2.66864e-05	0.88444	0.782234	0.00669286	0.686533	0.471327	0.0198727	0.612539	0.375204	0.82812	0.0639271	0.00408668	0.0478071	-0.536772	0.288124	0.00429701	-0.711807	0.506669	0.000231658	-0.830949	0.690476	0.00109735	0.776237	0.602544	0.00279314
Malvaceae	0.233445	0.340571	0.115989	0.079242	0.48435	0.234595	0.0341044	0.567968	0.322588	0.0239177	0.597924	0.357513	0.0216165	0.605987	0.36722	0.448357	0.220683	0.0487009	0.000237455	-0.830203	0.689236	0.000215992	-0.833044	0.693962	0.00016104	-0.84153	0.708173	0.312003	0.291457	0.0849469	0.186624	0.374866	0.140524	0.0963781	0.461885	0.213338	0.283625	0.308248	0.0950166	0.469493	0.210774	0.0444256	0.139713	-0.41534	0.172507	0.00015595	-0.84243	0.709689	0.000107554
Zingiberaceae	0.135878	0.456379	0.208282	0.131676	0.460768	0.212308	0.121178	0.472152	0.222927	0.742937	0.106031	0.0112425	0.373553	0.282553	0.0798365	0.116051	0.477947	0.228433	0.132649	0.459744	0.211364	0.129415	0.463169	0.214526	0.119652	0.473859	0.224542	5.62094e-05	0.903404	0.816139	5.70526e-05	0.903106	0.815601	5.74282e-05	0.902974	0.815363	0.178211	0.416347	0.173345	0.00526574	0.746733	0.557611	0.00685888	0.731475	0.535055	9.03801e-05	0.89341	0.798182	8.04397e-05
Aquifoliaceae	NA	NA	NA	NA	NA	NA	NA	NA	NA	0.253839	-0.326973	0.106911	0.913226	-0.0321102	0.00103106	0.217913	-0.351426	0.1235	NA	NA	NA	NA	NA	NA	NA	NA	NA	NA	NA	NA	NA	NA	NA	NA	NA	NA	0.235209	-0.339367	0.11517	0.757309	0.0908912	0.00826122	0.177878	-0.381862	0.145818	NA	NA	NA	NA
Amaranthaceae	9.01777e-08	0.956407	0.914713	1.9768e-07	0.950202	0.902884	6.05807e-06	0.910617	0.829224	2.21925e-07	0.949214	0.901008	2.21225e-05	0.888152	0.788813	0.00130737	0.768951	0.591286	0.294753	0.301551	0.0909333	0.313565	0.290558	0.0844241	0.319068	0.287414	0.082607	6.38591e-05	0.865392	0.748904	4.95279e-05	0.87126	0.759093	3.32139e-05	0.879946	0.774305	0.00160763	0.76001	0.577615	1.3023e-05	0.89798	0.806368	4.09915e-05	0.875452	0.766416	0.119357	0.435755	0.189883	0.127769
Araliaceae	0.743097	-0.0963776	0.00928864	0.940623	-0.021952	0.000481888	0.58477	0.160012	0.0256038	0.0126084	-0.645769	0.417017	0.000385496	-0.814832	0.663952	0.000214731	-0.833218	0.694252	0.473861	0.208753	0.043578	0.253104	0.327451	0.107224	0.0158078	0.629704	0.396527	0.592313	0.156848	0.0246012	0.394493	0.247047	0.0610322	0.134116	0.420742	0.177024	0.00249402	-0.739705	0.547163	0.0331113	-0.570568	0.325548	0.00326857	-0.726239	0.527423	0.639	0.137601	0.0189342	0.276357
Begoniaceae	NA	NA	NA	NA	NA	NA	NA	NA	NA	0.0152513	0.678638	0.46055	0.0224246	0.648928	0.421108	0.268511	0.347418	0.120699	NA	NA	NA	NA	NA	NA	NA	NA	NA	NA	NA	NA	NA	NA	NA	NA	NA	NA	0.0105742	0.704199	0.495897	0.145425	0.446721	0.199559	0.656412	0.143483	0.0205874	NA	NA	NA	NA
Araceae	0.0011034	-0.776012	0.602195	0.000217896	-0.832783	0.693527	1.0805e-05	-0.901225	0.812207	0.0127218	0.645149	0.416217	0.0256928	0.592094	0.350576	0.273921	0.314213	0.09873	0.224188	-0.346985	0.120398	0.104542	-0.452154	0.204444	0.0127854	-0.644803	0.415771	5.05886e-08	-0.960469	0.9225	2.53565e-09	-0.976132	0.952833	2.13189e-08	-0.965838	0.932843	0.00866109	0.670645	0.449765	0.0274623	0.586576	0.344071	0.501912	-0.195981	0.0384084	0.4118	-0.238385	0.0568276	0.0512294
Vitaceae	0.000127355	0.847982	0.719074	0.000145057	0.844439	0.713078	0.000146579	0.844151	0.712591	0.00759415	-0.678862	0.460853	9.30182e-05	0.856185	0.733053	0.0231274	-0.600624	0.36075	0.000221568	0.832284	0.692697	0.000255909	0.827921	0.685453	0.000368211	0.81635	0.666427	0.00808519	0.674976	0.455593	0.00758727	0.678918	0.460929	0.00702748	0.683596	0.467304	0.0941517	-0.464637	0.215887	0.00766672	0.678276	0.460058	0.0618684	-0.51096	0.26108	0.000107694	0.85242	0.72662	8.84055e-05
Oleaceae	0.000145627	0.844331	0.712895	0.000171681	0.839721	0.705131	0.000223761	0.83199	0.692207	0.0331475	0.570472	0.325439	0.0123692	0.64709	0.418726	0.00034314	0.818657	0.670199	0.00160163	0.760175	0.577865	0.00224898	0.744655	0.554511	0.00514599	0.701818	0.492549	0.000129481	0.847536	0.718318	0.000121963	0.84914	0.72104	8.92316e-05	0.857235	0.734851	0.00744849	0.680052	0.462471	0.0224412	0.603026	0.363641	0.0023732	0.742095	0.550705	0.00200357	0.750061	0.562591	0.00287542
Campanulaceae	0.187418	-0.374242	0.140057	0.20952	-0.357493	0.127801	0.307604	-0.293999	0.0864356	0.000536575	-0.803482	0.645584	0.000536575	-0.803482	0.645584	0.000723277	-0.792581	0.628185	0.00838852	-0.672666	0.45248	0.00436518	-0.71095	0.50545	0.000169475	-0.840088	0.705748	0.217849	-0.351472	0.123532	0.202818	-0.362448	0.131369	0.197443	-0.366497	0.13432	0.00709724	-0.682998	0.466486	0.00709724	-0.682998	0.466486	0.00697634	-0.684038	0.467908	0.0180929	-0.619692	0.384018	0.0106704
Plantaginaceae	0.1435	-0.411766	0.169552	0.119684	-0.435408	0.189581	0.0934016	-0.465574	0.216759	0.00206006	-0.748772	0.560659	0.00206006	-0.748772	0.560659	0.679842	-0.121183	0.0146854	0.241551	-0.335083	0.112281	0.224886	-0.346496	0.120059	0.23868	-0.337014	0.113578	0.185048	0.376111	0.141459	0.167419	0.390525	0.15251	0.112555	0.443101	0.196338	0.370445	0.259421	0.0672993	0.370445	0.259421	0.0672993	0.203969	0.36159	0.130747	0.166099	0.391644	0.153385	0.164789
Sapindaceae	0.769294	-0.0862858	0.00744523	0.677646	-0.122057	0.014898	0.531783	-0.182735	0.0333921	0.0701553	0.497682	0.247688	0.0706186	0.496974	0.246983	0.487478	0.20251	0.0410103	0.448696	0.220522	0.04863	0.500112	0.19679	0.0387264	0.681977	0.120335	0.0144804	1.89236e-05	-0.891147	0.794144	1.74858e-05	-0.892631	0.79679	1.82711e-05	-0.891809	0.795323	0.104454	0.452257	0.204536	0.102428	0.454623	0.206682	0.358865	-0.265534	0.0705082	0.000231491	-0.83097	0.690512	0.000172472
Theaceae	0.300222	-0.344028	0.118355	0.2114	-0.409209	0.167452	0.118106	-0.499062	0.249063	0.160062	-0.454626	0.206685	0.0933714	-0.530242	0.281157	0.0199222	-0.685403	0.469777	0.132662	-0.482655	0.232956	0.0958347	-0.526911	0.277635	0.0665939	-0.570923	0.325953	0.35404	0.309694	0.0959106	0.481271	0.237847	0.0565711	0.751808	0.108061	0.0116773	0.123979	-0.492295	0.242354	0.129688	-0.48591	0.236109	0.310885	-0.336978	0.113554	0.721666	0.121624	0.0147925	0.886598
Liliaceae	0.0300902	0.578851	0.335069	0.0292581	0.581241	0.337841	0.0284415	0.583635	0.34063	0.429948	0.229503	0.0526714	0.429948	0.229503	0.0526714	0.428755	-0.230081	0.0529372	0.104221	0.452527	0.20478	0.10715	0.449157	0.201742	0.111903	0.44382	0.196976	0.0342526	0.567585	0.322153	0.0370429	0.56059	0.314261	0.0435079	0.54576	0.297854	0.850232	-0.0556111	0.00309259	0.850232	-0.0556111	0.00309259	0.420051	0.234323	0.0549071	0.0722136	0.49456	0.244589	0.0814014
Caprifoliaceae	0.908796	-0.0337556	0.00113944	0.877073	-0.0455676	0.00207641	0.826919	-0.0643799	0.00414477	0.00147416	-0.763805	0.583397	0.101246	-0.456017	0.207951	0.0529224	-0.526815	0.277534	0.525304	-0.185579	0.0344397	0.464699	-0.213002	0.0453699	0.333109	-0.279529	0.0781366	0.015795	-0.629763	0.396601	0.0149428	-0.633782	0.40168	0.0414045	-0.550396	0.302935	0.000493437	-0.806429	0.650328	0.0333707	-0.569883	0.324767	0.000533838	-0.803664	0.645875	0.000397273	-0.81383	0.662319	0.000172313
Amaryllidaceae	0.0754727	0.489742	0.239847	0.0108235	0.656141	0.430521	0.0016474	0.758928	0.575971	0.329727	-0.281411	0.079192	0.202878	-0.362403	0.131336	0.938323	-0.0228037	0.000520009	0.0808393	-0.48212	0.232439	0.164469	-0.393033	0.154475	0.168388	0.389708	0.151873	0.312481	0.291181	0.0847865	0.0176876	0.621395	0.386131	0.0171917	0.623519	0.388776	0.705222	0.111148	0.012354	0.0890581	0.471108	0.221943	0.139285	0.415748	0.172847	0.0859759	-0.475151	0.225768	0.10793
Moraceae	4.59125e-06	0.914785	0.836832	3.82923e-06	0.917404	0.84163	2.11841e-06	0.925384	0.856335	8.94424e-05	0.857175	0.734749	0.000209993	0.833879	0.695354	1.13028e-08	0.969305	0.939552	4.33922e-05	0.874206	0.764236	4.26841e-05	0.874567	0.764868	2.3852e-05	0.886677	0.786197	0.00478196	0.70593	0.498338	0.00497633	0.703706	0.495201	0.00544477	0.69861	0.488056	0.00264083	0.736921	0.543052	0.0125141	0.646287	0.417687	0.00391868	0.716764	0.513751	0.00550758	0.697953	0.487139	0.00585584
[truncated: 5 more columns]
