# Supplementary material for: The origins of climate‐diversity relationships and richness patterns in Chinese plants
Source: Ecol Evol. 2022 Dec 12;12(12):e9607. doi: 10.1002/ece3.9607 (PMC9745389; doi:10.1002/ece3.9607)
Supplement: Supplementary file 1 — Appendix S1. Supporting information [file ECE3-12-e9607-s001.zip › ECE3_9607_Data S14.xlsx]

## Sheet: metadata
	Data S14. Species richness, diversification rates, and first colonization time for MAP and MAT bins for the 50 largest Chinese angiosperm families
	MAP: mean annual precipitation (mm)
	MAT: mean annual temperature (C)
	Local species richness: mean number of species per grid cell, averaged across the grid cells in each climatic bin
	Regional species richness: total number of species occurring in all the grid cells of a given climatic bin.
	rate0: MS diversification rate (ε=0), based on stem-group age and species in China
	rate0.5: MS diversification rate (ε=0.5), based on stem-group age and species in China
	rate0.9: MS diversification rate (ε=0.9), based on stem-group age and species in China
	DR: mean diversification rate at species level for each climatic bin, based on the DR statistic
	First colonization time: estimated age when climatic bin was first colonized,m based on age of oldest node reconstructed as occurring in that range of climates using estimated lambda (LA) and mvBM models

## Sheet: MAP
																																			Regional
Families	Regional richness																	Mean local richness																	rate0
	0-100	100-200	200-300	300-400	400-500	500-600	600-700	700-800	800-900	900-1000	1000-1100	1100-1200	1200-1300	1300-1400	1400-1500	1500-1600	>1600	0-100	100-200	200-300	300-400	400-500	500-600	600-700	700-800	800-900	900-1000	1000-1100	1100-1200	1200-1300	1300-1400	1400-1500	1500-1600	>1600	0-100	100-200	200-300	300-400	400-500	500-600	600-700	700-800	800-900	900-1000	1000-1100	1100-1200	1200-1300	1300-1400	1400-1500
Compositae	559	725	1018	1024	841	1012	990	1108	1023	1193	998	1053	753	600	535	468	670	82.6284	119.93	123.759	142.947	141.729	144.933	149.627	207.581	210.308	226.606	177.194	188.692	169.652	147.391	125.333	129.871	129.844	0.558729	0.540613	0.525285	0.513659	0.506681	0.525493	0.51148	0.506598	0.512292	0.485566	0.470328	0.484802	0.444548	0.401052	0.390436
Poaceae	342	429	551	596	592	665	643	674	615	820	752	791	708	726	625	605	765	68.0338	89.61	92.5862	107.342	104.671	106.045	108.898	166.71	163.154	191.758	160.226	170.769	171.826	167.522	142.5	156.097	174.933	0.414708	0.413096	0.43121	0.41364	0.412314	0.430266	0.431877	0.482761	0.471034	0.591764	0.656126	0.62347	0.646215	0.648571	0.629258
Leguminosae	320	450	545	565	454	517	478	485	466	616	553	620	554	562	513	524	547	52.0676	65.05	59.8391	68.9605	64.8471	67.7753	67.2203	97.0968	105.654	133.273	108.935	121.231	138.217	139.957	114.7	137	118.222	0.228051	0.232814	0.224836	0.217798	0.201758	0.191539	0.186478	0.179522	0.173412	0.15988	0.150993	0.148136	0.135689	0.126447	0.127644
Orchidaceae	13	25	119	151	263	318	336	408	298	616	546	639	662	648	593	650	706	3.53425	5.63793	9.19298	11.2388	15.5357	21.5529	29.0517	54.7742	53.2308	86.0303	67.5806	95.3462	114.217	107.957	77.9	88.2581	96.4222	0.117569	0.120897	0.181216	0.191225	0.205335	0.197398	0.19636	0.191352	0.190205	0.198372	0.198395	0.1965	0.19743	0.200653	0.196219
Lamiaceae	116	161	242	273	271	374	361	450	426	574	566	564	498	490	426	425	442	14.1149	27.07	26.2184	30.2105	33.3294	42.4494	50.2373	83.7419	99.1538	119.091	108.871	117.962	122.043	115.739	103.167	106.419	99	0.232768	0.233276	0.216204	0.209354	0.198965	0.188381	0.191922	0.191382	0.188092	0.175584	0.1707	0.169256	0.164479	0.15393	0.157758
Rosaceae	165	206	367	395	439	541	550	618	578	665	617	655	604	515	496	413	515	25.3784	36.59	42.6207	50.9342	61.8118	75.5056	86.7288	142.161	159.577	177.424	144.581	173.885	162.174	124.652	114.333	106.194	100.422	0.232799	0.221487	0.248655	0.248627	0.265483	0.270307	0.269605	0.277754	0.279822	0.270545	0.279414	0.278571	0.283699	0.29319	0.292254
Ranunculaceae	168	222	354	395	356	453	471	523	503	579	454	464	337	232	191	145	258	20.3986	36.59	41.5172	48.8158	55.0824	56.5506	64.1695	90.4839	97.9615	97.7576	68.9677	77.6538	66.5652	47.8696	41.2	35.9355	34.6444	0.182496	0.182958	0.18231	0.184339	0.188691	0.18414	0.188764	0.183426	0.182589	0.183495	0.188784	0.189455	0.197919	0.206166	0.211844
Cyperaceae	127	162	237	280	319	368	394	410	376	413	367	403	327	391	343	347	441	26.8649	31.52	32.8966	36.6842	49.8118	56.8315	70.1186	78.871	80.8077	76.4545	66.9677	74.8077	74.5217	84.3913	73.8	87.5806	100.667	0.27203	0.282599	0.290088	0.289468	0.279816	0.283962	0.282476	0.285227	0.27902	0.270783	0.264898	0.267017	0.254887	0.234827	0.245649
Ericaceae	17	27	153	201	288	338	376	448	342	551	459	499	390	259	206	284	437	4.73913	6.97959	10.1176	10.1613	12.6098	17.25	24.625	49.0645	44.9615	87.2424	64.5484	69.3462	67.9565	47.2174	38.7333	51.4839	56.2667	0.0888263	0.0924264	0.12076	0.122193	0.125124	0.125478	0.126084	0.126579	0.125013	0.128244	0.12847	0.128638	0.126928	0.12396	0.122961
Rubiaceae	18	31	59	74	118	134	150	179	139	291	271	331	355	428	391	381	376	2.41414	4.03571	5.03947	6.43662	8.09524	10.9773	13.7119	24.3226	26.2692	47.4242	43.5806	58.4615	73.9565	86.5217	71.5333	85.129	78.4444	0.200195	0.188378	0.218868	0.22214	0.182513	0.185744	0.191425	0.190519	0.20033	0.177043	0.169455	0.167697	0.159177	0.148177	0.14733
Primulaceae	44	61	142	189	198	270	287	328	302	420	397	394	341	266	212	197	261	8.23129	10.6061	13.092	16.1184	16.1294	19.809	22.4915	43.5161	50.3462	73.0909	56.5806	57.6154	59.4783	50.913	43.7667	47.2903	43.4667	0.0895039	0.0935181	0.0968129	0.0962785	0.099582	0.100964	0.10171	0.102689	0.102841	0.103623	0.105379	0.106365	0.109871	0.114776	0.11751
Apiaceae	88	142	251	275	234	293	291	348	345	354	324	320	228	165	132	102	165	8.25676	18.1429	18.8966	24.7895	31.2353	37.8427	42.6441	65.1935	69.2692	68.697	48.5484	53.8462	40.6522	30.6087	27.0333	22.8065	22.6	0.426565	0.430913	0.393016	0.402829	0.393945	0.392746	0.398704	0.391587	0.389265	0.378964	0.388607	0.382729	0.39037	0.397665	0.404271
Gesneriaceae	0	1	16	19	41	52	63	84	60	173	167	205	238	233	239	228	158	NA	1	2.83333	2.88889	3.06897	3.01961	4.63889	8.23077	9.43478	23.1333	21.9259	24.0385	32.3043	29.9565	24.6	27	18.1556	NA	0.0158188	0.196732	0.218689	0.165833	0.270637	0.294697	0.358543	0.449566	0.295257	0.293754	0.268709	0.236426	0.212704	0.209085
Lauraceae	0	1	25	34	80	107	118	123	107	219	239	286	303	338	313	313	313	NA	1	4	10.3333	5.84211	7.94286	11.9032	17.6552	27.0833	44.7667	41.871	63.3846	77.1739	76.2609	65.8667	80.0323	65.2222	NA	0.566056	0.771554	0.774432	0.765702	0.802021	0.800996	0.88115	0.88258	0.792499	0.77211	0.785393	0.761548	0.772915	0.787069
Orobanchaceae	62	89	167	176	174	244	222	299	272	304	221	250	138	84	58	44	96	9.68707	13.3939	15.8851	20.8684	22.7765	27.1124	23.5593	41.3226	40.3846	44.8485	29.0333	27.6154	20.7391	13.5652	11.1333	11.0968	12.3556	0.106973	0.111088	0.118895	0.121129	0.121497	0.12742	0.125804	0.129033	0.129916	0.129827	0.128394	0.127253	0.120111	0.108136	0.0962911
Papaveraceae	46	63	129	163	145	199	195	229	208	260	190	194	129	57	45	34	77	3.89655	8.13131	11.069	12.0395	12.1205	16.8876	17.1695	28.7742	29.5769	30.1515	19.7742	21.3846	16.5652	12.2381	10.3	8.5	10.814	0.144459	0.149279	0.151099	0.155323	0.158436	0.155262	0.154674	0.154909	0.157347	0.160035	0.157302	0.157427	0.154315	0.146367	0.143951
Gentianaceae	64	76	167	190	182	239	241	293	256	314	256	264	168	108	71	73	174	9.45139	14.18	19.4828	24.8947	22.6824	25.9326	24.9661	45.5161	41.6154	53	34.129	32.2692	25.0435	16.3913	11.7	12.2903	17.2667	0.167519	0.168568	0.163923	0.165239	0.162091	0.1633	0.164242	0.162061	0.163181	0.16094	0.159966	0.159542	0.154174	0.146142	0.148608
Caryophyllaceae	118	164	232	240	201	230	220	238	207	225	187	187	112	78	66	53	136	14.8235	27.56	27.5977	30.6053	27.5529	28.3933	29.1034	42.0323	41.0769	39.3939	28.0645	29.5	24.3043	18.2609	17.7333	14.871	18.1333	0.0983545	0.0973776	0.0984419	0.0965575	0.0958909	0.0948407	0.095459	0.0909552	0.0909726	0.0925395	0.0960687	0.0952569	0.102636	0.109895	0.112591
Urticaceae	7	8	52	58	103	113	126	127	80	203	179	215	243	238	206	188	207	1.61947	2.41975	3.73973	4.35135	5.40741	7.8046	11.339	18.4839	20.2	34.9394	32.871	47.2308	56.6087	53.3913	42.5	43	37.7111	0.0716443	0.0728373	0.0910722	0.097266	0.11546	0.114924	0.114221	0.114051	0.0934868	0.124922	0.119604	0.125762	0.128356	0.126781	0.124737
Salicaceae	73	105	178	199	191	227	227	239	219	237	205	208	141	104	92	79	126	8.80405	15.381	15.8784	17.5	22.1412	25.0674	28.8983	41.4516	43.6154	40.6061	29.1935	32.8462	26.1739	21.087	17.6	15.4194	17.1111	0.14169	0.142026	0.143274	0.143142	0.142073	0.141879	0.142164	0.142334	0.142403	0.139157	0.13813	0.137552	0.134323	0.125401	0.125569
Brassicaceae	162	202	236	237	185	194	195	186	153	159	126	137	99	73	56	52	98	28.2297	38.84	33.6322	35.1711	30.0235	29.9101	29.322	39.4516	35.8077	31.8182	24	26	21.2174	17.4348	16.1333	13.0645	14.4444	0.120276	0.123268	0.130934	0.133846	0.143356	0.146707	0.145514	0.157432	0.163246	0.161914	0.163605	0.160824	0.168321	0.168715	0.16102
Apocynaceae	13	13	22	32	49	85	84	100	117	206	179	212	216	255	248	230	222	3.44366	3.61039	3.75	4.59677	7.8125	9.5	11.4915	19.6452	25.9231	33.4848	29	39.9615	46.2174	55.1739	44.9	49.2581	39.1111	0.263104	0.263104	0.259612	0.260207	0.251177	0.253382	0.260149	0.250367	0.216885	0.205468	0.208545	0.199429	0.193693	0.193002	0.194625
Fagaceae	3	3	19	22	54	69	69	67	64	134	141	159	194	230	194	199	201	1.26667	1.64516	2.42424	2.22222	3.02778	5.09877	7.19298	14.3226	20.0769	33.3636	33.7742	42.3846	54.2609	55.7391	48.5667	58.4194	51.1111	0.105209	0.105209	0.0998805	0.0934991	0.106793	0.104826	0.101816	0.1007	0.0992793	0.109798	0.109851	0.110607	0.112627	0.113235	0.112017
Berberidaceae	26	31	72	84	89	110	124	156	135	196	183	195	152	117	88	72	91	3.10924	3.5	5.75862	5.25	6.28205	8.77647	11.4483	21.4333	25.56	29.4688	22.9677	32.0385	28.1739	20.7619	15.2759	12.2581	11.3636	0.0616463	0.0631399	0.0598277	0.0626294	0.0614014	0.0599436	0.0605218	0.0626076	0.0615493	0.0611678	0.06201	0.0611239	0.061163	0.0617084	0.0627363
Saxifragaceae	22	36	110	145	146	186	181	205	183	202	147	151	75	43	37	28	110	3.89381	5.89247	9.88462	13.4677	10.9605	15.3827	16.3393	28.8667	26.96	31.2581	18.4	19.2692	13.0435	9.68182	8.28571	6.96552	11.561	0.0731895	0.0739684	0.0756643	0.074398	0.0737959	0.0741843	0.0738148	0.0743348	0.0744724	0.0740794	0.0740335	0.0756615	0.0758291	0.076511	0.0727052
Boraginaceae	79	109	148	147	116	127	122	130	115	131	102	106	77	65	50	50	78	8.78195	15.06	14.908	17.1579	15.7412	16.1124	16.0678	20.871	22.5385	21.8788	15.7419	18.4231	17.4348	14.0435	11.4	10.6129	12.4222	0.185159	0.195527	0.206434	0.21435	0.222023	0.220257	0.242449	0.271576	0.285247	0.284027	0.280696	0.290749	0.294301	0.239552	0.263715
Acanthaceae	0	0	13	11	28	33	30	54	56	113	111	134	140	154	152	138	142	NA	NA	4.8	3.16667	7.25	5.44444	3.6875	6.22727	7.68182	17.8065	16.6897	19.6923	26.0435	28	22.9333	26.0968	23.2	NA	NA	0.223797	0.225865	0.198603	0.205138	0.203037	0.192846	0.172326	0.185179	0.179548	0.16987	0.173927	0.168476	0.167634
Asparagaceae	21	25	55	59	75	88	94	111	96	144	130	159	154	149	145	137	114	3.09929	4.25	6.36111	8.6087	12.0952	13.2529	16.6316	24.7097	27.1923	31.1818	27.5161	37.2308	35.3043	33.0435	27.5667	26.6452	21.1333	0.271772	0.254311	0.255503	0.257923	0.277298	0.276899	0.29039	0.305412	0.287809	0.344795	0.373009	0.382617	0.393881	0.418104	0.44586
Celastraceae	10	18	46	49	64	84	84	106	105	155	148	173	170	165	151	137	139	2.11111	2.37333	3.84932	4.42105	5.91765	9.31461	11.8966	20.7097	25.1923	35.2121	29.5806	39.7692	43.4783	38.9565	33.6667	35.2581	28.2222	0.121288	0.111477	0.153961	0.156578	0.141668	0.147605	0.155409	0.160115	0.161	0.175696	0.177881	0.165121	0.168384	0.181536	0.176461
Polygonaceae	96	127	163	165	146	164	163	159	147	150	140	136	122	109	99	84	103	16.4189	23.34	22.6207	26.6711	28.2824	31.2247	35.1186	44.129	47.1154	46.697	42.871	48.1538	47.913	40.3478	39.1667	37.4194	34.4444	0.0783775	0.0791032	0.0787385	0.0778026	0.0750027	0.0725522	0.0726417	0.0723883	0.0715052	0.0708488	0.0700679	0.0706976	0.0695188	0.0684111	0.0695041
Balsaminaceae	1	4	28	29	31	47	47	83	81	142	131	137	132	89	77	66	64	1	1.11111	3.04	2.47619	1.92754	2.7973	3.39623	9.19231	10.5909	19.1429	15.4783	17.2917	16.6522	11.2174	10	10.7742	7.51111	0.0527823	0.0527823	0.0527823	0.0527823	0.0527823	0.0527823	0.0527823	0.0527823	0.0527823	0.0527823	0.0527823	0.0527823	0.0527823	0.0527823	0.0527823
Crassulaceae	33	47	87	99	105	128	122	145	142	153	110	133	74	61	55	42	89	4.76761	6.65	7.74713	10.3816	10.7059	13.0349	13.8475	23.871	25.3077	22.303	15.3871	18.2692	15.1304	12.6087	12.3793	10.1935	12.3636	0.0902666	0.0901834	0.0891048	0.0885478	0.0882702	0.0881891	0.0888651	0.0887379	0.0886604	0.0879493	0.0885115	0.0876893	0.0877662	0.0856397	0.0863826
Euphorbiaceae	16	33	41	39	44	62	66	59	59	100	100	107	119	147	130	131	153	2.40541	3.88889	4.62025	5.16667	5.56471	7.26136	9.0678	13.8065	18	25.0606	24.2581	30.9231	38.3913	39.2174	33.7667	38.5806	32.3864	0.0729207	0.0750053	0.0955542	0.0966127	0.108193	0.111752	0.108849	0.10696	0.102841	0.109868	0.11292	0.115749	0.11634	0.109398	0.109767
Malvaceae	5	7	11	18	38	48	44	49	52	115	104	131	133	173	153	150	144	1.73196	1.8375	1.95714	2.78125	4.31325	5.55172	6.64407	10.871	14.6538	23.1212	20.3871	24.6923	33.3478	40.913	33.9667	37.6774	32.8222	0.146763	0.132122	0.1401	0.154849	0.148479	0.145009	0.143649	0.16612	0.168587	0.158454	0.162015	0.161751	0.157419	0.161312	0.162233
Zingiberaceae	0	0	15	15	26	36	35	53	27	76	63	94	96	111	117	130	101	NA	NA	6.8	6.6	15.5	5.18182	5.27273	13.2	4.35714	13.2143	10.5556	15.2273	14.3478	18	14.8333	18.1613	14.4	NA	NA	0.286772	0.286772	0.364966	0.370627	0.374117	0.351592	0.301463	0.370357	0.370851	0.386858	0.38129	0.398578	0.399023
Aquifoliaceae	0	0	6	6	22	28	36	55	43	93	91	115	122	151	116	139	143	NA	NA	1.77778	2.5	2.38462	3.57143	4.33333	10.1333	8.2381	17.6207	16.3667	24.2692	29.3478	30.5652	29.1667	38.1613	32.2889	NA	NA	0.0865078	0.0865078	0.0865078	0.0865078	0.0865078	0.0865078	0.0865078	0.0865078	0.0865078	0.0865078	0.0865078	0.0865078	0.0865078
Amaranthaceae	148	164	171	172	116	92	85	63	57	52	49	40	40	38	36	30	43	43.027	49.3	38.3563	35.8026	27.4	19.0112	18.2881	16.871	16.3462	13.2727	12.871	12.5385	12.7391	12.1739	10.4667	10.4839	10.9111	0.0846506	0.0829254	0.0833916	0.0825652	0.0745039	0.0686325	0.0680545	0.0613992	0.0589649	0.0596576	0.0605539	0.0586521	0.0579007	0.0671304	0.0632527
Araliaceae	2	4	32	37	62	75	84	89	65	123	121	127	132	129	109	107	115	2	1.875	4.94737	3.92593	3.64516	5.375	7.5614	14.5806	15.2692	26.3333	21.7742	26.9615	28.6957	29.8696	24.6333	27.7742	23.7778	0.452632	0.35481	0.35681	0.338204	0.357029	0.345463	0.334138	0.33775	0.329059	0.343288	0.341391	0.35061	0.348979	0.346247	0.341809
Begoniaceae	0	0	2	3	10	11	10	17	12	40	47	56	93	85	71	70	52	NA	NA	1	1.1	1.38889	1.56	1.42105	2.72222	2.61905	6.75	6.04	7.95652	13.5714	10.6087	8.42857	8.76667	6.02222	NA	NA	0.0726002	0.0726002	0.0726002	0.0726002	0.0726002	0.0726002	0.0726002	0.0726002	0.0726002	0.0726002	0.0726002	0.0726002	0.0726002
Araceae	1	2	27	30	41	52	57	66	56	96	90	100	99	87	85	84	91	1	1	3.6	3.25714	3.19149	4.40278	5.57143	9.70968	11.5	18.3939	15	18.2308	19.2174	18.9565	15.3667	15.2903	15	0.21279	0.116054	0.210437	0.202551	0.19285	0.193041	0.187014	0.189063	0.189426	0.189991	0.181882	0.175912	0.174706	0.164017	0.170562
Vitaceae	2	4	14	16	38	48	51	48	46	90	86	92	97	112	108	115	104	1.08333	1.47059	2.33333	2.52941	3.86364	6.04167	7	11.2	15.5769	18.6061	18.6452	25.4615	30.3043	32.9565	29.4667	31.8387	26.9091	0.0572255	0.052329	0.0613942	0.0601119	0.0606867	0.0614983	0.0614819	0.061073	0.0611831	0.0612462	0.0617966	0.0623358	0.0610579	0.0620556	0.0615438
Oleaceae	8	11	23	28	46	60	69	74	79	103	91	104	98	108	95	93	96	1.82857	2.46875	3.92	2.55	5.65116	7.41892	9.44068	16.6452	21.8462	27.2727	21.0968	24.8462	26.6087	26.8261	21.1	22	19.5556	0.207994	0.213737	0.246295	0.249162	0.252306	0.244721	0.261656	0.242349	0.255804	0.268943	0.284704	0.274132	0.279158	0.286144	0.285477
Campanulaceae	12	21	64	69	75	88	91	110	100	114	107	109	84	63	54	56	71	1.98876	3.47222	5.49275	7.56579	11.1059	12.618	14.0508	20.1935	22.7308	30.9697	24.6452	25.9615	24.087	18	13.9667	15.1935	14.6222	0.124314	0.113468	0.105688	0.107884	0.104288	0.10636	0.105466	0.102706	0.104073	0.0964714	0.0960641	0.0974218	0.0925911	0.0837149	0.0862397
Plantaginaceae	40	58	79	84	64	68	66	68	68	76	74	79	64	60	60	58	69	6.84459	10.2	9.33333	11.9342	12.7765	13.3708	13.9322	15.3226	16.8462	17.7576	14.8065	16	16.2174	15.2609	14.3	16.0645	14.4	0.0860023	0.0859975	0.0872858	0.0847147	0.0797583	0.0805369	0.0827236	0.0807582	0.0807808	0.0778154	0.0743835	0.0750297	0.0729186	0.0647618	0.0650424
Sapindaceae	4	6	26	28	49	73	77	81	80	91	93	100	104	109	104	99	104	2.17949	1.92593	3.5122	3.10417	5.55556	8.97368	11.9825	19.9032	26.3462	27	24.9032	31.9231	36.087	31.2609	29.1333	28.4839	22.2222	0.289006	0.321118	0.356689	0.358735	0.344227	0.339811	0.343517	0.329845	0.329317	0.313692	0.310796	0.307036	0.296961	0.280167	0.28656
Theaceae	0	0	0	4	11	12	14	16	26	67	72	82	85	100	98	106	89	NA	NA	NA	2	2	2.11111	2.14286	3.58333	5	13.1429	13.3214	17.6923	21.8261	20.1304	20.2333	27.1613	20.2955	NA	NA	NA	0.155243	0.139729	0.135998	0.141618	0.14049	0.160076	0.161795	0.166377	0.162627	0.161	0.163413	0.15886
Liliaceae	17	40	69	72	53	69	73	88	85	89	84	76	65	45	39	28	56	1.83099	5.90667	5.64789	5.68493	5.5119	7.78824	10.5085	16.3548	16.8077	16.6364	13.1935	15.0385	12.2174	9.28571	8	6.23333	6.81395	0.203459	0.243718	0.253441	0.26052	0.289413	0.297178	0.285725	0.308217	0.307335	0.321614	0.31121	0.3239	0.314683	0.312096	0.294543
Caprifoliaceae	26	42	75	83	93	102	104	111	105	105	103	99	89	71	64	61	82	3.74825	6.13684	8.87059	10.7895	13.4941	18.1685	20.7288	29.7097	34.7692	32.5152	27.4194	30.8846	27.5652	21.2174	17.7667	14.7419	14.4444	0.174355	0.160082	0.149954	0.146193	0.146002	0.139496	0.140795	0.142082	0.145628	0.145002	0.147154	0.143176	0.149689	0.152078	0.152574
Amaryllidaceae	55	73	85	85	68	72	72	70	64	62	56	58	43	27	24	17	36	5.73793	9.91	10.023	12.0526	12.7857	10.5698	10.0862	14.0968	14.2692	11.2121	8.83871	10.5	7.86957	5.95238	5	4.23333	4.68889	0.162296	0.162296	0.160387	0.160387	0.160329	0.161627	0.161231	0.161201	0.164526	0.161311	0.159956	0.159545	0.161696	0.160283	0.160031
Moraceae	5	4	10	13	36	41	41	37	28	81	85	97	102	110	108	105	106	1.16842	1.14	1.53846	1.4878	2.55738	4.04615	5.33333	8.26667	9.92308	20.6061	21.0968	26.8077	34.913	37.0435	31.6	37.7419	32.9773	0.0595301	0.0567503	0.108832	0.104548	0.121315	0.120511	0.12248	0.117291	0.113145	0.124658	0.123958	0.121906	0.12257	0.123402	0.124212
[truncated: 156 more columns]

## Sheet: MAT
																													Regional
Families	Regional richness														Mean local richness														rate0														rate0.5
	<-6	-6–-4	-4–-2	-2–0	0-2	2-4	4-6	6-8	8-10	10-12	12-14	14-16	16-18	>18	<-6	-6–-4	-4–-2	-2–0	0-2	2-4	4-6	6-8	8-10	10-12	12-14	14-16	16-18	>18	<-6	-6–-4	-4–-2	-2–0	0-2	2-4	4-6	6-8	8-10	10-12	12-14	14-16	16-18	>18	<-6	-6–-4	-4–-2	-2–0	0-2	2-4	4-6
Compositae	446	734	900	1023	1293	1533	1453	1338	1385	1280	1122	1076	848	696	100	123.196	117.783	127.814	158.321	168.852	159.733	134.753	141.186	126.839	144.778	146.55	130.886	123.8	0.538503	0.537599	0.514531	0.511949	0.522382	0.507714	0.516281	0.517969	0.519345	0.523466	0.504898	0.472871	0.423758	0.378117	0.453171	0.44723	0.42824	0.428453	0.437017	0.42405	0.431154
Poaceae	292	427	541	573	706	823	776	712	754	810	780	914	905	840	72.9231	87.3922	86.6232	90.2542	117.358	120	112	100.753	102.243	102.855	127.889	155.325	155.506	160.543	0.410684	0.408975	0.414139	0.424589	0.430094	0.478043	0.479144	0.434453	0.485013	0.536374	0.584571	0.675188	0.676668	0.638968	0.332008	0.331795	0.335832	0.345339	0.350497	0.392838	0.393746
Leguminosae	215	375	448	497	648	803	753	699	723	674	583	621	647	684	46.5128	51.9608	50.1739	56.3559	74.2469	78.0795	82.4333	73.4198	78.7714	76.1452	80.7778	93.3875	109.772	149.843	0.224461	0.223528	0.216531	0.215207	0.214972	0.205639	0.205347	0.199199	0.19366	0.183554	0.168918	0.14709	0.134649	0.125402	0.191194	0.191067	0.184624	0.183135	0.182794	0.174494	0.174159
Orchidaceae	25	40	103	157	217	496	416	395	470	405	530	664	842	971	5.3	9.12	11.8	16.1042	22.2429	34.9506	21.5263	16.7324	22.4262	34.4419	48.8913	56.075	75	112.329	0.122892	0.145736	0.179235	0.186477	0.165412	0.195137	0.190436	0.194547	0.200105	0.189745	0.198932	0.196729	0.196684	0.194821	0.097284	0.117256	0.144924	0.151071	0.133255	0.157087	0.153313
Lamiaceae	77	159	208	269	376	538	507	462	514	534	537	625	581	523	17.0769	17.8039	22.1594	27.5424	39.9506	48.9773	48.3833	35.1111	43.1	47.9677	72.3148	98.3875	102.278	99.2	0.23934	0.229523	0.219214	0.21122	0.207944	0.194716	0.19707	0.190603	0.190486	0.185581	0.179406	0.16903	0.160738	0.148591	0.188986	0.180183	0.172922	0.167242	0.165359	0.155196	0.156934
Rosaceae	132	210	300	395	516	675	657	616	656	638	667	699	672	540	20.641	32.0196	34.0145	48.1525	71.1975	87.6818	77.0167	64.1728	75.2857	78.9677	125.056	124.787	118.443	87.8571	0.217197	0.219888	0.238837	0.245141	0.260576	0.266543	0.27074	0.276946	0.272648	0.277881	0.280434	0.281517	0.277202	0.281462	0.177542	0.180085	0.195777	0.200694	0.21306	0.218878	0.221931
Ranunculaceae	165	257	329	416	529	665	590	559	556	525	489	430	343	257	30.0769	40.5294	42.1014	50.5254	61.6543	66.4318	58.3	45.9506	50.8143	45.2581	61.2593	54.2375	45.2785	28.6286	0.176061	0.185545	0.184489	0.184856	0.17934	0.178993	0.182329	0.180755	0.182483	0.184558	0.18948	0.19427	0.197755	0.195865	0.148774	0.155861	0.155856	0.156418	0.152156	0.152327	0.154918
Cyperaceae	146	198	268	310	366	455	429	381	411	397	379	471	450	438	35.9744	38.2549	39.4783	46.1186	50.8148	62.5455	44.5	34.5309	40.1857	44.9516	55.3704	77.875	70.8861	87.2143	0.286497	0.29253	0.293865	0.293185	0.29331	0.288206	0.289075	0.283128	0.282001	0.275603	0.273778	0.266784	0.256734	0.225395	0.251554	0.257463	0.258392	0.257554	0.257891	0.252823	0.253761
Ericaceae	24	46	87	191	360	520	423	425	425	378	501	547	444	458	8.33333	9.46154	8.3913	15.7955	26.2121	37.12	21.86	18.5938	20.5	39.6	46.7857	43.6	45.4304	48.4857	0.0922496	0.103744	0.111371	0.121001	0.128037	0.127953	0.125901	0.12729	0.126746	0.127193	0.129045	0.129282	0.127914	0.126781	0.0788431	0.0901119	0.0966724	0.105722	0.111988	0.111787	0.110036
Rubiaceae	13	31	56	62	99	214	196	165	202	191	240	343	455	554	1.54545	3.7381	5.12727	7.09615	9.90667	15.4024	12.2778	9.26389	12.3387	14.0556	24.58	38.7	58.6582	101.057	0.183893	0.184895	0.192423	0.225513	0.220168	0.183085	0.189926	0.196589	0.183417	0.183943	0.1759	0.165844	0.154369	0.149286	0.152826	0.153808	0.158619	0.184788	0.179691	0.147722	0.153641
Primulaceae	47	65	130	205	296	388	325	327	359	334	380	446	401	304	11.8718	12.451	14.1739	18.3051	25.25	28.2955	21.2	15.2	19.3714	21.4355	30.5741	40.275	44.3544	49.5	0.0951127	0.095428	0.0967538	0.0967057	0.0981372	0.101261	0.10243	0.0992879	0.102148	0.102761	0.103036	0.105705	0.110339	0.114318	0.081951	0.0823746	0.0833956	0.0838235	0.0851003	0.0872545	0.0880544
Apiaceae	77	151	215	257	370	441	416	395	405	377	344	309	243	145	8.89744	17.6863	18.3768	25.2373	36.8	47.1839	38.85	25.8642	29.6857	30.5161	41.6481	38.3875	29.1392	16.6	0.414231	0.407848	0.397684	0.386508	0.397124	0.394146	0.397532	0.397878	0.383651	0.402992	0.402474	0.396001	0.400114	0.393858	0.335629	0.32599	0.317471	0.308743	0.317907	0.315558	0.318214
Gesneriaceae	0	1	14	20	32	98	90	72	104	101	147	246	301	350	NA	1	2.2	2.85714	4.2	12	9.375	9.58333	10.3	11.5417	10.8409	16.2639	21.0506	29.4286	NA	0.0158188	0.177935	0.215932	0.375884	0.313749	0.369696	0.345158	0.34117	0.355643	0.303657	0.293	0.23783	0.210787	NA	0.00998054	0.14438	0.174397	0.300351	0.249667	0.292624
Lauraceae	0	0	18	32	61	153	120	119	140	143	188	283	357	414	NA	NA	6.5	5.33333	8.41667	27	21.1818	16.1538	16.15	27.4545	34.2895	42.6234	59.8481	80.4143	NA	NA	0.748892	0.764735	0.821351	0.829156	0.87341	0.838812	0.828078	0.836487	0.816401	0.816602	0.770619	0.762631	NA	NA	0.628192	0.639714	0.681448	0.69005	0.726862
Orobanchaceae	69	123	153	219	288	346	322	298	291	287	231	206	151	106	11.4359	17.1569	17.5797	23.1186	31.7654	31.2273	25	18.175	19.1	19.1774	19.9074	16.4875	13.7436	10.5714	0.110716	0.118666	0.118988	0.124179	0.125992	0.126573	0.125952	0.126702	0.12442	0.124819	0.12365	0.124579	0.116377	0.110876	0.0956527	0.103117	0.103492	0.108359	0.11008	0.110408	0.109821
Papaveraceae	39	85	135	186	220	311	247	221	234	225	205	176	114	65	7.35897	10.6863	12.2899	15.322	17.275	19.0568	14.6379	9.7625	12.0571	12.629	16.1538	14.275	11.6835	7.03077	0.145811	0.153311	0.153856	0.153422	0.155499	0.158143	0.155495	0.156726	0.156438	0.155569	0.156058	0.156044	0.153317	0.144071	0.126305	0.133487	0.133583	0.133461	0.135549	0.137996	0.135465
Gentianaceae	72	117	156	202	272	326	278	291	289	274	271	272	199	181	13.2051	21.7059	24.4203	27.5254	31.3827	30.7045	23.5167	18.0123	19.1714	19.7049	24.6078	20.7	15.8608	13.1857	0.166787	0.1667	0.16745	0.164732	0.16467	0.161941	0.162256	0.165274	0.164234	0.164514	0.162681	0.158215	0.154767	0.151101	0.139366	0.140105	0.14101	0.138977	0.13952	0.137312	0.137574
Caryophyllaceae	94	147	193	215	280	324	294	294	284	242	191	178	117	107	18.9231	25.5102	26.8382	28	33.7375	34.9886	33.2542	26.6173	28.5588	24.0526	23.6038	24.1375	19.4557	10.8429	0.0991166	0.09712	0.0959574	0.0968469	0.0941938	0.0941002	0.0941131	0.094884	0.0942564	0.0947129	0.0944558	0.0977038	0.107735	0.102371	0.0820305	0.0798465	0.0792697	0.0800487	0.0777727	0.0778158	0.0778292
Urticaceae	7	10	44	57	73	160	124	126	157	122	182	229	279	315	1.82353	2.32609	3.39344	5.43137	6.89474	11.6829	8.33962	5.98701	8.12698	13.4444	23.58	30.4304	39.3544	46.0857	0.0811885	0.0741308	0.090099	0.0948128	0.0931896	0.121005	0.115884	0.112554	0.118976	0.116471	0.122799	0.126825	0.128081	0.130229	0.0619869	0.0569762	0.0739286	0.0781432	0.0768488	0.102198	0.0974501
Salicaceae	67	115	154	208	247	283	278	250	266	243	213	208	143	130	6.52778	12.5682	14.1111	19.1818	25.9383	31.5	27.4	21.0494	23.4143	20.3226	24.5926	21.6	17.5696	16.1286	0.144366	0.143882	0.142769	0.143347	0.143792	0.141802	0.141949	0.141433	0.141677	0.141859	0.141532	0.13742	0.13363	0.129762	0.125887	0.125407	0.124091	0.124802	0.125387	0.12343	0.123568
Brassicaceae	134	189	233	232	268	291	281	261	249	223	159	149	105	84	33.7949	34.2745	35.8551	34.5932	37.4815	36.4432	36.95	28.0617	31.4429	28.7903	25.7407	23.8875	16.9873	10.2	0.129753	0.128365	0.133296	0.136198	0.135078	0.137158	0.134938	0.136765	0.137654	0.139399	0.148359	0.156118	0.16301	0.152473	0.0986563	0.097365	0.10143	0.103965	0.103656	0.105685	0.10429
Apocynaceae	8	12	20	33	68	118	100	116	140	142	160	218	249	297	2.41379	2.67568	3.08571	4.28571	6.1519	9.79545	8.59322	8.37037	10.4143	12.3871	20.3333	27.175	34.0759	60.5429	0.254103	0.273107	0.270826	0.264502	0.267785	0.237849	0.244241	0.215325	0.21575	0.212717	0.225525	0.201884	0.193003	0.190898	0.213103	0.230681	0.225271	0.219271	0.223348	0.195869	0.201444
Fagaceae	3	3	17	26	39	89	72	79	88	94	120	171	233	284	1.9375	1.4375	2	3.16129	4.8125	8.79661	8.44828	5.29167	8.52273	22	25.2143	31.85	44.8354	57.9143	0.105209	0.105209	0.0995652	0.0948282	0.0962768	0.107011	0.102673	0.105368	0.104792	0.105907	0.107625	0.111511	0.113533	0.114968	0.0875119	0.0875119	0.0822409	0.0777338	0.0792427	0.0895391	0.0855468
Berberidaceae	8	33	53	84	122	176	162	148	156	167	183	200	163	107	2.28	3.89744	4.44681	6.57778	9.80263	11.4096	10.24	8.06757	10.4561	11.3818	20.8627	20.4935	17.0253	9.66667	0.0620766	0.0605254	0.0613218	0.0615333	0.0603319	0.06304	0.0634685	0.0612284	0.0627519	0.0614688	0.0619808	0.0614803	0.0612211	0.0628844	0.0541447	0.0522258	0.0531853	0.0529673	0.0513913	0.0530823	0.0533756
Saxifragaceae	34	60	98	140	203	240	195	197	200	165	144	144	85	86	8.10256	10	13.2537	15.1296	17.2297	18.0723	12.6863	9.4697	11.1579	13.3191	15.8182	12.1733	9.72727	6.44262	0.0720338	0.0725619	0.0730733	0.0724626	0.0740283	0.0743337	0.0742227	0.0745654	0.0743639	0.0755524	0.0749582	0.0750121	0.0736588	0.0739567	0.0623041	0.0627844	0.0628405	0.0620128	0.0631119	0.0632085	0.0627326
Boraginaceae	61	110	138	146	178	211	191	164	165	143	126	108	99	84	9.92308	13.4286	14.9706	14.7966	16.9	18.3636	18.7797	15.0988	16.5147	13.4464	14.1538	14.7375	13.2025	11.4571	0.220372	0.204302	0.214806	0.22409	0.246167	0.25101	0.238928	0.230512	0.233466	0.259533	0.285349	0.278486	0.279399	0.266457	0.178408	0.164485	0.173067	0.18094	0.198972	0.202754	0.192594
Acanthaceae	0	0	8	9	17	70	48	74	76	73	97	139	183	230	NA	NA	5	4.4	2.66667	13.0714	14.8	12.7143	14.8889	14.3333	10.7273	13.0133	19.2436	32.4429	NA	NA	0.230907	0.228853	0.214443	0.193689	0.193097	0.184308	0.181089	0.179805	0.190588	0.175297	0.168378	0.171172	NA	NA	0.191168	0.190136	0.18058	0.160148	0.158806
Asparagaceae	18	32	47	62	90	123	115	99	119	136	143	172	185	192	2.51515	4.82927	6.18605	7.4898	9.40741	13.1136	12.1695	10.679	12.7681	14.4677	23.7963	26.4375	26.481	25.1714	0.237373	0.220456	0.214703	0.246666	0.276051	0.32272	0.309117	0.267441	0.298929	0.331788	0.328287	0.373337	0.405046	0.448665	0.191244	0.178711	0.172938	0.199363	0.221391	0.259805	0.248492
Celastraceae	14	24	39	50	72	119	120	106	118	118	132	165	181	187	2.375	3.40909	3.28571	5.13725	7.53425	11.0476	9.24074	7.45714	10.8519	18.9211	21.8654	26.9625	33	32.6571	0.104468	0.123741	0.14775	0.151752	0.150278	0.164284	0.165371	0.159585	0.157499	0.163956	0.170627	0.157786	0.167283	0.173767	0.0883554	0.104904	0.12333	0.126799	0.125361	0.13556	0.136467
Polygonaceae	66	117	141	162	201	214	207	191	191	178	156	147	124	113	13.4359	19.3529	18.8841	23.6102	31.1852	36.7727	32.8833	28.4568	31.2286	26.7742	36.1111	40.725	39.4684	31.7857	0.0778581	0.0796686	0.0779742	0.077159	0.0767339	0.0759435	0.0763457	0.0757579	0.0753896	0.074427	0.071774	0.0706347	0.0688966	0.06901	0.0641392	0.0654858	0.0643932	0.0636055	0.0630901	0.062545	0.0627594
Balsaminaceae	2	8	23	27	41	106	89	67	84	114	124	172	149	91	2	1.71429	2.69565	3	3.30357	6.12308	4.81081	3.76316	5.34483	10.1852	11.675	12.5172	11.1507	8.57143	0.0527823	0.0527823	0.0527823	0.0527823	0.0527823	0.0527823	0.0527823	0.0527823	0.0527823	0.0527823	0.0527823	0.0527823	0.0527823	0.0527823	0.0461943	0.0461943	0.0461943	0.0461943	0.0461943	0.0461943	0.0461943
Crassulaceae	44	66	82	105	138	170	155	121	135	137	119	127	102	84	6.5641	9.13725	9.89855	11.2542	13.4937	15.046	11.9167	7.80247	10.087	11.4407	14.8846	15.15	11.519	7.91176	0.0881833	0.0885568	0.0888293	0.0888582	0.0885736	0.088559	0.0889461	0.088581	0.0879631	0.0886645	0.0899111	0.0895337	0.0857597	0.0859514	0.0722572	0.0731495	0.0734973	0.0733549	0.0734703	0.0735321	0.0738501
Euphorbiaceae	15	27	35	35	59	87	80	74	85	81	91	112	141	180	2.87879	3.57778	3.73016	4.44231	5.87342	8.28409	7.80702	5.50633	7.44615	11.6047	16.78	22.6	29.5949	42.5507	0.0768695	0.0758226	0.0986148	0.0998667	0.0916162	0.102818	0.101471	0.102616	0.100924	0.113368	0.111707	0.113659	0.106679	0.107211	0.0641166	0.0631016	0.0806295	0.0815085	0.0742093	0.0820843	0.0812081
Malvaceae	6	8	11	12	18	56	47	56	64	69	77	122	166	194	1.48387	1.75	1.97826	2.18367	2.86957	5.775	5.03571	4.45946	6.10606	8.31373	12.5385	19.4375	27.4557	45.8286	0.158693	0.129253	0.1401	0.177476	0.155958	0.155209	0.162808	0.153724	0.158672	0.171884	0.171144	0.167477	0.159372	0.160346	0.116931	0.093684	0.103233	0.13535	0.119024	0.119159	0.124621
Zingiberaceae	0	0	13	15	18	63	53	39	59	42	55	81	136	175	NA	NA	9.5	7	5.7	13.9231	19.75	14.4	12	9.25	7.5	8.44643	11.5195	22.7714	NA	NA	0.279944	0.286772	0.313903	0.361795	0.353152	0.337242	0.362536	0.345445	0.364623	0.378437	0.395924	0.418695	NA	NA	0.221553	0.227728	0.249888	0.296507	0.288454
Aquifoliaceae	1	1	3	6	18	62	58	43	51	60	97	143	160	168	1	1	2	2.8	4.18182	12.9333	16.5	6.81818	10.4	11.9412	16.3	21.0143	27.8861	30.3571	0.0865078	0.0865078	0.0865078	0.0865078	0.0865078	0.0865078	0.0865078	0.0865078	0.0865078	0.0865078	0.0865078	0.0865078	0.0865078	0.0865078	0.0753514	0.0753514	0.0753514	0.0753514	0.0753514	0.0753514	0.0753514
Amaranthaceae	88	146	161	135	178	181	179	174	177	156	110	60	43	45	27.9744	28.6078	23.7826	21.4237	30.7901	33.0682	43.8833	45.8272	45.0143	33.3065	19.3889	14.375	10.7848	11.4429	0.0799096	0.0854566	0.0843454	0.0786088	0.0808043	0.0806636	0.0815797	0.0817063	0.080658	0.0814337	0.0740135	0.0600226	0.0633205	0.0654248	0.0615895	0.0657942	0.0649265	0.0606093	0.062296	0.06219	0.062857
Araliaceae	1	4	25	34	62	103	87	87	93	91	108	136	148	150	1	1.41667	3.84615	4.88462	6.2766	9.87879	8.0303	6.65116	10.1765	18.25	17.2143	18.7125	24.2278	26.2571	0.24089	0.399696	0.341655	0.340489	0.342389	0.345413	0.342348	0.337876	0.347104	0.34661	0.340225	0.344423	0.339167	0.334613	0.171614	0.307317	0.263605	0.263684	0.267941	0.270596	0.267924
Begoniaceae	0	0	1	2	6	27	21	17	22	26	41	63	113	142	NA	NA	1	1.33333	1.5	4.73684	3.33333	2.8	3.53846	3.9	3.23077	4.61765	7.15068	11.2647	NA	NA	0.0726002	0.0726002	0.0726002	0.0726002	0.0726002	0.0726002	0.0726002	0.0726002	0.0726002	0.0726002	0.0726002	0.0726002	NA	NA	0.0630544	0.0630544	0.0630544	0.0630544	0.0630544
Araceae	1	2	22	27	42	71	66	64	72	72	83	99	116	120	1	1	2.2381	3.26471	4.06	7.80769	7.12	5.84848	8.37931	12.125	12.1136	12.8625	14.6709	17.7714	0.21279	0.21279	0.208349	0.208772	0.187182	0.19027	0.189185	0.192558	0.190529	0.18365	0.1872	0.177682	0.172122	0.167938	0.179558	0.179558	0.170158	0.168432	0.152222	0.15148	0.152199
Vitaceae	4	4	13	16	25	53	46	52	61	57	76	104	124	130	4	3.57143	3.18182	3.68421	3.25641	5.76923	5.48718	3.76364	6.68182	15.625	16.75	21.475	26.5949	30.0145	0.052329	0.052329	0.059455	0.0597859	0.0599359	0.0612725	0.0611579	0.0622499	0.0616267	0.0618204	0.0614839	0.0623656	0.0616733	0.0621902	0.0413893	0.0413893	0.0480119	0.0483113	0.0484609	0.049755	0.049604
Oleaceae	1	7	14	25	51	82	77	74	80	87	99	104	117	116	1	3.125	1.84211	2.38235	5.94	9.07692	9.22222	6.27869	9.01852	14.8421	19.2391	20.5875	21.4684	20.5714	0.23964	0.190723	0.213255	0.265567	0.246452	0.263693	0.25325	0.250973	0.2528	0.266946	0.282384	0.293803	0.297155	0.299014	0.189348	0.148011	0.167237	0.208919	0.194782	0.208766	0.200665
Campanulaceae	20	34	50	71	96	123	112	111	113	113	115	114	95	78	2.75	5.7	6.53846	8.67308	11.8333	14.7952	10.6897	9.2	10.8525	14.05	16.74	18.45	17.1646	14.9	0.104038	0.110536	0.107381	0.109387	0.10502	0.102998	0.102883	0.101854	0.103581	0.100796	0.0992717	0.0973086	0.0957741	0.0865694	0.0843701	0.0897243	0.0866554	0.088503	0.0847131	0.0831089	0.0829903
Plantaginaceae	35	61	80	84	93	99	94	81	92	82	81	79	75	61	6.33333	8	8.73913	11.8136	13.963	14.8523	13.9667	10.9136	11.0571	10.1935	13.9444	14.625	14.3291	13.5286	0.0778236	0.0873593	0.084056	0.0849019	0.083704	0.0839641	0.0849692	0.0846869	0.0818327	0.080183	0.0786368	0.0719486	0.0714362	0.0665449	0.0613108	0.0693847	0.0669164	0.0675937	0.0664131	0.0668368	0.0674835
Sapindaceae	6	9	20	29	58	76	79	68	74	83	85	105	121	119	2.25	3.5	3.83333	5.03448	7.55556	11.625	8.31111	5.98462	10.7021	22.9231	22.8667	24.525	27.2911	24.4571	0.385342	0.342526	0.366075	0.348538	0.35023	0.331468	0.333318	0.336187	0.330191	0.323301	0.322366	0.312161	0.285793	0.265304	0.32829	0.291813	0.311875	0.296259	0.297334	0.281078	0.282595
Theaceae	0	0	0	2	8	40	29	19	32	43	57	93	113	140	NA	NA	NA	1.25	2	5.75	9	4.16667	7.14286	8.0625	9.86207	13.9841	19.2436	24.4638	NA	NA	NA	0.175338	0.145195	0.157771	0.156475	0.146261	0.148026	0.160993	0.159329	0.16257	0.162027	0.163529	NA	NA	NA	0.150001	0.120765	0.131762	0.130042
Liliaceae	13	32	51	61	94	115	111	105	104	88	81	86	74	52	2.33333	4.4359	5.23913	5.85106	7.98667	11.1667	9.17544	6.72222	8.19643	11.1316	12.5106	10.9375	8.73418	4.4375	0.262631	0.243183	0.236663	0.262205	0.27531	0.289698	0.281442	0.291915	0.291295	0.299642	0.321152	0.324453	0.300781	0.282836	0.210672	0.192291	0.186943	0.209581	0.222001	0.234783	0.22742
Caprifoliaceae	27	48	76	81	99	117	112	107	112	109	106	103	95	76	3.88889	6.89796	7.95588	12.1034	16.2222	17.5	15.2	12.1235	14.7971	14.85	24.6538	23.725	19.6456	12.5714	0.152415	0.148116	0.148695	0.147947	0.141961	0.148851	0.145101	0.145247	0.143511	0.144446	0.145849	0.144123	0.146829	0.155712	0.123016	0.118541	0.11858	0.118304	0.113513	0.118986	0.116118
Amaryllidaceae	37	52	69	71	94	110	112	96	89	90	73	61	42	23	6.97436	8	8.04348	9.08475	11.8642	12.1818	13.2333	11.8519	11.4203	8.75	11.2449	7.575	5.4557	3.56716	0.162296	0.159175	0.159944	0.16001	0.16057	0.16134	0.161357	0.1612	0.161755	0.163882	0.159505	0.163744	0.162361	0.157451	0.139265	0.136587	0.137247	0.137304	0.137783	0.138145	0.138165
Moraceae	3	2	13	14	17	45	36	39	54	56	65	93	116	131	1.2	1	1.93333	2.17857	3.18182	3.94521	3.5	2.76562	4.2807	6.15385	11.42	18.0875	26.7848	45.3043	0.0706491	0.0597082	0.104548	0.102126	0.1028	0.122966	0.114481	0.118927	0.124411	0.125541	0.125661	0.122491	0.124036	0.12585	0.0532178	0.0432533	0.0850319	0.0827595	0.0836176	0.102327	0.0945738
[truncated: 119 more columns]
