# Supplementary material for: The origins of climate‐diversity relationships and richness patterns in Chinese plants
Source: Ecol Evol. 2022 Dec 12;12(12):e9607. doi: 10.1002/ece3.9607 (PMC9745389; doi:10.1002/ece3.9607)
Supplement: Supplementary file 1 — Appendix S1. Supporting information [file ECE3-12-e9607-s001.zip › ECE3_9607_Data S15.xlsx]

## Sheet: metadata
		Data S15. Species richness and first colonization times for the five selected trees based on the estimated lambda and mvBM models
		MAP: mean annual precipitation (mm)
		MAT: mean annual temperature (C)
		Local species richness: mean number of species per grid cell, averaged across the grid cells in each climatic bin
		Regional species richness: total number of species occurring in all the grid cells of a given climatic bin.
		First colonization time: estimated age when climatic bin was first colonized (based on age of oldest node reconstructed as occurring in that range of climates)

## Sheet: MAP
	MAP	Richness		First colonization time
				LA						mvBM
		Local	Regional	200th	400th	600th	800th	1000th		200th	400th	600th	800th	1000th
	<=100	559.959	3483	9.8148	9.8148	9.8148	9.8148	9.8148		9.8148	9.8148	9.8148	9.8148	9.8148
	100–200	790.34	4673	11.375	16.1507	11.375	62.4993	62.4993		18.2306	18.2306	18.2306	1.68769	1.68769
	200–300	838.138	7584	38.4332	38.4332	38.4332	38.4332	38.4332		33.3098	33.3098	38.3716	36.7186	33.3098
	300–400	994.882	8327	46.7382	46.7382	46.7382	46.7382	46.7382		46.7381	46.7381	46.7381	46.7381	46.7381
	400–500	1098.94	8700	57.6809	57.6809	57.6809	57.6809	57.6809		60.8248	60.8248	60.8248	60.8248	60.8248
	500–600	1263.27	10640	60.8248	60.8248	60.8248	60.8248	60.8248		37.432	37.432	37.432	37.432	37.4321
	600–700	1436.85	10803	70.8684	70.8684	70.8684	70.8684	70.8684		70.8684	70.8684	70.8684	70.8684	70.8684
	700–800	2223.26	12156	74.2092	74.2092	74.2092	74.2092	74.2092		74.2091	74.2091	74.2091	74.2091	74.2091
	800–900	2440	11007	98.0064	98.2899	98.0064	98.0064	98.0064		98.0063	98.0063	86.2155	86.2155	98.0063
	900–1000	3007.7	15173	103.969	101.116	103.969	103.969	103.969		115.903	115.903	115.903	115.903	115.903
	1000–1100	2528.26	13787	125.52	123.782	125.52	125.52	125.52		122.443	122.443	122.443	122.443	122.443
	1100–1200	3019.77	15005	131.249	131.249	131.429	131.429	131.429		140	140	140	140	140
	1200–1300	3182.43	13535	140	140	140	140	140		138.745	138.745	138.745	138.745	138.745
	1300–1400	2974.65	12986	128.665	128.665	128.665	128.665	128.665		122.187	122.187	122.187	122.187	122.187
	1400–1500	2564.93	11637	104	104	104	104	104		116.577	116.577	116.577	116.577	116.577
	1500–1600	2772.13	11254	75.2104	75.2104	67.8121	75.2104	75.2104		75.2103	75.2103	75.2103	75.2103	75.2103
	>1600	2559.67	13020	59.4799	59.4799	59.4799	59.4799	59.4799		60.7171	60.4791	56.5781	56.5781	60.7171

## Sheet: MAT
	MAP	Richness		First colonization time
				LA						mvBM
		Local	Regional	200th	400th	600th	800th	1000th		200th	400th	600th	800th	1000th
	< (-6)	589.231	2968	NA	NA	NA	NA	NA		NA	NA	NA	NA	NA
	(-6)–(-4)	757.745	4867	27.168	27.168	27.168	27.168	27.168		27.168	27.168	27.168	27.168	27.168
	(-4)–(-2)	779.87	6751	9.2215	9.2215	9.2215	9.2215	9.2215		9.2215	9.2215	9.2215	9.2215	9.2215
	(-2)–0	951.627	8247	15.4983	15.4983	15.4983	15.4983	15.4983		15.4983	15.4983	15.4983	15.4983	15.4983
	0–2	1260.84	11044	7.44995	4.94054	4.94054	4.94054	4.94054		10.3193	10.3193	13.8288	10.3193	10.3193
	2–4	1517.62	15193	23.4263	23.4263	23.4263	25.7444	25.7445		28.9303	28.9303	28.9303	28.9303	28.9303
	4–6	1320.38	13844	46.7382	46.7382	46.7382	46.7382	47.8755		47.8754	47.8754	47.8754	47.8754	47.8754
	6–8	1076.06	12925	72.2837	72.2837	72.2837	72.2837	72.8169		72.9705	72.9705	72.9705	72.9705	72.9705
	8–10	1226.19	13910	94.5244	98.2899	94.5244	94.5244	94.5244		94.5243	94.5243	94.5243	94.5243	94.5243
	10–12	1281.39	13455	113.899	113.899	113.899	113.899	113.899		106.762	106.762	106.762	106.762	106.762
	12–14	1849.94	13806	125.52	125.52	125.52	125.52	125.52		125.52	125.52	125.52	125.52	125.52
	14–16	2251.61	15722	140	140	140	140	140		140	140	140	140	140
	16–18	2482.56	15901	119.124	119.124	119.124	119.124	119.124		120.7	120.7	120.7	120.7	120.7
	>18	2773.81	15762	84.387	84.387	84.387	84.387	84.387		95.3328	95.3328	95.3328	95.3328	95.3328
