# Supplementary material for: The origins of climate‐diversity relationships and richness patterns in Chinese plants
Source: Ecol Evol. 2022 Dec 12;12(12):e9607. doi: 10.1002/ece3.9607 (PMC9745389; doi:10.1002/ece3.9607)
Supplement: Supplementary file 1 — Appendix S1. Supporting information [file ECE3-12-e9607-s001.zip › ECE3_9607_Data S2.txt]

#### Data S2: the 200th tree (26,977 species) from the posterior distribution of 1,000 trees


((((((Illicium_dunnianum:1.461408,Illicium_brevistylum:1.461408):2.377233,((((Illicium_tashiroi:1.641633,Illicium_majus:1.641633):0.5022702,((Illicium_macranthum:0.296242,Illicium_tsangii:0.296242):0.9699991,((Illicium_angustisepalum:0.2991575,Illicium_arborescens:0.2991575):0.3106177,Illicium_burmanicum:0.6097753):0.6564658):0.8776622):0.2690716,(((Illicium_henryi:0.07185292,Illicium_jiadifengpi:0.07185292):0.2455688,Illicium_wardii:0.3174218):1.689003,Illicium_micranthum:2.006425):0.4065502):0.05205073,(Illicium_leiophyllum:1.149598,((Illicium_philippinense:0.6531609,Illicium_petelotii:0.6531609):0.4911347,(Illicium_verum:0.5225738,Illicium_modestum:0.5225738):0.6217218):0.005301888):1.315428):1.373615):0.2762091,(((Illicium_ternstroemioides:0.8147374,Illicium_merrillianum:0.8147374):0.608678,Illicium_tsaii:1.423415):1.91323,(((Illicium_pachyphyllum:1.029218,Illicium_difengpi:1.029218):0.2405613,Illicium_simonsii:1.26977943):1.298692,((Illicium_lanceolatum:0.01411166,Illicium_griffithii:0.01411166):1.19966,Illicium_oligandrum:1.213771):1.3547):0.7681739):0.7782047):103.8852,((((((Schisandra_incarnata:0.00780395,Schisandra_neglecta:0.00780395):0.2783176,Schisandra_arisanensis:0.2861216):0.5347288,Schisandra_bicolor:0.8208504):0.7311922,(Schisandra_tomentella:0.4338411,(Schisandra_chinensis:0.1875152,Schisandra_longipes:0.1875152):0.2463259):1.118202):5.821227,((Schisandra_propinqua:1.776631,Schisandra_pubescens:1.776631):5.105227,(((Schisandra_pubinervis:0.964911,(Schisandra_sphenanthera:0.6114202,Schisandra_lancifolia:0.6114202):0.3534907):1.332729,(Schisandra_sphaerandra:1.315795,Schisandra_glaucescens:1.315795):0.9818445):0.976439,(Schisandra_rubriflora:2.407799,(Schisandra_henryi:2.385969,(Schisandra_micrantha:1.479773,(Schisandra_plena:0.01594225,Schisandra_grandiflora:0.01594225):1.463831):0.9061956):0.02183031):0.8662792):3.60778):0.4914117):26.52679,(((Kadsura_longipedunculata:1.093058,(Kadsura_angustifolia:0.8067529,Kadsura_oblongifolia:0.8067529):0.2863056):0.1916555,Kadsura_renchangiana:1.284714):0.02093599,(((Kadsura_induta:0.0473821,Kadsura_coccinea:0.0473821):0.5745266,Kadsura_japonica:0.6219087):0.2007802,Kadsura_heteroclita:0.8226889):0.4829611):32.59441):74.1):30.7449,((((((((Meliosma_veitchiorum:14.26108,((((Meliosma_velutina:1.103663,Meliosma_simplicifolia:1.103663):0.6491687,Meliosma_paupera:1.752831):4.954586,((Meliosma_flexuosa:2.21112,Meliosma_oldhamii:2.21112):4.20821,Meliosma_squamulata:6.41933):0.2880871):3.55515,Meliosma_dilleniifolia:10.26257):3.998516):0.8562967,(((Meliosma_thomsonii:2.993616,(Meliosma_dumicola:2.049306,((Meliosma_henryi:1.23569,(Meliosma_laui:1.175247,Meliosma_bifida:1.175247):0.06044271):0.4841979,(Meliosma_rhoifolia:0.5638841,(Meliosma_angustifolia:0.06074599,Meliosma_longipes:0.06074599):0.5031381):1.156004):0.3294177):0.9443105):0.06588447,((Meliosma_rigida:0.7349553,Meliosma_kirkii:0.7349553):0.03180276,((Meliosma_parviflora:0.2417221,Meliosma_glandulosa:0.2417221):0.08784642,(Meliosma_cuneifolia:0.05811472,Meliosma_yunnanensis:0.05811472):0.2714538):0.4371895):2.292742):2.495141,((Meliosma_thorelii:4.679076,Meliosma_fordii:4.679076):0.5264401,(Meliosma_pinnata:2.821297,((Meliosma_myriantha:0.3067557,Meliosma_arnottiana:0.3067557):0.517795,(Meliosma_alba:0.08022526,Meliosma_callicarpifolia:0.08022526):0.7443254):1.996747):2.384218):0.3491255):9.562739):68.97483,(((Sabia_emarginata:1.079979,(Sabia_dielsii:0.1675934,Sabia_yunnanensis:0.1675934):0.9123856):1.518847,(((Sabia_japonica:0.6701101,(Sabia_nervosa:0.1037142,Sabia_parviflora:0.1037142):0.5663959):0.4573136,Sabia_fasciculata:1.127424):0.08717446,Sabia_swinhoei:1.214598):1.384227):0.2459143,((Sabia_discolor:0.9946716,(Sabia_coriacea:0.2634318,Sabia_campanulata:0.2634318):0.7312398):1.544923,((Sabia_paniculata:0.1343178,Sabia_transarisanensis:0.1343178):0.9768932,(Sabia_purpurea:1.065757,(Sabia_limoniacea:0.3831421,Sabia_schumanniana:0.3831421):0.6826152):0.04545359):1.428384):0.305145):81.24747):49.50294,(((Tetracentron_sinense:22.33193,Trochodendron_aralioides:22.33193):110.8268,(((Dillenia_pentagyna:3.7918701,(Dillenia_turbinata:0.6187014,Dillenia_indica:0.6187014):3.173169):48.1082,(Tetracera_scandens:8.97291,Tetracera_sarmentosa:8.97291):42.92716):79.52905,((((((Leea_glabra:3.150632,Leea_compactiflora:3.150632):7.448098,((Leea_setuligera:2.910987,(Leea_macrophylla:0.9694723,Leea_longifolia:0.9694723):1.941515):0.1261889,((Leea_guineensis:1.070519,Leea_philippinensis:1.070519):1.178489,((Leea_asiatica:1.252529,Leea_aequata:1.252529):0.979926,Leea_indica:2.232455):0.01655225):0.7881685):7.561554):60.63939,(((((Cayratia_medogensis:5.332215,((Cayratia_menglaensis:0.8905406,Cayratia_lanceolata:0.8905406):1.153898,Cayratia_pedata:2.044438):3.287777):33.42209,(((((((Tetrastigma_funingense:0.9896977,Tetrastigma_yiwuense:0.9896977):6.750986,((((Tetrastigma_kwangsiense:4.446838,((Tetrastigma_venulosum:0.6671431,Tetrastigma_formosanum:0.6671431):2.468594,Tetrastigma_cauliflorum:3.135737):1.311101):1.427367,Tetrastigma_serrulatum:5.874205):1.265349,((Tetrastigma_yunnanense:2.711098,Tetrastigma_pubinerve:2.711098):4.319432,((Tetrastigma_tonkinense:4.962956,((Tetrastigma_xishuangbannaense:0.6106472,Tetrastigma_xizangense:0.6106472):3.980761,((Tetrastigma_pseudocruciatum:0.4802483,Tetrastigma_apiculatum:0.4802483):0.3028099,Tetrastigma_subtetragonum:0.7830581):3.80835):0.3715477):1.015121,(Tetrastigma_campylocarpum:4.914406,((Tetrastigma_sichouense:0.6644319,Tetrastigma_ceratopetalum:0.6644319):2.182949,Tetrastigma_cruciatum:2.847381):2.067025):1.063671):1.052453):0.1090244):0.5161802,(Tetrastigma_caudatum:6.859158,(Tetrastigma_jinghongense:4.786929,((Tetrastigma_godefroyanum:0.6183277,Tetrastigma_hemsleyanum:0.6183277):0.51047,((Tetrastigma_lenticellatum:0.07609185,Tetrastigma_lanyuense:0.07609185):0.478434,(Tetrastigma_lincangense:0.4909097,Tetrastigma_erubescens:0.4909097):0.06361614):0.5742719):3.658131):2.072229):0.7965757):0.08494983):1.777433,((Tetrastigma_henryi:2.533943,(Tetrastigma_obovatum:0.8054215,Tetrastigma_papillatum:0.8054215):1.728522):4.623677,((Tetrastigma_delavayi:4.141464,(Tetrastigma_planicaule:3.837368,Tetrastigma_pachyphyllum:3.837368):0.3040966):1.364181,((Tetrastigma_longipedunculatum:0.4777849,(Tetrastigma_triphyllum:0.2687153,Tetrastigma_retinervium:0.2687153):0.2090696):0.7436707,((Tetrastigma_hypoglaucum:0.7688548,Tetrastigma_jinxiuense:0.7688548):0.4034596,Tetrastigma_macrocorymbum:1.172314):0.04914128):4.284189):1.651975):2.360497):0.5343291,(Tetrastigma_tsaianum:3.223651,Tetrastigma_lineare:3.223651):6.828795):0.644924,(Tetrastigma_rumicispermum:8.5629,Tetrastigma_obtectum:8.5629):2.13447):22.23302,Cayratia_japonica:32.93039):3.045674,(((Cayratia_fugongensis:18.0786,((Cayratia_daliensis:1.421061,Cayratia_oligocarpa:1.421061):9.051231,((((Cayratia_ciliifera:0.09133737,Cayratia_corniculata:0.09133737):0.8781476,Cayratia_geniculata:0.969485):1.021021,(Cayratia_albifolia:0.3845747,Cayratia_cardiospermoides:0.3845747):1.605932):1.688595,Cayratia_trifolia:3.679102):6.79319):7.606312):5.219835,Cayratia_timoriensis:23.29844):0.3680407,Cayratia_cordifolia:23.66648):12.30959):2.778246):16.03352,(((Cissus_assamica:8.510344,Cissus_subtetragona:8.510344):12.91875,(((Cissus_austroyunnanensis:1.05039989,Cissus_kerrii:1.0504):0.4296118,Cissus_javana:1.480012):6.866838,(((Cissus_aristata:0.9423373,Cissus_repanda:0.9423373):0.05470406,Cissus_triloba:0.9970414):2.08744,Cissus_pteroclada:3.084481):5.262369):13.08225):1.228083,((Cissus_repens:15.40902,Cissus_hexangularis:15.40902):0.2269009,(Cissus_wenshanensis:3.447953,(Cissus_luzoniensis:1.207663,(Cissus_adnata:0.8331897,Cissus_elongata:0.8331897):0.374473):2.24029):12.18797):7.021259):32.13065):3.11174,(((((Parthenocissus_chinensis:2.556241,Yua_thomsonii:2.55624):3.378949,(Parthenocissus_suberosa:0.9506634,Parthenocissus_dalzielii:0.9506634):4.984526):2.463685,Parthenocissus_tricuspidata:8.398875):1.064455,((Parthenocissus_henryana:0.6515176,(Parthenocissus_laetevirens:0.4914648,Parthenocissus_feddei:0.4914648):0.1600528):3.918201,(Yua_austro-orientalis:0.8313176,Parthenocissus_semicordata:0.8313176):3.738402):4.893611):47.33674,(((Ampelocissus_sikkimensis:1.650122,(((((Vitis_retordii:0.2779849,Vitis_flexuosa:0.2779849):0.5166049,(Vitis_lanceolatifoliosa:0.1369434,Vitis_amurensis:0.1369434):0.6576464):0.1914729,(((Vitis_menghaiensis:0.5156272,Vitis_mengziensis:0.5156272):0.1231744,(Vitis_erythrophylla:0.6074715,Vitis_davidii:0.6074715):0.03133013):0.007382617,(Vitis_fengqinensis:0.05991453,Vitis_wenchowensis:0.05991453):0.5862697):0.3398785):0.1003577,(((Vitis_wilsoniae:0.4153876,(Vitis_sinocinerea:0.19686,Vitis_bellula:0.19686):0.2185276):0.6519045,(Vitis_longquanensis:0.8540811,((Vitis_chunganensis:0.6026841,Vitis_yunnanensis:0.6026841):0.0960113,(Vitis_heyneana:0.08668596,Vitis_bryoniifolia:0.08668596):0.6120094):0.1553857):0.213211):0.00782517,((Vitis_balansana:0.8874541,(((Vitis_luochengensis:0.2798392,Vitis_jinggangensis:0.2798392):0.1008853,Vitis_tsoi:0.3807245):0.1499039,(Vitis_bashanica:0.1184914,((Vitis_romanetii:0.003598251,Vitis_zhejiang-adstricta:0.003598251):0.09228913,Vitis_wenxianensis:0.09588738):0.022604):0.412137):0.3568258):0.1675589,(Vitis_hui:0.3505838,Vitis_silvestrii:0.3505838):0.7044293):0.02010423):0.01130312):0.006079585,((((Vitis_ruyuanensis:0.8265999,((Vitis_wuhanensis:0.1432093,Vitis_chungii:0.1432093):0.1354657,(Vitis_betulifolia:0.09951334,Vitis_piasezkii:0.09951334):0.1791617):0.5479249):0.006474054,Vitis_hancockii:0.833074):0.071116,(Vitis_pseudoreticulata:0.4970484,Vitis_shenxiensis:0.4970484):0.4071416):0.04694528,Vitis_pilosonerva:0.9511353):0.1413647):0.5576217):0.6714211,(Ampelocissus_xizangensis:0.8184133,Ampelocissus_artemisiifolia:0.8184133):1.503129):1.393537,(Ampelocissus_butoensis:1.699658,Ampelocissus_hoabinhensis:1.699658):2.015422):53.08499):1.0995):1.83191,((((((Ampelopsis_glandulosa:1.655217,Ampelopsis_megalophylla:1.655217):1.508873,Ampelopsis_bodinieri:3.16409):3.543578,Ampelopsis_cantoniensis:6.707668):0.3718,((Ampelopsis_delavayana:0.677846,((Ampelopsis_humulifolia:0.1534527,Ampelopsis_japonica:0.1534527):0.01136523,Ampelopsis_acerifolia:0.1648179):0.5130281):1.039542,(Ampelopsis_gongshanensis:0.6500183,Ampelopsis_hypoglauca:0.6500183):1.06737):5.36208):4.507759,(((Ampelopsis_acutidentata:0.6516163,(Ampelopsis_chaffanjonii:0.3564018,Ampelopsis_aconitifolia:0.3564018):0.2952145):2.252411,(Ampelopsis_grossedentata:1.596073,Ampelopsis_mollifolia:1.596073):1.307954):1.10925,Ampelopsis_tomentosa:4.013277):7.57395):4.218003,Ampelopsis_rubifolia:15.80523):43.92625):11.50664):59.52471,((((((Stachyurus_cordatulus:1.173837,(Stachyurus_retusus:1.044172,(Stachyurus_obovatus:0.9165318,Stachyurus_yunnanensis:0.9165318):0.1276402):0.1296646):8.996173,(Stachyurus_himalaicus:1.008046,(Stachyurus_chinensis:0.6886975,Stachyurus_salicifolius:0.6886975):0.3193483):9.161964):20.13349,((((Turpinia_robusta:1.857739,(Turpinia_indochinensis:1.507161,(Turpinia_simplicifolia:0.4115289,Turpinia_formosana:0.4115289):1.0956318):0.3505779):0.76704923,(Turpinia_montana:0.4850962,Turpinia_arguta:0.4850962):2.139692):0.9886921,((Turpinia_ovalifolia:0.09923618,Turpinia_cochinchinensis:0.09923618):2.871037,(Turpinia_ternata:2.67529,(((Turpinia_pomifera:0.1910102,Turpinia_subsessilifolia:0.1910102):0.8864999,Turpinia_affinis:1.07751):0.1571881,Turpinia_macrosperma:1.234698):1.440591):0.2949831):0.6432072):2.48282,(((Staphylea_yuanjiangensis:1.290748,(Staphylea_bumalda:1.278348,(Staphylea_holocarpa:0.9821513,(Staphylea_forrestii:0.4868486,Staphylea_campanulata:0.4868486):0.4953026):0.2961972):0.01239906):0.1343425,Staphylea_shweliensis:1.42509):2.85183,Euscaphis_japonica:4.27692):1.81938):24.2072):96.15758,(((((((((Dracontomelon_macrocarpum:12.99292,(Dracontomelon_duperreanum:4.494128,Spondias_lakonensis:4.4941285):8.498792):5.47519,(Lannea_coromandelica:9.87429,Choerospondias_axillaris:9.87429):8.59382):33.31101,((((Pegia_sarmentosa:19.2491903,Pegia_nitida:19.24919):7.995849,(Cotinus_szechuanensis:10.29587,Cotinus_nana:10.29587):16.94917):9.360121,((Dobinea_vulgaris:7.67023,Dobinea_delavayi:7.67023):20.17387,(((((Toxicodendron_wallichii:8.8251,((Toxicodendron_sylvestre:4.34497,Toxicodendron_succedaneum:4.34497):3.8754373,(((Toxicodendron_acuminatum:1.811576,(Toxicodendron_trichocarpum:1.374567,Toxicodendron_hirtellum:1.374567):0.4370086):0.04969112,((Toxicodendron_grandiflorum:0.7130122,Toxicodendron_delavayi:0.7130122):0.7639194,(Toxicodendron_hookeri:0.06827977,Toxicodendron_yunnanense:0.06827977):1.408652):0.3843355):1.910706,(Toxicodendron_radicans:2.3003095,((Toxicodendron_calcicola:0.9203063,Toxicodendron_griffithii:0.9203063):0.1070586,(Toxicodendron_vernicifluum:0.1823357,Toxicodendron_fulvum:0.1823357):0.8450292):1.272945):1.471663):4.448434):0.6046927):2.00029,(Pistacia_chinensis:4.65491,Pistacia_weinmanniifolia:4.65491):6.17048):0.55575,(Rhus_chinensis:11.23925,Cotinus_coggygria:11.23925):0.14189):3.41921,(Rhus_wilsonii:11.94174,(Rhus_teniana:7.665716,((Rhus_potaninii:0.8203241,Rhus_punjabensis:0.8203241):2.797521,Rhus_hypoleuca:3.617845):4.047871):4.276022):2.858613):5.29705,(((Drimycarpus_anacardiifolius:0.1802721,Drimycarpus_racemosus:0.1802721):14.391129,(Semecarpus_reticulatus:9.203431,((Semecarpus_longifolius:0.07751139,Semecarpus_microcarpus:0.07751139):0.5205329,Semecarpus_cuneiformis:0.5980443):8.605387):5.367968):0.799581,((Mangifera_sylvatica:0.4415595,Mangifera_siamensis:0.44155948):9.449751,(Mangifera_persiciforma:0.3351159,Mangifera_laurina:0.3351159):9.556194):5.47967):4.72642):7.7467):8.76106):11.61045,(Buchanania_microphylla:0.6735434,((Buchanania_latifolia:0.1300949,Buchanania_arborescens:0.1300949):0.01709606,Buchanania_yunnanensis:0.1471909):0.5263524):47.54207):3.56351):17.41314,(((Garuga_pinnata:0.98975,Canarium_parvum:0.98975):30.20234,((Garuga_pierrei:2.253687,Canarium_album:2.253687):3.448254,((Canarium_strictum:2.880083,(Canarium_bengalense:0.4438223,Canarium_tonkinense:0.4438223):2.436261):0.782643,(Garuga_floribunda:3.47306,(Garuga_forrestii:0.9003349,(Canarium_subulatum:0.2075531,Canarium_pimela:0.2075531):0.6927818):2.572725):0.1896666):2.039214):25.49015):17.40798,(Protium_serratum:5.334253,Protium_yunnanense:5.334253):43.265817):20.59219):13.29637,(((((Nitraria_tangutorum:0.2997232,Nitraria_sphaerocarpa:0.2997232):0.103125,Nitraria_sibirica:0.4028482):1.367262,(Nitraria_roborowskii:1.334084,Nitraria_pamirica:1.334084):0.436026):3.59433,(Peganum_harmala:0.08626443,Peganum_nigellastrum:0.08626443):5.278176):33.86547,Peganum_multisectum:39.22991):43.25872):2.4684,((((Picrasma_quassioides:1.905835,Picrasma_chinensis:1.905835):46.424745,(((Ailanthus_giraldii:0.4979865,(Ailanthus_altissima:0.09226153,Ailanthus_triphysa:0.09226153):0.4057249):20.22185,(Ailanthus_fordii:5.511856,(Ailanthus_vilmoriniana:0.6256732,Ailanthus_guangxiensis:0.6256732):4.886183):15.20798):15.21161,(Brucea_mollis:24.06946,Brucea_javanica:24.06946):11.86199):12.39913):23.16903,(((((((((Tetradium_austrosinense:0.9135275,Tetradium_glabrifolium:0.9135275):0.9044332,Tetradium_ruticarpum:1.817961):9.662679,(Tetradium_trichotomum:1.600866,((Tetradium_calcicola:0.09394127,Tetradium_fraxinifolium:0.09394127):0.07838761,Tetradium_daniellii:0.1723289):1.428538):9.879774):7.08461,(Phellodendron_chinense:2.39222,Phellodendron_amurense:2.39222):16.17303):7.11131,(((Zanthoxylum_dissitum:0.3436936,Zanthoxylum_nitidum:0.3436936):5.232647,((Zanthoxylum_avicennae:0.3350417,Zanthoxylum_glomeratum:0.3350417):2.833555,((Zanthoxylum_bungeanum:0.08708853,Zanthoxylum_molle:0.08708853):1.937556,(Zanthoxylum_schinifolium:1.412161,(Zanthoxylum_liboense:1.04097,Zanthoxylum_undulatifolium:1.04097):0.3711907):0.6124833):1.143952):2.407744):9.7001,((((((Zanthoxylum_dimorphophyllum:0.350648,Zanthoxylum_acanthopodium:0.350648):2.537352,(Zanthoxylum_collinsiae:0.4727012,(Zanthoxylum_micranthum:0.2119751,Zanthoxylum_khasianum:0.2119751):0.2607261):2.415299):1.835222,(Zanthoxylum_scandens:3.477405,(Zanthoxylum_yuanjiangense:1.095021,Zanthoxylum_macranthum:1.095021):2.382384):1.245817):3.803135,((Zanthoxylum_multijugum:0.3085356,Zanthoxylum_austrosinense:0.3085356):3.071481,(Zanthoxylum_armatum:1.253324,Zanthoxylum_stipitatum:1.253324):2.126693):5.14634):4.787717,(Murraya_exotica:11.06066,Toddalia_asiatica:11.06066):2.2534147):0.8173673,((((Zanthoxylum_oxyphyllum:1.896108,(Zanthoxylum_stenophyllum:1.544472,(Zanthoxylum_simulans:0.5684876,Zanthoxylum_tomentellum:0.5684876):0.9759845):0.351636):2.560553,(Zanthoxylum_kwangsiense:1.980142,(Zanthoxylum_rhombifoliolatum:0.6871763,(Zanthoxylum_motuoense:0.6215538,Zanthoxylum_pilosulum:0.6215538):0.06562252):1.292966):2.476519):2.22388,Zanthoxylum_wutaiense:6.680542):0.2518679,(((((Zanthoxylum_xichouense:1.19582,Zanthoxylum_laetum:1.19582):1.753613,Zanthoxylum_calcicola:2.949434):1.26578,((Zanthoxylum_esquirolii:0.9829826,(Zanthoxylum_myriacanthum:0.3288104,Zanthoxylum_integrifolium:0.3288104):0.6541722):0.2697273,Zanthoxylum_echinocarpum:1.25271):2.962504):0.2772806,Zanthoxylum_ailanthoides:4.492495):2.359357,(Zanthoxylum_piasezkii:0.268594,(Zanthoxylum_leiboicum:0.2443324,Zanthoxylum_pteracanthum:0.2443324):0.02426164):6.583257):0.08055816):7.199033):1.14499817):10.40012):9.69312,((Acronychia_pedunculata:5.06963,Melicope_pteleifolia:5.06963):6.88896,(Melicope_glomerata:3.25125,((Melicope_patulinervia:0.5433599,Melicope_triphylla:0.5433599):0.5177702,(Melicope_semecarpifolia:0.7777415,Melicope_lunu-ankenda:0.7777415):0.2833886):2.19012):8.70734):23.41109):4.2467,(((Skimmia_laureola:2.15881,(Skimmia_reevesiana:1.859324,(Skimmia_arborescens:1.830102,(Skimmia_multinervia:1.164798,Skimmia_melanocarpa:1.1647985):0.6653036):0.02922239):0.2994856):2.905061,Dictamnus_dasycarpus:5.063871):17.94458,Orixa_japonica:23.00845):16.60793):12.21544,((((Murraya_microphylla:0.7508,Murraya_kwangsiensis:0.7508):0.3569749,Murraya_euchrestifolia:1.107775):24.87399,(Murraya_crenulata:14.68809,(Murraya_alata:8.932549,Murraya_tetramera:8.932549):5.755539):11.29368):24.80054,((((Haplophyllum_dauricum:3.269338,Haplophyllum_tragacanthoides:3.269338):2.056102,Haplophyllum_acutifolium:5.32544):33.12229,(((Paramignya_confertifolia:14.156514,((((Atalantia_fongkaica:0.9951038,Atalantia_buxifolia:0.9951038):7.924016,(((Atalantia_guillauminii:1.004704,Atalantia_acuminata:1.004704):0.8324756,(Atalantia_kwangtungensis:0.192643,Atalantia_henryi:0.192643):1.644536):0.7640444,Atalantia_dasycarpa:2.601224):6.317896):2.66426,((Citrus_cavaleriei:0.1051765,Citrus_japonica:0.1051765):4.606914,(Citrus_hystrix:0.1995899,Citrus_trifoliata:0.1995899):4.5125):6.87129):2.46099,Luvunga_scandens:14.0443655):0.11214):2.82144,Murraya_paniculata:16.97795):1.57675,((((Clausena_lenis:1.193748,Clausena_vestita:1.193748):0.1034757,(Clausena_excavata:0.1835904,Clausena_odorata:0.1835904):1.113634):7.923806,((Clausena_hainanensis:1.024936,(Clausena_emarginata:0.9849987,(Clausena_dunniana:0.3279475,Clausena_yunnanensis:0.3279474):0.6570512):0.03993735):1.806942,Clausena_lansium:2.831878):6.389152):8.78347,(((((Glycosmis_cochinchinensis:2.824809,((Glycosmis_montana:0.2291995,Glycosmis_oligantha:0.2291995):0.48192794,Glycosmis_parviflora:0.7111275):2.113681):1.732406,(Glycosmis_xizangensis:0.6743359,Glycosmis_esquirolii:0.6743359):3.882879):3.549816,((Glycosmis_pentaphylla:1.431069,Glycosmis_lucida:1.431069):3.638276,((Glycosmis_craibii:2.970587,Glycosmis_longifolia:2.970587):0.4263494,Glycosmis_pseudoracemosa:3.396936):1.672408):3.037686):7.97466,(Micromelum_falcatum:0.2333047,Micromelum_integerrimum:0.2333047):15.848381):1.58133,Murraya_koenigii:17.66302):0.34148):0.5502):19.89303):9.94511,(Boenninghausenia_albiflora:28.05498,Psilopeganum_sinense:28.05498):20.33786):2.38947):1.04951):13.66825,Harrisonia_perforata:65.50007):5.99954):1.85189,(((Xylocarpus_granatum:12.55015,((Toona_fargesii:0.3735577,Toona_sureni:0.3735577):8.000012,(Toona_ciliata:7.62424,Toona_sinensis:7.62424):0.74933):4.17658):14.75877,Chukrasia_tabularis:27.30892):22.96473,(((Dysoxylum_cumingianum:28.43055,Melia_azedarach:28.43055):10.54852,(((((Munronia_yinggelingensis:18.58729,(Munronia_unifoliolata:15.655487,Munronia_pinnata:15.65549):2.9318):2.82888,Turraea_pubescens:21.4161695):0.59321,Cipadessa_baccifera:22.009375):1.49085,((((Aphanamixis_polystachya:5.25827,Aglaia_odorata:5.25827):2.51009,((((Aglaia_rimosa:0.8295139,Aglaia_lawii:0.8295139):0.4978456,(Aglaia_teysmanniana:0.6993748,Aglaia_elaeagnoidea:0.6993748):0.6279847):1.826,((Aglaia_spectabilis:0.4090588,Aglaia_perviridis:0.4090588):0.05709464,Aglaia_edulis:0.4661535):2.687206):0.1548856,Reinwardtiodendron_humile:3.3082453):4.460115):1.51154,Chisocheton_cumingianus:9.2799):1.08673,Dysoxylum_arborescens:10.36663):13.1336):4.90744,((Heynea_velutina:0.5286408,Walsura_robusta:0.5286408):8.738319,(Walsura_pinnata:0.5193956,Heynea_trijuga:0.5193956):8.747564):19.14071):10.5714):4.692826,(((((Dysoxylum_mollissimum:1.898615,Dysoxylum_pallens:1.898615):1.674393,Dysoxylum_hongkongense:3.573008):0.1306084,Dysoxylum_densiflorum:3.703616):0.4665057,(Dysoxylum_grande:1.976457,Dysoxylum_excelsum:1.976457):2.193665):3.188085,((Dysoxylum_parasiticum:1.115513,Dysoxylum_lenticellatum:1.115513):4.807557,Dysoxylum_gotadhora:5.92307):1.435137):36.31369):6.60175):23.07785):11.60553):1.62052,((((((((((Mischocarpus_pentapetalus:1.317676,(Mischocarpus_sundaicus:0.1732663,Mischocarpus_hainanensis:0.1732663):1.14441):15.22268392,Arytera_littoralis:16.54036):11.03857,Eurycorymbus_cavaleriei:27.57893):4.77611,(Cardiospermum_halicacabum:21.60216,((Allophylus_repandifolius:5.48435,(Allophylus_dimorphus:2.506375,Allophylus_caudatus:2.506375):2.977975):5.9108,((Allophylus_viridis:3.004608,((Allophylus_petelotii:1.9043,Allophylus_cobbe:1.9043):0.4484787,Allophylus_hirsutus:2.352779):0.6518292):2.002384,((Allophylus_timoriensis:3.259898,Allophylus_longipes:3.259898):1.395426,(Allophylus_trichophyllus:0.8519807,Allophylus_chartaceus:0.8519808):3.803344):0.3516676):6.388158):10.20701):10.75288):1.01187,((((Nephelium_topengii:2.4060861,Nephelium_chryseum:2.406086):5.2797043,Pometia_pinnata:7.68579):3.11933,(((Dimocarpus_fumatus:0.6701668,Dimocarpus_confinis:0.6701668):0.5415885,Dimocarpus_yunnanensis:1.211755):6.971935,Xerospermum_bonii:8.18369):2.62143):13.32965,(((Lepisanthes_unilocularis:8.134911,((Lepisanthes_oligophylla:1.329331,(Lepisanthes_cauliflora:1.239673,Lepisanthes_senegalensis:1.239673):0.08965745):4.05459,(Lepisanthes_basicardia:0.08685181,Lepisanthes_hainanensis:0.08685181):5.297069):2.75099):2.900939,Lepisanthes_browniana:11.03585):2.38772,((Sapindus_delavayi:0.9464581,(Sapindus_tomentosus:0.583238,Sapindus_rarak:0.583238):0.3632201):4.198578,Sapindus_saponaria:5.145037):8.278533):10.7112):9.23214):4.76244,((Paranephelium_hainanense:13.6404874,Paranephelium_hystrix:13.640492):8.98887,(Pavieasia_kwangsiensis:9.89907,(Amesiodendron_chinense:0.360622,Pavieasia_yunnanensis:0.360622):9.538448):12.73029):15.49999):4.60949,((Koelreuteria_paniculata:0.6500479,Koelreuteria_bipinnata:0.6500479):2.028382,Koelreuteria_elegans:2.67843):40.06041):9.41018,((Boniodendron_minus:1.093889,Harpullia_cupanioides:1.093889):7.313101,Dodonaea_viscosa:8.40699):43.74203):2.21442,((((Dipteronia_sinensis:11.0038,Dipteronia_dyeriana:11.0038):0.97288,(((((((Acer_stachyophyllum:2.625678,Acer_barbinerve:2.625678):2.914057,((Acer_caesium:0.4486715,Acer_paihengii:0.4486715):1.667708,Acer_triflorum:2.116379):3.423356):1.025607,(Acer_linganense:0.1110683,Acer_wardii:0.1110683):6.454274):1.468556,((((Acer_duplicatoserratum:0.6468419,Acer_pubinerve:0.6468419):5.684472,Acer_thomsonii:6.331314):0.8809238,((Acer_sinense:1.138035,(((Acer_morrisonense:0.9351422,Acer_acutum:0.9351422):0.09363152,((Acer_chingii:0.2302664,Acer_fulvescens:0.2302664):0.5556263,Acer_kwangnanense:0.7858927):0.242881):0.07796528,Acer_sycopseoides:1.106739):0.03129575):5.050145,((((Acer_oliverianum:0.1612303,Acer_tonkinense:0.1612303):0.9137633,(Acer_chienii:0.1469272,Acer_maximowiczii:0.1469272):0.9280665):3.954914,((Acer_sinopurpurascens:0.5088943,Acer_pinnatinervium:0.5088943):1.786348,(Acer_confertifolium:0.4023364,Acer_caudatifolium:0.4023364):1.892906):2.734666):0.3238653,(Acer_oligocarpum:0.1162385,Acer_cappadocicum:0.1162385):5.237535):0.8344062):1.024059):0.1532507,Acer_acuminatum:7.365489):0.6684097):1.260971,(((Acer_mandshuricum:0.4401556,(Acer_amplum:0.2003425,Acer_shihweii:0.2003425):0.2398131):2.742052,(Acer_shenkanense:1.77649,Acer_oblongum:1.77649):1.405718):5.59078,((Acer_albopurpurascens:0.1910881,Acer_tsinglingense:0.1910881):7.310572,Acer_coriaceifolium:7.50166):1.271327):0.521882):0.7305421,((((Acer_tibetense:3.063809,(Acer_poliophyllum:0.1145607,Acer_ceriferum:0.1145607):2.949248):2.763698,(((Acer_lungshengense:0.1965414,Acer_ukurunduense:0.1965414):0.4261695,Acer_yangbiense:0.6227109):1.799561,(Acer_yui:0.1621238,Acer_laxiflorum:0.1621238):2.260148):3.405235):2.511384,((((Acer_komarovii:1.172335,Acer_wangchii:1.172335):1.833363,(Acer_pubipetiolatum:0.3349906,Acer_pictum:0.3349906):2.670707):2.485499,(Acer_flabellatum:0.4363386,(Acer_lucidum:0.2767903,Acer_tenellum:0.2767903):0.1595483):5.054857):2.772967,((Acer_henryi:7.390781,((((Acer_cordatum:0.01835846,Acer_griseum:0.01835846):2.349409,Acer_laevigatum:2.367767):0.06464924,(Acer_leipoense:1.054373,(Acer_forrestii:0.40863,Acer_nikoense:0.40863):0.6457432):1.378043):4.035202,(((Acer_kweilinense:0.3985165,(Acer_laurinum:0.2970196,Acer_longipes:0.2970196):0.101497):3.131959,(Acer_caudatum:2.289967,((Acer_paxii:0.5095602,Acer_miaotaiense:0.5095602):0.8004701,(Acer_pauciflorum:0.9764769,Acer_crassum:0.9764769):0.3335534):0.979937):1.240508):2.790289,(Acer_pentaphyllum:0.4023894,(Acer_sutchuenense:0.2923259,Acer_pilosum:0.2923259):0.1100636):5.918375):0.1468533):0.9231628):0.1022418,((Acer_sino-oblongum:0.2969333,Acer_hilaense:0.2969333):5.237195,((Acer_miaoshanicum:0.2151345,Acer_fenzelianum:0.2151345):2.306575,((Acer_campbellii:1.365498,((Acer_truncatum:0.05554937,Acer_metcalfii:0.05554937):0.0897033,Acer_serrulatum:0.1452527):1.220245):0.9334261,Acer_gracilifolium:2.298924):0.2227855):3.012419):1.958894):0.7711406):0.07472823):0.4865466,(((((Acer_pectinatum:3.76099,Acer_davidii:3.76099):1.47815,Acer_tegmentosum:5.23914):1.90379,Acer_tataricum:7.14293):1.59364,(((Acer_pseudosieboldianum:0.59459,Acer_elegantulum:0.59459):1.51513,Acer_fabri:2.10972):3.76824,Acer_erianthum:5.87796):2.85861):0.03023392,(Acer_chunii:2.952795,Acer_tutcheri:2.952795):5.814009):0.05863397):1.199974):0.3676984,((Acer_yinkunii:3.863458,(Acer_sterculiaceum:3.460274,Acer_sikkimense:3.460274):0.4031835):4.123601,(((Acer_kungshanense:0.05065668,Acer_buergerianum:0.05065668):1.442805,Acer_kuomeii:1.493462):4.60359,Acer_wilsonii:6.097052):1.890007):2.406051):1.58357):29.91044,((Aesculus_chinensis:3.7254996,Aesculus_assamica:3.7255):13.70593,Handeliodendron_bodinieri:17.43143):24.45569):10.30612,Delavaya_toxocarpa:52.19324):2.1702):6.79101,Xanthoceras_sorbifolium:61.15445):25.4231):4.64881,(Biebersteinia_heterostemon:22.00633,Biebersteinia_odora:22.00633):69.22003):29.4124,(((Tapiscia_sinensis:6.540609,Tapiscia_yunnanensis:6.540609):44.91789,((Perrottetia_arisanensis:0.2848706,Perrottetia_racemosa:0.2848706):40.2556094,Dipentodon_sinicus:40.54048):10.91802):65.22076,(((((((((Colona_thorelii:3.37471,Colona_floribunda:3.37471):8.47572,((Microcos_stauntoniana:2.512395,Microcos_chungii:2.512395):4.550245,(((Grewia_oligandra:0.987501,((Grewia_biloba:0.5577167,(Grewia_lacei:0.5555799,((Grewia_latiglandulosa:0.09818529,Grewia_henryi:0.09818529):0.2890839,(Grewia_eriocarpa:0.3525419,(Grewia_cuspidatoserrata:0.1450936,Grewia_multiflora:0.1450936):0.2074483):0.03472727):0.1683108):0.002136807):0.09696436,Grewia_sessiliflora:0.6546811):0.3328199):0.03882818,((((Grewia_abutilifolia:0.737007,(Grewia_macropetala:0.3632053,(Grewia_concolor:0.005445585,Grewia_brachypoda:0.005445585):0.3577597):0.3738017):0.1221547,((Grewia_tiliifolia:0.2015472,Grewia_rhombifolia:0.2015472):0.5745127,(Grewia_piscatorum:0.5253866,Grewia_falcata:0.5253866):0.2506733):0.08310179):0.067162,(((Grewia_retusifolia:0.3233208,(Grewia_kwangtungensis:0.03511001,Microcos_paniculata:0.03511001):0.2882108):0.2786073,Grewia_permagna:0.6019281):0.2694923,(Grewia_celtidifolia:0.7763345,(Grewia_urenifolia:0.2026706,Grewia_hirsuta:0.2026706):0.5736639):0.09508599):0.05490322):0.09754013,Grewia_acuminata:1.023864):0.002465347):0.006740841,((Grewia_angustisepala:0.1499678,Grewia_yinkiangensis:0.1499678):0.3285313,Grewia_chuniana:0.4784991):0.5545709):6.02957):4.78779):16.78535,(((Corchorus_olitorius:1.183384,Corchorus_trilocularis:1.183384):3.838066,Corchorus_aestuans:5.02145):17.4646,((Triumfetta_annua:9.3528,Triumfetta_rhomboidea:9.3528):2.1596,((Triumfetta_semitriloba:1.694182,Triumfetta_pilosa:1.69418234):7.577615,(Triumfetta_grandidens:0.06913769,Triumfetta_cana:0.06913769):9.202659):2.240603):10.97365):6.14973):4.96312,Commersonia_bartramia:33.5989):1.82703,((Waltheria_indica:20.23896,Melochia_corchorifolia:20.2389591):14.50537,(((Byttneria_integrifolia:5.083705,(Byttneria_pilosa:0.2549189,Byttneria_grandifolia:0.2549189):4.828786):19.245835,Kleinhovia_hospita:24.32954):1.60669,Ambroma_augustum:25.936234):8.8081):0.6816):6.37856,(((((((Bombax_insigne:2.289740158,(Bombax_cambodiense:0.07374141,Bombax_ceiba:0.07374141):2.215999):24.7981,((((((Hibiscus_grewiifolius:0.7711123,Hibiscus_hispidissimus:0.7711123):3.153704,(Hibiscus_hamabo:2.759419,Hibiscus_leviseminus:2.759419):1.165397):0.3402598,((Abelmoschus_crinitus:1.385372,Abelmoschus_muliensis:1.385372):0.5668677,((Abelmoschus_manihot:0.22458,Abelmoschus_sagittifolius:0.22458):0.1122402,Abelmoschus_moschatus:0.3368202):1.61542):2.312836):1.204384,((((Hibiscus_aridicola:0.3543612,Hibiscus_tiliaceus:0.3543612):0.000540898,(Hibiscus_syriacus:0.2747102,Hibiscus_surattensis:0.2747102):0.08019192):1.950171,(Hibiscus_lobatus:0.6405381,(Hibiscus_austroyunnanensis:0.5403065,Hibiscus_labordei:0.5403065):0.1002316):1.664535):1.982704,(((Hibiscus_yunnanensis:1.696315,(Hibiscus_fragrans:1.039832,(Hibiscus_sinosyriacus:0.1916936,Hibiscus_taiwanensis:0.1916936):0.8481389):0.6564824):0.4420482,(Hibiscus_trionum:0.910014,Hibiscus_paramutabilis:0.910014):1.228349):1.655602,(Hibiscus_indicus:0.8236624,Hibiscus_macrophyllus:0.8236624):2.970303):0.4938123):1.181683):8.37234,(((Urena_lobata:1.997412,(Urena_repanda:0.2927886,Nayariophyton_zizyphifolium:0.2927886):1.704623):2.680418,Urena_procumbens:4.67783):6.29229,((Kydia_glabrescens:6.4307541,Decaschistia_mouretii:6.430754):1.437816,Kydia_calycina:7.86857):3.10155):2.87168):9.99723,(((Thespesia_lampas:7.06022,Thespesia_populnea:7.06022):15.61391,((Alcea_nudiflora:8.46673,((Malva_pusilla:3.7534303,Malva_verticillata:3.75343):3.87317,Althaea_officinalis:7.6266):0.84013):8.34795,((Abutilon_hirtum:8.35653,((Abutilon_theophrasti:3.086476,(Abutilon_guineense:1.951163,(Abutilon_gebauerianum:1.806619,Abutilon_paniculatum:1.806619):0.1445442):1.135313):0.04939793,((Abutilon_roseum:0.6458346,Abutilon_sinense:0.6458346):1.439719,Abutilon_indicum:2.0855539):1.050321):5.220656):2.47947,(((Sida_yunnanensis:3.413866,((Sida_cordata:1.281505,Sida_alnifolia:1.281505):0.3690039,(Sida_cordifolioides:0.2136486,(Sida_subcordata:0.02555902,Sida_rhombifolia:0.02555902):0.1880896):1.43686037):1.763357):0.008119485,(((Sida_chinensis:0.7613198,(Sida_mysorensis:0.4845736,Sida_szechuensis:0.4845736):0.2767463):1.192494,Sida_acuta:1.953814):0.9627186,Sida_javensis:2.916532):0.5054533):1.042184,(Sida_cordifolia:0.9546766,Sida_orientalis:0.9546766):3.509493):6.37183):5.97868):5.85945):1.11315,Wissadula_periplocifolia:23.78728):0.05175):3.24881):1.56572,(((((((Sterculia_cinnamomifolia:0.3291228,Sterculia_euosma:0.3291228):3.59436,(Sterculia_lanceolata:2.895283,((Sterculia_hymenocalyx:1.656805,((Sterculia_principis:0.1158174,Sterculia_tonkinensis:0.1158174):0.2153671,(Sterculia_foetida:0.1667156,Sterculia_scandens:0.1667156):0.1644689):1.32562):0.9159601,(Sterculia_ceramica:0.9390656,Sterculia_pinbienensis:0.9390656):1.633699):0.3225177):1.0282):10.57793,(((Sterculia_henryi:2.804228,(Sterculia_gengmaensis:0.8178817,Sterculia_micrantha:0.8178817):1.986347):2.371231,Sterculia_impressinervis:5.17546):5.29789,(Sterculia_brevissima:0.3439319,Sterculia_subnobilis:0.3439319):10.12942):4.028064):8.052686,(((Sterculia_villosa:3.287477,(Sterculia_hainanensis:0.3940417,(Sterculia_lanceifolia:0.03477239,Sterculia_subracemosa:0.03477239):0.3592693):2.893436):10.14816,((Sterculia_pexa:1.080421,Sterculia_kingtungensis:1.080421):1.716806,(Sterculia_guangxiensis:0.4168982,(Sterculia_simaoensis:0.3699943,Sterculia_monosperma:0.3699943):0.04690396):2.380329):10.63841):0.2982284,Sterculia_yuanjiangensis:13.73387):8.820231):1.63879,(Heritiera_littoralis:15.32653,(Heritiera_angustata:1.843453,Heritiera_parvifolia:1.843453):13.48307):8.866365):1.12975,((((Firmiana_hainanensis:1.780247,Firmiana_colorata:1.780247):0.2680231,Firmiana_pulcherrima:2.04827):1.574385,Firmiana_kwangsiensis:3.622655):10.14241,((Firmiana_danxiaensis:2.24482,Firmiana_major:2.24482):10.29261,Firmiana_simplex:12.53743):1.227636):11.55758):0.2584,Pterygota_alata:25.58104):3.07252):0.39303,(Berrya_cordifolia:2.834705,Diplodiscus_trichospermus:2.834705):26.211885):0.06458,(Craigia_yunnanensis:7.80036,(((((Tilia_henryana:1.8354,(Tilia_callidonta:1.025365,((Tilia_kueichouensis:0.2545755,Tilia_mongolica:0.2545755):0.7293217,(Tilia_likiangensis:0.08229144,Tilia_amurensis:0.08229144):0.9016058):0.04146806):0.8100351):1.03009,(((Tilia_nobilis:0.6635978,(Tilia_mandshurica:0.1498524,Tilia_tuan:0.1498524):0.5137454):0.2652387,((Tilia_chinensis:0.01903997,Tilia_membranacea:0.01903997):0.01707532,Tilia_jiaodongensis:0.03611529):0.8927212):0.810638,Tilia_taishanensis:1.739475):1.126016):1.360178,((Tilia_japonica:2.353866,(Tilia_paucicostata:0.480839,(Tilia_miqueliana:0.116408,Tilia_endochrysea:0.116408):0.3644309):1.873027):1.13783,Tilia_chingiana:3.491696):0.733972):0.810963,Tilia_oliveri:5.036631):0.80377991,Craigia_kwangsiensis:5.840411):1.959949):21.31081):0.60487,((((Helicteres_prostrata:1.456928,Helicteres_angustifolia:1.456928):8.175582,((Helicteres_glabriuscula:2.176355,Helicteres_elongata:2.176355):2.308166,(Helicteres_viscida:1.602598,(Helicteres_plebeja:1.188789,(Helicteres_lanceolata:0.09625302,Helicteres_hirsuta:0.09625302):1.092536):0.4138099):2.881922):5.14799):1.58239,(Helicteres_isora:0.07157285,Helicteres_obtusa:0.07157285):11.14332715):10.26153,((((((Reevesia_lofouensis:0.3942705,Reevesia_tomentosa:0.3942705):0.1302177,(Reevesia_botingensis:0.5050788,Reevesia_lancifolia:0.5050788):0.01940946):0.06734718,(Reevesia_lumlingensis:0.4382634,Reevesia_rubronervia:0.4382634):0.1535721):0.2199368,Reevesia_rotundifolia:0.8117722):0.4403454,(Reevesia_pycnantha:0.5145669,Reevesia_thyrsoidea:0.5145669):0.7375507):0.8842524,(((Reevesia_orbicularifolia:0.1067426,Reevesia_formosana:0.1067426):0.4738151,Reevesia_pubescens:0.5805577):1.446956,(Reevesia_glaucophylla:0.7514604,(Reevesia_shangszeensis:0.3383828,Reevesia_longipetiolata:0.3383828):0.4130776):1.276053):0.1088563):19.34006):8.23961):1.85674,((Pterospermum_niveum:17.43734,(((Pterospermum_truncatolobatum:2.392456,Pterospermum_proteus:2.392456):0.2803902,((Pterospermum_acerifolium:2.000069,(Pterospermum_lanceifolium:1.415954,Pterospermum_kingtungense:1.415954):0.5841145):0.3663,Pterospermum_yunnanense:2.366369):0.3064777):2.588284,(Pterospermum_menglunense:2.227214,Pterospermum_heterophyllum:2.227214):3.033916):12.17621):8.16032,((Corchoropsis_crenata:16.22841,(((Eriolaena_glabrescens:0.8475095,Eriolaena_candollei:0.8475095):1.453432,(Eriolaena_kwangsiensis:0.5011726,Eriolaena_spectabilis:0.5011726):1.799769):2.867171,Eriolaena_quinquelocularis:5.168112):11.0603):6.67411,(Excentrodendron_tonkinense:11.52805,((Excentrodendron_obconicum:0.3299408,Burretiodendron_kydiifolium:0.3299408):5.832414,Burretiodendron_esquirolii:6.162355):5.365695):11.37447):2.69514):5.97512):10.23171):53.45797,((((Diarthron_altaicum:2.188651,((Diarthron_linifolium:0.693994,Diarthron_vesiculosum:0.693994):0.2771623,Diarthron_tianschanicum:0.9711563):1.217495):39.67514,(((Wikstroemia_micrantha:6.777484,(((Wikstroemia_fargesii:0.4580581,Wikstroemia_capitata:0.4580581):1.578071,((Wikstroemia_trichotoma:0.9674286,Wikstroemia_chamaedaphne:0.9674286):0.435571,Wikstroemia_fuminensis:1.403):0.6331295):1.44577,Wikstroemia_ligustrina:3.481899):3.295584):0.07177614,(((((((Wikstroemia_delavayi:2.300325,(Wikstroemia_dolichantha:2.021292,Wikstroemia_indica:2.021292):0.2790333):1.25016,(Wikstroemia_capitatoracemosa:0.4819414,Wikstroemia_haoi:0.4819414):3.068544):0.4157881,Wikstroemia_lichiangensis:3.966274):1.448419,(((((Wikstroemia_pachyrachis:1.645892,Wikstroemia_stenophylla:1.645892):0.3065938,(Wikstroemia_linoides:0.2158488,Wikstroemia_taiwanensis:0.2158488):1.736637):0.485825,Wikstroemia_pampaninii:2.438311):1.400383,(((Wikstroemia_liangii:2.981087,Wikstroemia_longipaniculata:2.981087):0.02528149,(Wikstroemia_linearifolia:0.1833462,Wikstroemia_anhuiensis:0.1833462):2.823023):0.4324247,((Wikstroemia_mononectaria:0.0876332,Wikstroemia_gracilis:0.0876332):2.65639,(Wikstroemia_huidongensis:2.344864,Wikstroemia_scytophylla:2.344864):0.3991595):0.6947706):0.3999006):1.139927,(Wikstroemia_angustifolia:0.3685601,Wikstroemia_nutans:0.3685601):4.610061):0.4360716):1.102479,((Wikstroemia_pilosa:2.871059,((Wikstroemia_retusa:0.6644241,Wikstroemia_lungtzeensis:0.6644241):0.3532694,(Wikstroemia_subcyclolepidota:0.7178788,Wikstroemia_chui:0.7178788):0.2998147):1.853365):0.308546,Wikstroemia_reginaldi-farreri:3.179605):3.337567):0.04328283,(((Wikstroemia_glabra:0.9773801,Wikstroemia_baimashanensis:0.9773801):4.093634,((Wikstroemia_lanceolata:2.173415,(Wikstroemia_monnula:0.3334596,Wikstroemia_sinoparviflora:0.3334596):1.839956):0.0871005,(Wikstroemia_leptophylla:0.7460134,Wikstroemia_techinensis:0.7460134):1.514502):2.810498):0.1900561,(Stellera_chamaejasme:4.56708,Wikstroemia_canescens:4.56708):0.6939901):1.299384):0.08762545,((Wikstroemia_paxiana:0.09101926,Wikstroemia_lamatsoensis:0.09101926):3.119656,((Wikstroemia_alternifolia:0.1440544,Wikstroemia_cochlearifolia:0.1440544):2.18333,Wikstroemia_hainanensis:2.327384):0.8832911):3.437404):0.2011804):22.33383,((((Daphne_nana:1.033006,(Daphne_angustiloba:0.1117787,Daphne_morrisonensis:0.1117787):0.9212269):9.096558,(Daphne_limprichtii:8.511737,(((Daphne_erosiloba:0.814878,Daphne_purpurascens:0.814878):3.765071,Daphne_macrantha:4.579949):1.338285,((Daphne_penicillata:0.6310367,(Daphne_brevituba:0.3950283,(Daphne_jinzhaiensis:0.2009143,(Daphne_rhynchocarpa:0.08213268,Daphne_depauperata:0.08213268):0.1187816):0.194114):0.2360084):1.817649,(Daphne_championii:2.322681,Daphne_jinyunensis:2.322681):0.126004):3.469549):2.593503):1.617826):3.858313,((((((Daphne_gracilis:0.6569599,Daphne_esquirolii:0.6569599):0.6828927,(Daphne_myrtilloides:0.4010661,Daphne_rosmarinifolia:0.4010661):0.9387865):4.627799,Daphne_papyracea:5.967652):2.862236,((Daphne_feddei:2.177624,Daphne_holosericea:2.177624):1.453117,(Daphne_modesta:1.783827,(Daphne_leishanensis:0.4632753,Daphne_altaica:0.4632753):1.320552):1.846913):5.199148):2.23784,(Daphne_tangutica:10.45479,(((((Daphne_giraldii:0.4533235,Daphne_wangiana:0.4533235):1.035568,(Daphne_gemmata:0.899828,Daphne_chingshuishaniana:0.899828):0.5890631):2.264889,((Daphne_grueningiana:0.4767343,Daphne_longituba:0.4767343):2.228525,Daphne_aurantiaca:2.705259):1.048521):1.199137,(((Daphne_acutiloba:0.9195267,Daphne_pseudomezereum:0.9195267):0.9402989,(Daphne_tenuiflora:0.3561079,Daphne_xichouensis:0.3561079):1.503718):1.33999,(Daphne_axillaris:0.5244567,Daphne_pachyphylla:0.5244567):2.675359):1.753101):0.456814,(Daphne_hekouensis:2.666927,((Daphne_kiusiana:0.4683433,Daphne_laciniata:0.4683433):1.062275,((((Daphne_pedunculata:0.08964091,(Daphne_arisanensis:0.01326042,Daphne_retusa:0.01326042):0.07638049):0.4446384,Daphne_tripartita:0.5342793):0.363056,Daphne_emeiensis:0.8973353):0.4445564,(Daphne_yunnanensis:0.9580487,Daphne_genkwa:0.9580487):0.3838431):0.188727):1.136308):2.742804):5.045055):0.6129418):2.24576,Daphne_longilobata:13.31349):0.6743877):1.387144,(Daphne_bholua:12.3697,Thymelaea_passerina:12.3697):3.00532):13.80807):12.6807):0.07651,((Eriosolena_composita:17.35906,Rhamnoneuron_balansae:17.35906):11.90473,((Edgeworthia_gardneri:3.171528,(Edgeworthia_chrysantha:0.7727382,Edgeworthia_eriosolenoides:0.7727382):2.39879):0.1350889,Edgeworthia_albiflora:3.306617):25.95717):12.67651):9.79865,(Aquilaria_sinensis:7.86188,Aquilaria_yunnanensis:7.86188):43.87707):43.52351):3.72489,((Helianthemum_songaricum:57.034548,((Parashorea_chinensis:15.456446,Shorea_assamica:15.45645):6.32704,Dipterocarpus_retusus:21.78349):35.25106):7.87282,((Vatica_mangachapoi:23.59571,(Hopea_chinensis:21.31125,Hopea_hainanensis:21.31125):2.284457):6.038052,(Hopea_reticulata:0.8698062,Vatica_guangxiensis:0.8698062):28.76395):35.27361):34.07998):14.55082,((((((((((((((((Platycraspedum_wuchengyii:1.228134,Taphrospermum_tibeticum:1.228134):3.608821,Taphrospermum_verticillatum:4.836955):12.87951,((Taphrospermum_altaicum:1.057493,Platycraspedum_tibeticum:1.057493):4.800169,(Taphrospermum_fontanum:0.3612139,Taphrospermum_himalaicum:0.3612139):5.496448):11.8588):8.43979,Aphragmus_oxycarpus:26.15625):1.99668,Litwinowia_tenuissima:28.15293):0.06168,Megadenia_pygmaea:28.21461):0.71566,((((((Synstemon_petrovii:7.4499,Pycnoplinthus_uniflora:7.4499):3.46703,Cryptospora_falcata:10.91693):3.22864,Pseudoarabidopsis_toxophylla:14.14557):2.11578,(Microstigma_brachycarpum:9.37714,((Oreoloma_violaceum:2.3019175,Oreoloma_matthioloides:2.301917):1.530934,Oreoloma_eglandulosum:3.832851):5.544289):6.88421):7.04984,Spirorhynchus_sabulosus:23.31119):0.11503,Eurycarpus_marinellii:23.42622):5.50405):0.04751,Berteroella_maximowiczii:28.97778):0.2498536,((((Solms-laubachia_lanata:1.446669,Solms-laubachia_eurycarpa:1.446669):0.2941617,Solms-laubachia_minor:1.74083):2.6263,Solms-laubachia_xerophyta:4.36713):6.82784,(Solms-laubachia_platycarpa:0.2008676,Solms-laubachia_gamosepala:0.2008676):10.9941):18.0326672):2.80749,(Solms-laubachia_linearifolia:11.19497,(Solms-laubachia_retropilosa:7.643336,Solms-laubachia_pulcherrima:7.643336):3.551634):20.84015):1.549666,(((((Megacarpaea_megalocarpa:1.879999,Alyssum_desertorum:1.879999):2.529164,((Alyssum_tenuifolium:1.15652,Alyssum_canescens:1.15652):1.352252,(Alyssum_dasycarpum:0.8005909,Alyssum_lenense:0.8005909):1.708181):1.900391):6.566425,(Alyssum_obovatum:2.04497,Alyssum_tortuosum:2.04497):8.930618):19.72143,(((Stevenia_cheiranthoides:5.44674,Alyssum_simplex:5.44674):17.32448,(((Lepidium_densiflorum:7.837365,(((Lepidium_ruderale:0.4015153,Lepidium_draba:0.4015153):0.1335069,(Lepidium_latifolium:0.3384816,Lepidium_sativum:0.3384816):0.1965407):7.035705,(((Lepidium_virginicum:2.184184,(Lepidium_apetalum:0.69574,((Lepidium_perfoliatum:0.3392782,Lepidium_brachyotum:0.3392782):0.09127759,(Lepidium_chalepense:0.3816719,Lepidium_capitatum:0.3816719):0.04888386):0.2651843):1.488444):0.1556616,Lepidium_cartilagineum:2.339846):4.375178,(Lepidium_campestre:0.08212458,Lepidium_obtusum:0.08212458):6.632899):0.8557037):0.2666372):0.9129667,(Lepidium_alashanicum:3.073679,(Lepidium_didymum:2.041209,Lepidium_ferganense:2.041209):1.03247):5.676653):6.640259,(Lepidium_cordatum:9.530337,Lepidium_cuneiforme:9.530337):5.860253):7.38063):2.96922,(((((((((((Cardamine_hydrocotyloides:2.873555,(Cardamine_stenoloba:1.305885,Cardamine_franchetiana:1.305885):1.56767):0.04973401,((Cardamine_calcicola:0.1056929,Cardamine_fargesiana:0.1056929):0.9667006,Cardamine_prorepens:1.072393):1.850896):5.140124,(((Cardamine_lyrata:1.378102,Cardamine_granulifera:1.378102):0.985653,(Cardamine_cheotaiyienii:0.1529014,Cardamine_yunnanensis:0.1529014):2.210853):1.259811,Cardamine_scutata:3.623565):4.439848):2.983239,(Cardamine_multiflora:0.3325353,Cardamine_leucantha:0.3325353):10.71412):0.1413055,((Cardamine_delavayi:0.801961,((((Cardamine_paucifolia:0.2832698,Cardamine_purpurascens:0.2832698):0.09093438,Cardamine_loxostemonoides:0.3742042):0.1193094,(Cardamine_multijuga:0.2841923,Cardamine_hygrophila:0.2841923):0.2093213):0.1261152,(Cardamine_tangutorum:0.5370476,(Cardamine_engleriana:0.3018785,Cardamine_hupingshanensis:0.3018785):0.2351691):0.08258123):0.1823322):9.843898,Cardamine_trifoliolata:10.64586):0.5420992):1.327001,((((Cardamine_changbaiana:0.297462,Cardamine_parviflora:0.297462):4.716798,Cardamine_komarovii:5.01426):3.603469,Cardamine_impatiens:8.617729):2.936692,(((Cardamine_simplex:1.256501,Cardamine_violacea:1.256501):1.772008,(Cardamine_rockii:1.254287,(Cardamine_pulchella:0.6745764,Cardamine_caroides:0.6745764):0.579711):1.774222):8.356047,Cardamine_microzyga:11.38456):0.1698645):0.9605379):0.6158248,(Cardamine_macrophylla:12.50213,((Cardamine_pratensis:4.3649,Cardamine_flexuosa:4.3649):5.73029,Cardamine_hirsuta:10.09519):2.40694):0.6286536):0.8237064,(((Cardamine_fragariifolia:2.159306,((Cardamine_bodinieri:0.6723924,Cardamine_gracilis:0.6723924):0.2593978,Cardamine_scaposa:0.9317902):1.227516):2.074149,Cardamine_trifida:4.233455):2.363418,(((Cardamine_anhuiensis:0.8993856,Cardamine_repens:0.8993856):0.2102631,Cardamine_tianqingiae:1.109649):4.318994,(Cardamine_griffithii:5.096803,Cardamine_circaeoides:5.096803):0.3318394):1.168231):7.357617):4.13485,(((Barbarea_intermedia:1.012022,(Barbarea_vulgaris:0.4825148,Barbarea_taiwaniana:0.4825148):0.5295073):0.9169479,Barbarea_orthoceras:1.92897):8.21407,(((Rorippa_benghalensis:0.2607211,Rorippa_indica:0.2607211):0.595914,((Rorippa_palustris:0.1164604,Rorippa_dubia:0.1164604):0.5925617,Rorippa_elata:0.7090221):0.147613):1.238905,((Rorippa_cantoniensis:0.7524746,(Rorippa_globosa:0.613373,Rorippa_sylvestris:0.613373):0.1391016):0.163981,Rorippa_barbareifolia:0.9164556):1.179085):8.0475):7.9463):6.4545,(((((Erysimum_handel-mazzettii:2.258293,(((Erysimum_flavum:0.6062188,Erysimum_amurense:0.6062188):1.055361,(Erysimum_deflexum:0.1804883,(Erysimum_funiculosum:0.08049769,Erysimum_roseum:0.08049769):0.09999061):1.481091):0.1459379,(Erysimum_benthamii:1.030423,(Erysimum_hieraciifolium:0.7261071,Erysimum_schlagintweitianum:0.7261071):0.3043161):0.7770943):0.4507758):0.9498256,(Erysimum_siliculosum:0.345565,Erysimum_forrestii:0.345565):2.862554):2.666121,((Erysimum_macilentum:2.2980717,Erysimum_canescens:2.298071):1.998506,((Erysimum_sisymbrioides:0.09191755,Erysimum_wardii:0.09191755):0.4015332,Erysimum_cheiranthoides:0.4934508):3.803126):1.577663):8.75493,(((((Camelina_microcarpa:0.60759,Camelina_sativa:0.60759):10.1782,Neslia_paniculata:10.78579):2.99824,(Arabidopsis_thaliana:10.68323,(Arabidopsis_lyrata:2.929631,Arabidopsis_halleri:2.929631):7.753599):3.1008):0.16943,Turritis_glabra:13.95346):0.43178,Olimarabidopsis_pumila:14.38524):0.24393):2.88648,(((Crucihimalaya_lasiocarpa:1.549111,Crucihimalaya_wallichii:1.549111):0.02885841,(Crucihimalaya_mollissima:0.383808,Crucihimalaya_stricta:0.383808):1.194161):1.373241,(Crucihimalaya_himalaica:1.910337,Crucihimalaya_axillaris:1.910337):1.040873):14.56444):7.02819):0.74626,(((Descurainia_sophia:16.7304926,Hornungia_procumbens:16.7304946):5.895,((Yinshania_hui:2.21735,(((Yinshania_paradoxa:0.5031414,Yinshania_henryi:0.5031414):0.1811202,(Yinshania_rivulorum:0.1461778,Yinshania_hunanensis:0.1461778):0.5380838):1.386015,(Yinshania_furcatopilosa:1.39799,Yinshania_fumarioides:1.39799):0.6722872):0.147073):3.436649,((Yinshania_zayuensis:2.276636,(Yinshania_sinuata:0.4241402,(Yinshania_acutangula:0.3162677,Yinshania_rupicola:0.3162677):0.1078725):1.852495):0.3373556,Yinshania_lichuanensis:2.6139908):3.040008):16.97149):0.09745,(((((Smelowskia_tibetica:0.118979955,Hedinia_tibetica:0.11898):0.127526,Smelowskia_calycina:0.246506):6.133014,Smelowskia_alba:6.37952):5.692779,Sophiopsis_sisymbrioides:12.0723):1.756471,Sophiopsis_annua:13.82877):8.89417):2.56716):0.45034):4.956575):1.969695,(((((((Diptychocarpus_strictus:0.2247738,Parrya_pinnatifida:0.2247738):11.34951,Parrya_lancifolia:11.57428):2.984639,(Parrya_nudicaulis:0.7180298,Parrya_beketovii:0.7180298):13.84089):5.21028,(((Chorispora_bungeana:2.873747,Chorispora_greigii:2.873747):0.3276278,Chorispora_songarica:3.201375):9.569413,((Chorispora_tenella:1.627601,Chorispora_tashkorganica:1.627601):10.01616,(Chorispora_sibirica:7.051897,Chorispora_macropoda:7.051897):4.591863):1.127028):6.998412):8.97935,((((Dontostemon_crassifolius:1.79365,(Dontostemon_tibeticus:0.5199944,Dontostemon_elegans:0.5199944):1.273656):1.334058,(Dontostemon_perennis:1.033102,Dontostemon_glandulosus:1.033102):2.094606):1.59952,(Dontostemon_pinnatifidus:1.123255,((Dontostemon_dentatus:0.3607968,(Dontostemon_integrifolius:0.3377464,Dontostemon_hispidus:0.3377464):0.02305043):0.3288189,Dontostemon_micranthus:0.6896157):0.4336394):3.603973):7.341372,(Dontostemon_senilis:11.97927,Clausia_trichosepala:11.97927):0.08933):16.67995):1.2907,((((((Sisymbriopsis_yechengica:0.9980552,Sisymbriopsis_shuanghuica:0.9980552):10.68031,Tetracme_quadricornis:11.67837):3.74794,((Sisymbriopsis_pamirica:0.1880054,Tetracme_recurvata:0.1880054):15.0446,((((Dilophia_salsa:5.562752,Dilophia_ebracteata:5.562752):6.392958,((((Braya_humilis:0.02142493,Braya_rosea:0.02142493):1.522122,Braya_forrestii:1.5435466):0.5649829,Braya_scharnhorstii:2.10853):9.76603,((Christolea_niyaensis:4.00415,Christolea_crassifolia:4.00415):0.93634,(((Phaeonychium_villosum:0.5778417,Phaeonychium_jafrii:0.5778417):2.226053,Phaeonychium_kashgaricum:2.803894):1.255402,Phaeonychium_parryoides:4.059296):0.8811938):6.93407):0.08115):1.95875,Leptaleum_filifolium:13.91446):0.60001,(((((((Desideria_prolifera:0.9010392,Desideria_baiogoinensis:0.9010392):4.991149,Desideria_flabellata:5.892188):0.6018443,Desideria_pumila:6.494032):3.653986,Desideria_stewartii:10.14802):0.1712722,((Euclidium_syriacum:9.0151,Desideria_linearis:9.0151):1.285366,(Sisymbriopsis_mollipila:10.20719,Desideria_himalayensis:10.20719):0.09327602):0.01882398):1.71332,Lachnoloma_lehmannii:12.03261):0.56344,((Neotorularia_korolkowii:5.161348,(Malcolmia_scorpioides:4.091649,Malcolmia_hispida:4.091649):1.069699):6.128522,(Malcolmia_africana:1.23891,Malcolmia_karelinii:1.23891):10.05096):1.30618):1.91842):0.7181393):0.1937007):2.47088,((Neotorularia_torulosa:0.5254406,(Neotorularia_brevipes:0.5076477,Neotorularia_qingshuiheense:0.5076477):0.0177929):1.050409,Neotorularia_brachycarpa:1.57585):16.32134):5.2595,(Leiospora_pamirica:8.05759,(Leiospora_exscapa:7.476683,Leiospora_eriocalyx:7.476683):0.5809068):15.0991):2.86415,(((Hesperis_sibirica:0.648865,Sterigmostemum_caspicum:0.648865):21.88221,((Cithareloma_vernum:19.62958,Tauscheria_lasiocarpa:19.62958):1.64532,(Bunias_orientalis:0.2827322,Bunias_cochlearioides:0.2827322):20.99217):1.25618):1.55612,Matthiola_chorassanica:24.087198):1.93364):4.01841):2.5835,((Pugionium_dolabratum:0.74119,Pugionium_cornutum:0.74119):31.03758,((((Baimashania_pulvinata:16.93097,Baimashania_wangii:16.93097):3.370872,(((Arabis_stelleri:8.593457,(((Arabis_paniculata:1.694275,Arabis_axilliflora:1.694275):0.4907007,(((Arabis_fruticulosa:0.1182704,Arabis_pendula:0.1182704):0.4855547,Arabis_flagellosa:0.6038252):0.1847495,Arabis_pterosperma:0.7885747):1.396401):2.923437,Arabis_alaschanica:5.108413):3.485044):1.096278,((Arabis_bijuga:2.97739091,Arabis_tibetica:2.977391):6.520172,(Arabis_auriculata:4.512126,Arabis_amplexicaulis:4.512126):4.985437):0.1921717):9.598665,((Arabis_serrata:0.12939,Arabis_hirsuta:0.12939):17.56404,((Draba_nemorosa:5.06727,Draba_lanceolata:5.06727):0.06264,((((((Draba_ladyginii:1.092959,(Draba_calcicola:0.9246409,(((Draba_lichiangensis:0.001874103,Draba_oreades:0.001874103):0.264777,Draba_zangbeiensis:0.2666511):0.2091224,Draba_elata:0.4757736):0.4488673):0.1683181):0.7740997,(Draba_cachemirica:0.2303992,Draba_sikkimensis:0.2303992):1.63666):1.593824,Draba_nylamensis:3.460883):0.7864297,(((((((Draba_senilis:0.07229616,Draba_huetii:0.07229616):0.2238189,Draba_draboides:0.2961151):2.024588,(Draba_involucrata:1.953635,Draba_mongolica:1.953635):0.367068):0.9475431,Draba_winterbottomii:3.268247):0.3800726,(((Draba_remotiflora:0.2408668,Draba_bartholomewii:0.2408668):0.2915926,Draba_tibetica:0.5324595):1.482901,((Draba_ussuriensis:0.8307228,(Draba_serpens:0.7776711,Draba_turczaninowii:0.7776711):0.05305175):0.4018124,Draba_yueii:1.232535):0.7828251):1.632959):0.2593047,(Draba_stenocarpa:1.66775,Draba_sekiyana:1.66775):2.23987435):0.1398312,((Draba_matangensis:2.848528,(Draba_surculosa:0.9145473,(Draba_subamplexicaulis:0.07075089,Draba_ellipsoidea:0.07075089):0.8437964):1.933981):0.4618127,((Draba_polyphylla:0.7275039,Draba_lasiophylla:0.7275039):2.562455,(((Draba_yunnanensis:0.3864773,(Draba_parviflora:0.01589451,Draba_sibirica:0.01589451):0.3705828):0.272085,(Draba_gracillima:0.2576447,Draba_alajica:0.2576447):0.4009175):0.1345634,Draba_eriopoda:0.7931257):2.496834):0.02038171):0.7371139):0.1998579):0.3797876,((Draba_oreodoxa:0.2984172,Draba_amplexicaulis:0.2984172):2.316514,(Draba_altaica:1.19825,(Draba_melanopus:0.3565644,Draba_jucunda:0.3565644):0.8416861):1.416681):2.012169):0.4735844,(Draba_setosa:2.383275,((Draba_handelii:0.2364463,(Draba_korshinskyi:0.1412387,Draba_linearifolia:0.1412387):0.09520766):0.3631121,Draba_glomerata:0.5995584):1.783717):2.71741):0.02922505):12.56352):1.59497):1.01344):9.17171,(((Goldbachia_pendula:2.062377,Goldbachia_laevigata:2.062377):25.73233,((((Orychophragmus_limprichtianus:6.067543,Orychophragmus_violaceus:6.067543):13.40384,(Crambe_kotschyana:15.601607,((Brassica_elongata:12.52273422,Eruca_vesicaria:12.52273):2.73986,(Sinapis_arvensis:10.66668,Sinapis_alba:10.66668):4.59591):0.33902):3.86977):0.37476,(Sisymbrium_brassiciforme:6.75724,((((Sisymbrium_orientale:0.3854192,Sisymbrium_yunnanense:0.3854192):0.1257916,Sisymbrium_irio:0.5112108):2.145868,Sisymbrium_loeselii:2.657078):0.6711737,(Sisymbrium_altissimum:1.387363,(Sisymbrium_polymorphum:1.089644,(Sisymbrium_heteromallum:0.9211962,(Sisymbrium_luteum:0.1711205,Sisymbrium_officinale:0.1711205):0.7500758):0.1684475):0.2977188):1.94089):3.428988):13.0889):3.35736,((Conringia_planisiliqua:11.78548,Pachypterygium_multicaule:11.78548):0.09553,(((Isatis_violascens:1.685364,Isatis_minima:1.685364):0.5565894,Isatis_tinctoria:2.241953):4.582514,Isatis_costata:6.824467):5.056543):11.32249):4.59121):1.04714,((((Thlaspi_yunnanense:0.1243107,Thlaspi_flagelliferum:0.1243107):0.8194334,Thlaspi_arvense:0.94374401):22.96087,(Thlaspi_andersonii:0.5981415,Thlaspi_cochleariforme:0.5981415):23.30647):3.79222,(((Eutrema_himalaicum:4.684728,Eutrema_integrifolium:4.684728):5.892149,(((Eutrema_heterophyllum:1.444997,Eutrema_deltoideum:1.444997):2.479078,(Eutrema_bouffordii:0.811269,Eutrema_tenue:0.8112691):3.112805):5.107445,Eutrema_yunnanense:9.03152):1.545357):0.838853,((Pegaeophyton_minutum:2.403723,Thellungiella_salsuginea:2.403723):8.740267,(Pegaeophyton_scapiflorum:4.056667,Thellungiella_halophila:4.0566669):7.087323):0.27174):16.2811):1.14502):0.6317):2.13014,((((Lignariella_ohbana:20.702784,((Cardaria_pubescens:0.352751,Lignariella_hobsonii:0.352751):7.1074477,Cardaria_draba:7.460199):13.24258):9.31338,((Berteroa_incana:6.35764,Galitzkya_potaninii:6.35764):18.92169,Alyssum_linifolium:25.27933):4.73683):0.98028,Microthlaspi_perfoliatum:30.99644):0.31725,Megacarpaea_delavayi:31.31369):0.29):0.17508):0.84398):0.04396):0.91808):13.49484,(Gynandropsis_gynandra:31.67072,Arivela_viscosa:31.67072):15.40891):3.29811,((((Crateva_religiosa:1.012198,Crateva_unilocularis:1.012198):0.686353,Crateva_magna:1.698551):0.5829843,(Crateva_formosensis:0.8201148,Crateva_trifoliata:0.8201148):1.46142):31.68546,((Capparis_spinosa:17.2948367,(((Capparis_formosana:1.032303,Capparis_lanceolaris:1.032303):0.5490849,Capparis_dasyphylla:1.581388):4.864562,((Capparis_versicolor:1.327657,Capparis_tenera:1.327657):2.068633,Capparis_chingiana:3.39629):3.04966):10.84889):9.278433,(((((Capparis_pubiflora:3.754044,Capparis_urophylla:3.754044):6.204443,(Capparis_bodinieri:3.08403,(Capparis_fengii:2.514998,(Capparis_yunnanensis:1.819574,Capparis_fohaiensis:1.819574):0.6954241):0.5690318):6.874457):2.171484,(Capparis_assamica:6.676132,((((Capparis_cantoniensis:0.1673764,Capparis_himalayensis:0.1673764):1.090906,Capparis_khuamak:1.258283):0.280088,Capparis_sepiaria:1.538371):2.484564,(Capparis_sikkimensis:2.667059,(Capparis_subsessilis:1.061241,(((Capparis_masaikai:0.2979747,Capparis_zeylanica:0.2979747):0.4370569,Capparis_henryi:0.7350316):0.2231157,((Capparis_membranifolia:0.307916,Capparis_acutifolia:0.307916):0.2974934,Capparis_wui:0.6054094):0.3527379):0.1030942):1.605818):1.355875):2.653197):5.453839):6.848075,Capparis_multiflora:18.97805):1.294111,(((Capparis_pubifolia:3.786858,(Capparis_viburnifolia:2.840991,(Capparis_floribunda:0.004660056,Capparis_micracantha:0.004660056):2.836331):0.9458673):2.795469,Capparis_hainanensis:6.582327):1.720153,(Capparis_trichocarpa:0.1142488,Capparis_sabiifolia:0.1142488):8.188232):11.96968):6.301113):7.39373):16.41074):18.16984,((Oligomeris_linifolia:42.81508,(Stixis_suaveolens:11.07318,Stixis_scandens:11.07318):31.7419):10.79255,Borthwickia_trifoliata:53.60763):14.93995):9.91639,Azima_sarmentosa:78.46397):15.98113,Bretschneidera_sinensis:94.4451):19.09307):3.14109):3.9595):5.82232):1.34374,((((((Astronia_ferruginea:29.563077,((((((Melastoma_dodecandrum:0.9678942,Melastoma_sanguineum:0.9678942):1.752656,((Melastoma_malabathricum:0.237094,Melastoma_intermedium:0.237094):0.06449733,Melastoma_imbricatum:0.3015913):2.418959):3.52788,Osbeckia_chinensis:6.24843):3.5808,Osbeckia_nepalensis:9.82923):1.84858,(Osbeckia_capitata:3.555621,(Osbeckia_stellata:1.084481,Osbeckia_nutans:1.084481):2.471141):8.122189):13.42406,(Diplectria_barbata:21.41175608,((((Plagiopetalum_tenuicaule:9.110595,(((Phyllagathis_hainanensis:0.2643903,Phyllagathis_ternata:0.2643903):7.162611,((Phyllagathis_erecta:2.201694,(Phyllagathis_melastomatoides:2.137598,Phyllagathis_latisepala:2.137598):0.06409578):0.1165647,(Phyllagathis_setotheca:0.2594902,(Phyllagathis_fengii:0.2355933,(Phyllagathis_elattandra:0.07150796,Phyllagathis_deltoidea:0.07150796):0.1640853):0.0238969):2.058769):5.108743):1.465148,((Phyllagathis_cavaleriei:5.006121,(Phyllagathis_scorpiothyrsoides:2.288515,(Phyllagathis_asarifolia:1.409017,(Phyllagathis_plagiopetala:0.3147685,Phyllagathis_longearistata:0.3147685):1.094249):0.879498):2.717606):2.935853,(((Phyllagathis_oligotricha:1.420836,((Phyllagathis_velutina:0.2361514,Phyllagathis_ovalifolia:0.2361514):0.1705171,Phyllagathis_stenophylla:0.4066685):1.0141672):3.295416,((Phyllagathis_cymigera:0.7884121,Phyllagathis_hispidissima:0.7884121):1.423602,(Phyllagathis_tetrandra:1.220835,(Phyllagathis_gracilis:1.148206,Phyllagathis_tentaculifera:1.148206):0.07262923):0.9911793):2.504238):0.2125157,((Medinilla_formosana:2.72576,(((Medinilla_arboricola:1.639614,(Medinilla_hayatana:0.8176775,Medinilla_rubicunda:0.8176775):0.8219366):0.22013326,Medinilla_himalayana:1.859747):0.6651063,(((Medinilla_assamica:0.2039745,Medinilla_petelotii:0.2039745):1.347588,(Medinilla_nana:0.2359739,Medinilla_fengii:0.2359739):1.315589):0.9395038,(Medinilla_septentrionalis:0.0849379,Medinilla_lanceata:0.0849379):2.406128):0.03378745):0.2009063):0.6610128,Phyllagathis_longiradiosa:3.386773):1.541995):3.013207):0.950176):0.2184448):2.877515,Plagiopetalum_esquirolii:11.98811):0.09463,((((Barthea_barthei:2.70751,Allomorphia_urophylla:2.70751):4.04826,(((Fordiophyton_repens:0.8655822,(Fordiophyton_breviscapum:0.5619764,(Bredia_fordii:0.3074655,(Bredia_quadrangularis:0.1366353,Bredia_esquirolii:0.1366353):0.1708303):0.2545109):0.3036059):0.9209278,(((Bredia_yunnanensis:0.1027089,Fordiophyton_peperomiifolium:0.1027089):0.9212471,(Bredia_hirsuta:0.8475149,((Bredia_sessilifolia:0.3013552,(Fordiophyton_brevicaule:0.1917694,Fordiophyton_longipes:0.1917694):0.1095858):0.3384115,((Fordiophyton_degeneratum:0.3319259,Fordiophyton_strictum:0.3319259):0.09497466,Bredia_oldhamii:0.4269006):0.2128661):0.2077482):0.176441):0.3588115,((Bredia_microphylla:0.8433579,Bredia_biglandularis:0.8433579):0.06644383,((Bredia_sinensis:0.7294981,(Bredia_longiloba:0.5534001,Fordiophyton_cordifolium:0.5534001):0.176098):0.0001888389,Fordiophyton_faberi:0.729687):0.1801147):0.4729657):0.4037426):4.77534,((((((Oxyspora_curtisii:2.71035,(Sarcopyramis_bodinieri:1.856129,(Oxyspora_teretipetiolata:1.662915,(Sarcopyramis_napalensis:0.5450372,Oxyspora_yunnanensis:0.5450372):1.117878):0.1932143):0.8542208):1.044129,Oxyspora_vagans:3.754479):0.7451657,Oxyspora_cernua:4.499645):1.098325,Oxyspora_paniculata:5.59797):0.78573,Tigridiopalma_magnifica:6.3837):0.06989,(Scorpiothyrsus_shangszeensis:1.8174765,(Scorpiothyrsus_xanthostictus:0.06101768,Scorpiothyrsus_erythrotrichus:0.06101768):1.756459):4.636114):0.10826):0.19392):0.59876,(((Allomorphia_baviensis:0.008752578,Allomorphia_curtisii:0.008752578):1.798336,Allomorphia_balansae:1.807089):5.338816,Cyphotheca_montana:7.1459045):0.2086255):0.85959,(Sporoxeia_sciadophila:0.04860777,Sporoxeia_clavicalcarata:0.04860777):8.1655122):3.86862):0.49794,(((((Sonerila_primuloides:0.5607289,Sonerila_maculata:0.5607289):0.05031384,Sonerila_plagiocardia:0.6110427):0.05497272,Sonerila_cantonensis:0.6660154):4.213189,(Sonerila_hainanensis:0.01376461,Sonerila_erecta:0.01376461):4.865439):5.985016,(((Blastus_tenuifolius:3.667056,Blastus_mollissimus:3.667056):6.31269,(Blastus_brevissimus:0.3731518,Blastus_tsaii:0.3731518):9.606595):0.5620633,(Blastus_setulosus:3.349665,((Blastus_cochinchinensis:0.4617481,(Blastus_auriculatus:0.1062018,Blastus_borneensis:0.1062018):0.3555463):0.2545535,Blastus_pauciflorus:0.7163016):2.633363):7.192145):0.3224104):1.71646):8.83108):3.69011):4.46121):24.54922,(((Memecylon_nigrescens:7.381861,Memecylon_polyanthum:7.38186161):9.606388,((Memecylon_lanceolatum:3.835954,Memecylon_octocostatum:3.835954):7.327837,(((Memecylon_pendulum:1.135622,(Memecylon_scutellatum:0.4990524,(Memecylon_caeruleum:0.1633798,Memecylon_luchuenense:0.1633798):0.3356726):0.6365696):0.1681625,Memecylon_pauciflorum:1.303785):0.9738445,Memecylon_hainanense:2.277629):8.886162):5.824458):36.70994,(Memecylon_celastrinum:37.44048,Memecylon_ligustrifolium:37.44048):16.25771):0.414115):23.41481,Crypteronia_paniculata:77.52711):18.29408,((((Syzygium_buxifolium:10.4783,Syzygium_acuminatissimum:10.4783):0.44639,(((((Syzygium_buxifolioideum:0.1948308,Syzygium_gongshanense:0.1948308):3.937327,Syzygium_conspersipunctatum:4.132158):4.022142,(Syzygium_album:1.242717,Syzygium_guangxiense:1.242717):6.911583):1.402338,((((Syzygium_salwinense:7.075212,((Syzygium_baviense:0.700712,Syzygium_austrosinense:0.700712):1.462159,((Syzygium_jienfunicum:0.2923213,(Syzygium_forrestii:0.260551,Syzygium_euphlebium:0.260551):0.03177036):0.3431208,Syzygium_tetragonum:0.6354422):1.527429):4.912341):0.8870293,Syzygium_zeylanicum:7.962241):0.2093598,(((Syzygium_melanophyllum:4.076334,((Syzygium_lasianthifolium:1.819721,Syzygium_cinereum:1.819721):2.031829,(Syzygium_oblatum:3.505373,(Syzygium_vestitum:2.693019,((Syzygium_imitans:0.4955788,Syzygium_grijsii:0.4955788):0.08684853,(Syzygium_rehderianum:0.2869123,Syzygium_kusukusense:0.2869123):0.295515):2.110592):0.812354):0.3461772):0.2247837):1.513142,(Syzygium_taiwanicum:0.6147257,(Syzygium_cathayense:0.2380318,Syzygium_tsoongii:0.2380318):0.3766938):4.974751):1.378328,(Syzygium_wenshanense:2.944744,(((Syzygium_thumra:0.2827159,Syzygium_rockii:0.2827159):0.03904381,Syzygium_bullockii:0.3217597):2.080476,(Syzygium_araiocladum:1.639491,(Syzygium_densinervium:1.088068,((Syzygium_claviflorum:0.1569855,Syzygium_formosanum:0.1569855):0.4407467,Syzygium_nanpingense:0.5977322):0.4903357):0.5514235):0.7627442):0.542508):4.023061):1.203797):0.7253151,(((Syzygium_fruticosum:0.3770582,Syzygium_howii:0.3770582):4.679357,(Syzygium_chunianum:1.730251,Syzygium_hancei:1.730251):3.326164):2.776585,(((((Syzygium_stenocladum:1.075708,Syzygium_hainanense:1.075708):1.370015,Syzygium_yunnanense:2.445723):0.8907659,(Syzygium_championii:0.9235016,(Syzygium_globiflorum:0.09183627,Syzygium_lineatum:0.09183627):0.8316653):2.412987):0.6000929,((Syzygium_balsameum:2.279804,Syzygium_polypetaloideum:2.279804):0.8653781,(((Syzygium_szemaoense:0.2959271,Syzygium_rysopodum:0.2959271):2.78731,(Syzygium_bubengense:1.535336,(Syzygium_boisianum:0.0007456493,Syzygium_fluviatile:0.0007456493):1.53459):1.547902):0.05103407,(Syzygium_odoratum:0.546697,Syzygium_austroyunnanense:0.546697):2.587575):0.01091057):0.7913996):3.749752,(((((Syzygium_oblancilimbum:0.2260668,Syzygium_paucivenium:0.2260668):2.970318,Syzygium_xizangense:3.196384):2.691099,(Syzygium_nervosum:5.76689,(Syzygium_cumini:4.24095,Syzygium_jambos:4.24095):1.52594):0.1205929):0.5632514,Syzygium_infrarubiginosum:6.450734):1.134816,(((Syzygium_tephrodes:0.8020799,Syzygium_saxatile:0.8020799):1.121205,(Syzygium_congestiflorum:1.256729,Syzygium_sichuanense:1.256729):0.6665551):3.923592,((Syzygium_sterrophyllum:1.223665,((Syzygium_toddalioides:0.1780373,Syzygium_laosense:0.1780373):0.5022726,(Syzygium_simile:0.5087873,Syzygium_brachythyrsum:0.5087873):0.1715226):0.5433555):0.6123333,Syzygium_megacarpum:1.835999):4.010878):1.738674):0.1007834):0.1466658):1.063917):0.6597225):0.4115371,(Syzygium_euonymifolium:8.016492,((Syzygium_handelii:1.593114,(Syzygium_myrsinifolium:0.1553658,Syzygium_levinei:0.1553658):1.437748):3.626723,(Syzygium_kwangtungense:0.1126773,Syzygium_tenuirhachis:0.1126773):5.107159):2.796655):1.951684):0.9565143):20.93393,((Rhodamnia_dumetorum:20.27029,Rhodomyrtus_tomentosa:20.27029):1.11574,(((Decaspermum_montanum:0.4214674,Decaspermum_parviflorum:0.4214674):5.711557,Decaspermum_hainanense:6.133025):8.641155,(Decaspermum_albociliatum:3.521735,(Decaspermum_glabrum:1.577383,(Decaspermum_austrohainanicum:1.41696,Decaspermum_gracilentum:1.41696):0.1604228):1.944352):11.252445):6.61185):10.47259):8.1087,Baeckea_frutescens:39.96732):55.85387):4.06851,(((((((((Ammannia_multiflora:5.167403,Ammannia_baccifera:5.167403):7.328157,Ammannia_auriculata:12.4955584):32.36098,(((Sonneratia_alba:0.6477147,(Sonneratia_caseolaris:0.05874685,Sonneratia_gulngai:0.05874685):0.5889679):0.04958529,Sonneratia_ovata:0.6973):36.21492,((Lagerstroemia_subcostata:16.33151,(((Lagerstroemia_villosa:2.345665,(Lagerstroemia_fordii:1.012651,Lagerstroemia_caudata:1.012651):1.333014):3.812559,(Lagerstroemia_venusta:3.867364,((Lagerstroemia_limii:0.1611044,Lagerstroemia_balansae:0.1611044):1.317142,Lagerstroemia_indica:1.478246):2.389117):2.290861):5.656633,((Lagerstroemia_anhuiensis:1.728356,Lagerstroemia_glabra:1.728356):2.022945,(Lagerstroemia_excelsa:3.33237,(((Lagerstroemia_intermedia:0.0894165,Lagerstroemia_tomentosa:0.0894165):0.1917746,Lagerstroemia_suprareticulata:0.2811911):0.1245438,Lagerstroemia_guilinensis:0.4057349):2.926635):0.4189303):8.063557):4.516652):11.13821,Duabanga_grandiflora:27.46972):9.4425):7.94432):2.9889,(Lythrum_salicaria:0.14504,Lythrum_virgatum:0.14504):47.7004):3.58917,Pemphis_acidula:51.43461):1.5205,Woodfordia_fruticosa:52.95511):17.64496,((Rotala_hexandra:11.71989,(((Rotala_indica:0.01314845,Rotala_densiflora:0.01314845):3.972679,(Rotala_taiwaniana:1.124121,(Rotala_mexicana:0.4724479,Rotala_rosea:0.4724479):0.651673):2.861706):6.747626,Rotala_rotundifolia:10.73345):0.9864374):24.37841,(Rotala_wallichii:1.2456,Rotala_cordata:1.2456):34.8527):34.50177):6.9,((((Circaea_cordata:4.129379,((Circaea_repens:0.3109629,Circaea_mollis:0.3109629):2.829898,(((Circaea_erubescens:0.5224082,Circaea_ovata:0.5224082):0.1644607,Circaea_canadensis:0.6868689):0.09158848,Circaea_glabrescens:0.7784573):2.362404):0.9885171):2.981511,Circaea_alpina:7.11089):33.6694,(((((Chamerion_speciosum:2.408254,Chamerion_conspersum:2.408254):3.261515,Chamerion_latifolium:5.669769):6.188671,Chamerion_angustifolium:11.85844):6.93629,(((((Epilobium_sikkimense:0.7477905,Epilobium_gouldii:0.7477905):0.5734534,(Epilobium_amurense:1.110165,(Epilobium_pengii:0.1835433,Epilobium_sinense:0.1835433):0.9266222):0.2110784):1.171199,((Epilobium_kingdonii:0.3244696,Epilobium_hohuanense:0.3244696):0.6124,(Epilobium_fangii:0.5891858,(Epilobium_platystigmatosum:0.4167153,Epilobium_kermodei:0.4167153):0.1724706):0.3476837):1.555573):0.3203409,(((Epilobium_brevifolium:0.2346647,Epilobium_ciliatum:0.2346647):1.247496,Epilobium_cylindricum:1.48216):0.8955815,((Epilobium_tibetanum:0.6446452,Epilobium_clarkeanum:0.6446452):1.680327,((((((Epilobium_pyrricholophum:0.1526039,(Epilobium_hirsutum:0.09720655,Epilobium_laxum:0.09720655):0.05539737):0.4845264,Epilobium_fastigiatoramosum:0.6371304):1.135572,Epilobium_williamsii:1.772702):0.18236,((Epilobium_minutiflorum:0.3582466,Epilobium_anagallidifolium:0.3582466):0.8562274,((Epilobium_royleanum:0.1450243,Epilobium_subcoriaceum:0.1450243):0.4363831,(Epilobium_pannosum:0.3608778,Epilobium_palustre:0.3608778):0.2205297):0.6330665):0.740588):0.1714304,Epilobium_roseum:2.126492):0.06150636,((Epilobium_tianschanicum:0.3067259,(Epilobium_taiwanianum:0.03306814,Epilobium_nankotaizanense:0.03306814):0.2736578):1.26675,(Epilobium_blinii:0.2752429,Epilobium_wallichianum:0.2752429):1.298233):0.6145229):0.1369734):0.05276951):0.4350419):0.1414164,Epilobium_parviflorum:2.9542):15.84053):2.73903,(((Oenothera_laciniata:0.2656032,Oenothera_parviflora:0.2656032):0.165528,Oenothera_stricta:0.4311312):0.1388688,((Oenothera_rosea:0.06861122,Oenothera_biennis:0.06861122):0.4344312,Oenothera_glazioviana:0.5030424):0.06695759):20.96376):19.24653):20.68866,(Ludwigia_octovalvis:12.42266,((Ludwigia_hyssopifolia:2.8838151,Ludwigia_prostrata:2.883815):5.573308,((Ludwigia_epilobioides:0.3772777,Ludwigia_perennis:0.3772777):1.682802,Ludwigia_ovalis:2.060079):6.397044):3.965537):49.04629):16.03112):17.5,(((((Quisqualis_indica:6.53599,Quisqualis_conferta:6.53599):2.13518,(((Combretum_wallichii:1.13513,Combretum_griffithii:1.13513):0.4544499,Combretum_roxburghii:1.58958):4.02313,((Combretum_sundaicum:2.8682189,(Combretum_latifolium:0.9345116,(Combretum_punctatum:0.1062516,Combretum_pilosum:0.1062516):0.82826):1.933707):0.7127281,Combretum_alfredii:3.580947):2.031763):3.05846):8.40594,Getonia_floribunda:17.07711):3.77252,(((Terminalia_myriocarpa:7.274925,(Terminalia_nigrovenulosa:4.544848,Terminalia_bellirica:4.544848):2.730077):5.585435,(Terminalia_catappa:4.315675,(Terminalia_chebula:0.704687,Terminalia_franchetii:0.704687):3.610988):8.544685):4.27237,Anogeissus_acuminata:17.132735):3.7169):9.04884,(Lumnitzera_littorea:6.66983,Lumnitzera_racemosa:6.66983):23.22864):65.1016):4.88963):26.77065,((Erodium_oxyrhinchum:36.04232,(Erodium_stephanianum:15.55093,(Erodium_cicutarium:1.933677,Erodium_tibetanum:1.933677):13.61726):20.49139):9.76212,((Geranium_nepalense:28.2756,Geranium_rotundifolium:28.2756):8.07672,(((Geranium_delavayi:0.764033,Geranium_pylzowianum:0.764033):21.921306,(((((Geranium_wilfordii:0.035901,Geranium_donianum:0.035901):0.09968407,Geranium_soboliferum:0.1355851):0.6361631,Geranium_strictipes:0.7717481):4.331767,Geranium_saxatile:5.103516):4.790332,Geranium_sinense:9.893848):12.79149):0.6730016,((((Geranium_hayatanum:1.066311,Geranium_rosthornii:1.066311):4.033042,((Geranium_suzukii:0.3137564,Geranium_albiflorum:0.3137564):2.226301,(Geranium_canopurpureum:0.1063375,Geranium_napuligerum:0.1063375):2.43372):2.559295):6.643591,((((Geranium_wlassovianum:1.6369,Geranium_christensenianum:1.6369):0.2366811,((Geranium_polyanthes:1.185446,Geranium_refractum:1.185446):0.2945696,(Geranium_erianthum:0.3457072,(Geranium_yunnanense:0.1923077,Geranium_sibiricum:0.1923077):0.1533995):1.134308):0.3935659):3.809689,(Geranium_maximowiczii:4.61444,(Geranium_himalayense:3.785977,Geranium_umbelliforme:3.785977):0.8284625):1.068831):5.245407,((Geranium_krameri:0.2247783,Geranium_linearilobum:0.2247783):6.171788,Geranium_pogonanthum:6.396566):4.532112):0.814266):8.04879,((Geranium_koreanum:1.1766,Geranium_collinum:1.1766):13.2601,(((Geranium_pseudosibiricum:4.813208,((Geranium_pratense:0.8521907,(Geranium_dahuricum:0.6686041,Geranium_lambertii:0.6686041):0.1835867):0.8310767,Geranium_shensianum:1.683267):3.129941):2.08184,((Geranium_thunbergii:1.045878,Geranium_divaricatum:1.045878):1.48823,(Geranium_wallichianum:0.7647571,(Geranium_robertianum:0.4613424,Geranium_hispidissimum:0.4613424):0.3034147):1.769352):4.36094):6.519463,((Geranium_platyanthum:2.787861,(Geranium_ocellatum:0.05504543,Geranium_moupinense:0.05504543):2.732815):4.554188,((Geranium_franchetii:0.04261767,Geranium_rectum:0.04261767):2.774322,Geranium_farreri:2.816939):4.525109):6.072463):1.022185):5.355038):3.566606):12.99398):9.45212):80.85591):1.14447):1.25364,(((Tribulus_cistoides:2.17647,Tribulus_terrestris:2.17647):90.88779,(((Zygophyllum_brachypterum:0.4605112,Zygophyllum_iliense:0.4605112):0.3851988,(((((Zygophyllum_sinkiangense:0.3552618,(Zygophyllum_loczyi:0.06170967,Zygophyllum_xanthoxylon:0.06170967):0.2935522):0.04483026,(Zygophyllum_pterocarpum:0.1100376,Zygophyllum_kansuense:0.1100376):0.2900545):0.1299908,Zygophyllum_rosowii:0.5300829):0.2230942,((Zygophyllum_macropterum:0.6745601,(Zygophyllum_macropodum:0.5991939,((Zygophyllum_mucronatum:0.4475271,(Zygophyllum_potaninii:0.1963158,Zygophyllum_fabago:0.1963158):0.2512113):0.02283211,Zygophyllum_jaxarticum:0.4703592):0.1288347):0.07536615):0.05601235,(Zygophyllum_kaschgaricum:0.3464426,((Zygophyllum_gobicum:0.04725627,Zygophyllum_oxycarpum:0.04725627):0.1019337,Zygophyllum_obliquum:0.14919):0.1972526):0.3841298):0.02260466):0.01713007,Zygophyllum_fabagoides:0.7703072):0.07540285):25.70657,Tetraena_mongolica:26.55228):66.51198):35.17559,(((((((Rourea_microphylla:0.02228885,Rourea_caudata:0.02228885):15.6903642,((Connarus_yunnanensis:0.06511402,Connarus_paniculatus:0.06511402):15.64066498,(((Rourea_minor:2.3001,Agelaea_trinervis:2.3001):4.82185,Ellipanthus_glabrifolius:7.12195):5.26639,Cnestis_palala:12.38834):3.317439):0.006871451):39.76422,(((Biophytum_umbraculum:1.550947,Biophytum_fruticosum:1.550947):8.43211359,Biophytum_sensitivum:9.98306):40.15416,(((Oxalis_stricta:0.50678,Oxalis_corniculata:0.50678):8.375921,(Oxalis_acetosella:1.360312,Oxalis_griffithii:1.360312):7.522389):23.77479,(Oxalis_leucolepis:1.39456,Oxalis_obtriangulata:1.39456):31.26293):17.47973):5.33965):28.01437,((((((((Sloanea_dasycarpa:1.792586,((Sloanea_sterculiacea:0.005487846,Sloanea_cordifolia:0.005487846):0.2773939,Sloanea_chingiana:0.2828817):1.509705):0.2518452,(Sloanea_xichouensis:0.5153569,Sloanea_tomentosa:0.5153569):1.529075):0.31833,Sloanea_mollis:2.362762):0.03391329,Sloanea_hemsleyana:2.396675):0.275595,(Sloanea_sigun:1.279813,(Sloanea_leptocarpa:0.02965463,Sloanea_hainanensis:0.02965463):1.250159):1.392457):0.2915986,(Sloanea_changii:0.0578114,Sloanea_sinensis:0.0578114):2.9060573):4.34563122,Sloanea_integrifolia:7.3095):54.39056,((Elaeocarpus_japonicus:13.59782,Elaeocarpus_decipiens:13.59782):6.97427,(((((Elaeocarpus_oblongilimbus:2.31917,Elaeocarpus_longlingensis:2.31917):4.185071,Elaeocarpus_bachmaensis:6.504241):4.199647,Elaeocarpus_duclouxii:10.70389):6.860713,((Elaeocarpus_angustifolius:2.04989,Elaeocarpus_nitentifolius:2.04989):4.578049,Elaeocarpus_hainanensis:6.627939):10.93666):0.1112729,((Elaeocarpus_dubius:6.326309,(Elaeocarpus_chinensis:0.3631494,(Elaeocarpus_auricomus:0.1076604,Elaeocarpus_balansae:0.1076604):0.255489):5.96316):4.463791,((((Elaeocarpus_harmandii:2.922944,Elaeocarpus_gymnogynus:2.922943):0.8579967,((Elaeocarpus_howii:2.962018,((Elaeocarpus_subpetiolatus:0.6872985,(Elaeocarpus_argenteus:0.5898603,Elaeocarpus_austroyunnanensis:0.5898603):0.09743821):0.8026809,((Elaeocarpus_laoticus:1.15907,(Elaeocarpus_poilanei:0.9398351,(Elaeocarpus_sphaerocarpus:0.7704759,Elaeocarpus_sikkimensis:0.7704759):0.1693592):0.2192352):0.133152,Elaeocarpus_atropunctatus:1.292222):0.197757):1.472038):0.05543418,((Elaeocarpus_limitaneus:0.4029677,Elaeocarpus_braceanus:0.4029677):0.880724,(Elaeocarpus_varunua:0.7758755,(Elaeocarpus_petiolatus:0.100361,Elaeocarpus_multiflorus:0.100361):0.6755145):0.5078162):1.73376):0.7634888):0.4697319,((Elaeocarpus_lacunosus:0.9653591,Elaeocarpus_sylvestris:0.9653591):0.7409217,(Elaeocarpus_rugosus:0.8225469,Elaeocarpus_lanceifolius:0.8225469):0.8837339):2.544392):1.972005,((Elaeocarpus_prunifolioides:1.190096,Elaeocarpus_brachystachyus:1.190096):0.6416342,Elaeocarpus_glabripetalus:1.83173):4.390947):4.567423):6.885774):2.896215):41.12797):21.79118):42.48961,(((((Sauvagesia_rhodoleuca:52.24937,(Campylospermum_striatum:13.7473477,(Campylospermum_serratum:1.433613,Ochna_integerrima:1.433613):12.31374):38.50202):63.7964,(((((Endospermum_chinense:64.820442,((((((Microstachys_chamaelea:15.29958,Homalanthus_fastuosus:15.299581):4.60172,(Neoshirakia_atrobadiomaculata:0.1683741,Neoshirakia_japonica:0.1683741):19.73293):1.54654,Balakata_baccata:21.44784):1.85935,((Triadica_sebifera:6.18819,(Triadica_rotundifolia:4.764507,Triadica_cochinchinensis:4.764507):1.423683):8.5164,Gymnanthes_remota:14.704592):8.6026):14.01667,((Excoecaria_agallocha:6.7935009,(Excoecaria_kawakamii:1.182217,Excoecaria_acerifolia:1.182217):5.611285):12.3998,Excoecaria_venenata:19.1933):18.13056):16.40006,(((((((Euphorbia_turczaninowii:0.04898638,Euphorbia_tibetica:0.04898638):4.843368,((Euphorbia_fischeriana:0.1528117,Euphorbia_heishuiensis:0.1528117):0.4626747,(Euphorbia_sororia:0.5013005,Euphorbia_pilosa:0.5013005):0.1141859):4.276868):6.351295,Euphorbia_blepharophylla:11.24365):3.180432,Euphorbia_kansuensis:14.42408):1.160497,(((Euphorbia_altotibetica:0.6101292,Euphorbia_lioui:0.6101292):0.5486866,(Euphorbia_stracheyi:0.2203828,Euphorbia_latifolia:0.2203828):0.938433):2.287009,(Euphorbia_indica:0.5639002,Euphorbia_makinoi:0.5639002):2.881924):12.13875):11.96392,((((Euphorbia_buchtormensis:5.491842,(((Euphorbia_griffithii:0.8978447,Euphorbia_franchetii:0.8978447):0.6407493,(Euphorbia_antiquorum:0.1142678,Euphorbia_thymifolia:0.1142678):1.424326):3.488902,((Euphorbia_wallichii:0.2917189,Euphorbia_dracunculoides:0.2917189):3.557498,(((Euphorbia_tongchuanensis:1.106555,Euphorbia_thomsoniana:1.106555):0.605993,Euphorbia_monocyathium:1.712548):1.587025,(Euphorbia_royleana:0.660499,Euphorbia_garanbiensis:0.660499):2.639074):0.5496435):1.178279):0.4643464):15.73111,(((Euphorbia_kozlovii:1.128176,Euphorbia_humilis:1.128176):8.562186,(Euphorbia_rapulum:6.169972,((Euphorbia_helioscopia:1.661394,Euphorbia_hsinchuensis:1.661394):2.678826,(Euphorbia_hylonoma:3.582599,Euphorbia_prolifera:3.582599):0.7576209):1.829753):3.52039):4.663615,(Euphorbia_alatavica:0.2517881,Euphorbia_yanjinensis:0.2517881):14.10219):6.868977):2.368113,((Euphorbia_lucorum:9.844388,((Euphorbia_hyssopifolia:0.1411651,Euphorbia_alpina:0.1411651):8.106295,(Euphorbia_hainanensis:1.149731,Euphorbia_taihsiensis:1.149731):7.097729):1.596928):8.408571,(Euphorbia_granulata:3.433426,(Euphorbia_kansui:0.3843225,Euphorbia_turkestanica:0.3843225):3.049104):14.81953):5.338108):3.11362,((((Euphorbia_hirta:1.458301,Euphorbia_pachyrrhiza:1.458301):2.236853,Euphorbia_heyneana:3.695154):0.009711508,(((Euphorbia_micractina:0.8410636,Euphorbia_sparrmannii:0.8410636):0.1604016,((Euphorbia_altaica:0.02254321,Euphorbia_bifida:0.02254321):0.0546699,Euphorbia_sieboldiana:0.07721311):0.9242521):0.2172284,Euphorbia_soongarica:1.218694):2.486172):9.998253,((Euphorbia_donii:7.064908,(Euphorbia_sikkimensis:2.018874,(Euphorbia_macrorrhiza:0.1493651,Euphorbia_inderiensis:0.1493651):1.869509):5.046034):6.059688,Euphorbia_jolkinii:13.1246):0.5785224):13.00157):0.8438165):9.032406,(((Euphorbia_maculata:2.04048,Euphorbia_humifusa:2.04048):9.6088,Euphorbia_atoto:11.64928):23.373702,(Euphorbia_esula:13.08239,Euphorbia_pekinensis:13.08239):21.94059):1.557928):17.14301):11.09652):0.99419,(((((((Macaranga_pustulata:3.002819,Macaranga_sinensis:3.002819):4.226281,(Macaranga_sampsonii:1.616769,(((Macaranga_lowii:0.5404729,Macaranga_andamanica:0.5404729):0.3586619,Macaranga_indica:0.8991348):0.5396135,(Macaranga_tanarius:0.8614951,(Macaranga_denticulata:0.6758346,(Macaranga_kurzii:0.05799135,Macaranga_henryi:0.05799135):0.6178433):0.1856604):0.5772532):0.1780211):5.612331):7.78857,(((((Mallotus_esquirolii:0.2054957,Mallotus_barbatus:0.2054957):5.596195,((Mallotus_lotingensis:0.2961929,Mallotus_conspurcatus:0.2961929):4.656829,(Mallotus_garrettii:0.3637851,(Mallotus_millietii:0.3214856,(Mallotus_decipiens:0.1946949,Mallotus_paniculatus:0.1946949):0.1267907):0.04229952):4.589237):0.8486681):2.839489,Mallotus_nepalensis:8.64118):1.34347,(((((Mallotus_yunnanensis:0.5811685,Mallotus_oreophilus:0.5811685):1.027218,Mallotus_pallidus:1.608386):4.094972,((Mallotus_tetracoccus:1.424889,(Mallotus_microcarpus:0.7239584,Mallotus_roxburghianus:0.7239584):0.7009305):0.05361378,(Mallotus_metcalfianus:0.8675549,Mallotus_luchenensis:0.8675549):0.6109477):4.224855):3.525725,((Mallotus_tenuifolius:0.5431103,Mallotus_dunnii:0.5431103):3.940332,((Mallotus_tiliifolius:0.7283717,Mallotus_lianus:0.7283717):0.1807928,Mallotus_anomalus:0.9091645):3.574278):4.745641):0.7036472,((Mallotus_repandus:7.61097,Mallotus_philippensis:7.61097):2.026105,((Mallotus_japonicus:6.09407,Mallotus_apelta:6.09407):2.1686,Mallotus_peltatus:8.26267):1.374405):0.2956552):0.05191943):0.12089,Trevia_nudiflora:10.10554):4.91213):9.19686,Hancea_hookeriana:24.21453):21.22426,(((((Claoxylon_longifolium:1.115679,((Claoxylon_indicum:0.8550708,Claoxylon_hainanense:0.8550708):0.07724139,(Claoxylon_brachyandrum:0.007156928,Claoxylon_subsessiliflorum:0.007156928):0.9251553):0.1833667):2.555851,Claoxylon_khasianum:3.6715302):25.01988,Mercurialis_leiocarpa:28.69141):14.74007,((((Acalypha_kerrii:2.790676,(Acalypha_lanceolata:0.9494236,Acalypha_caturus:0.9494236):1.841252):0.5260166,(Acalypha_schneideriana:0.5819213,Acalypha_mairei:0.5819213):2.734771):1.246795,((Acalypha_angatensis:1.312584,(Acalypha_matsudae:0.5581931,Acalypha_indica:0.5581931):0.7543911):1.053288,(Acalypha_wui:0.5888296,(Acalypha_australis:0.5591073,Acalypha_acmophylla:0.5591073):0.02972228):1.777042):2.197616):2.677332,(((Acalypha_akoensis:0.66649712,Acalypha_suirenbiensis:0.6664971):1.202562,Acalypha_hainanensis:1.869059):0.08898603,Acalypha_supera:1.958045):5.282775):36.19066):1.69329,(((Cnesmone_mairei:0.7679827,(Dalechampia_bidentata:0.1167692,Cnesmone_tonkinensis:0.1167692):0.6512135):25.830223,Cnesmone_hainanensis:26.5982):15.12385,(Cleidion_spiciflorum:3.796016,(Cleidion_bracteosum:0.1166693,Cleidion_brevipetiolatum:0.1166693):3.679346):37.92603):3.40272):0.31402):2.0543,((((Speranskia_tuberculata:28.4093701,(Chrozophora_sabulosa:16.88014,Speranskia_cantonensis:16.88014):11.52923):6.72068,(((Sumbaviopsis_albicans:19.15871,Melanolepis_multiglandulosa:19.15871):5.75843,Koilodepas_hainanense:24.91714):5.27156,(Cephalomappa_sinensis:25.44794,(Cleidiocarpon_cavaleriei:8.12393,Epiprinus_siletianus:8.12393):17.32401):4.74076):4.94135):0.19859,(Discocleidion_ulmifolium:1.5416,Discocleidion_rufescens:1.5416):33.78704):9.00793,(Homonoia_riparia:10.89315,Lasiococca_comberi:10.89315):33.44342):3.15652):7.08176,((Alchornea_kelungensis:0.8346479,Alchornea_tiliifolia:0.8346479):13.106,(Alchornea_hunanensis:1.418647,(Alchornea_androgyna:1.158,((Alchornea_trewioides:0.13581,Alchornea_davidii:0.13581):0.1769769,(Alchornea_rugosa:0.08195566,Alchornea_mollis:0.08195566):0.2308312):0.8452129):0.2606473):12.522002):40.6342):11.23978):0.92353,((((((Baliospermum_calycinum:0.09486,((Baliospermum_angustifolium:0.05176238,Baliospermum_yui:0.05176238):0.016559,(Baliospermum_solanifolium:0.00490535,Baliospermum_bilobatum:0.00490535):0.063416022):0.02653863):26.54772,Deutzianthus_tonkinensis:26.642578):4.26562,((((Trigonostemon_fragilis:0.01543779,Trigonostemon_xyphophylloides:0.01543779):10.02242,(Trigonostemon_chinensis:3.684454,(Trigonostemon_albiflorus:1.734951,Trigonostemon_howii:1.734951):1.949504):6.353403):0.4445025,((Trigonostemon_thyrsoideus:0.3709284,Trigonostemon_tuberculatus:0.3709284):1.215188,(Trigonostemon_flavidus:0.8333568,Trigonostemon_bonianus:0.8333568):0.7527592):8.896244):19.98276,((((Strophioblachia_glandulosa:0.3518861,Blachia_siamensis:0.3518861):8.186062,((Blachia_andamanica:1.123667,Blachia_jatrophifolia:1.123667):0.56067,Blachia_pentzii:1.684337):6.853611):15.02143,Strophioblachia_fimbricalyx:23.55938):6.83428,((Aleurites_moluccana:0.008220772,Vernicia_montana:0.008220772):2.25342923,Vernicia_fordii:2.26165):28.13201):0.07146):0.44308):1.13349,(Ostodes_paniculata:19.76439,Ostodes_katharinae:19.76439):12.2773):22.83252,((Croton_kongensis:4.467837,((Croton_damayeshu:0.3557395,Croton_laevigatus:0.3557395):0.5111504,Croton_lachnocarpus:0.8668899):3.600947):9.319243,(((Croton_purpurascens:0.1752326,Croton_merrillianus:0.1752326):3.32391,(Croton_lauioides:1.424552,Croton_joufra:1.4245523):2.074591):9.472612,(((Croton_cnidophyllus:1.869811,Croton_euryphyllus:1.869811):1.820358,(((Croton_laui:0.8954659,Croton_yanhuii:0.8954659):0.2209986,(Croton_yunnanensis:0.7866662,Croton_laniflorus:0.7866662):0.3297983):1.73055,Croton_crassifolius:2.847014):0.8431544):1.373766,((Croton_chunianus:3.021744,(Croton_cascarilloides:0.5485476,Croton_mangelong:0.5485476):2.473197):1.419362,(Croton_howii:3.6278414,((Croton_tiglium:1.193635,(Croton_hancei:1.018578,Croton_dinghuensis:1.018578):0.175057):0.06344277,Croton_caudatus:1.257077):2.370764):0.8132649):0.6228283):7.907819):0.8153255):41.08713):9.01243,(Suregada_multiflora:0.1398629,Suregada_aequorea:0.1398629):63.746777):2.85152):11.69227,Chaetocarpus_castanocarpus:78.43043):32.51258,Sapria_himalayana:110.943):5.10276):1.18632,((Dichapetalum_longipetalum:22.73067,Dichapetalum_gelonioides:22.730674):89.37122,Ixonanthes_reticulata:112.1019):5.1302):1.46715,((((((((Bischofia_polycarpa:48.34224,Bischofia_javanica:48.34224):11.69469,((Antidesma_maclurei:2.88887,(((((Antidesma_ghaesembilla:0.1361135,Antidesma_nienkui:0.1361135):0.3859832,(Antidesma_sootepense:0.4865094,Antidesma_bunius:0.4865094):0.03558729):0.7326372,(Antidesma_hainanense:0.7696971,Antidesma_fordii:0.7696971):0.4850367):0.3937665,((Antidesma_hontaushanense:0.7172292,Antidesma_acidum:0.7172292):0.7802948,Antidesma_japonicum:1.497524):0.1509762):0.6749179,Antidesma_montanum:2.323418):0.5654518):51.73411,((((Aporosa_dioica:0.8672611,Aporosa_planchoniana:0.8672611):0.06950184,Aporosa_villosa:0.9367629):6.522712,Baccaurea_ramiflora:7.4594748):0.3942946,Aporosa_yunnanensis:7.85377):46.76921):5.41395):35.2959,(((((((Leptopus_australis:0.4127592,Leptopus_clarkei:0.4127592):5.934993,Leptopus_pachyphyllus:6.3477523):0.6907385,(Leptopus_chinensis:2.729194,Leptopus_fangdingianus:2.729194):4.309296):8.156299,Leptopus_hainanensis:15.19479):19.94649,((Actephila_subsessilis:5.6975108,Actephila_excelsa:5.69751):12.85219,Actephila_merrilliana:18.5497):16.59158):41.02543,(((Cleistanthus_sumatranus:3.064823,(Cleistanthus_tonkinensis:2.4832343,(Cleistanthus_macrophyllus:0.7946753,Cleistanthus_petelotii:0.7946753):1.688559):0.5815888):8.765717,((Cleistanthus_pedicellatus:0.4701617,Cleistanthus_tomentosus:0.4701617):0.74986,Cleistanthus_concinnus:1.2200217):10.61052):21.76489,((Bridelia_stipularis:0.9403994,(Bridelia_retusa:0.186659,Bridelia_glauca:0.186659):0.7537404):3.129461,((Bridelia_affinis:0.2061218,Bridelia_tomentosa:0.2061218):1.101277,(Bridelia_balansae:0.1430139,Bridelia_parvifolia:0.1430139):1.164385):2.762461):29.52557):42.57128):4.53727,(((((Flueggea_acicularis:0.3943373,Flueggea_leucopyrus:0.3943373):0.09512181,Flueggea_suffruticosa:0.4894592):10.21521,(Richeriella_gracilis:3.716681,Flueggea_virosa:3.716681):6.987989):16.58862,(((Phyllanthus_taxodiifolius:8.280669,((Phyllanthus_tsarongensis:0.5355876,Phyllanthus_pulcher:0.5355876):1.692976,(Phyllanthus_forrestii:1.116432,Phyllanthus_oligospermus:1.116432):1.112131):6.052105):1.276727,(((((Phyllanthus_sootepensis:0.6620152,(Phyllanthus_clarkei:0.2485982,Phyllanthus_arenarius:0.2485982):0.413417):0.06744156,(Phyllanthus_ussuriensis:0.1880397,Phyllanthus_virgatus:0.1880397):0.541417):1.670381,(Phyllanthus_leptoclados:0.3973634,Phyllanthus_flexuosus:0.3973634):2.002474):5.08746,((Phyllanthus_reticulatus:0.7280295,Phyllanthus_pachyphyllus:0.7280295):3.03768,Phyllanthus_tsiangii:3.76571):3.721588):0.5402828,(Phyllanthus_fimbricalyx:1.235029,Phyllanthus_glaucus:1.235029):6.792552):1.529815):9.888274,(((((((Phyllanthodendron_moi:3.402291,((Phyllanthodendron_petraeum:0.3222258,Phyllanthodendron_yunnanense:0.3222258):0.7099146,Phyllanthodendron_dunnianum:1.03214):2.370151):1.408855,(Phyllanthodendron_anthopotamicum:1.091006,Phyllanthodendron_breynioides:1.091006):3.720141):2.400399,(Phyllanthodendron_lativenium:6.364511,(((Glochidion_ellipticum:1.003991,(((((Glochidion_eriocarpum:0.3958909,Glochidion_khasicum:0.3958909):0.294385,Glochidion_arborescens:0.6902759):0.0867451,((((Glochidion_sphaerogynum:0.3064343,(Glochidion_lanceolarium:0.1140327,Glochidion_thomsonii:0.1140327):0.1924016):0.1488082,(Glochidion_philippicum:0.03974804,Glochidion_nubigenum:0.03974804):0.4154945):0.2480197,(Glochidion_puberum:0.2437241,Glochidion_hirsutum:0.2437241):0.4595381):0.05504688,Glochidion_medogense:0.7583091):0.01871184):0.06498661,(Glochidion_heyneanum:0.2764631,Glochidion_wrightii:0.2764631):0.5655444):0.1301903,((Glochidion_suishaense:0.6828512,Glochidion_lutescens:0.6828512):0.153396,Glochidion_wilsonii:0.8362472):0.1359506):0.03179341):0.1246287,((((Glochidion_triandrum:0.01369138,Glochidion_rubrum:0.01369138):0.09798184,Glochidion_lanceolatum:0.1116732):0.8921487,(Glochidion_coccineum:0.7579571,((Glochidion_obovatum:0.2024193,Glochidion_zeylanicum:0.2024193):0.4473393,Glochidion_daltonii:0.6497586):0.1081985):0.2458649):0.05303699,Glochidion_oblatum:1.056859):0.07176104):1.89926,Phyllanthodendron_roseum:3.02788):3.336631):0.8470349):0.8711146,(Phyllanthodendron_orbicularifolium:1.424092,Phyllanthodendron_caudatifolium:1.424092):6.658568):2.76571,(((Breynia_officinalis:2.890241,Breynia_retusa:2.890241):4.063364,((((Sauropus_trinervius:0.4204108,Sauropus_delavayi:0.4204108):1.118417,Sauropus_bonii:1.538828):1.249064,(((Sauropus_tsiangii:1.503356,(Sauropus_quadrangularis:1.253759,(Sauropus_yanhuianus:0.7146048,Sauropus_garrettii:0.7146048):0.5391543):0.249597):1.175102,((Sauropus_reticulatus:0.5791686,Sauropus_repandus:0.5791686):0.2612924,Sauropus_macranthus:0.840461):1.837997):0.06451022,(Sauropus_bacciformis:1.067085,Sauropus_pierrei:1.067085):1.675883):0.04492341):1.938639,(Breynia_fruticosa:4.60702,Sauropus_androgynus:4.60702):0.11951):2.227075):1.132905,(Breynia_vitis-idaea:0.8579361,Breynia_rostrata:0.8579361):7.228574):2.76186):2.45449,Phyllanthus_emblica:13.30286):4.3686175,((Phyllanthus_maderaspatensis:1.972952,((Phyllanthus_chekiangensis:0.3966584,Phyllanthus_hainanensis:0.3966584):0.4973608,(Phyllanthus_fangchengensis:0.4013693,Phyllanthus_nanellus:0.4013693):0.4926499):1.078933):1.482725,((Phyllanthus_bodinieri:0.7802028,(Phyllanthus_urinaria:0.1508574,Phyllanthus_cochinchinensis:0.1508574):0.6293454):0.3428339,(Phyllanthus_franchetianus:0.1525817,Phyllanthus_guangdongensis:0.1525817):0.9704549):2.332641):14.2158):1.774192):7.84762):1.94014,Margaritaria_indica:29.23343):51.47055):14.62885):12.36406,Bhesa_robusta:107.6969):4.24427,Microdesmis_caseariifolia:111.94116):1.87525,(((((Bruguiera_gymnorhiza:9.52238,(Bruguiera_sexangula:1.895852,Bruguiera_cylindrica:1.895852):7.626528):24.37767,((Rhizophora_stylosa:4.29984,Rhizophora_mucronata:4.29984):0.1318003,Rhizophora_apiculata:4.43164):29.46841):0.27385,(Ceriops_tagal:23.8275221,Kandelia_obovata:23.82752):10.34638):5.78124,((((Carallia_garciniifolia:1.92232,Carallia_brachiata:1.92232):8.633386,Carallia_diplopetala:10.55571):0.06147429,Carallia_pectinifolia:10.61718):14.46651,Pellacalyx_yunnanensis:25.08369):14.87145):44.43178,Erythroxylum_sinense:84.38692):29.42949):2.46375,(((Drypetes_littoralis:2.574232,Putranjiva_formosana:2.574232):9.418388,((((Drypetes_indica:1.511225,((Drypetes_salicifolia:0.5061318,Drypetes_obtusa:0.5061318):0.1962592,Drypetes_perreticulata:0.702391):0.8088343):1.861343,Drypetes_hoaensis:3.372568):0.4979249,(Drypetes_hainanensis:1.451067,Drypetes_integrifolia:1.451067):2.4194265):0.5063339,(Drypetes_longistipitata:0.7029732,(Drypetes_kwangtungensis:0.1881566,Drypetes_arcuatinervia:0.1881566):0.5148166):3.673853):7.615794):1.29633,(Drypetes_cumingii:1.583041,Drypetes_congestiflora:1.583041):11.70591):102.9912):0.98908,((((Casearia_membranacea:34.68362,(((Casearia_kurzii:0.6038813,Casearia_glomerata:0.6038813):4.042101,(Casearia_velutina:2.4893842,Casearia_flexuosa:2.489384):2.156599):1.563212,(Casearia_tardieuae:1.905503,Casearia_graveolens:1.905503):4.303692):28.47443):36.45338,((((Homalium_sabiifolium:0.4692481,Homalium_cochinchinense:0.4692481):6.230475,(Homalium_stenophyllum:6.183413,((Homalium_kwangsiense:4.287978,((Homalium_mollissimum:1.69497,Homalium_phanerophlebium:1.69497):1.31207,Homalium_breviracemosum:3.00704):1.280938):0.8763573,(Homalium_paniculiflorum:0.6787604,(Homalium_kainantense:0.4762245,Homalium_ceylanicum:0.4762245):0.20253596):4.485574):1.019078):0.5163098):18.115847,(Scolopia_chinensis:14.23265,(((Xylosma_longifolia:4.859562,Xylosma_controversa:4.859562):2.101088,((Flacourtia_jangomas:0.28054,(Flacourtia_ramontchi:0.06230623,Flacourtia_mollis:0.06230623):0.2182338):5.86832,Xylosma_congesta:6.14886):0.81179):6.215586,(Scolopia_oldhamii:1.239446,(Scolopia_saeva:0.6214743,Scolopia_buxifolia:0.6214743):0.617972):11.93679):1.056414):10.58292):20.50683,(((Idesia_polycarpa:17.03909,Bennettiodendron_leprosipes:17.03909):22.79491,(((((((((Salix_praticola:1.610338,(Salix_tenuijulis:0.4433388,Salix_floderusii:0.4433388):1.166999):4.762194,(Salix_eriocarpa:4.335214,((Salix_kangensis:0.4584064,Salix_glareorum:0.4584064):1.382455,Salix_jinchuanica:1.840862):2.494353):2.037318):1.863635,((Salix_pella:2.763011,((Salix_variegata:0.08000138,Salix_eriostachya:0.08000138):1.35657,(Salix_muliensis:0.2538756,Salix_daguanensis:0.2538756):1.182696):1.326439):3.967364,((((Salix_yuhuangshanensis:1.28225,Salix_koriyanagi:1.28225):0.53657,((Salix_taiwanalpina:0.4838555,Salix_blakii:0.4838555):0.6906109,(Salix_paraplesia:0.4703385,(Salix_sclerophylla:0.3211112,Salix_faxonianoides:0.3211112):0.1492273):0.7041279):0.6443534):2.782269,((Salix_karelinii:1.46891,(Salix_balfouriana:0.5140734,Salix_cheilophila:0.5140734):0.9548363):0.4147273,((Salix_zhouquensis:0.06614286,Salix_juparica:0.06614286):0.4997931,Salix_rectijulis:0.565936):1.317701):2.717452):0.9730735,(Salix_omeiensis:0.3712613,(((Salix_koreensis:0.01591241,Salix_cupularis:0.01591241):0.01418923,Salix_zangica:0.03010164):0.2082725,Salix_hastata:0.2383742):0.1328871):5.202902):1.156212):1.505793):0.4282117,(((Salix_caprea:0.5779898,(Salix_pseudotangii:0.0915132,Salix_linearistipularis:0.0915132):0.4864766):4.022862,((Salix_resecta:3.322788,Salix_plocotricha:3.322788):0.5151203,(((((Salix_lanifera:0.8443019,Salix_serpyllum:0.8443019):0.06556085,Salix_spathulifolia:0.9098628):0.08634405,(Salix_dalungensis:0.8934592,Salix_ovatomicrophylla:0.8934592):0.1027476):1.08071,Salix_suchowensis:2.076917):0.2197911,(Salix_taipaiensis:0.4365267,Salix_minjiangensis:0.4365267):1.860182):1.5412):0.7629433):2.35182,(Salix_wilhelmsiana:6.35902,((Salix_carmanica:1.684572,(Salix_daliensis:1.154295,Salix_pilosomicrophylla:1.154295):0.5302774):3.643199,(((((Salix_permollis:0.9259887,(Salix_ochetophylla:0.5153366,Salix_kirilowiana:0.5153366):0.4106521):0.3454026,Salix_argyrotrichocarpa:1.271391):0.7254421,((Salix_denticulata:1.243964,(((Salix_longistamina:0.3256697,(Salix_chekiangensis:0.07246996,Salix_dissa:0.07246996):0.2531998):0.0488789,Salix_myrtillacea:0.3745486):0.1448148,Salix_pyrolifolia:0.5193634):0.7246007):0.1844505,Salix_wuxuhaiensis:1.428415):0.5684187):0.1181625,(Salix_luctuosa:2.086289,(Salix_araeostachya:2.048931,Salix_neowilsonii:2.048931):0.03735803):0.02870654):1.122589,(((Salix_hypoleuca:0.3613864,Salix_hylonoma:0.3613864):1.353088,Salix_cavaleriei:1.714474):1.377159,(Salix_taraikensis:2.130708,Salix_paraphylicifolia:2.130708):0.9609259):0.1459507):2.090187):1.031249):0.5936519):1.711707):1.502212,((((((((Salix_xizangensis:3.84762,(Salix_saposhnikovii:1.886824,((Salix_siuzevii:0.8583664,Salix_trichocarpa:0.8583664):0.9995623,((Salix_lamashanensis:0.1701393,Salix_microphyta:0.1701393):0.2061909,Salix_nummularia:0.3763302):1.481598):0.02889504):1.960796):1.656353,Salix_balansaei:5.503973):0.9569215,(Salix_dibapha:5.605959,(Salix_resectoides:5.476305,((Salix_etosia:0.4438908,Salix_delavayana:0.4438908):3.924957,((((Salix_lindleyana:0.08616672,Salix_iliensis:0.08616672):0.1866487,Salix_myrtilloides:0.2728155):1.992511,Salix_cyanolimnea:2.265327):1.854762,Salix_sungkianica:4.120089):0.2487589):1.107458):0.129654):0.8549353):0.9116852,(((((Salix_medogensis:0.1029406,Salix_vaccinioides:0.1029406):1.417856,(Salix_zayulica:0.6900516,(Salix_bangongensis:0.3963878,(Salix_qinghaiensis:0.1653568,Salix_songarica:0.1653568):0.231031):0.2936639):0.8307451):1.628428,(Salix_calyculata:0.4540407,Salix_liouana:0.4540407):2.695184):0.1546929,(Salix_maerkangensis:2.194314,(Salix_skvortzovii:1.936072,(Salix_schwerinii:1.021184,(Salix_capusii:0.5354317,Salix_fedtschenkoi:0.5354317):0.4857524):0.9148876):0.2582425):1.109604):3.879388,((((Salix_tagawana:0.1296093,Salix_tengchongensis:0.1296093):0.1022939,Salix_gracilior:0.2319033):0.5521422,Salix_pseudopermollis:0.7840454):5.833268,Salix_taoensis:6.617314):0.5659925):0.1892733):0.7407023,((((Salix_argyrophegga:2.052441,(Salix_moupinensis:0.1911386,Salix_pingliensis:0.1911386):1.861303):0.994985,(Salix_radinostachya:0.5048111,Salix_annulifera:0.5048111):2.542615):0.848367,(Salix_contortiapiculata:2.33935,Salix_humaensis:2.33935):1.556443):1.113673,(Salix_yanbianica:1.467153,(Salix_metaglauca:0.7954528,Salix_pseudolasiogyne:0.7954528):0.6717006):3.542313):3.103815):0.2784205,Salix_pycnostachya:8.391702):0.04949941,((((Salix_chienii:0.5385448,Salix_microstachya:0.5385448):2.71785,(Salix_cathayana:2.533329,(Salix_bikouensis:2.420668,(Salix_pierotii:2.293353,Salix_occidentalisinensis:2.293353):0.1273144):0.1126616):0.7230657):2.179776,(((Salix_characta:0.2155725,Salix_triandroides:0.2155725):3.484772,(Salix_anticecrenata:3.239494,(Salix_chaenomeloides:0.4786885,(Salix_atopantha:0.4545805,Salix_warburgii:0.4545805):0.02410804):2.760805):0.4608509):0.2576242,Salix_kochiana:3.957969):1.478202):0.2481627,(((Salix_hsinganica:3.038354,((Salix_turanica:0.9897543,Salix_taishanensis:0.9897543):0.9369722,Salix_jishiensis:1.926726):1.111627):0.6353161,((Salix_Sinopurpurea:2.492249,Salix_divaricata:2.492249):0.8132537,(((Salix_brachista:0.2089431,(Salix_raddeana:0.0917682,(Salix_polyclona:0.04223484,Salix_gyamdaensis:0.04223484):0.04953336):0.1171749):0.7020619,Salix_oreinoma:0.911005):0.4825989,(Salix_pseudospissa:0.6154255,(Salix_boseensis:0.1107043,Salix_erioclada:0.1107043):0.5047213):0.7781783):1.911899):0.3681665):0.2964143,Salix_rehderiana:3.970084):1.71425):2.756868):0.312932,(((Salix_rosmarinifolia:2.865087,(((Salix_divergentistyla:0.2717826,Salix_jingdongensis:0.2717826):0.6199087,Salix_floccosa:0.8916913):0.3068899,(Salix_nipponica:0.6961193,Salix_longissimipedicellaris:0.6961193):0.5024618):1.666506):5.022419,(((((((Salix_ernestii:1.243317,(((Salix_phanera:1.031757,(Salix_oritrepha:0.01334803,Salix_schugnanica:0.01334803):1.018409):0.02170547,Salix_rhododendrifolia:1.053463):0.1446969,Salix_qinlingica:1.19816):0.04515707):0.5254284,((Salix_kusanoi:0.1663446,(Salix_fulvopubescens:0.1432213,Salix_berberifolia:0.1432213):0.02312326):0.366468,Salix_sikkimensis:0.5328126):1.235933):0.3973551,(Salix_gracilistyla:1.121443,(Salix_psilostigma:0.8101035,Salix_weixiensis:0.8101035):0.3113397):1.044657):2.320396,Salix_inamoena:4.486496):0.07648707,(Salix_mictotricha:1.669734,Salix_vestita:1.669734):2.89325):1.528718,(((Salix_wallichiana:0.1549399,Salix_kangdingensis:0.1549399):0.535569,Salix_burqinensis:0.6905088):0.07718755,(Salix_rorida:0.2250815,Salix_sphaeronymphe:0.2250815):0.5426149):5.324005):0.4466497,((((Salix_capitata:1.153907,Salix_doii:1.153907):1.089813,(Salix_clathrata:1.133428,Salix_shihtsuanensis:1.133428):1.110291):0.8384587,(Salix_magnifica:0.009503374,Salix_fengiana:0.009503374):3.072675):0.6409377,(Salix_sachalinensis:0.5378011,(Salix_Sinica:0.1824496,(Salix_neoamnematchinensis:0.1321515,Salix_amphibola:0.1321515):0.05029806):0.3553515):3.185315):2.815235):1.349155):0.8201736,(Salix_rockii:0.5199665,(Salix_sclerophylloides:0.1679075,Salix_caspica:0.1679075):0.352059):8.187713):0.04645429):1.412457):0.3802568,((((((((Salix_rhoophila:0.7113432,Salix_sphaeronymphoides:0.7113432):0.5794203,(Salix_crenata:0.8656385,Salix_chikungensis:0.8656385):0.4251251):0.5646829,(Salix_spodiophylla:0.2508068,Salix_hupehensis:0.2508068):1.60464):2.067781,(((Salix_wilsonii:1.501325,(Salix_souliei:0.1101236,Salix_maizhokunggarensis:0.1101236):1.391201):1.823556,Salix_sericocarpa:3.324881):0.1979929,(Salix_gilashanica:1.060413,(Salix_sajanensis:0.6530074,Salix_glauca:0.6530074):0.4074052):2.462461):0.4003532):4.419452,((((Salix_lasiopes:0.04852706,Salix_heterochroma:0.04852706):0.4333953,Salix_obscura:0.4819224):0.1739383,Salix_coggygria:0.6558607):2.157996,Salix_turczaninowii:2.813856):5.528823):1.442108,(((Salix_bhutanensis:3.528812,(Salix_paraheterochroma:2.467522,Salix_insignis:2.467522):1.06129):4.998521,((Salix_kouytchensis:4.014536,(Salix_piptotricha:3.48294,(Salix_nujiangensis:3.216117,(Salix_yumenensis:2.295465,(Salix_heteromera:2.061466,Salix_baileyi:2.061466):0.2339993):0.9206519):0.2668238):0.5315959):2.747979,(((((Salix_zhegushanica:1.862005,Salix_paraflabellaris:1.862005):1.77874,((Salix_tetrasperma:2.552736,Salix_yadongensis:2.552736):0.3587602,Salix_shandanensis:2.911496):0.7292494):0.2580101,Salix_xiaoguangshanica:3.898755):0.312733,((Salix_macroblasta:0.5089674,(Salix_phaidima:0.167744,Salix_morrisonicola:0.167744):0.3412234):2.656483,Salix_kongbanica:3.165451):1.046038):0.5501926,(Salix_haoana:3.82846,(((Salix_dasyclados:0.5069006,Salix_gyirongensis:0.5069006):3.004056,Salix_maximowiczii:3.510957):0.05492027,(Salix_alfredii:1.576865,(Salix_dunnii:0.9496807,Salix_integra:0.9496807):0.6271841):1.989012):0.2625834):0.9332207):2.000835):1.764817):0.9334846,((((Salix_mesnyi:0.4182403,(Salix_okamotoana:0.2240635,Salix_wangiana:0.2240635):0.1941768):3.599418,(Salix_caesia:1.70534,((Salix_psammophila:1.548485,(Salix_rosthornii:0.7501279,Salix_takasagoalpina:0.7501279):0.7983568):0.08397011,((Salix_pseudowallichiana:1.345895,Salix_nankingensis:1.345895):0.09215194,(Salix_bistyla:1.206691,Salix_neolapponum:1.206691):0.231356):0.1944074):0.07288555):2.312318):0.7222571,((Salix_tarbagataica:0.9082904,(Salix_arctica:0.8932904,(Salix_driophila:0.5028466,Salix_salwinensis:0.5028466):0.3904438):0.01499997):1.438466,(Salix_flabellaris:0.7869352,Salix_guebriantiana:0.7869352):1.559821):2.393159):3.48929,Salix_pseudowolohoensis:8.229205):1.231612):0.3239694):0.2646143,((((Salix_cinerea:1.089061,(Salix_oreophila:0.9875483,(Salix_donggouxianica:0.6523287,Salix_tianschanica:0.6523287):0.3352196):0.1015132):2.244566,Salix_chingiana:3.333628):4.014964,((Salix_ludingensis:1.632209,Salix_hirticaulis:1.632209):3.891917,(Salix_opsimantha:0.08587434,Salix_leveilleana:0.08587434):5.438251):1.824466):0.1269487,((Salix_wolohoensis:2.228449,Salix_limprichtii:2.228449):2.006949,Salix_daltoniana:4.235397):3.240143):2.57386):0.3218398,(Salix_heishuiensis:6.00678,Salix_tenella:6.00678):4.364461):0.1756069):0.2227793,(Salix_alatavica:1.240077,Salix_kungmuensis:1.240077):9.52955):0.1243227,((((Salix_pentandra:4.14331,Salix_alba:4.14331):0.03853,Salix_babylonica:4.18184):5.88459,Chosenia_arbutifolia:10.06643):0.01897046,((Salix_argyracea:0.9537227,Salix_longiflora:0.9537227):3.539854,((Salix_biondiana:3.077553,((Salix_fargesii:1.156544,(Salix_paratetradenia:0.707141,Salix_scopulicola:0.707141):0.4494026):0.9064353,Salix_parvidenticulata:2.062979):1.014574):0.7929262,(Salix_michelsonii:2.786589,(Salix_tangii:0.08399117,Salix_kamanica:0.08399117):2.702598):1.08389):0.6230971):5.591824):0.8085495):26.30609,((((Populus_platyphylla:11.89561,(((Populus_tomentosa:4.48734,Populus_tremula:4.48734):5.36105,(((Populus_szechuanica:7.0602,Populus_maximowiczii:7.0602):1.7569,Populus_wilsonii:8.8171):0.75981,Populus_cathayana:9.57691):0.27148):1.26006,Populus_suaveolens:11.10845):0.7871618):2.036284,((Populus_lancifolia:2.285418,(Populus_pruinosa:0.3176828,Populus_wenxianica:0.3176828):1.967735):2.065699,(Populus_xiangchengensis:0.1591233,Populus_pseudoglauca:0.1591233):4.191993):9.580779):0.04248741,((Populus_nakaii:6.302387,(Populus_Davidiana:0.1618549,Populus_keerqinensis:0.1618549):6.140532):2.11949,(Populus_canescens:0.5125167,Populus_hopeiensis:0.5125167):7.90936):5.552507):2.931757,(((Populus_ciliata:9.188677,(Populus_shanxiensis:3.912928,((Populus_yatungensis:1.906444,((Populus_euphratica:0.02397224,Populus_purdomii:0.02397224):1.333327,Populus_intramongolica:1.357299):0.5491452):0.3601468,(Populus_qamdoensis:0.6177835,Populus_ningshanica:0.6177835):1.648808):1.646337):5.275748):1.148742,(((Populus_ussuriensis:2.210785,Populus_haoana:2.210785):0.9008067,(Populus_afghanica:1.497455,(Populus_adenopoda:0.4768157,(Populus_schneideri:0.3865528,Populus_manshurica:0.3865528):0.09026291):1.020639):1.614137):6.422196,((Populus_yunnanensis:4.699726,((Populus_rotundifolia:1.40814,Populus_alaschanica:1.40814):1.851139,Populus_wuana:3.25928):1.440446):3.274929,(((Populus_pamirica:1.696599,Populus_girinensis:1.696599):0.7722399,(Populus_wulianensis:0.4094813,Populus_qiongdaoensis:0.4094813):2.059358):0.3270876,(((Populus_pseudosimonii:0.2777503,Populus_talassica:0.2777503):0.1844171,Populus_koreana:0.4621675):1.028549,((Populus_iliensis:0.3024646,Populus_przewalskii:0.3024646):0.810227,Populus_simonii:1.112692):0.3780249):1.30521):5.178728):1.559132):0.8036311):0.1931679,((Populus_pseudomaximowiczii:2.77253,Populus_kangdingensis:2.77253):4.07435,((((Populus_jrtyschensis:0.01858958,Populus_trinervis:0.01858958):1.752784,(Populus_glauca:0.3742196,Populus_lasiocarpa:0.3742196):1.397154):3.082129,(Populus_hsinganica:3.321541,(Populus_charbinensis:0.8854829,(Populus_laurifolia:0.1585729,(Populus_minhoensis:0.08534147,Populus_pilosa:0.08534147):0.07323145):0.72691):2.436058):1.531961):0.3413892,(Populus_mainlingensis:0.01674204,Populus_yuana:0.01674204):5.178149):1.651989):3.683707):6.375553):20.2939):2.63396):1.12104,(((Carrierea_dunniana:3.815774,Itoa_orientalis:3.815774):11.56294,Carrierea_calycina:15.37871):5.49183,Poliothyrsis_sinensis:20.87054):20.0845):4.36736):25.8146):35.27435,((((((Viola_nuda:5.384701,(((Viola_pilosa:0.5866845,Viola_stewardiana:0.5866845):0.209447,(Viola_wallichiana:0.4848024,(Viola_japonica:0.2494829,Viola_arcuata:0.2494829):0.2353195):0.3113291):2.837011,Viola_brachyceras:3.633142):1.751558):7.597106,(((((Viola_grypoceras:0.1989381,Viola_yunnanensis:0.1989381):1.332021,Viola_trichopetala:1.530959):2.613207,Viola_tokubuchiana:4.144166):4.992682,(((Viola_hancockii:0.4932889,Viola_magnifica:0.4932889):1.169209,(Viola_senzanensis:0.1909193,(Viola_guangzhouensis:0.1226968,Viola_rossii:0.1226968):0.06822257):1.471579):1.601792,((Viola_duclouxii:1.171169,Viola_websteri:1.171169):1.205099,(Viola_gmeliniana:2.332088,Viola_forrestiana:2.332088):0.04417968):0.8880222):5.872559):1.967751,((Viola_raddeana:6.580329,Viola_nagasawae:6.580329):0.9845843,(Viola_yunnanfuensis:3.050394,Viola_kunawarensis:3.050394):4.51452):3.539686):1.877207):0.355853,((((Viola_variegata:1.913918,Viola_sumatrana:1.913918):4.921862,Viola_inconspicua:6.835779):4.891985,(((((((Viola_orientalis:0.267881,Viola_grandisepala:0.267881):0.7369797,(Viola_muliensis:0.347804,Viola_henryi:0.347804):0.6570567):0.7357154,(Viola_biflora:0.3139027,Viola_lactiflora:0.3139027):1.426673):3.131599,Viola_acutifolia:4.872175):3.411233,((Viola_tienschiensis:2.461841,(Viola_thomsonii:0.7203942,(Viola_sacchalinensis:0.02122728,Viola_dimorphophylla:0.02122728):0.6991669):1.741447):1.164342,((Viola_rupestris:0.7450811,Viola_davidii:0.7450811):0.5521208,Viola_cameleo:1.297202):2.328981):4.657225):0.9396543,(((((((Viola_diffusa:0.6777009,Viola_hondoensis:0.6777009):0.7025646,(Viola_Urophylla:1.315116,Viola_hirta:1.3151159):0.06514963):2.418342,(Viola_collina:2.423608,((Viola_triangulifolia:1.066151,Viola_bulbosa:1.066151):0.2721362,Viola_montana:1.338287):1.085321):1.374999):0.2895,Viola_diamantiaca:4.088107):0.2227343,Viola_prionantha:4.310841):3.389633,((((Viola_mucronulifera:1.114794,Viola_kwangtungensis:1.114794):1.253978,Viola_cuspidifolia:2.368772):0.7873469,((Viola_phalacrocarpa:0.6833544,((Viola_delavayi:0.5417649,Viola_hediniana:0.5417649):0.06756188,Viola_pendulicarpa:0.6093268):0.07402763):1.724144,(((Viola_perpusilla:0.1808122,Viola_muehldorfii:0.1808122):0.1731084,Viola_macroceras:0.3539205):0.1244741,Viola_tenuicornis:0.4783947):1.929104):0.7486205):4.050244,(((Viola_obtusa:5.786692,(Viola_striatella:0.3637823,(Viola_mongolica:0.1796696,Viola_selkirkii:0.1796696):0.1841127):5.42291):0.131227,Viola_patrinii:5.917919):0.06851587,(((Viola_lucens:0.08014095,Viola_pekinensis:0.08014095):0.4211555,((Viola_betonicifolia:0.02473187,Viola_sikkimensis:0.02473187):0.07928126,Viola_altaica:0.1040131):0.3972833):0.0896878,Viola_mirabilis:0.5909842):5.395451):1.219928):0.4941122):1.408168,(((Viola_tenuissima:1.077874,(Viola_confertifolia:0.4978755,Viola_serrula:0.4978755):0.5799986):0.5446417,(Viola_formosana:0.5915057,Viola_sphaerocarpa:0.5915057):1.03101):6.040049,Viola_szetschwanensis:7.662565):1.446078):0.1144192):0.9566034,(Viola_belophylla:2.686448,((((Viola_hirtipes:0.2671886,Viola_fargesii:0.2671886):0.3021162,Viola_acuminata:0.5693048):0.1607329,Viola_kosanensis:0.7300377):0.7408045,Viola_moupinensis:1.470842):1.215605):7.493218):1.548099):0.9431872,((Viola_albida:2.53952,Viola_chaerophylloides:2.53952):3.98145,(((Viola_mandshurica:0.71129,Viola_philippica:0.71129):4.22438,Viola_dissecta:4.93567):0.78835,Viola_dactyloides:5.72402):0.79695):6.149982):0.6667084):26.06541,Hybanthus_enneaspermus:39.403072):18.85596,(Rinorea_longiracemosa:26.11618,((Rinorea_bengalensis:1.811359,Rinorea_erianthera:1.811359):0.3722452,Rinorea_virgata:2.183604):23.932572):32.14285):44.13486,(((Adenia_heterophylla:2.627241,Adenia_cardiophylla:2.627241):24.341207,Adenia_penangiana:26.96845):16.90948,(((Passiflora_tonkinensis:5.717366,((Passiflora_kwangtungensis:0.3711457,Passiflora_siamica:0.3711457):2.631114,(Passiflora_eberhardtii:1.028158,(Passiflora_cochinchinensis:0.1584095,Passiflora_cupiformis:0.1584095):0.869749):1.974101):2.715106):0.8201483,(Passiflora_henryi:0.135377,Passiflora_wilsonii:0.135377):6.402137):5.643846,((Passiflora_jianfengensis:1.314273,(Passiflora_altebilobata:1.283432,(Passiflora_papilio:0.4325363,Passiflora_jugorum:0.4325363):0.8508955):0.03084079):10.72345,Passiflora_xishuangbannaensis:12.03772):0.1436414):31.69657):58.51596):4.01746):0.08357,(Hydnocarpus_hainanensis:94.44289,(Hydnocarpus_annamensis:23.857739,Gynocardia_odorata:23.85774):70.58515):12.05203):10.77432):1.43):0.42512,((((((((Aspidopterys_cavaleriei:0.1733071,(Aspidopterys_microcarpa:0.1211685,Aspidopterys_esquirolii:0.1211685):0.05213863):4.355273,(Aspidopterys_glabriuscula:3.2046316,(Aspidopterys_henryi:0.6500451,(Aspidopterys_nutans:0.5205942,Aspidopterys_obcordata:0.5205942):0.1294508):2.554586):1.323949):1.52252,(Aspidopterys_floribunda:1.621711,Aspidopterys_concava:1.621711):4.429389):6.89126,(Hiptage_minor:1.13207,(Hiptage_candicans:0.9737929,(((Hiptage_benghalensis:0.1681628,Hiptage_fraxinifolia:0.1681628):0.1507242,Hiptage_acuminata:0.318887):0.6434519,((Hiptage_luodianensis:0.3593909,((Hiptage_multiflora:0.1577329,Hiptage_tianyangensis:0.1577329):0.1278207,Hiptage_lanceolata:0.2855537):0.07383724):0.3486772,Hiptage_yunnanensis:0.7080681):0.2542709):0.01145396):0.1582771):11.81029):2.95216,Tristellateia_australasiae:15.89452):3.06271,Ryssopterys_timoriensis:18.95723):72.48269,(((Elatine_ambigua:3.837698,Elatine_triandra:3.837698):17.93343,Elatine_hydropiper:21.77113):34.84446,((Bergia_capensis:1.6772347,Bergia_ammannioides:1.677235):25.67631,Bergia_serrata:27.35354):29.26205):34.82433):27.54234,((((((Cladopus_nymanii:4.1738902,Cladopus_chinensis:4.17389):62.95874,Dalzellia_sessilis:67.13263):27.74816,((Cratoxylum_cochinchinense:14.59288,Cratoxylum_formosum:14.59288):57.41565,(((Hypericum_perforatum:21.634009,(((((Hypericum_longistylum:2.294624,(Hypericum_erectum:0.7561258,Hypericum_subalatum:0.7561258):1.538499):1.812169,(Hypericum_uralum:0.07458765,Hypericum_acmosepalum:0.07458765):4.032206):3.851145,(Hypericum_faberi:1.104281,Hypericum_elatoides:1.104281):6.853657):5.200285,(((Hypericum_attenuatum:2.276855,Hypericum_maclarenii:2.276855):1.927302,(Hypericum_cohaerens:4.098535,((Hypericum_hubeiense:0.5265965,(Hypericum_sampsonii:0.002529264,Hypericum_seniawinii:0.002529264):0.5240673):0.9706184,Hypericum_pseudohenryi:1.497215):2.60132):0.1056219):0.5843886,((Hypericum_curvisepalum:2.662583,Hypericum_petiolulatum:2.662583):1.063887,Hypericum_kingdonii:3.726469):1.062076):8.369678):7.547746,(((Hypericum_gramineum:0.2410279,Hypericum_kouytchense:0.2410279):0.4744625,Hypericum_elodeoides:0.7154903):15.01913,(((Hypericum_daliense:3.178862,Hypericum_hirsutum:3.178862):3.260807,(Hypericum_elongatum:2.76195,((Hypericum_nakamurae:0.5718484,Hypericum_henryi:0.5718484):0.5623498,Hypericum_fosteri:1.134198):1.627752):3.67772):2.031753,(Hypericum_geminiflorum:2.271817,((Hypericum_formosanum:0.4700136,Hypericum_subsessile:0.4700136):0.5086539,Hypericum_forrestii:0.9786676):1.293149):6.199606):7.263197):4.97135):0.9280395):0.001658036,((((Hypericum_wardianum:0.03137089,Hypericum_przewalskii:0.03137089):0.6700303,(Hypericum_qinlingense:0.1110004,Hypericum_reptans:0.1110004):0.5904008):2.928771,(((Hypericum_choisyanum:0.8667617,Hypericum_nagasawae:0.8667617):2.555917,Hypericum_prattii:3.42267919):0.03355951,Hypericum_hookerianum:3.456239):0.1739338):10.42052,Hypericum_subcordatum:14.0507):7.58497):0.3875929,(((Hypericum_lancasteri:12.57375,(((((Hypericum_latisepalum:0.09651804,Hypericum_wightianum:0.09651804):1.557212,Hypericum_monanthemum:1.65373):0.5721001,(Hypericum_enshiense:0.5573127,Hypericum_hengshanense:0.5573127):1.668517):0.7426534,(Hypericum_ascyron:2.341769,(Hypericum_patulum:1.202527,Hypericum_addingtonii:1.202527):1.139242):0.6267147):6.683105,Hypericum_nokoense:9.651588):2.922166):0.1712767,(Hypericum_japonicum:0.2142954,Hypericum_bellum:0.2142954):12.53074):9.239688,((Triadenum_japonicum:2.048823,Triadenum_breviflorum:2.048823):15.2507973,((Hypericum_augustinii:0.276429,Hypericum_scabrum:0.276429):4.300506,((((Hypericum_trigonum:0.6483221,Hypericum_taihezanense:0.6483221):1.009053,((Hypericum_wilsonii:0.6924027,Hypericum_himalaicum:0.6924027):0.06885811,Hypericum_monogynum:0.7612608):0.896114):0.8559177,Hypericum_beanii:2.513292):1.109985,((Hypericum_stellatum:0.1052529,Hypericum_lagarocladum:0.1052529):0.3763637,Hypericum_ludlowii:0.4816166):3.141661):0.9536574):12.72269):4.685099):0.03854095):49.98527):22.87226):7.74854,((((Calophyllum_membranaceum:2.036661,(Calophyllum_blancoi:0.5818734,Calophyllum_polyanthum:0.5818734):1.454788):0.7132188,Calophyllum_inophyllum:2.74988):4.56971,Mesua_ferrea:7.31959):26.11076,Mammea_yunnanensis:33.43035):69.19898):1.87846,((Garcinia_tetralata:1.5596,(Garcinia_cowa:0.259394,Garcinia_pedunculata:0.259394):1.3002059):27.01741,(((((Garcinia_paucinervis:0.4670655,Garcinia_esculenta:0.4670655):0.977802,Garcinia_subelliptica:1.444867):1.821288,((Garcinia_xanthochymus:0.2317688,Garcinia_xishuanbannaensis:0.2317688):2.669323,Garcinia_erythrosepala:2.901092):0.3650636):7.657496,(((Garcinia_nujiangensis:2.028578,Garcinia_oblongifolia:2.028578):2.254665,((Garcinia_kwangsiensis:0.5200189,(Garcinia_multiflora:0.3131136,Garcinia_yunnanensis:0.3131136):0.2069053):1.121664,Garcinia_bracteata:1.641683):2.64156):2.85392,Garcinia_lancilimba:7.137163):3.786488):1.423041,((Garcinia_linii:0.3156536,Garcinia_oligantha:0.3156536):1.741523,Garcinia_subfalcata:2.057177):10.28952):16.23032):75.93078):13.54474,(((Tirpitzia_sinensis:5.15181,Tirpitzia_ovoidea:5.15181):28.46406,((Anisadenia_saxatilis:4.57427,Anisadenia_pubescens:4.57427):26.00775,Reinwardtia_indica:30.58202):3.03385):20.57153,((((Linum_altaicum:1.335848,Linum_corymbulosum:1.335848):9.96193,((Linum_amurense:1.019872,Linum_heterosepalum:1.019872):0.3208885,Linum_pallescens:1.340761):9.957018):2.89254,Linum_perenne:14.19032):20.23507,(Linum_nutans:0.4006335,Linum_stelleroides:0.4006335):34.02476):19.76201):63.86513):0.92973):0.1421):6.85649):0.40375,(((((((((((((Euonymus_kachinensis:3.022012,(Euonymus_cornutus:0.7405702,Euonymus_actinocarpus:0.7405702):2.281442):0.5515603,Euonymus_prismatomerioides:3.573573):4.993516,((((((Euonymus_wilsonii:1.127183,Euonymus_vagans:1.127183):1.79613,((Euonymus_kengmaensis:1.105889,Euonymus_venosus:1.105889):0.03595086,(Euonymus_rehderianus:0.6033708,Euonymus_serratifolius:0.6033708):0.5384695):1.781473):0.156945,((Euonymus_nanoides:2.231507,(((Euonymus_hukuangensis:0.01387782,Euonymus_tonkinensis:0.01387782):0.3496256,Euonymus_chenmoui:0.3635035):1.470312,Euonymus_glaber:1.833816):0.3976915):0.8224702,(Euonymus_subcordatus:1.934877,Euonymus_theacola:1.934877):1.119101):0.02628098):0.4157578,Euonymus_viburnoides:3.496016):3.048101,(((Euonymus_pittosporoides:0.7522384,Euonymus_percoriaceus:0.7522384):4.480333,((Euonymus_tingens:0.7770483,Euonymus_theifolius:0.7770483):1.901004,Euonymus_fortunei:2.678053):2.554519):0.4711248,((Euonymus_lushanensis:0.4403084,(Euonymus_vaganoides:0.3235071,Euonymus_laxiflorus:0.3235071):0.1168013):0.381422,Euonymus_macropterus:0.8217304):4.881966):0.8404209):0.7850527,(((((Euonymus_maackii:0.08452367,Euonymus_tenuiserratus:0.08452367):0.335771,Euonymus_yunnanensis:0.4202947):0.2614974,(Euonymus_lucidus:0.0806578,Euonymus_acanthocarpus:0.0806578):0.6011343):1.043387,Euonymus_pseudovagans:1.72518):0.07290523,Euonymus_giraldii:1.798085):5.531085):1.237918):0.1102581,((((((Euonymus_chui:0.009699254,Euonymus_acanthoxanthus:0.009699254):0.04417455,Euonymus_verrucosoides:0.05387381):0.1425492,Euonymus_frigidus:0.196423):0.1039321,(Euonymus_salicifolius:0.1799819,Euonymus_potingensis:0.1799819):0.1203733):3.836213,(((Euonymus_chloranthoides:0.5650252,Euonymus_gracillimus:0.5650252):0.5662879,(Euonymus_gibber:0.013284,Euonymus_dielsianus:0.013284):1.118029):2.763545,((Euonymus_bullatus:0.2793005,(Euonymus_hupehensis:0.1323743,Euonymus_echinatus:0.1323743):0.1469262):2.512729,(Euonymus_tsoi:0.4183567,Euonymus_parasimilis:0.4183567):2.373673):1.102829):0.2417098):2.396477,((Euonymus_spraguei:3.646602,((Euonymus_pallidifolius:1.473224,Euonymus_oxyphyllus:1.473224):1.513715,(Euonymus_microcarpus:1.479737,(Euonymus_kweichowensis:0.4400026,Euonymus_aculeatus:0.4400026):1.039735):1.507202):0.6596621):2.836731,(Euonymus_phellomanus:1.516846,Euonymus_verrucocarpus:1.516846):4.966486):0.04971243):2.144302):1.513337,((((Glyptopetalum_feddei:4.155846,((Glyptopetalum_geloniifolium:0.7669382,Glyptopetalum_longipedicellatum:0.7669382):0.4961385,(Glyptopetalum_sclerocarpum:1.255103,Glyptopetalum_fengii:1.255103):0.007973474):2.892769):1.038114,(((Glyptopetalum_longepedunculatum:1.710799,(Glyptopetalum_ilicifolium:0.553325,Glyptopetalum_rhytidophyllum:0.553325):1.157474):1.049725,Glyptopetalum_aquifolium:2.760524):0.765376,(Glyptopetalum_reticulinerve:0.8290616,(Euonymus_nitidus:0.61076,Euonymus_myrianthus:0.61076):0.2183016):2.696838):1.6680596):2.47248,Euonymus_centidens:7.66644):2.17146,((Euonymus_alatus:6.77711,Euonymus_carnosus:6.77711):2.99919,Euonymus_hamiltonianus:9.7763):0.0616):0.3527834):0.1882121,(((Euonymus_chengii:8.022558,Euonymus_sanguineus:8.022558):0.3660258,Euonymus_dolichopus:8.388584):1.207235,(Euonymus_wui:3.526324,(((Euonymus_grandiflorus:0.4661432,Euonymus_bockii:0.4661432):0.5633954,Euonymus_ficoides:1.029539):0.3991643,Euonymus_euscaphis:1.428703):2.097621):6.069495):0.7830765):0.1138845,((Euonymus_nanus:4.260453,(((((Euonymus_verrucosus:0.06690096,Euonymus_tashiroi:0.06690096):0.3144893,Euonymus_jinyangensis:0.3813903):1.268325,((Euonymus_ternifolius:0.2593984,Euonymus_sachalinensis:0.2593984):1.322839,((Euonymus_szechuanensis:0.7468267,Euonymus_hui:0.7468267):0.7775521,Euonymus_aculeolus:1.524379):0.05785823):0.06747835):0.5663776,Euonymus_schensianus:2.216093):0.1566498,(Euonymus_lichiangensis:1.883279,(Euonymus_clivicola:0.1616308,Euonymus_hainanensis:0.1616308):1.721648):0.4894637):1.88771):4.16195,((Euonymus_balansae:3.448502,Euonymus_fimbriatus:3.448502):2.337271,((Euonymus_semenovii:0.5107498,Euonymus_laxicymosus:0.5107498):3.375827,Euonymus_distichus:3.886577):1.899196):2.63663):2.070377):11.57376,(((Celastrus_hookeri:1.993811,(Celastrus_stylosus:1.518526,((Celastrus_tonkinensis:1.182189,(Celastrus_glaucophyllus:1.107747,(Celastrus_rosthornianus:0.02851395,Celastrus_vaniotii:0.02851395):1.079233):0.07444271):0.3099157,Celastrus_oblanceifolius:1.492105):0.02642078):0.4752854):8.15069,((((Celastrus_hirsutus:0.4090714,Celastrus_franchetianus:0.4090714):2.343753,Celastrus_punctatus:2.752824):2.471984,(Celastrus_homaliifolius:4.60944,((Celastrus_virens:2.488299,(Tripterygium_wilfordii:1.957045,(Celastrus_hypoleucus:1.601506,(((Celastrus_monospermus:0.1679088,(Celastrus_orbiculatus:0.01929279,Celastrus_paniculatus:0.01929279):0.148616):0.5362189,Celastrus_cuneatus:0.7041277):0.5536397,Celastrus_hindsii:1.257767):0.3437386):0.3555393):0.5312533):0.7949761,Celastrus_kusanoi:3.283275):1.326165):0.6153682):1.209678,(((Celastrus_flagellaris:3.054825,(Celastrus_hypoleucoides:0.1834687,Celastrus_gemmatus:0.1834687):2.871357):2.152547,Celastrus_angulatus:5.207372):1.16702,Celastrus_rugosus:6.374393):0.06009289):3.710016):3.455978,Celastrus_aculeatus:13.60048):8.46606):1.49303,((((Maytenus_hookeri:0.8013045,Maytenus_inflata:0.8013045):8.105921,(Maytenus_austroyunnanensis:1.759759,Maytenus_guangxiensis:1.759759):7.147467):5.282463,(Maytenus_confertiflora:2.435723,Maytenus_hainanensis:2.435723):11.75397):7.985752,((((Salacia_chinensis:2.266817,Salacia_cochinchinensis:2.266817):4.120333,(((Salacia_polysperma:1.143576,(Salacia_glaucifolia:0.04289077,Salacia_confertiflora:0.04289077):1.1006851):0.2629264,Salacia_obovatilimba:1.406502):2.650241,((Salacia_hainanensis:0.362759,Salacia_sessiliflora:0.362759):2.50403,(Salacia_amplifolia:1.443636,Salacia_aurantiaca:1.443636):1.423153):1.189954):2.330406):13.69443,(((Plagiopteron_suaveolens:0.8883534,(Loeseneriella_yunnanensis:0.5431807,(Loeseneriella_griseoramula:0.08243539,Loeseneriella_lenticellata:0.08243539):0.4607453):0.3451728):12.36641,(Loeseneriella_merrilliana:12.861883,Loeseneriella_concinna:12.86188):0.3928765):1.20107,((Pristimera_arborea:2.060346,Pristimera_setulosa:2.060346):11.28241,(Pristimera_cambodiana:0.7825702,Pristimera_indica:0.7825702):12.5601841):1.113072):5.62575):1.98603,((((Gymnosporia_emarginata:0.553781,Gymnosporia_berberoides:0.553781):0.1286159,Gymnosporia_tiaoloshanensis:0.6823969):0.5935265,(Gymnosporia_graciliramula:0.1535241,Gymnosporia_diversifolia:0.1535241):1.122399):0.01129659,((Gymnosporia_royleana:0.727307,((Gymnosporia_jinyangensis:0.1555182,Gymnosporia_rufa:0.1555182):0.3652593,Gymnosporia_esquirolii:0.5207775):0.2065295):0.2915839,(Gymnosporia_orbiculata:0.6213255,Gymnosporia_variabilis:0.6213256):0.3975654):0.2683291):20.78039):0.10783):1.38413):1.21965,Pleurostylia_opposita:24.77922):23.03838,Monimopetalum_chinense:47.8176):16.03829,(((((Microtropis_obscurinervia:0.07326443,Microtropis_shenzhenensis:0.07326443):0.07954985,Microtropis_pyramidalis:0.1528143):7.766964,(((Microtropis_triflora:1.771869,(Microtropis_japonica:1.121793,Microtropis_submembranacea:1.121793):0.6500763):0.7762694,Microtropis_wui:2.548139):2.63996,(((Microtropis_yunnanensis:0.4939261,Microtropis_thyrsiflora:0.4939261):1.022694,Microtropis_fallax:1.51662):2.562213,((Microtropis_oligantha:0.5028721,Microtropis_obliquinervia:0.5028721):3.090131,(Microtropis_sphaerocarpa:3.497627,(Microtropis_malipoensis:1.398535,Microtropis_paucinervia:1.398535):2.099092):0.09537655):0.4858296):1.109266):2.731679):0.06289086,(((Microtropis_pallens:2.74118,(((Microtropis_tetragona:0.8643359,Microtropis_semipaniculata:0.8643359):0.4450778,Microtropis_dehuaensis:1.309414):1.317903,Microtropis_petelotii:2.627317):0.1138632):1.112808,(Microtropis_macrophylla:2.426518,((Microtropis_fokienensis:0.618799,Microtropis_osmanthoides:0.618799):0.4756838,Microtropis_hexandra:1.094483):1.332035):1.42747):3.123065,(Microtropis_discolor:0.8022195,Microtropis_biflora:0.8022195):6.174833):1.005616):0.9938313,(Microtropis_gracilipes:1.881668,(Microtropis_reticulata:0.238594,Microtropis_henryi:0.238594):1.643074):7.094832):54.87939):2.77237,((Parnassia_epunctulata:6.658871,((((Parnassia_longipetaloides:1.584223,(Parnassia_humilis:1.542083,((Parnassia_pusilla:0.3186079,Parnassia_petitmenginii:0.3186079):0.74613,(Parnassia_venusta:0.2338669,Parnassia_qinghaiensis:0.2338669):0.8308711):0.4773453):0.04213997):0.3505489,((Parnassia_tibetana:0.4680472,Parnassia_lanceolata:0.4680472):0.8815977,Parnassia_foliosa:1.349645):0.5851272):0.421615,(Parnassia_yiliangensis:1.485229,(Parnassia_subscaposa:0.04008185,Parnassia_simaoensis:0.04008185):1.445147):0.8711581):0.2673873,Parnassia_bifolia:2.623775):4.035096):9.220599,((((Parnassia_palustris:12.99573,(((((Parnassia_delavayi:4.52587,Parnassia_brevistyla:4.52587):3.44866,Parnassia_wightiana:7.97453):0.65007,Parnassia_trinervis:8.6246):0.05392,(Parnassia_chinensis:0.90936,Parnassia_tenella:0.90936):7.76916):0.79089,Parnassia_longipetala:9.46941):3.52632):0.58724,Parnassia_laxmannii:13.58297):0.2704754,(((((Parnassia_submysorensis:3.528363,Parnassia_mysorensis:3.528363):1.417154,(Parnassia_amoena:2.643852,(Parnassia_xinganensis:1.44864,Parnassia_guilinensis:1.44864):1.195212):2.301664):1.911821,(Parnassia_davidii:1.66313,((Parnassia_longshengensis:0.5326092,Parnassia_yunnanensis:0.5326092):0.8845124,Parnassia_perciliata:1.417122):0.2460079):5.194208):2.116449,((Parnassia_yanyuanensis:1.386165,Parnassia_esquirolii:1.386165):2.694841,((Parnassia_viridiflora:0.3184335,Parnassia_angustipetala:0.3184335):0.9451025,Parnassia_scaposa:1.263536):2.81747):4.892781):2.556595,Parnassia_faberi:11.53038):2.323064):0.5661358,(((((Parnassia_lutea:2.830586,(Parnassia_filchneri:2.437067,((Parnassia_rhombipetala:0.2375482,Parnassia_oreophila:0.2375482):0.4781723,Parnassia_cooperi:0.7157205):1.721346):0.3935197):0.7630936,Parnassia_crassifolia:3.59368):4.810769,(((Parnassia_monochoriifolia:0.2750861,Parnassia_omeiensis:0.2750861):0.1723543,(Parnassia_lijiangensis:0.2787388,Parnassia_gansuensis:0.2787388):0.1687015):4.430864,(Parnassia_yulongshanensis:4.877304,(Parnassia_deqenensis:3.824004,((Parnassia_nubicola:1.028625,Parnassia_noemiae:1.028625):0.1177526,(Parnassia_cacuminum:0.06046133,Parnassia_dilatata:0.06046133):1.085917):2.677626):1.0533):0.001000037):3.526145):0.1114831,((((Parnassia_degeensis:0.3494928,Parnassia_chengkouensis:0.3494928):0.8925506,(Parnassia_leptophylla:1.015243,Parnassia_obovata:1.015243):0.2268004):4.129375,(Parnassia_yui:1.42088,Parnassia_labiata:1.42088):3.950538):0.8007418,Parnassia_cordata:6.17216):2.343772):2.199961,(Parnassia_farreri:3.139149,Parnassia_kangdingensis:3.139149):7.576744):3.703688):1.459889):50.74879):59.75634):1.66237,(((((((((((Alnus_japonica:0.879038,(Alnus_henryi:0.8093679,Alnus_cremastogyne:0.8093679):0.06967004):1.29091,(Alnus_formosana:1.517946,Alnus_mandshurica:1.517946):0.6520014):9.910582,((Alnus_ferdinandi-coburgii:0.06367283,Alnus_hirsuta:0.06367283):1.588012,(Alnus_lanata:1.272965,(Alnus_trabeculosa:1.21495,Alnus_nepalensis:1.21495):0.05801527):0.3787198):10.42884):58.3963,(((Ostryopsis_davidiana:12.50098,Ostryopsis_nobilis:12.500981):51.1327,((Ostrya_rehderiana:4.404116,Ostrya_yunnanensis:4.404116):55.39592,(((Ostrya_multinervis:2.690884,Ostrya_trichocarpa:2.690884):2.937535,Ostrya_japonica:5.6284187):12.46451,((((Carpinus_sungpanensis:2.359654,(Carpinus_kawakamii:1.978873,((Carpinus_tschonoskii:1.018986,(Carpinus_chuniana:0.848419,(((Carpinus_tsunyihensis:0.4293469,Carpinus_cordata:0.4293469):0.2018354,Carpinus_fangiana:0.6311823):0.09582243,Carpinus_oblongifolia:0.7270047):0.1214143):0.1705672):0.8033714,(Carpinus_dayongina:1.059058,Carpinus_tsaiana:1.059058):0.7633):0.1565157):0.3807802):0.5752672,(Carpinus_hupeana:0.1671455,Carpinus_rupestris:0.1671455):2.767775):0.004772899,(Carpinus_pubescens:0.21367,Carpinus_polyneura:0.21367):2.7260236):0.04225642,(((((Carpinus_stipulata:0.2417444,(Carpinus_omeiensis:0.1298087,Carpinus_minutiserrata:0.1298087):0.1119358):0.2035747,Carpinus_viminea:0.4453191):1.102613,(Carpinus_microphylla:0.5703054,Carpinus_turczaninowii:0.5703054):0.9776262):0.2871742,(Carpinus_monbeigiana:0.3250091,((Carpinus_purpurinervis:0.07978144,Carpinus_mollicoma:0.07978144):0.0002437267,Carpinus_hebestroma:0.08002516):0.244984):1.510097):0.5032474,((Carpinus_henryana:0.2461907,(Carpinus_kweichowensis:0.1566635,Carpinus_firmifolia:0.1566635):0.0895272):0.7160237,(((Carpinus_rankanensis:0.1398408,Carpinus_tientaiensis:0.1398408):0.130794,(Carpinus_londoniana:0.2201702,(Carpinus_fargesiana:0.09645793,Carpinus_putoensis:0.09645793):0.1237123):0.0504646):0.5290196,Carpinus_shensiensis:0.7996545):0.1625599):1.376139):0.6435968):15.11098):41.70711):3.83364):0.3249,((((Corylus_mandshurica:0.9269196,Corylus_heterophylla:0.9269196):0.4167856,Corylus_ferox:1.343705):0.1768017,Corylus_yunnanensis:1.520507):5.275473,(Corylus_chinensis:0.5251865,(Corylus_wangii:0.007153939,Corylus_fargesii:0.007153939):0.5180326):6.270793):57.1626):6.51825):0.078,(((((Betula_fruticosa:1.21667,Betula_platyphylla:1.21667):1.49729,(Betula_luminifera:0.3631203,Betula_humilis:0.3631203):2.35084):0.4748173,((((Betula_pendula:0.6831584,Betula_gmelinii:0.6831584):1.058643,(Betula_jiulungensis:0.8860691,(Betula_rhombibracteata:0.226403,Betula_gynoterminalis:0.226403):0.6596661):0.855732):0.9683116,(Betula_ovalifolia:2.661275,((((Betula_cylindrostachya:0.4507884,((Betula_ermanii:0.1329149,Betula_chinensis:0.1329149):0.1688155,Betula_microphylla:0.3017304):0.1490579):0.198729,(Betula_fujianensis:0.58566,(Betula_trichogemma:0.4501845,Betula_fargesii:0.4501845):0.1354755):0.06385745):1.547892,Betula_calcicola:2.19741):0.04846074,((Betula_schmidtii:0.2935573,Betula_delavayi:0.2935573):0.6315932,(Betula_albosinensis:0.5281894,Betula_alnoides:0.5281894):0.3969612):1.32072):0.4154047):0.04883772):0.08289476,(Betula_potaninii:1.574752,Betula_halophila:1.574752):1.218255):0.3957698):0.547847,Betula_utilis:3.736624):0.6720457,((Betula_rotundifolia:0.4777524,(Betula_austrosinensis:0.06162311,Betula_costata:0.06162311):0.4161293):2.390448,(Betula_tianschanica:0.9125122,((Betula_middendorfii:0.1232265,Betula_dahurica:0.1232265):0.4822064,(Betula_insignis:0.1543495,Betula_jinpingensis:0.1543495):0.4510834):0.3070793):1.955688):1.54047):66.14616):16.83763,(Myrica_rubra:3.4924,(Myrica_nana:0.6509393,(Myrica_adenophora:0.066802625,Myrica_esculenta:0.06680263):0.5841367):2.8414604):83.90006):1.91366,(((((Engelhardia_hainanensis:2.424991,Engelhardia_roxburghiana:2.424991):14.01952,Engelhardia_serrata:16.44451):5.73943,Engelhardia_spicata:22.18394):44.9436,((((Juglans_mandshurica:1.41616,(Juglans_regia:0.03753414,Juglans_sigillata:0.03753414):1.378626):6.98477,(((Pterocarya_macroptera:0.4251417,Pterocarya_tonkinensis:0.4251417):2.362945,Pterocarya_stenoptera:2.788087):1.114213,(Pterocarya_hupehensis:1.424418,Pterocarya_rhoifolia:1.424418):2.477882):4.49863):4.17516,Cyclocarya_paliurus:12.57609):52.50423,((Platycarya_longzhouensis:18.50567,Platycarya_strobilacea:18.50567):45.89016,(((Carya_hunanensis:0.1062834,Carya_kweichowensis:0.1062834):0.2215366,(Carya_cathayensis:0.1779125,Carya_tonkinensis:0.1779125):0.1499075):63.67222,Annamocarya_sinensis:64.00004):0.39579):0.68449):2.04722):4.55817,Rhoiptelea_chiliantha:71.68571):17.62041):7.75058,((((Fagus_engleriana:0.7211998,Fagus_hayatae:0.7211998):1.491994,Fagus_lucida:2.213194):0.09996626,Fagus_longipetiolata:2.31316):70.13966,((((((((Castanopsis_calathiformis:1.836647,Castanopsis_hsiensiui:1.836647):2.674314,(((((Castanopsis_ceratacantha:0.9286663,Castanopsis_uraiana:0.9286663):0.772401,((Castanopsis_concinna:0.09584368,Castanopsis_wattii:0.09584368):1.330938,(Castanopsis_densispinosa:1.393789,Castanopsis_crassifolia:1.393789):0.03299188):0.2742859):1.553515,((((Castanopsis_orthacantha:0.7886836,Castanopsis_ledongensis:0.7886836):0.681825,Castanopsis_eyrei:1.470509):1.068626,Castanopsis_hystrix:2.539135):0.456975,(((((Castanopsis_sclerophylla:0.7338679,Castanopsis_longzhouica:0.7338679):0.6707215,Castanopsis_globigemmata:1.404589):0.6016783,Castanopsis_fordii:2.006268):0.3907717,((Castanopsis_chunii:0.6174653,Castanopsis_amabilis:0.6174653):0.2229025,(Castanopsis_megaphylla:0.2919256,Castanopsis_tessellata:0.2919256):0.5484422):1.556672):0.5978134,(Castanopsis_clarkei:0.8565521,(Castanopsis_xichouensis:0.6119762,(Castanopsis_damingshanensis:0.04780427,Castanopsis_platyacantha:0.04780427):0.5641719):0.2445759):2.138301):0.001256716):0.2584731):1.042893,((Castanopsis_boisii:3.251388,((Castanopsis_wenchangensis:0.2270537,Castanopsis_mekongensis:0.2270537):0.2812349,Castanopsis_rufotomentosa:0.5082887):2.7431):0.6504901,((Castanopsis_oblonga:1.33502,Castanopsis_jianfenglingensis:1.33502):1.368464,(Castanopsis_choboensis:0.4196802,Castanopsis_lamontii:0.4196802):2.283804):1.198395):0.3955966):0.149763,((Castanopsis_kweichowensis:3.517632,((Castanopsis_tonkinensis:0.6015008,Castanopsis_cerebrina:0.6015008):2.353609,((Castanopsis_nigrescens:0.02158311,Castanopsis_fabri:0.02158311):2.871624,((Castanopsis_echinocarpa:1.083214,Castanopsis_hainanensis:1.083214):0.1393065,Castanopsis_delavayi:1.222521):1.670687):0.06190259):0.5625217):0.2559005,(Castanopsis_longispina:2.604118,(Castanopsis_subuliformis:0.4516422,Castanopsis_jucunda:0.4516422):2.152476):1.169414):0.6737061):0.06372219):0.1925896,(((Castanopsis_carlesii:4.50173,Castanopsis_indica:4.50173):0.08652905,((((Castanopsis_argyrophylla:3.84457,Castanopsis_tibetana:3.84457):0.10573,Castanopsis_fargesii:3.9503):0.16333,Castanopsis_chinensis:4.11363):0.3293177,((Castanopsis_fleuryi:0.04277204,Castanopsis_hupehensis:0.04277204):4.004011,(((Castanopsis_remotidenticulata:0.7185758,(Castanopsis_ferox:0.6798664,Castanopsis_tribuloides:0.6798664):0.03870943):0.6195951,Castanopsis_rockii:1.338171):1.018577,((Castanopsis_fissa:0.9969673,Castanopsis_kawakamii:0.9969673):0.5553333,Castanopsis_ouonbiensis:1.552301):0.8044472):1.690035):0.3961647):0.1453113):0.01061392,(Castanopsis_glabrifolia:2.605489,Castanopsis_tcheponensis:2.605489):1.993384):0.104677):32.4965,(Castanea_mollissima:3.50093,(Castanea_seguinii:3.296624,Castanea_henryi:3.296624):0.2043057):33.69912):0.18657,((((((Lithocarpus_pseudoxizangensis:1.207648,Lithocarpus_taitoensis:1.207648):2.104398,((Lithocarpus_propinquus:0.06012791,Lithocarpus_dodonaeifolius:0.06012791):1.611303,Lithocarpus_xizangensis:1.671431):1.640615):0.377449,((Lithocarpus_gymnocarpus:2.147688,(Lithocarpus_fangii:2.098419,Lithocarpus_megalophyllus:2.098419):0.04926881):1.422133,(Lithocarpus_echinotholus:1.230965,Lithocarpus_pseudoreinwardtii:1.230965):2.338856):0.1196749):2.160973,(Lithocarpus_elmerrillii:2.975718,Lithocarpus_cyrtocarpus:2.975718):2.874751):1.780444,(((((Lithocarpus_longzhouicus:1.023071,(Lithocarpus_mekongensis:0.1559775,Lithocarpus_silvicolarum:0.1559775):0.8670936):0.9683919,(Lithocarpus_cryptocarpus:1.23183,Lithocarpus_petelotii:1.23183):0.7596334):1.662146,(((((Lithocarpus_yangchunensis:0.4051089,(Lithocarpus_bacgiangensis:0.1600181,(Lithocarpus_longipedicellatus:0.02833265,Lithocarpus_bonnetii:0.02833265):0.1316854):0.2450908):0.9744413,Lithocarpus_amoenus:1.37955):0.8443687,Lithocarpus_paniculatus:2.223919):0.9063815,(Lithocarpus_fohaiensis:0.1465121,Lithocarpus_konishii:0.1465121):2.983788):0.3239359,Lithocarpus_caudatilimbus:3.454236):0.1993726):0.5490167,(Lithocarpus_paihengii:1.697439,(Lithocarpus_floccosus:1.002466,(Lithocarpus_elaeagnifolius:0.2960993,Lithocarpus_kawakamii:0.2960993):0.7063666):0.694973):2.505187):0.03667344,Lithocarpus_brachystachyus:4.239299):3.391613):0.3540247,((Lithocarpus_harlandii:4.267246,((Lithocarpus_attenuatus:1.772268,(Lithocarpus_apricus:1.443751,((Lithocarpus_rhabdostachyus:0.9959913,Lithocarpus_variolosus:0.9959913):0.09787053,Lithocarpus_shinsuiensis:1.093862):0.3498891):0.3285166):0.3536172,(((Lithocarpus_damiaoshanicus:0.2978361,Lithocarpus_formosanus:0.2978361):0.7884446,Lithocarpus_garrettianus:1.086281):1.024227,Lithocarpus_longanoides:2.110508):0.0153766):2.141362):3.66344,((((Lithocarpus_howii:0.6258185,Lithocarpus_pseudovestitus:0.6258185):1.071783,(Lithocarpus_areca:0.4900473,Lithocarpus_microspermus:0.4900473):1.207554):0.783462,(Lithocarpus_melanochromus:0.4939195,(Lithocarpus_hancei:0.08865962,Lithocarpus_crassifolius:0.08865962):0.4052599):1.987144):5.226556,((((Lithocarpus_calophyllus:2.196107,(((Lithocarpus_naiadarum:0.103353,Lithocarpus_rosthornii:0.103353):0.1774539,Lithocarpus_calolepis:0.2808069):1.365621,(((Lithocarpus_levis:0.06242819,Lithocarpus_chrysocomus:0.06242819):0.308767,Lithocarpus_yongfuensis:0.3711952):0.2958227,Lithocarpus_sphaerocarpus:0.667018):0.9794099):0.5496787):3.150301,(Lithocarpus_tubulosus:0.1536833,Lithocarpus_farinulentus:0.1536833):5.192725):1.264456,((Lithocarpus_ithyphyllus:1.129035,Lithocarpus_mairei:1.129035):4.961619,(((((((Lithocarpus_echinophorus:0.91094,Lithocarpus_cleistocarpus:0.91094):0.06008,Lithocarpus_dealbatus:0.97102):0.40122,Lithocarpus_xylocarpus:1.37224):1.10301,Lithocarpus_pachylepis:2.47525):2.44021,((Lithocarpus_litseifolius:2.97837,Lithocarpus_henryi:2.97837):0.14229,Lithocarpus_glaber:3.12066):1.7948):0.4816836,(((Lithocarpus_cucullatus:0.1891411,Lithocarpus_balansae:0.1891411):0.6304519,Lithocarpus_obovatilimbus:0.8195931):1.638536,(Lithocarpus_tephrocarpus:0.8097886,(Lithocarpus_arcaula:0.3857966,(Lithocarpus_pakhaensis:0.1485147,Lithocarpus_jenkinsii:0.1485147):0.2372819):0.423992):1.648341):2.939014):0.6878028,((((Lithocarpus_magneinii:2.625164,(Lithocarpus_talangensis:2.539884,((Lithocarpus_haipinii:0.3870772,Lithocarpus_brevicaudatus:0.3870772):0.2224466,(Lithocarpus_tabularis:0.5105891,Lithocarpus_quercifolius:0.5105891):0.09893469):1.93036):0.08527955):0.01921854,(((Lithocarpus_fenzelianus:1.229534,Lithocarpus_handelianus:1.229534):0.04072124,(Lithocarpus_mianningensis:0.7925045,Lithocarpus_fordianus:0.7925045):0.4777511):0.5763676,(Lithocarpus_trachycarpus:0.5818045,Lithocarpus_triqueter:0.5818045):1.264819):0.7977589):1.36005,((((Lithocarpus_iteaphyllus:0.578914,Lithocarpus_confinis:0.578914):0.8599355,(Lithocarpus_qinzhouicus:0.3782685,(Lithocarpus_laoticus:0.3454488,Lithocarpus_listeri:0.3454488):0.03281968):1.060581):0.7899333,Lithocarpus_nitidinux:2.228783):0.3541051,(Lithocarpus_grandifolius:1.286308,Lithocarpus_tenuilimbus:1.286308):1.29658):1.421545):1.310209,((((Lithocarpus_obscurus:0.1613124,Lithocarpus_hypoglaucus:0.1613124):0.2033777,Lithocarpus_leucodermis:0.3646902):1.734992,(Lithocarpus_nantoensis:1.542792,(Lithocarpus_collettii:0.8377964,Lithocarpus_chifui:0.8377964):0.7049953):0.5568908):2.671523,(Lithocarpus_chiungchungensis:2.743386,(Lithocarpus_gaoligongensis:0.5478976,Lithocarpus_cinereus:0.5478976):2.195488):2.027819):0.5434368):0.7703045):0.005707273):0.5202099):0.6132724,((((Lithocarpus_craibianus:0.3825639,Lithocarpus_corneus:0.3825639):2.888433,(Lithocarpus_oleifolius:3.222542,((Lithocarpus_amygdalifolius:1.190194,(Lithocarpus_lycoperdon:0.01075794,Lithocarpus_pasania:0.01075794):1.179436):1.970554,Lithocarpus_uvariifolius:3.160748):0.06179465):0.04845519):1.405812,Lithocarpus_oblanceolatus:4.676809):2.351861,((((Lithocarpus_macilentus:2.108891,(Lithocarpus_phansipanensis:1.314172,Lithocarpus_truncatus:1.314172):0.7947194):1.961579,Lithocarpus_irwinii:4.07047):0.5780456,((Lithocarpus_pachyphyllus:1.420884,Lithocarpus_laetus:1.420884):2.568643,(Lithocarpus_skanianus:2.151295,(((Lithocarpus_thomsonii:0.9121089,Lithocarpus_fenestratus:0.9121089):0.00802636,Lithocarpus_eriobotryoides:0.9201353):0.1924563,Lithocarpus_elizabethiae:1.112592):1.038703):1.838233):0.6589875):2.371216,Lithocarpus_lepidocarpus:7.019731):0.008938992):0.1954663):0.4834834):0.2230671):0.05424988):29.4016835):0.19188,((((((Cyclobalanopsis_lobbii:0.5096353,Cyclobalanopsis_blakei:0.5096353):0.07217779,(Cyclobalanopsis_glaucoides:0.4468675,(((Cyclobalanopsis_sessilifolia:0.2372512,Cyclobalanopsis_austrocochinchinensis:0.2372512):0.00302683,((Cyclobalanopsis_patelliformis:0.011579,Cyclobalanopsis_hypophaea:0.011579):0.1943698,Cyclobalanopsis_stewardiana:0.2059488):0.03432928):0.1285855,(Cyclobalanopsis_gambleana:0.167775,Cyclobalanopsis_xanthotricha:0.167775):0.2010886):0.0780039):0.1349456):0.1357035,(Cyclobalanopsis_gilva:0.524794,Cyclobalanopsis_gracilis:0.524794):0.1927226):0.03065285,Cyclobalanopsis_pachyloma:0.7481695):0.03438851,(Cyclobalanopsis_hui:0.244646,(Cyclobalanopsis_litseoides:0.06417676,Cyclobalanopsis_yonganensis:0.06417676):0.1804692):0.537912):0.03641197,(((((Cyclobalanopsis_saravanensis:0.5147071,((Cyclobalanopsis_ningangensis:0.498108,(Cyclobalanopsis_obovatifolia:0.1933924,Cyclobalanopsis_tiaoloshanica:0.1933924):0.3047156):0.01156987,((Cyclobalanopsis_bella:0.07003048,Cyclobalanopsis_tenuicupula:0.07003048):0.3292969,(Cyclobalanopsis_jinpinensis:0.3006251,(Cyclobalanopsis_lungmaiensis:0.001905525,Cyclobalanopsis_phanera:0.001905525):0.2987196):0.09870228):0.1103505):0.005029186):0.04772358,(((Cyclobalanopsis_dongfangensis:0.02924933,Cyclobalanopsis_yingjiangensis:0.02924933):0.3365558,Cyclobalanopsis_poilanei:0.3658052):0.1103583,(((Cyclobalanopsis_changhualingensis:0.02310433,Cyclobalanopsis_stenophylloides:0.02310433):0.06784769,Cyclobalanopsis_annulata:0.09095203):0.2311883,Cyclobalanopsis_fuliginosa:0.3221404):0.1540231):0.08626721):0.04336215,(((Cyclobalanopsis_pentacycla:0.1567961,(Cyclobalanopsis_litoralis:0.1430059,Cyclobalanopsis_myrsinifolia:0.1430059):0.01379019):0.2012861,(Cyclobalanopsis_delicatula:0.08195373,Cyclobalanopsis_glauca:0.08195373):0.2761285):0.1284317,Cyclobalanopsis_morii:0.4865138):0.119279):0.0692771,Cyclobalanopsis_kouangsiensis:0.6750699):0.1410513,(((Cyclobalanopsis_helferiana:0.4598555,((Cyclobalanopsis_thorelii:0.1842803,Cyclobalanopsis_chingsiensis:0.1842803):0.1421287,(Cyclobalanopsis_neglecta:0.08229926,Cyclobalanopsis_chapensis:0.08229926):0.2441097):0.1334465):0.2604185,((Cyclobalanopsis_lamellosa:0.3296012,((Cyclobalanopsis_subhinoidea:0.2711221,(Cyclobalanopsis_edithiae:0.2378869,(Cyclobalanopsis_sichourensis:0.163487,Cyclobalanopsis_championii:0.163487):0.07439988):0.03323516):0.02100629,(Cyclobalanopsis_rex:0.2778873,(Cyclobalanopsis_multinervis:0.2545261,Cyclobalanopsis_kerrii:0.2545261):0.02336113):0.01424111):0.03747288):0.07711702,Cyclobalanopsis_motuoensis:0.4067183):0.3135558):0.06301315,(Cyclobalanopsis_delavayi:0.7456584,(((Cyclobalanopsis_daimingshanensis:0.5283047,(((Cyclobalanopsis_longinux:0.3490035,Cyclobalanopsis_semiserrata:0.3490035):0.04248564,Cyclobalanopsis_macrocalyx:0.3914892):0.1289478,((Cyclobalanopsis_tomentosinervis:0.2693797,(((Cyclobalanopsis_chevalieri:0.02214077,Cyclobalanopsis_fleuryi:0.02214077):0.1565391,Cyclobalanopsis_elevaticostata:0.1786799):0.0487807,Cyclobalanopsis_austroglauca:0.2274605):0.04191911):0.1692486,(Cyclobalanopsis_oxyodon:0.4083742,Cyclobalanopsis_argyrotricha:0.4083742):0.03025405):0.08180864):0.007867742):0.03374351,((Cyclobalanopsis_augustinii:0.3487848,((Cyclobalanopsis_dinghuensis:0.03968206,Cyclobalanopsis_albicaulis:0.03968206):0.01827409,Cyclobalanopsis_disciformis:0.05795615):0.2908286):0.08463041,Cyclobalanopsis_chungii:0.4334152):0.128633):0.1173019,((Cyclobalanopsis_camusiae:0.001049526,Cyclobalanopsis_kiukiangensis:0.001049526):0.3512818,Cyclobalanopsis_jenseniana:0.3523313):0.3270188):0.06630832):0.03762877):0.03283399):0.00284881):36.75953):0.68226,(((((Quercus_setulosa:0.4621984,Quercus_dolicholepis:0.4621984):0.004207185,(Quercus_acutissima:0.379501,Quercus_oxyphylla:0.379501):0.08690451):1.042228,Quercus_spinosa:1.508634):0.3282733,((Quercus_tarokoensis:0.5005673,(Quercus_variabilis:0.3232575,Quercus_aquifolioides:0.3232575):0.1773098):1.08184,((((Quercus_lodicosa:0.4364342,Quercus_monimotricha:0.4364342):0.2957918,(Quercus_mongolica:0.15453,Quercus_dentata:0.15453):0.57769604):0.4920301,((Quercus_yunnanensis:0.1497864,(Quercus_fabri:0.1317182,Quercus_lanata:0.1317182):0.01806824):0.68246,((Quercus_phillyreoides:0.1699761,Quercus_utilis:0.1699761):0.3886709,Quercus_guyavifolia:0.558647):0.2735994):0.3920098):0.1433045,(Quercus_baronii:0.8311677,((Quercus_cocciferoides:0.1422322,Quercus_engleriana:0.1422322):0.4684864,(Quercus_senescens:0.3818,Quercus_griffithii:0.3818):0.2289186):0.2204491):0.5363929):0.2148462):0.2545003):0.02960278,(((Quercus_multinervis:1.291038,(Quercus_franchetii:0.05744113,Quercus_semecarpifolia:0.05744113):1.233596):0.2472747,Quercus_aliena:1.538312):0.0684904,(Quercus_serrata:1.234263,((Quercus_acrodonta:0.9375729,(Quercus_bawanglingensis:0.08891681,Quercus_rehderiana:0.08891681):0.8486561):0.04322679,((Quercus_kingiana:0.004213497,Quercus_marlipoensis:0.004213497):0.1899434,Quercus_chenii:0.1941569):0.7866428):0.2534637):0.3725392):0.2597074):36.39425):1.37908,Formanodendron_doichangensis:39.63984):32.81298):24.60388):25.66628,(((((((Begonia_obsolescens:3.707109,Begonia_hainanensis:3.707109):4.166745,((Begonia_rockii:0.01515305,Begonia_acutitepala:0.01515305):2.726459,(Begonia_handelii:1.463298,Begonia_gungshanensis:1.463298):1.278314):5.132242):3.893724,((((((Begonia_jingxiensis:3.942423,((Begonia_debaoensis:1.858467,(Begonia_hatacoa:0.9199384,(Begonia_polytricha:0.6756513,Begonia_digyna:0.6756513):0.244287):0.9385291):0.9145306,(Begonia_brevisetulosa:1.225993,Begonia_hymenocarpa:1.225993):1.547005):1.169425):0.269292,Begonia_morsei:4.211715):2.359001,((Begonia_pseudodaxinensis:1.937293,((Begonia_buimontana:0.1414285,Begonia_imitans:0.1414285):0.3602801,(Begonia_dryadis:0.223203,(Begonia_coptidifolia:0.1862426,Begonia_macrotoma:0.1862426):0.0369604):0.2785056):1.435585):2.433002,((Begonia_circumlobata:0.1790522,Begonia_rotundilimba:0.1790522):0.9635008,Begonia_longanensis:1.142553):3.227742):2.200421):1.483319,Begonia_aurantiflora:8.054035):3.114087,((((Begonia_ceratocarpa:0.5056866,((Begonia_oreodoxa:0.05313177,Begonia_morifolia:0.05313177):0.07425734,Begonia_pengii:0.1273891):0.3782975):1.351368,Begonia_pulvinifera:1.857055):4.814983,(Begonia_duclouxii:0.1278485,Begonia_guangxiensis:0.1278485):6.544189):3.031763,(((Begonia_smithiana:0.7912565,Begonia_repenticaulis:0.7912565):0.06486592,Begonia_gagnepainiana:0.8561224):5.181873,((Begonia_augustinei:0.09261677,Begonia_grandis:0.09261677):5.006752,(Begonia_ruboides:3.958306,((Begonia_arboreta:2.647145,Begonia_emeiensis:2.647145):0.6929011,(Begonia_longistyla:1.208789,((Begonia_rex:0.07797467,Begonia_sinofloribunda:0.07797467):0.6284599,(Begonia_sikkimensis:0.5608716,(Begonia_hemsleyana:0.2000277,Begonia_formosana:0.2000277):0.3608439):0.1455629):0.5023539):2.131257):0.6182605):1.141062):0.9386267):3.665805):1.464322):0.5573851,((Begonia_tsoongii:1.255238,(Begonia_wilsonii:0.4411003,Begonia_peltatifolia:0.4411003):0.8141377):6.847641,((Begonia_wangii:0.1929826,Begonia_leprosa:0.1929826):2.624992,(Begonia_huangii:1.403859,Begonia_chishuiensis:1.403859):1.414116):5.284904):3.622628):0.04206956):0.5334472,(((((((Begonia_josephii:0.3984941,(Begonia_gigabracteata:0.2545967,Begonia_pseudodryadis:0.2545967):0.1438974):3.436314,((Begonia_arachnoidea:1.86828,(Begonia_parvula:1.213334,Begonia_yui:1.213334):0.6549462):0.1541569,(Begonia_taliensis:0.4562126,Begonia_curvicarpa:0.4562126):1.566224):1.812371):2.659972,(((((Begonia_umbraculifolia:1.14841,Begonia_nantoensis:1.14841):0.4357122,(Begonia_muliensis:1.034599,Begonia_paucilobata:1.034599):0.5495227):0.4876986,Begonia_mengtzeana:2.071821):1.479318,Begonia_pedatifida:3.551139):0.9222501,(Begonia_xingyiensis:0.8116781,Begonia_setulosopeltata:0.8116781):3.661711):2.021391):1.232997,(((Begonia_ravenii:1.880631,(Begonia_luzhaiensis:0.6797106,Begonia_villifolia:0.6797106):1.200921):3.195001,(((Begonia_gulinqingensis:0.6232629,Begonia_asteropyrifolia:0.6232629):2.09538,(Begonia_tetralobata:0.06351484,Begonia_lipingensis:0.06351484):2.655128):1.753455,(((Begonia_cylindrica:2.13328,(Begonia_hekouensis:1.696246,(Begonia_henryi:0.9163735,Begonia_taiwaniana:0.9163735):0.7798722):0.4370344):1.597474,((Begonia_sublongipes:0.4444647,Begonia_lancangensis:0.4444647):2.725781,(Begonia_austrotaiwanensis:2.34054,(Begonia_porteri:0.9178236,(Begonia_lithophila:0.3345536,Begonia_crocea:0.3345536):0.58327):1.422716):0.8297061):0.560508):0.4134316,((((Begonia_fenicis:0.627624,(Begonia_asperifolia:0.3066471,Begonia_setifolia:0.3066471):0.3209769):0.7616127,(Begonia_suboblata:0.06166953,Begonia_reflexisquamosa:0.06166953):1.327567):0.4256458,Begonia_bouffordii:1.814883):1.431284,Begonia_lacerata:3.246167):0.8980191):0.3279127):0.603534):1.475961,((Begonia_edulis:1.526614,Begonia_flaviflora:1.526614):4.972331,Begonia_rubinea:6.498945):0.05264839):1.176184):2.464528,(((Begonia_limprichtii:1.91813,(((((Begonia_laminariae:0.5403296,Begonia_liuyanii:0.5403296):0.4899266,Begonia_peii:1.030256):0.03056794,Begonia_cucurbitifolia:1.060824):0.4813909,Begonia_discrepans:1.542215):0.3201322,Begonia_austroguangxiensis:1.862347):0.05578248):0.6945191,(Begonia_forrestii:0.001820458,Begonia_picta:0.001820458):2.610829):2.802809,(Begonia_cavaleriei:1.010201,Begonia_discreta:1.010201):4.405257):4.776847):0.6827331,((((Begonia_masoniana:0.2766481,Begonia_manhaoensis:0.2766481):0.1880174,Begonia_versicolor:0.4646655):9.435056,(((Begonia_filiformis:0.3389914,Begonia_psilophylla:0.3389914):0.5224013,Begonia_malipoensis:0.8613927):0.558316,Begonia_wenshanensis:1.419709):8.480013):0.3760835,((((Begonia_coptidimontana:2.272677,(Begonia_fimbribracteata:1.840112,(Begonia_clavicaulis:1.47309,Begonia_dielsiana:1.47309):0.3670218):0.4325647):1.256544,(Begonia_chingii:2.720968,Begonia_dentatobracteata:2.72096729):0.8082532):1.988025,(Begonia_bamaensis:2.513554,Begonia_guishanensis:2.513554):3.003693):3.32814,(Begonia_rubropunctata:1.800244,((Begonia_retinervia:0.6079971,Begonia_algaia:0.6079971):0.7957833,((Begonia_scitifolia:0.8079489,Begonia_longifolia:0.8079489):0.5279736,(Begonia_howii:0.5191813,Begonia_labordei:0.5191813):0.8167412):0.06785782):0.3964639):7.045142):1.430418):0.5992334):1.3785,((((Begonia_obliquifolia:2.65194,(((Begonia_cehengensis:0.2377556,Begonia_longicarpa:0.2377556):0.1477625,(Begonia_lanternaria:0.009380872,Begonia_silletensis:0.009380872):0.3761372):1.547271,Begonia_subhowii:1.932789):0.7191506):5.201955,(((((Begonia_subcoriacea:1.212653,(Begonia_ningmingensis:0.04039051,Begonia_yingjiangensis:0.04039051):1.172262):1.42057,((Begonia_pseudoleprosa:0.05206029,Begonia_luochengensis:0.05206029):1.8655,Begonia_glechomifolia:1.917561):0.7156623):0.036148,((Begonia_variifolia:0.32723,Begonia_lukuana:0.32723):0.975092,Begonia_pinglinensis:1.302322):1.367049):0.6683946,(Begonia_rhynchocarpa:1.83959,(Begonia_fimbristipula:0.3850225,Begonia_megalophyllaria:0.3850225):1.454567):1.498176):2.455492,(Begonia_purpureofolia:0.3851077,Begonia_acetosella:0.3851077):5.40815):2.060637):0.9557606,((((Begonia_alveolata:0.5157582,Begonia_ornithophylla:0.5157582):0.1102104,(Begonia_fordii:0.5222591,Begonia_chitoensis:0.5222591):0.1037095):0.6337863,Begonia_picturata:1.259755):6.336192,(((Begonia_summoglabra:1.971106,Begonia_zhengyiana:1.971106):0.2483015,Begonia_sinovietnamica:2.219408):0.8842405,(Begonia_platycarpa:2.789013,Begonia_truncatiloba:2.789013):0.3146355):4.492299):1.213708):1.144375,(Begonia_xishuiensis:6.36323,(((Begonia_miranda:0.6712375,Begonia_semiparietalis:0.6712375):2.956826,(Begonia_cathayana:2.39289,Begonia_modestiflora:2.39289):1.235174):1.144936,(Begonia_longialata:0.3783054,Begonia_rongjiangensis:0.3783054):4.394694):1.590231):3.5908):2.299507):0.0474861):0.004145866,(((((Begonia_cirrosa:0.15756,Begonia_crystallina:0.15756):0.1818,Begonia_fangii:0.33936):0.80097,Begonia_daxinensis:1.14033):3.54677,Begonia_biflora:4.6871):4.95003,(Begonia_daweishanensis:2.15984,(Begonia_palmata:0.65146,Begonia_baviensis:0.65146):1.50838):7.47729):2.66804):59.74841,Tetrameles_nudiflora:72.05358):9.48475,((((((((Hemsleya_chinensis:2.90138,Hemsleya_gigantha:2.90138):0.13764,Hemsleya_lijiangensis:3.03902):2.60154,Hemsleya_macrocarpa:5.64056):1.43076,((Hemsleya_dulongjiangensis:5.812983,(((Hemsleya_amabilis:3.444025,(((Hemsleya_carnosiflora:0.1807464,Hemsleya_sphaerocarpa:0.1807464):1.246598,((Hemsleya_dipterygia:0.8645121,Hemsleya_dolichocarpa:0.8645121):0.09452458,Hemsleya_graciliflora:0.9590367):0.4683079):0.9057185,(Hemsleya_panacis-scandens:1.739777,(Hemsleya_turbinata:1.465318,(Hemsleya_endecaphylla:0.8848376,Hemsleya_emeiensis:0.8848376):0.5804803):0.2744587):0.5932865):1.110962):0.6975846,(Hemsleya_zhejiangensis:0.114964,Hemsleya_mitrata:0.114964):4.026645):1.524365,(Hemsleya_panlongqi:4.547136,Hemsleya_macrosperma:4.547136):1.118838):0.1470093):0.2053433,(Hemsleya_delavayi:5.591332,(Hemsleya_ellipsoidea:4.129562,(Hemsleya_chengyihana:0.06756713,Hemsleya_pengxianensis:0.06756713):4.061994):1.46177):0.426995):1.052993):15.30952,Gomphogyne_cissiformis:22.38084):13.62867,(((Gynostemma_longipes:2.994188,Gynostemma_laxum:2.994188):6.67516,((Gynostemma_laxiflorum:0.1845156,Gynostemma_simplicifolium:0.1845156):3.531102,(Neoalsomitra_clavigera:1.260452,((Gynostemma_cardiospermum:0.5650597,Gynostemma_pentaphyllum:0.5650597):0.3627785,(Gynostemma_microspermum:0.7780777,Gynostemma_guangxiense:0.7780777):0.1497605):0.3326142):2.455165):5.953731):18.18234,(((Gynostemma_aggregatum:1.459431,(Gynostemma_burmanicum:0.6759922,Gynostemma_yixingense:0.6759922):0.7834384):1.486935,Gynostemma_caulopterum:2.946366):0.8677083,(Gynostemma_pentagynum:1.910183,Gynostemma_compressum:1.910183):1.903891):24.03762):8.15782):6.15595,(((((((((Thladiantha_villosula:1.142264,(((Thladiantha_setispina:0.142198,Thladiantha_dubia:0.142198):0.2959178,Thladiantha_dentata:0.4381157):0.6937129,((Thladiantha_montana:0.3116094,Thladiantha_nudiflora:0.3116094):0.4362629,Thladiantha_capitata:0.7478723):0.3839563):0.01043491):1.066864,((Thladiantha_lijiangensis:0.2999887,Thladiantha_pustulata:0.2999887):0.4364487,Thladiantha_sessilifolia:0.7364375):1.47269):0.191859,(Thladiantha_dimorphantha:1.814295,((Thladiantha_cordifolia:0.3991018,(Thladiantha_davidii:0.1938158,Thladiantha_oliveri:0.1938158):0.205286):0.04487124,((Thladiantha_hookeri:0.099362,Thladiantha_medogensis:0.099362):0.3020192,((Thladiantha_grandisepala:0.1489729,Thladiantha_henryi:0.1489729):0.03023715,(Thladiantha_longifolia:0.02526984,Thladiantha_maculata:0.02526984):0.1539403):0.2221711):0.04259177):1.370322):0.5866913):0.1054336,(Thladiantha_longisepala:0.9451746,Thladiantha_punctata:0.9451746):1.561245):22.74148,((Sinobaijiania_taiwaniana:0.7285716,Sinobaijiania_yunnanensis:0.7285716):1.61727,Sinobaijiania_decipiens:2.345842):22.90206):3.95656,(((Momordica_subangulata:0.2039086,Momordica_cochinchinensis:0.2039086):26.35018,((((((Edgaria_darjeelingensis:7.20739,Herpetospermum_pedunculosum:7.20739):2.92194,Biswarea_tonglensis:10.12933):6.09377,((Schizopepon_monoicus:2.320287,((Schizopepon_bomiensis:0.3530379,Schizopepon_xizangensis:0.3530379):0.07628693,Schizopepon_dioicus:0.4293248):1.890962):4.494097,((Schizopepon_macranthus:2.654641,Schizopepon_longipes:2.654641):3.919787,(Schizopepon_bicirrhosus:0.1631715,Schizopepon_bryoniifolius:0.1631715):6.411256):0.2399557):9.408716):0.06923,Gymnopetalum_scabrum:16.29233):7.86844,(Solena_heterophylla:18.1365,((((Zehneria_japonica:0.4560825,Zehneria_bodinieri:0.4560825):0.7616875,Zehneria_wallichii:1.21777):15.549,((((Mukia_maderaspatana:1.635372,Mukia_javanica:1.635372):9.013108,Cucumis_hystrix:10.64848):5.2351,Diplocyclos_palmatus:15.88358):0.37813,Coccinia_grandis:16.26171):0.50506):0.91691,Scopellaria_marginata:17.68368):0.45282):6.02427):0.19244,((((Trichosanthes_cucumerina:7.90627,Trichosanthes_reticulinervis:7.90627):2.321118,((((Trichosanthes_tricuspidata:0.02424411,Trichosanthes_smilacifolia:0.02424411):2.478672,(((Trichosanthes_homophylla:0.9407779,(Trichosanthes_rosthornii:0.1840629,Trichosanthes_quinquefolia:0.1840629):0.756715):1.397,(Trichosanthes_lepiniana:0.5381796,Trichosanthes_fissibracteata:0.5381796):1.799599):0.03936351,(Trichosanthes_kirilowii:0.4367283,Trichosanthes_subrosea:0.4367283):1.940414):0.1257746):0.2426095,Trichosanthes_dafangensis:2.745526):2.884506,((Trichosanthes_wallichiana:2.42586,(Trichosanthes_kerrii:0.9436117,Trichosanthes_trichocarpa:0.9436117):1.482248):0.7643156,((Trichosanthes_jinggangshanica:1.574193,((Trichosanthes_pilosa:0.1960637,Trichosanthes_rubriflos:0.1960637):1.13975,Trichosanthes_baviensis:1.335814):0.2383792):0.7721214,(Trichosanthes_rugatisemina:1.340254,Trichosanthes_sericeifolia:1.340254):1.00606):0.8438609):2.439856):4.597356):0.3650523,(((Trichosanthes_truncata:1.922269,Trichosanthes_quinquangulata:1.922269):5.135325,((((Trichosanthes_cucumeroides:0.5736737,Trichosanthes_hylonoma:0.5736737):0.3666361,Trichosanthes_tetragonosperma:0.9403097):1.589821,Trichosanthes_pedata:2.530131):2.229406,Trichosanthes_cordata:4.759537):2.298058):3.164752,((Trichosanthes_dunniana:6.67786,Trichosanthes_villosa:6.67786):1.25885,Trichosanthes_laceribractea:7.93671):2.285637):0.3700929):5.06384,(Gymnopetalum_chinense:14.78327,Hodgsonia_heteroclita:14.78327):0.87301):8.69693):2.20088):1.4718,(Siraitia_siamensis:3.454545,(Siraitia_grosvenorii:0.5956853,Siraitia_sikkimensis:0.5956853):2.858859):24.57135):1.17857):0.9408,Indofevillea_khasiana:30.14526):8.93647,((Bolbostemma_paniculatum:0.2860394,Bolbostemma_biglandulosum:0.2860394):26.04814,Actinostemma_tenerum:26.33418):12.74755):1.2196,Zanonia_indica:40.30133):1.86413):37.67091,((Coriaria_terminalis:2.996376,Coriaria_intermedia:2.996376):5.510964,Coriaria_nepalensis:8.50734):71.32903):1.70196):41.18465):2.26822,(((((((((Maclura_tricuspidata:0.7740656,((Maclura_amboinensis:0.008612238,Maclura_pubescens:0.008612238):0.2681977,Maclura_cochinchinensis:0.2768099):0.4972557):9.675924,Maclura_fruticosa:10.44999):33.12419,((((((((((Ficus_subulata:0.03681697,Ficus_virgata:0.03681697):1.792972,((Ficus_chapaensis:0.185616,Ficus_napoensis:0.185616):0.5558793,(Ficus_oligodon:0.2229293,Ficus_hirta:0.2229293):0.518566):1.088293):0.954091,(Ficus_sarmentosa:0.5696129,Ficus_guangxiensis:0.5696129):2.214267):1.831096,(((((Ficus_variolosa:1.7938,Ficus_pumila:1.7938):0.06213,Ficus_abelii:1.85593):0.11415,Ficus_tuphapensis:1.97008):0.71681,Ficus_septica:2.68689):1.04426,(((((((Ficus_elastica:1.00882,Ficus_benjamina:1.00882):0.66101,Ficus_microcarpa:1.66983):0.86689,Ficus_orthoneura:2.53672):0.46223,Ficus_virens:2.99895):0.25732,Ficus_tikoua:3.25627):0.06984,Ficus_subincisa:3.32611):0.10581,Ficus_stenophylla:3.43192):0.29923):0.8838257):0.03628915,(((Ficus_ruficaulis:0.1301326,Ficus_squamosa:0.1301326):0.4868179,(Ficus_dinganensis:0.3593903,Ficus_neriifolia:0.3593903):0.2575602):2.089463,(Ficus_trichocarpa:0.09864463,Ficus_heteromorpha:0.09864463):2.607769):1.944851):0.3808302,(((Ficus_subpisocarpa:4.274809,(((Ficus_nervosa:1.412983,(Ficus_irisana:0.8009651,Ficus_cumingii:0.8009651):0.612018):1.615465,((Ficus_kurzii:0.6583508,(Ficus_aurantiaca:0.04147615,Ficus_pisocarpa:0.04147615):0.6168746):0.02201861,Ficus_esquiroliana:0.6803694):2.348079):0.1488057,Ficus_maclellandii:3.177254):1.097555):0.08273792,((Ficus_semicordata:0.03092239,Ficus_tannoensis:0.03092239):1.195557,Ficus_drupacea:1.226479):3.131068):0.3595313,((((Ficus_sinociliata:0.4014964,Ficus_pubigera:0.4014964):0.5413928,Ficus_tsiangii:0.9428893):0.8751722,((Ficus_fulva:1.015858,(Ficus_pubilimba:0.8094544,((Ficus_polynervis:0.1384562,Ficus_chartacea:0.1384562):0.3404046,Ficus_pyriformis:0.4788609):0.3305935):0.2064034):0.1723173,((Ficus_geniculata:0.5034409,Ficus_fistulosa:0.5034409):0.4607627,Ficus_simplicissima:0.9642036):0.2239715):0.6298863):2.340396,((((((Ficus_heterophylla:0.7180392,Ficus_benguetensis:0.7180392):0.1387594,Ficus_curtipes:0.8567985):0.1114765,Ficus_caulocarpa:0.9682751):0.8492012,(Ficus_pedunculosa:0.2568843,Ficus_vasculosa:0.2568843):1.560592):1.958191,(Ficus_gasparriniana:3.258807,((Ficus_ovatifolia:2.062525,(Ficus_trivia:0.3429395,Ficus_ruyuanensis:0.3429395):1.719585):0.8407031,(((Ficus_prostrata:0.05866598,Ficus_callosa:0.05866598):0.9092246,((Ficus_pandurata:0.6285213,Ficus_formosana:0.6285213):0.2450921,(Ficus_filicauda:0.6226671,Ficus_henryi:0.6226671):0.2509462):0.09427717):1.540717,Ficus_ischnopoda:2.508607):0.3946206):0.355579):0.5168603):0.1259905,((Ficus_cyrtophylla:2.576885,(Ficus_stricta:0.7243063,Ficus_langkokensis:0.7243063):1.852579):0.3062733,(Ficus_praetermissa:2.516985,Ficus_laevis:2.516985):0.366173):1.018499):0.2567994):0.5586214):0.3150166):0.1269435,(((Ficus_annulata:1.294386,Ficus_undulata:1.294386):1.373475,((Ficus_erecta:0.6667182,(Ficus_altissima:0.02173763,Ficus_heteropleura:0.02173763):0.6449805):0.7870762,Ficus_yunnanensis:1.453794):1.214067):1.692243,((((Ficus_glaberrima:0.07906765,Ficus_pubinervis:0.07906765):0.09735288,Ficus_fusuiensis:0.1764205):2.982695,((Ficus_auriculata:0.1773324,Ficus_hederacea:0.1773324):1.220715,((Ficus_rumphii:0.1817793,Ficus_cardiophylla:0.1817793):0.821007,Ficus_concinna:1.002786):0.3952612):1.761068):0.09629834,(Ficus_sagittata:0.6128033,Ficus_hispida:0.6128033):2.642611):1.104689):0.7989348):0.1009115,(((Ficus_tinctoria:0.248163,Ficus_guizhouensis:0.248163):3.506797,(Ficus_beipeiensis:1.775898,(Ficus_variegata:0.5224431,Ficus_hookeriana:0.5224431):1.253455):1.979062):0.04113669,((Ficus_racemosa:0.09077972,Ficus_vaccinioides:0.09077972):1.812483,Ficus_daimingshanensis:1.903263):1.892834):1.463853):24.95799,(((((Streblus_ilicifolius:0.6183611,Streblus_tonkinensis:0.6183611):3.478243,Streblus_indicus:4.096604):2.738369,(Streblus_zeylanicus:0.4664937,Streblus_taxoides:0.4664937):6.368479):9.343927,(Streblus_asper:2.657106,Streblus_macrophyllus:2.657106):13.52179):6.89543,Antiaris_toxicaria:23.07433):7.14361):7.25019,((Fatoua_villosa:27.67968,Fatoua_pilosa:27.67968):5.32272,((Malaisia_scandens:0.7280437,Broussonetia_kurzii:0.7280437):21.79455,(Broussonetia_kazinoki:0.9912793,(Broussonetia_kaempferi:0.4480621,Broussonetia_papyrifera:0.4480621):0.5432171):21.53131):10.47981):4.46573):6.10605):2.72644,((((Morus_notabilis:2.659007,(Morus_macroura:1.72303,(Morus_mongolica:0.7732714,Morus_alba:0.7732714):0.9497583):0.93597695):1.089498,Morus_trilobata:3.7485047):1.360696,(((Morus_liboensis:0.2811007,Morus_cathayana:0.2811007):0.9867353,Morus_wittiorum:1.267836):0.7132325,(Morus_serrata:0.161019,Morus_australis:0.161019):1.82005):3.128131):30.06326,(((Artocarpus_nigrifolius:0.02383543,Artocarpus_gomezianus:0.02383543):0.340728,Artocarpus_nitidus:0.3645635):10.35795,((((Artocarpus_hypargyreus:0.4740053,Artocarpus_petelotii:0.4740053):0.04414036,Artocarpus_tonkinensis:0.5181457):3.112965,(Artocarpus_lakoocha:0.6690394,(Artocarpus_pithecogallus:0.6394006,Artocarpus_chama:0.6394006):0.02963881):2.9620714):6.520579,(Artocarpus_xanthocarpus:6.877063,(Artocarpus_gongshanensis:2.601235,(Artocarpus_styracifolius:0.4552886,Artocarpus_nanchuanensis:0.4552886):2.145946):4.275828):3.274627):0.5708202):24.44995):11.12816):27.47619,(((((((((Dendrocnide_urentissima:2.671834,Dendrocnide_meyeniana:2.671834):1.413141,(Dendrocnide_kotoensis:0.6881989,Dendrocnide_basirotunda:0.6881989):3.396776):0.1114154,(Dendrocnide_sinuata:0.646053,Dendrocnide_stimulans:0.6460529):3.550337):40.93307,(((Nanocnide_lobata:28.3647,Nanocnide_japonica:28.3647):13.17268,((((Urtica_angustifolia:1.108581,(Urtica_ardens:0.778149,Urtica_triangularis:0.778149):0.3304316):1.552058,Urtica_hyperborea:2.660639):3.521138,Urtica_fissa:6.181777):1.323523,(Urtica_dioica:7.413317,(((Urtica_cannabina:1.01531,Urtica_laetevirens:1.01531):2.187049,((Urtica_thunbergiana:1.097605,(Urtica_taiwaniana:0.8322604,Urtica_mairei:0.8322604):0.2653443):0.7107157,(Urtica_parviflora:0.87259,Urtica_urens:0.87259):0.9357305):1.394039):0.254736,Urtica_atrichocaulis:3.457095):3.956221):0.09198347):34.03208):3.54162,Laportea_cuspidata:45.079):0.05046):4.12559,((Laportea_medogensis:15.38298,((Laportea_violacea:0.3850918,Laportea_fujianensis:0.3850918):2.422818,Laportea_interrupta:2.80791):12.57507):31.54689,((Laportea_bulbifera:10.16785,(Poikilospermum_lanceolatum:0.8269602,Poikilospermum_naucleiflorum:0.8269602):9.340889):32.89228,Poikilospermum_suaveolens:43.06013):3.869738):2.325182):0.05706,Girardinia_diversifolia:49.31211):7.77058,((((Lecanthus_peduncularis:6.292208,Lecanthus_pileoides:6.292208):8.867398,Lecanthus_petelotii:15.15961):32.72244,(((((((((Elatostema_cikaiense:0.06693231,Elatostema_longipes:0.06693231):1.515317,(Elatostema_laxicymosum:1.216266,Elatostema_lungzhouense:1.216266):0.3659842):4.346143,((Elatostema_sinense:0.3162796,Elatostema_xanthotrichum:0.3162796):4.185709,((((((Elatostema_angulosum:0.1316074,Elatostema_mashanense:0.1316074):0.1511528,Elatostema_albovillosum:0.2827602):0.07635989,Elatostema_albopilosum:0.3591201):0.4541897,(Elatostema_liboense:0.6404435,Elatostema_pleiophlebium:0.6404435):0.1728663):0.8330615,Elatostema_hekouense:1.646371):0.5986149,Elatostema_lui:2.244986):2.257002):1.426404):1.888241,Elatostema_auriculatum:7.816634):0.09952522,((Elatostema_scaposum:0.03424143,(Elatostema_cuneatum:0.03417461,Elatostema_lineolatum:0.03417461):6.68203e-05):1.571581,Elatostema_ramosum:1.605823):6.310336):1.565282,((Elatostema_involucratum:3.37551,Elatostema_hypoglaucum:3.37551):2.64149,Elatostema_acuminatum:6.017):3.464441):0.7326718,(((((Elatostema_dissectoides:4.16449,(((Elatostema_fengshanense:2.322898,Elatostema_paracuminatum:2.322898):0.4423258,((Elatostema_multicanaliculatum:1.202623,Elatostema_angulaticaule:1.202623):0.1421706,Elatostema_biglomeratum:1.344794):1.42043):0.8012091,Elatostema_subcuspidatum:3.566433):0.5980568):2.998502,(((Elatostema_dissectum:2.745482,(Elatostema_breviacuminatum:1.721763,Elatostema_polystachyoides:1.721763):1.023719):0.6635969,((Elatostema_yui:1.158175,Elatostema_brachyodontum:1.158175):1.802357,(Elatostema_dactylocephalum:2.557908,((Elatostema_petelotii:0.1490056,Elatostema_laxisericeum:0.1490056):0.9586492,Elatostema_gungshanense:1.107655):1.450253):0.4026244):0.4485462):2.049839,Elatostema_gueilinense:5.458918):1.704074):0.01429953,((Elatostema_macintyrei:0.9857132,Elatostema_alnifolium:0.9857132):0.2704494,((Elatostema_pseudobrachyodontum:0.1206291,Elatostema_calciferum:0.1206291):0.3672758,(((Elatostema_crenatum:0.2713688,Elatostema_pubipes:0.2713688):0.1386647,Elatostema_nigribracteatum:0.4100335):0.05033031,Elatostema_rivulare:0.4603638):0.02754106):0.7682578):5.921128):1.082808,(Elatostema_parvum:7.869182,((((Elatostema_monandrum:1.103786,(((((Elatostema_luxiense:0.06637692,Elatostema_setulosum:0.06637692):0.2630562,(Elatostema_longistipulum:0.1445907,Elatostema_acutitepalum:0.1445907):0.1848424):0.2084836,(Elatostema_microdontum:0.3262807,Elatostema_microtrichum:0.3262807):0.211636):0.1320331,Elatostema_xanthophyllum:0.6699499):0.04810045,Elatostema_oreocnidioides:0.7180503):0.3857352):0.4057243,(((Elatostema_pseudodissectum:0.214524,Elatostema_tricaule:0.214524):0.205544,Elatostema_tetratepalum:0.420068):0.01595623,(Elatostema_coriaceifolium:0.3279443,Elatostema_integrifolium:0.3279443):0.1080799):1.073486):0.1781767,Elatostema_malipoense:1.687687):1.993018,Elatostema_asterocephalum:3.680704):4.188478):0.3909174):1.541324,(((Elatostema_hirtellum:1.68662,(Elatostema_brevipedunculatum:0.8313712,Elatostema_tenuireceptaculum:0.8313712):0.8552485):2.642666,(((Elatostema_grandidentatum:0.06649581,Elatostema_papillosum:0.06649581):2.017603,((Elatostema_villosum:0.1110443,(Elatostema_tianeense:0.03827639,(Elatostema_angustitepalum:0.02757356,Elatostema_crassiusculum:0.02757356):0.01070283):0.07276793):1.586413,(Elatostema_eriocephalum:1.598605,Elatostema_filipes:1.598605):0.09885284):0.3866415):2.172172,(((Elatostema_boehmerioides:1.877929,Elatostema_densistriolatum:1.877929):0.7436746,((Elatostema_atropurpureum:0.702617,Elatostema_nanchuanense:0.702617):1.1578,(Elatostema_shanglinense:0.03407509,Elatostema_omeiense:0.03407509):1.826342):0.7611868):0.9564456,Elatostema_attenuatum:3.578049):0.6782217):0.07301482):4.76801,(Elatostema_tenuinerve:2.282142,(Elatostema_wangii:1.144566,Elatostema_napoense:1.144566):1.137576):6.815155):0.7041271):0.4126892):1.664038,(((((Elatostema_strigulosum:4.41948,(((Elatostema_malacotrichum:2.914612,(Elatostema_jinpingense:1.775424,Elatostema_pseudoplatyphyllum:1.775424):1.139189):0.03470186,((Elatostema_pergameneum:1.246893,Elatostema_goniocephalum:1.246893):1.052994,Elatostema_recurviramum:2.299887):0.6494275):0.09398477,(((Elatostema_procridioides:0.3130902,Elatostema_sublineare:0.3130902):0.9701066,Elatostema_medogense:1.283197):0.4951933,(Elatostema_manhaoense:1.105519,Elatostema_stewardii:1.105519):0.6728713):1.264909):1.376181):1.789825,Elatostema_yangbiense:6.209305):2.720996,((Elatostema_hezhouense:4.704217,((((Elatostema_bracteosum:2.095991,Elatostema_funingense:2.095991):0.7981357,(Elatostema_brunneinerve:0.9320368,((Elatostema_pycnodontum:0.04901137,Elatostema_conduplicatum:0.04901137):0.6721108,(Elatostema_minutifurfuraceum:0.5072683,(Elatostema_platyphyllum:0.1700589,Elatostema_laevissimum:0.1700589):0.3372094):0.2138538):0.2109146):1.96209):1.28968,(Elatostema_atroviride:0.1634793,Elatostema_menglunense:0.1634793):4.020328):0.1788031,Elatostema_retrohirtum:4.36261):0.3416064):3.42611,(Elatostema_acuteserratum:4.08367,(((Elatostema_subcoriaceum:0.5372148,Elatostema_duyunense:0.5372148):0.3326032,Elatostema_longibracteatum:0.869818):1.016573,((Elatostema_rhombiforme:0.5335389,Elatostema_glochidioides:0.5335389):0.4232888,Elatostema_cuneiforme:0.9568277):0.9295629):2.197279):4.046657):0.7999747):0.2510889,(((Elatostema_pseudoficoides:0.8796278,Elatostema_yaoshanense:0.8796278):6.194592,((Elatostema_bamaense:0.03633228,Elatostema_tenuifolium:0.03633228):5.135865,(Elatostema_obtusidentatum:0.6468968,Elatostema_tenuicaudatoides:0.6468968):4.525301):1.902022):1.200387,((((Elatostema_oblongifolium:1.153958,Elatostema_ichangense:1.153958):0.6720514,Elatostema_litseifolium:1.82601):4.871526,Elatostema_gyrocephalum:6.697535):0.005905661,Elatostema_lasiocephalum:6.703441):1.571166):0.9067833):1.350593,((((((((Elatostema_dulongense:0.1896508,Elatostema_youyangense:0.1896508):2.227441,Elatostema_schizocephalum:2.417092):1.665419,Elatostema_nasutum:4.082511):0.4877013,((((Elatostema_celingense:1.459057,Elatostema_ferrugineum:1.459057):0.6883474,Elatostema_cyrtandrifolium:2.147405):0.1996624,(((Elatostema_mabienense:0.6281371,(Elatostema_yungshunense:0.4495122,Elatostema_tenuicornutum:0.4495122):0.178625):0.3796687,Elatostema_pianmaense:1.007806):0.1950606,Elatostema_retrorstigulosum:1.202866):1.144201):1.481732,((Elatostema_cataractum:1.025928,(Elatostema_recticaudatum:0.9001253,(Elatostema_didymocephalum:0.01466612,Elatostema_multicaule:0.01466612):0.8854592):0.1258027):0.4695759,Elatostema_tenuicaudatum:1.495504):2.333296):0.7414133):1.490444,(((Elatostema_prunifolium:0.06191148,Elatostema_megacephalum:0.06191148):0.1775753,Elatostema_pseudocuspidatum:0.2394868):3.541246,(Elatostema_imbricans:0.3083411,Elatostema_salvinioides:0.3083411):3.472392):2.279924):3.114236,((Elatostema_lihengianum:4.087068,(((Elatostema_xichouense:0.8134111,Elatostema_cuspidatum:0.8134111):0.9845405,(Elatostema_platyceras:0.4007957,Elatostema_strigillosum:0.4007957):1.397156):0.9171631,(Elatostema_balansae:1.69028,(Elatostema_actinotrichum:0.01565163,Elatostema_crispulum:0.01565163):1.674628):1.024835):1.371953):3.151583,Elatostema_trichocarpum:7.238651):1.936242):0.3698451,(((Elatostema_leucocephalum:2.176103,Elatostema_obscurinerve:2.176103):3.786729,(((Elatostema_beibengense:2.414611,(Elatostema_stigmatosum:2.013602,Elatostema_baiseense:2.013602):0.4010084):0.1749536,Elatostema_yachense:2.589564):1.004034,(Elatostema_tianlinense:0.2846381,Elatostema_pauciflorum:0.2846381):3.30896):2.369234):1.855795,(((Elatostema_rupestre:0.5536585,(Elatostema_obtusum:0.5160138,Elatostema_hookerianum:0.5160138):0.03764475):0.03579433,Elatostema_hirtellipedunculatum:0.5894529):4.551895,(((Elatostema_myrtillus:0.1680218,Elatostema_nianbense:0.1680218):1.046474,Elatostema_pachyceras:1.214496):2.785324,(Elatostema_phanerophlebium:0.9961452,Elatostema_cultratum:0.9961452):3.003675):1.141528):2.677279):1.726111):0.3783377,(((Elatostema_ficoides:0.0785554,Elatostema_microcephalanthum:0.0785554):1.638914,Elatostema_subpenninerve:1.71747):1.776487,((Elatostema_subtrichotomum:2.40228,(Elatostema_wenxienense:0.08058232,Elatostema_latistipulum:0.08058232):2.321698):0.7193488,Elatostema_aliferum:3.121629):0.3723272):6.42912):0.6089076):1.346166):14.77738,(Pellionia_heteroloba:15.48033,((((Procris_crenata:3.932971,((Pellionia_caulialata:1.546883,Pellionia_macrophylla:1.546883):0.5906529,(Pellionia_brevifolia:0.8985677,Pellionia_heyneana:0.8985677):1.238968):1.795435):1.839545,(Pellionia_retrohispida:2.116368,(Pellionia_incisoserrata:2.034064,Pellionia_viridis:2.034064):0.08230321):3.656149):3.140264,(((Pellionia_leiocarpa:1.3399,(Pellionia_donglanensis:0.2857079,Pellionia_paucidentata:0.2857079):1.054192):0.6956494,Pellionia_latifolia:2.03555):0.3907002,(Pellionia_longipedunculata:1.833189,((Pellionia_repens:0.07736998,Pellionia_longzhouensis:0.07736998):1.294679,Pellionia_veronicoides:1.372049):0.4611405):0.5930607):6.48653):3.58536,(((Pellionia_yunnanensis:1.998816,(Pellionia_acutidentata:1.299342,Pellionia_scabra:1.299342):0.6994741):3.950874,Pellionia_radicans:5.949689):4.288894,(Pellionia_brachyceras:1.559331,Pellionia_grijsii:1.559331):8.679253):2.259556):2.98219):11.1752):21.22652):9.03708,(((((((Pilea_cangyuanensis:0.1597902,Pilea_elliptilimba:0.1597902):4.853118,Pilea_villicaulis:5.012908):6.355336,(((Pilea_hexagona:4.293252,(Pilea_oxyodon:0.9936601,Pilea_longicaulis:0.9936601):3.299592):0.8367563,(Pilea_insolens:2.399843,(Pilea_monilifera:2.258326,Pilea_hilliana:2.258326):0.1415177):2.730165):4.493873,((Pilea_aquarum:0.8002162,Pilea_glaberrima:0.8002162):3.807256,(Pilea_longipedunculata:1.995985,Pilea_funkikensis:1.995985):2.611486):5.016409):1.744363):10.98223,((((Pilea_ternifolia:6.417064,Pilea_spinulosa:6.417064):3.527613,(Pilea_martini:4.927935,(Pilea_amplistipulata:0.5673037,Pilea_macrocarpa:0.5673037):4.360631):5.016741):7.013206,((Pilea_cordistipulata:1.146549,(Pilea_howelliana:1.009192,Pilea_myriantha:1.009192):0.1373574):9.834759,(((Pilea_multicellularis:0.8579992,Pilea_subedentata:0.8579992):3.771652,((Pilea_tsiangiana:0.2168322,Pilea_linearifolia:0.2168322):0.1871038,(Pilea_anisophylla:0.2458951,Pilea_peploides:0.2458951):0.1580408):4.225715):4.349558,Pilea_rubriflora:8.979208):2.0021):5.976574):1.647318,(((((Pilea_angulata:3.041515,(Pilea_medogensis:1.143008,(Pilea_matsudae:0.5409299,(Pilea_squamosa:0.4447783,Pilea_pellionioides:0.4447783):0.09615153):0.6020781):1.898507):2.167159,(Pilea_swinglei:2.461267,Pilea_peperomioides:2.461267):2.747407):1.74387,((((((Pilea_salwinensis:0.7547158,(Pilea_verrucosa:0.4342009,Pilea_sinocrassifolia:0.4342009):0.3205149):0.2101479,Pilea_approximata:0.9648637):0.4910028,Pilea_media:1.455866):1.574239,(Pilea_cavaleriei:1.15713,(Pilea_boniana:0.344042,Pilea_dolichocarpa:0.344042):0.813088):1.872976):0.7388746,Pilea_semisessilis:3.76898):1.285088,(Pilea_bracteosa:0.1983985,Pilea_elegantissima:0.1983985):4.85567):1.898476):1.774172,(Pilea_chartacea:1.483838,Pilea_lomatogramma:1.483838):7.242878):9.246234,((Pilea_cordifolia:2.825802,Pilea_umbrosa:2.825802):1.976621,(((Pilea_rotundinucula:1.256523,Pilea_receptacularis:1.256523):0.2622446,((Pilea_penninervis:0.8324688,Pilea_somae:0.8324688):0.03733741,(Pilea_basicordata:0.1449894,Pilea_notata:0.1449894):0.7248169):0.6489616):0.6114814,(Pilea_subcoriacea:0.639238,Pilea_gansuensis:0.639238):1.491011):2.672174):13.17053):0.6322513):3.745275):1.392409,((Pilea_wightii:10.59674,((Pilea_unciformis:0.2826508,Pilea_japonica:0.2826508):3.862505,(((Pilea_auricularis:1.019421,Pilea_paniculigera:1.019421):1.092149,Pilea_peltata:2.11157):1.649318,((Pilea_rostellata:0.09197891,Pilea_scripta:0.09197891):0.09035375,Pilea_pauciflora:0.1823327):3.578555):0.3842684):6.451587):8.46639,((((Pilea_microcardia:2.102273,((Pilea_symmeria:0.3023335,Pilea_menghaiensis:0.3023335):1.747234,(Pilea_pseudonotata:0.6881767,Pilea_racemosa:0.6881767):1.36139):0.05270604):1.960764,(Pilea_bambusifolia:2.191841,Pilea_racemiformis:2.191841):1.871196):2.65298,Pilea_melastomoides:6.716017):8.498192,Pilea_sinofasciata:15.21421):3.848923):4.679752):0.4234808,(Pilea_pumila:23.39063,Pilea_cadierei:23.39063):0.7757357):3.394264,Pilea_plataniflora:27.56063):29.3585):0.16356):8.98048,((((Oreocnide_serrulata:4.296112,(((Oreocnide_obovata:0.0683312,Oreocnide_frutescens:0.0683312):1.152839,Oreocnide_pedunculata:1.22117):0.8662029,(Oreocnide_trinervis:1.418418,((Oreocnide_boniana:0.6434291,Oreocnide_rubescens:0.6434291):0.1079154,(Oreocnide_kwangsiensis:0.03317559,Oreocnide_integrifolia:0.03317559):0.7181689):0.6670737):0.668955):2.208739):0.8794483,Oreocnide_tonkinensis:5.17556):40.61336,(((((Boehmeria_umbrosa:2.30613,(Boehmeria_tomentosa:0.9619454,(Boehmeria_allophylla:0.3128796,Boehmeria_conica:0.3128796):0.6490658):1.344184):24.54456,((((Debregeasia_longifolia:2.245974,Debregeasia_elliptica:2.245974):5.987479,Debregeasia_saeneb:8.233453):2.922687,(((Archiboehmeria_atrata:0.24577,Boehmeria_nivea:0.24577):6.99062,Sarcochlamys_pulcherrima:7.23639):2.858762,(Debregeasia_squamata:0.2759266,Debregeasia_orientalis:0.2759266):9.819225):1.060989):5.84339,Debregeasia_wallichiana:16.99953):9.851157):0.6034614,(((Boehmeria_ingjiangensis:2.528983,Boehmeria_glomerulifera:2.528983):0.2505538,(Boehmeria_japonica:1.237548,Boehmeria_penduliflora:1.237548):1.541989):16.99726,(Boehmeria_tricuspis:14.12461,(((Boehmeria_pilosiuscula:2.395459,(Boehmeria_silvestrii:1.09111,(Boehmeria_lohuiensis:0.5800539,Boehmeria_densiglomerata:0.5800539):0.5110556):1.30435):1.234449,(Boehmeria_hamiltoniana:2.125746,Boehmeria_lanceolata:2.125746):1.504162):2.27608,(((Boehmeria_formosana:0.6539471,((Boehmeria_dolichostachya:0.1612332,Boehmeria_siamensis:0.1612332):0.1032233,Boehmeria_polystachya:0.2644565):0.3894907):1.757864,(Boehmeria_spicata:0.1624134,Boehmeria_densiflora:0.1624134):2.249398):1.840231,(Boehmeria_clidemioides:2.03744,Boehmeria_zollingeriana:2.03744):2.214602):1.653945):8.218627):5.652181):7.677353):1.511531,(Boehmeria_macrophylla:10.53833,Cypholophus_moluccanus:10.53833):18.42735):6.82009,(((((Pouzolzia_sanguinea:0.3222497,Pouzolzia_niveotomentosa:0.3222497):11.52454,(Gonostegia_parvifolia:3.054782,Gonostegia_hirta:3.054782):8.792011):5.292577,((Gonostegia_pentandra:0.9856042,Pouzolzia_zeylanica:0.9856042):1.858528,Pouzolzia_calophylla:2.844132):14.29524):5.27677,Pipturus_arborescens:22.41614):8.54341,Chamabainia_cuspidata:30.95955):4.82622):10.00315):3.02063,(Droguetia_iners:48.205959,Parietaria_micrantha:48.20596):0.60359):17.25362):0.47877,((Maoutia_setosa:0.4797102,Leucosyke_quadrinervia:0.4797102):42.32547,Maoutia_puya:42.80518):23.73676):7.23487):2.14536,((((Trema_orientalis:6.39035,(Trema_nitida:5.947899,(Trema_levigata:3.25183,(Trema_tomentosa:1.481872,(Trema_cannabina:0.8327635,Trema_angustifolia:0.8327635):0.6491089):1.769958):2.696069):0.4424509):43.37311,(((((Celtis_sinensis:0.9182469,(Celtis_cerasifera:0.5307977,Celtis_chekiangensis:0.5307977):0.3874491):0.4714691,(Celtis_bungeana:0.1399464,Celtis_tetrandra:0.1399464):1.24977):0.8542735,(Celtis_timorensis:0.9252956,Celtis_philippensis:0.9252956):1.318694):1.670411,(((Celtis_koraiensis:0.2124328,Celtis_vandervoetiana:0.2124328):0.3539318,Celtis_biondii:0.5663646):2.741017,Celtis_julianae:3.307381):0.6070186):44.23799,((Humulus_yunnanensis:12.69262,(Humulus_lupulus:0.7993697,Humulus_scandens:0.7993697):11.89325):33.47635,Pteroceltis_tatarinowii:46.16897):1.98342):1.61107):5.82669,Gironniera_subaequalis:55.59015):10.05285,(Aphananthe_cuspidata:24.80257,Aphananthe_aspera:24.8025675):40.84043):10.27917):12.6179,(((((((Zelkova_sinica:0.7865763,Zelkova_serrata:0.7865763):2.750724,Zelkova_schneideriana:3.5373):5.19346,Ulmus_macrocarpa:8.73076):0.1521614,(Ulmus_glaucescens:3.085991,Ulmus_chenmoui:3.085991):5.79693):0.3860519,((((Ulmus_pumila:0.2786129,Ulmus_androssowii:0.2786129):3.445661,(Ulmus_pseudopropinqua:3.020877,Ulmus_szechuanica:3.020877):0.7033965):0.4664528,(Ulmus_harbinensis:1.024087,(Ulmus_parvifolia:0.2152682,Ulmus_bergmanniana:0.2152682):0.8088192):3.166639):0.9856426,((((Ulmus_mianzhuensis:0.5175699,(Ulmus_uyematsui:0.2355299,Ulmus_elongata:0.2355299):0.28204):1.610011,((Ulmus_lanceifolia:0.2023704,Ulmus_castaneifolia:0.2023704):1.188482,Ulmus_prunifolia:1.390852):0.7367289):1.876209,Ulmus_gaussenii:4.00379):1.062181,Ulmus_laciniata:5.065971):0.110398):4.092604):0.6065167,(Ulmus_lamellosa:5.084626,(Ulmus_microcarpa:1.845714,(Ulmus_davidiana:0.02881331,Ulmus_changii:0.02881331):1.816901):3.238912):4.790864):17.91813,Hemiptelea_davidii:27.79362):60.74645):10.55766,((((Hippophae_neurocarpa:0.7173535,Hippophae_tibetana:0.7173535):4.030597,((Hippophae_goniocarpa:0.5024789,(Hippophae_rhamnoides:0.1609118,(Hippophae_gyantsensis:0.1239093,Hippophae_salicifolia:0.1239093):0.0370025):0.3415671):2.968287,Hippophae_litangensis:3.470765):1.277185):23.55226,(((Elaeagnus_wenshanensis:4.43574,(Elaeagnus_conferta:0.3363288,Elaeagnus_jingdongensis:0.3363288):4.099412):2.192879,((((Elaeagnus_argyi:3.309597,((Elaeagnus_delavayi:2.472553,((Elaeagnus_glabra:0.3626186,Elaeagnus_jiangxiensis:0.3626186):1.210228,Elaeagnus_xizangensis:1.572847):0.8997058):0.03387305,((Elaeagnus_lanceolata:1.605518,Elaeagnus_yunnanensis:1.605518):0.06250563,(Elaeagnus_formosana:1.411911,Elaeagnus_gonyanthes:1.411911):0.2561134):0.8384017):0.8031717):1.877039,((((Elaeagnus_tarokoensis:3.016822,(Elaeagnus_calcarea:2.37126,((Elaeagnus_tonkinensis:0.7301058,Elaeagnus_loureiroi:0.7301058):0.8160137,(Elaeagnus_henryi:0.1327593,Elaeagnus_macrophylla:0.1327593):1.41336):0.8251408):0.6455615):1.202904,(((Elaeagnus_luoxiangensis:1.09011,Elaeagnus_pallidiflora:1.09011):0.8312302,((Elaeagnus_nanchuanensis:0.5192637,Elaeagnus_retrostyla:0.5192637):0.7583548,(Elaeagnus_angustata:0.1163212,Elaeagnus_macrantha:0.1163212):1.161297):0.6437216):0.8004175,(Elaeagnus_grijsii:0.1712077,Elaeagnus_courtoisii:0.1712077):2.55055):1.497968):0.5501509,(((((Elaeagnus_wushanensis:1.793062,Elaeagnus_xichouensis:1.793062):0.7080162,Elaeagnus_tutcheri:2.501078):0.6987291,(Elaeagnus_difficilis:2.877748,(Elaeagnus_liuzhouensis:2.121244,Elaeagnus_pilostyla:2.121244):0.7565041):0.3220585):0.471778,(((Elaeagnus_pingnanensis:0.1872453,Elaeagnus_xingwenensis:0.1872453):0.4205237,Elaeagnus_taliensis:0.6077689):0.0715133,Elaeagnus_formosensis:0.6792822):2.992303):0.1337973,((Elaeagnus_lanpingensis:2.059077,(Elaeagnus_triflora:1.296655,Elaeagnus_tubiflora:1.296655):0.7624228):0.9859701,((Elaeagnus_luxiensis:1.74713,Elaeagnus_oxycarpa:1.74713):1.114667,((Elaeagnus_stellipila:0.4373152,Elaeagnus_longiloba:0.4373152):0.9692425,Elaeagnus_heterophylla:1.406558):1.455239):0.1832507):0.7603347):0.9644944):0.05243489,Elaeagnus_thunbergii:4.822312):0.3643252):0.01346899,(Elaeagnus_bockii:4.823648,Elaeagnus_micrantha:4.823648):0.3764573):1.251066,((((Elaeagnus_mollis:0.924147,Elaeagnus_guizhouensis:0.924147):0.04462858,(((Elaeagnus_geniculata:0.03013362,Elaeagnus_oldhamii:0.03013362):0.3528615,Elaeagnus_viridis:0.3829952):0.2835676,(Elaeagnus_multiflora:0.4194677,(Elaeagnus_bambusetorum:0.2133881,Elaeagnus_magna:0.2133881):0.2060797):0.247095):0.3022128):1.858577,((Elaeagnus_obtusa:1.263308,(Elaeagnus_ovata:1.051055,Elaeagnus_sarmentosa:1.051055):0.2122536):0.7742787,(Elaeagnus_griffithii:0.008919882,Elaeagnus_cinnamomifolia:0.008919882):2.028667):0.7897659):0.7112859,(Elaeagnus_schlechtendalii:0.7060758,Elaeagnus_obovatifolia:0.7060758):2.832563):2.912533):0.1774479):0.04439026,((Elaeagnus_angustifolia:0.82891,Elaeagnus_pungens:0.82891):5.77212,Elaeagnus_umbellata:6.60103):0.07198):21.6272):66.63944,(((((((((Sageretia_pycnophylla:3.817022,Sageretia_thea:3.817022):1.978029,(Sageretia_subcaudata:0.3584926,Sageretia_randaiensis:0.3584926):5.436558):6.737437,((Sageretia_hamosa:0.3350487,Sageretia_paucicostata:0.3350487):4.705855,Sageretia_lucida:5.040904):7.491584):8.533955,((Sageretia_gracilis:10.10608,Sageretia_melliana:10.10608):4.197505,((Sageretia_lijiangensis:1.314917,Sageretia_laxiflora:1.314917):4.596842,(((Sageretia_henryi:0.5171378,Sageretia_pedicellata:0.5171378):0.7609611,Sageretia_camelliifolia:1.278099):1.845761,(Sageretia_brandrethiana:2.975087,((Sageretia_yilinii:0.8378945,Sageretia_horrida:0.8378945):0.8247832,(Sageretia_omeiensis:1.636584,Sageretia_rugosa:1.636584):0.02609372):1.312409):0.1487728):2.787899):8.391827):6.762858):1.843387,(((Berchemiella_yunnanensis:13.5429,(((Berchemia_annamensis:0.66140337,Berchemia_floribunda:0.6614034):0.6810448,Berchemia_flavescens:1.342448):5.445132,(((Berchemia_longipedicellata:0.9035546,((Berchemia_edgeworthii:0.4435751,Berchemia_barbigera:0.4435751):0.4186084,Berchemia_formosana:0.8621835):0.04137105):1.043402,((Berchemia_medogensis:0.198869,Berchemia_kulingensis:0.198869):1.023863,Berchemia_yunnanensis:1.222732):0.7242253):3.520342,(((Berchemia_polyphylla:0.2117533,Berchemia_longipes:0.2117533):1.592238,((Berchemia_sinica:0.125482,Berchemia_hirtella:0.125482):0.3491683,Berchemia_lineata:0.4746503):1.3293407):3.110824,(Berchemia_hispida:3.632935,(Berchemia_omeiensis:0.4048646,(Berchemia_brachycarpa:0.3763305,Berchemia_huana:0.3763305):0.02853409):3.22807):1.281881):0.5524832):1.320281):6.755323):5.760207,Berchemiella_wilsonii:19.30311):0.43204,(((Rhamnella_rubrinervis:0.4955471,Rhamnella_forrestii:0.4955471):1.062763,Rhamnella_gilgitica:1.55831):10.84958,(Rhamnella_julianae:3.764823,(Rhamnella_wilsonii:2.43035,(Rhamnella_franguloides:2.421903,(Rhamnella_martini:0.7410519,Rhamnella_caudata:0.7410519):1.680851):0.008446548):1.334473):8.643064):7.327262):3.17468):1.7086,(((((Rhamnus_frangula:6.82414,((Rhamnus_hupehensis:0.1004147,Rhamnus_lamprophylla:0.1004147):0.9701998,Rhamnus_heterophylla:1.070614):5.753526):6.43405,(Rhamnus_grandiflora:7.435924,(Rhamnus_rhododendriphylla:2.438143,((Rhamnus_wumingensis:0.6333476,Rhamnus_nigricans:0.6333476):0.0818877,Rhamnus_coriophylla:0.7152353):1.722907):4.997781):5.822266):3.751296,(Rhamnus_minuta:2.463134,Rhamnus_leptophylla:2.463134):14.54635):0.2638481,((Rhamnus_cathartica:0.52967,Rhamnus_utilis:0.52967):13.666294,(Rhamnus_davurica:6.64449,Rhamnus_aurea:6.64449):7.551474):3.07737):1.170086,((Rhamnus_henryi:7.720764,(Rhamnus_virgata:6.089447,((Rhamnus_napalensis:0.02825917,Rhamnus_hemsleyana:0.02825917):1.260123,((Rhamnus_procumbens:0.2085856,Rhamnus_longipes:0.2085856):0.359454,(Rhamnus_prostrata:0.02660024,Rhamnus_maximovicziana:0.02660024):0.5414393):0.7203429):4.801064):1.631317):10.62001,((((((Rhamnus_songorica:0.07857837,Rhamnus_rugulosa:0.07857837):2.206954,Rhamnus_sargentiana:2.285532):3.513187,(((Rhamnus_nakaharae:0.960492,Rhamnus_crenata:0.960492):1.705743,Rhamnus_gilgiana:2.666235):2.218086,(Rhamnus_schneideri:2.471216,((Rhamnus_hainanensis:0.3621014,Rhamnus_rosthornii:0.3621014):0.0776638,Rhamnus_fulvotincta:0.4397652):2.03145):2.413106):0.9143979):8.094142,Rhamnus_koraiensis:13.89286):1.132263,(((Rhamnus_kwangsiensis:5.762875,(Rhamnus_diamantiaca:1.652625,Rhamnus_wilsonii:1.652625):4.11025):0.5337157,(Rhamnus_bungeana:4.281726,((Rhamnus_globosa:3.513202,(Rhamnus_subapetala:0.8118407,Rhamnus_brachypoda:0.8118407):2.701362):0.486547,(Rhamnus_ninglangensis:1.487533,Rhamnus_leptacantha:1.487533):2.512216):0.2819768):2.014865):7.324509,((Rhamnus_tzekweiensis:2.433382,Rhamnus_formosana:2.433382):2.547796,(Rhamnus_arguta:0.1382453,Rhamnus_esquirolii:0.1382453):4.842933):8.639921):1.404024):3.215752,((Rhamnus_ussuriensis:12.67775,(Rhamnus_flavescens:1.739449,(Rhamnus_iteinophylla:0.2047361,(Rhamnus_bodinieri:0.113564,Rhamnus_xizangensis:0.113564):0.09117208):1.534713):10.9383):3.788537,(Rhamnus_tangutica:3.602217,(Rhamnus_dumetorum:0.2804473,Rhamnus_parvifolia:0.2804473):3.32177):12.86407):1.774592):0.09989505):0.102649):6.17501):3.89861,Scutia_myrtina:28.51704):33.00916,((Ventilago_maderaspatana:1.889183,(Ventilago_oblongifolia:0.2034667,Ventilago_elegans:0.2034667):1.685717):28.13217,(Ventilago_leiocarpa:1.601777,(Ventilago_inaequilateralis:0.258142,Ventilago_calyculata:0.258142):1.343635):28.419578):31.50485):15.08121,(Ziziphus_mauritiana:55.55864,((((((Colubrina_asiatica:19.8212671,Colubrina_javanica:19.821268):8.99471,Alphitonia_incana:28.81598):8.85442,(Paliurus_ramosissimus:11.44118,(Hovenia_acerba:1.445215,(Paliurus_hirsutus:0.2927645,(Paliurus_hemsleyanus:0.005904124,Paliurus_orientalis:0.005904124):0.2868604):1.152451):9.995965):26.22922):1.9199,((Gouania_javanica:11.6487,Gouania_leptostachya:11.6487):22.42271,Ziziphus_jujuba:34.07141):5.51889):2.19571,(Hovenia_dulcis:19.95066,Hovenia_trichocarpa:19.95066):21.83535):1.441443,((Ziziphus_fungii:7.277545,(Ziziphus_attopensis:1.784898,Ziziphus_pubinervis:1.784898):5.492647):4.390824,((Ziziphus_xiangchengensis:4.498821,((Ziziphus_oenopolia:1.357576,(Ziziphus_mairei:0.5077571,Ziziphus_montana:0.5077571):0.8498188):1.871076,Ziziphus_incurva:3.228652):1.270169):0.4130871,(Ziziphus_laui:0.88488,Ziziphus_rugosa:0.88488):4.027028):6.756462):31.55908):12.33119):21.04877):18.33224):4.15808):15.27547,((((((((Coluria_oligocarpa:0.2911451,(Coluria_omeiensis:0.06769357,Coluria_longifolia:0.06769357):0.2234515):0.3671576,Taihangia_rupestris:0.6583026):1.073687,Coluria_henryi:1.73199):14.37283,(Waldsteinia_ternata:12.28374,(Geum_aleppicum:3.71912,(Geum_rivale:0.9343742,Geum_japonicum:0.9343742):2.784746):8.564616):3.821084):38.99702,((((((Agrimonia_eupatoria:1.7957204,Agrimonia_coreana:1.79572):4.12369,(Agrimonia_nipponica:0.05788073,Agrimonia_pilosa:0.05788073):5.861529):14.72027,Spenceria_ramalana:20.63968):10.45784,((((Sanguisorba_filiformis:3.351886,Acomastylis_elata:3.351886):6.049504,Acomastylis_macrosepala:9.40139):2.742655,((Sanguisorba_officinalis:0.02126447,Sanguisorba_stipulata:0.02126447):1.87078,Sanguisorba_alpina:1.892045):10.252):6.001105,(Sanguisorba_applanata:2.437682,(Sanguisorba_diandra:0.3342919,Sanguisorba_tenuifolia:0.3342919):2.10339):15.70747):12.95237):14.39151,(((((((Rosa_kweichowensis:2.207313,(Rosa_cymosa:0.7032104,Rosa_sweginzowii:0.7032104):1.504103):0.07474552,Rosa_multibracteata:2.282059):0.8585332,(Rosa_shangchengensis:1.619529,(Rosa_oxyacantha:0.3082698,Rosa_kunmingensis:0.3082698):1.311259):1.521063):0.9626492,Rosa_lucidissima:4.103241):2.58342,((Rosa_pseudobanksiae:2.3012,Rosa_tsinglingensis:2.3012):3.782566,(Rosa_miyiensis:1.091941,Rosa_macrophylla:1.091941):4.991825):0.6028952):0.6831431,((Rosa_koreana:0.9744901,Rosa_pinnatisepala:0.9744901):0.0488789,Rosa_mairei:1.023369):6.346435):0.3800957,((Rosa_willmottiae:3.044624,((Rosa_anemoniflora:0.08672141,Rosa_taronensis:0.08672141):2.228006,Rosa_primula:2.314727):0.7298972):4.313302,(((Rosa_ludingensis:6.966018,(((((Rosa_taiwanensis:0.1842183,Rosa_brunonii:0.1842183):4.317265,(Rosa_morrisonensis:4.19307,(Rosa_multiflora:1.698659,Rosa_kwangtungensis:1.698659):2.49441):0.308414):0.725369,((Rosa_forrestiana:5.091099,(((Rosa_davidii:2.388153,(Rosa_filipes:2.2584687,(Rosa_farreri:1.016705,Rosa_longicuspis:1.016705):1.241764):0.1296842):1.485278,Rosa_platyacantha:3.873431):0.1430616,((Rosa_chengkouensis:0.6393872,Rosa_corymbulosa:0.6393872):0.4934461,Rosa_glomerata:1.132833):2.883659):1.074606):0.06167492,((((Rosa_fargesiana:1.013191,(Rosa_saturata:0.9046813,(Rosa_banksiopsis:0.8631695,Rosa_davurica:0.8631695):0.04151178):0.1085097):1.408508,((Rosa_kokanica:0.835175,(Rosa_helenae:0.3658703,Rosa_pricei:0.3658703):0.4693047):0.1785885,(((Rosa_graciliflora:0.07735961,Rosa_banksiae:0.07735961):0.06704533,Rosa_bracteata:0.1444049):0.7460133,((Rosa_sinobiflora:0.4049715,Rosa_duplicata:0.4049715):0.4468863,Rosa_hugonis:0.8518577):0.03856044):0.1233454):1.407936):1.220792,((((Rosa_henryi:0.305057,Rosa_zhongdianensis:0.305057):0.0187082,Rosa_albertii:0.3237652):0.06136026,(Rosa_calyptopoda:0.368687,Rosa_giraldii:0.368687):0.01643845):1.727109,((Rosa_hezhangensis:0.2437229,Rosa_maximowicziana:0.2437229):0.4046466,Rosa_praelucens:0.6483695):1.4638646):1.530257):1.064932,Rosa_soulieana:4.707423):0.4453506):0.07407889):0.8336301,(Rosa_lichiangensis:3.473923,Rosa_fedtschenkoana:3.473923):2.58656):0.5701521,((Rosa_prattii:2.734633,(Rosa_weisiensis:2.170043,(Rosa_berberifolia:2.166263,(Rosa_beggeriana:1.424964,Rosa_laxa:1.424964):0.7412997):0.003780133):0.5645898):2.896201,((Rosa_murielae:1.349695,(Rosa_langyashanica:0.3643423,Rosa_xanthina:0.3643423):0.9853524):2.847767,Rosa_derongensis:4.197461):1.433373):0.9998008):0.3353832):0.05461845,Rosa_sericea:7.020636):0.2678622,(((((Rosa_sambucina:2.37218,Rosa_chinensis:2.37218):0.51135,Rosa_transmorrisonensis:2.88353):1.17226,Rosa_laevigata:4.05579):1.22278,((Rosa_persetosa:2.10687,Rosa_bella:2.10687):2.00873,((Rosa_acicularis:1.25789,Rosa_spinosissima:1.25789):1.8145,Rosa_rugosa:3.07239):1.04321):1.16297):0.4429662,((Rosa_sikangensis:2.6678,(Rosa_roxburghii:2.282275,((Rosa_webbiana:0.905391,Rosa_deqenensis:0.905391):0.2118258,(Rosa_setipoda:0.5117772,Rosa_caudata:0.5117772):0.6054396):1.165058):0.3855253):1.216768,((Rosa_omeiensis:2.172342,(Rosa_sertata:1.607856,((Rosa_tibetica:0.564343,Rosa_moyesii:0.564343):0.8092635,Rosa_lasiosepala:1.373606):0.2342491):0.5644867):0.707123,(Rosa_rubus:1.226165,Rosa_luciae:1.226165):1.6533):1.005103):1.836968):1.566962):0.06942735):0.391974):37.73913):1.25551,(((((Potentilla_limprichtii:2.884162,(Potentilla_saundersiana:0.01680215,Potentilla_wenchuensis:0.01680215):2.86736):13.07542,(Potentilla_asperrima:0.2675176,Potentilla_articulata:0.2675176):15.69206):21.13111,((Potentilla_discolor:17.10784,(Potentilla_verticillaris:0.6300405,Potentilla_polyphylla:0.6300405):16.4778):16.64253,(((((Potentilla_tugitakensis:0.3951673,Potentilla_glabriuscula:0.3951673):0.6384697,((Potentilla_microphylla:0.004358374,Potentilla_chrysantha:0.004358374):0.1117885,Potentilla_desertorum:0.1161469):0.9174901):2.185265,(Potentilla_granulosa:0.1362793,Potentilla_multiceps:0.1362793):3.082623):8.516491,(((((Potentilla_potaninii:0.312077,Potentilla_cuneata:0.312077):4.445948,((Potentilla_betonicifolia:0.5496571,Potentilla_fruticosa:0.5496571):2.849353,(Potentilla_delavayi:1.248441,Potentilla_simulatrix:1.248441):2.150569):1.359015):0.00271768,Potentilla_argentea:4.760742):1.240923,(Potentilla_sericea:0.02557952,Potentilla_griffithii:0.02557952):5.976086):2.685092,(Potentilla_centigrana:0.7622844,Potentilla_plumosa:0.7622844):7.924472):3.048637):10.44413,(Potentilla_biflora:9.462624,(((Potentilla_smithiana:2.481105,Potentilla_pendula:2.481105):0.9664326,(((Potentilla_aristata:0.2931249,Potentilla_xizangensis:0.2931249):0.005605936,Potentilla_polyphylloides:0.2987308):2.827417,Potentilla_multifida:3.126148):0.3213893):3.786787,Potentilla_inclinata:7.234324):2.2283):12.7169):11.57085):3.340313):3.328219,(((((Potentilla_ancistrifolia:0.3712273,Potentilla_rosulifera:0.3712273):2.011073,Potentilla_bifurca:2.3823):7.367662,(((Potentilla_hypargyrea:0.0909739,Potentilla_longifolia:0.0909739):0.4490256,Potentilla_evestita:0.5399995):1.205499,Potentilla_lineata:1.745498):8.004464):12.15054,Potentilla_angustiloba:21.90051):17.83194,((((Potentilla_strigosa:0.6368709,((Potentilla_pamiroalaica:0.1118506,(Potentilla_rupestris:0.007933872,Potentilla_nervosa:0.007933872):0.1039167):0.2357643,Potentilla_glabra:0.3476149):0.289256):6.969058,Potentilla_crenulata:7.605929):17.47572,(((Potentilla_pseudosimulatrix:6.157287,(((Potentilla_fallens:0.7426505,Potentilla_Kleiniana:0.7426505):2.034393,((Potentilla_gelida:0.1919556,Potentilla_gombalana:0.1919556):0.8091081,Potentilla_freyniana:1.001064):1.775979):1.143425,((Potentilla_flagellaris:0.001829112,Potentilla_imbricata:0.001829112):2.223074,Potentilla_turfosa:2.224903):1.695564):2.23682):1.152051,(((Potentilla_eriocarpa:1.940679,Potentilla_peduncularis:1.940679):1.439639,(Potentilla_hololeuca:0.104511,Potentilla_leuconota:0.104511):3.275807):2.213816,Potentilla_conferta:5.594134):1.715204):14.5113,(((Potentilla_argyrophylla:0.2920955,Potentilla_coriandrifolia:0.2920955):0.01655174,Potentilla_sischanensis:0.3086472):7.19501,((Potentilla_taronensis:4.397103,(Potentilla_lancinata:2.092412,Potentilla_macrosepala:2.092412):2.304691):3.086466,(((Potentilla_stenophylla:0.5086174,Potentilla_cryptotaeniae:0.5086174):4.433229,Potentilla_virgata:4.941846):2.04774,Potentilla_acaulis:6.989586):0.4939835):0.02008803):14.31698):3.261006):0.7824155,(Potentilla_subdigitata:12.19585,(Potentilla_cardotiana:1.745142,Potentilla_contigua:1.745142):10.4507):13.66822):13.86838):0.686461):0.1652263,(((((Potentilla_supina:2.29655,((((Potentilla_tanacetifolia:1.09228,Potentilla_nivea:1.09228):0.08081,Potentilla_chinensis:1.17309):0.18319,Potentilla_multicaulis:1.35628):0.0804,Potentilla_recta:1.43668):0.85987):5.25394,Potentilla_fragarioides:7.55049):8.10049,((Potentilla_reptans:3.93031,Duchesnea_indica:3.93031):4.62063,Duchesnea_chrysantha:8.55094):7.10004):18.14839,Potentilla_anserina:33.79937):2.286627,((((((Alchemilla_japonica:0.55937,(Alchemilla_glabra:0.515514,Alchemilla_gracilis:0.515514):0.04385598):0.9178898,Comarum_palustre:1.47726):22.44288,Comarum_salesovianum:23.92014):1.74299,(((Sibbaldia_adpressa:0.2789687,(Sibbaldia_sericea:0.03351582,Sibbaldia_pentaphylla:0.03351582):0.2454528):0.3569903,(Sibbaldia_tetrandra:0.2008646,(Sibbaldia_cuneata:0.08477098,(Sibbaldia_tenuis:0.01419903,Sibbaldia_purpurea:0.01419903):0.07057195):0.1160936):0.4350944):0.120411,(((Sibbaldia_micropetala:0.1059237,Sibbaldia_perpusilloides:0.1059237):0.252838,((Sibbaldia_phanerophlebia:0.120891,Sibbaldia_sikkimensis:0.120891):0.007483451,Sibbaldia_omeiensis:0.1283745):0.2303873):0.3732739,(((Osteomeles_schwerinae:0.2732874,Osteomeles_subrotunda:0.2732874):0.2555854,Osteomeles_anthyllidifolia:0.5288728):0.1566472,Sibbaldia_procumbens:0.68552):0.04651561):0.02433439):24.90676):3.22112,(((((Fragaria_moupinensis:0.5003628,(Fragaria_mandshurica:0.2229636,Fragaria_gracilis:0.2229636):0.2773993):0.05204509,Fragaria_daltoniana:0.5524079):0.06135206,((Fragaria_vesca:0.2911994,(Fragaria_nilgerrensis:0.2016148,Fragaria_orientalis:0.2016148):0.08958462):0.01379299,(Fragaria_nubicola:0.05588535,Fragaria_pentaphylla:0.05588535):0.2491071):0.3087676):18.51956,(Potaninia_mongolica:2.7115,Potentilla_parvifolia:2.7115):16.42182):5.97232,(Chamaerhodos_trifida:3.62829,((Chamaerhodos_sabulosa:0.4457276,Chamaerhodos_canescens:0.4457276):1.686302,(Chamaerhodos_altaica:1.591992,Chamaerhodos_erecta:1.591992):0.5400374):1.496261):21.47735):3.77861):6.839625,Potentilla_zhangbeiensis:35.72387):0.3621222):4.498133):6.16041):8.3573):2.437,(((((Rubus_grayanus:4.148095,(((((Rubus_thibetanus:2.164779,(Rubus_tricolor:1.57523,Rubus_macilentus:1.57523):0.5895492):0.07802028,((Rubus_erythrocarpus:0.6662121,Rubus_crassifolius:0.6662121):1.098967,(Rubus_corchorifolius:0.5793387,Rubus_subinopertus:0.5793387):1.18584):0.4776208):0.01484472,((Rubus_stimulans:1.183256,(Rubus_yiwuanus:0.2922451,Rubus_cinclidodictyus:0.2922451):0.8910113):0.8738297,(Rubus_pluribracteatus:1.016532,(Rubus_wuzhianus:0.9715121,Rubus_taronensis:0.9715121):0.04501969):1.040554):0.2005583):0.8208461,Rubus_nagasawanus:3.07849):0.7750211,(((Rubus_phoenicolasius:0.2036802,Rubus_leucanthus:0.2036802):1.953517,Rubus_poliophyllus:2.157198):1.569996,((Rubus_stans:0.9856123,(Rubus_clivicola:0.0461191,Rubus_calycacanthus:0.0461191):0.9394932):1.359208,(Rubus_wushanensis:2.1028,Rubus_panduratus:2.1028):0.2420203):1.382373):0.1263185):0.2945836):6.387127,((Rubus_spinulosoides:2.916905,(Rubus_angustibracteatus:2.645247,(((Rubus_neoviburnifolius:0.4998249,Rubus_nyalamensis:0.4998249):0.3728268,Rubus_wardii:0.8726517):0.6309674,Rubus_trianthus:1.503619):1.141628):0.271658):4.720777,(Rubus_alceifolius:3.226078,((Rubus_chroosepalus:1.856801,Rubus_latoauriculatus:1.856801):0.5758742,((Rubus_oblongus:0.6739895,Rubus_trijugus:0.6739895):0.7665404,(((Rubus_henryi:0.378726,Rubus_chiliadenus:0.378726):0.3685027,Rubus_lutescens:0.7472287):0.1768488,Rubus_fraxinifoliolus:0.9240774):0.5164524):0.9921453):0.793403):4.411604):2.89754):1.505977,(Rubus_pectinellus:5.788059,((Rubus_subcoreanus:0.49353,Rubus_parkeri:0.49353):2.017515,((Rubus_hypopitys:0.4278018,Rubus_cockburnianus:0.4278018):1.268026,(Rubus_alnifoliolatus:0.6911055,Rubus_dunnii:0.6911055):1.004723):0.8152168):3.277014):6.25314):6.687346,(((((Rubus_ellipticus:13.17805,Rubus_rosifolius:13.17805):4.10081,(((Rubus_crataegifolius:10.93338,(Rubus_hirsutus:9.08763,Rubus_chingii:9.08763):1.84575):3.71179,Rubus_caesius:14.64517):0.96209,((Rubus_parvifolius:12.99596,Rubus_idaeus:12.99596):2.02042,(((Rubus_reflexus:0.11145,Rubus_cochinchinensis:0.11145):0.09725,Rubus_lambertianus:0.2087):6.35047,Rubus_saxatilis:6.55917):8.45721):0.59088):1.6716):0.13226,((Rubus_niveus:6.01231,Rubus_sachalinensis:6.01231):4.18049,Rubus_chamaemorus:10.1928):7.21832):0.1858191,((((Rubus_eustephanos:0.1268173,Rubus_delavayi:0.1268173):2.289833,Rubus_jinfoshanensis:2.4166499):1.569865,((Rubus_amphidasys:2.276425,Rubus_fuscorubens:2.276425):1.575975,Rubus_fockeanus:3.8524):0.1341156):0.6599848,((Rubus_bambusarum:1.733169,Rubus_ptilocarpus:1.733169):1.729595,(Rubus_arachnoideus:0.7610298,Rubus_hunanensis:0.7610298):2.701734):1.183737):12.95044):0.8928885,(((((Rubus_stipulosus:0.3059014,(Rubus_lichuanensis:0.2295544,Rubus_rubrisetulosus:0.2295544):0.07634704):4.468815,(Rubus_gongshanensis:1.692411,Rubus_zhaogoshanensis:1.692411):3.082305):0.1391527,Rubus_bonatianus:4.913869):11.69325,(((Rubus_preptanthus:0.4268452,(Rubus_malifolius:0.3985775,Rubus_shihae:0.3985775):0.02826775):0.4389159,Rubus_kwangsiensis:0.8657612):4.645651,(Rubus_forrestianus:2.010572,(Rubus_swinhoei:0.6347,Rubus_kawakamii:0.6347):1.375872):3.500839):11.09571):1.161632,(((((Rubus_wawushanensis:0.08766677,Rubus_pararosifolius:0.08766677):12.34502,((Rubus_rolfei:0.8779008,(Rubus_subornatus:0.8088429,Rubus_gyamdaensis:0.8088429):0.06905794):2.868889,(Rubus_chrysobotrys:3.085146,(Rubus_columellaris:0.1075559,Rubus_taiwanicola:0.1075559):2.97759):0.6616438):8.6859):1.121745,(Rubus_yuliensis:10.45237,((((Rubus_jianensis:0.09964068,Rubus_metoensis:0.09964068):0.4513642,Rubus_pedunculosus:0.5510048):2.552246,(Rubus_piluliferus:2.856772,Rubus_assamensis:2.856772):0.246479):1.317395,Rubus_liui:4.420646):6.031724):3.102065):2.532823,(((((Rubus_polyodontus:1.612793,Rubus_glandulosocalycinus:1.612793):2.865955,Rubus_tsangiorum:4.478748):0.1650198,((Rubus_raopingensis:0.5443938,Rubus_faberi:0.5443938):3.521762,(Rubus_lobatus:0.00100677,Rubus_parviaraliifolius:0.00100677):4.065149):0.5776118):10.17235,((((((((Rubus_hemithyrsus:0.7247399,Rubus_yunanicus:0.7247399):1.115027,(Rubus_xanthoneurus:0.5406719,Rubus_pinnatisepalus:0.5406719):1.299095):0.6002799,((Rubus_calycinus:0.1258192,Rubus_kulinganus:0.1258192):0.8447819,Rubus_eucalyptus:0.9706011):1.469445):1.066431,((Rubus_hanceanus:1.32178,Rubus_lanyuensis:1.32178):1.010344,(Rubus_spananthus:1.656328,(Rubus_fanjingshanensis:0.836124,Rubus_menglaensis:0.836124):0.820204):0.675796):1.174353):0.6343231,((Rubus_pileatus:2.459227,(Rubus_glandulosocarpus:1.364228,Rubus_idaeopsis:1.364228):1.094999):0.5484214,(((Rubus_jambosoides:0.7855316,(Rubus_caudifolius:0.05926435,Rubus_lobophyllus:0.05926435):0.7262673):0.2007951,Rubus_quinquefoliolatus:0.9863267):0.07159771,(Rubus_xichouensis:0.7793767,Rubus_potentilloides:0.7793767):0.2785477):1.949724):1.133152):3.236461,((Rubus_simplex:0.1034376,Rubus_lohfauensis:0.1034376):2.299354,(Rubus_fragarioides:1.742352,Rubus_irenaeus:1.742352):0.6604398):4.974469):3.692087,Rubus_rufus:11.06935):1.873293,(Rubus_komarovii:7.10205,((Rubus_playfairianus:1.175172,Rubus_mesogaeus:1.175172):0.06925918,(Rubus_arcticus:1.036873,Rubus_refractus:1.036873):0.2075589):5.857618):5.840592):1.873479):0.03541728,((((Rubus_flagelliflorus:2.721096,Rubus_fujianensis:2.721096):0.7517288,(((Rubus_tinifolius:0.2856022,Rubus_biflorus:0.2856022):2.589917,Rubus_subtibetanus:2.875519):0.2211333,(Rubus_acuminatus:0.1142189,Rubus_croceacanthus:0.1142189):2.982434):0.376172):1.156121,(Rubus_feddei:0.712624,Rubus_reticulatus:0.712624):3.916322):0.1683943,Rubus_ourosepalus:4.79734):10.0542):1.23572):0.7276523,((((((Rubus_glabricarpus:0.2329136,Rubus_lineatus:0.2329136):1.073545,Rubus_yanyunii:1.306459):0.2633197,Rubus_taitoensis:1.569778):3.638419,Rubus_inopertus:5.208197):0.4008334,((Rubus_pectinarioides:1.80537,(Rubus_huangpingensis:0.8270594,Rubus_setchuenensis:0.8270594):0.9783103):2.605076,((((Rubus_austrotibetanus:1.239443,((Rubus_luchunensis:0.223928,Rubus_humulifolius:0.223928):0.4837666,Rubus_flosculosus:0.7076946):0.5317484):0.1877382,(Rubus_doyonensis:0.04381962,Rubus_tsangii:0.04381962):1.383362):0.8231964,((Rubus_tephrodes:0.2518429,Rubus_peltatus:0.2518429):0.1545254,(Rubus_paucidentatus:0.3064527,Rubus_paniculatus:0.3064527):0.09991559):1.844009):0.7031646,(Rubus_pirifolius:2.451514,((Rubus_xanthocarpus:0.4454666,Rubus_formosensis:0.4454666):1.550428,Rubus_salwinensis:1.995895):0.4556186):0.5020286):1.456903):1.198585):0.4906178,((Rubus_wilsonii:0.4285138,Rubus_brevipetiolatus:0.4285138):2.913219,((Rubus_lishuiensis:2.648184,(Rubus_lucens:0.02771423,Rubus_pectinaris:0.02771423):2.62047):0.3542192,Rubus_wangii:3.002403):0.3393295):2.757916):10.71526):0.9538413):0.7210765):0.238718):0.4922444,((Rubus_ichangensis:10.91724,(Rubus_sumatranus:5.803766,(Rubus_pseudopileatus:0.6357438,Rubus_coreanus:0.6357438):5.168022):5.113479):7.001545,(((Rubus_howii:0.9939432,Rubus_laxus:0.9939432):11.8484,(Rubus_amabilis:3.64478,(Rubus_gressittii:2.897874,Rubus_wallichianus:2.897874):0.7469061):9.197559):3.112774,((((Rubus_platysepalus:0.169904,Rubus_dolichophyllus:0.169904):1.891608,(Rubus_irritans:0.4778905,Rubus_pungens:0.4778905):1.583621):6.360981,((((Rubus_adenophorus:2.076227,Rubus_pacificus:2.076227):1.119209,((Rubus_lasiotrichos:1.336402,(Rubus_hastifolius:1.263948,((Rubus_lasiostylus:0.2999953,Rubus_sikkimensis:0.2999953):0.7382865,(Rubus_buergeri:0.8368271,Rubus_foliaceistipulatus:0.8368271):0.2014546):0.2256661):0.07245408):0.1175211,Rubus_multisetosus:1.453923):1.741513):3.324831,((Rubus_innominatus:0.1690473,Rubus_penduliflorus:0.1690473):1.098565,Rubus_alexeterius:1.267612):5.252654):1.459229,(Rubus_aurantiacus:4.451999,(Rubus_grandipaniculatus:3.214417,(Rubus_treutleri:1.236694,(Rubus_impressinervus:0.7792152,Rubus_pentagonus:0.7792152):0.4574791):1.977723):1.237582):3.527497):0.4429969):1.090103,(Rubus_mallotifolius:5.635626,(Rubus_malipoensis:0.9966396,(Rubus_fuscifolius:0.2112112,Rubus_fraxinifolius:0.2112112):0.7854283):4.638986):3.876969):6.442517):1.963677):1.302):38.31805):18.69527,((Filipendula_palmata:4.097537,((Filipendula_glaberrima:0.7422322,Filipendula_ulmaria:0.7422322):1.720343,Filipendula_angustiloba:2.462575):1.634962):16.06727,(Filipendula_vestita:3.816483,(Filipendula_intermedia:1.213103,Filipendula_kiraishiensis:1.213103474):2.60338):16.34832):56.06931):1.632586,(((((((Spiraea_mollifolia:6.875511,(((Spiraea_hingshanensis:2.992503,(((Spiraea_dasyantha:1.463798,Spiraea_lasiocarpa:1.463798):0.02204691,(Spiraea_ovalis:1.161099,Spiraea_bella:1.161099):0.3247459):1.500965,Spiraea_hypericifolia:2.98681):0.005692893):1.109077,((Spiraea_kwangsiensis:0.1955282,Spiraea_sericea:0.1955282):0.9805071,(Spiraea_formosana:0.691478,Spiraea_velutina:0.691478):0.4845573):2.925544):0.1841861,(Spiraea_teretiuscula:2.240842,(Spiraea_purpurea:1.384142,(Spiraea_papillosa:0.2956428,(Spiraea_mongolica:0.1643321,Spiraea_yunnanensis:0.1643321):0.1313107):1.088499):0.8567004):2.044924):2.589746):0.4477738,(((((Spiraea_ningshiaensis:0.8343553,(Spiraea_hirsuta:0.1081109,Spiraea_elegans:0.1081109):0.7262444):0.224848,Spiraea_arcuata:1.059203):1.311861,Spiraea_sublobata:2.371065):1.694244,(((Spiraea_flexuosa:0.1091413,Spiraea_lobulata:0.1091413):0.06979059,Spiraea_rosthornii:0.1789319):3.020384,((Spiraea_hayatana:1.074012,((Spiraea_alpina:0.5304535,Spiraea_laeta:0.5304535):0.3252352,Spiraea_muliensis:0.8556887):0.2183237):0.8600057,Spiraea_prostrata:1.934018):1.265298):0.8659926):2.824717,(((Spiraea_schochiana:2.410489,(Spiraea_sargentiana:2.173666,Spiraea_myrtilloides:2.173666):0.2368232):1.348079,((((Spiraea_schneideriana:1.344194,(Spiraea_aquilegiifolia:0.6150593,Spiraea_japonica:0.6150593):0.7291346):0.4550445,Spiraea_pubescens:1.799238):0.04468331,Spiraea_tarokoensis:1.843922):1.364294,Spiraea_henryi:3.208215):0.5503523):1.371702,(Spiraea_wilsonii:4.585735,((Spiraea_canescens:3.490515,(((Spiraea_compsophylla:0.714742,Spiraea_anomala:0.714742):0.1425197,(Spiraea_veitchii:0.4041305,(Spiraea_teniana:0.1324451,Spiraea_uratensis:0.1324451):0.2716854):0.4531312):0.6393564,(Spiraea_fritschiana:0.03653235,Spiraea_xizangensis:0.03653235):1.460086):1.993897):0.0458651,(Spiraea_nishimurae:2.733897,Spiraea_siccanea:2.733897):0.8024833):1.049355):0.5445344):1.759755):0.4332601):0.005385068,(((((((((Spiraea_chinensis:0.87333,Spiraea_chamaedryfolia:0.87333):0.13703,Spiraea_blumei:1.01036):1.4321,(Spiraea_media:0.24563,Spiraea_prunifolia:0.24563):2.19683):0.09134,Spiraea_trichocarpa:2.5338):0.9123215,Spiraea_morrisonicola:3.446122):0.5147789,(Spiraea_dahurica:2.506007,((Spiraea_martini:1.672433,Spiraea_trilobata:1.672433):0.1237053,Spiraea_lichiangensis:1.796138):0.709869):1.454893):0.9620475,((Spiraea_calcicola:0.5547322,Spiraea_longigemmis:0.5547322):0.9414334,((Spiraea_cavaleriei:0.79449,Spiraea_hailarensis:0.79449):0.3067414,Spiraea_kweichowensis:1.101231):0.3949342):3.426782):0.4900307,((Spiraea_miyabei:2.26861,Spiraea_salicifolia:2.26861):2.02437,Spiraea_cantoniensis:4.29298):1.119999):0.9823738,Spiraea_daochengensis:6.395352):0.9333176):17.79085,(Aruncus_gombalanus:0.71258002,Aruncus_sylvester:0.71258):24.40694):20.93279,((((Sorbaria_sorbifolia:0.2798558,Sorbaria_kirilowii:0.2798558):1.680104,Sorbaria_arborea:1.95996):38.54713,((((Amygdalus_triloba:7.451705,(Amygdalus_nana:4.117434,((((Amygdalus_davidiana:0.2363633,(Amygdalus_kansuensis:0.0188093,Prunus_cerasifera:0.0188093):0.217554):0.5325099,Prunus_ussuriensis:0.7688732):0.5003021,Amygdalus_mongolica:1.269175):2.847766,(Amygdalus_mira:1.381081,(Prunus_hainanensis:1.352406,(Amygdalus_tangutica:0.3984906,Amygdalus_pedunculata:0.3984906):0.9539158):0.02867468):2.73586):0.0004928152):3.334272):2.292695,(((((Cerasus_dolichadenia:3.009845,(Cerasus_polytricha:0.670457,Cerasus_henryi:0.670457):2.339388):1.447763,(Cerasus_hefengensis:0.1919769,Cerasus_yaoana:0.1919769):4.265631):2.517863,((((Cerasus_conradinae:3.437932,(Cerasus_szechuanica:1.628614,(Cerasus_conadenia:0.114185,Cerasus_tomentosa:0.114185):1.514429):1.809317):1.186434,(((Cerasus_stipulacea:0.02204636,Cerasus_setulosa:0.02204636):0.02264318,Cerasus_tatsienensis:0.04468954):0.6566107,Cerasus_mugus:0.7013003):3.923066):1.315599,(((Cerasus_discadenia:1.642527,Cerasus_crataegifolia:1.642527):1.272258,((Cerasus_dictyoneura:0.4379748,Cerasus_yunnanensis:0.4379748):2.185035,Cerasus_dielsiana:2.62301):0.2917762):0.6378478,(Cerasus_pusilliflora:2.027351,(Cerasus_pleiocerasus:0.3583689,Cerasus_japonica:0.3583689):1.668983):1.525282):2.387331):0.930493,(((((((Cerasus_cyclamina:0.7139515,Cerasus_cerasoides:0.7139515):0.8270966,Cerasus_campanulata:1.541048):0.01257243,(Cerasus_humilis:0.3547222,Cerasus_glandulosa:0.3547222):1.198898):0.6323987,((Cerasus_pseudocerasus:0.3831006,Cerasus_maximowiczii:0.3831006):0.9988469,Cerasus_patentipila:1.381947):0.8040718):0.006443362,(Cerasus_tianshanica:1.503902,Cerasus_schneideriana:1.503902):0.6885604):1.232722,((Cerasus_pogonostyla:1.530589,Cerasus_caudata:1.530589):0.5990796,(((Cerasus_trichantha:0.3664165,Cerasus_trichostoma:0.3664165):0.5964349,(Cerasus_discoidea:0.4195083,Cerasus_fruticosa:0.4195083):0.5433431):0.8415543,Cerasus_clarofolia:1.804406):0.3252632):1.295516):3.3539,Cerasus_serrula:6.779085):0.09137309):0.1050121):1.92845,Prunus_salicina:8.90392):0.7129,Armeniaca_zhengheensis:9.61682):0.12758):1.11191,((Armeniaca_hongpingensis:6.618882,(Armeniaca_holosericea:2.339971,(Armeniaca_hypotrichodes:1.196611,Armeniaca_mandshurica:1.196611):1.143359):4.278911):1.409865,(Armeniaca_vulgaris:0.9576587,((Armeniaca_xianjuxing:0.2099491,Armeniaca_sibirica:0.2099491):0.662389,Armeniaca_dasycarpa:0.8723381):0.08532053):7.071088):2.827564):4.04003,(((((Pygeum_oblongum:0.3530677,Pygeum_macrocarpum:0.3530677):0.6584623,Pygeum_laxiflorum:1.01153):1.8042705,((Pygeum_topengii:0.2625467,Pygeum_wilsonii:0.2625467):1.076795,Pygeum_henryi:1.339342):1.476458):3.57601,((((((Laurocerasus_spinulosa:0.4221136,Laurocerasus_dolichophylla:0.4221136):0.7336573,Maddenia_hypoxantha:1.155771):2.639473,(Laurocerasus_fordiana:2.508862,Laurocerasus_hypotricha:2.508862):1.286381):0.2945146,(((Maddenia_fujianensis:0.3117881,Laurocerasus_andersonii:0.3117881):2.699695,(Maddenia_wilsonii:0.1597517,Laurocerasus_undulata:0.1597517):2.851731):0.3196524,(((Laurocerasus_aquifolioides:0.3837223,Laurocerasus_phaeosticta:0.3837223):0.1020474,Laurocerasus_menghaiensis:0.4857697):1.496953,Maddenia_hypoleuca:1.982723):1.348412):0.7586228):0.267752,((Laurocerasus_australis:1.456772,(Maddenia_himalaica:0.4504695,Laurocerasus_zippeliana:0.4504695):1.006302):1.07807,(Laurocerasus_marginata:1.768186,(Maddenia_incisoserrata:1.403348,Laurocerasus_jenkinsii:1.403348):0.3648381):0.7666559):1.822668):1.86948,Padus_buergeriana:6.22699):0.16482):3.33669,(((Padus_velutina:0.2047783,Padus_brunnescens:0.2047783):1.508276,(Padus_integrifolia:0.1785179,Padus_napaulensis:0.1785179):1.534536):3.688926,((Padus_avium:0.8353041,Padus_obtusata:0.8353041):3.434631,(((Padus_maackii:1.485488,(((Padus_stellipila:0.2558133,Padus_wilsonii:0.2558133):0.1158151,Padus_brachypoda:0.3716283):0.2453658,Padus_perulata:0.6169941):0.8684943):0.0335189,Padus_cornuta:1.519007):1.862988,Padus_grayana:3.381995):0.8879397):1.132045):4.32652):5.16784):25.61075):2.34582,(((Stranvaesia_oblanceolata:6.114279,(((Stranvaesia_nussia:0.02069222,Stranvaesia_amphidoxa:0.02069222):0.04317104,Stranvaesia_tomentosa:0.06386326):4.102888,Stranvaesia_davidiana:4.166751):1.947528):0.9850509,(((((Crataegus_shandongensis:1.098152,Crataegus_aurantia:1.098152):0.1854408,((((((Crataegus_hupehensis:0.1973412,Crataegus_altaica:0.1973412):0.1393878,Crataegus_pinnatifida:0.336729):0.06121492,Crataegus_wilsonii:0.3979439):0.06914359,Crataegus_shensiensis:0.4670875):0.6690923,(Crataegus_kansuensis:0.4292435,(Crataegus_oresbia:0.2122739,Crataegus_chungtienensis:0.2122739):0.2169697):0.7069363):0.05583941,Crataegus_maximowiczii:1.192019):0.09157304):0.4955077,(((Crataegus_dahurica:0.8793677,Crataegus_remotilobata:0.8793677):0.5353818,((Crataegus_cuneata:0.276674,Crataegus_sanguinea:0.276674):0.5373932,Crataegus_scabrifolia:0.8140672):0.6006823):0.1173363,Crataegus_songarica:1.53208582):0.2470141):2.18444,(((Pyracantha_koidzumii:0.06307039,((Pyracantha_crenulata:0.03806507,Pyracantha_atalantioides:0.03806507):0.004695205,Pyracantha_fortuneana:0.04276027):0.02031012):0.03790953,Pyracantha_mekongensis:0.1009799):0.04331007,((Pyracantha_densiflora:0.001269421,Pyracantha_inermis:0.001269421):0.1085337,Pyracantha_angustifolia:0.1098031):0.03448687):3.81925):2.53643,(((((Sorbus_alnifolia:1.75669,((Sorbus_ferruginea:0.8512385,Sorbus_epidendron:0.8512385):0.1926325,Sorbus_filipes:1.043871):0.7128193):2.900062,Sorbus_thomsonii:4.656753):1.536921,(((Sorbus_megalocarpa:2.45904,(Sorbus_pohuashanensis:1.623954,Sorbus_medogensis:1.623954):0.8350854):0.2166481,(Sorbus_rhombifolia:0.8048503,Sorbus_obsoletidentata:0.8048503):1.870838):2.867613,(((((Sorbus_arguta:0.2435093,Sorbus_scalaris:0.2435093):1.770251,(Sorbus_amabilis:0.01956988,Sorbus_prattii:0.01956988):1.99419):0.6705379,((Sorbus_sargentiana:1.452892,(Sorbus_zahlbruckneri:1.048987,Sorbus_tapashana:1.048987):0.4039045):0.668276,Sorbus_folgneri:2.121168):0.5631299):0.1125206,((Sorbus_cuspidata:1.372578,((Sorbus_wilsoniana:0.1513185,Sorbus_pallescens:0.1513185):0.6775821,Sorbus_glomerulata:0.8289006):0.5436777):1.153869,(((Sorbus_meliosmifolia:1.560517,Sorbus_caloneura:1.560517):0.3335508,Sorbus_randaiensis:1.894068):0.5547407,Sorbus_monbeigii:2.448809):0.07763848):0.270371):2.108107,((((Sorbus_vilmorinii:0.4322569,Sorbus_salwinensis:0.4322569):0.8522159,(Sorbus_tianschanica:0.9503869,(Sorbus_thibetica:0.1215492,Sorbus_poteriifolia:0.1215492):0.8288377):0.3340859):1.048527,((Sorbus_esserteauiana:0.1520636,Sorbus_yuana:0.1520636):1.290121,(((Sorbus_subochracea:0.8696614,(Sorbus_pteridophylla:0.113781,Sorbus_Koehneana:0.113781):0.7558805):0.2546147,Sorbus_helenae:1.124276):0.2138521,(Sorbus_ursina:1.120701,Sorbus_insignis:1.120701):0.2174276):0.1040562):0.8908152):2.066532,((((Sorbus_lanpingensis:1.355664,Sorbus_rehderiana:1.355664):0.1572634,Sorbus_kiukiangensis:1.512928):0.8190474,(((Sorbus_ochracea:0.2422096,Sorbus_corymbifera:0.2422096):0.1163861,Sorbus_coronata:0.3585957):1.501804,Sorbus_dunnii:1.8604):0.4715754):1.676403,(Sorbus_foliolosa:1.139119,(Sorbus_astateria:0.8352629,Sorbus_reducta:0.8352629):0.3038559):2.869259):0.3911545):0.5053931):0.6383762):0.6503728):0.1530388,(Sorbus_microphylla:5.742865,((((Sorbus_multijuga:1.217144,(Sorbus_globosa:0.0224215,Sorbus_albopilosa:0.0224215):1.194723):0.4889278,(Sorbus_tsinlingensis:1.441106,((Sorbus_hupehensis:0.07621321,Sorbus_rhamnoides:0.07621321):0.8741217,(Sorbus_tiantangensis:0.06258531,(Sorbus_setschwanensis:0.004788486,Sorbus_rufopilosa:0.004788486):0.05779682):0.8877496):0.4907716):0.2649655):1.827679,(Sorbus_aronioides:3.008945,(Sorbus_guanxianensis:0.811815,((Sorbus_zayuensis:0.04362618,Sorbus_keissleri:0.04362618):0.5600881,Sorbus_yunnanensis:0.6037143):0.2081007):2.19713):0.5248061):1.082205,(Sorbus_hemsleyi:2.600892,Sorbus_oligodonta:2.600892):2.015064):1.126909):0.6038482):0.08759699,(((((Photinia_villosa:0.75823,Photinia_parvifolia:0.75823):4.10854,Photinia_beauverdiana:4.86677):0.2721209,((((Photinia_stenophylla:0.05450747,Photinia_lochengensis:0.05450747):3.271541,((Photinia_prionophylla:1.299437,(Photinia_tsaii:0.06958289,Photinia_megaphylla:0.06958289):1.229855):0.1780915,(Photinia_lanuginosa:0.2835173,Photinia_glomerata:0.2835173):1.194012):1.84852):0.6528285,((((Photinia_loriformis:1.259522,Photinia_obliqua:1.259522):0.9887347,Photinia_raupingensis:2.248257):0.08739053,(Photinia_kwangsiensis:1.140919,(Photinia_chihsiniana:0.3132012,Photinia_sorbifolia:0.3132012):0.827718):1.194728):1.113995,(Photinia_beckii:2.220649,(Photinia_komarovii:1.743707,(Photinia_lucida:0.114924,Photinia_fokienensis:0.114924):1.628784):0.4769416):1.228993):0.5292352):0.6895578,Photinia_chingiana:4.668435):0.4704558):0.3834056,(((((Photinia_prunifolia:0.4644589,Photinia_bergerae:0.4644589):1.368959,(Photinia_arguta:0.3581388,Photinia_lasiogyna:0.3581388):1.475279):0.0147627,(Photinia_anlungensis:1.502498,((Photinia_zhejiangensis:0.230072,Photinia_blinii:0.230072):1.055904,(Photinia_chingshuiensis:1.079805,Photinia_benthamiana:1.079805):0.2061707):0.2165222):0.3456828):2.972878,((Photinia_podocarpifolia:0.01746064,Photinia_pilosicalyx:0.01746064):0.5011301,Photinia_crassifolia:0.5185907):4.302469):0.4624058,((Photinia_integrifolia:0.7217134,Photinia_impressivena:0.7217134):4.140184,(((Photinia_tushanensis:1.101727,((Photinia_hirsuta:0.3745984,Photinia_bodinieri:0.3745984):0.2019191,Photinia_callosa:0.5765175):0.5252095):2.391046,Photinia_berberidifolia:3.492773):0.3703096,Photinia_schneideriana:3.863082):0.9988153):0.4215674):0.2388314):0.8612135,(((((((Chaenomeles_speciosa:0.01942344,Chaenomeles_thibetica:0.01942344):0.04274518,Chaenomeles_cathayensis:0.062168614):0.2693814,Chaenomeles_sinensis:0.33155):5.34454,(((Rhaphiolepis_salicifolia:1.250299,Rhaphiolepis_indica:1.250299):0.6391014,(Rhaphiolepis_wuzhishanensis:0.8461872,(Rhaphiolepis_ferruginea:0.1088707,Rhaphiolepis_lanceolata:0.1088707):0.7373165):1.043214):2.141959,(((((((Eriobotrya_cavaleriei:1.6439845,Eriobotrya_prinoides:1.643985):0.02663411,Eriobotrya_obovata:1.670619):0.6017881,(Eriobotrya_henryi:0.5770794,Eriobotrya_salwinensis:0.5770794):1.695328):0.2216509,((Eriobotrya_seguinii:0.2777299,Eriobotrya_malipoensis:0.2777299):1.094507,(Eriobotrya_bengalensis:0.806896,(Eriobotrya_fragrans:0.5594035,Eriobotrya_deflexa:0.5594035):0.2474925):0.5653404):1.121822):0.210162,(Eriobotrya_tengyuehensis:1.946368,(Eriobotrya_serrata:1.5022,Eriobotrya_elliptica:1.5022):0.4441682):0.7578519):0.2074552,Rhaphiolepis_major:2.9116749):0.1693527,Rhaphiolepis_umbellata:3.081028):0.950332):1.64473):0.03765,((((Pyrus_hopeiensis:0.5423088,Pyrus_serrulata:0.5423088):1.310119,(Pyrus_sinkiangensis:1.273111,(((Pyrus_pashia:0.2098173,Pyrus_calleryana:0.2098173):0.4288896,Pyrus_pyrifolia:0.6387068):0.02057101,(Pyrus_bretschneideri:0.2320576,Pyrus_xerophila:0.2320576):0.4272203):0.6138329):0.5793167):0.7327026,(Pyrus_ussuriensis:0.9917603,((Pyrus_phaeocarpa:0.09897451,Pyrus_pseudopashia:0.09897451):0.1453563,Pyrus_betulifolia:0.2443308):0.7474295):1.59337):2.16073,(Photinia_glabra:1.24826,Photinia_serratifolia:1.24826):3.4976):0.96788):0.03226,(((((Malus_toringoides:0.4293586,Malus_baccata:0.4293586):0.6956972,(((Malus_mandshurica:0.19883,Malus_sieboldii:0.19883):0.40652,Malus_hupehensis:0.60535):0.2523632,((Malus_komarovii:0.5526074,((Malus_daochengensis:0.08966785,Malus_doumeri:0.08966785):0.423394,(Malus_rockii:0.2600708,Malus_sikkimensis:0.2600708):0.2529911):0.03954555):0.004725362,(Malus_yunnanensis:0.4854184,Malus_leiocalyca:0.4854184):0.07191436):0.3003805):0.2673425):0.1709942,((Malus_halliana:0.9428647,(Malus_transitoria:0.04873106,Malus_spectabilis:0.04873106):0.8941336):0.3297156,((((Malus_prattii:0.02507676,Malus_honanensis:0.02507676):0.9175093,(((Malus_asiatica:0.01404275,Malus_sieversii:0.01404275):0.1074144,Malus_ombrophila:0.1214571):0.7092439,Malus_Kansuensis:0.8307011):0.111885):0.06385443,Malus_prunifolia:1.00644):0.1018114,Malus_muliensis:1.108252):0.1643284):0.02346973):2.0967,(Docynia_indica:0.12853,Docynia_delavayi:0.12853):3.26422):1.98073,Dichotomanthes_tristaniicarpa:5.37348):0.37252):0.03835,((Amelanchier_asiatica:1.58275,Amelanchier_sinica:1.58275):0.99166,Sorbus_discolor:2.57441):3.20994):0.59916):0.0508):0.06566):0.59936):1.23892,(((((((Cotoneaster_moupinensis:0.21416,Cotoneaster_microphyllus:0.21416):0.56648,Cotoneaster_divaricatus:0.78064):1.68297,Cotoneaster_mongolicus:2.46361):0.51767,((((Cotoneaster_integerrimus:0.37442,Cotoneaster_melanocarpus:0.37442):1.10684,Cotoneaster_foveolatus:1.48126):0.34245,Cotoneaster_franchetii:1.82371):0.66025,Cotoneaster_morrisonensis:2.48396):0.49732):1.930752,Cotoneaster_rubens:4.912032):0.3626634,Cotoneaster_sherriffii:5.274695):0.1499951,((((Cotoneaster_taylorii:0.6081767,Cotoneaster_schantungensis:0.6081767):3.345584,((Cotoneaster_uniflorus:2.73459,((Cotoneaster_chingshuiensis:0.2515607,Cotoneaster_ambiguus:0.2515607):0.2740787,Cotoneaster_rotundifolius:0.5256393):2.208951):0.7547592,(Cotoneaster_coriaceus:3.441728,(((Cotoneaster_zabelii:3.257814,(Cotoneaster_hebephyllus:2.670265,(((Cotoneaster_glaucophyllus:1.129786,Cotoneaster_reticulatus:1.129786):1.038135,Cotoneaster_nitens:2.167921):0.3646558,Cotoneaster_submultiflorus:2.532577):0.1376881):0.5875486):0.02817782,((((Cotoneaster_buxifolius:0.1048791,(Cotoneaster_acutifolius:0.05035191,Cotoneaster_soongoricus:0.05035191):0.05452718):2.101549,Cotoneaster_chengkangensis:2.206428):0.1558873,(Cotoneaster_silvestrii:0.7567314,(Cotoneaster_glomerulatus:0.3067724,(Cotoneaster_apiculatus:0.03014587,Cotoneaster_frigidus:0.03014587):0.2766265):0.449959):1.605584):0.6210789,(((Cotoneaster_gracilis:0.02116227,Cotoneaster_adpressus:0.02116227):0.06787188,Cotoneaster_harrovianus:0.08903415):1.302829,Cotoneaster_dammeri:1.391864):1.59153):0.3025976):0.05952925,(Cotoneaster_wardii:1.718846,(Cotoneaster_fangianus:0.4089255,Cotoneaster_glabratus:0.4089255):1.309921):1.626674):0.09620766):0.04762128):0.4644111):0.1894179,((Cotoneaster_sanguineus:1.095197,Cotoneaster_rosiflorus:1.095197):2.569364,((((((Cotoneaster_oliganthus:0.002891089,Cotoneaster_acuminatus:0.002891089):0.8547184,(Cotoneaster_subadpressus:0.5711411,Cotoneaster_salicifolius:0.5711411):0.2864684):1.998214,(((Cotoneaster_conspicuus:0.6992692,Cotoneaster_obscurus:0.6992692):0.2895,(Cotoneaster_Multiflorus:0.07028985,Cotoneaster_rhytidophyllus:0.07028985):0.9184793):1.281638,Cotoneaster_dielsianus:2.270407):0.5854167):0.1035128,(Cotoneaster_nitidifolius:2.369881,(Cotoneaster_turbinatus:0.2130692,Cotoneaster_affinis:0.2130692):2.156812):0.5894558):0.2074892,((Cotoneaster_nitidus:1.700265,Cotoneaster_bullatus:1.700265):0.238869,Cotoneaster_pannosus:1.939133):1.227692):0.3503051,(Cotoneaster_verruculosus:2.495062,(Cotoneaster_tenuipes:1.988129,Cotoneaster_langei:1.988129):0.5069325):1.022069):0.1474308):0.478617):0.9813369,(Cotoneaster_harrysmithii:4.66403,Cotoneaster_horizontalis:4.66403):0.4604855):0.3001745):2.91356):34.51466):3.1994):2.12081,(((Rhodotypos_scandens:28.87414,Kerria_japonica:28.87414):12.39533,(((Exochorda_serratifolia:2.01962,Exochorda_racemosa:2.01962):2.63087,Exochorda_giraldii:4.65049):13.14018,((Prinsepia_uniflora:1.23927,(Prinsepia_sinensis:0.09328583,Prinsepia_utilis:0.09328583):1.145984):1.45495,Prinsepia_scandens:2.69422):15.09645):23.4788):3.97077,(Physocarpus_amurensis:8.33868,(((Neillia_affinis:0.1634093,Neillia_grandiflora:0.1634093):0.07951066,((((Neillia_ribesioides:0.0621336,(Neillia_jinggangshanensis:0.03004604,Neillia_fugongensis:0.03004604):0.03208757):0.1140083,((Neillia_gracilis:0.08870765,Neillia_sparsiflora:0.08870765):0.06920953,(Neillia_densiflora:0.1546405,Neillia_thyrsiflora:0.1546405):0.003276688):0.01822474):0.0412757,Neillia_sinensis:0.2174176):0.0001514763,((Neillia_uekii:0.09881724,(Neillia_rubiflora:0.07021048,Neillia_serratisepala:0.07021048):0.02860676):0.1145124,(Neillia_breviracemosa:0.01634343,Neillia_thibetica:0.01634343):0.1969863):0.004239413):0.0253509):1.5157,(Stephanandra_incisa:0.08876,Stephanandra_chinensis:0.08876):1.66986):6.58006):36.90156):2.93288):25.00998,Dryas_octopetala:73.1831):4.683596):36.5065):10.618):0.51947,(((((Xanthophyllum_flavescens:3.88366,Xanthophyllum_oliganthum:3.88366):1.32499,Xanthophyllum_yunnanense:5.208651):14.3192,Xanthophyllum_hainanense:19.52785):53.93206,((((((Polygala_hongkongensis:2.74495,((Polygala_barbellata:0.00661138,Polygala_latouchei:0.00661138):0.6787147,Polygala_hybrida:0.6853261):2.059624):3.173817,(Polygala_arcuata:3.119694,(Polygala_globulifera:1.168466,(Polygala_lhunzeensis:0.05537274,Polygala_tatarinowii:0.05537274):1.113093):1.951228):2.799073):25.16227,Polygala_paniculata:31.081042):7.062872,(Polygala_saxicola:2.610049,Polygala_elegans:2.610049):35.53387):5.153761,((Polygala_wattersii:0.1287604,Polygala_longifolia:0.1287604):10.87454,(Polygala_lijiangensis:6.927189,((Polygala_bawanglingensis:1.729446,Polygala_triflora:1.729446):0.7169002,((Polygala_arillata:1.741311,Polygala_hainanensis:1.741311):0.1405916,(Polygala_wenxianensis:0.5044071,Polygala_carnosicaulis:0.5044071):1.377496):0.5644437):4.480843):4.07611):32.29438):10.43652,(((((((Polygala_persicariifolia:0.2344478,Polygala_wuzhishanensis:0.2344478):3.360497,Polygala_japonica:3.594944):3.460445,(Polygala_caudata:3.358515,((Polygala_polifolia:1.238506,Polygala_chinensis:1.238506):0.7695082,Polygala_bomiensis:2.008015):1.3505):3.696875):3.488982,(((((Polygala_tenuifolia:1.201535,Polygala_umbonata:1.201535):0.1200994,(Polygala_didyma:0.5872376,Polygala_oligosperma:0.5872376):0.7343966):0.948369,Polygala_karensium:2.270003):0.9616916,(Polygala_dunniana:0.09512903,Polygala_koi:0.09512903):3.136566):2.945192,Polygala_sibirica:6.176887):4.367485):0.6346369,((Polygala_fallax:5.012329,(Polygala_monopetala:0.6748242,Polygala_isocarpa:0.6748242):4.337505):1.619331,((Polygala_resinosa:1.125079,(Polygala_furcata:0.3560461,Polygala_crotalarioides:0.3560461):0.7690332):3.876354,Polygala_subopposita:5.001433):1.630227):4.547348):2.749782,(Polygala_lacei:0.001358612,Polygala_tricholopha:0.001358612):13.92743):38.61056,((Securidaca_yaoshanensis:24.912407,Securidaca_inappendiculata:24.912412):25.5628,(Salomonia_ciliata:40.54834,Salomonia_cantoniensis:40.548341):9.92687):2.064141):1.194839):19.72572):37.71606,(((Sindora_glabra:21.27941,((Saraca_dives:6.2014896,Saraca_griffithiana:6.20149):6.09082,(Lysidice_rhodostegia:6.0528,Lysidice_brevicalyx:6.0528):6.23951):8.9871):76.60818,(((((Bauhinia_scandens:15.51834,Bauhinia_championii:15.51834):5.381196,((((Bauhinia_variegata:8.64808,Bauhinia_racemosa:8.64808):1.906529,(((Bauhinia_esquirolii:0.4973301,(Bauhinia_nervosa:0.3969898,Bauhinia_brachycarpa:0.3969898):0.1003402):0.3352885,Bauhinia_hirsuta:0.8326185):4.746709,(Bauhinia_bohniana:3.145584,((Bauhinia_ornata:1.181166,(Bauhinia_hypoglauca:0.8416281,(Bauhinia_comosa:0.2092407,(Bauhinia_calciphila:0.1113715,Bauhinia_aurea:0.1113715):0.09786918):0.6323874):0.3395379):0.7583871,Bauhinia_viridescens:1.939553):1.206031):2.433744):4.975282):3.099297,((Bauhinia_venustula:8.297244,(Bauhinia_didyma:0.7255295,Bauhinia_corymbosa:0.7255295):7.571714):0.6166072,((Bauhinia_damiaoshanensis:0.1282297,Bauhinia_hainanensis:0.1282297):7.085876,((Bauhinia_paucinervata:0.42524,(Bauhinia_khasiana:0.01621855,Bauhinia_quinnanensis:0.01621855):0.4090214):0.2093654,Bauhinia_hypochrysa:0.6346054):6.579501):1.699745):4.740055):3.931786,((Bauhinia_ovatifolia:2.983966,Bauhinia_acuminata:2.983966):5.664962,Bauhinia_wallichii:8.648928):8.936764):3.313844):10.59829,((Bauhinia_coccinea:0.6787871,Bauhinia_wuzhengyii:0.6787871):5.029887,Bauhinia_tianlinensis:5.708674):25.78915):1.508412,(Bauhinia_pyrrhoclada:8.993353,(((((Bauhinia_carcinophylla:0.4638031,(Bauhinia_cercidifolia:0.3104498,Bauhinia_lingyuenensis:0.3104498):0.1533533):0.7200646,Bauhinia_erythropoda:1.183868):0.4439263,(Bauhinia_japonica:0.7343106,Bauhinia_apertilobata:0.7343106):0.8934833):4.288812,(Bauhinia_delavayi:5.838754,((Bauhinia_touranensis:0.103445,Bauhinia_yunnanensis:0.103445):0.5979013,Bauhinia_glauca:0.7013463):5.137407):0.07785213):2.175773,((Bauhinia_rubrovillosa:0.05425484,Bauhinia_chalcophylla:0.05425484):7.183523,Bauhinia_longistipes:7.237777):0.854601):0.9009745):24.01289):9.99321,(((Cercis_chingii:0.0495736,Cercis_chinensis:0.0495736):1.394975,Cercis_chuniana:1.444549):0.6448512,(Cercis_racemosa:0.1003136,Cercis_glabra:0.1003136):1.989086):40.91005):54.88814):2.5637,((((((((((((Ormosia_boluoensis:2.060343,Ormosia_xylocarpa:2.060343):3.187913,(Ormosia_merrilliana:2.875437,Ormosia_apiculata:2.875437):2.372819):4.31377,(Ormosia_nuda:3.283777,((Ormosia_microphylla:0.5090667,Ormosia_henryi:0.5090667):1.637568,(Ormosia_purpureiflora:0.01999579,Ormosia_yunnanensis:0.01999579):2.126639):1.137143):6.278249):1.496512,(((Ormosia_hengchuniana:0.2447401,Ormosia_formosana:0.2447401):0.1259811,Ormosia_eugeniifolia:0.3707213):1.780562,(Ormosia_sericeolucida:1.200943,Ormosia_pubescens:1.200943):0.950341):8.907254):3.192198,Ormosia_pinnata:14.25074):12.96765,((Ormosia_simplicifolia:0.8669808,Ormosia_pachyptera:0.8669808):5.435742,((((Ormosia_pachycarpa:0.3006058,Ormosia_pingbianensis:0.3006058):1.427947,(Ormosia_balansae:0.3018227,Ormosia_semicastrata:0.3018227):1.42673):0.1966086,(((Ormosia_napoensis:0.4851091,Ormosia_glaberrima:0.4851091):1.352519,Ormosia_nanningensis:1.837628):0.06085699,Ormosia_saxatilis:1.898485):0.02667628):3.628094,(Ormosia_fordiana:1.201697,(Ormosia_elliptica:0.6332621,((Ormosia_longipes:0.0266007,Ormosia_inflata:0.0266007):0.004458343,Ormosia_howii:0.03105904):0.602203):0.5684345):4.351559):0.7494672):20.915666):3.31579,(((Ormosia_striata:0.8218753,(Ormosia_hekouensis:0.4385735,Ormosia_ferruginea:0.4385735):0.3833017):3.50754,Ormosia_hosiei:4.329415):10.30773,((Ormosia_olivacea:0.5697825,Ormosia_indurata:0.5697825):2.753033,Ormosia_emarginata:3.322816):11.31433):15.89704):38.1317,((((Crotalaria_yunnanensis:1.262569,Crotalaria_chinensis:1.262569):8.724109,(Crotalaria_assamica:1.96258,Crotalaria_retusa:1.96258):8.024098):1.5311598,(((Crotalaria_albida:0.3842793,Crotalaria_sessiliflora:0.3842793):0.511989,(Crotalaria_medicaginea:0.7238134,(Crotalaria_verrucosa:0.4535003,Crotalaria_yaihsienensis:0.4535003):0.2703131):0.1724548):9.802873,(((Crotalaria_tetragona:0.8188871,Crotalaria_pallida:0.8188871):5.387059,((Crotalaria_bracteata:4.516617,(Crotalaria_kurzii:0.001281468,Crotalaria_nana:0.001281468):4.515336):0.2927997,(Crotalaria_acicularis:1.394696,(Crotalaria_occulta:0.5696764,(Crotalaria_similis:0.3247281,(Crotalaria_alata:0.1431226,Crotalaria_prostrata:0.1431226):0.1816055):0.2449482):0.8250193):3.414721):1.396529):3.310784,(Crotalaria_anningensis:8.266126,((Crotalaria_triquetra:5.49234718,(Crotalaria_psoraleoides:4.366571,(Crotalaria_uliginosa:0.5717788,Crotalaria_humifusa:0.5717788):3.794792):1.125777):0.5248119,(Crotalaria_ferruginea:5.195959,(((Crotalaria_chiayiana:2.136185,(Crotalaria_jianfengensis:2.04172,Crotalaria_linifolia:2.04172):0.09446529):0.2585185,((Crotalaria_calycina:0.2213734,Crotalaria_uncinella:0.2213734):2.157142,Crotalaria_hainanensis:2.378515):0.01618856):2.50593,(Crotalaria_mairei:0.7301915,Crotalaria_dubia:0.7301915):4.170442):0.2953253):0.8212009):2.248966):1.250604):1.182411):0.8186969):38.658512,(((Piptanthus_tomentosus:2.96818,Piptanthus_nepalensis:2.96818):7.92248,Ammopiptanthus_mongolicus:10.89066):30.546,((Salweenia_bouffordiana:20.0249,Salweenia_wardii:20.0249):16.76522,(((Thermopsis_alpina:7.047972,((Thermopsis_inflata:0.2596649,Thermopsis_gyirongensis:0.2596649):1.564533,((Thermopsis_smithiana:0.2216541,Thermopsis_yushuensis:0.2216541):0.0718464,Thermopsis_fabacea:0.2935005):1.530697):5.223774):22.3468,((Thermopsis_przewalskii:0.5999141,(Thermopsis_barbata:0.2001816,Thermopsis_mongolica:0.2001816):0.3997325):5.803852,(Thermopsis_chinensis:1.876285,(Thermopsis_lanceolata:0.3719148,Thermopsis_turkestanica:0.3719148):1.50437):4.52748):22.991):5.69471,(((((Maackia_taiwanensis:3.221174,Maackia_hwashanensis:3.221174):4.23193,(Maackia_tenuifolia:0.3228752,Maackia_chekiangensis:0.3228752):7.130229):10.04631,(Maackia_amurensis:2.53387,Maackia_hupehensis:2.53387):14.96554):1.386368,Maackia_australis:18.885779):15.80852,((((Euchresta_formosana:14.09206,(Euchresta_horsfieldii:0.4654461,Euchresta_tubulosa:0.4654461):13.62662):4.066325,Euchresta_japonica:18.15839):4.75234,(((Sophora_velutina:0.9661445,Sophora_davidii:0.9661445):0.6211206,(((((Sophora_wilsonii:0.07572068,Sophora_tonkinensis:0.07572068):0.9641142,(Sophora_moorcroftiana:0.7000177,((Sophora_tomentosa:0.03359734,Sophora_alopecuroides:0.03359734):0.4156254,Sophora_albescens:0.4492228):0.250795):0.3398171):0.06150605,Sophora_flavescens:1.1013409):0.2612112,Sophora_franchetiana:1.362552):0.02725328,(Sophora_dunnii:0.1495479,Sophora_microcarpa:0.1495479):1.240257):0.1974598):0.3181548,((Sophora_benthamii:0.1749132,Sophora_brachygyna:0.1749132):1.6626932,(((Sophora_xanthoantha:0.6835811,Sophora_prazeri:0.6835811):0.5903289,(Sophora_praetorulosa:0.5343084,Sophora_yunnanensis:0.5343084):0.7396016):0.2291956,Sophora_mollis:1.503106):0.3345006):0.0678138):21.00531):0.84036,Ammodendron_bifolium:23.75109):10.94321):0.39518):1.70064):4.64654):8.73969):18.48953):12.8368,(((((((Clitoria_ternatea:51.73319446,(Clitoria_hanceana:4.928911,Clitoria_mariana:4.928911):46.80428):15.78503,(((Apios_delavayi:7.246011,Apios_gracillima:7.246011):0.6091492,((Apios_fortunei:1.141663,Apios_macrantha:1.141663):5.87909,(Apios_taiwaniana:2.832359,Apios_carnea:2.832359):4.188393):0.8344075):44.78302,((((((((Erythrina_arborescens:2.0568726,(Erythrina_subumbrans:1.239984,Erythrina_Variegata:1.239984):0.8168884):5.709588,Erythrina_stricta:7.76646):23.71104,Dysolobium_pilosum:31.4775):14.80169,(((((Pueraria_calycina:2.122852,(Pueraria_alopecuroides:1.899533,Pueraria_wallichii:1.899533):0.2233195):4.472013,((Pueraria_peduncularis:3.041147,Pueraria_stricta:3.041147):2.816063,(Pueraria_phaseoloides:0.4336818,Pueraria_edulis:0.4336818):5.423528):0.7376551):23.80548,((((((((Glycine_tomentella:0.3190499,Glycine_tabacina:0.3190499):2.117724,Glycine_soja:2.436774):1.8083777,Glycine_dolichocarpa:4.245152):1.363548,Glycine_gracilis:5.6087):4.10585,Pycnospora_lutescens:9.71455):8.84009,Cullen_corylifolium:18.55464):7.40127,((Phylacium_majus:21.31978,Teramnus_labialis:21.3197812):4.02452,(Amphicarpaea_edgeworthii:8.4148,(Amphicarpaea_linearis:1.798032,Amphicarpaea_ferruginea:1.798032):6.616768):16.9295):0.61161):1.98603,(Pueraria_montana:22.89807,Nogra_guangxiensis:22.89807):5.04387):2.45841):0.17117,(((Dumasia_cordifolia:16.117591,((Dumasia_hirsuta:0.03771007,Dumasia_truncata:0.03771007):0.8026799,Dumasia_nitida:0.84039):15.2772):2.137525,Dumasia_henryi:18.25512):10.43613,(((Dumasia_miaoliensis:1.928295,Dumasia_forrestii:1.928295):1.520824,Dumasia_yunnanensis:3.449118):13.11245,Dumasia_villosa:16.56157):12.12968):1.88027):11.18428,(((((Vigna_trilobata:1.260544,Vigna_minima:1.260544):0.2306023,((Vigna_adenantha:0.1714054,Vigna_umbellata:0.1714054):0.0155341,Vigna_reflexopilosa:0.1869395):1.304207):6.637693,Vigna_hosei:8.12884):3.87428,((Vigna_aconitifolia:0.4335652,Vigna_vexillata:0.4335652):9.511081,(Vigna_radiata:3.756346,Vigna_marina:3.756346):6.188301):2.058474):15.26852,(((Dolichos_tenuicaulis:0.2603132,(Dolichos_thorelii:0.225491,Dolichos_junghuhnianus:0.225491):0.03482225):2.430027,Dolichos_trilobus:2.6903397):15.58135,Macrotyloma_uniflorum:18.27169):8.99995):14.48416):4.52339):2.0025,((((Cajanus_grandiflorus:19.944,(((Cajanus_goensis:7.806117,Cajanus_volubilis:7.8061167):2.477134,Cajanus_scarabaeoides:10.28325):4.167419,(Cajanus_niveus:3.883469,Cajanus_mollis:3.883469):10.5672):5.493331):4.594936,Rhynchosia_acuminatifolia:24.53894):4.641647,(((Rhynchosia_viscosa:0.116624,Rhynchosia_yunnanensis:0.116624):4.454866,((Rhynchosia_acuminatissima:0.3941976,Rhynchosia_chinensis:0.3941976):3.406664,(Rhynchosia_lutea:0.7259777,Rhynchosia_kunmingensis:0.7259777):3.074884):0.7706288):2.386143,(Rhynchosia_rufescens:4.097187,(((Rhynchosia_dielsii:0.2534618,Rhynchosia_volubilis:0.2534618):0.3185713,Rhynchosia_sericea:0.572033):2.083112,Rhynchosia_himalensis:2.655145):1.442042):2.860446):22.22295):1.409698,((((((Flemingia_chappar:0.02526782,Flemingia_mengpengensis:0.02526782):0.05622871,((Flemingia_wallichii:0.05236225,Flemingia_macrophylla:0.05236225):0.002232733,Flemingia_fluminalis:0.05459498):0.02690155):0.04856775,((Flemingia_paniculata:0.03915482,Flemingia_involucrata:0.03915482):0.07248492,(Flemingia_latifolia:0.09051866,Flemingia_prostrata:0.09051866):0.02112108):0.01842454):0.02623967,Flemingia_procumbens:0.15630394):0.01546604,(Flemingia_kweichowensis:0.1576977,((Flemingia_grahamiana:0.1341119,Flemingia_strobilifera:0.1341119):0.009424673,(Flemingia_lineata:0.04544311,Flemingia_stricta:0.04544311):0.09809351):0.01416108):0.0140723):21.89105,(Eriosema_chinense:16.69328,Rhynchosia_minima:16.693284):5.36954):8.52746):17.69141):0.54824,((Spatholobus_uniauritus:5.013347,(Spatholobus_gengmaensis:1.525373,(Spatholobus_discolor:1.094697,(Spatholobus_suberectus:0.3279738,Spatholobus_varians:0.3279738):0.7667236):0.4306757):3.487973):9.184813,(((Butea_monosperma:0.8468476,Butea_braamiana:0.8468476):9.588512,Spatholobus_parviflorus:10.43536):1.176431,((Spatholobus_harmandii:0.3303767,Spatholobus_sinensis:0.3303767):7.818303,(Spatholobus_biauritus:1.109975,Spatholobus_pulcher:1.109975):7.038705):3.463111):2.586369):34.63177):1.9421,(Craspedolobium_unijugum:44.01701,((((((Mucuna_interrupta:2.611992,Mucuna_pruriens:2.611992):1.369541,((Mucuna_macrobotrys:0.1719671,Mucuna_calophylla:0.1719671):0.9895961,Mucuna_cyclocarpa:1.161563):2.81997):1.12474,((Mucuna_sempervirens:1.31608,(Mucuna_membranacea:0.6427588,(Mucuna_bodinieri:0.2086745,Mucuna_birdwoodiana:0.20867455):0.4340842):0.6733211):2.090597,(Mucuna_macrocarpa:1.325325,(Mucuna_bracteata:1.270529,(Mucuna_hainanensis:0.420874,Mucuna_revoluta:0.420874):0.8496548):0.05479621):2.081352):1.699596):0.2456373,((Mucuna_gigantea:0.6375787,(Mucuna_incurvata:0.4048751,Mucuna_championii:0.4048751):0.2327036):3.076102,(Mucuna_hirtipetala:0.9342389,Mucuna_lamellata:0.9342389):2.779442):1.638229):4.36413,(Cochlianthus_montanus:1.341269,Cochlianthus_gracilis:1.341269):8.374771):32.43255,(((((((Hylodesmum_podocarpum:1.410479,(Hylodesmum_williamsii:1.215381,(Hylodesmum_repandum:0.8420311,Hylodesmum_oldhamii:0.8420311):0.3733503):0.1950975):4.138069,(Hylodesmum_laxum:3.224282,Hylodesmum_longipes:3.224282):2.324266):2.010254,(Hylodesmum_menglaense:0.03646293,Hylodesmum_laterale:0.03646293):7.522339):11.84029,((Trifidacanthus_unifoliolatus:8.43535,Mecopus_nidulans:8.43535):9.84901,(((Desmodium_styracifolium:8.60337,((Christia_campanulata:1.027787,(((Uraria_lagopodioides:0.02305852,(Uraria_sinensis:0.02033036,Uraria_neglecta:0.02033036):0.00272816):0.05236496,Uraria_crinita:0.07542348):0.05487652,(Uraria_picta:0.1274639,(Uraria_rufescens:0.01011187,Uraria_lacei:0.01011187):0.11735199):0.002836143):0.897487):2.162753,((Christia_hainanensis:0.7786162,(Christia_vespertilionis:0.2986867,Christia_constricta:0.2986867):0.4799296):1.841935,Christia_obcordata:2.620551):0.569989):5.41283):9.19631019,(((Desmodium_multiflorum:1.755309,Desmodium_flexuosum:1.755309):0.05968829,(Desmodium_oblongum:1.644452,(Desmodium_amethystinum:0.2144093,Desmodium_renifolium:0.2144093):1.430043):0.1705451):13.19838,(((((Desmodium_hispidum:0.4790968,Desmodium_megaphyllum:0.4790968):1.564991,Desmodium_gangeticum:2.044088):0.4039556,Desmodium_griffithianum:2.448044):7.532396,(((Desmodium_rubrum:0.9931306,Desmodium_sequax:0.9931306):2.413812,(Desmodium_reticulatum:0.322505,Desmodium_heterocarpon:0.322505):3.084438):5.081598,((Desmodium_concinnum:0.06546538,Desmodium_triflorum:0.06546538):4.053509,Desmodium_microphyllum:4.118974):4.369567):1.491898):0.1464217,((((Desmodium_diffusum:1.246076,(Desmodium_laxiflorum:0.7175423,Desmodium_stenophyllum:0.7175423):0.528534):4.919615,(((Desmodium_dichotomum:1.87378,Desmodium_callianthum:1.87378):0.8946765,Desmodium_elegans:2.768457):0.56143,Desmodium_heterophyllum:3.329887):2.835804):1.405691,((Desmodium_zonatum:2.260979,Desmodium_gracillimum:2.260979):2.053014,Desmodium_velutinum:4.313992):3.25739):2.214984,Desmodium_yunnanense:9.786367):0.3404944):4.886516):2.786303):0.1721498,((Alysicarpus_bupleurifolius:1.479169,(Alysicarpus_yunnanensis:0.9068534,Alysicarpus_rugosus:0.9068534):0.5723161):1.288841,Alysicarpus_vaginalis:2.76801):15.20382):0.31253):1.114735):5.243155,(Hylodesmum_densum:2.01604,Hylodesmum_leptopus:2.01604):22.62621):3.06634,((((Dendrolobium_rugosum:3.536861,Dendrolobium_dispermum:3.536861):9.906609,(Dendrolobium_triangulare:4.729571,((Dendrolobium_umbellatum:0.4736382,Dendrolobium_lanceolatum:0.4736382):3.063985,(Tadehagi_triquetrum:0.98761,Tadehagi_pseudotriquetrum:0.98761):2.550013):1.191947):8.713899):2.69959,(Phyllodium_longipes:3.085512,((Phyllodium_elegans:0.2814993,Phyllodium_kurzianum:0.2814993):2.495049,Phyllodium_pulchellum:2.776549):0.3089639):13.05755):2.04429,Ohwia_caudata:18.18735):9.52124):3.31461,(((Campylotropis_fulva:2.739836,(((((Campylotropis_sulcata:1.486752,Campylotropis_polyantha:1.486752):0.4604729,Campylotropis_wenshanica:1.947225):0.1056026,((Campylotropis_wilsonii:0.5192506,Campylotropis_pinetorum:0.5192506):0.422627,Campylotropis_capillipes:0.9418777):1.11095):0.07415658,((Campylotropis_yunnanensis:0.7010157,Campylotropis_pauciflora:0.7010157):0.007660723,Campylotropis_argentea:0.7086764):1.418307):0.06055958,Campylotropis_latifolia:2.187543):0.5522929):0.5078136,((Campylotropis_trigonoclada:1.596631,((Campylotropis_decora:0.2531189,(Campylotropis_grandifolia:0.04110589,Campylotropis_brevifolia:0.04110589):0.212013):0.1000186,Campylotropis_tenuiramea:0.3531375):1.243493):0.7733024,(((Campylotropis_hirtella:0.3856303,Campylotropis_cytisoides:0.3856303):0.5783788,(Campylotropis_henryi:0.828733,(Campylotropis_macrocarpa:0.2513078,Campylotropis_delavayi:0.2513078):0.5774252):0.1352761):1.06065,((Campylotropis_howellii:0.6834177,Campylotropis_harmsii:0.6834177):1.024778,(Campylotropis_teretiracemosa:1.2223743,(Campylotropis_diversifolia:0.984973,Campylotropis_bonii:0.984973):0.2374014):0.4858216):0.3164625):0.3452743):0.8777171):8.28013,((Kummerowia_stipulacea:0.3248219,Kummerowia_striata:0.3248219):8.480108,(((Lespedeza_thunbergii:4.976345,((Lespedeza_cyrtobotrya:2.575064,((Lespedeza_juncea:0.8136598,(Lespedeza_inschanica:0.4399317,Lespedeza_davurica:0.4399317):0.3737281):0.8873733,Lespedeza_fasciculiflora:1.701033):0.8740311):0.8115518,Lespedeza_davidii:3.386616):1.589729):1.049477,(((Lespedeza_buergeri:0.1989444,Lespedeza_chinensis:0.1989444):0.9476153,Lespedeza_tomentosa:1.14656):4.793985,(((Lespedeza_pilosa:0.7658139,(Lespedeza_potaninii:0.3451767,Lespedeza_fordii:0.3451767):0.4206371):0.04027563,Lespedeza_virgata:0.8060895):3.962138,((Lespedeza_maximowiczii:0.06634788,Lespedeza_mucronata:0.06634788):1.385801,Lespedeza_caraganae:1.452149):3.316078):1.172318):0.08527739):2.374868,((Lespedeza_dunnii:2.092316,Lespedeza_forrestii:2.092316):0.9055445,((Lespedeza_cuneata:2.52649,Lespedeza_floribunda:2.52649):0.45873,Lespedeza_bicolor:2.98522):0.01264066):5.402829):0.40424):2.72285):19.49542):11.12539):1.86842):6.75502):0.47638,((Shuteria_involucrata:0.4655678,Shuteria_ferruginea:0.4655678):1.239708,Shuteria_vestita:1.705276):49.54313):1.38977):14.88004):2.14767,(Abrus_pulchellus:64.55811,((((((Tephrosia_kerrii:6.07316,((Tephrosia_ionophlebia:0.2887764,Tephrosia_purpurea:0.2887764):4.626487,(((Tephrosia_luzonensis:1.054951,Tephrosia_pumila:1.054951):1.120363,Tephrosia_vestita:2.175314):1.296858,(Tephrosia_coccinea:0.4206797,Tephrosia_obovata:0.4206798):3.0514922):1.443091):1.157897):24.34623,(((Fordia_microphylla:11.77219,Fordia_cauliflora:11.7721901):1.9865,Pongamia_pinnata:13.75869):3.62596,(((Paraderris_hancei:2.372086,Paraderris_glauca:2.372086):2.2422137,(Paraderris_canarensis:2.947956,Paraderris_hainanensis:2.94795677):1.666344):7.29449,(((((Derris_caudatilimba:1.8824675,(Derris_tonkinensis:0.2294532,Derris_ferruginea:0.2294532):1.653015):0.482801,Derris_fordii:2.365269):0.3573038,((((Derris_yunnanensis:0.4748165,Derris_marginata:0.4748165):0.6984437,Derris_trifoliata:1.17326):0.3103053,Derris_palmifolia:1.483566):0.1612924,((((Derris_scabricaulis:0.4352708,(Derris_alborubra:0.04509136,Derris_laxiflora:0.04509136):0.3901795):0.06430314,Derris_eriocarpa:0.499574):0.5293799,Derris_breviramosa:1.028954):0.08863364,Derris_cavaleriei:1.117588):0.5272704):1.077715):0.1650639,Derris_harrowiana:2.887637):3.010283,Derris_robusta:5.89792):6.01087):5.47586):13.03474):13.43822,Ophrestia_pinnata:43.85761):1.83175,((((Millettia_ichthyochtona:5.296356,Millettia_pubinervis:5.296356):9.58282,(Millettia_tetraptera:8.97704,(((Millettia_erythrocalyx:1.532131,(Millettia_oraria:1.29662,(Millettia_pachyloba:0.519948,Millettia_entadoides:0.519948):0.7766722):0.2355106):0.7472944,Millettia_pachycarpa:2.279425):1.2360322,(Millettia_macrostachya:3.371595,(Millettia_velutina:1.636999,(Millettia_pulchra:0.5512803,(Millettia_cubittii:0.008850996,Millettia_lantsangensis:0.008850996):0.5424293):1.085718):1.734596):0.1438624):5.461583):5.902136):0.4041274,(Millettia_leucantha:5.270857,Millettia_sapindifolia:5.270857):10.01245):5.527069,Millettia_leptobotrya:20.81037):24.87899):9.42003,((Canavalia_rosea:0.14157,(Canavalia_lineata:0.07214663,Canavalia_cathartica:0.07214663):0.06942337):12.7382,(Galactia_tenuiflora:1.6028701,Galactia_tashiroi:1.60287):11.2769):42.22962):3.004322,Abrus_precatorius:58.11371):6.444398):5.10778):0.79926,(Aganope_dinghuensis:31.1723766,(Aganope_thyrsiflora:1.217952,Aganope_latifolia:1.21795194):29.95443):39.29277):6.67782,(((Indigofera_cassioides:8.144458,((Indigofera_stachyodes:1.388959,Indigofera_jikongensis:1.388959):0.2048588,Indigofera_atropurpurea:1.593818):6.55064):0.3693395,((Indigofera_howellii:0.2023375,Indigofera_hancockii:0.2023375):6.767331,((Indigofera_dumetorum:0.1294053,Indigofera_reticulata:0.1294053):6.773251,(((Indigofera_nigrescens:0.77463,Indigofera_penduloides:0.77463):3.088374,(Indigofera_calcicola:0.5779064,(Indigofera_colutea:0.02797057,Indigofera_decora:0.02797057):0.5499358):3.285098):1.496707,Indigofera_linnaei:5.359711):1.542945):0.06701171):1.544129):8.49925235,(((Indigofera_esquirolii:0.1900995,Indigofera_hirsuta:0.1900995):14.73848,(((Indigofera_byobiensis:0.1068079,Indigofera_chenii:0.1068079):2.339838,(Indigofera_bracteata:1.061085,Indigofera_dolichochaete:1.061085):1.385561):9.522046,(((Indigofera_shipingensis:0.2352328,Indigofera_venulosa:0.2352328):10.18329,(((((Indigofera_neosericopetala:0.4351015,(Indigofera_balfouriana:0.04658491,Indigofera_zollingeriana:0.04658491):0.3885166):0.8306807,(Indigofera_linifolia:0.7696259,(Indigofera_lacei:0.04590115,Indigofera_bungeana:0.04590115):0.7237248):0.4961562):0.1375734,(Indigofera_litoralis:1.231509,(Indigofera_muliensis:0.1732431,Indigofera_hendecaphylla:0.1732431):1.058265):0.1718469):2.347063,((Indigofera_pendula:0.425224,(Indigofera_trifoliata:0.008035032,Indigofera_scabrida:0.008035032):0.417189):0.02918732,Indigofera_caudata:0.4544114):3.296007):4.103516,Indigofera_chaetodonta:7.853935):2.564586):0.7698625,((((Indigofera_nummulariifolia:0.3325636,Indigofera_hamiltonii:0.3325636):1.461529,(Indigofera_heterantha:0.5126742,Indigofera_fortunei:0.5126742):1.281418):2.942039,Indigofera_sticta:4.736131):0.5860902,((Indigofera_taiwaniana:4.935345,(Indigofera_hebepetala:2.454353,Indigofera_silvestrii:2.454353):2.480992):0.2936132,(((((((Indigofera_squalida:0.03833547,Indigofera_franchetii:0.03833547):0.2896418,Indigofera_carlesii:0.3279773):2.113843,(Indigofera_cordifolia:0.6536093,(Indigofera_rigioclada:0.2558584,Indigofera_densifructa:0.2558584):0.3977509):1.788211):0.4263124,((Indigofera_galegoides:0.6633103,(Indigofera_ramulosissima:0.1518706,Indigofera_delavayi:0.1518706):0.5114396):1.171658,Indigofera_sensitiva:1.834968):1.033165):0.7234298,(Indigofera_wilsonii:0.4503991,Indigofera_megaphylla:0.4503991):3.141164):0.4303204,(((Indigofera_myosurus:0.2571944,Indigofera_parkesii:0.2571944):1.00633,(Indigofera_mairei:0.3440579,Indigofera_pampaniniana:0.3440579):0.9194664):0.2332437,(Indigofera_pedicellata:1.464437,Indigofera_kirilowii:1.464437):0.03233088):2.525115):1.118941,(Indigofera_wightii:4.392408,((Indigofera_henryi:0.5738733,((Indigofera_szechuensis:0.2642607,Indigofera_acutipetala:0.2642607):0.1826537,Indigofera_argutidens:0.44691434):0.1269589):0.4746244,Indigofera_mengtzeana:1.048498):3.343911):0.7484161):0.08813335):0.09326314):5.866163):0.7803086):2.959892):1.550108,((Indigofera_cylindracea:2.058672,(Indigofera_amblyantha:0.9145099,Indigofera_lenticellata:0.9145099):1.144162):7.931611,(Indigofera_jindongensis:0.2128964,Indigofera_dichroa:0.2128964):9.777386):6.48841):0.5343578):60.12992):1.8016,((((((((Glycyrrhiza_uralensis:0.1352039,(Glycyrrhiza_eglandulosa:0.06328641,Glycyrrhiza_aspera:0.06328641):0.07191748):0.02271004,Glycyrrhiza_yunnanensis:0.1579139):0.1159794,Glycyrrhiza_glabra:0.2738933):0.3179241,(Glycyrrhiza_inflata:0.4329909,Glycyrrhiza_squamulosa:0.4329909):0.1588265):0.01672258,Glycyrrhiza_pallidiflora:0.60854):50.26962,((Afgekia_filipes:34.46891,(Wisteria_sinensis:0.80631,((Wisteria_villosa:0.4163013,Wisteria_venusta:0.4163013):0.3050511,Wisteria_brevidentata:0.7213523):0.08495767):33.6626023):6.4276,((Callerya_eurybotrya:10.20214,((Callerya_bonatiana:1.156668,(Callerya_tsui:0.6673936,Callerya_speciosa:0.6673936):0.4892742):0.6278001,Callerya_fordii:1.784468):8.417675):20.6681,((((Callerya_dorwardii:1.490856,Callerya_sericosema:1.490856):5.49688,(Callerya_sphaerosperma:3.487061,(Callerya_kiangsiensis:2.570416,((Callerya_longipedunculata:0.7162813,Callerya_oosperma:0.7162813):1.03136,Callerya_championii:1.747641):0.8227748):0.9166447):3.500675):14.40055,(Callerya_cinerea:6.758901,Callerya_dielsiana:6.758901):14.62938):1.261436,(Callerya_reticulata:6.212085,((Callerya_nitida:3.289537,Callerya_gentiliana:3.289537):0.139752,Callerya_congestiflora:3.429289):2.782795):16.43763):8.220521):10.02627):9.98165):3.74549,(((((((((Astragalus_uliginosus:13.36209,(((Astragalus_mongholicus:5.1241,Astragalus_chinensis:5.1241):5.9759,(Astragalus_sinicus:11.02585,Astragalus_alpinus:11.02585):0.07415):0.62343,(Astragalus_frigidus:8.07214,Astragalus_alopecias:8.07214):3.65129):1.63866):0.1710433,((((((Astragalus_huochengensis:5.448979,(((((Astragalus_stalinskyi:0.1019053,Astragalus_hypogaeus:0.1019053):0.1816164,Astragalus_chagyabensis:0.2835217):2.377605,((Astragalus_lucidus:1.918832,Astragalus_hysophilus:1.918832):0.2148797,(Astragalus_acaulis:0.1408529,Astragalus_hotianensis:0.1408529):1.992859):0.5274148):0.8163913,Astragalus_weixinensis:3.477518):0.8835524,(Astragalus_contortuplicatus:2.692633,(Astragalus_sciadophorus:0.422752,Astragalus_densiflorus:0.422752):2.269881):1.668438):1.087909):1.579549,(Astragalus_habaheensis:1.619684,(Astragalus_jiuquanensis:1.420684,(Astragalus_cobresiiphilus:0.4403839,Astragalus_przhevalskianus:0.4403839):0.9803001):0.1989996):5.408845):0.2929983,Astragalus_alopecurus:7.321527):1.081584,((Astragalus_transecticola:0.19222,Astragalus_charguschanus:0.19222):6.519862,((Astragalus_heterodontus:2.194584,Astragalus_dalaiensis:2.194584):2.936255,(((Astragalus_muliensis:0.004067484,Astragalus_polyceras:0.004067484):1.710796,((Astragalus_aurantiacus:0.79504,Astragalus_rigidulus:0.79504):0.3632059,Astragalus_taiyuanensis:1.158246):0.556618):2.891994,Astragalus_sedaensis:4.606858):0.5239817):1.581242):1.691029):2.169697,(((Astragalus_flexus:0.2632201,Astragalus_dependens:0.2632201):2.301109,Astragalus_ophiocarpus:2.564329):5.262008,Astragalus_cognatus:7.826338):2.74647):1.756188,(Astragalus_chiukiangensis:8.180843,Astragalus_pseudoborodinii:8.180843):4.148153):1.204138):0.006915859,(((((Astragalus_macrotropis:1.100296,(((Astragalus_habamontis:0.2117067,Astragalus_beitashanensis:0.2117067):0.266498,((Astragalus_cysticalyx:0.08497721,Astragalus_dahuricus:0.08497721):0.3174558,Astragalus_dumetorum:0.402433):0.07577173):0.2466476,Astragalus_olgae:0.7248523):0.3754433):2.500084,(Astragalus_ordosicus:1.004205,Astragalus_craibianus:1.004205):2.596174):4.231677,(Astragalus_semicircularis:6.45693,((((Astragalus_dabanshanicus:0.5272972,Astragalus_hamiensis:0.5272972):0.3601295,(Astragalus_hebecarpus:0.1705261,(Astragalus_matiensis:0.153214,Astragalus_lasiosemius:0.153214):0.01731213):0.7169006):1.917543,(Astragalus_agrestis:2.605044,Astragalus_eerqisiensis:2.605044):0.1999263):1.594124,Astragalus_austrotibetanus:4.399094):2.057836):1.375126):1.244285,(Astragalus_nicolaii:3.156406,Astragalus_lanuginosus:3.156406):5.919935):3.733294,(((Astragalus_sutchuenensis:8.115852,((Astragalus_anfractuosus:1.843888,(Astragalus_orbiculatus:0.2922784,Astragalus_leucocladus:0.2922784):1.55161):0.7518489,Astragalus_chrysopterus:2.595737):5.520115):0.2290076,(Astragalus_sphaerocystis:5.572275,(Astragalus_parvicarinatus:5.177213,((Astragalus_beketowii:3.339147,(Astragalus_borodinii:0.2627682,Astragalus_shadiensis:0.2627682):3.076378):1.632893,((Astragalus_taipaishanensis:2.420625,(Astragalus_lang-ranii:0.5506031,(Astragalus_wulumuquianus:0.1562868,Astragalus_skythropos:0.1562868):0.3943163):1.870022):1.673121,(Astragalus_minutidentatus:0.9350952,Astragalus_basiflorus:0.9350952):3.158651):0.8782937):0.2051739):0.3950617):2.772584):0.5271733,(Astragalus_baerlukensis:0.002660508,Astragalus_kifonsanicus:0.002660508):8.869372):3.937603):0.7304139):0.3101606,((((Astragalus_oplites:5.32039,(Astragalus_zayuensis:1.364023,((Astragalus_tibeticola:0.3569189,Astragalus_heptapotamicus:0.3569189):0.9103719,(Astragalus_arbuscula:0.4159746,Astragalus_nankotaizanensis:0.4159746):0.8513162):0.09673235):3.956367):0.3202032,((((Astragalus_wenquanensis:1.853518,(Astragalus_pendulatopetalus:1.252183,Astragalus_lessertioides:1.252183):0.6013348):1.791838,((Astragalus_burqinensis:0.4387193,Astragalus_miniatus:0.4387193):1.432273,Astragalus_yechengensis:1.870992):1.774364):1.591045,Astragalus_nangxianensis:5.236401):0.07104437,(Astragalus_alaschanus:0.4762538,Astragalus_dendroides:0.4762538):4.831192):0.3331477):3.682032,((Astragalus_scabrisetus:1.079375,(Astragalus_maowensis:0.9840882,((Astragalus_yangii:0.4788191,Astragalus_stipulatus:0.4788191):0.01908352,Astragalus_nokoensis:0.4979026):0.4861856):0.09528636):1.648277,(Astragalus_puberulus:0.6924781,Astragalus_arnoldii:0.6924781):2.035173):6.594975):3.529688,(Astragalus_discolor:9.747428,((((((((Astragalus_sogotensis:0.8808802,Astragalus_przewalskii:0.8808802):0.510292,Astragalus_batangensis:1.391172):0.08778767,((Astragalus_lanzhouensis:0.526579,(Astragalus_henryi:0.3114447,Astragalus_tribuloides:0.3114447):0.2151343):0.09309256,(Astragalus_luteolus:0.1323589,Astragalus_tecti-mundi:0.1323589):0.4873126):0.8592884):1.18173,((Astragalus_munroi:0.9756468,Astragalus_tongolensis:0.9756468):0.5956996,Astragalus_candidissimus:1.571346):1.089343):2.477403,(Astragalus_vladimirii-komarovii:1.209344,Astragalus_longilobus:1.209344):3.928748):1.896138,(((((Astragalus_peterae:0.9870668,((Astragalus_gongshanensis:0.05672016,Astragalus_latiunguiculatus:0.05672016):0.4555783,Astragalus_graveolens:0.5122984):0.4747684):0.4890099,Astragalus_toksunensis:1.476077):0.9541956,(Astragalus_platyphyllus:0.9096573,Astragalus_neomonodelphus:0.9096573):1.520615):1.61779,(Astragalus_grubovii:0.09497673,Astragalus_macrolobus:0.09497673):3.953086):2.808442,((Astragalus_multiceps:1.053728,Astragalus_zadaensis:1.053728):1.034164,(Astragalus_tibetanus:1.321087,(Astragalus_leansanicus:1.283976,Astragalus_changduensis:1.283976):0.03711128):0.7668054):4.768612):0.1777255):1.696442,Astragalus_wushanicus:8.730672):0.5763427,(Astragalus_lhorongensis:3.989136,((Astragalus_pavlovii:0.3905615,Astragalus_kialensis:0.3905615):3.231578,Astragalus_kunlunensis:3.622139):0.3669965):5.317879):0.4404137):3.104886):0.9978958):0.09058021,((((((Astragalus_chomutowii:1.086344,(Astragalus_wolungensis:1.007002,(Astragalus_webbianus:0.2941026,Astragalus_pseudoscaberrimus:0.2941026):0.7128989):0.0793428):0.6568156,Astragalus_gebleri:1.74316):10.5363,((Astragalus_novissimus:0.6421629,(Astragalus_baotouensis:0.03296231,Astragalus_aridovallicola:0.03296231):0.6092005):2.377347,(((Astragalus_geerwusuensis:0.4179807,Astragalus_monadelphus:0.4179807):2.258137,Astragalus_capillipes:2.676117):0.2844521,((Astragalus_souliei:0.4410961,Astragalus_yunnanensis:0.4410961):2.219949,(Astragalus_moupinensis:0.9844921,Astragalus_persimilis:0.9844921):1.676553):0.299524):0.0589402):9.259954):1.033153,(((((Astragalus_fukangensis:0.435913,Astragalus_guinanicus:0.435913):1.885061,(Astragalus_arkalycensis:0.224723,Astragalus_lasiopetalus:0.224723):2.096251):8.497485,((Astragalus_dingjiensis:0.03126068,Astragalus_polycladus:0.03126068):1.912948,(Astragalus_pindreensis:0.4311966,Astragalus_monbeigii:0.4311966):1.513012):8.87425):0.7433674,((((Astragalus_roseus:0.9147388,Astragalus_pseudohypogaeus:0.9147388):0.4857604,(Astragalus_psilosepalus:1.373154,(Astragalus_havianus:1.203585,Astragalus_sikkimensis:1.203585):0.1695682):0.02734553):1.143353,Astragalus_ornithorrhynchus:2.543852):6.665953,((((Astragalus_sieversianus:0.989926,Astragalus_pullus:0.989926):0.09762721,Astragalus_neochorgosicus:1.087553):3.355177,Astragalus_strictus:4.44273):0.02243747,(Astragalus_limprichtii:2.077465,((Astragalus_yangchangii:0.01815917,Astragalus_kurtschumensis:0.01815917):0.6761738,Astragalus_caeruleopetalinus:0.694333):1.383132):2.387703):4.744638):2.352021):0.0501984,(Astragalus_saratagius:0.2343812,Astragalus_miyalomontis:0.2343812):11.37764):1.700593):0.3609975,((Astragalus_aksuensis:1.948075,Astragalus_pamirensis:1.948075):8.491091,((((Astragalus_ernestii:0.3155115,Astragalus_campylorhynchus:0.3155115):1.44688,Astragalus_arpilobus:1.762391):2.536938,((Astragalus_datunensis:1.561494,Astragalus_ochrias:1.561494):0.7085462,(Astragalus_brevialatus:1.514433,Astragalus_altaicola:1.514433):0.7556072):2.029289):2.71335,(Astragalus_scaberrimus:0.988931,Astragalus_pseudoversicolor:0.988931):6.023748):3.426486):3.234449):0.1447667,((((((((Astragalus_mahoschanicus:0.3046852,Astragalus_scoparius:0.3046852):0.1625339,(Astragalus_nanellus:0.4445655,(Astragalus_orbicularifolius:0.143861,Astragalus_tungensis:0.143861):0.3007045):0.02265366):0.7735928,Astragalus_sungpanensis:1.240812):1.41297,(Astragalus_commixtus:0.3706439,(Astragalus_davidii:0.02545831,Astragalus_nanshanicus:0.02545831):0.3451856):2.283138):9.110551,((((Astragalus_crassifolius:0.650897,Astragalus_zacharensis:0.650897):0.1269819,Astragalus_laceratus:0.7778789):2.766113,(Astragalus_longiscapus:2.054745,((Astragalus_schanginianus:0.07625541,Astragalus_floridulus:0.07625541):0.6761127,Astragalus_kukunoricus:0.7523681):1.302377):1.489247):8.217009,((Astragalus_handelii:1.124285,(Astragalus_khasianus:0.1541905,Astragalus_qingheensis:0.1541905):0.9700942):2.813186,Astragalus_sagastaigolensis:3.937471):7.823531):0.003331622):0.9440225,(((Astragalus_testiculatus:0.3696815,Astragalus_lithophilus:0.3696815):4.645984,((Astragalus_efoliolatus:0.1686317,Astragalus_tsangpoensis:0.1686317):4.023303,(Astragalus_chengkangensis:1.192588,(Astragalus_danicus:0.1441651,Astragalus_vulpinus:0.1441651):1.048423):2.999347):0.8237308):4.828009,(Astragalus_dilutus:2.910592,((Astragalus_hsinbaticus:0.1138784,Astragalus_forrestii:0.1138784):1.085539,(Astragalus_tyttocarpus:0.6659381,Astragalus_purpurinus:0.6659381):0.5334798):1.711174):6.933083):2.864681):0.7233203,((((Astragalus_laguroides:1.308126,Astragalus_nematodioides:1.308126):2.481272,Astragalus_zaissanensis:3.789399):2.224093,((((Astragalus_fangensis:1.478645,Astragalus_yumenensis:1.478645):2.266017,(Astragalus_hoantchy:2.282222,(Astragalus_golmunensis:0.5231575,Astragalus_unijugus:0.5231575):1.759064):1.46244):0.8543083,((((Astragalus_yangtzeanus:2.030785,Astragalus_monophyllus:2.030785):0.4809856,Astragalus_euchlorus:2.511771):0.2696452,Astragalus_arnoldianus:2.781416):1.030744,Astragalus_maiusculus:3.81216):0.7868106):0.7994489,(Astragalus_porphyreus:1.621097,Astragalus_sulcatus:1.621097):3.777323):0.6150721):6.934793,(((Astragalus_melilotoides:3.91661,Astragalus_hancockii:3.91661):4.242909,((Astragalus_kuschakewiczii:4.900253,(Astragalus_dulungkiangensis:1.613148,(Astragalus_ammodytes:0.3871526,Astragalus_falconeri:0.3871526):1.225996):3.287105):0.0919547,((((((Astragalus_changmuicus:0.1864589,Astragalus_bhotanensis:0.1864589):0.00497358,Astragalus_smithianus:0.1914325):0.2658056,Astragalus_peduncularis:0.4572382):0.340427,(Astragalus_lepsensis:0.765491,(Astragalus_masanderanus:0.6787117,Astragalus_arcuatus:0.6787117):0.08677925):0.0321742):0.7918237,Astragalus_junatovii:1.589489):2.818029,Astragalus_malcolmii:4.407517):0.5846905):3.167311):2.166021,(((Astragalus_ellipsoideus:0.2477337,Astragalus_saccocalyx:0.2477337):8.761297,(((((Astragalus_galactites:1.859864,Astragalus_cupulicalycinus:1.859864):2.077579,((Astragalus_satoi:0.9336879,Astragalus_ceratoides:0.9336879):0.4097579,(Astragalus_blandulus:1.088779,(Astragalus_chaidamuensis:0.5336485,(Astragalus_pallasii:0.001167195,Astragalus_petraeus:0.001167195):0.5324813):0.5551302):0.2546671):2.593997):1.358735,(Astragalus_luteiflorus:1.732747,Astragalus_retusifoliatus:1.732747):3.563431):0.9292942,((Astragalus_degensis:3.554648,Astragalus_lehmannianus:3.554648):1.962302,(Astragalus_tumbatsicus:5.310409,(Astragalus_majevskianus:3.289002,(((Astragalus_angustissimus:0.1760799,Astragalus_karkarensis:0.1760799):0.2567684,Astragalus_melanostachys:0.4328482):0.3205896,(Astragalus_brevivexillatus:0.5630185,(Astragalus_oxyglottis:0.2873554,Astragalus_filicaulis:0.2873554):0.2756631):0.1904193):2.535564):2.021408):0.2065407):0.7085215):1.542427,(Astragalus_minshanensis:0.3073257,Astragalus_praeteritus:0.3073257):7.460573):1.241131):1.214821,(((Astragalus_nanjiangianus:3.412915,Astragalus_buchtormensis:3.412915):4.570048,(((((Astragalus_licentianus:0.1491343,Astragalus_chilienshanensis:0.1491343):0.4944965,((Astragalus_taldicensis:0.2207943,Astragalus_thomsonii:0.2207943):0.07751548,(Astragalus_macrostephanus:0.05112973,Astragalus_hoffmeisteri:0.05112973):0.2471801):0.345321):0.2964166,Astragalus_supralaevis:0.9400474):0.2937919,Astragalus_perbrevis:1.233839):4.731108,(Astragalus_yunningensis:3.708066,Astragalus_gracilidentatus:3.708066):2.256882):2.018015):0.3055846,Astragalus_huiningensis:8.288547):1.935305):0.1016882):2.622745):0.4833912):0.2500601,((((Astragalus_dsharkenticus:0.7806823,Astragalus_alatavicus:0.7806823):1.148114,Astragalus_stenoceras:1.928796):0.7315377,(Astragalus_laxmannii:0.1295815,Astragalus_daqingshanicus:0.1295815):2.530752):10.13062,(((((Astragalus_macropterus:0.4485813,Astragalus_luculentus:0.4485813):8.178772,((((Astragalus_rhizanthus:1.008262,Astragalus_tekesensis:1.008262):0.6957779,(Astragalus_sphaerophysa:0.7980466,Astragalus_jiazaensis:0.7980466):0.9059935):0.750961,(Astragalus_sesamoides:0.5293717,Astragalus_confertus:0.5293717):1.925629):0.8429077,((Astragalus_nivalis:0.236831,Astragalus_steinbergianus:0.236831):1.31007,(Astragalus_obtusifoliolus:1.540489,(Astragalus_sinkiangensis:0.3814615,Astragalus_laspurensis:0.3814615):1.159027):0.006412078):1.751008):5.329444):0.1592063,((Astragalus_saxorum:0.3507974,(Astragalus_porphyrocalyx:0.1701414,Astragalus_iliensis:0.1701414):0.180656):0.6548568,Astragalus_mattam:1.005654):7.780905):0.4656731,(((Astragalus_compressus:0.1247023,Astragalus_longiracemosus:0.1247023):0.1332101,Astragalus_variabilis:0.2579124):3.180152,((Astragalus_persepolitanus:1.583018,Astragalus_tenuis:1.583018):0.6410514,Astragalus_moellendorffii:2.22407):1.213994):5.814169):2.236224,(Astragalus_xitaibaicus:4.027937,Astragalus_yanerwoensis:4.027937):7.46052):1.302497):0.8907831):0.1366455):0.1224083):4.31063,(((((((Oxytropis_merkensis:2.115817,(Oxytropis_linearibracteata:0.4053253,Oxytropis_aciphylla:0.4053253):1.710492):0.603081,(Oxytropis_yekenensis:1.587062,Oxytropis_taochensis:1.587062):1.131836):0.3316916,(((Oxytropis_avisoides:0.2674319,Oxytropis_ramosissima:0.2674319):0.9270828,Oxytropis_tudanensis:1.194515):0.9721166,(Oxytropis_inschanica:0.9568585,(Oxytropis_sichuanica:0.07224122,Oxytropis_ochroleuca:0.07224122):0.8846173):1.209773):0.8839585):1.34667,(Oxytropis_ladyginii:0.302675,Oxytropis_przewalskii:0.302675):4.094584):1.198337,(((((Oxytropis_podoloba:0.8487946,Oxytropis_auriculata:0.8487946):0.1284816,(((Oxytropis_saposhnikovii:0.04518025,Oxytropis_gerzeensis:0.04518025):0.2525511,Oxytropis_parasericeopetala:0.2977314):0.6456797,(Oxytropis_giraldii:0.858471,Oxytropis_mollis:0.858471):0.08494007):0.03386516):1.432186,Oxytropis_holanshanensis:2.409462):2.797678,(((Oxytropis_savellanica:0.08313519,Oxytropis_songarica:0.08313519):1.7798,((Oxytropis_krylovii:0.4933846,Oxytropis_leptophylla:0.4933846):1.202368,(Oxytropis_hirsuta:1.386794,(Oxytropis_pauciflora:0.2185389,Oxytropis_brevipedunculata:0.2185389):1.168255):0.3089583):0.1671831):2.742938,((Oxytropis_sacciformis:3.775098,(((Oxytropis_tianschanica:2.470668,(((Oxytropis_eriocarpa:1.138075,Oxytropis_filiformis:1.138075):0.4243421,Oxytropis_subpodoloba:1.562417):0.2968589,Oxytropis_neimonggolica:1.859276):0.6113913):1.238821,(Oxytropis_bella:2.353891,(Oxytropis_tragacanthoides:0.6054487,(Oxytropis_penduliflora:0.4452183,Oxytropis_squammulosa:0.4452183):0.1602304):1.748442):1.355598):0.01310303,(Oxytropis_tashkurensis:0.7064083,Oxytropis_grandiflora:0.7064083):3.016183):0.05250641):0.8028869,(Oxytropis_sericopetala:1.679364,Oxytropis_microphylla:1.679364):2.898621):0.0278887):0.6012667):0.205475,((Oxytropis_maqinensis:3.779935,(Oxytropis_tukemansuensis:2.528998,Oxytropis_humifusa:2.528998):1.250937):0.9935018,((Oxytropis_cinerascens:0.3245837,Oxytropis_chinglingensis:0.3245837):4.181374,((Oxytropis_deflexa:0.1027679,Oxytropis_lapponica:0.1027679):0.2162986,Oxytropis_yanchiensis:0.3190665):4.186891):0.2674787):0.6391789):0.1829806):0.4156934,((Oxytropis_anertii:4.19497,Oxytropis_pilosa:4.19497):1.397148,((((Oxytropis_moellendorffii:1.270647,((Oxytropis_myriophylla:0.2223762,Oxytropis_ochrocephala:0.2223762):0.919439,(Oxytropis_diversifolia:0.9719016,Oxytropis_maduoensis:0.9719016):0.1699136):0.1288316):0.4086285,((Oxytropis_proboscidea:0.4446722,Oxytropis_meinshausenii:0.4446722):0.06742197,Oxytropis_lhasaensis:0.5120942):1.167181):1.994013,(((Oxytropis_glabra:1.293133,(Oxytropis_yunnanensis:1.187533,(Oxytropis_reniformis:0.1257014,Oxytropis_assiensis:0.1257014):1.061832):0.1055991):0.3949648,(((Oxytropis_caerulea:0.06674137,Oxytropis_rupifraga:0.06674137):0.2185344,(Oxytropis_barkolensis:0.04857451,Oxytropis_kansuensis:0.04857451):0.2367013):1.032557,Oxytropis_xinglongshanica:1.317833):0.3702646):1.962169,((Oxytropis_immersa:0.828701,(Oxytropis_trichocalycina:0.3638015,Oxytropis_falcata:0.3638015):0.4648995):2.168596,Oxytropis_nutans:2.997297):0.6529698):0.02302233):1.695382,Oxytropis_densiflora:5.368671):0.223447):0.4191718):0.1149105,((((((((Oxytropis_globiflora:0.8614242,Oxytropis_siziwangensis:0.8614242):0.4201986,Oxytropis_trichophysa:1.281623):2.872465,((Oxytropis_pusilla:0.123279,Oxytropis_dichroantha:0.123279):1.817607,(Oxytropis_hystrix:0.9044662,((Oxytropis_pseudofrigida:0.2769855,(Oxytropis_pseudohirsuta:0.2622787,Oxytropis_qinghaiensis:0.2622787):0.01470677):0.2574916,Oxytropis_biflora:0.5344771):0.3699891):1.036419):2.213202):0.0350615,Oxytropis_alpina:4.189149):0.3213176,((((Oxytropis_hirta:1.533089,((Oxytropis_guinanensis:0.1925555,(Oxytropis_wutaiensis:0.1309601,Oxytropis_zekogensis:0.1309601):0.06159543):1.114957,(Oxytropis_trichophora:0.2304598,Oxytropis_qilianshanica:0.2304598):1.077052):0.2255772):0.8981709,((Oxytropis_stracheyana:1.624358,((Oxytropis_muricata:1.28177,(Oxytropis_pseudomyriophylla:0.2690302,Oxytropis_chionobia:0.2690302):1.012739):0.3370068,Oxytropis_baxoiensis:1.618776):0.005581994):0.1405128,(Oxytropis_sitaipaiensis:1.372252,Oxytropis_langshanica:1.372252):0.3926189):0.6663891):0.2900055,(Oxytropis_melanocalyx:2.663781,(Oxytropis_latialata:2.031977,((((Oxytropis_latibracteata:0.1703821,Oxytropis_qitaiensis:0.1703821):0.1445122,Oxytropis_lanceatifoliola:0.3148942):0.174634,Oxytropis_longialata:0.4895282):0.6934015,Oxytropis_densa:1.18293):0.8490472):0.6318044):0.05748439):1.70973,((Oxytropis_gueldenstaedtioides:1.643957,(Oxytropis_ochrolongibracteata:0.09391674,Oxytropis_bicolor:0.09391674):1.550041):0.5008526,(Oxytropis_platysema:1.571815,(Oxytropis_argentata:1.138362,(Oxytropis_oxyphylla:0.656677,Oxytropis_pseudocoerulea:0.656677):0.4816848):0.4334529):0.5729953):2.286186):0.07947085):0.1925268,Oxytropis_imbricata:4.702993):1.12613,(Oxytropis_lehmannii:0.4917724,Oxytropis_ciliata:0.4917724):5.337351):0.0862521,((Oxytropis_hirsutiuscula:0.4310608,Oxytropis_pagobia:0.4310608):3.712646,((Oxytropis_ochrantha:0.9792019,(Oxytropis_sinkiangensis:0.7249148,Oxytropis_ganningensis:0.7249148):0.2542871):0.7638239,(Oxytropis_racemosa:1.481175,Oxytropis_poncinsii:1.481175):0.2618508):2.400681):1.771668):0.2108246):12.12522):2.35683,(((Sphaerophysa_salsula:3.143808,Eremosparton_songoricum:3.143808):8.283702,(Colutea_nepalensis:1.6106602,Colutea_delavayi:1.6106596):9.81685):0.92354,((Phyllolobium_tingriense:6.826642,Phyllolobium_enneaphyllum:6.826642):5.467575,(((((Phyllolobium_lasaense:0.03565019,Phyllolobium_sanbilingense:0.03565019):3.068348,Phyllolobium_prodigiosum:3.103998):0.059658,Phyllolobium_tribulifolium:3.163656):0.7462286,Phyllolobium_flavovirens:3.909884):7.576039,(((Phyllolobium_milingense:1.489468,(Phyllolobium_balfourianum:0.4196036,((Phyllolobium_turgidocarpum:0.06678631,Phyllolobium_chinense:0.06678631):0.07660906,Phyllolobium_eutrichus:0.1433954):0.2762082):1.069864):1.307278,Phyllolobium_lineariauriferum:2.796746):2.946744,(Phyllolobium_camptodontum:5.043501,((((Phyllolobium_heydei:1.043557,Phyllolobium_pastorium:1.043557):0.1320696,Phyllolobium_donianum:1.175627):0.01751657,Phyllolobium_sichuanense:1.193144):2.471337,(Phyllolobium_siccaneum:2.176871,Phyllolobium_dolichochaete:2.176871):1.48761):1.379021):0.699988):5.742434):0.8082937):0.05683264):8.2572):25.39471,(((((Tibetia_tongolensis:1.221138,(Tibetia_forrestii:0.7943564,(Tibetia_himalaica:0.2330558,Tibetia_yunnanensis:0.2330558):0.5613006):0.4267818):0.5153318,Tibetia_yadongensis:1.73647):26.53572,((Gueldenstaedtia_taihangensis:0.2749618,Gueldenstaedtia_verna:0.2749618):0.1244882,Gueldenstaedtia_henryi:0.39945):27.87274):6.87926,(Chesniella_mongolica:29.98903,(Chesniella_ferganensis:0.2520357,((Chesneya_acaulis:0.04427438,(Chesneya_macrantha:0.01363376,Chesneya_polystichoides:0.01363376):0.03064062):0.08767562,(Chesneya_spinosa:0.1019323,(Chesneya_cuneata:0.09969152,(Chesneya_nubigena:0.04725955,Chesneya_crassipes:0.04725955):0.05243197):0.002240805):0.03001767):0.1200857):29.73699):5.16242):6.68473,((((((((((Caragana_roborovskyi:0.3818451,Caragana_acanthophylla:0.3818451):0.3937489,Caragana_franchetiana:0.775594):0.3581202,Caragana_liouana:1.133714):0.9953345,(Caragana_arborescens:1.065872,Caragana_frutex:1.065872):1.063177):1.121655,(Caragana_pumila:1.710713,Caragana_kansuensis:1.710713):1.539991):1.22156,Caragana_tragacanthoides:4.472264):0.7993614,((Caragana_bicolor:1.464079,((Caragana_ussuriensis:0.1194677,(Caragana_crassispina:0.005571497,Caragana_shensiensis:0.005571497):0.1138962):1.156947,Caragana_aliensis:1.276415):0.1876643):0.8043463,(((Caragana_licentiana:0.6192517,Caragana_chumbica:0.6192517):0.3459062,Caragana_stipitata:0.9651579):0.307114,((Caragana_aegacanthoides:0.817652,Caragana_leucospina:0.817652):0.006573028,Caragana_erinacea:0.824225):0.4480469):0.9961537):3.0032):6.399062,(((((Caragana_pruinosa:7.276374,(Caragana_leucophloea:5.127348,((Caragana_boisii:0.4313854,(Caragana_camilloi-schneideri:0.1451614,Caragana_brevifolia:0.1451614):0.2862239):0.1916404,Caragana_tibetica:0.6230257):4.504322):2.149026):2.61169,Caragana_turfanensis:9.888064):0.8365964,(((((Caragana_densa:1.326815,Caragana_tangutica:1.326815):0.8222335,((Caragana_fruticosa:0.06981616,Caragana_manshurica:0.06981616):1.588021,((Caragana_spinosa:0.4763916,Caragana_aurantiaca:0.4763916):0.2238311,Caragana_qingheensis:0.7002227):0.957614):0.4912116):2.502876,((Caragana_junatovii:0.1920038,Caragana_zahlbruckneri:0.1920038):0.1591329,Caragana_changduensis:0.3511367):4.300788):0.3421237,((Caragana_brachypoda:1.310836,Caragana_stenophylla:1.310836):0.5044915,Caragana_dasyphylla:1.815328):3.178721):3.711419,(Caragana_opulens:8.42487,((Caragana_kozlowii:1.040428,Caragana_turkestanica:1.040428):1.9667411,(Caragana_gerardiana:1.500914,Caragana_pekinensis:1.500914):1.506256):5.417701):0.2805969):2.019193):0.06351097,(Caragana_potaninii:8.51433,((Caragana_versicolor:6.083073,(Caragana_microphylla:0.14413,Caragana_korshinskii:0.14413):5.938943):1.015836,(((Caragana_purdomii:2.41793,Caragana_pleiophylla:2.41793):1.94407,(Caragana_tekesiensis:0.08387332,(Caragana_kirghisorum:0.05227313,Caragana_leveillei:0.05227313):0.0316002):4.278127):2.070906,((Caragana_polourensis:0.8280391,Caragana_jubata:0.8280391):1.9184,Caragana_davazamcii:2.746439):3.686467):0.6660032):1.41542):2.273841):0.1215325,(((((Caragana_sinica:3.45304,Caragana_rosea:3.45304):2.46024,(Caragana_pygmaea:4.49872,Caragana_chinghaiensis:4.49872):1.41456):0.59696,Caragana_laeta:6.51024):3.16241,((Calophaca_soongorica:0.1361459,Calophaca_chinensis:0.1361459):0.1167105,Calophaca_sinica:0.2528564):9.419794):1.09122,Halimodendron_halodendron:10.76387):0.1458335):0.7609837):0.1839828,Caragana_soongorica:11.85467):25.57738,(((Hedysarum_alpinum:20.92741,((Onobrychis_pulchella:0.41814,Onobrychis_tanaitica:0.41814):17.20225,(((Corethrodendron_multijugum:0.4143643,Corethrodendron_fruticosum:0.4143643):1.177476,(Corethrodendron_lignosum:0.2253353,Corethrodendron_scoparium:0.2253353):1.366505):12.08414,Eversmannia_subspinosa:13.67598):3.94441):3.30702):1.97642,(((Hedysarum_algidum:0.2459148,Hedysarum_setosum:0.2459148):8.397045,((Hedysarum_petrovii:3.170475,(Hedysarum_kirghisorum:0.8614197,Hedysarum_sikkimense:0.8614197):2.309056):2.750079,((Hedysarum_kumaonense:1.317669,Hedysarum_dentatoalatum:1.317669):2.187983,((Hedysarum_campylocarpon:0.3237898,Hedysarum_hirtifoliolum:0.3237898):3.079151,(Hedysarum_setigerum:1.270786,(Hedysarum_songaricum:1.004732,Hedysarum_taipeicum:1.0047324):0.2660533):2.132156):0.1027109):2.414903):2.722405):13.05842,(((((Hedysarum_longigynophorum:0.2267438,Hedysarum_flavescens:0.2267438):0.7691625,Hedysarum_fistulosum:0.9959063):8.076575,(Hedysarum_krylovii:7.275138,(Hedysarum_semenovii:4.732705,(Hedysarum_trigonomerum:2.949565,Hedysarum_splendens:2.949565):1.78314):2.542433):1.797344):0.7365613,Hedysarum_citrinum:9.809043):8.427493,((Hedysarum_tibeticum:0.2665838,Hedysarum_limitaneum:0.2665838):7.399171,((Hedysarum_shanense:2.997682,(((Hedysarum_gmelinii:0.06065279,Hedysarum_dahuricum:0.06065279):0.05504121,Hedysarum_polybotrys:0.115694):1.059846,(Hedysarum_xizangense:0.7570745,Hedysarum_pseudastragalus:0.7570745):0.4184656):1.822142):1.5819,((((Hedysarum_ussuriense:0.1390747,Hedysarum_inundatum:0.1390747):0.2645429,Hedysarum_brachypterum:0.4036176):2.544332,((Hedysarum_ferganense:0.47062,Hedysarum_iliense:0.47062):1.87336,((Hedysarum_nagarzense:1.133281,Hedysarum_jinchuanense:1.133281):0.7561029,Hedysarum_neglectum:1.889384):0.4545967):0.6039689):0.7015114,(Hedysarum_thiochroum:1.660144,Hedysarum_tanguticum:1.660144):1.989317):0.9301221):3.086172):10.57078):3.464846):1.202448):6.96646,Alhagi_sparsifolia:29.87029):7.56176):4.40413):4.16678):3.5596,((((((((Vicia_japonica:1.804877,((Vicia_ternata:0.3452381,Vicia_perelegans:0.3452381):1.187424,Vicia_kulingana:1.532662):0.272215):2.298743,(Vicia_bungei:1.658368,Vicia_pseudo-orobus:1.658368):2.445252):15.46265,(((((Vicia_nummularia:0.4322488,Vicia_bakeri:0.4322488):2.485441,Vicia_chinensis:2.917689):1.803727,Vicia_multicaulis:4.721417):1.401489,((Vicia_sinogigantea:0.381794,(Vicia_ramuliflora:0.3604016,Vicia_dichroantha:0.3604016):0.02139239):2.826443,Vicia_sepium:3.208237):2.914669):9.13395,(((Vicia_taipaica:0.7204364,Vicia_tibetica:0.7204364):4.070189,((Vicia_latibracteolata:0.5028117,Vicia_tetrasperma:0.5028117):3.88981,Vicia_costata:4.392622):0.3980035):1.197705,(((Vicia_lilacina:0.5246543,Vicia_subvillosa:0.5246543):0.6724155,Vicia_amoena:1.19707):3.525113,((((Vicia_geminiflora:0.1032269,Vicia_unijuga:0.1032269):0.480953,Vicia_tenuifolia:0.5841799):0.7023609,Vicia_kioshanica:1.286541):1.866129,((Vicia_hirsuta:2.430959,Vicia_amurensis:2.430959):0.6276178,((Vicia_venosa:1.258866,Vicia_tetrantha:1.258866):0.7911602,(Vicia_wushanica:1.949509,((Vicia_deflexa:0.6363324,(Vicia_ohwiana:0.2356747,Vicia_megalotropis:0.2356747):0.4006577):0.2273765,Vicia_cracca:0.8637088):1.0858):0.1005172):1.008551):0.09409303):1.569513):1.266149):9.268525):4.30941):5.706014,Vicia_sativa:25.27228):0.07898,(((Lathyrus_pisiformis:2.178763,((Lathyrus_humilis:0.1029495,Lathyrus_gmelinii:0.1029495):1.172287,Lathyrus_anhuiensis:1.275236):0.9035269):0.9679997,(Lathyrus_tuberosus:0.8090347,Lathyrus_komarovii:0.8090347):2.337728):9.586157,(Lathyrus_palustris:12.3635817,(((Lathyrus_caudatus:0.1052721,Lathyrus_pratensis:0.1052721):0.3830426,(Lathyrus_vaniotii:0.2445903,Lathyrus_davidii:0.2445903):0.2437244):9.700553,((Lathyrus_japonicus:2.75477,(Lathyrus_dielsianus:1.00186,Lathyrus_quinquenervius:1.00186):1.75291):1.238123,Lathyrus_krylovii:3.992893):6.195975):2.174718):0.3693341):12.61834):13.09215,((Trifolium_eximium:9.457903,((Trifolium_fragiferum:0.6718983,Trifolium_gordeievii:0.6718984):8.327592,Trifolium_lupinaster:8.99949):0.4584132):26.29587,((((Medicago_edgeworthii:8.158843,Medicago_ruthenica:8.158843):16.52623,(((Medicago_falcata:1.430534,(Medicago_lupulina:0.09397478,Medicago_monantha:0.09397478):1.336559):2.88547,(Medicago_orthoceras:2.034971,Medicago_minima:2.034971):2.281033):13.68075,(Medicago_archiducis-nicolaii:0.1138868,Medicago_platycarpos:0.1138868):17.88287):6.688312):5.02181,((((Trigonella_cancellata:4.147596,Trigonella_pamirica:4.147596):5.112101,((Trigonella_fimbriata:2.84409,Trigonella_emodi:2.84409):1.084196,Trigonella_arcuata:3.928286):5.331411):4.120123,Trigonella_cachemiriana:13.379818):1.32971,((Melilotus_officinalis:0.37911727,Melilotus_indicus:0.3791173):0.5381827,(Melilotus_albus:0.2395499,Melilotus_dentatus:0.2395499):0.6777501):13.79223):14.99735):3.7341,(Ononis_antiquorum:15.14042179,Ononis_arvensis:15.14042):18.30056):2.31279):2.68964):5.01583,Cicer_microphyllum:43.45924):4.01152,Parochetus_communis:47.47076):2.0918):5.06109):15.95595,(Sesbania_bispinosa:65.8079204,(Lotus_tenuis:3.89981,(Lotus_taitungensis:3.878,(Lotus_angustissimus:2.700511,(Lotus_corniculatus:0.226944,Lotus_krylovii:0.226944):2.473567):1.177488):0.02181037):61.90811):4.77168):8.36497):2.52939,(((Pterocarpus_indicus:55.76033,(((((Dalbergia_obtusifolia:5.957396,Dalbergia_stipulacea:5.957396):3.498522,(((Dalbergia_burmanica:1.323095,Dalbergia_hancei:1.323095):0.2198291,Dalbergia_rimosa:1.542924):7.341811,(((Dalbergia_stenophylla:2.511516,((Dalbergia_assamica:0.7601762,Dalbergia_candenatensis:0.7601762):1.036102,Dalbergia_ximengensis:1.796278):0.7152383):1.773853,(Dalbergia_henryana:0.6492078,Dalbergia_sericea:0.6492078):3.636162):1.739575,Dalbergia_polyadelpha:6.024944):2.85979):0.5711831):3.194366,((Dalbergia_tsoi:2.959266,Dalbergia_kingiana:2.959266):5.800573,((Dalbergia_volubilis:1.1855447,Dalbergia_hupeana:1.185545):2.02307,(Dalbergia_cultrata:2.806442,Dalbergia_jingxiensis:2.806442):0.4021732):5.551224):3.890445):0.2699565,((((Dalbergia_millettii:1.703474,Dalbergia_yunnanensis:1.703474):1.527532,Dalbergia_pinnata:3.231006):1.236207,Dalbergia_benthamii:4.467212):7.868512,((((Dalbergia_odorifera:0.5314308,Dalbergia_mimosoides:0.5314308):0.1127515,Dalbergia_dyeriana:0.6441823):0.9348072,(Dalbergia_hainanensis:0.5182757,Dalbergia_peishaensis:0.5182757):1.060714):8.675391,Dalbergia_tonkinensis:10.25438):2.081344):0.5845153):30.36617,(Aeschynomene_indica:18.23975,Smithia_ciliata:18.23975):25.04666):12.47392):3.74532,(Zornia_intecta:3.90212,Zornia_gibbosa:3.9021203):55.60353):18.42229,Bowringia_callicarpa:77.92794):3.54602):0.02872):0.9405,((Cladrastis_parvifolia:1.3807717,(Cladrastis_wilsonii:0.1934683,Cladrastis_delavayi:0.1934683):1.187303):2.658658,((Cladrastis_chingii:0.2552158,Cladrastis_scandens:0.2552158):1.678096,Cladrastis_platycarpa:1.933312):2.106118):78.40375):10.98923,(((((((Caesalpinia_cucullata:3.529609,Caesalpinia_minax:3.5296091):0.9659014,Caesalpinia_enneaphylla:4.49551):2.09259,((Caesalpinia_hymenocarpa:2.209814,Caesalpinia_mimosoides:2.209814):0.8684989,Caesalpinia_digyna:3.078313):3.509787):31.1602,((((Caesalpinia_magnifoliolata:0.1268335,Caesalpinia_decapetala:0.1268335):0.3343036,(Caesalpinia_elliptifolia:0.04854975,Caesalpinia_vernalis:0.04854975):0.4125874):2.166178,(Caesalpinia_sinensis:0.7629933,Caesalpinia_yunnanensis:0.7629933):1.864321):7.593672,(Caesalpinia_caesia:5.064836,(Caesalpinia_crista:1.78723,(Caesalpinia_millettii:1.093123,Caesalpinia_tortuosa:1.093123):0.6941069):3.277606):5.156151):27.52732):13.04772,((((Senna_nomame:21.27475,Cassia_javanica:21.27475):12.52837,(Chamaecrista_leschenaultiana:11.83968,Chamaecrista_pumila:11.8396754):21.96344):10.32478,(Pterolobium_macropterum:13.0129,(Caesalpinia_bonduc:0.93118399,Pterolobium_punctatum:0.931184):12.08172):31.115):5.8065,(Peltophorum_tonkinense:49.13656,((Adenanthera_microsperma:32.330038,(((((((Archidendron_utile:1.802307,Archidendron_lucidum:1.802307):1.634948,((Archidendron_robinsonii:0.2439847,Archidendron_chevalieri:0.2439847):2.8243607,((((Archidendron_alternifoliolatum:0.4238617,Archidendron_clypearia:0.4238617):1.683708,(Archidendron_ellipticum:0.1255777,Archidendron_turgidum:0.1255777):1.981992):0.1837034,Archidendron_laoticum:2.291273):0.7081561,(Archidendron_tonkinense:1.288435,(Archidendron_balansae:0.2106591,Archidendron_eberhardtii:0.2106591):1.077776):1.710995):0.06891578):0.3689098):1.709327,(Archidendron_multifoliolatum:0.2011822,Archidendron_xichouense:0.2011822):4.9454):0.3021377,(Archidendron_kerrii:3.144616,Archidendron_cordifolium:3.144616):2.304104):16.67303,(((Acacia_yunnanensis:3.496085,(((Acacia_caesia:0.4517908,Acacia_delavayi:0.4517908):1.612951,(Acacia_pennata:1.772413,Acacia_megaladena:1.772413):0.2923285):0.5751865,(Acacia_concinna:1.490957,Acacia_pruinescens:1.490957):1.148971):0.8561572):2.999522,(Acacia_vietnamensis:0.2408754,Acacia_tonkinensis:0.2408754):6.254732):12.38798,(Acacia_teniana:17.21961,Smithia_sensitiva:17.219605):1.663978):3.238167):0.50393,((((((Albizia_corniculata:0.5826778,Albizia_retusa:0.5826778):1.499354,(Albizia_crassiramea:0.4387751,Albizia_procera:0.4387751):1.643256):0.5850108,(Calliandra_umbrosa:0.6139158,(Albizia_lucidior:0.3704936,Albizia_mollis:0.3704936):0.2434222):2.053127):0.3491548,((Albizia_sherriffii:0.3498154,(Albizia_chinensis:0.1703938,Albizia_odoratissima:0.1703938):0.1794216):1.360487,Albizia_calcarea:1.710302):1.305895):2.487992,(Albizia_duclouxii:4.237077,(Albizia_kalkora:0.7315323,Albizia_attopeuensis:0.7315323):3.505545):1.267112):6.94777,Albizia_garrettii:12.45196):10.1737215):8.45824,((Entada_phaseoloides:2.215555,Entada_parvifolia:2.215555):6.072825,Entada_rheedii:8.28838):22.79554):1.24612):16.27003,Erythrophleum_fordii:48.60007):0.53649):0.79784):0.86162):3.0928,(Acrocarpus_fraxinifolius:36.74327,(Gymnocladus_chinensis:13.292469,((Gleditsia_japonica:4.313319,Gleditsia_microphylla:4.313319):0.09456089,((Gleditsia_australis:1.27233925,Gleditsia_fera:1.272339):1.457402,Gleditsia_sinensis:2.729741):1.678139):8.88459):23.4508):17.14555):10.66921,(Smithia_conferta:6.170283,(Smithia_salsuginea:0.2531103,Smithia_blanda:0.2531103):5.917173):58.38775):28.87438):2.31084,Zenia_insignis:95.74325):4.70804):10.72468):14.3347):2.5363):0.19288):0.81861):1.70437):0.08867,((Cynomorium_songaricum:124.99861,(((((Gonocarpus_micranthus:5.333011,Gonocarpus_chinensis:5.333011):16.23513,Myriophyllum_oguraense:21.56814):46.22767,Penthorum_chinense:67.79581):46.28947,(((Tillaea_mongolica:0.5568537,Tillaea_likiangensis:0.5568537):1.391047,(Tillaea_alata:0.5380006,(Tillaea_schimperi:0.2679104,Tillaea_aquatica:0.2679104):0.2700902):1.4099):84.93354,((((((((Sedum_fui:0.225813,(Sedum_fedtschenkoi:0.06703335,Sedum_rosei:0.06703335):0.1587796):31.46052,((Sedum_raymondii:20.48074,((((((((Sedum_cryptomerioides:0.8676326,Sedum_roborowskii:0.8676326):0.3447503,Sedum_feddei:1.212383):0.2931436,((((Sedum_latentibulbosum:0.2973325,Sedum_celatum:0.2973325):0.03880012,Sedum_fischeri:0.3361327):0.5204032,(Sedum_forrestii:0.3283623,Sedum_pratoalpinum:0.3283623):0.5281736):0.2655248,(Sedum_blepharophyllum:0.5078499,(Sedum_elatinoides:0.1647824,Sedum_chauveaudii:0.1647824):0.3430675):0.6142108):0.3834659):0.5926963,(Sedum_yvesii:0.499852,Sedum_tsonanum:0.499852):1.598371):2.005642,((Sedum_franchetii:0.5526726,Sedum_costantinii:0.5526726):2.940166,((Sedum_phyllanthum:1.003589,(Sedum_stellariifolium:0.1613683,Sedum_leucocarpum:0.1613683):0.8422202):2.356155,(Sedum_tsiangii:2.175537,(Sedum_japonicum:2.017136,(Sedum_lutzii:1.732232,(Sedum_celiae:0.4627283,(Sedum_obtusipetalum:0.06623342,Sedum_kiangnanense:0.06623342):0.3964949):1.269504):0.2849042):0.1584009):1.184207):0.1330944):0.611027):2.087754,Sedum_trullipetalum:6.19162):2.649922,(Sedum_chingtungense:3.067586,(Sedum_wenchuanense:1.089757,(Sedum_oligocarpum:0.2327182,Sedum_longyanense:0.2327182):0.8570385):1.977829):5.773956):5.869556,(((Sedum_concarpum:0.9582342,Sedum_tosaense:0.9582342):5.052408,Sedum_prasinopetalum:6.010642):2.20672,Sedum_bonnieri:8.217361):6.493736):5.769644):0.9534078,((((((Sedum_wangii:3.822159,(((Sedum_polytrichoides:0.5681043,(Sedum_platysepalum:0.4793091,Sedum_semilunatum:0.4793091):0.08879517):0.3518456,Sedum_barbeyi:0.9199499):1.770672,(Sedum_ulricae:0.162323,Sedum_lineare:0.162323):2.528299):1.131537):0.7201229,(((Sedum_beauverdii:1.266861,Sedum_susanneae:1.266861):0.4879234,(Sedum_engleri:1.21346,Sedum_trichospermum:1.21346):0.5413245):1.859859,(Sedum_bergeri:1.907845,Sedum_microsepalum:1.907845):1.706798):0.927639):1.310115,(Sedum_hangzhouense:3.80547,Sedum_subtile:3.80547):2.046927):1.861805,((Sedum_actinocarpum:0.2124962,Sedum_lungtsuanense:0.2124962):1.605308,Sedum_pagetodes:1.817804):5.896398):5.832478,(Sedum_chuhsingense:3.484784,Sedum_dugueyi:3.484784):10.0619):2.021742,(Sedum_dimorphophyllum:13.82835,(((((Sedum_majus:1.943212,Sedum_filipes:1.943212):4.475771,((Sedum_heckelii:0.7883216,Sedum_giajae:0.7883216):2.468572,Sedum_luchuanicum:3.256893):3.16209):1.075409,((Sedum_longifuniculatum:1.052325,Sedum_obtrullatum:1.052325):1.023419,(Sedum_formosanum:1.923366,(Sedum_erici-magnusii:0.6648217,Sedum_dongzhiense:0.6648217):1.258544):0.1523791):5.418647):3.635813,((Sedum_emarginatum:1.891811,(Sedum_parvisepalum:1.487342,(Sedum_sinoglaciale:1.099976,((Sedum_didymocalyx:0.06344851,Sedum_tetractinum:0.06344851):0.02432743,Sedum_sekiteiense:0.08777593):1.0122):0.3873654):0.4044691):0.006880552,Sedum_leptophyllum:1.898691):9.231514):0.4087242,(((Sedum_jiulungshanense:0.4763168,Sedum_muyaicum:0.4763168):0.292995,(Sedum_przewalskii:0.4205795,Sedum_morotii:0.4205795):0.3487323):0.4427455,Sedum_triactina:1.212057):10.32687):2.289426):1.740067):5.865727):10.25218):7.05238,((((Sedum_woronowii:0.7549744,Sedum_nanchuanense:0.7549744):2.87398,Sedum_planifolium:3.628955):4.815179,((Sedum_purdomii:1.487452,Sedum_nokoense:1.487452):2.87542,(Sedum_henrici-robertii:1.420884,(Sedum_drymarioides:1.109923,((Sedum_onychopetalum:0.9437099,Sedum_somenii:0.9437099):0.143483,Sedum_oreades:1.087193):0.02273034):0.3109605):2.941989):4.081261):5.889165,Sedum_correptum:14.3333):24.40541):8.596836,((((((Sedum_tianmushanense:0.6662229,Sedum_daigremontianum:0.6662229):2.553891,(Sedum_hengduanense:2.666411,Sedum_makinoi:2.666411):0.5537026):4.714764,(((Sedum_wilsonii:1.794742,((Sedum_tsinghaicum:0.2562932,Sedum_leblancae:0.2562932):1.029212,Sedum_oligospermum:1.285506):0.509237):3.104287,Sedum_dielsii:4.89903):1.744308,(Sedum_paracelatum:1.850721,(Sedum_magniflorum:0.1400398,Sedum_glaebosum:0.1400398):1.710682):4.792616):1.29154):0.03656145,((Sedum_grammophyllum:1.292402,Sedum_perrotii:1.292402):0.2492722,Sedum_gagei:1.541674):6.429765):10.48371,((Sedum_nothodugueyi:0.5539472,Sedum_erythrospermum:0.5539472):11.09819,(((Sedum_hakonense:1.090429,Sedum_sagittipetalum:1.090429):0.6003271,(Sedum_ramentaceum:0.5377323,Sedum_rosthornianum:0.5377323):1.153023):1.103479,(Sedum_pampaninii:0.5449466,Sedum_uniflorum:0.5449466):2.249288):8.857906):6.803007):15.76167,(Sedum_multicaule:0.4193085,Sedum_stimulosum:0.4193085):33.79751):13.11872):2.311995,((Pseudosedum_lievenii:45.29956,Pseudosedum_affine:45.29956):0.2979743,((((Sedum_morrisonense:19.24333,Sedum_bulbiferum:19.24333):4.39864,(Sedum_alfredii:20.2915,Sedum_baileyi:20.2915):3.35047):2.1615,Sedum_sarmentosum:25.80347):18.52824,(Rosularia_alpestris:1.552155,(Rosularia_platyphylla:0.9657339,Rosularia_turkestanica:0.9657339):0.5864208):42.77956):1.26582):4.05001):5.81683,(((((Hylotelephium_subcapitatum:0.283296,Hylotelephium_erythrostictum:0.283296):6.895737,((Hylotelephium_tatarinowii:1.692853,Hylotelephium_spectabile:1.692853):1.825024,Hylotelephium_bonnafousii:3.517877):3.661156):1.733997,((Hylotelephium_mongolicum:4.153215,((((Hylotelephium_triphyllum:0.7306258,Hylotelephium_viviparum:0.7306258):0.545056,((Hylotelephium_pallescens:0.2260085,Hylotelephium_sieboldii:0.2260085):0.2691919,(Hylotelephium_verticillatum:0.1545461,Hylotelephium_angustum:0.1545461):0.3406543):0.7804814):0.1220127,Hylotelephium_ewersii:1.397694):1.238226,Hylotelephium_tangchiense:2.63592):1.517295):2.539623,(Hylotelephium_mingjinianum:2.052297,Hylotelephium_pseudospectabile:2.0522975):4.640541):2.220192):17.04475,(((Sinocrassula_densirosulata:0.09464257,Sinocrassula_longistyla:0.09464257):7.354793,Sinocrassula_yunnanensis:7.449436):1.991734,((Sinocrassula_techinensis:0.6658162,Sinocrassula_ambigua:0.6658162):5.544784,(Sinocrassula_diversifolia:1.473257,Sinocrassula_indica:1.473257):4.737344):3.230569):16.51661):4.02923,(((Orostachys_cartilaginea:0.126378,Orostachys_thyrsiflora:0.126378):1.31032,(Orostachys_japonica:0.6647222,Orostachys_fimbriata:0.6647222):0.7719763):25.26022,(Orostachys_minuta:8.883798,((Orostachys_chanetii:3.228637,Orostachys_malacophylla:3.228637):0.3713136,Orostachys_spinosa:3.599951):5.283848):17.81312):3.290091):25.47736):0.51809,(((((((Rhodiola_yunnanensis:2.028039,Rhodiola_himalensis:2.028039):0.2229726,Rhodiola_coccinea:2.251012):1.727013,Rhodiola_ovatisepala:3.978025):0.3566697,(Rhodiola_sexifolia:3.237473,((Rhodiola_wenchuanensis:0.6468932,Rhodiola_recticaulis:0.6468932):1.161929,(Rhodiola_stapfii:0.8399679,Rhodiola_gannanica:0.8399679):0.9688542):1.428651):1.097222):1.419955,((((Rhodiola_sacra:4.52576,Rhodiola_bupleuroides:4.52576):0.52028,Rhodiola_fastigiata:5.04604):0.43242,Rhodiola_crenulata:5.47846):0.19683,Rhodiola_kirilowii:5.67529):0.07935994):0.1078401,((((Rhodiola_handelii:0.2022299,Rhodiola_tieghemii:0.2022299):1.726005,((Rhodiola_calliantha:0.3301178,((Rhodiola_primuloides:0.06625097,Rhodiola_kansuensis:0.06625097):0.1488124,Rhodiola_semenovii:0.2150634):0.1150544):0.2982401,Rhodiola_junggarica:0.6283578):1.299877):0.6653651,Rhodiola_tibetica:2.5936):3.233432,((Rhodiola_forrestii:5.103095,(((Rhodiola_rosea:1.545099,Rhodiola_atuntsuensis:1.545099):1.879765,((Rhodiola_angusta:0.1018129,Rhodiola_hobsonii:0.1018129):0.8273755,Rhodiola_purpureoviridis:0.9291883):2.495676):0.3834729,((((Rhodiola_dumulosa:0.8026389,Rhodiola_alterna:0.8026389):0.4496668,(Rhodiola_atsaensis:0.2639664,Rhodiola_stephanii:0.2639664):0.9883393):0.4274338,Rhodiola_sachalinensis:1.679739):1.432827,(Rhodiola_prainii:2.330334,(((Rhodiola_cretinii:0.3265578,Rhodiola_heterodonta:0.3265578):0.2094169,Rhodiola_macrocarpa:0.5359747):1.316172,(Rhodiola_kashgarica:1.539903,(Rhodiola_gelida:1.240965,(Rhodiola_pinnatifida:0.9962164,(Rhodiola_humilis:0.2485115,Rhodiola_tangutica:0.2485115):0.747705):0.2447486):0.2989378):0.3122442):0.4781866):0.7822332):0.6957702):1.294758):0.4400998,((((Rhodiola_sherriffii:0.2637571,Rhodiola_liciae:0.2637571):1.480075,((Rhodiola_subopposita:0.5587957,(Rhodiola_smithii:0.07579798,Rhodiola_litwinowii:0.07579798):0.4829978):0.6240961,(Rhodiola_wallichiana:0.7598555,(Rhodiola_nobilis:0.3130539,(Rhodiola_quadrifida:0.2690925,Rhodiola_serrata:0.2690925):0.04396141):0.4468016):0.4230363):0.5609403):1.402575,(Rhodiola_sinuata:1.421291,Rhodiola_pamiroalaica:1.421291):1.725116):1.326133,((Rhodiola_discolor:0.5899382,Rhodiola_alsia:0.5899382):0.5921597,Rhodiola_chrysanthemifolia:1.182098):3.290442):1.070654):0.2838367):0.03545863):35.57598,(((Phedimus_middendorffianus:0.8556789,Phedimus_kamtschaticus:0.8556789):0.2664222,Phedimus_selskianus:1.122101):8.701569,((Phedimus_hybridus:2.232061,Phedimus_floriferus:2.232061):2.140379,((Phedimus_hsinganicus:1.532711,Phedimus_aizoon:1.532711):1.320717,Phedimus_odontophyllus:2.853428):1.519012):5.45123):31.6148):14.54399):4.08196,(Kalanchoe_integra:3.032357,(Kalanchoe_ceratophylla:1.581233,(Kalanchoe_spathulata:0.3504637,(Kalanchoe_tashiroi:0.300098,Kalanchoe_garambiensis:0.300098):0.05036568):1.2307693):1.451124):57.032063):26.81702):27.20384):8.35817,(((((Saxifraga_strigosa:3.761602,((Saxifraga_insolens:0.06291127,Saxifraga_bergenioides:0.06291127):1.564476,Saxifraga_omphalodifolia:1.627387):2.134215):24.07751,((((Saxifraga_mucronulatoides:1.266832,Saxifraga_champutungensis:1.266832):6.738825,(Saxifraga_cordigera:4.734513,(((Saxifraga_hirculus:0.1184667,(Saxifraga_glaucophylla:0.01618632,Saxifraga_engleriana:0.01618632):0.1022804):2.992346,((Saxifraga_diapensia:0.1733205,Saxifraga_uninervia:0.1733205):1.691667,(Saxifraga_hookeri:0.3947632,Saxifraga_tangutica:0.3947632):1.470225):1.245825):0.7607719,Saxifraga_versicallosa:3.871585):0.8629282):3.271144):16.52513,(Saxifraga_oresbia:24.4364,(((Saxifraga_angustata:3.429411,Saxifraga_tatsienluensis:3.429411):2.38607,(Saxifraga_bronchialis:2.337009,Saxifraga_subomphalodifolia:2.337009):3.478472):0.7951793,((Saxifraga_parvula:1.66503,((Saxifraga_divaricata:0.9672911,Saxifraga_cinerascens:0.9672911):0.6372999,(Saxifraga_lychnitis:0.4458413,Saxifraga_tigrina:0.4458413):1.15875):0.06043909):2.184795,Saxifraga_egregioides:3.849825):2.760835):17.82574):0.09438657):2.778291,(Saxifraga_dianxibeiensis:6.788133,(Saxifraga_candelabrum:4.832372,(Saxifraga_gedangensis:1.575218,(Saxifraga_moorcroftiana:0.7068506,Saxifraga_brachypoda:0.7068506):0.8683673):3.257154):1.955761):20.52095):0.530037):47.5739,(((((Saxifraga_granulifera:2.371312,((Saxifraga_stellariifolia:0.7801979,Saxifraga_finitima:0.7801979):0.5154645,(Saxifraga_monantha:1.148907,Saxifraga_llonakhensis:1.148907):0.1467556):1.075649):18.77327,Saxifraga_subtsangchanensis:21.14458):20.81383,(((((Saxifraga_manchuriensis:0.4406983,Saxifraga_wenchuanensis:0.4406983):18.2974,(((((Saxifraga_atuntsiensis:0.03867059,Saxifraga_filifolia:0.03867059):4.022011,((Saxifraga_signata:0.03190706,Saxifraga_heterocladoides:0.03190706):0.8570168,Saxifraga_hirculoides:0.8889239):3.171758):0.3592059,((Saxifraga_nakaoides:1.121425,(Saxifraga_yarlungzangboensis:0.1983095,Saxifraga_implicans:0.1983095):0.9231151):0.5400174,(Saxifraga_pardanthina:1.623184,(Saxifraga_cardiophylla:1.388295,Saxifraga_subsessiliflora:1.388295):0.2348894):0.03825809):2.758446):1.656253,Saxifraga_maxionggouensis:6.076141):3.162222,(((Saxifraga_peraristulata:0.05278083,Saxifraga_heleonastes:0.05278083):0.594054,(Saxifraga_kwangsiensis:0.3125768,Saxifraga_zayuensis:0.3125768):0.334258):1.33144,Saxifraga_paiquensis:1.978275):7.260088):9.499731):4.02414,(((Saxifraga_pallida:0.01857973,Saxifraga_aristulata:0.01857973):1.502653,Saxifraga_densifoliata:1.521233):2.672944,((Saxifraga_nangxianensis:2.726956,(Saxifraga_gongshanensis:1.033175,Saxifraga_benzilanensis:1.033175):1.693781):0.3805942,Saxifraga_pulvinaria:3.10755):1.086626):18.56806):11.14657,((((Saxifraga_elliptica:7.397432,((Saxifraga_clavistaminea:0.6270967,Saxifraga_kongboensis:0.6270967):0.7954521,Saxifraga_daochengensis:1.422549):5.974883):0.002870815,((((Saxifraga_perpusilla:0.3272286,Saxifraga_peplidifolia:0.3272286):0.8739793,(Saxifraga_sessiliflora:0.7093164,(Saxifraga_pellucida:0.1879265,Saxifraga_tentaculata:0.1879265):0.5213899):0.4918914):2.408704,Saxifraga_parkaensis:3.609912):3.124432,(Saxifraga_culcitosa:0.3883978,Saxifraga_yushuensis:0.3883978):6.345946):0.6659595):1.17713,(Saxifraga_setulosa:1.180713,Saxifraga_rufescens:1.180713):7.396721):6.394907,((Saxifraga_miralana:1.869825,(Saxifraga_minutifoliosa:0.2451943,Saxifraga_nigroglandulifera:0.2451943):1.624631):0.2467316,((Saxifraga_eglandulosa:0.5489282,Saxifraga_josephii:0.5489282):0.1616621,Saxifraga_dingqingensis:0.7105904):1.405966):12.85578):18.93646):6.377347,(Saxifraga_punctulatoides:6.18224,Saxifraga_przewalskii:6.18224):34.10391):1.672267):7.224227,((((Saxifraga_subternata:2.049429,Saxifraga_unguiculata:2.049429):15.63196,((((Saxifraga_wardii:1.34504,Saxifraga_parnassiifolia:1.34504):2.340133,(Saxifraga_xiaozhongdianensis:1.737914,((Saxifraga_dahaiensis:0.311626,Saxifraga_imparilis:0.311626):0.3316917,(Saxifraga_decora:0.4177493,Saxifraga_filicaulis:0.4177493):0.2255684):1.094597):1.947258):4.906331,Saxifraga_daliensis:8.591504):1.286636,(Saxifraga_stella-aurea:3.083341,Saxifraga_unguipetala:3.083341):6.794799):7.80325):6.871055,((Saxifraga_cacuminum:0.2274344,Saxifraga_yezhiensis:0.2274344):0.04681805,Saxifraga_sanguinea:0.2742524):24.27819):23.40647,(((Saxifraga_brachypodoidea:1.450848,(Saxifraga_gyalana:0.1440304,Saxifraga_saginoides:0.1440304):1.306817):5.11318,(((Saxifraga_bijiangensis:0.1104792,Saxifraga_lepidostolonosa:0.1104792):1.153711,(Saxifraga_macrostigmatoides:0.1522322,Saxifraga_dielsiana:0.1522322):1.111958):0.1666105,(Saxifraga_chrysanthoides:0.8084191,(Saxifraga_gouldii:0.6959146,Saxifraga_nambulana:0.6959146):0.1125044):0.6223815):5.133227):23.18942,((Saxifraga_substrigosa:5.102526,(Saxifraga_diversifolia:0.03092239,Saxifraga_loripes:0.03092239):5.071604):16.65667,((Saxifraga_sediformis:0.5059793,Saxifraga_congestiflora:0.5059793):8.938015,(((Saxifraga_taraktophylla:0.429016,Saxifraga_pseudoparvula:0.429016):1.874329,(Saxifraga_nanelloides:0.09463912,Saxifraga_triaristulata:0.09463912):2.208706):1.017248,Saxifraga_fortunei:3.320593):6.123401):12.3152):7.994256):18.20546):1.223734):23.70865,((((((Saxifraga_balfourii:7.99207,Saxifraga_brunonis:7.99207):4.58931,Saxifraga_hispidula:12.58138):8.25619,Saxifraga_cernua:20.83757):7.78111,Saxifraga_oppositifolia:28.61868):31.13615,Saxifraga_stolonifera:59.75483):7.28434,((((Saxifraga_dongchuanensis:2.203498,(Saxifraga_lushuiensis:1.820982,Saxifraga_rupicola:1.820982):0.3825156):3.862657,Saxifraga_subamplexicaulis:6.066155):47.71016,((((((Saxifraga_isophylla:3.554479,(Saxifraga_giraldiana:1.428522,Saxifraga_medogensis:1.428522):2.125957):1.208674,(((Saxifraga_pseudohirculus:0.326387,Saxifraga_nangqenica:0.326387):0.6168448,Saxifraga_sheqilaensis:0.9432318):2.485346,(Saxifraga_contraria:1.866115,((Saxifraga_punctulata:0.4404649,Saxifraga_mucronulata:0.4404649):0.03357129,Saxifraga_hemisphaerica:0.4740362):1.392079):1.562463):1.334575):2.238498,Saxifraga_signatella:7.001651):14.82979,(Saxifraga_deqenensis:0.6846287,Saxifraga_kingdonii:0.6846287):21.14681):23.98623,(((((((Saxifraga_davidii:0.6893528,(Saxifraga_flaccida:0.3903727,Saxifraga_carnosula:0.3903727):0.2989801):1.548925,Saxifraga_forrestii:2.238278):1.369886,Saxifraga_parva:3.608164):3.151903,((Saxifraga_nana:1.295891,Saxifraga_jacquemontiana:1.295891):0.265748,Saxifraga_brachyphylla:1.561639):5.198429):15.09806,(((Saxifraga_erectisepala:1.201986,(Saxifraga_glacialis:0.4196597,Saxifraga_gemmigera:0.4196597):0.782326):8.666188,(Saxifraga_stenophylla:1.009058,((Saxifraga_zhidoensis:0.02403588,Saxifraga_sinomontana:0.02403588):0.5692233,Saxifraga_elatinoides:0.5932592):0.4157985):8.859117):9.261972,((Saxifraga_decussata:1.849253,(((Saxifraga_rotundipetala:0.2119591,Saxifraga_draboides:0.2119591):0.04972926,Saxifraga_dshagalensis:0.2616884):0.5630938,(Saxifraga_microgyna:0.6350516,Saxifraga_clivorum:0.6350516):0.1897306):1.024471):15.06446,((((Saxifraga_afghanica:0.2156486,Saxifraga_oreophila:0.2156486):2.480852,Saxifraga_haplophylloides:2.696501):7.510585,(Saxifraga_zekoensis:6.376634,((Saxifraga_montana:0.8597084,Saxifraga_prattii:0.8597084):2.12133,((Saxifraga_heterotricha:0.542261,Saxifraga_ludingensis:0.542261):0.4100077,Saxifraga_hengduanensis:0.9522687):2.02877):3.395596):3.830451):4.094419,((Saxifraga_melanocentra:4.913524,((Saxifraga_sphaeradena:1.001289,Saxifraga_montanella:1.001289):3.088622,(Saxifraga_litangensis:2.780537,(Saxifraga_doyalana:1.928909,Saxifraga_gonggashanensis:1.928909):0.8516285):1.309374):0.8236133):8.861333,Saxifraga_subaequifoliata:13.77486):0.5266476):2.612211):2.21643):2.727977):3.85244,(((((Saxifraga_ciliatopetala:2.178739,((Saxifraga_wallichiana:0.3282622,Saxifraga_lixianensis:0.3282622):0.5438389,Saxifraga_auriculata:0.8721011):1.306638):6.542604,((Saxifraga_mengtzeana:5.545085,((Saxifraga_ludlowii:0.1773093,Saxifraga_sibirica:0.1773093):0.6682331,Saxifraga_coarctata:0.8455424):4.699543):0.2189596,(Saxifraga_drabiformis:0.7638866,(Saxifraga_laciniata:0.3950753,Saxifraga_diffusicallosa:0.3950753):0.3688113):5.000158):2.957298):6.04463,((Saxifraga_atrata:2.302957,(Saxifraga_brevicaulis:0.5418919,(Saxifraga_aurantiaca:0.4771563,(Saxifraga_flexilis:0.2387718,Saxifraga_baimashanensis:0.2387718):0.2383845):0.06473561):1.761065):8.638383,(Saxifraga_nanella:8.369488,(Saxifraga_pulchra:5.34277,Saxifraga_georgei:5.34277):3.026718):2.571853):3.824632):0.5752609,((Saxifraga_hypericoides:1.308116,Saxifraga_heteroclada:1.308116):2.215699,Saxifraga_umbellulata:3.523816):11.81742):8.995687,(((Saxifraga_nelsoniana:0.3422034,Saxifraga_caveana:0.3422034):0.4914667,(Saxifraga_lumpuensis:0.7844183,Saxifraga_dongwanensis:0.7844183):0.04925182):7.531304,((Saxifraga_tibetica:0.9453488,Saxifraga_linearifolia:0.9453488):5.733276,(Saxifraga_nigroglandulosa:3.607211,(Saxifraga_megacordia:3.206633,Saxifraga_egregia:3.206633):0.4005781):3.071414):1.686349):15.97195):1.373643):10.93448,((((Saxifraga_gemmipara:0.190155,Saxifraga_habaensis:0.190155):2.936613,Saxifraga_smithiana:3.126768):9.203527,(Saxifraga_rizhaoshanensis:6.011214,(Saxifraga_chumbiensis:5.226631,((((Saxifraga_glabricaulis:0.3752406,Saxifraga_consanguinea:0.3752406):0.2632202,Saxifraga_bulleyana:0.6384609):0.4719402,Saxifraga_elliotii:1.110401):1.812138,(Saxifraga_jainzhuglaensis:0.260824,Saxifraga_pratensis:0.260824):2.661715):2.304091):0.7845832):6.319081):13.62029,((Saxifraga_tsangchanensis:7.205022,(Saxifraga_kingiana:3.363306,Saxifraga_erinacea:3.363306):3.841716):16.30047,Saxifraga_chionophila:23.50549):2.445096):10.69446):9.172631):2.854135,((Saxifraga_likiangensis:0.04151001,Saxifraga_epiphylla:0.04151001):9.231699,Saxifraga_andersonii:9.273209):39.3986):5.104511):8.570091,((((((Chrysosplenium_nepalense:5.94036,Chrysosplenium_sinicum:5.94036):12.92028,Chrysosplenium_ramosum:18.86064):2.149049,Chrysosplenium_jienningense:21.00969):0.5076015,((((Chrysosplenium_giraldianum:0.5180364,Chrysosplenium_cavaleriei:0.5180364):9.969139,Chrysosplenium_macrophyllum:10.48718):1.683457,(((Chrysosplenium_flagelliferum:9.725903,(((Chrysosplenium_taibaishanense:0.4775981,Chrysosplenium_griffithii:0.4775981):0.3338845,Chrysosplenium_delavayi:0.8114826):8.329393,Chrysosplenium_pilosum:9.140875):0.5850274):0.7154459,((Chrysosplenium_microspermum:2.278999,Chrysosplenium_nudicaule:2.278999):2.749119,((Chrysosplenium_absconditicapsulum:0.1566972,Chrysosplenium_biondianum:0.1566972):1.475212,(Chrysosplenium_axillare:0.969487,Chrysosplenium_lixianense:0.969487):0.6624219):3.396209):5.413231):1.114465,(Chrysosplenium_japonicum:1.866039,Chrysosplenium_chinense:1.866039):9.689774):0.6148188):0.1492761,((((Chrysosplenium_carnosum:0.3499668,Chrysosplenium_oxygraphoides:0.3499668):4.95355,((Chrysosplenium_wuwenchenii:0.02136797,Chrysosplenium_lectus-cochleae:0.02136797):0.2974251,Chrysosplenium_qinlingense:0.318793):4.984724):1.077395,Chrysosplenium_serreanum:6.380912):1.842748,((Chrysosplenium_uniflorum:1.064926,(Chrysosplenium_forrestii:0.8057637,Chrysosplenium_lanuginosum:0.8057637):0.2591624):2.085777,(Chrysosplenium_glossophyllum:1.833423,((((Chrysosplenium_davidianum:0.8475604,Chrysosplenium_fuscopuncticulosum:0.8475604):0.01582413,Chrysosplenium_hebetatum:0.8633845):0.2259092,Chrysosplenium_hydrocotylifolium:1.089294):0.6424694,Chrysosplenium_sikangense:1.731763):0.1016602):1.317279):5.072957):4.096248):9.197382):27.07642,Peltoboykinia_tellimoides:48.59371):9.00913,((((((Rodgersia_podophylla:0.4529933,Rodgersia_sambucifolia:0.4529933):1.046369,Rodgersia_pinnata:1.499362):1.772148,Rodgersia_aesculifolia:3.27151):4.98932,Astilboides_tabularis:8.26083):10.82206,((Bergenia_emeiensis:6.18406,(Bergenia_tianquanensis:3.968252,(Bergenia_purpurascens:3.437623,(Bergenia_scopulosa:1.013438,(Bergenia_pacumbis:0.465036,Bergenia_crassifolia:0.465036):0.5484016):2.424186):0.5306289):2.215808):9.62613,(Oresitrophe_rupifraga:5.34907,Mukdenia_rossii:5.34907):10.46112):3.2727):25.33437,(((Tiarella_polyphylla:1.500161,Mitella_formosana:1.500161):9.6329092,Mitella_nuda:11.13307):31.59785,((Saniculiphyllum_guangxiense:28.91168,Tanakaea_radicans:28.91168):3.70326,(((Astilbe_macrocarpa:0.1070479,Astilbe_grandis:0.1070479):3.656712,(((Astilbe_macroflora:0.2497912,Astilbe_rubra:0.2497912):0.01337585,Astilbe_rivularis:0.2631671):0.589266,Astilbe_chinensis:0.8524331):2.911327):5.8141,Astilbe_longicarpa:9.57786):23.03708):10.11598):1.68634):13.18558):4.743568):4.692762):5.852125):2.521725):11.97558,((((Ribes_rubrum:8.09622,Ribes_himalense:8.09622):0.2167,(((Ribes_glaciale:1.08418,Ribes_maximowiczianum:1.08418):0.28428,Ribes_soulieanum:1.36846):4.26515,Ribes_orientale:5.63361):2.67931):0.643833098,((((Ribes_palczewskii:1.890086,Ribes_moupinense:1.890086):3.622957,(Ribes_alpestre:3.64528,Ribes_triste:3.64528):1.867763):1.360723,((Ribes_glabrifolium:1.154763,((Ribes_vilmorinii:0.03193853,Ribes_tianquanense:0.03193853):0.7307242,Ribes_viridiflorum:0.7626628):0.3920998):4.47283,((((Ribes_komarovii:0.4160323,Ribes_altissimum:0.4160323):0.4192123,Ribes_setchuense:0.8352446):0.2201692,((Ribes_aciculare:0.7858742,Ribes_meyeri:0.7858742):0.1136097,((Ribes_saxatile:0.3190809,Ribes_laciniatum:0.3190809):0.3641611,(Ribes_pubescens:0.4939341,(Ribes_humile:0.1496996,Ribes_kialanum:0.1496996):0.3442345):0.1893079):0.2162419):0.1559298):1.054735,(((Ribes_davidii:0.8023623,Ribes_latifolium:0.8023623):0.1345969,Ribes_luridum:0.9369592):0.9684142,Ribes_fargesii:1.905373):0.2047753):3.517444):1.246174):0.7280904,((Ribes_pseudofasciculatum:3.907976,(Ribes_longiracemosum:1.977538,Ribes_laurifolium:1.977538):1.930438):2.102967,((Ribes_maximowiczii:3.207468,(Ribes_giraldii:0.6954526,Ribes_rubrisepalum:0.6954526):2.512015):1.531453,(Ribes_horridum:2.009731,Ribes_griffithii:2.009731):2.72919):1.272022):1.590914):1.354896):0.2760969,((((Ribes_burejense:1.022014,Ribes_fasciculatum:1.022014):2.962514,((((Ribes_tenue:1.140252,Ribes_glabricalycinum:1.140252):0.03540641,Ribes_ambiguum:1.175658):1.289107,Ribes_takare:2.464765):1.399897,(Ribes_fuyunense:2.202052,((Ribes_xizangense:0.4496142,Ribes_pulchellum:0.4496142):0.5709448,((Ribes_formosanum:0.7370532,Ribes_heterotrichum:0.7370532):0.1992514,Ribes_stenocarpum:0.9363047):0.08425434):1.181493):1.66261):0.1198666):2.548642,Ribes_mandshuricum:6.53317):0.5411151,(Ribes_diacanthum:1.311599,((Ribes_henryi:0.3449174,Ribes_franchetii:0.3449174):0.8857049,(Ribes_hunanense:0.6387969,Ribes_procumbens:0.6387969):0.5918254):0.080977):5.762686):2.158564):78.15575):7.20146,((((Itea_parviflora:0.3104651,Itea_coriacea:0.3104651):1.938063,(Itea_riparia:1.737206,Itea_yunnanensis:1.737206):0.5113223):1.342024,(Itea_omeiensis:0.8432604,Itea_oldhamii:0.8432604):2.747291):5.354358,(Itea_kwangsiensis:7.943235,((Itea_ilicifolia:3.905151,((Itea_kiukiangensis:0.7951452,Itea_tenuinervia:0.7951452):2.6406729,Itea_amoena:3.435818):0.4693329):2.208078,(((Itea_yangchunensis:0.6621129,Itea_indochinensis:0.6621129):1.931496,(Itea_chinensis:1.431258,Itea_glutinosa:1.431258):1.162351):0.6931743,Itea_macrophylla:3.286783):2.826447):1.830005):1.001675):85.64515):27.85339):2.55517):0.04799,((((((Daphniphyllum_oldhamii:0.3166889,Daphniphyllum_himalense:0.3166889):0.8536455,Daphniphyllum_calycinum:1.170334):5.644506,(((((Daphniphyllum_macropodum:0.417665,Daphniphyllum_angustifolium:0.417665):0.3839087,(Daphniphyllum_chartaceum:0.3335275,Daphniphyllum_paxianum:0.3335275):0.4680462):0.6249469,Daphniphyllum_majus:1.426521):0.3234783,Daphniphyllum_subverticillatum:1.749999):3.231411,Daphniphyllum_longeracemosum:4.98141):1.83343):82.59779,((((Semiliquidambar_cathayensis:0.6722984,Semiliquidambar_caudata:0.6722984):13.14665,Semiliquidambar_chingii:13.81895):0.3287,(Altingia_excelsa:6.56658,(((Altingia_yunnanensis:2.598556,((Liquidambar_acalycina:1.0735,Altingia_tenuifolia:1.0735):1.072274,Altingia_chinensis:2.145773):0.4527832):2.218926,(Altingia_gracilipes:4.16331,Liquidambar_formosana:4.16331):0.6541728):1.54173,(Altingia_siamensis:0.3907188,(Altingia_obovata:0.03119287,Altingia_multinervis:0.03119287):0.3595259):5.968494):0.2073671):7.58107):75.15242,((((Rhodoleia_macrocarpa:2.554639,((Rhodoleia_henryi:0.8353606,(Rhodoleia_championii:0.8178435,Rhodoleia_parvipetala:0.8178435):0.01751708):1.317557,Rhodoleia_forrestii:2.152918):0.4017211):0.8819709,Rhodoleia_stenopetala:3.43661):27.84344,((Exbucklandia_populnea:3.631164,Exbucklandia_longipetala:3.631164):2.183036,Exbucklandia_tonkinensis:5.8142):25.46585):52.72002,(((((((Eustigma_oblongifolium:0.82048,(Eustigma_balansae:0.104686,Eustigma_lenticellatum:0.104686):0.715794):8.33041,(Sinowilsonia_henryi:7.35854,Fortunearia_sinensis:7.35854):1.79235):2.40668,Parrotia_subaequalis:11.55757):1.69509,((((Distyliopsis_tutcheri:0.7241479,Distyliopsis_dunnii:0.7241479):0.1222571,(Distyliopsis_laurifolia:0.4951616,Distyliopsis_yunnanensis:0.4951616):0.3512435):0.993445,(((Sycopsis_sinensis:0.7017694,Sycopsis_triplinervia:0.7017694):0.7384606,(Distylium_cuspidatum:0.22744,(((((Distylium_buxifolium:0.06930647,Distylium_racemosum:0.06930647):0.04774269,Distylium_macrophyllum:0.1170492):0.06115436,((Distylium_gracile:0.08099628,Distylium_tsiangii:0.08099628):0.01166922,Distylium_myricoides:0.0926655):0.08553802):0.02178855,Distylium_elaeagnoides:0.1999921):0.02506522,((Distylium_chungii:0.09898142,(Distylium_pingpienense:0.05678771,Distylium_chinense:0.05678771):0.04219371):0.08547557,Distylium_dunnianum:0.184457):0.04060031):0.002382704):1.21279):0.06624144,Distyliopsis_salicifolia:1.506471):0.3333786):5.52984,Hamamelis_mollis:7.36969):5.88297):3.44209,(Loropetalum_lanceum:10.35467,((((Corylopsis_glandulifera:0.06456351,Corylopsis_trabeculosa:0.06456351):0.06174649,((((((Corylopsis_pauciflora:0.06225475,(Corylopsis_veitchiana:0.02949756,Corylopsis_multiflora:0.02949756):0.03275719):0.006978744,(Corylopsis_obovata:0.03945504,Corylopsis_platypetala:0.03945504):0.02977845):0.01648027,Corylopsis_stelligera:0.08571376):0.01764483,(Corylopsis_henryi:0.08260758,Corylopsis_sinensis:0.08260758):0.02075102):0.005222724,Corylopsis_microcarpa:0.1085813):0.0133333,((Corylopsis_omeiensis:0.08780608,((Corylopsis_rotundifolia:0.02511225,((Corylopsis_brevistyla:0.02069369,Corylopsis_willmottiae:0.02069369):0.003768656,Corylopsis_alnifolia:0.02446234):0.0006499072):0.03439168,((Corylopsis_yui:0.009201653,Corylopsis_glaucescens:0.009201653):0.01088233,Corylopsis_yunnanensis:0.02008398):0.03941994):0.02830215):0.007132262,Corylopsis_velutina:0.09493834):0.02697628):0.004395382):0.4838792,Loropetalum_chinense:0.6101892):1.90974,Loropetalum_subcordatum:2.519929):7.834741):6.34008):14.38908,Disanthus_cercidifolius:31.08383):7.21704,(Mytilaria_laosensis:17.64843,Chunia_bucklandioides:17.64843):20.65244):45.6992):5.3):0.11256):1.69948,Cercidiphyllum_japonicum:91.11211):26.17033,(((((Paeonia_ostii:0.4392784,Paeonia_intermedia:0.4392784):1.158717,(Paeonia_sterniana:0.08367966,Paeonia_obovata:0.08367966):1.514316):3.895962,Paeonia_anomala:5.493957):2.417291,((Paeonia_cathayana:0.7369869,(Paeonia_jishanensis:0.6525599,Paeonia_emodi:0.6525599):0.08442706):4.894922,((((Paeonia_rockii:0.3021248,Paeonia_decomposita:0.3021248):0.04935943,Paeonia_mairei:0.3514842):0.2392195,(Paeonia_ludlowii:0.4178387,Paeonia_suffruticosa:0.4178387):0.172865):0.3992248,Paeonia_qiui:0.9899285):4.641981):2.27934):4.160281,(Paeonia_lactiflora:10.84433,Paeonia_delavayi:10.84433):1.227205):105.2109):7.76417):5.80489):0.39745,((((((((((Dendrotrophe_buxifolia:0.8630704,((Phacellaria_rigidula:0.178022,Phacellaria_compressa:0.178022):0.6606041,(Dendrotrophe_polyneura:0.3599221,Phacellaria_fargesii:0.3599221):0.4787039):0.0244444):6.251947,(((Dendrotrophe_varians:0.02851407,Dendrotrophe_umbellata:0.02851407):0.07509944,Phacellaria_tonkinensis:0.1036135):6.278476,(Dendrotrophe_granulata:0.1995024,Dendrotrophe_platyphylla:0.1995024):6.182587):0.7329275):1.374823,(Phacellaria_glomerata:6.891229,Phacellaria_caulescens:6.891229):1.598611):86.5708,((((Viscum_loranthi:1.11277,Viscum_ovalifolium:1.11277):53.80397,((Viscum_album:6.193423,(Viscum_nudum:0.9564821,Viscum_multinerve:0.9564821):5.236941):10.80822,(Viscum_monoicum:11.86327,((Viscum_fargesii:3.204935,Viscum_yunnanense:3.204935):3.178649,((Viscum_articulatum:2.143508,Viscum_coloratum:2.143508):0.2671901,(Viscum_diospyrosicola:0.2757805,Viscum_liquidambaricola:0.2757805):2.134918):3.972886):5.479685):5.13837):37.9151):10.46079,(Arceuthobium_oxycedri:46.91664,((Arceuthobium_pini:3.3827446,Arceuthobium_tibetense:3.382745):11.51971,(Arceuthobium_sichuanense:1.233727,Arceuthobium_chinense:1.233727):13.6687302):32.01418):18.46089):1.92362,Korthalsella_japonica:67.30115):27.75949):9.67684,((Scleropyrum_wallichianum:24.96665,Pyrularia_edulis:24.96665131):74.0387,((((Cansjera_rheedei:21.842625,(Urobotrya_latisquama:3.149918,Opilia_amentacea:3.149918):18.6927):0.06293,Lepionurus_sylvestris:21.90555):5.16277,Champereia_manillana:27.06832):64.25892,Osyris_quadripartita:91.32724):7.67811):5.73213):0.84536,(((Thesium_remotebracteatum:21.73962,(((Thesium_jarmilae:0.8198009,Thesium_bomiense:0.8198009):0.3196443,Thesium_ramosoides:1.139445):4.00703,(Thesium_arvense:5.14551,((Thesium_psilotoides:2.836089,(Thesium_himalense:1.059152,Thesium_longiflorum:1.059152):1.776937):1.416013,(Thesium_tongolicum:0.4841251,Thesium_emodi:0.4841251):3.767977):0.8934083):0.0009650659):16.59315):3.064598,(((Thesium_longifolium:0.02008243,Thesium_brevibracteatum:0.02008243):0.3413998,(Thesium_chinense:0.2960803,Thesium_refractum:0.2960803):0.06540191):3.244362,Thesium_cathaicum:3.60584361):21.19838):50.80136,(Buckleya_henryi:2.621946,Buckleya_graebneriana:2.621946):72.98363):29.97726):4.04036,((((Macrosolen_cochinchinensis:1.049797,Macrosolen_robinsonii:1.049797):18.03546,((Macrosolen_bibracteolatus:1.886063,Macrosolen_tricolor:1.886063):5.314046,Macrosolen_geminatus:7.200109):11.88515):40.07135,((((Helixanthera_guangxiensis:2.099184,Helixanthera_terrestris:2.0991845):12.05432,((Helixanthera_scoriarum:1.20643,(Helixanthera_pulchra:0.2552518,Helixanthera_parasitica:0.2552518):0.9511777):1.206771,Helixanthera_sampsonii:2.413201):11.7403):16.92484,((((Tolypanthus_esquirolii:0.1664299,Tolypanthus_maclurei:0.1664299):2.306138,Helixanthera_coccinea:2.472568):27.65754,(((((Scurrula_elata:4.68334,((Scurrula_notothixoides:1.580252,((Scurrula_ferruginea:0.3929585,(Scurrula_parasitica:0.2890219,Scurrula_phoebe-formosanae:0.2890219):0.1039367):0.4320347,(((Scurrula_buddleioides:0.2274102,Scurrula_gongshanensis:0.2274102):0.3238783,Scurrula_atropurpurea:0.5512884):0.2691883,Scurrula_chingii:0.8204768):0.004516421):0.7552592):0.251965,Scurrula_Pulverulenta:1.832217):2.851123):0.4515705,(Taxillus_kaempferi:0.3281534,Taxillus_thibetensis:0.3281534):4.806757):0.7046679,(Taxillus_delavayi:0.9800687,Taxillus_umbellifer:0.9800687):4.85951):6.65064,((Taxillus_liquidambaricola:4.086299,(Taxillus_sericus:0.9024663,Taxillus_balansae:0.9024663):3.183833):4.03879,(Taxillus_sutchuenensis:2.571394,(Taxillus_caloreas:0.9276824,Taxillus_pseudochinensis:0.9276824):1.643712):5.553695):4.36513):5.993831,((Taxillus_limprichtii:3.286662,(Taxillus_levinei:1.409967,(Taxillus_chinensis:0.8116847,Taxillus_tsaii:0.8116847):0.5982826):1.876695):0.9957493,((Taxillus_nigrans:0.6140709,Taxillus_vestitus:0.6140709):1.581234,Taxillus_theifer:2.195305):2.087107):14.20164):11.64606):0.48867,Dendrophthoe_pentandra:30.61878):0.45956):21.84886,(((Loranthus_guizhouensis:0.6850577,Loranthus_lambertianus:0.6850577):3.095802,(Loranthus_kaoi:1.149315,Loranthus_delavayi:1.149315):2.631544):5.2299,(Loranthus_pseudo-odoratus:0.3819059,Loranthus_tanakae:0.3819059):8.628854):43.91644):6.22941):44.31593,(((Schoepfia_griffithii:0.0316048,(Schoepfia_chinensis:0.00689696,Schoepfia_fragrans:0.00689696):0.02470784):0.0744852,Schoepfia_jasminodora:0.10609):92.30561,(Olax_austrosinensis:0.9089828,(Olax_acuminata:0.8693077,Olax_imbricata:0.8693077):0.03967512):91.50272):11.06084):6.15066):10.3644,(Malania_oleifera:46.15126,Ximenia_americana:46.15126):73.83634):1.72042,Erythropalum_scandens:121.708):8.92992,(((((((((((Sagina_maxima:0.3305116,Sagina_Saginoides:0.3305116):0.5162777,Sagina_japonica:0.8467893):18.52603,(Brachystemma_calycinum:13.58695,Sagina_procumbens:13.58695):5.78587):27.46971,(Minuartia_regeliana:28.97874,((Minuartia_litwinowii:1.203822,Minuartia_kashmirica:1.203822):27.69053,((((Minuartia_verna:1.630178,Minuartia_kryloviana:1.6301779):3.10508,Minuartia_macrocarpa:4.735258):7.695329,(Minuartia_laricina:1.198826,Minuartia_arctica:1.198826):11.23176):1.382777,Minuartia_biflora:13.81336):15.08099):0.08438805):17.86379):25.9743,(((Thylacospermum_caespitosum:25.86848,Spergula_arvensis:25.86848):29.25015,(Spergularia_media:0.6341944,((Spergularia_rubra:0.4644022,Spergularia_diandra:0.4644022):0.01652659,Spergularia_marina:0.4809288):0.1532656):54.484436):17.16504,((((((((Arenaria_quadridentata:0.6443163,Arenaria_polysperma:0.6443163):6.947542,(Arenaria_pulvinata:0.392529,Arenaria_festucoides:0.392529):7.199329):6.019523,((Arenaria_formosa:5.939758,((Arenaria_roborowskii:0.2411913,(Arenaria_pharensis:0.1681893,Arenaria_rhodantha:0.1681893):0.073002):2.512022,Arenaria_melanandra:2.753213):3.186545):1.460472,((Arenaria_rockii:1.278587,((Arenaria_barbata:0.1330217,Arenaria_reducta:0.1330217):0.8287821,Arenaria_amdoensis:0.9618038):0.3167832):2.550516,Arenaria_longipes:3.829103):3.571126):6.211151):4.976283,((Arenaria_potaninii:8.584274,(Arenaria_nivalomontana:1.038968,Arenaria_trichophylla:1.038968):7.545305):8.48707,(((Arenaria_longipetiolata:4.390463,(Arenaria_ciliolata:3.853131,Arenaria_setifera:3.853131):0.5373319):1.762762,((Arenaria_pseudostellaria:0.5127772,(Arenaria_puranensis:0.1957765,Arenaria_euodonta:0.1957765):0.3170007):5.41294,(Arenaria_juncea:0.3827126,Arenaria_gerzensis:0.3827126):5.543004):0.2275081):4.49081,((Arenaria_pogonantha:4.631978,(Arenaria_orbiculata:2.26117,((((Arenaria_baxoiensis:0.4849244,Arenaria_melandryiformis:0.4849244):0.1636921,(Arenaria_capillaris:0.07708009,Arenaria_omeiensis:0.07708009):0.5715365):0.1467404,Arenaria_glanduligera:0.7953569):0.8122479,(Arenaria_napuligera:1.15578,Arenaria_polytrichoides:1.15578):0.4518246):0.6535648):2.370809):5.413843,(Arenaria_nigricans:0.6756202,(Arenaria_xerophila:0.5321129,Arenaria_debilis:0.5321129):0.1435073):9.370201):0.5982134):6.427309):1.51632):9.095135,(((Arenaria_androsacea:3.334573,(Arenaria_littledalei:2.663956,Arenaria_aksayqingensis:2.663956):0.6706162):2.072119,Arenaria_neelgherrensis:5.406692):22.27377,(((Arenaria_fimbriata:0.9237856,Arenaria_saginoides:0.9237856):4.176529,(Arenaria_iochanensis:1.330919,Arenaria_shannanensis:1.330919):3.769396):9.231127,Arenaria_chamdoensis:14.33144):13.34902):0.002341876):5.870164,((((((Arenaria_roseiflora:0.7235847,Arenaria_longicaulis:0.7235847):8.331081,((Arenaria_monosperma:1.889425,(Arenaria_kansuensis:0.5760627,Arenaria_bomiensis:0.5760627):1.313362):3.181171,(Arenaria_salweenensis:1.253498,Arenaria_compressa:1.253498):3.817097):3.98407):9.42487,((Arenaria_szechuensis:15.77537,(Arenaria_spathulifolia:0.4133265,Arenaria_kumaonensis:0.4133265):15.36205):0.9996429,((Arenaria_auricoma:2.538026,Arenaria_monantha:2.538026):3.390406,(Arenaria_delavayi:1.363856,((Arenaria_dsharaensis:0.1227401,Arenaria_inconspicua:0.1227401):1.207761,Arenaria_membranisepala:1.330501):0.03335455):4.564577):10.84658):1.70452):0.2324143,(((((Arenaria_yulongshanensis:1.181773,(Arenaria_dawuensis:0.7097059,Arenaria_minima:0.7097059):0.4720668):1.887301,(((Arenaria_monilifera:0.144855,Arenaria_melandryoides:0.144855):0.02016772,Arenaria_yunnanensis:0.1650228):1.909764,Arenaria_tumengelaensis:2.074787):0.9942869):0.3266473,Arenaria_haitzeshanensis:3.395721):4.115544,Arenaria_longistyla:7.511265):9.663614,Arenaria_trichophora:17.17488):1.53707):2.212485,((Arenaria_oreophila:5.153505,(((Arenaria_taibaishanensis:0.1680066,Arenaria_zhongdianensis:0.1680066):2.076136,(Arenaria_brevipetala:1.739726,Arenaria_edgeworthiana:1.739726):0.5044164):2.836053,(Arenaria_schneideriana:4.057201,(Arenaria_densissima:0.8317855,Arenaria_filipes:0.8317855):3.225415):1.022994):0.07331013):5.059155,Arenaria_dimorphitricha:10.21266):10.71177):1.500964,(((Arenaria_ramellata:6.176733,(Arenaria_zadoiensis:0.3935231,Arenaria_ionandra:0.3935231):5.783209):3.74111,(((Arenaria_leucasteria:3.98784,(((Arenaria_longiseta:1.876789,Arenaria_inornata:1.876789):1.154272,(Arenaria_acicularis:1.535438,(Arenaria_forrestii:1.179309,Arenaria_weissiana:1.179309):0.3561284):1.495623):0.3873492,Arenaria_lancangensis:3.41841):0.5694304):0.429921,((Arenaria_przewalskii:1.464802,Arenaria_karakorensis:1.464802):1.707134,(Arenaria_fridericae:0.2766826,Arenaria_qinghaiensis:0.2766826):2.895254):1.245825):2.201105,Arenaria_stracheyi:6.618866):3.298977):3.162714,(((Arenaria_giraldii:1.097255,Arenaria_smithiana:1.097255):1.877649,(Arenaria_ischnophylla:1.536296,Arenaria_grueningiana:1.536296):1.438608):0.7136537,Arenaria_griffithii:3.688558):9.391998):9.344843):11.12756):34.59584,(((((((Pseudostellaria_himalaica:1.072898,Pseudostellaria_polymorpha:1.072898):0.005469136,Lepyrodiclis_stellarioides:1.078367):6.59263,(((Pseudostellaria_japonica:1.439498,(Lepyrodiclis_holosteoides:0.5004222,(Pseudostellaria_tibetica:0.3202937,Pseudostellaria_davidii:0.3202937):0.1801286):0.939076):0.39464,Pseudostellaria_sylvatica:1.834138):1.109442,Pseudostellaria_tianmushanensis:2.94358):4.727417):3.182907,Pseudostellaria_heterantha:10.8539):9.258606,(Pseudostellaria_helanshanensis:13.14462,(Pseudostellaria_rupestris:1.092995,Pseudostellaria_heterophylla:1.092995):12.05163):6.96789):13.13394,((((Cerastium_tianschanicum:1.124728,(Cerastium_pusillum:0.9730951,((Cerastium_pauciflorum:0.6703831,Cerastium_glomeratum:0.6703831):0.1705419,(Cerastium_cerastoides:0.1698042,(Cerastium_wilsonii:0.1142902,Cerastium_lithospermifolium:0.1142902):0.05551401):0.6711208):0.1321701):0.1516331):2.285812,(((((Cerastium_thomsonii:0.4539398,Cerastium_furcatum:0.4539398):0.164332,(Cerastium_davuricum:0.489574,Cerastium_takasagomontanum:0.489574):0.1286978):0.8400248,(Cerastium_baischanense:1.015476,Cerastium_parvipetalum:1.015476):0.442821):0.06000629,((((Cerastium_subpilosum:0.3641273,Cerastium_falcatum:0.3641273):0.4852727,Cerastium_morrisonense:0.8494):0.168597,(Cerastium_szechuense:0.7451092,Cerastium_dichotomum:0.7451092):0.2728879):0.05594871,Cerastium_fontanum:1.073946):0.4443572):1.17109,(Cerastium_limprichtii:0.6367391,Cerastium_arvense:0.6367391):2.052654):0.7211466):16.26057,Holosteum_umbellatum:19.67111):3.64927,(((Stellaria_petiolaris:3.076436,((Stellaria_reticulivena:1.321092,((Stellaria_arenarioides:0.3156294,Stellaria_gyirongensis:0.3156294):0.6932478,(Stellaria_subumbellata:0.7722784,Stellaria_omeiensis:0.7722784):0.2365988):0.312215):0.5750541,(Stellaria_henryi:0.4796789,Stellaria_chinensis:0.4796789):1.416467):1.18029):12.76037,((Stellaria_amblyosepala:1.207994,(Stellaria_zangnanensis:0.4822542,Stellaria_imbricata:0.4822542):0.7257397):14.41466,((Stellaria_infracta:0.8075993,(Stellaria_radians:0.4029631,Stellaria_palustris:0.4029631):0.4046362):10.61467,((((Stellaria_patens:3.102983,(Stellaria_wushanensis:1.520434,(Stellaria_decumbens:1.506215,(Stellaria_delavayi:0.2209555,Stellaria_filicaulis:0.2209555):1.28526):0.01421869):1.582549):0.5081834,Stellaria_congestiflora:3.611166):1.963373,(Stellaria_salicifolia:0.8634571,(Stellaria_bungeana:0.4603458,(Stellaria_oxycoccoides:0.3555584,Stellaria_dichotoma:0.3555584):0.1047874):0.4031113):4.711082):1.943329,((Stellaria_pusilla:0.01789215,Stellaria_petraea:0.01789215):1.95583,(Stellaria_arisanensis:1.280092,Stellaria_parviumbellata:1.280092):0.6936307):5.544146):3.904406):4.200377):0.2141543):2.161735,(((Stellaria_longifolia:0.07294,Stellaria_graminea:0.07294):14.63479,Stellaria_alsine:14.70773):0.7555202,(((((Stellaria_irrigua:3.607728,Stellaria_pilosoides:3.607728):0.2616937,(Stellaria_lanipes:0.4077282,Stellaria_monosperma:0.4077282):3.461693):1.55929,(Stellaria_nepalensis:0.2921557,Stellaria_cherleriae:0.2921557):5.136556):5.115467,(((Stellaria_martjanovii:0.3792613,Stellaria_crassifolia:0.3792613):4.18888,(Stellaria_souliei:2.510775,Stellaria_vestita:2.510775):2.057366):3.58686,(((((Stellaria_lanata:0.1720648,Stellaria_alaschanica:0.1720648):1.247184,(Stellaria_uda:0.56606,Stellaria_gyangtseensis:0.56606):0.8531885):0.54186,(Stellaria_yunnanensis:1.134914,Stellaria_discolor:1.134914):0.8261942):0.4637106,(((Stellaria_dianthifolia:0.34283,Stellaria_winkleri:0.34283):0.4362004,(Stellaria_soongorica:0.0002717943,Stellaria_nipponica:0.0002717943):0.7787586):1.441746,(Stellaria_umbellata:0.02496731,Stellaria_brachypetala:0.02496731):2.195809):0.2040429):3.208971,(Stellaria_ovatifolia:3.784192,(Stellaria_mainlingensis:2.751527,Stellaria_bistyla:2.751527):1.032665):1.849598):2.521211):2.389177):4.722997,(((Stellaria_neglecta:8.42629,Stellaria_media:8.42629):1.40716,Stellaria_nemorum:9.83345):5.12869,Myosoton_aquaticum:14.96214):0.3050356):0.1960745):2.53529):5.32184):9.92607):31.6852,(Arenaria_serpyllifolia:37.77076,(Moehringia_trinervia:20.35713,(Moehringia_umbrosa:0.6375948,Moehringia_lateriflora:0.6375948):19.71954):17.41363):27.16089):3.217154):2.156416,(((((((Silene_puranensis:1.127603,(Silene_bungei:0.9026206,Silene_gracilenta:0.9026206):0.224982):4.15886,(Silene_holopetala:4.248144,(Silene_grandiflora:1.763876,((Silene_tianschanica:0.6478919,Silene_subcretacea:0.6478919):0.060563,(Silene_adenocalyx:0.3479776,Silene_trachyphylla:0.3479776):0.3604773):1.055421):2.484268):1.038319):1.998627,(((((Silene_fortunei:1.136254,((Silene_kungessana:0.05013073,Silene_rosiflora:0.05013073):0.3788682,Silene_capitata:0.4289989):0.7072547):0.9937597,(((Silene_principis:1.058069,Silene_komarovii:1.058069):0.1550111,(Silene_davidii:0.1951694,Silene_karaczukuri:0.1951694):1.017911):0.7659935,(Silene_huguettiae:0.02915759,Silene_repens:0.02915759):1.949916):0.1509398):0.3324569,((Silene_lineariloba:0.02263298,Silene_lichiangensis:0.02263298):2.130333,(Silene_atsaensis:0.6213825,Silene_borysthenica:0.6213825):1.531584):0.3095037):0.3741786,((Silene_suaveolens:0.6215849,(Silene_seoulensis:0.3666452,Silene_altaica:0.3666452):0.2549397):0.3253944,Silene_pseudofortunei:0.9469792):1.88967):1.433831,((Silene_chodatii:1.779388,Silene_tubiformis:1.779388):1.028069,(((Silene_kialensis:1.400581,(Silene_koreana:1.370893,((Silene_batangensis:0.4840766,Silene_hupehensis:0.4840766):0.05902334,Silene_delavayi:0.5431):0.8277931):0.0296882):0.9867559,Silene_salicifolia:2.387337):0.2462645,((Silene_alexandrae:1.104805,Silene_tibetica:1.104805):0.5067074,((Silene_foliosa:0.4922061,Silene_jenisseensis:0.4922061):0.1146215,Silene_lamarum:0.6068276):1.004685):1.022089):0.1738555):1.463023):3.014609):4.066358,((Silene_phoenicodonta:0.4093698,Silene_muliensis:0.4093698):3.529651,(Silene_atrocastanea:2.851279,(Silene_qiyunshanensis:2.089226,(Silene_indica:0.9087993,Silene_dawoensis:0.9087993):1.180427):0.7620529):1.087742):7.412426):26.04763,((((((Silene_esquamata:3.435034,(Silene_platyphylla:2.141717,Silene_lhassana:2.141717):1.293317):0.04789442,Silene_stewartiana:3.482928):18.78914,((Silene_zhongbaensis:7.436849,(Silene_pubicalycina:1.255375,Silene_cashmeriana:1.255375):6.181474):8.388785,(Silene_napuligera:7.315406,Silene_multifurcata:7.315406):8.510229):6.446434):7.512528,Silene_yetii:29.7846):6.892087,((((Silene_chungtienensis:1.598825,Silene_odoratissima:1.598825):6.094531,(Silene_zhoui:0.4743785,Silene_yunnanensis:0.4743785):7.218978):6.714283,(((((Silene_dumetosa:1.177064,Silene_gracilicaulis:1.177064):0.3413333,((Silene_nana:0.4046782,Silene_quadriloba:0.4046782):1.011176,Silene_pseudotenuis:1.415854):0.1025431):0.631876,((Silene_oblanceolata:0.4136312,Silene_nigrescens:0.4136312):1.103036,Silene_rubricalyx:1.516667):0.6336063):1.408394,((Silene_incisa:0.6773593,(Silene_otites:0.5875198,Silene_linnaeana:0.5875198):0.08983951):0.1510918,Silene_moorcroftiana:0.8284511):2.730216):1.869973,((Silene_macrostyla:1.011948,(Silene_melanantha:0.8125346,(Silene_tatarinowii:0.5591175,Silene_otodonta:0.5591175):0.2534171):0.1994134):3.306821,(Silene_sveae:3.598298,((Silene_nangqenensis:0.3138305,Silene_caespitella:0.3138305):0.3357972,Silene_conoidea:0.6496276):2.94867):0.7204709):1.109871):8.978999):10.24847,(((Silene_alaschanica:4.255179,Silene_viscidula:4.255179):3.415314,(Silene_gonosperma:0.1713924,Silene_morrisonmontana:0.1713924):7.4991):14.66809,((((Silene_herbilegorum:0.4036768,Silene_orientalimongolica:0.4036768):3.241151,(Silene_scopulorum:0.9914717,Silene_himalayensis:0.9914717):2.653356):3.870668,(Silene_wolgensis:6.18906,(Silene_khasiana:2.146573,(Silene_karekirii:2.027039,Silene_bilingua:2.027039):0.1195342):4.042488):1.326435):7.341474,((Silene_monbeigii:8.653201,(Silene_longicornuta:3.228925,((Silene_songarica:1.148024,Silene_incurvifolia:1.148024):1.723744,Silene_cardiopetala:2.871768):0.3571576):5.424276):2.322963,(Silene_namlaensis:2.869834,(Silene_asclepiadea:1.591224,(Silene_ningxiaensis:1.349014,Silene_graminifolia:1.349014):0.2422099):1.278611):8.10633):3.880806):7.481614):2.31752):12.02058):0.6682585,((((Silene_noctiflora:29.04193,Silene_baccifera:29.04193):0.04011,(Silene_latifolia:23.30855,Silene_vulgaris:23.30855):5.77349):0.92007,((Silene_firma:3.46368,Silene_aprica:3.46368):5.37823,(Silene_wardii:0.16348,Silene_nepalensis:0.16348):8.67843):21.1602):7.025485,((Lychnis_coronata:0.793451,Lychnis_cognata:0.793451):18.99805,((Lychnis_chalcedonica:2.690002,Lychnis_wilfordii:2.6900023):0.9551875,(Lychnis_fulgens:0.7704496,Lychnis_senno:0.7704496):2.8747397):16.14631):17.2360952):0.3173469):0.05413794):30.37377,Arenaria_bryophylla:67.77285):1.05381,(((Acanthophyllum_pungens:30.737285,(Petrorhagia_alpina:15.5545342,((Dianthus_superbus:1.43934,Dianthus_hoeltzeri:1.43934):4.4882,((Dianthus_pygmaeus:1.398367,Dianthus_soongoricus:1.398367):2.6394438,(((Dianthus_elatus:0.00699148,Dianthus_repens:0.00699148):0.7808478,(Dianthus_longicalyx:0.7479264,Dianthus_semenovii:0.7479264):0.03991287):2.318947,((Dianthus_barbatus:1.041703,(Dianthus_orientalis:0.9443052,(Dianthus_turkestanicus:0.4338192,Dianthus_acicularis:0.4338192):0.5104861):0.09739742):1.412677,((Dianthus_ramosissimus:0.1678217,Dianthus_palinensis:0.1678217):0.1665838,Dianthus_kuschakewiczii:0.3344055):2.119974):0.6524066):0.931025):1.889729):9.62699):15.18275):15.96922,((((((((Gypsophila_desertorum:0.2645929,Gypsophila_huashanensis:0.2645929):0.2504305,Gypsophila_altissima:0.5150234):0.4388735,(Gypsophila_spinosa:0.8264618,Gypsophila_paniculata:0.8264618):0.1274351):0.1573581,Gypsophila_sericea:1.111255):1.034499,Gypsophila_pacifica:2.1457544):0.9918893,(Gypsophila_cephalotes:0.9815721,Gypsophila_davurica:0.9815721):2.156071):1.657447,(((Gypsophila_patrinii:0.6384827,Gypsophila_muralis:0.6384827):1.032031,Gypsophila_cerastioides:1.670513):0.03356196,(Gypsophila_licentiana:0.2496892,Gypsophila_tschiliensis:0.2496892):1.454386):3.091015):0.06547988,((Gypsophila_capituliflora:0.3273631,Gypsophila_oldhamiana:0.3273631):0.2183805,Gypsophila_perfoliata:0.5457436):4.314826):41.84593):3.6145,Psammosilene_tunicoides:50.321):18.50566):1.47856):1.97845):0.53316):10.3613,(((Polycarpaea_corymbosa:2.78474,Polycarpaea_gaudichaudii:2.78474):41.05555,Polycarpon_prostratum:43.84029):34.85492,Herniaria_glabra:78.69521):4.48292):3.03735,(Gymnocarpos_przewalskii:77.4231064,(Herniaria_caucasica:40.85901,Herniaria_polygama:40.85901):36.5641):8.792379):12.62148,((((Acroglochin_persicarioides:66.35381,(((Krascheninnikovia_ceratoides:28.89299,((Krascheninnikovia_arborescens:2.227833,(Krascheninnikovia_ewersmannia:1.660894,Krascheninnikovia_compacta:1.660894):0.5669385):26.52278,Ceratocarpus_arenarius:28.75061):0.1423764):12.3219,(Axyris_hybrida:1.81205,(Axyris_prostrata:0.08057553,Axyris_amaranthoides:0.08057553):1.731474):39.40284):19.45433,(((((Chenopodium_glaucum:3.781443,(Chenopodium_ficifolium:2.504818,((Chenopodium_urbicum:0.5275779,Chenopodium_bryoniifolium:0.5275779):0.7940296,(Chenopodium_rubrum:0.7209957,Chenopodium_chenopodioides:0.7209957):0.6006118):1.183211):1.276625):1.857886,((Chenopodium_hybridum:0.1960784,Chenopodium_gracilispicum:0.1960784):0.165871,Chenopodium_karoi:0.3619495):5.27738):0.3552893,(Chenopodium_strictum:1.335273,Chenopodium_foliosum:1.335273):4.659346):14.26234,Chenopodium_iljinii:20.25696):25.27395,(((((((((Atriplex_prostrata:0.2217621,Atriplex_patula:0.2217621):0.6142801,(Atriplex_maximowicziana:0.2963576,Atriplex_fera:0.29635762):0.5396847):0.130114,Atriplex_dimorphostegia:0.9661562):0.4248752,((Atriplex_verrucifera:0.3399659,Atriplex_tatarica:0.3399659):0.8368465,(Atriplex_patens:0.3793449,Atriplex_cana:0.3793449):0.7974675):0.2142189):0.09068864,((Atriplex_micrantha:0.3139511,Atriplex_sibirica:0.3139511):0.5141836,((Atriplex_aucheri:0.3030894,(Atriplex_centralasiatica:0.2445106,Atriplex_repens:0.24451061):0.05857882):0.05807775,Atriplex_laevis:0.3611672):0.4669676):0.6535853):14.14769,Archiatriplex_nanpinensis:15.62941):10.11499,Microgynoecium_tibeticum:25.7444):4.54035,Chenopodium_album:30.28475):2.096146,(((Dysphania_schraderiana:16.75089,Dysphania_botrys:16.75089):1.436262,Dysphania_aristata:18.1871517):9.32463,Chenopodium_acuminatum:27.51178):4.869116):13.15001):15.13831):5.68459):0.839,(((((Corispermum_heptapotamicum:0.1744259,(((((Corispermum_confertum:0.08382,Corispermum_lepidocarpum:0.08382):0.06722,Corispermum_mongolicum:0.15104):0.00111575,Corispermum_stenolepis:0.1521558):0.01322114,((((Corispermum_pseudofalcatum:0.02544868,Corispermum_dilutum:0.02544868):0.07029621,(Corispermum_tylocarpum:0.064023,Corispermum_declinatum:0.064023):0.03172189):0.04529804,(Corispermum_elongatum:0.1296634,(Corispermum_puberulum:0.07997016,Corispermum_chinganicum:0.07997016):0.0496932):0.01137957):0.02426616,((Corispermum_retortum:0.08737786,Corispermum_praecox:0.08737786):0.07138063,Corispermum_candelabrum:0.1587585):0.006550591):6.780249e-05):0.007508381,(((Corispermum_platypterum:0.07593789,(Corispermum_lhasaense:0.05420451,(Corispermum_pamiricum:0.03473641,Corispermum_huanghoense:0.03473641):0.0194681):0.02173338):0.019466,Corispermum_tibeticum:0.09540389):0.05880607,(Corispermum_orientale:0.09843675,Corispermum_stauntonii:0.09843675):0.05577322):0.01867531):0.001540663):0.01635061,(Corispermum_dutreuilii:0.07243124,Corispermum_patelliforme:0.07243124):0.1183453):0.03066954,(Corispermum_macrocarpum:0.1919685,Corispermum_lehmannianum:0.1919685):0.02947756):0.009593919,Corispermum_falcatum:0.23104):28.99959,((Agriophyllum_lateriflorum:0.1322827,Agriophyllum_squarrosum:0.1322827):4.856861,Agriophyllum_minus:4.989144):24.24149):37.96218):3.67556,((((((((Halimocnemis_longifolia:0.06716695,Halimocnemis_villosa:0.06716695):0.02923305,Halimocnemis_karelinii:0.0964):22.14419,((Petrosimonia_squarrosa:5.790079,Petrosimonia_sibirica:5.790079):10.11663,Petrosimonia_glaucescens:15.9067112):6.33388):11.06917,Nanophyton_erinaceum:33.30976):2.75711,Salsola_arbuscula:36.06687):2.36631,((((Salsola_collina:2.89718,(((((Salsola_affinis:0.5489186,Salsola_ferganica:0.5489186):0.1361679,Salsola_rosacea:0.6850864):0.07378361,Salsola_paulsenii:0.75887):1.251267,(Salsola_abrotanoides:1.024149,((Salsola_micranthera:0.04777919,Salsola_monoptera:0.04777919):0.9338984,(Salsola_heptapotamica:0.4642595,Salsola_passerina:0.4642595):0.5174181):0.04247141):0.985988):0.5111539,Salsola_nitraria:2.521291):0.3758888):13.67791,(((Salsola_praecox:0.2530821,Salsola_korshinskyi:0.2530821):12.09276,((Salsola_ikonnikovii:1.338147,Salsola_sinkiangensis:1.338147):10.09095,(((Salsola_implicata:0.1932083,Salsola_brachiata:0.1932083):0.2221652,Salsola_aperta:0.4153735):4.924107,(Salsola_pellucida:1.407353,Salsola_orientalis:1.407353):3.932128):6.089612):0.9167466):3.464329,((Salsola_junatovii:0.2507568,Salsola_dshungarica:0.2507568):6.837731,(((Salsola_tamariscina:0.4209699,Salsola_subcrassa:0.4209699):1.01267,(Salsola_lanata:0.7592536,Salsola_sukaczevii:0.7592536):0.6743864):0.04758175,(Salsola_foliosa:1.306023,Salsola_chinghaiensis:1.306023):0.1751992):5.607266):8.721679):0.7649255):14.29874,(Salsola_nepalensis:0.8461349,Salsola_zaidamica:0.8461349):30.0277):0.5300951,(((((Salsola_laricifolia:8.55855,Salsola_arbusculiformis:8.55855):9.58882,((((Anabasis_brevifolia:1.78476,(Anabasis_aphylla:0.6992858,(Anabasis_elatior:0.2121262,Anabasis_salsa:0.2121262):0.4871596):1.085474):2.86796,(Anabasis_eriopoda:0.7647054,Anabasis_pelliotii:0.7647054):3.888015):7.14625,(Anabasis_cretacea:2.057696,Anabasis_truncata:2.057696):9.741274):5.93956,((((((Haloxylon_ammodendron:13.61627,Haloxylon_persicum:13.61627):2.0313,Girgensohnia_oppositiflora:15.64757):0.33455,Halogeton_glomeratus:15.98212):0.26861,Cornulaca_alaschanica:16.250728):0.16622,((Halogeton_arachnoideus:12.75604,Horaninovia_ulicina:12.75604):3.13015,Iljinia_regelii:15.88619):0.53076):0.55347,Salsola_soda:16.97042):0.76811):0.40884):6.23982,Halothamnus_glaucus:24.387195):0.96872,Sympegma_regelii:25.35591):4.938975,Salsola_komarovii:30.29489):1.109042):7.029253):4.28184,((Kochia_laniflora:3.214765,(((Kochia_odontoptera:1.310557,Kochia_prostrata:1.310557):0.6742005,Kochia_melanoptera:1.984757):0.2740977,((Kochia_krylovii:0.2129841,Kochia_stellaris:0.2129841):1.133696,Kochia_scoparia:1.34668):0.9121753):0.9559104):22.45615,(((Bassia_dasyphylla:5.548615,(Bassia_sedoides:1.457569,Bassia_hyssopifolia:1.457569):4.09104609):5.593145,Panderia_turkestanica:11.14176):8.62426,Camphorosma_monspeliaca:19.76602):5.9049):17.0441):14.96585,(((((Halostachys_caspica:11.3749401,(Kalidium_foliatum:7.61401,(((Kalidium_gracile:0.1262091,Kalidium_schrenkianum:0.1262091):1.185767,Kalidium_cuspidatum:1.311976):3.123521,Kalidium_caspicum:4.435497):3.178513):3.76093):4.77571,Halopeplis_pygmaea:16.150647):2.07997,Halocnemum_strobilaceum:18.23062):9.44485,Salicornia_europaea:27.67547):19.06265,((Suaeda_corniculata:13.30091,(((((Suaeda_paradoxa:2.766481,(Suaeda_australis:0.9986945,Suaeda_altissima:0.9986945):1.767787):0.9406392,Suaeda_glauca:3.70712):5.873655,(Suaeda_physophora:0.2959989,(Suaeda_kossinskyi:0.03230142,Suaeda_crassifolia:0.03230142):0.2636975):9.284777):0.03934576,(Suaeda_prostrata:0.4247768,Suaeda_pterantha:0.4247768):9.195345):3.443165,((Suaeda_acuminata:7.201177,Suaeda_rigida:7.201177):2.27155,Suaeda_arcuata:9.472727):3.59056):0.2376234):2.71466,(((Suaeda_salsa:2.42478,(((Suaeda_dendroides:0.06985075,Suaeda_przewalskii:0.06985075):0.4314927,Suaeda_heterophylla:0.5013435):0.9917333,Suaeda_stellatiflora:1.493077):0.9317032):0.3527202,Suaeda_linifolia:2.7775):2.664972,Suaeda_microphylla:5.442472):10.5731):30.72255):10.94275):13.1875):3.34076,(((((((Amaranthus_viridis:0.3977285,Amaranthus_albus:0.3977285):0.9569741,((Amaranthus_taishanensis:0.2988923,Amaranthus_blitum:0.2988923):0.8502777,(Amaranthus_hybridus:0.2602719,Amaranthus_retroflexus:0.2602719):0.888898):0.2055327):0.456915,Amaranthus_roxburghianus:1.811618):36.010412,Deeringia_polysperma:37.82203):3.27831,((Celosia_taitoensis:1.6626398,Celosia_argentea:1.66264):35.29592,Deeringia_amaranthoides:36.95856):4.14178):17.70101,((((Cyathula_tomentosa:18.94612,(Cyathula_prostrata:10.62623,((Achyranthes_bidentata:5.15997,(Achyranthes_aspera:4.032013,Achyranthes_longifolia:4.032013):1.127957):2.921469,(Cyathula_officinalis:1.020067,Cyathula_capitata:1.0200666):7.061373):2.544788):8.319893):7.66085,(Psilotrichum_ferrugineum:0.912197,Psilotrichum_yunnanense:0.912197):25.69477):4.93938,((Gomphrena_celosioides:5.95456,Philoxerus_wrightii:5.95456):23.22822,Alternanthera_sessilis:29.18278):2.36357):1.85654,(Aerva_sanguinolenta:17.1337811,Aerva_glabrata:17.13378):16.26911):25.39846):12.47551,Polycnemum_arvense:71.276863):2.93227):24.62783):2.27875,((((Portulaca_oleracea:0.1412394,Portulaca_pilosa:0.1412394):12.48346,Portulaca_psammotropha:12.6247):74.63331,((Mollugo_cerviana:5.266521,(Mollugo_nudicaulis:0.2967978,Mollugo_stricta:0.2967978):4.969723):73.64742,((Glinus_oppositifolius:11.50406,Glinus_lotoides:11.50406):37.98399,Mollugo_verticillata:49.48805):29.42589):8.34407):6.50376,(((Trianthema_portulacastrum:31.94348,Sesuvium_portulacastrum:31.94348):29.3292,Tetragonia_tetragonioides:61.27268):10.03688,((((Phytolacca_japonica:1.752883,Phytolacca_polyandra:1.752883):1.058476,Phytolacca_acinosa:2.8113581):52.772732,((Pisonia_umbellifera:8.89331,Pisonia_aculeata:8.89331):26.03593,((Boerhavia_diffusa:14.31001,(Boerhavia_hualienense:10.916162,(Boerhavia_erecta:7.091599,Boerhavia_repens:7.091599):3.824563):3.393846):1.001671,(Commicarpus_chinensis:1.7601198,Commicarpus_lantsangensis:1.7601201):13.55156):19.61756):20.65485):11.35652,(Gisekia_pierrei:0.1907067,Gisekia_pharnaceoides:0.1907067):66.749907):4.36895):22.45221):7.35394):18.25363,(((((((((((Polygonum_thunbergii:5.471772,((Polygonum_songaricum:0.3942802,Polygonum_pulchrum:0.3942802):2.984602,Polygonum_kawagoeanum:3.378882):2.09289):0.6494238,(Polygonum_senticosum:0.9350636,Polygonum_viviparum:0.9350636):5.186132):18.36042,((Polygonum_sparsipilosum:13.38653,(Polygonum_acetosum:13.18399,Polygonum_griffithii:13.18399):0.2025422):9.973473,(((Polygonum_subscaposum:11.5217,(Polygonum_umbrosum:4.633892,Polygonum_campanulatum:4.633892):6.887807):2.633099,(Polygonum_dissitiflorum:0.1358715,Polygonum_orientale:0.1358715):14.01893):2.521317,Polygonum_wallichii:16.67612):6.683885):1.121611):5.763778,((Polygonum_paronychioides:13.14096,((((Polygonum_fertile:0.8056033,(Polygonum_ochotense:0.1512682,Polygonum_paleaceum:0.1512682):0.6543351):1.700336,(Polygonum_limosum:0.02818369,Polygonum_amphibium:0.02818369):2.477756):1.494775,(Polygonum_coriarium:0.2780248,Polygonum_glabrum:0.2780248):3.72269):0.5801947,Polygonum_alopecuroides:4.580909):8.560048):1.250533,(Polygonum_alpinum:3.075963,((((((Polygonum_paralimicola:0.1327696,Polygonum_tibeticum:0.1327696):0.8742888,Polygonum_assamicum:1.007058):0.04239066,Polygonum_emodi:1.049449):0.06674353,(Polygonum_sinomontanum:0.9267017,(Polygonum_forrestii:0.06490162,Polygonum_huananense:0.06490162):0.8618001):0.1894909):1.030233,((Polygonum_taquetii:0.5660878,Polygonum_darrisii:0.5660878):1.361726,Polygonum_viscosum:1.927813):0.2186122):0.1307409,((((Polygonum_popovii:0.6607588,Polygonum_suffultoides:0.6607588):0.08794868,Polygonum_persicaria:0.7487075):0.766737,Polygonum_manshuriense:1.515445):0.6919563,(Polygonum_sibiricum:1.961089,Polygonum_affine:1.961089):0.2463122):0.06976576):0.7987961):11.31553):15.8539):3.005527,((Polygonum_foliosum:0.1525779,Polygonum_jucundum:0.1525779):14.72121,(((((Polygonum_muricatum:0.9083739,(Polygonum_polycnemoides:0.8904082,Polygonum_strigosum:0.8904082):0.01796576):1.956702,(Polygonum_praetermissum:2.388628,((Polygonum_suffultum:0.1278519,Polygonum_biconvexum:0.1278519):1.151152,(Polygonum_longisetum:1.184079,(Polygonum_perfoliatum:0.2065736,Polygonum_milletii:0.2065736):0.9775053):0.0949246):1.109624):0.4764479):0.6885414,(Polygonum_ajanense:0.2207455,Polygonum_cognatum:0.2207455):3.332872):0.2213122,Polygonum_hookeri:3.774929):2.735211,(Polygonum_honanense:0.5575292,(Polygonum_pinetorum:0.2411093,Polygonum_maackianum:0.2411093):0.3164199):5.952612):8.363651):18.37712):10.00874,((((Koenigia_islandica:11.93252,Polygonum_cyanandrum:11.93252):2.76279,Polygonum_filicaule:14.69531):14.53569,Polygonum_molle:29.231):11.20058,Polygonum_delicatulum:40.43158):2.828073):14.47219,(((Polygonum_coriaceum:6.317325,(Polygonum_ellipticum:4.526157,Polygonum_tortuosum:4.526157):1.791168):9.796279,((Polygonum_argyrocoleon:3.43168,(Polygonum_angustifolium:1.367527,Polygonum_acerosum:1.367527):2.064153):12.13635,(((Polygonum_hastatosagittatum:2.251632,(Polygonum_lichiangense:0.641441,Polygonum_molliiforme:0.641441):1.610191):7.732189,((Polygonum_schischkinii:0.4396574,Polygonum_chinense:0.4396574):1.257959,(Polygonum_nummulariifolium:0.9357257,(Polygonum_hydropiper:0.4242856,Polygonum_polystachyum:0.4242856):0.5114401):0.7618911):8.286204):3.972092,((Polygonum_lapathifolium:1.986871,(Polygonum_criopolitanum:0.5450474,Polygonum_platyphyllum:0.5450474):1.441823):8.18043,(Polygonum_barbatum:1.531883,((((Polygonum_runcinatum:0.2047682,Polygonum_ocreatum:0.2047682):0.2627126,Polygonum_humile:0.4674808):0.1064636,Polygonum_vacciniifolium:0.5739445):0.3731938,Polygonum_limicola:0.9471382):0.5847448):8.635417):3.788612):1.612121):0.5455704):26.28017,((((((Polygonum_dichotomum:2.871399,(Polygonum_japonicum:1.069883,Polygonum_pacificum:1.069883):1.801516):1.240874,Polygonum_pubescens:4.112272):0.153372,(Polygonum_rigidum:1.370874,(Polygonum_cathayanum:0.6468191,Polygonum_bungeanum:0.6468191):0.7240544):2.894771):3.79466,(((Polygonum_patulum:2.211081,Polygonum_microcephalum:2.211081):1.284902,Polygonum_viscoferum:3.495983):1.050602,Polygonum_divaricatum:4.546585):3.51372):7.201224,Polygonum_amplexicaule:15.26153):22.98801,((Polygonum_strindbergii:6.877405,((Polygonum_purpureonervosum:2.739595,(Polygonum_palmatum:0.4412515,(Polygonum_intramongolicum:0.4082437,(Polygonum_capitatum:0.1682068,Polygonum_posumbu:0.1682068):0.2400369):0.03300775):2.298343):1.252506,Polygonum_nepalense:3.9921):2.885304):20.98239,(Polygonum_humifusum:1.062776,Polygonum_glaciale:1.062776):26.79702):10.38974):4.14424):15.33806):7.60443,((((((Fagopyrum_urophyllum:11.49038,Parapteropyrum_tibeticum:11.49038):6.436421,(Fagopyrum_statice:9.498429,((Fagopyrum_wenchuanense:1.142565,Fagopyrum_lineare:1.142565):3.051269,Fagopyrum_leptopodum:4.193834):5.304595):8.428372):2.254024,((Fagopyrum_qiangcai:0.3552332,Fagopyrum_crispatifolium:0.3552332):10.91716,((Fagopyrum_gilesii:1.38568948,Fagopyrum_tataricum:1.38569):6.307244,Fagopyrum_caudatum:7.692934):3.579461):8.90843):3.817025,((Fagopyrum_dibotrys:1.638841,Fagopyrum_gracilipes:1.638841):0.4080471,Fagopyrum_pugense:2.046888):21.95096):35.76037,((((((((Atraphaxis_irtyschensis:0.4352006,Atraphaxis_laetevirens:0.4352006):0.6458348,((Atraphaxis_virgata:0.0749324,Atraphaxis_compacta:0.0749324):0.1217048,Atraphaxis_canescens:0.1966372):0.8843981):0.6031946,((Atraphaxis_pungens:1.19955,Atraphaxis_manshurica:1.19955):0.1931178,((Atraphaxis_decipiens:0.4329719,((Atraphaxis_spinosa:0.02054701,Atraphaxis_bracteata:0.02054701):0.1530675,Atraphaxis_pyrifolia:0.1736145):0.2593575):0.4309532,Atraphaxis_frutescens:0.8639252):0.5287426):0.2915622):24.62009,((Polygonum_arenastrum:13.38761,Polygonum_aviculare:13.38761):9.80633,Polygonum_plebeium:23.19394):3.11038):5.97128,Reynoutria_japonica:32.2756):8.91417,((((Fallopia_denticulata:2.206032,Fallopia_aubertii:2.206032):2.995548,(Fallopia_dentatoalata:2.26704,Fallopia_dumetorum:2.26704):2.93454):6.117786,(Fallopia_forbesii:0.4954888,Fallopia_convolvulus:0.4954888):10.82388):13.38064,(Fallopia_cynanchoides:4.433858,Fallopia_multiflora:4.433858):20.26615):16.48976):11.24959,(((Oxyria_sinensis:26.45463,Oxyria_digyna:26.45463):12.53795,((((((Rheum_tanguticum:4.467162,Rheum_lhasaense:4.467162):2.499119,(((Rheum_rhomboideum:0.7549247,Rheum_webbianum:0.7549247):0.9533298,(Rheum_acuminatum:0.1617553,Rheum_rhabarbarum:0.1617553):1.546499):2.985967,(Rheum_wittrockii:2.769996,(Rheum_hotaoense:2.668339,(Rheum_uninerve:1.032217,Rheum_yunnanense:1.032217):1.636123):0.1016571):1.924225):2.27206):0.9808699,(((Rheum_tataricum:1.969458,Rheum_spiciforme:1.969458):1.184582,((((Rheum_nobile:0.1423365,Rheum_kialense:0.1423365):1.366629,Rheum_reticulatum:1.508965):0.6208217,(Rheum_globulosum:2.114991,((Rheum_pumilum:1.011897,(Rheum_tibeticum:0.3293103,(Rheum_inopinatum:0.1178055,Rheum_laciniatum:0.1178055):0.2115048):0.6825864):0.5273889,Rheum_subacaule:1.539286):0.5757055):0.01479606):0.9891543,Rheum_palmatum:3.118941):0.03509872):3.608285,(Rheum_przewalskyi:1.555896,Rheum_compactum:1.555896):5.206429):1.184827):2.811931,(Rheum_altaicum:1.408851,(Rheum_glabricaule:0.2070652,Rheum_moorcroftianum:0.2070652):1.201785):9.350232):0.3949993,((Rheum_likiangense:1.693895,(Rheum_sublanceolatum:0.3038248,Rheum_alexandrae:0.3038248):1.39007):6.258463,((Rheum_officinale:4.12056,Rheum_nanum:4.12056):3.060756,((Rheum_racemiferum:1.281543,Rheum_maculatum:1.281543):0.1511964,(Rheum_rhizostachyum:0.7703402,Rheum_australe:0.7703402):0.6623995):5.748576):0.7710428):3.201724):0.5764977,(Rheum_forrestii:7.41381,Rheum_delavayi:7.41381):4.31677):27.262):5.05853,(((Rumex_longifolius:8.268068,((Rumex_yungningensis:3.806453,Rumex_chalepensis:3.806453):1.849297,Rumex_gmelinii:5.655751):2.612317):3.531881,(((Rumex_nepalensis:9.954883,(((((Rumex_japonicus:0.1909853,(Rumex_stenophyllus:0.021054,Rumex_popovii:0.021054):0.1699313):0.7152968,(Rumex_thianschanicus:0.1667955,Rumex_patientia:0.1667955):0.7394866):3.663298,((Rumex_acetosa:0.03692027,Rumex_marschallianus:0.03692027):0.1221603,Rumex_microcarpus:0.1590805):4.410499):0.2070354,(Rumex_maritimus:1.45816,Rumex_dentatus:1.45816):3.318455):0.7072265,(((Rumex_amurensis:0.6972031,Rumex_pseudonatronatus:0.6972031):0.3014152,(Rumex_aquaticus:0.6585389,Rumex_trisetifer:0.6585389):0.3400794):1.903335,((Rumex_similans:0.409603,Rumex_hastatus:0.409603):0.3217183,Rumex_angulatus:0.7313213):2.170632):2.581888):4.471041):0.5381478,Rumex_confertus:10.49303):0.6108612,(Rumex_acetosella:7.709578,(Rumex_thyrsiflorus:0.2995485,Rumex_obtusifolius:0.2995485):7.410029):3.394314):0.6960572):23.65593,((Polygonum_macrophyllum:4.86267,Polygonum_bistorta:4.86267):14.05197,Rumex_crispus:18.91464):16.54124):8.59523):8.38825):3.30192,(((((Calligonum_pumilum:0.2335207,(Calligonum_cordatum:0.109667,Calligonum_roborowskii:0.109667):0.1238537):2.246838,Calligonum_densum:2.480358):0.5704192,((Calligonum_zaidamense:0.9670998,Calligonum_yengisaricum:0.9670998):1.381271,(Calligonum_klementzii:0.7260566,Calligonum_calliphysa:0.7260566):1.622314):0.7024072):0.07565243,(((Calligonum_squarrosum:1.726355,((Calligonum_rubicundum:0.1245639,(Calligonum_trifarium:0.01075678,Calligonum_korlaense:0.01075678):0.1138072):1.188734,Calligonum_arborescens:1.313298):0.4130571):0.05409268,(Calligonum_colubrinum:0.6432102,(((Calligonum_ebinuricum:0.16399434,Calligonum_chinense:0.1639943):0.0798378,Calligonum_caput-medusae:0.2438321):0.01314737,Calligonum_alashanicum:0.2569795):0.3862307):1.137238):0.4049814,(Calligonum_jeminaicum:1.7777608,((Calligonum_gobicum:0.6912797,Calligonum_leucocladum:0.6912797):1.017939,((Calligonum_taklimakanense:1.073944,Calligonum_mongolicum:1.073944):0.04212245,Calligonum_aphyllum:1.116066):0.5931524):0.06854212):0.4076683):0.9410009):33.27709,Pteroxygonum_giraldii:36.40352):19.33776):4.01694):5.50575,(Antenoron_filiforme:44.63422,Polygonum_sagittatum:44.63422):20.62975):0.0723):32.67004,(((((Plumbago_auriculata:0.2458713,Plumbago_indica:0.2458713):13.14696,Plumbago_zeylanica:13.39283):18.90259,Plumbagella_micrantha:32.29542):6.89161,((Ceratostigma_plumbaginoides:1.149115,Ceratostigma_ulicinum:1.149115):2.787203,(Ceratostigma_griffithii:0.4957378,(Ceratostigma_willmottianum:0.3978354,Ceratostigma_minus:0.3978354):0.09790237):3.44058):35.25071):26.9002,(((((Acantholimon_tianschanicum:0.2146821,Acantholimon_popovii:0.2146821):9.092972,Acantholimon_alatavicum:9.307654):2.577312,((Acantholimon_diapensioides:3.301962,(Acantholimon_borodinii:2.094544,Acantholimon_hedinii:2.094544):1.207419):5.170306,(Acantholimon_laevigatum:5.609044,Acantholimon_kokandense:5.609044):2.863225):3.412698):17.55579,((Goniolimon_callicomum:2.331345,((Goniolimon_dschungaricum:0.182578,Goniolimon_speciosum:0.182578):1.064619,Goniolimon_eximium:1.247197):1.084148):20.13846,(Ikonnikovia_kaufmanniana:15.98731,Acantholimon_lycopodioides:15.98731):6.4825):6.97095):10.37565,(((Limonium_kaschgaricum:2.052863,Limonium_aureum:2.052863):13.12326,(Limonium_suffruticosum:2.11836,(Limonium_bicolor:0.6884256,Limonium_potaninii:0.6884256):1.429934):13.05776):3.158757,((((Limonium_franchetii:2.2373013,(Limonium_otolepis:1.044131,(Limonium_leptolobum:0.742798,(Limonium_chrysocomum:0.0536449,Limonium_myrianthum:0.0536449):0.6891531):0.3013333):1.19317):5.361054,(((Limonium_callianthum:0.1365604,Limonium_lacostei:0.1365604):0.6073466,Limonium_wrightii:0.743907):2.504127,(Limonium_sinense:0.1243597,Limonium_flexuosum:0.1243597):3.123674):4.350322):2.265864,((Limonium_dielsianum:0.9848794,Limonium_dichroanthum:0.9848794):1.591961,Limonium_coralloides:2.57684):7.28738):3.538218,((Limonium_congestum:0.4591024,Limonium_gmelinii:0.4591024):0.6142525,Limonium_tenellum:1.073355):12.32908):4.932443):21.48153):26.27082):31.91908):17.89693,(((((Reaumuria_soongarica:2.504135,Reaumuria_kaschgarica:2.504135):8.484215,Reaumuria_trigyna:10.98835):2.035772,Reaumuria_alternifolia:13.02412):32.04188,((((Tamarix_arceuthoides:4.240371,((Tamarix_karelinii:0.3635571,Tamarix_jintaensis:0.3635571):1.292554,Tamarix_austromongolica:1.656112):2.584259):1.567419,((Tamarix_elongata:0.3933733,Tamarix_gansuensis:0.3933733):5.231547,(Tamarix_hohenackeri:4.212995,((Tamarix_hispida:2.237005,(Tamarix_sachensis:0.1308563,Tamarix_androssowii:0.1308563):2.106149):0.7172655,(((Tamarix_leptostachya:0.4076041,(Tamarix_laxa:0.3039738,Tamarix_gracilis:0.3039738):0.1036303):0.8523316,Tamarix_taklamakanensis:1.259936):0.1536099,(Tamarix_chinensis:0.34441027,(Tamarix_ramosissima:0.2853509,Tamarix_tarimensis:0.2853509):0.05905934):1.069135):1.540725):1.258724):1.411925):0.18287):17.91912,Myricaria_bracteata:23.72691):14.2411,((Myricaria_prostrata:1.504114,(Myricaria_platyphylla:1.06719,Myricaria_pulcherrima:1.06719):0.436924):18.56096,(Myricaria_rosea:1.5626666,((Myricaria_elegans:1.081898,Myricaria_wardii:1.081898):0.3766579,(Myricaria_squamosa:0.9393978,(Myricaria_laxiflora:0.6590302,Myricaria_paniculata:0.6590302):0.2803676):0.5191578):0.1041111):18.50241):17.90294):7.09799):15.75875,Frankenia_pulverulenta:60.82475):55.07849):0.78568,(((Drosera_rotundifolia:23.83001,(Drosera_burmanni:18.72645,Drosera_spathulata:18.72645):5.103567):17.89305,(Drosera_indica:5.163672,(Drosera_peltata:1.651408,Drosera_oblanceolata:1.651408):3.512264):36.55939):67.86077,(Nepenthes_mirabilis:81.21968,Ancistrocladus_tectorius:81.21968):28.36415):7.10509):2.68042):10.73501,(((((((((Impatiens_jinggangensis:2.889774,Impatiens_lemeei:2.889774):15.19793,((((Impatiens_lasiophyton:5.16441,(Impatiens_mengtszeana:2.073913,Impatiens_henanensis:2.073913):3.090497):1.334557,((Impatiens_furcillata:1.706182,Impatiens_lacinulifera:1.706182):3.641739,((Impatiens_clavicuspis:1.879872,Impatiens_parviflora:1.879872):2.270559,(((Impatiens_extensifolia:1.252093,Impatiens_toxophora:1.252093):0.1702816,(Impatiens_lucorum:1.152341,Impatiens_cristata:1.152341):0.2700334):0.2481756,Impatiens_soulieana:1.67055):2.479881):1.19749):1.151046):3.736903,(Impatiens_cyanantha:0.1445766,(Impatiens_ernstii:0.08247688,Impatiens_conchibracteata:0.08247688):0.0620997):10.09129):4.593602,(((Impatiens_trichosepala:3.103423,Impatiens_balansae:3.103423):0.5479546,(((Impatiens_yingjiangensis:0.5437832,Impatiens_conaensis:0.5437832):0.248305,Impatiens_tayemonii:0.7920882):1.753973,(((Impatiens_ruiliensis:0.0260852,Impatiens_musyana:0.0260852):1.379672,((((Impatiens_obesa:0.1945538,Impatiens_wilsonii:0.1945538):0.1181275,Impatiens_crenulata:0.3126812):0.03937194,Impatiens_loulanensis:0.3520532):0.4078385,Impatiens_neglecta:0.7598916):0.6458654):0.6276272,Impatiens_membranifolia:2.033384):0.5126765):1.105317):4.422155,((Impatiens_microstachys:3.301969,(Impatiens_cyathiflora:0.2523949,Impatiens_spathulata:0.2523949):3.049575):2.924363,(((Impatiens_commelinoides:0.05959393,Impatiens_kamtilongensis:0.05959393):4.745971,Impatiens_lushiensis:4.805565):0.7908023,(((Impatiens_purpurea:3.694567,((Impatiens_duclouxii:1.906726,(Impatiens_odontophylla:1.332282,Impatiens_hunanensis:1.332282):0.5744447):0.2300819,Impatiens_chinensis:2.136808):1.557758):0.9428073,Impatiens_lecomtei:4.637374):0.3456755,(Impatiens_wuchengyihii:1.038823,((Impatiens_pritzelii:0.2544888,Impatiens_luchunensis:0.2544888):0.5931841,Impatiens_chishuiensis:0.847673):0.1911505):3.944226):0.6133177):0.629965):1.8472):6.75594):3.25823):0.6036293,((((((Impatiens_brachycentra:2.556278,(Impatiens_ganpiuana:0.7311382,Impatiens_tuberculata:0.7311382):1.825139):0.05544368,Impatiens_labordei:2.611721):0.9960956,Impatiens_begoniifolia:3.607817):0.3162792,Impatiens_potaninii:3.924096):3.544018,Impatiens_rostellata:7.468114):9.455109,(((Impatiens_lepida:0.07300923,Impatiens_waldheimiana:0.07300923):15.13637,((((Impatiens_clavigera:2.911087,Impatiens_suichangensis:2.911087):0.7769102,(Impatiens_leveillei:3.579774,Impatiens_qingchengshanica:3.579774):0.1082235):0.1728987,((Impatiens_trigonosepala:0.4119293,Impatiens_tienmushanica:0.4119293):0.5582422,(Impatiens_muliensis:0.2514893,Impatiens_uliginosa:0.2514893):0.7186822):2.890725):5.460465,(Impatiens_aquatilis:2.269266,(Impatiens_apalophylla:0.1176597,Impatiens_hancockii:0.1176597):2.151606):7.052095):5.888022):0.05220115,((((Impatiens_meyana:3.067658,(Impatiens_compta:0.1568158,Impatiens_siculifer:0.1568158):2.910842):1.798204,(Impatiens_apsotis:4.499693,(((Impatiens_yunnanensis:0.2310542,Impatiens_weihsiensis:0.2310542):1.215901,Impatiens_anhuiensis:1.446955):2.917836,(Impatiens_pingxiangensis:0.7798494,Impatiens_arctosepala:0.7798494):3.584941):0.1349026):0.3661685):1.031364,((Impatiens_scabrida:0.8292799,(Impatiens_gasterocheila:0.6400068,(Impatiens_jiulongshanica:0.07517073,Impatiens_mussotii:0.07517073):0.5648361):0.1892731):0.8688278,Impatiens_tubulosa:1.698108):4.199118):1.937756,(((((Impatiens_quadriloba:0.1871443,Impatiens_longialata:0.1871443):0.2580901,Impatiens_dicentra:0.4452345):1.010078,((Impatiens_rugata:0.1873481,Impatiens_odontopetala:0.1873481):0.9072364,Impatiens_tsangshanensis:1.094584):0.3607277):3.446199,(((Impatiens_infirma:0.9896744,Impatiens_recurvicornis:0.9896744):1.383488,(Impatiens_brevipes:1.831889,Impatiens_tienchuanensis:1.831889):0.5412732):0.5909483,Impatiens_purpureifolia:2.964111):1.937401):0.5027355,(Impatiens_polyceras:4.097703,Impatiens_delavayi:4.097703):1.306544):2.430735):7.426602):1.661638):1.76811):9.037307,(((Impatiens_rectangula:13.45698,((((((Impatiens_oxyanthera:0.2456933,Impatiens_chashanensis:0.2456933):0.2052532,(Impatiens_xanthina:0.3675735,Impatiens_taishunensis:0.3675735):0.08337295):2.685633,Impatiens_alpicola:3.13658):5.538024,(((((Impatiens_scutisepala:2.772546,Impatiens_blinii:2.772546):1.708394,Impatiens_faberi:4.48094):1.029996,Impatiens_bellula:5.510937):0.3726408,(((Impatiens_oligoneura:1.838502,Impatiens_linghziensis:1.838502):1.938122,(Impatiens_platychlaena:3.001352,Impatiens_tenerrima:3.001352):0.7752713):1.054255,(((Impatiens_yaoshanensis:0.8434537,(Impatiens_cornucopia:0.3390884,Impatiens_longipes:0.3390884):0.5043653):0.07354607,Impatiens_blepharosepala:0.9169998):2.007443,(Impatiens_fugongensis:1.196065,Impatiens_latebracteata:1.196065):1.728377):1.906435):1.052699):1.072865,((((Impatiens_devolii:1.006521,Impatiens_nasuta:1.006521):0.2450595,Impatiens_taronensis:1.25158):0.6058982,(Impatiens_vittata:1.621233,Impatiens_lilacina:1.621233):0.2362459):2.500374,(Impatiens_pseudokingii:0.2549793,Impatiens_abbatis:0.2549793):4.102873):2.59859):1.718161):0.3768422,((Impatiens_aconitoides:0.1234261,Impatiens_paradoxa:0.1234261):1.39376,Impatiens_dichroa:1.517186):7.53426):1.612463,((Impatiens_reptans:2.289895,(Impatiens_microcentra:1.53969,Impatiens_exiguiflora:1.53969):0.7502047):7.132179,((Impatiens_notolopha:0.03256799,Impatiens_procumbens:0.03256799):4.385212,(((Impatiens_macrovexilla:0.09020728,Impatiens_chlorosepala:0.09020728):0.06081059,Impatiens_undulata:0.1510179):2.716075,Impatiens_hongkongensis:2.867093):1.550688):5.004294):1.241834):2.793067):4.1357,Impatiens_gracilipes:17.59268):6.898775,(Impatiens_chimiliensis:9.188614,Impatiens_hainanensis:9.188614):15.30284):3.237188):0.227051,(((((((Impatiens_margaritifera:2.341995,Impatiens_platysepala:2.341995):1.892708,(Impatiens_liangshanensis:4.060794,Impatiens_polyneura:4.060794):0.1739093):3.554611,((Impatiens_pterosepala:0.9144313,(Impatiens_rhombifolia:0.7494024,Impatiens_longicornuta:0.7494024):0.1650288):6.313204,((((Impatiens_fissicornis:2.028961,Impatiens_oblongipetala:2.028961):0.2883634,Impatiens_hengduanensis:2.317324):0.7621811,((Impatiens_tomentella:1.093524,Impatiens_platyceras:1.093524):0.4717597,Impatiens_tenuibracteata:1.565284):1.514222):2.454403,(Impatiens_holocentra:3.969555,Impatiens_crassiloba:3.969555):1.564354):1.693727):0.5616789):1.933183,((((Impatiens_fanjingshanica:0.6040025,Impatiens_guizhouensis:0.6040025):0.02219203,(Impatiens_angulata:0.2343303,Impatiens_stenosepala:0.2343303):0.3918643):1.163141,(Impatiens_amabilis:0.01774128,Impatiens_dimorphophylla:0.01774128):1.771595):0.3656574,(Impatiens_leptocaulon:1.981066,Impatiens_dolichoceras:1.981066):0.1739268):7.567505):6.752539,((Impatiens_pudica:1.514645,Impatiens_laxiflora:1.514645):11.48767,((Impatiens_cyclosepala:0.482582,Impatiens_medogensis:0.482582):0.4601275,(Impatiens_poculifer:0.5918515,(((Impatiens_morsei:0.09717809,Impatiens_cornutisepala:0.09717809):0.09293794,Impatiens_imbecilla:0.190116):0.236597,Impatiens_sutchuenensis:0.426713):0.1651384):0.350858):12.0596):3.472725):7.030612,((((((((Impatiens_bachii:0.2173413,(Impatiens_davidii:0.101563,Impatiens_martinii:0.101563):0.1157783):4.04231,(Impatiens_linocentra:1.627669,Impatiens_huangyanensis:1.627669):2.631982):0.2852277,(Impatiens_torulosa:3.273181,Impatiens_xanthocephala:3.273181):1.271698):1.046357,((Impatiens_robusta:1.234151,Impatiens_diaphana:1.234151):1.383139,(Impatiens_crassicaudex:1.178322,Impatiens_fragicolor:1.178322):1.438968):2.973946):0.2821497,((Impatiens_gongshanensis:0.2262175,Impatiens_lobulifera:0.2262175):0.520571,Impatiens_chloroxantha:0.7467885):5.126597):0.5230415,(Impatiens_noli-tangere:0.2544724,Impatiens_thomsonii:0.2544724):6.141954):0.8549481,(((((Impatiens_epilobioides:0.6938978,(Impatiens_atherosepala:0.2821496,Impatiens_henryi:0.2821496):0.4117482):1.131055,(Impatiens_divaricata:1.112584,(Impatiens_tongbiguanensis:0.8334646,(Impatiens_minimisepala:0.1683666,Impatiens_nyimana:0.1683666):0.665098):0.279119):0.7123691):0.2499945,(Impatiens_bahanensis:1.622514,Impatiens_omeiana:1.622514):0.452433):2.394954,Impatiens_sigmoidea:4.469901):0.5472928,(Impatiens_distracta:1.900808,(Impatiens_desmantha:1.81934,Impatiens_stenantha:1.81934):0.08146858):3.116385):2.234181):8.910517,((((((Impatiens_rubrostriata:0.09133316,Impatiens_piufanensis:0.09133316):0.2439221,Impatiens_fargesii:0.3352553):1.317911,(Impatiens_thiochroa:0.4139122,(Impatiens_chiulungensis:0.02594355,Impatiens_trichopoda:0.02594355):0.3879687):1.239254):7.964174,((Impatiens_nobilis:1.142605,Impatiens_napoensis:1.142605):7.327061,Impatiens_chungtienensis:8.469666):1.147675):0.5950307,(Impatiens_chekiangensis:4.185085,Impatiens_aureliana:4.185085):6.027286):2.043082,((Impatiens_fenghwaiana:1.134747,Impatiens_nanlingensis:1.134747):8.565428,(Impatiens_drepanophora:5.737112,(((Impatiens_bodinieri:2.183022,(Impatiens_rupestris:0.6973954,Impatiens_yilingiana:0.6973954):1.485627):1.722359,((Impatiens_forrestii:1.662163,((Impatiens_principis:0.4312211,Impatiens_tortisepala:0.4312211):0.2493888,(Impatiens_monticola:0.1563172,Impatiens_wuyuanensis:0.1563172):0.5242927):0.9815527):1.162087,Impatiens_lateristachys:2.82425):1.081132):1.82029,Impatiens_corchorifolia:5.725671):0.01144031):3.963063):2.555278):3.906439):7.343756):2.837725,(((Impatiens_uniflora:21.66527,((((((((Impatiens_radiata:2.58703,Impatiens_urticifolia:2.58703):0.06375,Impatiens_bicornuta:2.65078):1.28615,Impatiens_racemosa:3.93693):6.06442,Impatiens_cymbifera:10.00135):1.31519,((Impatiens_serrata:0.17719,Impatiens_falcifer:0.17719):7.10689,(Impatiens_amplexicaulis:5.373,Impatiens_sulcata:5.373):1.91108):4.03246):6.10615,Impatiens_textorii:17.42269):0.96402,Impatiens_puberula:18.38671):0.96632,Impatiens_arguta:19.35303):2.31224):2.32992,((Impatiens_subecalcarata:1.78609,Impatiens_nubigena:1.78609):3.06391,Impatiens_barbata:4.85):19.14519):1.652227,((Impatiens_ceratophora:4.531146,(Impatiens_shimianensis:0.2100741,Impatiens_rectirostrata:0.2100741):4.321072):1.464235,Impatiens_bracteata:5.995382):19.65204):0.6959567):1.612317):76.65243,(((((((Xantolis_boniana:2.72169,((Chrysophyllum_lanceolatum:1.57401,(Planchonella_clemensii:0.1464404,Planchonella_obovata:0.1464404):1.4275696):0.1366551,Xantolis_longispinosa:1.7106656):1.011024):5.32236,(Xantolis_shweliensis:0.7137539,Xantolis_stenosepala:0.7137539):7.330296):1.36233,((((Sinosideroxylon_pedunculatum:0.146833,(Diploknema_butyracea:0.12508,Madhuca_hainanensis:0.12508):0.02175303):5.644887,(Sinosideroxylon_yunnanense:1.484042,Sinosideroxylon_wightianum:1.484042):4.307678):1.07605,Madhuca_pasquieri:6.86777):0.73126,(Manilkara_hexandra:7.3784901,((Pouteria_annamensis:0.4484319,Pouteria_grandifolia:0.4484319):6.887067,Palaquium_formosanum:7.33549933):0.04299067):0.22054):1.80735):6.30965,(Eberhardtia_tonkinensis:0.19833,Eberhardtia_aurata:0.19833):15.5177):14.22747,(Sarcosperma_arboreum:19.05621,(Sarcosperma_griffithii:5.821396,(Sarcosperma_laurinum:1.206516,Sarcosperma_kachinense:1.206516):4.61488):13.23481):10.88729):47.88819,(((((((((Schima_noronhae:0.1676189,Schima_wallichii:0.1676189):3.91751,(Schima_parviflora:0.8614477,(Schima_villosa:0.09327775,Schima_remotiserrata:0.09327775):0.76817):3.223681):0.3824366,Schima_argentea:4.467566):0.3143167,Schima_crenata:4.781882):0.4167977,(Schima_sericans:3.777582,((Schima_multibracteata:2.713111,Schima_khasiana:2.713111):0.870006,(Schima_sinensis:2.374898,(Schima_superba:0.1056925,Schima_brevipedicellata:0.1056925):2.269206):1.208219):0.1944653):1.421098):21.81312,(((((Camellia_longissima:0.2756172,(Camellia_pubipetala:0.2545879,Camellia_grandibracteata:0.2545879):0.02102932):3.856351,(Camellia_mairei:2.121198,((Camellia_cordifolia:0.7793884,Camellia_grijsii:0.7793884):0.8107467,((Camellia_amplexifolia:0.06253652,Camellia_kwangsiensis:0.06253652):1.110174,(((Camellia_xanthochroma:0.1988741,Camellia_gaudichaudii:0.1988741):0.4635502,Camellia_tenii:0.6624243):0.4332867,Camellia_euryoides:1.095711):0.0769991):0.417425):0.5310626):2.01077):1.392013,(((((Camellia_crapnelliana:1.997335,(Camellia_costata:1.745147,(Camellia_rosthorniana:0.9605459,Camellia_polyodonta:0.9605459):0.7846015):0.2521874):0.4868051,(Camellia_parvimuricata:1.6679,(Camellia_melliana:1.444649,Camellia_viridicalyx:1.444649):0.223251):0.8162399):0.2341021,((Camellia_tsaii:1.162662,((Camellia_pubifurfuracea:0.08986422,Camellia_forrestii:0.08986422):0.4416706,(Camellia_lawii:0.2711927,Camellia_brevistyla:0.2711927):0.2603421):0.6311272):0.09312546,(Camellia_rhytidocarpa:1.110111,Camellia_lutchuensis:1.110111):0.1456763):1.462455):0.2094431,(Camellia_leptophylla:1.43389,(Camellia_taliensis:1.007377,Camellia_petelotii:1.007377):0.4265129):1.493795):2.416189,((Pyrenaria_hirta:0.3122578,Pyrenaria_kwangsiensis:0.3122578):5.005082,((Camellia_sinensis:0.14872,Camellia_oleifera:0.14872):5.094261,(((((Pyrenaria_khasiana:0.3383916,Pyrenaria_microcarpa:0.3383916):1.235196,Pyrenaria_jonquieriana:1.573588):0.07731125,Pyrenaria_oblongicarpa:1.650899):0.6123131,(Pyrenaria_diospyricarpa:1.551517,(Pyrenaria_maculatoclada:0.211971,Pyrenaria_wuana:0.211971):1.3395461):0.7116953):2.294482,(((Pyrenaria_menglaensis:0.1656919,Pyrenaria_sophiae:0.1656919):1.048616,Pyrenaria_spectabilis:1.214308):0.4753686,Pyrenaria_pingpienensis:1.689677):2.868018):0.6852868):0.07435864):0.02653446):0.1801067):0.01041883,(((((((((Camellia_parviflora:2.056683,(Camellia_tachangensis:0.520673,Camellia_trichoclada:0.520673):1.53601):1.458618,((Camellia_gracilipes:1.18816,Camellia_kissii:1.18816):2.036645,((Camellia_pachyandra:0.1243019,Camellia_assimiloides:0.1243019):0.2074384,Camellia_semiserrata:0.3317403):2.893064):0.2904969):0.1904401,Camellia_edithae:3.705742):0.8231384,(Camellia_caudata:0.904474,((Camellia_reticulata:0.6366543,Camellia_chrysanthoides:0.6366543):0.09965976,Camellia_huana:0.7363141):0.1681599):3.624406):0.2321584,(Camellia_subintegra:3.600172,((Camellia_hongkongensis:0.3772039,(Camellia_tuberculata:0.0595646,Camellia_drupifera:0.0595646):0.3176393):1.470549,Camellia_punctata:1.847753):1.752419):1.160866):0.05417174,(((Camellia_gymnogyna:4.015262,((((Camellia_euphlebia:0.01063742,Camellia_indochinensis:0.01063742):1.40249,(Camellia_impressinervis:1.277775,Camellia_crassipes:1.277775):0.1353524):1.922054,Camellia_salicifolia:3.335182):0.01021818,(((Camellia_furfuracea:0.8201573,(Camellia_pilosperma:0.3451983,Camellia_szechuanensis:0.3451983):0.4749591):0.1762695,Camellia_luteoflora:0.9964268):0.4464554,Camellia_gilbertii:1.442882):1.902517):0.6698619):0.009591148,Camellia_tsingpienensis:4.024853):0.52964,(Camellia_longipedicellata:0.6895848,Camellia_crassicolumna:0.6895848):3.864908):0.2607175):0.2137514,((Camellia_stuartiana:3.489358,Camellia_szemaoensis:3.489358):1.33033,Camellia_ilicifolia:4.819688):0.2092734):0.05530753,(((((Camellia_wardii:0.9171806,((Camellia_fangchengensis:0.34549,(Camellia_fluviatilis:0.3248457,Camellia_elongata:0.3248457):0.02064431):0.1505734,Camellia_glabricostata:0.4960634):0.4211172):1.611179,((Camellia_yunnanensis:1.360565,Camellia_paucipunctata:1.360565):0.1743576,Camellia_longicalyx:1.534922):0.9934368):0.3592582,(Camellia_ptilophylla:0.5691529,Camellia_villicarpa:0.5691529):2.318464):0.9619275,Camellia_pyxidiacea:3.849545):0.8983276,(((((Camellia_azalea:0.1193719,Camellia_saluenensis:0.1193719):1.449157,Camellia_mileensis:1.568529):0.47693,Camellia_fascicularis:2.045459):0.2352437,(Camellia_synaptica:0.2845835,Camellia_flavida:0.2845835):1.996119):2.108538,(((Camellia_micrantha:1.590795,Camellia_hekouensis:1.590795):2.49551,(Camellia_transarisanensis:2.584746,(Camellia_pingguoensis:1.051123,Camellia_costei:1.051123):1.533623):1.501559):0.1087098,((Camellia_pitardii:0.9848171,(Camellia_candida:0.7963449,Camellia_cupiformis:0.7963449):0.1884722):0.8790653,Camellia_anlungensis:1.863882):2.331133):0.1942257):0.3586317):0.3363968):0.4029095,(((Camellia_granthamiana:3.4691,(Camellia_fraterna:0.09678,Camellia_cuspidata:0.09678):3.37232):0.11526,Camellia_chekiangoleosa:3.58436):1.36511,Camellia_japonica:4.94947):0.5377087):0.04722132):1.51156,(((Polyspora_chrysandra:0.13887,Apterosperma_oblata:0.13887):0.9406994,Polyspora_longicarpa:1.079569):3.587711,((Polyspora_axillaris:0.4464055,(Polyspora_hainanensis:0.1174441,Polyspora_tiantangensis:0.1174441):0.3289614):0.6476461,Polyspora_speciosa:1.094052):3.573228):2.37868):19.96584):0.69786,(((Stewartia_villosa:1.49807,(Stewartia_cordifolia:0.2125,Stewartia_laotica:0.2125):1.28557):1.494033,(Stewartia_calcicola:1.312045,(Stewartia_rubiginosa:0.65979609,(Stewartia_rostrata:0.2954362,Stewartia_micrantha:0.2954362):0.3643599):0.652249):1.680059):2.411876,(((Stewartia_densivillosa:1.477595,(Stewartia_crassifolia:0.4674948,Stewartia_obovata:0.4674948):1.0101):0.0348146,((Stewartia_sichuanensis:0.5350462,Stewartia_medogensis:0.5350462):0.40109,Stewartia_sinensis:0.9361363):0.5762734):1.268319,(Stewartia_sinii:0.5631098,Stewartia_pteropetiolata:0.5631098):2.217618):2.623252):22.30568):48.23535,(((((((Sinojackia_rehderiana:2.44489,Sinojackia_huangmeiensis:2.44489):5.0244,((Sinojackia_dolichocarpa:0.7519007,(Sinojackia_xylocarpa:0.3868511,Sinojackia_sarcocarpa:0.3868511):0.3650496):5.655937,((((Rehderodendron_macrocarpum:0.1258039,Rehderodendron_kwangtungense:0.1258039):1.421839,(Rehderodendron_gongshanense:0.3540456,Rehderodendron_indochinense:0.3540456):1.193597):3.038864,(((Pterostyrax_psilophyllus:1.16729,Pterostyrax_corymbosus:1.16729):2.38059,Halesia_macgregorii:3.54788):0.11102,Melliodendron_xylocarpum:3.6589):0.9276063):0.06969366,Rehderodendron_kweichowense:4.6562):1.751637):1.061453):1.35602,(Sinojackia_microcarpa:0.9837477,Sinojackia_henryi:0.9837477):7.841562):14.87318,(((Bruinsmia_polysperma:0.1114958,Alniphyllum_pterospermum:0.1114958):0.1362367,Alniphyllum_eberhardtii:0.2477326):2.46499773,Alniphyllum_fortunei:2.71273):20.98576):28.82187,((Huodendron_tomentosum:7.564629,Huodendron_biaristatum:7.564629):32.28286,(Huodendron_tibeticum:26.15211,((((Styrax_wuyuanensis:3.050379,Styrax_serrulatus:3.050379):3.137136,((((Styrax_confusus:0.6425855,(Styrax_argentifolius:0.2636571,Styrax_roseus:0.2636571):0.3789284):0.03166208,Styrax_japonicus:0.6742476):2.013505,(Styrax_formosanus:0.6854025,Styrax_wilsonii:0.6854025):2.002351):0.9116903,(Styrax_huanus:1.269198,Styrax_rugosus:1.269198):2.330245):2.588071):0.458435,((((Styrax_chinensis:0.3488101,Styrax_chrysocarpus:0.3488101):5.082246,((Styrax_calvescens:1.371057,Styrax_perkinsiae:1.371057):1.305925,(((Styrax_agrestis:0.3956192,Styrax_macrocarpus:0.3956192):0.388105,Styrax_macranthus:0.7837242):0.7841298,Styrax_zhejiangensis:1.567854):1.109129):2.754073):0.5736551,(Styrax_tonkinensis:5.134074,(((Styrax_hainanensis:0.7319833,(Styrax_grandiflorus:0.6430331,Styrax_obassis:0.6430331):0.08895017):0.7075136,Styrax_limprichtii:1.439497):1.54181,Styrax_faberi:2.9813072):2.152768):0.8706367):0.5302594,((Styrax_odoratissimus:0.79431,Styrax_dasyanthus:0.79431):5.22586,Styrax_suberifolius:6.02017):0.5148003):0.1109792):0.04303051,(Styrax_hemsleyanus:0.1435482,Styrax_supaii:0.1435482):6.545432):19.46313):13.69538):12.67287):15.48896,(((Diapensia_himalaica:2.411213,(Berneuxia_thibetica:0.279095,Diapensia_wardii:0.279095):2.132118):12.0734,Diapensia_purpurea:14.48461):1.56448,(Shortia_rotundifolia:9.04441,Shortia_sinensis:9.04441):7.00468):51.96023):7.41224,(((((Symplocos_ramosissima:0.8216222,Symplocos_lancifolia:0.8216222):10.98847,(Symplocos_dolichotricha:0.127318,Symplocos_pseudobarberina:0.127318):11.68278):3.863686,(((Symplocos_glomerata:3.918566,((Symplocos_chaoanensis:0.6625247,Symplocos_cochinchinensis:0.6625247):0.4964363,((Symplocos_pilosa:0.199449,Symplocos_lucida:0.199449):0.3772406,Symplocos_crassilimba:0.5766896):0.5822715):2.759605):4.420731,((Symplocos_paucinervia:3.84261,(Symplocos_wikstroemiifolia:1.123172,(Symplocos_glandulifera:0.06634147,Symplocos_congesta:0.06634147):1.056831):2.719438):3.875538,((((Symplocos_fordii:0.3704531,Symplocos_pyrifolia:0.3704531):1.157889,(Symplocos_racemosa:1.156445,Symplocos_adenopus:1.156445):0.3718975):0.1127476,Symplocos_sulcata:1.64109):4.265178,((Symplocos_nokoensis:1.238649,Symplocos_ovatilobata:1.238649):1.362186,(Symplocos_pendula:1.458289,(Symplocos_xylopyrena:0.1107689,Symplocos_euryoides:0.1107689):1.34752):1.142547):3.305432):1.811881):0.6211489):2.15399,(Symplocos_atriolivacea:2.560914,((Symplocos_modesta:1.657734,(Symplocos_austrosinensis:0.3571239,Symplocos_paniculata:0.3571239):1.30061):0.4978823,((Symplocos_yangchunensis:0.4028739,(Symplocos_groffii:0.3142798,Symplocos_poilanei:0.3142798):0.08859414):0.3139061,(Symplocos_ulotricha:0.01243126,Symplocos_adenophylla:0.01243126):0.7043488):1.438836):0.4052974):7.932373):5.180494):1.746859,((Symplocos_glauca:2.900226,(Symplocos_spectabilis:0.9374854,(Symplocos_hainanensis:0.9137493,(Symplocos_dryophila:0.4477301,(Symplocos_vacciniifolia:0.09189666,Symplocos_viridissima:0.09189666):0.3558334):0.4660192):0.02373611):1.962741):6.397162,((Symplocos_heishanensis:5.010871,(((Symplocos_sumuntia:4.09824,Symplocos_stellaris:4.09824):0.75097,Symplocos_anomala:4.84921):0.08847,Symplocos_hookeri:4.93768):0.07319066):1.717027,Symplocos_fukienensis:6.727898):2.569491):8.123251):55.71173,(Polemonium_chinense:1.74911,(Polemonium_caeruleum:0.07446468,Polemonium_sumushanense:0.07446468):1.6746453):71.38326):2.28919):0.52345):0.599,(((((Ternstroemia_luteoflora:4.908695,(Ternstroemia_gymnanthera:3.40764,Anneslea_fragrans:3.40764):1.501055):2.178395,(((Ternstroemia_conicocarpa:3.914643,(Ternstroemia_yunnanensis:2.505667,(Ternstroemia_hainanensis:2.125467,(Ternstroemia_simaoensis:0.07971616,Ternstroemia_microphylla:0.07971616):2.045751):0.3802004):1.408976):1.259135,Ternstroemia_biangulipes:5.173778):0.1185332,(Ternstroemia_nitida:2.905379,(((Ternstroemia_sichuanensis:0.0613014,Ternstroemia_japonica:0.0613014):0.7632351,Ternstroemia_kwangtungensis:0.8245365):0.365342,Ternstroemia_insignis:1.189879):1.715501):2.386932):1.794779):16.10313,(((((((Adinandra_elegans:0.06909334,Adinandra_latifolia:0.06909334):0.4807946,Adinandra_filipes:0.549888):1.320824,(Adinandra_integerrima:0.1622563,Adinandra_glischroloma:0.1622563):1.708455):2.443064,(((Adinandra_hainanensis:0.2187972,Adinandra_pingbianensis:0.2187972):1.07604,Adinandra_nigroglandulosa:1.294837):2.693941,Adinandra_bockiana:3.988778):0.3249978):2.662818,((Adinandra_grandis:1.003708,(Adinandra_hirta:0.05964473,Adinandra_megaphylla:0.05964473):0.9440637):0.5796605,Adinandra_epunctata:1.583369):5.3932248):1.505126,(((Adinandra_howii:1.312472,Adinandra_lasiostyla:1.312472):2.415423,(Adinandra_millettii:0.655731,(Adinandra_lancipetala:0.6540148,Adinandra_retusa:0.6540148):0.001716287):3.072164):3.883702,((Adinandra_nitida:1.033105,Adinandra_angustifolia:1.033105):6.140495,((Adinandra_formosana:2.380445,(Cleyera_yangchunensis:1.643013,(Cleyera_obovata:0.3696522,Cleyera_parvifolia:0.3696522):1.273361):0.7374317):2.748995,((Cleyera_lipingensis:1.301488,(Cleyera_incornuta:0.7851394,Cleyera_obscurinervia:0.7851394):0.5163486):0.6300304,(Cleyera_longicarpa:0.6774058,(Cleyera_japonica:0.454889,Cleyera_pachyphylla:0.454889):0.2225168):1.254113):3.197922):2.04416):0.4379969):0.8701226):4.24628,(((Eurya_lanciformis:8.065955,((Eurya_hupehensis:3.789443,((Eurya_brevistyla:0.8565809,Eurya_quinquelocularis:0.8565809):0.6847256,(Eurya_phaeosticta:1.236974,Eurya_impressinervis:1.236974):0.3043322):2.248136):1.931972,((((Eurya_tsaii:0.7996466,(Eurya_handel-mazzettii:0.6349533,Eurya_inaequalis:0.6349533):0.1646934):0.5709989,(Eurya_stenophylla:0.1012042,Eurya_fangii:0.1012042):1.269441):1.104477,(Eurya_megatrichocarpa:0.44785,Eurya_saxicola:0.44785):2.027273):2.627511,(Eurya_pseudocerasifera:5.026849,((Eurya_taitungensis:0.6998635,Eurya_rubiginosa:0.6998635):2.337198,((Eurya_amplexifolia:1.594277,(Eurya_rengechiensis:1.391563,Eurya_cavinervis:1.391563):0.2027143):1.369338,Eurya_pyracanthifolia:2.963615):0.07344703):1.989787):0.07578487):0.6187806):2.34454):0.3287723,((((Eurya_crassilimba:1.388687,Eurya_pentagyna:1.388687):2.523028,(Eurya_acuminoides:1.044503,((Eurya_magniflora:0.2921379,Eurya_perserrata:0.2921379):0.08215296,Eurya_persicifolia:0.3742909):0.670212):2.867212):3.335503,((Eurya_auriformis:1.928318,(Eurya_ovatifolia:0.2565277,(Eurya_acuminatissima:0.17847,Eurya_luchunensis:0.17847):0.07805774):1.671791):0.5357059,(Eurya_strigillosa:1.922786,(((Eurya_leptophylla:0.399265,Eurya_jintungensis:0.399265):0.4420526,Eurya_metcalfiana:0.8413176):0.09627313,Eurya_hebeclados:0.9375907):0.9851956):0.5412379):4.783194):0.4573897,(((((Eurya_alata:1.00867,((Eurya_bifidostyla:0.2611152,Eurya_acuminata:0.2611152):0.5986112,Eurya_hainanensis:0.8597265):0.1489438):1.377562,((Eurya_paratetragonoclada:0.2906897,(Eurya_groffii:0.04576591,Eurya_subintegra:0.04576591):0.2449238):1.605876,((Eurya_wenshanensis:0.5027605,Eurya_glaberrima:0.5027605):0.147326,Eurya_henryi:0.6500865):1.246479):0.4896669):1.770779,((Eurya_ciliata:0.9717177,Eurya_prunifolia:0.9717177):1.428722,(Eurya_semiserrulata:0.4712121,Eurya_pittosporifolia:0.4712121):1.929227):1.756572):1.70101,((Eurya_kueichowensis:0.2320151,(Eurya_nitida:0.1663143,Eurya_yunnanensis:0.1663143):0.06570081):3.414519,(((Eurya_disticha:1.147295,((Eurya_velutina:1.0092,(Eurya_glandulosa:0.1904536,Eurya_japonica:0.1904536):0.8187466):0.09251262,(Eurya_obtusifolia:0.2789741,Eurya_obliquifolia:0.2789741):0.8227387):0.04558264):1.470973,(Eurya_cuneata:0.631114,Eurya_rugosa:0.631114):1.987154):0.2347266,(((Eurya_macartneyi:0.13663,Eurya_chinensis:0.13663):0.15514,Eurya_loquaiana:0.29177):0.59752,(Eurya_emarginata:0.10849,Eurya_muricata:0.10849):0.7808):1.963705):0.7935393):2.211487):1.581709,((((Eurya_crenatifolia:2.411954,(Eurya_gnaphalocarpa:1.882806,(Eurya_lunglingensis:1.722672,((Eurya_marlipoensis:0.3653714,Eurya_taronensis:0.3653714):1.00067,((Eurya_septata:0.3896121,(Eurya_tsingpienensis:0.04178362,Eurya_distichophylla:0.04178362):0.3478285):0.7103844,Eurya_trichocarpa:1.099996):0.2660448):0.3566312):0.1601331):0.529148):0.2805632,(Eurya_oblonga:0.3965936,Eurya_chuekiangensis:0.3965936):2.295923):0.4668715,(Eurya_tetragonoclada:0.03278968,Eurya_wuliangshanensis:0.03278968):3.126599):4.239405,((Eurya_patentipila:0.7375745,Eurya_subcordata:0.7375745):2.484493,Eurya_acutisepala:3.222067):4.176726):0.04093682):0.2648776):0.6901195):0.8301329,((Eurya_polyneura:0.1465671,Eurya_weissiae:0.1465671):0.02457864,Eurya_gungshanensis:0.1711457):9.053714):3.50314):10.46222):0.10042,Euryodendron_excelsum:23.29064):15.69856,Pentaphylax_euryoides:38.9892):37.55481):1.28768):18.1335,((((((((Maesa_confusa:5.168192,(Maesa_ramentacea:2.511935,Maesa_lanyuensis:2.511935):2.656257):4.117673,(Maesa_japonica:1.234717,(Maesa_insignis:0.4833262,(Maesa_argentea:0.1756201,(Maesa_permollis:0.07688627,Maesa_brevipaniculata:0.07688627):0.09873378):0.3077061):0.7513906):8.051148):10.4522,(((Maesa_ambigua:0.6163702,(Maesa_acuminatissima:0.03529467,Maesa_hupehensis:0.03529467):0.5810756):8.85801504,(Maesa_consanguinea:6.473743,(Maesa_rugosa:4.486455,(Maesa_manipurensis:3.997278,(Maesa_chisia:1.326515,Maesa_densistriata:1.326515):2.670763):0.4891768):1.987288):3.000642):2.575942,(Maesa_reticulata:3.036765,((((Maesa_macilentoides:0.1197331,Maesa_marioniae:0.1197331):0.5328915,Maesa_membranacea:0.6526246):1.070318,(Maesa_montana:1.276302,Maesa_cavinervis:1.276302):0.44664):0.04572064,Maesa_perlarius:1.768663):1.268102):9.013561):7.687743):15.47295,((Maesa_indica:3.944218,Maesa_striatocarpa:3.944218):3.100353,Maesa_parvifolia:7.044571):28.16644):10.57888,((Maesa_salicifolia:1.49399,Maesa_tenera:1.49399):9.491374,Maesa_macilenta:10.98536):34.80454):28.9197,(((((Androsace_septentrionalis:41.55727,Pomatosace_filicula:41.55727):6.07701,(((Androsace_sublanata:20.37886,Androsace_erecta:20.37886):10.17998,Androsace_spinulifera:30.55884):4.628954,((((((Androsace_ovczinnikovii:0.4269852,Androsace_hookeriana:0.4269852):0.1024509,Androsace_wilsoniana:0.5294361):8.215297,((Androsace_delavayi:2.82349,Androsace_axillaris:2.82349):1.587487,(((Androsace_minor:0.311196,Androsace_henryi:0.311196):0.2088694,Androsace_lehmannii:0.5200654):1.089803,Androsace_ovalifolia:1.609869):2.801108):4.333756):1.714732,Androsace_flavescens:10.45946):2.199304,((((Androsace_engleri:0.2759904,Androsace_wardii:0.2759904):2.620291,(((Androsace_graceae:0.4871001,(Androsace_cuttingii:0.4135965,(Androsace_limprichtii:0.3084751,Androsace_elatior:0.3084751):0.1051214):0.07350358):0.1287042,Androsace_longifolia:0.6158043):0.1709794,(Androsace_nortonii:0.6605183,Androsace_rigida:0.6605183):0.1262655):2.109498):9.196879,(((((Androsace_rotundifolia:0.5638651,Androsace_maxima:0.5638651):0.6959017,Androsace_integra:1.259767):2.613586,(Androsace_mirabilis:0.7031899,Androsace_selago:0.7031899):3.170162):4.667649,((((Androsace_squarrosula:0.1211715,Androsace_mariae:0.1211715):4.217997,Androsace_sarmentosa:4.339168):1.49855,((Androsace_mollis:0.9446127,Androsace_laxa:0.9446127):4.518093,((Androsace_robusta:0.3897209,Androsace_globifera:0.3897209):3.146101,Androsace_strigillosa:3.535822):1.926884):0.375012):2.529002,(Androsace_cuscutiformis:6.729552,(Androsace_paxiana:5.212485,(((Androsace_rockii:0.7777239,Androsace_geraniifolia:0.7777239):0.0881771,(Androsace_bulleyana:0.7139478,Androsace_graminifolia:0.7139478):0.1519532):0.403649,Androsace_zayulensis:1.26955):3.942935):1.517067):1.637167):0.1742813):0.3962668,(Androsace_brachystegia:2.709365,(Androsace_forrestiana:1.557358,Androsace_gracilis:1.557358):1.152007):6.227903):3.155893):0.4005721,(Androsace_cernuiflora:7.080956,(((Androsace_tanggulashanensis:1.063899,(Androsace_kouytchensis:0.3477648,(Androsace_dissecta:0.2595395,Androsace_ciliifolia:0.2595395):0.08822533):0.7161347):0.4782416,(Androsace_filiformis:1.188479,((Androsace_runcinata:0.1520456,Androsace_umbellata:0.1520456):0.2495442,Androsace_zambalensis:0.4015899):0.7868887):0.3536625):1.263914,(Androsace_pomeiensis:0.6050616,Androsace_euryantha:0.6050616):2.200994):4.274901):5.412776):0.1650367):11.7931,((Androsace_medifissa:2.163334,Androsace_alchemilloides:2.163334):2.639303,(((Androsace_gmelinii:1.402063,Androsace_bisulca:1.402063):0.3733944,((Androsace_tapete:0.5881721,((Androsace_stenophylla:0.3427616,Androsace_alaschanica:0.3427616):0.03487769,Androsace_mairei:0.3776393):0.2105329):1.02809,(Androsace_incana:1.282796,(Androsace_adenocephala:0.2666672,Androsace_yargongensis:0.2666672):1.016129):0.3334659):0.1591955):2.155515,(Androsace_lehmanniana:0.4506954,Androsace_gagnepainiana:0.4506954):3.480277):0.871664):19.64923):10.73593):12.44649):8.44614,(((Omphalogramma_souliei:3.40229,((Omphalogramma_forrestii:1.199202,(Omphalogramma_elwesianum:0.9187887,(Omphalogramma_minus:0.87572,(Omphalogramma_vinciflorum:0.003692967,Omphalogramma_brachysiphon:0.003692967):0.872027):0.0430687):0.2804129):1.177608,(Omphalogramma_elegans:1.658608,Omphalogramma_tibeticum:1.658608):0.7182017):1.02548):2.67442,(Omphalogramma_delavayi:6.00509,Bryocarpum_himalaicum:6.00509):0.07162):44.46193,(((((Primula_kialensis:14.94306,Primula_blinii:14.94306):1.92492,(((((((Primula_epilosa:3.72461,Primula_deflexa:3.72461):2.46845,(Primula_bellidifolia:3.4514,Primula_veitchiana:3.4514):2.74166):1.38137,Primula_aromatica:7.57443):1.6219,((Primula_denticulata:7.8703,Primula_involucrata:7.8703):0.86224,Primula_gemmifera:8.73254):0.46379):2.87346,(Primula_alpicola:5.71561,Primula_sikkimensis:5.71561):6.35418):0.65729,Primula_bella:12.72708):2.73223,(Primula_capitata:8.46926,Primula_fasciculata:8.46926):6.99005):1.40867):23.49267,((((((Primula_calliantha:5.23956,Primula_faberi:5.23956):3.12347,Primula_agleniana:8.36303):5.32059,(((Primula_calderiana:6.4331,Primula_boreiocalliantha:6.4331):0.58939,Primula_amethystina:7.02249):0.35371,((Primula_aurantiaca:3.09322,Primula_cockburniana:3.09322):1.10392,Primula_chungensis:4.19714):3.17906):6.30742):0.85347,(Primula_chionantha:9.88228,Primula_helodoxa:9.88228):4.65481):0.72565,Primula_diantha:15.26274):1.64585,Primula_bulleyana:16.90859):23.45206):3.5286784,((((Primula_firmipes:0.4809183,Primula_kwangtungensis:0.4809183):2.717189,((Primula_handeliana:1.823537,Primula_mallophylla:1.823537):0.7965662,(Primula_wollastonii:1.023572,Primula_virginis:1.023572):1.596531):0.5780041):6.037704,Primula_barbatula:9.235812):32.31875,((((Primula_violacea:4.955836,(Primula_neurocalyx:4.283125,((Primula_chamaedoron:0.6615778,(Primula_pseudoglabra:0.03086099,Primula_cernua:0.03086099):0.6307168):1.957901,((Primula_fistulosa:0.0500479,Primula_glomerata:0.0500479):0.7400031,(Primula_griffithii:0.08936997,Primula_saxatilis:0.08936997):0.700681):1.829427):1.663647):0.6727106):2.530376,((Primula_praetermissa:0.9697724,Primula_szechuanica:0.9697724):2.84829,((Primula_whitei:0.548408,Primula_polyneura:0.548408):1.27567,Primula_nutantiflora:1.824078):1.993985):3.668149):10.3446,((Primula_secundiflora:9.618345,(((Primula_pseudodenticulata:1.199558,(Primula_chrysochlora:1.143676,Primula_reticulata:1.143676):0.05588227):3.02711,((Primula_vilmoriniana:0.9467202,(Primula_dumicola:0.4686037,Primula_scopulorum:0.4686037):0.4781165):0.4274836,((Primula_pumilio:0.1124662,Primula_inopinata:0.1124662):0.7217652,Primula_strumosa:0.8342314):0.5399724):2.852464):0.1847434,(Primula_gambeliana:0.7750869,Primula_gracilipes:0.7750869):3.636324):5.206934):0.0118285,(((Primula_forrestii:1.559439,Primula_cawdoriana:1.559439):0.4042208,Primula_graminifolia:1.96366):5.028465,(Primula_flaccida:4.75665,(Primula_bomiensis:0.5323231,Primula_obconica:0.5323231):4.224327):2.235475):2.638049):8.200641):20.89779,(((Primula_septemloba:0.4931422,Primula_efarinosa:0.4931422):7.878065,(Primula_mollis:2.984038,Primula_henryi:2.984038):5.387168):16.23415,(Primula_subularia:20.10909,(Primula_aerinantha:0.09519465,Primula_petrocallis:0.09519465):20.01389):4.496273):14.12325):2.825954):2.334766):0.5421516,(((((((Primula_odontica:6.209564,(((Primula_comata:1.577359,Primula_sertulum:1.577359):2.242381,((Primula_socialis:1.778777,Primula_littledalei:1.778777):1.099887,(Primula_cinerascens:0.01265635,Primula_praeflorens:0.01265635):2.866008):0.9410754):0.7247568,Primula_sandemaniana:4.544496):1.665068):26.34625,(((Primula_wenshanensis:1.517463,Primula_sapphirina:1.517463):1.20708,Primula_anisodora:2.724543):10.16734,((Primula_loeseneri:4.284462,((Primula_filchnerae:0.0004128451,Primula_palmata:0.0004128451):1.771066,Primula_obliqua:1.771479):2.512983):3.60982,(Primula_aemula:0.3412886,Primula_chienii:0.3412886):7.552994):4.9976):19.66393):2.705491,(((Primula_tanneri:9.204744,(Primula_oreodoxa:3.522617,(Primula_sinoplantaginea:1.577308,Primula_melanops:1.577308):1.945309):5.682127):5.979767,((Primula_purdomii:1.848049,Primula_pulchella:1.848049):6.117217,(((Primula_soongii:0.5773665,Primula_erratica:0.5773665):1.107871,Primula_minor:1.685238):0.123718,(Primula_huashanensis:0.42215,Primula_woonyoungiana:0.42215):1.386805):6.15631):7.219246):9.039098,((Primula_bergenioides:5.799342,(Primula_fenghwaiana:1.346056,Primula_wilsonii:1.346056):4.453286):17.23527,(((Primula_sinomollis:2.359666,(((Primula_sinoexscapa:0.1032763,Primula_tangutica:0.1032763):1.683278,Primula_prattii:1.786554):0.2233855,Primula_tenuiloba:2.00994):0.3497257):11.46932,((Primula_epilithica:0.1386145,Primula_oxygraphidifolia:0.1386145):7.80015,(Primula_bracteata:1.500205,((Primula_flabellifera:0.6113335,Primula_rhodochroa:0.6113335):0.7316212,Primula_erythrocarpa:1.342955):0.1572507):6.43856):5.890224):9.079725,((Primula_fernaldiana:1.252819,Primula_hypoleuca:1.252819):1.370137,Primula_elongata:2.622956):20.28576):0.1259006):1.188994):11.03769):0.8367855,((((Primula_woodwardii:11.56627,(((Primula_glabra:2.208769,(((Primula_kongboensis:0.2428447,Primula_ninguida:0.2428447):0.4874759,Primula_ovalifolia:0.7303206):0.6545674,Primula_chionogenes:1.384888):0.8238812):0.6112205,(Primula_candicans:1.26604,Primula_densa:1.26604):1.55395):1.045341,(((Primula_optata:0.3469277,Primula_klaveriana:0.3469277):0.1980064,Primula_atrodentata:0.544934):0.8144599,(Primula_farreriana:0.9915696,Primula_nivalis:0.9915696):0.3678243):2.505937):7.700943):5.601228,((Primula_sonchifolia:0.9498527,(Primula_klattii:0.2944139,Primula_laciniata:0.2944139):0.6554389):16.18431,(((((Primula_leptophylla:3.745538,Primula_florindae:3.745538):1.878748,(Primula_prenantha:2.714054,Primula_asarifolia:2.714054):2.910232):4.063264,(((Primula_violaris:1.627457,Primula_sinolisteri:1.627457):2.247649,(Primula_russeola:2.209723,(Primula_veris:1.042404,((Primula_obsessa:0.3662317,(Primula_occlusa:0.09160883,Primula_tenuipes:0.09160883):0.2746229):0.3068159,(Primula_fagosa:0.4601044,Primula_walshii:0.4601044):0.2129432):0.3693567):1.167318):1.665384):3.608299,Primula_prevernalis:7.483406):2.204144):0.3775964,(((Primula_hookeri:0.7885058,((Primula_qinghaiensis:0.5815805,Primula_breviscapa:0.5815805):0.1509179,Primula_knuthiana:0.7324984):0.05600741):2.872726,((Primula_macrophylla:1.275004,(Primula_tsiangii:0.4396637,Primula_urticifolia:0.4396637):0.8353406):0.1140396,((Primula_caveana:0.568022,Primula_jaffreyana:0.568022):0.2249183,Primula_advena:0.7929403):0.5961036):2.272188):5.944247,Primula_vialii:9.605479):0.4596677):5.728858,((Primula_limbata:6.232139,(Primula_pycnoloba:4.224745,((((Primula_buryana:0.7786408,Primula_dickieana:0.7786408):0.9927543,(Primula_taliensis:1.4644,Primula_malvacea:1.4644):0.306995):2.242249,(Primula_tayloriana:0.9966282,(Primula_valentiniana:0.29291,Primula_geraniifolia:0.29291):0.7037182):3.017016):0.07738144,(Primula_youngeriana:0.02869936,Primula_malacoides:0.02869936):4.062327):0.133719):2.007395):0.6515988,(Primula_scapigera:6.304532,((Primula_kingii:1.72795,(Primula_melanantha:0.7849516,Primula_sinuata:0.7849516):0.9429986):4.338224,(Primula_euosma:5.314374,((((Primula_alsophila:0.04731598,Primula_smithiana:0.04731598):0.8757097,Primula_hylobia:0.9230256):1.915827,((Primula_rotundifolia:0.1411724,Primula_cunninghamii:0.1411724):1.971417,(Primula_stenocalyx:1.764068,(Primula_celsiiformis:1.108389,(Primula_runcinata:0.4858986,Primula_tzetsouensis:0.4858986):0.6224903):0.6556791):0.3485212):0.7262635):2.442898,(Primula_crassa:4.142017,(Primula_primulina:2.381894,(Primula_elizabethiae:0.473671,(Primula_odontocalyx:0.4369056,Primula_lacerata:0.4369056):0.03676533):1.908224):1.760123):1.139734):0.03262325):0.7518002):0.2383577):0.5792062):8.910267):1.340161):0.03333537):2.472794,(Primula_eburnea:8.638343,((Primula_bathangensis:2.424731,(Primula_miyabeana:0.7646695,Primula_homogama:0.7646695):1.660061):3.917255,Primula_triloba:6.341986):2.296357):11.00195):8.807582,((((((Primula_poissonii:2.164975,Primula_ambita:2.164975):0.5654915,((Primula_hoffmanniana:1.421464,Primula_laxiuscula:1.421464):0.467217,Primula_tardiflora:1.888681):0.8417859):0.2700954,(Primula_moupinensis:0.1459492,Primula_orbicularis:0.1459492):2.854613):2.915812,(Primula_concholoba:0.8468965,Primula_farinosa:0.8468965):5.069478):3.70914,((Primula_barbicalyx:5.334286,(((Primula_meiotera:1.01144,Primula_muscoides:1.01144):0.2237888,(Primula_clutterbuckii:0.8830677,Primula_annulata:0.8830677):0.3521615):1.713872,((Primula_hoi:0.6542107,Primula_flava:0.6542107):2.015637,(Primula_watsonii:1.289337,(((Primula_beesiana:0.04392075,Primula_megalocarpa:0.04392075):0.4278867,Primula_hoii:0.4718074):0.5261957,Primula_muscarioides:0.9980031):0.2913339):1.38051):0.279254):2.385185):1.398968,(Primula_rubicunda:5.050021,(Primula_fangii:0.05122706,Primula_hilaris:0.05122706):4.998794):1.683232):2.89226):9.449965,((Primula_melanodonta:6.32138,(Primula_caldaria:0.2469726,Primula_maximowiczii:0.2469726):6.074407):0.731945,((Primula_tenella:4.818881,Primula_waddellii:4.818881):0.4005109,(Primula_coerulea:1.932859,(((Primula_latisecta:0.110146,(Primula_saturata:0.06729345,Primula_rockii:0.06729345):0.04285252):1.410839,Primula_pulverulenta:1.520985):0.3329539,(Primula_aliciae:0.1255827,Primula_monticola:0.1255827):1.728357):0.07891982):3.286533):1.833932):12.02215):9.372399):7.650211):4.559404,(((Primula_merrilliana:8.338665,((Primula_jucunda:1.6138,(Primula_chionata:0.4042973,Primula_ioessa:0.4042973):1.209503):0.4862693,Primula_lungchiensis:2.10007):6.238596):7.283765,((Primula_longiscapa:3.355174,(Primula_reflexa:0.995139,Primula_forbesii:0.995139):2.360035):3.990298,Primula_maikhaensis:7.345471):8.276959):8.513836,(((Primula_lithophila:4.671104,((Primula_fangingensis:0.6761514,Primula_waltonii:0.6761514):0.2816682,Primula_sherriffiae:0.9578196):3.713285):1.055273,Primula_cavaleriei:5.726378):4.324161,((Primula_rimicola:3.665499,((Primula_stenodonta:0.1064429,Primula_lactucoides:0.1064429):1.321406,Primula_exscapa:1.427849):2.237651):0.1401004,Primula_spicata:3.8056):6.244939):14.08573):16.52123):1.843117,(((Primula_duclouxii:18.38199,Primula_dryadifolia:18.38199):0.92094,(Cortusa_matthioli:16.5747,((Primula_chapaensis:7.22714,Primula_heucherifolia:7.22714):6.88749,Primula_blattariformis:14.11463):2.46007):2.72823):7.91459,Primula_sieboldii:27.21752):15.28309):1.654982,(((Primula_sinensis:1.008799,Primula_rupestris:1.008799):16.80314,(((((Primula_giraldiana:1.664069,Primula_baileyana:1.664069):2.209377,((Primula_minutissima:0.100308,Primula_levicalyx:0.100308):0.6458967,Primula_pinnatifida:0.7462047):3.127241):2.292387,Primula_falcifolia:6.165833):0.3829465,Primula_esquirolii:6.54878):4.574808,Primula_cerina:11.12359):6.688355):26.1451,(((Primula_tenuituba:0.8565396,Primula_wangii:0.8565396):5.890029,(Primula_kweichouensis:0.2603503,(Primula_chamaethauma:0.05144522,Primula_chumbiensis:0.05144522):0.2089051):6.486219):4.184957,((((Primula_rubifolia:0.3063577,Primula_chartacea:0.3063577):2.017895,(Primula_tongolensis:1.16778,(Primula_partschiana:1.056114,Primula_moschophora:1.056114):0.1116658):1.156473):4.623603,((((Primula_apicicallosa:1.912017,Primula_interjacens:1.912017):0.2251305,Primula_gracilenta:2.137148):4.249857,((Primula_cicutariifolia:0.008947123,Primula_algida:0.008947123):4.096746,(Primula_serratifolia:2.933849,Primula_calthifolia:2.933849):1.171844):2.281311):0.2779759,((((((Primula_conspersa:0.1074767,Primula_tsongpenii:0.1074767):0.01614571,Primula_yunnanensis:0.1236224):0.4500931,((Primula_tibetica:0.0128677,Primula_bullata:0.0128677):0.03683937,Primula_souliei:0.04970707):0.5240084):1.728377,Primula_davidii:2.302092):1.308839,Primula_effusa:3.610931):1.602865,(((Primula_pauliana:0.551021,Primula_pellucida:0.551021):0.5581748,Primula_rugosa:1.109196):0.6093006,Primula_tridentifera:1.718496):3.495299):1.451185):0.2828759):3.213156,((((Primula_humilis:0.6203977,Primula_rupicola:0.6203977):1.304229,(Primula_divaricata:1.492014,Primula_membranifolia:1.492014):0.432613):1.08808,Primula_crocifolia:3.012706):6.148947,(Primula_nutans:2.754327,(Primula_tsariensis:2.256401,(((Primula_silaensis:0.04915836,Primula_vaginata:0.04915836):0.1756942,Primula_bracteosa:0.2248526):0.4398868,Primula_concinna:0.6647393):1.591662):0.4979256):6.407326):0.999359):0.7705136):33.02552):0.1985486):0.2758884):6.10716):5.54178):3.27189,((((((((((Ardisia_garrettii:1.482896,(Ardisia_pingbienensis:0.8700682,Ardisia_crenata:0.8700682):0.6128281):0.3627772,Ardisia_hypargyrea:1.845673):2.236112,(Ardisia_merrillii:2.489875,((Ardisia_alutacea:0.6724717,Ardisia_hokouensis:0.6724717):0.01240622,Ardisia_sinoaustralis:0.6848779):1.804997):1.59191):0.4848484,((((Ardisia_omissa:0.2353125,Ardisia_caudata:0.2353125):1.630937,(Ardisia_corymbifera:1.053733,Ardisia_pubivenula:1.053733):0.8125161):0.4962283,(Ardisia_humilis:0.009830715,Ardisia_brunnescens:0.009830715):2.352647):1.667382,(Ardisia_purpureovillosa:0.1888304,Ardisia_balansana:0.1888304):3.84103):0.5367736):13.0927,(((Ardisia_villosa:1.674126,(Ardisia_nigropilosa:0.600647,Ardisia_elliptica:0.600647):1.073479):0.314322,((Ardisia_filiformis:0.3060066,(Ardisia_brevicaulis:0.2641444,Ardisia_baotingensis:0.2641444):0.04186219):1.171575,(Ardisia_hanceana:0.8128477,((Ardisia_obtusa:0.2416489,Ardisia_curvula:0.2416489):0.2522644,Ardisia_perreticulata:0.4939133):0.3189344):0.664734):0.5108666):1.840294,(Ardisia_dasyrhizomatica:3.484189,(Ardisia_verbascifolia:2.193888,Ardisia_violacea:2.193888):1.2903):0.344553):13.8306):2.611884,(((((((Ardisia_ordinata:3.10905,Ardisia_lindleyana:3.10905):1.64923,Ardisia_primulifolia:4.75828):0.75646,Ardisia
[truncated: 713,323 more chars]
