# Supplementary material for: The origins of climate‐diversity relationships and richness patterns in Chinese plants
Source: Ecol Evol. 2022 Dec 12;12(12):e9607. doi: 10.1002/ece3.9607 (PMC9745389; doi:10.1002/ece3.9607)
Supplement: Supplementary file 1 — Appendix S1. Supporting information [file ECE3-12-e9607-s001.zip › ECE3_9607_Data S3.txt]

#### Data S3: the 400th tree (26,977 species) from the posterior distribution of 1,000 trees


((((((Illicium_modestum:2.009374,((Illicium_tashiroi:1.064989,(Illicium_oligandrum:0.8138042,Illicium_burmanicum:0.8138042):0.2511846):0.4506974,((((Illicium_verum:0.2991575,Illicium_arborescens:0.2991575):0.007811486,Illicium_tsangii:0.306969):0.04355467,Illicium_philippinense:0.3505237):1.128159,((Illicium_macranthum:0.2237448,Illicium_leiophyllum:0.2237448):0.4294161,Illicium_petelotii:0.6531609):0.8255217):0.03700369):0.4936882):1.48454,(((Illicium_angustisepalum:1.108042,Illicium_majus:1.108042):2.19037,(((Illicium_henryi:0.9166904,Illicium_jiadifengpi:0.9166904):1.089734,(Illicium_micranthum:0.05830225,Illicium_wardii:0.05830225):1.948122):0.4083208,(Illicium_tsaii:1.423415,(Illicium_merrillianum:0.6778739,Illicium_ternstroemioides:0.6778739):0.7455416):0.9913301):0.8836659):0.03823393,(Illicium_simonsii:1.294673,(Illicium_lanceolatum:0.1225728,Illicium_griffithii:0.1225728):1.1721):2.041973):0.1572691):0.6209356,((Illicium_dunnianum:1.083733,Illicium_brevistylum:1.083733):1.181439,(Illicium_pachyphyllum:2.05075,Illicium_difengpi:2.0507502):0.2144215):1.849678):103.8852,(((Schisandra_glaucescens:2.731528,(((Schisandra_sphaerandra:1.027529,Schisandra_lancifolia:1.027529):0.5465276,(Schisandra_sphenanthera:0.822732,Schisandra_pubinervis:0.822732):0.7513243):0.2428963,((Schisandra_chinensis:0.8953853,((Schisandra_tomentella:0.1875152,Schisandra_longipes:0.1875152):0.5878719,Schisandra_rubriflora:0.7753871):0.1199982):0.8716692,((Schisandra_bicolor:0.4089076,Schisandra_neglecta:0.4089076):0.4119428,(Schisandra_incarnata:0.1537734,Schisandra_arisanensis:0.1537734):0.667077):0.946204):0.04989814):0.914575):4.641742,((Schisandra_micrantha:0.01594225,Schisandra_grandiflora:0.01594225):7.044324,((Schisandra_propinqua:1.193843,Schisandra_pubescens:1.193843):1.184065,(Schisandra_plena:0.8157879,Schisandra_henryi:0.8157879):1.562121):4.682357):0.3130042):26.52679,(((Kadsura_japonica:1.093058,(((Kadsura_coccinea:0.1340089,Kadsura_longipedunculata:0.1340089):0.3901555,Kadsura_induta:0.5241644):0.07007644,Kadsura_renchangiana:0.5942409):0.4988176):0.02159302,Kadsura_oblongifolia:1.114651):0.1909985,(Kadsura_angustifolia:0.9932543,Kadsura_heteroclita:0.9932543):0.3123957):32.59441):74.1):30.7449,(((((((((((Meliosma_dilleniifolia:1.536044,Meliosma_henryi:1.536044):3.012086,((Meliosma_velutina:1.366083,Meliosma_paupera:1.366083):0.2633514,((Meliosma_kirkii:0.4991019,(Meliosma_parviflora:0.359285,Meliosma_cuneifolia:0.359285):0.1398169):0.3613035,Meliosma_simplicifolia:0.8604054):0.7690289):2.918696):4.42692,Meliosma_bifida:8.97505):3.85158,(((Meliosma_veitchiorum:2.748922,Meliosma_yunnanensis:2.748922):1.915151,(Meliosma_fordii:4.427782,Meliosma_thorelii:4.427782):0.2362905):3.718169,((Meliosma_flexuosa:2.21112,Meliosma_oldhamii:2.21112):4.20821,Meliosma_squamulata:6.41933):1.962912):4.444388):2.290749,(((Meliosma_rhoifolia:2.406748,((Meliosma_dumicola:0.4994405,Meliosma_rigida:0.4994405):0.05503131,Meliosma_glandulosa:0.5544718):1.852276):0.6960674,(Meliosma_thomsonii:1.822669,Meliosma_laui:1.822669):1.280146):2.558539,((((Meliosma_callicarpifolia:0.2146045,Meliosma_arnottiana:0.2146045):0.09215121,Meliosma_alba:0.3067557):0.3873204,Meliosma_myriantha:0.694076):1.883057,(Meliosma_angustifolia:0.8658463,(Meliosma_pinnata:0.1410275,Meliosma_longipes:0.1410275):0.7248189):1.711287):3.084222):9.456025):68.97483,(((Sabia_nervosa:1.64221,((Sabia_dielsii:0.4979716,Sabia_yunnanensis:0.4979716):0.9306902,Sabia_emarginata:1.428662):0.2135486):0.01969515,(Sabia_coriacea:0.1457255,Sabia_parviflora:0.1457255):1.51618):1.182834,((Sabia_discolor:0.4508379,Sabia_campanulata:0.4508379):1.6355,((((Sabia_japonica:0.9853874,Sabia_fasciculata:0.9853874):0.05014956,(Sabia_paniculata:0.1371033,Sabia_transarisanensis:0.1371033):0.8984336):0.5136176,(Sabia_purpurea:1.029105,Sabia_swinhoei:1.029105):0.5200493):0.3901225,(Sabia_limoniacea:0.1552123,Sabia_schumanniana:0.1552123):1.784065):0.1470606):0.7584024):81.24747):49.50294,(((Tetracentron_sinense:22.33193,Trochodendron_aralioides:22.33193):110.8268,(((Dillenia_pentagyna:3.7918701,(Dillenia_turbinata:0.4515243,Dillenia_indica:0.4515243):3.340346):48.1082,(Tetracera_sarmentosa:8.97291,Tetracera_scandens:8.97291):42.92716):79.52905,((((((Leea_aequata:3.211449,(Leea_setuligera:3.107897,(Leea_asiatica:2.231536,Leea_indica:2.231536):0.8763608):0.103552):7.387281,((Leea_compactiflora:1.819349,Leea_glabra:1.819349):1.351707,((Leea_macrophylla:1.162962,(Leea_guineensis:0.3158327,Leea_philippinensis:0.3158327):0.8471292):0.01544018,Leea_longifolia:1.178402):1.992653):7.427674):60.63939,((((((((Tetrastigma_kwangsiense:5.956457,(((Tetrastigma_formosanum:1.628165,Tetrastigma_serrulatum:1.628165):2.485699,(Tetrastigma_subtetragonum:0.5136321,Tetrastigma_apiculatum:0.5136321):3.600231):1.316766,Tetrastigma_venulosum:5.430629):0.5258277):4.740913,((Tetrastigma_rumicispermum:8.5629,Tetrastigma_obtectum:8.5629):1.810548,(((Tetrastigma_tsaianum:3.367448,Tetrastigma_lineare:3.367448):4.027282,((Tetrastigma_planicaule:6.611216,(Tetrastigma_henryi:5.720126,Tetrastigma_obovatum:5.720126):0.8910899):0.482865,((Tetrastigma_delavayi:1.452369,Tetrastigma_pachyphyllum:1.452369):4.053276,((Tetrastigma_sichouense:1.117874,Tetrastigma_pseudocruciatum:1.117874):0.7042846,((Tetrastigma_jinxiuense:0.2897627,Tetrastigma_papillatum:0.2897627):0.9737094,((Tetrastigma_longipedunculatum:0.7036648,(Tetrastigma_retinervium:0.4777849,Tetrastigma_triphyllum:0.4777849):0.2258799):0.3459794,(Tetrastigma_macrocorymbum:0.427173,Tetrastigma_hypoglaucum:0.427173):0.6224713):0.2138279):0.5586867):3.683486):1.588436):0.3006481):0.697576,((((((Tetrastigma_jinghongense:0.6144353,Tetrastigma_hemsleyanum:0.6144353):0.9372489,(Tetrastigma_lincangense:0.5343499,(Tetrastigma_erubescens:0.4909097,(Tetrastigma_lenticellatum:0.2845131,Tetrastigma_lanyuense:0.2845131):0.2063966):0.04344024):1.017334):0.7761226,Tetrastigma_cauliflorum:2.327807):4.531352,(Tetrastigma_godefroyanum:3.891526,(Tetrastigma_funingense:0.9896977,Tetrastigma_yiwuense:0.9896977):2.901828):2.967633):0.2351108,((Tetrastigma_yunnanense:2.711098,Tetrastigma_pubinerve:2.711098):3.553499,(((Tetrastigma_cruciatum:2.717309,Tetrastigma_ceratopetalum:2.717309):2.245647,((Tetrastigma_campylocarpum:0.1291031,Tetrastigma_tonkinense:0.1291031):0.756309,Tetrastigma_xishuangbannaense:0.8854121):4.077544):1.015121,Tetrastigma_xizangense:5.978077):0.2865202):0.8296721):0.1027233,Tetrastigma_caudatum:7.196993):0.8953129):2.281142):0.3239222):22.23302,Cayratia_japonica:32.93039):1.503109,(((Cayratia_timoriensis:19.31685,((Cayratia_cardiospermoides:3.608662,((Cayratia_geniculata:1.000852,Cayratia_trifolia:1.000852):0.5413601,Cayratia_ciliifera:1.542212):2.06645):14.46994,Cayratia_fugongensis:18.0786):1.238242):4.841594,(((Cayratia_albifolia:0.5270401,Cayratia_corniculata:0.5270401):0.4619226,Cayratia_daliensis:0.9889627):0.2803882,Cayratia_oligocarpa:1.269351):22.88909):2.925142,((Cayratia_pedata:0.6317246,Cayratia_medogensis:0.6317246):4.700491,(Cayratia_menglaensis:1.796434,Cayratia_lanceolata:1.796434):3.535781):21.75137):7.349918):4.320811,Cayratia_cordifolia:38.75431):16.03352,((Cissus_assamica:14.55144,((Cissus_aristata:1.026478,Cissus_triloba:1.026478):0.1841712,Cissus_pteroclada:1.210649):13.34079):8.105742,(((Cissus_repens:15.40902,Cissus_hexangularis:15.40902):1.841049,Cissus_subtetragona:17.25007):2.432242,((Cissus_wenshanensis:3.669224,(Cissus_adnata:1.094514,(Cissus_luzoniensis:0.6873597,Cissus_elongata:0.6873597):0.4071546):2.57471):3.563717,((Cissus_javana:1.0503999,Cissus_kerrii:1.0504):2.352962,(Cissus_repanda:1.480012,Cissus_austroyunnanensis:1.480012):1.92335):3.82958):12.44937):2.97487):32.13065):3.11174,((((Yua_thomsonii:2.74132,((Parthenocissus_suberosa:0.9530561,Parthenocissus_dalzielii:0.9530561):0.2866548,Parthenocissus_chinensis:1.239711):1.501609):4.683857,(Parthenocissus_semicordata:0.5849469,(Yua_austro-orientalis:0.3830451,Parthenocissus_tricuspidata:0.3830451):0.2019017):6.84023):2.038153,(Parthenocissus_laetevirens:0.6515176,(Parthenocissus_henryana:0.4042725,Parthenocissus_feddei:0.4042725):0.2472451):8.811812):47.33674,((Ampelocissus_butoensis:0.5692007,Ampelocissus_xizangensis:0.56920075):3.145879,((((((Vitis_lanceolatifoliosa:0.1031996,Vitis_amurensis:0.1031996):0.8828631,(((Vitis_retordii:0.006135916,Vitis_menghaiensis:0.006135916):0.08458244,Vitis_flexuosa:0.09071836):0.6083995,((Vitis_tsoi:0.3113235,Vitis_sinocinerea:0.3113235):0.06291525,(Vitis_bashanica:0.3297148,(Vitis_zhejiang-adstricta:0.03368462,Vitis_romanetii:0.03368462):0.2960302):0.044524):0.3248791):0.2869449):0.07282955,((Vitis_ruyuanensis:0.3462736,Vitis_balansana:0.3462736):0.7104293,((Vitis_longquanensis:0.2453901,Vitis_pilosonerva:0.2453901):0.5763728,((Vitis_shenxiensis:0.6212218,((Vitis_wuhanensis:0.09536718,Vitis_piasezkii:0.09536718):0.1833079,Vitis_chungii:0.278675):0.3425467):0.01672185,(((Vitis_davidii:0.1661134,Vitis_bellula:0.1661134):0.2757845,Vitis_mengziensis:0.4418978):0.12637872,Vitis_pseudoreticulata:0.5682766):0.06966707):0.1838193):0.2349399):0.002189449):0.03012158,(Vitis_hancockii:1.02185,(Vitis_betulifolia:0.5586464,(Vitis_chunganensis:0.08222919,Vitis_yunnanensis:0.08222919):0.4764172):0.4632033):0.06716416):0.003486156,(((Vitis_heyneana:0.2156724,Vitis_bryoniifolia:0.2156724):0.5223008,(Vitis_jinggangensis:0.3696385,Vitis_hui:0.3696385):0.3683347):0.2122845,(((Vitis_wilsoniae:0.3862246,Vitis_wenchowensis:0.3862246):0.05470341,(Vitis_fengqinensis:0.2335428,(Vitis_wenxianensis:0.1733067,(Vitis_erythrophylla:0.117897,Vitis_luochengensis:0.117897):0.05540973):0.06023604):0.2073852):0.484112,Vitis_silvestrii:0.92504):0.0252178):0.1422422):1.2457,(Ampelocissus_artemisiifolia:0.9189794,(Ampelocissus_sikkimensis:0.4863261,Ampelocissus_hoabinhensis:0.4863261):0.4326532):1.419221):1.37688):53.08499):1.0995):1.83191,((Ampelopsis_rubifolia:6.417253,(Ampelopsis_glandulosa:3.979637,Ampelopsis_cantoniensis:3.979637):2.437617):9.387977,((((Ampelopsis_megalophylla:0.7404466,Ampelopsis_bodinieri:0.7404466):6.514705,((Ampelopsis_grossedentata:4.414882,Ampelopsis_acutidentata:4.414882):0.8710704,Ampelopsis_tomentosa:5.285952):1.9692):1.142426,Ampelopsis_hypoglauca:8.397578):2.314029,((Ampelopsis_chaffanjonii:0.6752274,(Ampelopsis_mollifolia:0.2601815,Ampelopsis_aconitifolia:0.2601815):0.4150459):7.894849,(((Ampelopsis_humulifolia:0.1534527,(Ampelopsis_delavayana:0.02206307,Ampelopsis_acerifolia:0.02206307):0.1313896):0.2884498,Ampelopsis_japonica:0.4419025):1.275486,Ampelopsis_gongshanensis:1.717388):6.852688):2.14153):5.093623):43.92625):11.50664):59.52471,(((((Stachyurus_himalaicus:10.17001,((Stachyurus_obovatus:0.6910182,Stachyurus_yunnanensis:0.6910182):0.4112376,((Stachyurus_retusus:0.2872504,(Stachyurus_chinensis:0.2746876,Stachyurus_cordatulus:0.2746876):0.01256274):0.660131,Stachyurus_salicifolius:0.9473813):0.1548744):9.067754):20.13349,(((((((Turpinia_ovalifolia:0.3017268,Turpinia_macrosperma:0.3017268):0.7578942,Turpinia_formosana:1.059621):1.46916,Turpinia_cochinchinensis:2.528781):0.5249127,(Turpinia_montana:0.5254829,Turpinia_arguta:0.5254829):2.528211):0.1628511,((Turpinia_subsessilifolia:0.08248109,Turpinia_affinis:0.08248109):1.325463,Turpinia_pomifera:1.407944):1.808602):0.3969347,(Turpinia_ternata:2.6275973,((Turpinia_indochinensis:0.1899056,Turpinia_robusta:0.1899056):1.897532,Turpinia_simplicifolia:2.0874372):0.5401594):0.985883):2.48282,((Staphylea_bumalda:1.42509,(Staphylea_shweliensis:0.8736276,((Staphylea_yuanjiangensis:0.3060788,(Staphylea_holocarpa:0.18525746,Staphylea_forrestii:0.1852575):0.1208213):0.1807699,Staphylea_campanulata:0.4868486):0.386779):0.5514624):2.85183,Euscaphis_japonica:4.27692):1.81938):24.2072):96.15758,(((((((((Dracontomelon_macrocarpum:12.99292,(Dracontomelon_duperreanum:4.700629,Spondias_lakonensis:4.700629):8.292291):5.47519,(Lannea_coromandelica:9.87429,Choerospondias_axillaris:9.87429):8.59382):33.31101,((((Pegia_sarmentosa:19.24919,Pegia_nitida:19.24919):8.572697,(Cotinus_szechuanensis:10.33945,Cotinus_nana:10.33945):17.48244):8.783273,((Dobinea_vulgaris:7.67023,Dobinea_delavayi:7.67023):20.17387,(((((Toxicodendron_wallichii:8.8251,((Toxicodendron_sylvestre:4.34497,Toxicodendron_succedaneum:4.34497):3.9080708,((Toxicodendron_trichocarpum:1.828738,(Toxicodendron_calcicola:0.9686795,(Toxicodendron_hirtellum:0.8220591,(Toxicodendron_radicans:0.001291632,Toxicodendron_griffithii:0.001291632):0.8207675):0.1466204):0.8600583):1.663564,((Toxicodendron_vernicifluum:0.04491121,Toxicodendron_fulvum:0.04491121):2.109428,(Toxicodendron_acuminatum:1.811576,((Toxicodendron_grandiflorum:0.7130122,Toxicodendron_delavayi:0.7130122):0.2748013,(Toxicodendron_hookeri:0.04709264,Toxicodendron_yunnanense:0.04709264):0.9407208):0.8237625):0.3427631):1.337963):4.760739):0.5720592):2.00029,(Pistacia_chinensis:4.65491,Pistacia_weinmanniifolia:4.65491):6.17048):0.55575,(Rhus_chinensis:11.23925,Cotinus_coggygria:11.23925):0.14189):3.41921,(((Rhus_potaninii:0.4352877,Rhus_punjabensis:0.4352877):3.048259,Rhus_hypoleuca:3.483547):9.359234,(Rhus_wilsonii:3.890687,Rhus_teniana:3.890687):8.952094):1.957569):5.29705,(((Drimycarpus_racemosus:12.0438421,Drimycarpus_anacardiifolius:12.04384):3.226199,(Semecarpus_reticulatus:9.307627,((Semecarpus_longifolius:0.01473067,Semecarpus_microcarpus:0.01473067):0.5833136,Semecarpus_cuneiformis:0.5980443):8.709583):5.962411):0.1009413,(((Mangifera_persiciforma:0.3351159,Mangifera_laurina:0.3351159):1.75016225,Mangifera_siamensis:2.085278):7.806032,Mangifera_sylvatica:9.8913105):5.47967):4.72642):7.7467):8.76106):11.61045,(Buchanania_microphylla:0.6735434,(Buchanania_latifolia:0.1471909,(Buchanania_yunnanensis:0.1300949,Buchanania_arborescens:0.1300949):0.01709606):0.5263524):47.54207):3.56351):17.41314,(((Garuga_pinnata:9.342342,(Canarium_album:5.701941,(Garuga_floribunda:3.662726,((Garuga_forrestii:0.2075531,Canarium_pimela:0.2075531):2.680014,((Canarium_subulatum:2.509232,Canarium_bengalense:2.509232):0.3708513,(Canarium_strictum:0.08822748,Canarium_tonkinense:0.08822748):2.791856):0.007483413):0.7751596):2.039214):3.640401):21.84975,(Garuga_pierrei:0.4181345,Canarium_parvum:0.4181345):30.77396):17.40798,(Protium_serratum:1.148426,Protium_yunnanense:1.148426):47.451644):20.59219):13.29637,(Peganum_multisectum:39.22991,((Nitraria_sibirica:1.77011,(Nitraria_pamirica:1.334084,((Nitraria_tangutorum:0.4428364,Nitraria_sphaerocarpa:0.4428364):0.5893763,Nitraria_roborowskii:1.032213):0.3018713):0.436026):32.70158,(Peganum_harmala:0.08626443,Peganum_nigellastrum:0.08626443):34.38542):4.758224):43.25872):2.4684,((((Picrasma_chinensis:11.50956,Picrasma_quassioides:11.50956):36.82102,(((Ailanthus_guangxiensis:0.6252866,(Ailanthus_giraldii:0.05144194,Ailanthus_altissima:0.05144194):0.5738447):20.09455,((Ailanthus_triphysa:0.6190919,Ailanthus_vilmoriniana:0.6190919):5.156756,Ailanthus_fordii:5.775848):14.94399):15.21161,(Brucea_mollis:24.06946,Brucea_javanica:24.06946):11.86199):12.39913):23.16903,((((((Murraya_euchrestifolia:0.7956566,(Murraya_microphylla:0.7508,Murraya_kwangsiensis:0.7508):0.04485662):0.3121183,Murraya_alata:1.107775):5.872317,Murraya_tetramera:6.980092):19.24437,Murraya_crenulata:26.22446):25.60736,(((((((Tetradium_calcicola:1.35696,(Tetradium_trichotomum:0.3201692,(Tetradium_daniellii:0.01313734,Tetradium_ruticarpum:0.01313734):0.3070319):1.036791):10.12368,(Tetradium_austrosinense:1.580733,(Tetradium_fraxinifolium:0.5558899,Tetradium_glabrifolium:0.5558899):1.024843):9.899907):7.08461,(Phellodendron_chinense:2.39222,Phellodendron_amurense:2.39222):16.17303):7.11131,(((((Zanthoxylum_dissitum:0.2350434,Zanthoxylum_nitidum:0.2350434):2.62706,Zanthoxylum_calcicola:2.862104):2.714236,(((Zanthoxylum_avicennae:0.3350417,Zanthoxylum_glomeratum:0.3350417):0.1500624,Zanthoxylum_molle:0.4851041):2.683492,((Zanthoxylum_schinifolium:0.03372799,Zanthoxylum_liboense:0.03372799):1.990916,Zanthoxylum_bungeanum:2.024644):1.143952):2.407744):9.37268318,(((((Zanthoxylum_pilosulum:3.401374,(Zanthoxylum_wutaiense:1.667344,Zanthoxylum_khasianum:1.667344):1.734031):0.9532571,((Zanthoxylum_laetum:2.249042,(Zanthoxylum_simulans:1.348009,Zanthoxylum_rhombifoliolatum:1.348009):0.9010329):1.010674,(Zanthoxylum_tomentellum:1.216537,Zanthoxylum_oxyphyllum:1.216537):2.043179):1.094915):7.971174,Zanthoxylum_stenophyllum:12.32581):1.911497,(Zanthoxylum_kwangsiense:5.814965,(((Zanthoxylum_ailanthoides:1.152854,Zanthoxylum_integrifolium:1.152854):0.4110908,(Zanthoxylum_myriacanthum:0.1413088,Zanthoxylum_esquirolii:0.1413088):1.422636):2.604563,Zanthoxylum_echinocarpum:4.168508):1.646456):8.422338):0.1362242,((((Zanthoxylum_motuoense:0.920066,((Zanthoxylum_dimorphophyllum:0.497679,Zanthoxylum_acanthopodium:0.497679):0.03469408,Zanthoxylum_xichouense:0.5323731):0.3876929):2.417532,(Zanthoxylum_collinsiae:0.6283225,Zanthoxylum_scandens:0.6283225):2.709275):5.334059,(Zanthoxylum_micranthum:3.477405,(((Zanthoxylum_multijugum:0.3963572,Zanthoxylum_austrosinense:0.3963572):0.5484291,(Zanthoxylum_macranthum:0.3777425,Zanthoxylum_yuanjiangense:0.3777425):0.5670438):1.426091,((Zanthoxylum_armatum:0.4877068,Zanthoxylum_undulatifolium:0.4877068):0.7656177,Zanthoxylum_stipitatum:1.253324):1.117553):1.106528):5.194251):0.8016362,(Zanthoxylum_pteracanthum:0.7557974,(Zanthoxylum_piasezkii:0.2565448,Zanthoxylum_leiboicum:0.2565448):0.4992525):8.717496):4.900234):0.5754965):0.3274168,(Murraya_exotica:11.06066,Toddalia_asiatica:11.06066):4.21578):10.40012):9.69312,((Acronychia_pedunculata:5.06963,Melicope_pteleifolia:5.06963):6.88896,(((Melicope_glomerata:1.248932,Melicope_lunu-ankenda:1.248932):0.05859255,(Melicope_semecarpifolia:0.298794,Melicope_triphylla:0.298794):1.008731):2.928824,Melicope_patulinervia:4.236349):7.722241):23.41109):4.2467,((((Skimmia_multinervia:0.1548522,Skimmia_arborescens:0.1548522):2.003958,((Skimmia_laureola:1.771591,Skimmia_melanocarpa:1.771591):0.08773352,Skimmia_reevesiana:1.8593249):0.2994856):2.002989,Dictamnus_dasycarpus:4.161799):18.84665,Orixa_japonica:23.00845):16.60793):11.89227,(((Haplophyllum_tragacanthoides:5.32544,(Haplophyllum_acutifolium:0.6639383,Haplophyllum_dauricum:0.6639383):4.661502):33.12229,(((Paramignya_confertifolia:14.156514,((((Atalantia_kwangtungensis:0.562832,Atalantia_henryi:0.562832):8.356288,(((Atalantia_dasycarpa:0.2329755,(Atalantia_guillauminii:0.2160091,Atalantia_acuminata:0.2160091):0.01696643):0.177815,Atalantia_buxifolia:0.4107905):0.88386573,Atalantia_fongkaica:1.294656):7.624464):2.66426,((Citrus_cavaleriei:0.2327486,Citrus_japonica:0.2327486):4.479341,(Citrus_hystrix:0.1157802,Citrus_trifoliata:0.1157802):4.59631):6.87129):2.46099,Luvunga_scandens:14.044372):0.11214):2.82144,Murraya_paniculata:16.97795):1.57675,((((Clausena_lenis:0.5205021,Clausena_odorata:0.5205021):0.6184552,(Clausena_excavata:0.8076892,Clausena_vestita:0.8076892):0.331268):8.082073,((Clausena_hainanensis:0.529032,((Clausena_yunnanensis:0.217039,Clausena_dunniana:0.217039):0.1647522,Clausena_emarginata:0.3817912):0.1472408):2.304185,Clausena_lansium:2.833217):6.387813):8.78347,(((Glycosmis_pseudoracemosa:8.10703,(((Glycosmis_cochinchinensis:0.5474786,(Glycosmis_montana:0.2291995,Glycosmis_oligantha:0.2291995):0.3182792):3.473169,(Glycosmis_esquirolii:3.205294,(Glycosmis_xizangensis:0.6743359,Glycosmis_parviflora:0.6743359):2.530958):0.8153534):1.048697,((Glycosmis_craibii:0.5324684,(Glycosmis_pentaphylla:0.05385267,Glycosmis_longifolia:0.05385267):0.4786157):1.137732,Glycosmis_lucida:1.670201):3.399144):3.037686):7.97466032,(Micromelum_falcatum:0.09932687,Micromelum_integerrimum:0.09932687):15.98236):1.58133,Murraya_koenigii:17.66302):0.34148):0.5502):19.89303):9.94511,(Boenninghausenia_albiflora:28.05498,Psilopeganum_sinense:28.05498):20.33786):3.115808):0.3231723):13.66825,Harrisonia_perforata:65.50007):5.99954):1.85189,(((Xylocarpus_granatum:12.55015,(Toona_ciliata:8.37357,(Toona_fargesii:0.6903452,(Toona_sinensis:0.6351345,Toona_sureni:0.6351345):0.05521068):7.6832248):4.17658):14.75877,Chukrasia_tabularis:27.30892):22.96473,(((Dysoxylum_cumingianum:28.43055,Melia_azedarach:28.43055):10.56753,((((((Munronia_unifoliolata:10.0408,Munronia_pinnata:10.0408):1.514342,Munronia_yinggelingensis:11.55514):9.861033,Turraea_pubescens:21.416169):0.59321,Cipadessa_baccifera:22.009375):1.49085,(((((Aglaia_spectabilis:3.349205,(Reinwardtiodendron_humile:3.27531265,Aglaia_teysmanniana:3.275312):0.07389263):2.579798,(Aphanamixis_polystachya:5.25827,Aglaia_odorata:5.25827):0.6707328):1.839357,(((Aglaia_perviridis:0.5471611,Aglaia_elaeagnoidea:0.5471611):0.5271036,Aglaia_edulis:1.074265):3.488083,(Aglaia_rimosa:0.9375109,Aglaia_lawii:0.9375109):3.624837):3.206012):1.51154,Chisocheton_cumingianus:9.2799):1.08673,Dysoxylum_arborescens:10.36663):13.1336):4.90744,((Walsura_pinnata:0.528640782,(Walsura_robusta:0.3268778,Heynea_trijuga:0.3268778):0.201763):8.738319,Heynea_velutina:9.26696):19.14071):10.59041):4.673821,(((Dysoxylum_densiflorum:3.573008,Dysoxylum_hongkongense:3.573008):0.155878,Dysoxylum_mollissimum:3.728886):23.15851,((Dysoxylum_excelsum:5.709241,(Dysoxylum_grande:0.8661758,Dysoxylum_gotadhora:0.8661758):4.843066):1.127996,(Dysoxylum_parasiticum:0.9794025,(Dysoxylum_lenticellatum:0.8842895,Dysoxylum_pallens:0.8842895):0.095113):5.857835):20.05016):16.7845):6.60175):23.07785):11.60553):1.62052,(((((((((((Mischocarpus_sundaicus:0.1732663,Mischocarpus_hainanensis:0.1732663):1.198394,Mischocarpus_pentapetalus:1.3716603):15.1687,Arytera_littoralis:16.54036):11.03857,Eurycorymbus_cavaleriei:27.57893):4.77611,((((Allophylus_viridis:0.4342235,Allophylus_hirsutus:0.4342235):5.050127,(Allophylus_caudatus:1.246631,(Allophylus_longipes:0.7871204,Allophylus_dimorphus:0.7871204):0.4595109):4.237719):5.9108,(Allophylus_chartaceus:4.682212,((Allophylus_timoriensis:1.9081,(Allophylus_petelotii:1.899647,(Allophylus_repandifolius:0.003998164,Allophylus_cobbe:0.003998164):1.895648):0.008453438):0.1337503,Allophylus_trichophyllus:2.0418503):2.640362):6.712938):4.204405,Cardiospermum_halicacabum:15.59956):16.755485):1.01187,((((Nephelium_chryseum:1.75550841,Nephelium_topengii:1.755508):5.9302818,Pometia_pinnata:7.68579):3.11933,((Xerospermum_bonii:7.114739,Dimocarpus_yunnanensis:7.114739):1.0689511,(Dimocarpus_confinis:0.8301204,Dimocarpus_fumatus:0.8301204):7.35357):2.62143):13.32965,((((Lepisanthes_browniana:4.819075,Lepisanthes_unilocularis:4.819075):6.216775,(((Lepisanthes_cauliflora:0.1372444,(Lepisanthes_basicardia:0.06256567,Lepisanthes_hainanensis:0.06256567):0.07467869):0.3500368,Lepisanthes_oligophylla:0.4872812):0.938343,Lepisanthes_senegalensis:1.425624):9.610226):0.4017849,(Sapindus_delavayi:0.583238,Sapindus_rarak:0.583238):10.8544):1.985935,(Sapindus_tomentosus:0.8232989,Sapindus_saponaria:0.8232989):12.60027):10.7112):9.23214):4.76244,((Paranephelium_hystrix:1.363942,Paranephelium_hainanense:1.363942536):21.26542,((Pavieasia_yunnanensis:1.9182611,Pavieasia_kwangsiensis:1.918261):7.980809,Amesiodendron_chinense:9.89907):12.73029):15.49999):4.60949,(Koelreuteria_bipinnata:2.67843,(Koelreuteria_paniculata:0.2118273,Koelreuteria_elegans:0.2118273):2.466603):40.06041):9.41018,((Boniodendron_minus:1.516945,Harpullia_cupanioides:1.516945):6.890045,Dodonaea_viscosa:8.40699):43.74203):2.21442,((((Dipteronia_sinensis:11.0038,Dipteronia_dyeriana:11.0038):0.97288,((((Acer_lungshengense:0.6133365,Acer_ukurunduense:0.6133365):8.159523,(Acer_henryi:7.774544,((((Acer_komarovii:0.3497118,Acer_laurinum:0.3497118):2.299178,(Acer_lucidum:0.01402289,Acer_tenellum:0.01402289):2.634867):1.192041,((Acer_pubipetiolatum:0.564684,Acer_pictum:0.564684):1.032635,(Acer_caudatifolium:1.544554,(Acer_flabellatum:0.5783892,Acer_wangchii:0.5783892):0.9661644):0.05276511):2.243613):2.738097,(Acer_chunii:2.91432,Acer_tutcheri:2.91432):3.664708):1.195516):0.998316):0.9312237,(((Acer_kungshanense:0.05065668,Acer_buergerianum:0.05065668):8.1935,(((Acer_wilsonii:1.302914,Acer_kuomeii:1.302914):2.459836,Acer_sikkimense:3.762749):2.28773,Acer_yinkunii:6.050479):2.193677):1.435196,((((((Acer_laevigatum:0.01835846,Acer_griseum:0.01835846):2.535203,(Acer_cordatum:2.432416,(Acer_leipoense:1.054373,(Acer_nikoense:0.6261248,Acer_kwangnanense:0.6261248):0.4282485):1.378043):0.121145):1.814482,(Acer_sino-oblongum:0.2969333,Acer_hilaense:0.2969333):4.07111):3.073443,(((Acer_fulvescens:0.01850771,Acer_sutchuenense:0.01850771):1.873195,Acer_shihweii:1.891703):0.4454059,(Acer_pentaphyllum:0.4023894,Acer_pilosum:0.4023894):1.934719):5.104377):0.4551266,((((Acer_linganense:0.2759528,Acer_wardii:0.2759528):4.948874,(Acer_thomsonii:0.596519,Acer_yangbiense:0.596519):4.628308):0.9936434,(Acer_duplicatoserratum:0.5439706,Acer_pubinerve:0.5439706):5.6745):0.7602129,((((((Acer_sterculiaceum:0.06658532,Acer_oliverianum:0.06658532):0.6323362,(Acer_chienii:0.2035377,Acer_maximowiczii:0.2035377):0.4953838):1.371593,Acer_tonkinense:2.070514):2.959394,(Acer_sinopurpurascens:0.21678685,Acer_pinnatinervium:0.2167869):4.813121):0.2351207,(Acer_caesium:2.116379,(Acer_triflorum:0.3078212,Acer_paihengii:0.3078212):1.808558):3.148649):1.024553,(Acer_stachyophyllum:3.028292,(Acer_barbinerve:1.240499,Acer_sycopseoides:1.240499):1.787793):3.26129):0.6891018):0.9179291):0.137286,(((Acer_acuminatum:6.45239,(Acer_oligocarpum:0.1162385,Acer_cappadocicum:0.1162385):6.336151):0.9099093,((((Acer_yui:0.2069643,Acer_laxiflorum:0.2069643):1.721377,Acer_tibetense:1.928341):1.131025,Acer_oblongum:3.059366):3.224379,(Acer_ceriferum:1.31873,(Acer_poliophyllum:0.1145607,Acer_confertifolium:0.1145607):1.204169):4.965015):1.078554):0.05184525,((((Acer_kweilinense:0.7151239,Acer_longipes:0.7151239):2.815352,((Acer_caudatum:1.530873,(Acer_sinense:1.337824,(Acer_shenkanense:1.138035,(Acer_morrisonense:0.5894718,Acer_acutum:0.5894718):0.548563):0.199789):0.193049):0.7590946,(Acer_miaotaiense:1.31003,((Acer_pauciflorum:0.1695385,Acer_paxii:0.1695385):0.6619869,Acer_crassum:0.8315254):0.4785049):0.979937):1.240508):2.252832,((Acer_forrestii:0.02671978,Acer_campbellii:0.02671978):1.911181,(((Acer_mandshuricum:0.4401556,Acer_amplum:0.4401556):0.4851576,Acer_truncatum:0.9253132):0.5031964,(Acer_serrulatum:0.06793766,Acer_metcalfii:0.06793766):1.360572):0.5093913):3.845407):1.571606,(Acer_miaoshanicum:1.523827,((Acer_fenzelianum:0.5362163,Acer_gracilifolium:0.5362163):0.7972788,Acer_chingii:1.333495):0.1903317):5.831087):0.0592305):0.619754):1.645454):0.02473083):0.6890265,(((((Acer_pectinatum:3.76099,Acer_davidii:3.76099):1.47815,Acer_tegmentosum:5.23914):1.90379,Acer_tataricum:7.14293):1.59364,(((Acer_pseudosieboldianum:0.59459,Acer_elegantulum:0.59459):1.51513,Acer_fabri:2.10972):3.76824,Acer_erianthum:5.87796):2.85861):0.3059764,((Acer_albopurpurascens:0.1910881,Acer_coriaceifolium:0.1910881):6.396387,Acer_tsinglingense:6.587475):2.455072):1.350564):1.58357):29.91044,((Aesculus_assamica:3.7255,Aesculus_chinensis:3.7255):13.70593,Handeliodendron_bodinieri:17.43143):24.45569):10.30612,Delavaya_toxocarpa:52.19324):2.1702):6.79101,Xanthoceras_sorbifolium:61.15445):25.4231):4.64881,(Biebersteinia_heterostemon:22.00633,Biebersteinia_odora:22.00633):69.22003):29.4124,(((Tapiscia_sinensis:7.086302,Tapiscia_yunnanensis:7.086302):44.3722,((Perrottetia_racemosa:0.1818578,Perrottetia_arisanensis:0.1818578):40.35862187,Dipentodon_sinicus:40.54048):10.91802):65.22076,((((((((((((Bombax_cambodiense:0.3211232,Bombax_ceiba:0.3211232):1.968617,Bombax_insigne:2.28974):24.7981,(((((Hibiscus_grewiifolius:0.8150277,Hibiscus_hispidissimus:0.8150277):3.943462,((Hibiscus_syriacus:2.28953,Hibiscus_leviseminus:2.28953):0.6853391,((Hibiscus_hamabo:1.610687,Hibiscus_lobatus:1.610687):0.9950652,((Abelmoschus_crinitus:0.3591736,Abelmoschus_muliensis:0.3591736):1.593066,((Abelmoschus_manihot:0.22458,Abelmoschus_sagittifolius:0.22458):1.24031,Abelmoschus_moschatus:1.46489):0.4873498):0.6535123):0.369117):1.78362):0.7109707,((Hibiscus_surattensis:2.084156,((Hibiscus_austroyunnanensis:0.4590816,Hibiscus_labordei:0.4590816):0.256115,(Hibiscus_aridicola:0.3652686,Hibiscus_tiliaceus:0.3652686):0.349928):1.36896):2.230411,(((Hibiscus_fragrans:1.696315,(Hibiscus_trionum:0.6891934,Hibiscus_paramutabilis:0.6891934):1.007122):0.4420482,((Hibiscus_sinosyriacus:0.1916936,Hibiscus_yunnanensis:0.1916936):0.2024038,Hibiscus_taiwanensis:0.3940974):1.744266):1.736343,(Hibiscus_indicus:0.3825424,Hibiscus_macrophyllus:0.3825424):3.492163):0.439862):1.154892):8.37234,(((Urena_lobata:2.22196,(Urena_repanda:0.2927886,Nayariophyton_zizyphifolium:0.2927886):1.929171):2.45587,Urena_procumbens:4.67783):6.29229,(Decaschistia_mouretii:7.86857,(Kydia_calycina:0.2622984,Kydia_glabrescens:0.2622984):7.606272):3.10155):2.87168):9.99723,(((Thespesia_populnea:7.06022,Thespesia_lampas:7.06022):15.61391,((Alcea_nudiflora:8.4667295,((Malva_pusilla:3.7534304,Malva_verticillata:3.75343):3.87317,Althaea_officinalis:7.6266):0.84013):8.34795,(((Abutilon_roseum:0.02647129,Abutilon_indicum:0.02647129):8.330059,((((Abutilon_theophrasti:1.177076,Abutilon_guineense:1.177076):0.9038868,Abutilon_gebauerianum:2.080962):1.057961,Abutilon_hirtum:3.138924):2.916209,(Abutilon_paniculatum:0.8755683,Abutilon_sinense:0.8755683):5.17956524):2.301397):2.47947,((((Sida_rhombifolia:1.475358,((Sida_cordifolioides:0.06812081,Sida_subcordata:0.06812081):1.321191,Sida_cordata:1.389312):0.08604539):1.361354,Sida_alnifolia:2.836712):0.6564267,((Sida_cordifolia:1.085818,Sida_orientalis:1.085818):1.407977,Sida_javensis:2.493794):0.9993438):0.9710317,(Sida_yunnanensis:2.843692,((Sida_mysorensis:0.1481219,Sida_szechuensis:0.1481219):1.5524924,(Sida_chinensis:0.9329465,Sida_acuta:0.9329465):0.7676678):1.143078):1.620478):6.37183):5.97868):5.85945):1.11315,Wissadula_periplocifolia:23.78728):0.05175):3.24881):1.56572,(((((((Sterculia_micrantha:2.804228,Sterculia_henryi:2.804228):2.430152,((Sterculia_pinbienensis:0.1694856,Sterculia_brevissima:0.1694856):0.3901981,Sterculia_subnobilis:0.5596837):4.674697):9.715336,((((Sterculia_principis:0.9001652,(Sterculia_ceramica:0.2855261,Sterculia_foetida:0.2855261):0.6146392):2.118702,(Sterculia_pexa:1.588511,Sterculia_kingtungensis:1.588511):1.430357):0.03236794,(Sterculia_guangxiensis:0.4168982,Sterculia_monosperma:0.4168982):2.634337):0.2362418,(Sterculia_villosa:2.03672,(Sterculia_simaoensis:0.3201292,(Sterculia_lanceifolia:0.3042922,(Sterculia_hainanensis:0.03477239,Sterculia_subracemosa:0.03477239):0.2695198):0.01583697):1.716591):1.250757):11.66224):7.604383,((((Sterculia_scandens:0.001775458,Sterculia_yuanjiangensis:0.001775458):0.27541,Sterculia_tonkinensis:0.2771854):5.669768,(((Sterculia_gengmaensis:1.224924,Sterculia_lanceolata:1.224924):0.704769,Sterculia_hymenocalyx:1.929693):2.171766,(Sterculia_euosma:1.971562,Sterculia_cinnamomifolia:1.9715618):2.129897):1.845495):4.320174,Sterculia_impressinervis:10.26713):12.28697):1.63879,(Heritiera_angustata:1.843453,(Heritiera_parvifolia:1.628999,Heritiera_littoralis:1.628999):0.214454):22.34944):1.12975,((Firmiana_colorata:16.57214,(Firmiana_danxiaensis:2.237568,Firmiana_major:2.237568):14.33457):1.441338,(((Firmiana_pulcherrima:2.303796,Firmiana_kwangsiensis:2.303796):1.550652,Firmiana_hainanensis:3.854448):9.124343,Firmiana_simplex:12.97879):5.034685):7.309164):0.2584,Pterygota_alata:25.58104):3.07252):0.39303,(Diplodiscus_trichospermus:2.593276,Berrya_cordifolia:2.593276):26.453314):0.06458,((Craigia_yunnanensis:0.3678542,Craigia_kwangsiensis:0.3678542):7.432506,((((Tilia_chingiana:2.435415,Tilia_japonica:2.435415):0.7052124,Tilia_oliveri:3.140627):1.443771,(((Tilia_mongolica:0.2545755,(Tilia_likiangensis:0.0603561,Tilia_amurensis:0.0603561):0.1942194):0.8460729,Tilia_mandshurica:1.100648):0.902894,(((Tilia_kueichouensis:0.1623427,(Tilia_nobilis:0.128236,Tilia_membranacea:0.128236):0.03410674):0.2523941,Tilia_chinensis:0.4147369):1.29261,(Tilia_tuan:0.2477191,Tilia_taishanensis:0.2477191):1.459628):0.2961958):2.580856):0.3858792,(Tilia_callidonta:2.924384,(((Tilia_jiaodongensis:0.154193,(Tilia_henryana:0.08603634,Tilia_endochrysea:0.08603634):0.06815661):0.06488772,Tilia_paucicostata:0.2190807):1.360244,Tilia_miqueliana:1.579325):1.345059):2.045894):2.8300826):21.31081):0.60487,(((Helicteres_hirsuta:7.77983,(((Helicteres_lanceolata:0.04676884,Helicteres_plebeja:0.04676884):4.305427,(Helicteres_elongata:1.602598,(Helicteres_glabriuscula:0.5097218,Helicteres_viscida:0.5097218):1.092877):2.749597):1.260718,(Helicteres_prostrata:1.456928,Helicteres_angustifolia:1.456928):4.155985):2.166916):3.43507,(Helicteres_isora:0.0663468,Helicteres_obtusa:0.0663468):11.14855621):10.26153,((((Reevesia_tomentosa:0.3858034,Reevesia_lancifolia:0.3858034):0.2179913,((Reevesia_rotundifolia:0.5724441,Reevesia_lofouensis:0.5724441):0.006982623,Reevesia_lumlingensis:0.5794267):0.02436798):0.3112,(Reevesia_pycnantha:0.5605261,(Reevesia_thyrsoidea:0.3146679,Reevesia_rubronervia:0.3146679):0.2458582):0.3544686):1.221375,((Reevesia_glaucophylla:0.9357346,(((Reevesia_orbicularifolia:0.03266393,Reevesia_formosana:0.03266393):0.4363481,(Reevesia_longipetiolata:0.002018496,Reevesia_botingensis:0.002018496):0.4669936):0.3184631,Reevesia_pubescens:0.7874751):0.1482594):1.093527,Reevesia_shangszeensis:2.029261):0.1071089):19.34006):8.23961):1.85674,(((Pterospermum_proteus:1.212523,Pterospermum_niveum:1.212523):16.22482,(((Pterospermum_yunnanense:1.987506,(Pterospermum_heterophyllum:1.922711,((Pterospermum_truncatolobatum:0.495651,Pterospermum_kingtungense:0.495651):0.8935144,Pterospermum_menglunense:1.389165):0.5335459):0.06479475):3.266633,Pterospermum_lanceifolium:5.254139):0.006991978,Pterospermum_acerifolium:5.261131):12.17621):8.16032,(((Corchoropsis_crenata:11.81321,Eriolaena_quinquelocularis:11.81321):4.415203,((Eriolaena_kwangsiensis:2.096536,Eriolaena_candollei:2.096536):0.3142342,(Eriolaena_glabrescens:0.630816,Eriolaena_spectabilis:0.630816):1.779955):13.81764):6.67411,((Excentrodendron_obconicum:2.595719,(Excentrodendron_tonkinense:1.880472,Burretiodendron_kydiifolium:1.8804724):0.7152465):8.932331,Burretiodendron_esquirolii:11.52805):11.37447):2.69514):5.97512):10.23171,(((((Colona_thorelii:3.37471,Colona_floribunda:3.37471):8.47572,((Microcos_stauntoniana:2.512395,(((((Grewia_piscatorum:0.4709769,Grewia_celtidifolia:0.4709769):0.1563517,Grewia_hirsuta:0.6273286):0.2478324,Grewia_brachypoda:0.875161):0.1498445,(((Grewia_urenifolia:0.2674026,(Microcos_paniculata:0.1794123,Grewia_macropetala:0.1794123):0.08799032):0.09264007,Grewia_abutilifolia:0.3600427):0.5904706,((Grewia_falcata:0.3358407,Grewia_acuminata:0.3358407):0.5379632,(Grewia_tiliifolia:0.6742576,Grewia_rhombifolia:0.6742576):0.1995463):0.07670935):0.07449228):0.008064452,(((Grewia_permagna:0.9647315,(Grewia_retusifolia:0.6019281,Grewia_concolor:0.6019281):0.3628034):0.005040715,(Grewia_oligandra:0.9626019,Grewia_sessiliflora:0.9626019):0.007170345):0.03649973,((Grewia_biloba:0.9826993,(((Grewia_lacei:0.2993515,(Grewia_cuspidatoserrata:0.1337391,Grewia_eriocarpa:0.1337391):0.1656124):0.289221,((Grewia_kwangtungensis:0.03130605,Grewia_latiglandulosa:0.03130605):0.06687924,Grewia_henryi:0.09818529):0.4903872):0.1426695,Grewia_multiflora:0.731242):0.2514573):0.0223407,(Grewia_yinkiangensis:0.4963616,(Grewia_chuniana:0.4784991,Grewia_angustisepala:0.4784991):0.01786246):0.5086784):0.001232012):0.02679801):1.479325):4.550245,Microcos_chungii:7.06264):4.78779):16.78535,((Corchorus_olitorius:5.02145,(Corchorus_trilocularis:0.05485303,Corchorus_aestuans:0.05485303):4.966597):17.4646,((Triumfetta_annua:9.3528,Triumfetta_rhomboidea:9.3528):2.1596,((Triumfetta_cana:1.9895102,Triumfetta_pilosa:1.98951):6.785201,(Triumfetta_semitriloba:3.226775,Triumfetta_grandidens:3.2267748):5.547936):2.737689):10.97365):6.14973):4.96312,Commersonia_bartramia:33.5989):1.82703,((Melochia_corchorifolia:20.23896,Waltheria_indica:20.2389586):14.50537,(((Byttneria_pilosa:6.40648,(Byttneria_grandifolia:4.052788,Byttneria_integrifolia:4.052788):2.353692):17.92306,Kleinhovia_hospita:24.32954):1.60669,Ambroma_augustum:25.936233):8.8081):0.6816):6.37856):53.45797,((((Diarthron_altaicum:2.188651,((Diarthron_tianschanicum:0.8490997,Diarthron_vesiculosum:0.8490997):0.0556014,Diarthron_linifolium:0.9047011):1.28395):39.67514,((((((Wikstroemia_alternifolia:0.3398746,Wikstroemia_cochlearifolia:0.3398746):0.3013456,Wikstroemia_lungtzeensis:0.6412202):1.773042,Wikstroemia_hainanensis:2.414262):4.419567,(Wikstroemia_trichotoma:2.235409,(Wikstroemia_fuminensis:1.775182,(Wikstroemia_fargesii:0.9117512,Wikstroemia_capitata:0.9117512):0.8634307):0.460227):4.59842):0.01543092,(((Wikstroemia_lamatsoensis:0.5450505,Wikstroemia_reginaldi-farreri:0.5450505):3.308962,(Wikstroemia_micrantha:2.690822,(Wikstroemia_chui:0.1965277,Wikstroemia_ligustrina:0.1965277):2.494294):1.163191):2.707191,(((Wikstroemia_pilosa:3.077768,Wikstroemia_retusa:3.077768):2.847734,(((Wikstroemia_chamaedaphne:1.349299,(Wikstroemia_glabra:0.03070594,Wikstroemia_baimashanensis:0.03070594):1.318593):3.609443,((((Wikstroemia_huidongensis:2.744023,((Wikstroemia_paxiana:1.870711,(Wikstroemia_scytophylla:0.9543718,Wikstroemia_gracilis:0.9543718):0.9163393):0.4741524,Wikstroemia_mononectaria:2.344864):0.3991595):0.1851493,(Wikstroemia_linearifolia:0.1833462,Wikstroemia_anhuiensis:0.1833462):2.745826):0.6866757,((Wikstroemia_lanceolata:2.173415,(Wikstroemia_monnula:0.3235119,Wikstroemia_sinoparviflora:0.3235119):1.849903):0.02481304,(Wikstroemia_leptophylla:0.7460134,Wikstroemia_techinensis:0.7460134):1.452215):1.41762):0.1482599,(((Wikstroemia_liangii:2.981087,(Wikstroemia_subcyclolepidota:0.7178788,Wikstroemia_pachyrachis:0.7178788):2.263209):0.2840127,Wikstroemia_longipaniculata:3.2651):0.1736936,((Wikstroemia_taiwanensis:1.642651,Wikstroemia_stenophylla:1.642651):0.7956595,(Wikstroemia_linoides:0.3333533,Wikstroemia_pampaninii:0.3333533):2.104958):1.000483):0.3253143):1.194634):0.3023286,(Stellera_chamaejasme:4.56708,Wikstroemia_canescens:4.56708):0.6939901):0.6644314):0.5466087,((Wikstroemia_capitatoracemosa:0.6122322,Wikstroemia_haoi:0.6122322):2.684374,(((Wikstroemia_delavayi:2.478993,(Wikstroemia_indica:0.4022488,Wikstroemia_dolichantha:0.4022488):2.076744):0.4860624,(Wikstroemia_angustifolia:0.3362568,Wikstroemia_nutans:0.3362568):2.628799):0.23575,Wikstroemia_lichiangensis:3.200806):0.09580064):3.175504):0.08909292):0.2880568):22.33383,((((Daphne_limprichtii:7.4913,(Daphne_retusa:3.560374,Daphne_macrantha:3.560374):3.930926):2.804464,((((((Daphne_rhynchocarpa:0.08213268,Daphne_brevituba:0.08213268):0.2554443,Daphne_laciniata:0.337577):0.4043398,Daphne_jinzhaiensis:0.7419168):1.289587,Daphne_jinyunensis:2.031504):2.702925,(Daphne_purpurascens:0.9815958,(Daphne_erosiloba:0.1822768,Daphne_esquirolii:0.1822768):0.799319):3.752833):3.777308,((Daphne_nana:0.3465722,Daphne_morrisonensis:0.3465722):0.6864333,Daphne_angustiloba:1.033006):7.478732):1.784026):3.720466,(Daphne_bholua:12.3697,Thymelaea_passerina:12.3697):1.6465295):1.358791,((((((Daphne_kiusiana:0.5905642,Daphne_acutiloba:0.5905642):0.04652774,Daphne_pseudomezereum:0.637092):0.4419473,Daphne_tangutica:1.079039):3.573841,(Daphne_tenuiflora:0.2298106,Daphne_xichouensis:0.2298106):4.423069):5.606555,((Daphne_longilobata:1.248692,Daphne_genkwa:1.248692):3.802548,(Daphne_axillaris:0.8766921,Daphne_pachyphylla:0.8766921):4.174548):5.208194):3.054054,(((Daphne_penicillata:3.340439,((Daphne_emeiensis:0.01571856,Daphne_arisanensis:0.01571856):2.501489,(Daphne_yunnanensis:1.751508,Daphne_hekouensis:1.751508):0.7657001):0.8232308):1.676449,(Daphne_championii:2.014152,Daphne_grueningiana:2.014152):3.002736):6.63289,((((Daphne_gemmata:0.6113754,Daphne_depauperata:0.6113754):3.516937,((((Daphne_modesta:0.3041449,Daphne_altaica:0.3041449):1.324501,Daphne_leishanensis:1.628646):0.2248577,Daphne_longituba:1.853503):1.395969,((Daphne_chingshuishaniana:0.8771744,Daphne_giraldii:0.8771744):0.2776481,Daphne_wangiana:1.154823):2.09465):0.87884):1.428955,((Daphne_feddei:1.746452,Daphne_holosericea:1.746452):0.3900733,Daphne_papyracea:2.136526):3.420742):3.723835,((Daphne_myrtilloides:2.228265,(Daphne_pedunculata:0.7313832,Daphne_aurantiaca:0.7313832):1.496882):4.281489,((Daphne_rosmarinifolia:1.178399,Daphne_gracilis:1.178399):0.5671239,Daphne_tripartita:1.745522):4.764231):2.771349):2.368675):1.66371):2.061532):13.80807):12.6807):0.07651,((Eriosolena_composita:17.35906,Rhamnoneuron_balansae:17.35906):11.90473,(Edgeworthia_gardneri:3.306617,(Edgeworthia_albiflora:1.804015,(Edgeworthia_chrysantha:1.158096,Edgeworthia_eriosolenoides:1.158096):0.6459185):1.502603):25.95717):12.67651):9.79865,(Aquilaria_sinensis:7.86188,Aquilaria_yunnanensis:7.86188):43.87707):43.52351):3.72489,((Helianthemum_songaricum:57.034548,((Parashorea_chinensis:15.456447,Shorea_assamica:15.45645):6.32704,Dipterocarpus_retusus:21.78349):35.25106):7.87282,(Hopea_hainanensis:29.63376,(((Hopea_chinensis:0.3693115,Hopea_reticulata:0.3693115):0.1943636,Vatica_mangachapoi:0.5636751):9.971309,Vatica_guangxiensis:10.53498):19.09878):35.27361):34.07998):14.55082,((((((((((Alyssum_tortuosum:4.409163,(Alyssum_obovatum:1.866558,Megacarpaea_megalocarpa:1.866558):2.542605):6.555275,((Alyssum_tenuifolium:1.540764,Alyssum_canescens:1.540764):0.9680078,(Alyssum_dasycarpum:0.8164758,(Alyssum_lenense:0.3193904,Alyssum_desertorum:0.3193904):0.4970854):1.692296):8.455666):19.27547,(((Alyssum_simplex:5.4467397,Stevenia_cheiranthoides:5.44674):17.32448,(((((Lepidium_campestre:0.6290072,(Lepidium_cartilagineum:0.5234314,Lepidium_obtusum:0.5234314):0.1055758):2.000663,(((Lepidium_perfoliatum:0.06560932,Lepidium_cuneiforme:0.06560932):0.3725309,Lepidium_alashanicum:0.4381402):0.311159,Lepidium_ferganense:0.7492992):1.880371):5.222262,((Lepidium_chalepense:0.3816719,Lepidium_capitatum:0.3816719):1.802512,((Lepidium_apetalum:0.4305558,Lepidium_virginicum:0.4305558):0.4278567,Lepidium_brachyotum:0.8584125):1.325772):5.667747):0.8710606,(Lepidium_densiflorum:2.456348,(Lepidium_latifolium:1.553068,((Lepidium_didymum:0.6507083,(Lepidium_ruderale:0.5350222,Lepidium_sativum:0.5350222):0.115686):0.09451825,Lepidium_draba:0.7452265):0.8078412):0.9032798):6.266645):6.667598,Lepidium_cordatum:15.39059):7.38063):2.96922,(((((((Cardamine_impatiens:11.059535,(((Cardamine_changbaiana:0.08015622,Cardamine_parviflora:0.08015622):4.934104,Cardamine_komarovii:5.01426):5.927248,((Cardamine_hydrocotyloides:0.8725472,Cardamine_franchetiana:0.8725472):2.050742,(Cardamine_stenoloba:1.571532,(Cardamine_prorepens:0.7407162,Cardamine_calcicola:0.7407162):0.830816):1.351757):8.018219):0.1180276):0.05188339,(((Cardamine_griffithii:4.372258,((Cardamine_anhuiensis:0.580401,Cardamine_repens:0.580401):0.5528433,Cardamine_tianqingiae:1.133244):3.239014):1.76848,Cardamine_circaeoides:6.140738):2.455741,((Cardamine_scutata:1.865859,((Cardamine_lyrata:0.2213225,Cardamine_fargesiana:0.2213225):1.156779,(Cardamine_granulifera:0.05278978,Cardamine_yunnanensis:0.05278978):1.325312):0.4877575):1.654422,Cardamine_cheotaiyienii:3.520281):5.076198):2.51494):1.47371,((Cardamine_delavayi:0.9253553,Cardamine_trifoliolata:0.9253553):9.720504,(((Cardamine_multijuga:0.07498301,Cardamine_purpurascens:0.07498301):0.2363767,Cardamine_paucifolia:0.3113597):0.4600619,((Cardamine_engleriana:0.3201529,Cardamine_hupingshanensis:0.3201529):0.1780027,((Cardamine_tangutorum:0.4067326,Cardamine_hygrophila:0.4067326):0.05316126,Cardamine_loxostemonoides:0.4598938):0.03826179):0.2732659):9.874437):1.93927):1.369361,(((((Cardamine_simplex:1.263751,Cardamine_violacea:1.263751):1.764759,(Cardamine_pulchella:0.2369274,Cardamine_rockii:0.2369274):2.791582):7.430172,Cardamine_caroides:10.45868):1.267011,Cardamine_microzyga:11.72569):1.82113,(((Cardamine_scaposa:1.00854,(Cardamine_gracilis:0.2329953,Cardamine_trifida:0.2329953):0.7755448):3.224915,((Cardamine_multiflora:0.3453038,Cardamine_leucantha:0.3453038):1.742612,(Cardamine_bodinieri:1.433396,Cardamine_fragariifolia:1.433396):0.6545196):2.14554):9.077194,(Cardamine_macrophylla:12.50213,((Cardamine_pratensis:4.3649,Cardamine_flexuosa:4.3649):5.73029,Cardamine_hirsuta:10.09519):2.40694):0.8085193):0.2361737):0.4076669):4.13485,(((Barbarea_intermedia:0.1426855,Barbarea_vulgaris:0.1426855):1.786285,(Barbarea_taiwaniana:1.210455,Barbarea_orthoceras:1.210455):0.718515):8.21407,((Rorippa_benghalensis:0.2607211,Rorippa_indica:0.2607211):2.605271,(((Rorippa_sylvestris:0.8623393,Rorippa_cantoniensis:0.8623393):0.3324931,Rorippa_globosa:1.194832):0.9007079,((Rorippa_palustris:0.9463532,(Rorippa_elata:0.5292238,Rorippa_dubia:0.5292238):0.4171294):0.5806839,Rorippa_barbareifolia:1.527037):0.5685032):0.7704519):7.2770479):7.9463):6.4545,((((Erysimum_wardii:0.2034099,(Erysimum_sisymbrioides:0.08563984,Erysimum_cheiranthoides:0.08563984):0.1177701):5.67083,(((Erysimum_canescens:0.07150326,Erysimum_macilentum:0.07150326):2.7854788,(((Erysimum_handel-mazzettii:0.3850105,Erysimum_funiculosum:0.3850105):0.1901905,Erysimum_amurense:0.575201):1.607321,(Erysimum_flavum:0.6115059,Erysimum_deflexum:0.6115059):1.5710162):0.6744603):1.343249,(((Erysimum_hieraciifolium:0.959505,Erysimum_siliculosum:0.959505):0.240132,(Erysimum_benthamii:0.7261071,Erysimum_schlagintweitianum:0.7261071):0.4735299):0.9957035,(Erysimum_roseum:0.2427025,Erysimum_forrestii:0.2427025):1.952638):2.00489):1.674009):8.75493,(((((Camelina_microcarpa:0.60759,Camelina_sativa:0.60759):10.1782,Neslia_paniculata:10.78579):2.99824,((Arabidopsis_halleri:2.834637,Arabidopsis_lyrata:2.834637):7.848593,Arabidopsis_thaliana:10.68323):3.1008):0.16943,Turritis_glabra:13.95346):0.43178,Olimarabidopsis_pumila:14.38524):0.24393):2.88648,(Crucihimalaya_stricta:2.95121,((Crucihimalaya_himalaica:1.784254,Crucihimalaya_axillaris:1.784254):0.2822171,((Crucihimalaya_mollissima:1.246194,Crucihimalaya_wallichii:1.246194):0.6122299,Crucihimalaya_lasiocarpa:1.858424):0.2080474):0.8847385):14.56444):7.02819):0.74626,(((Descurainia_sophia:16.7304888,Hornungia_procumbens:16.7304946):5.895,(((((Yinshania_acutangula:0.8078643,Yinshania_rupicola:0.8078643):1.174084,(Yinshania_sinuata:0.6713362,Yinshania_zayuensis:0.6713362):1.310612):0.654439,Yinshania_hui:2.636387):2.93329,(Yinshania_henryi:4.574109,((Yinshania_paradoxa:0.06838073,Yinshania_rivulorum:0.06838073):0.006149101,Yinshania_hunanensis:0.07452984):4.499579):0.9955685):13.13191,((Yinshania_lichuanensis:0.271224,Yinshania_furcatopilosa:0.271224):1.188978,Yinshania_fumarioides:1.460202):17.24139):3.923898):0.09745,(Sophiopsis_sisymbrioides:13.82877,((((Hedinia_tibetica:0.0983952,Smelowskia_tibetica:0.0983952):0.2093153,Smelowskia_alba:0.3077105):6.07181,Smelowskia_calycina:6.37952):3.918738,Sophiopsis_annua:10.29826):3.530512):8.89417):2.56716):0.45034):4.499471):2.426799,((((((Parrya_lancifolia:1.61314,Parrya_pinnatifida:1.61314):12.94578,(Diptychocarpus_strictus:0.7216669,(Parrya_beketovii:0.2613965,Parrya_nudicaulis:0.2613965):0.4602705):13.83725):5.21028,((Chorispora_macropoda:9.265333,(((Chorispora_bungeana:2.285708,Chorispora_songarica:2.285708):0.2834485,Chorispora_greigii:2.569156):5.402598,Chorispora_sibirica:7.971754):1.293579):3.505455,(Chorispora_tenella:1.840435,Chorispora_tashkorganica:1.840435):10.93035):6.998412):8.97935,(((((Dontostemon_elegans:1.373089,(Dontostemon_tibeticus:0.8911463,Dontostemon_crassifolius:0.8911463):0.4819425):1.055724,Dontostemon_hispidus:2.428813):0.4072276,((Dontostemon_glandulosus:0.3680698,Dontostemon_perennis:0.3680698):0.5583151,Dontostemon_integrifolius:0.9263849):1.909655):1.279057,(Dontostemon_dentatus:1.34767,(Dontostemon_pinnatifidus:1.123255,Dontostemon_micranthus:1.123255):0.2244146):2.767427):7.953503,(Dontostemon_senilis:11.97927,Clausia_trichosepala:11.97927):0.08933):16.67995):1.2907,((((((((Dilophia_salsa:5.980512,Dilophia_ebracteata:5.980512):5.975198,(((Braya_humilis:1.2530728,Braya_forrestii:1.253073):0.8554571,(Braya_scharnhorstii:0.4020497,Braya_rosea:0.4020497):1.70648):9.76603,(((Phaeonychium_villosum:0.3251848,Phaeonychium_kashgaricum:0.3251848):0.000134984,Phaeonychium_jafrii:0.3253198):4.61517,((Christolea_niyaensis:4.00415,Christolea_crassifolia:4.00415):0.3783675,Phaeonychium_parryoides:4.382518):0.5579725):6.93407):0.08115):1.95875,Leptaleum_filifolium:13.91446):0.60001,(((((Euclidium_syriacum:9.0151,Desideria_linearis:9.0151):1.131935,(Desideria_flabellata:6.494032,(((Desideria_pumila:0.9010392,Desideria_baiogoinensis:0.9010392):4.87296,Desideria_prolifera:5.773999):0.1658382,Desideria_stewartii:5.939837):0.5541947):3.653003):0.1722551,(Sisymbriopsis_mollipila:10.20719,Desideria_himalayensis:10.20719):0.1121):1.71332,Lachnoloma_lehmannii:12.03261):0.56344,(Malcolmia_hispida:11.28987,((Malcolmia_africana:0.330727,(Neotorularia_korolkowii:0.1898122,Malcolmia_karelinii:0.1898122):0.1409148):0.672942,Malcolmia_scorpioides:1.003669):10.2862):1.30618):1.91842):0.91184,((Sisymbriopsis_yechengica:1.281487,((Sisymbriopsis_pamirica:0.1880054,Tetracme_recurvata:0.1880054):0.9147017,Sisymbriopsis_shuanghuica:1.102707):0.1787799):9.541754,Tetracme_quadricornis:10.823241):4.603069):2.47088,(((Neotorularia_torulosa:0.06921064,Neotorularia_brevipes:0.06921064):0.8014907,Neotorularia_qingshuiheense:0.8707014):0.7318123,Neotorularia_brachycarpa:1.602514):16.29468):5.2595,(Leiospora_pamirica:8.05759,(Leiospora_exscapa:1.378733,Leiospora_eriocalyx:1.378733):6.678857):15.0991):2.86415,(((Sterigmostemum_caspicum:20.52689,Hesperis_sibirica:20.5268908):2.00419,((Cithareloma_vernum:19.62958,Tauscheria_lasiocarpa:19.62958):1.64532,(Bunias_orientalis:0.01682973,Bunias_cochlearioides:0.01682973):21.25807):1.25618):1.55612,Matthiola_chorassanica:24.087204):1.93364):4.01841):2.5835,((Pugionium_dolabratum:0.74119,Pugionium_cornutum:0.74119):31.03758,((((Baimashania_pulvinata:16.58037,Baimashania_wangii:16.58037):3.721469,(Arabis_alaschanica:19.2884,(((((Arabis_paniculata:1.736437,(Arabis_flagellosa:0.4593222,Arabis_pterosperma:0.4593222):1.277115):5.377409,(Arabis_axilliflora:3.064558,Arabis_stelleri:3.064558):4.049288):2.680677,(Arabis_bijuga:8.593457,(Arabis_fruticulosa:0.1182704,Arabis_pendula:0.1182704):8.475187):1.201066):4.802114,(Arabis_amplexicaulis:4.755232,(Arabis_auriculata:4.610674,Arabis_tibetica:4.610674):0.1445581):9.841404):3.311944,((Arabis_serrata:0.12939,Arabis_hirsuta:0.12939):17.56404,((Draba_nemorosa:5.06727,Draba_lanceolata:5.06727):0.06264,(((Draba_oreodoxa:1.147315,Draba_amplexicaulis:1.147315):1.892388,((Draba_jucunda:1.19825,Draba_altaica:1.19825):1.541796,Draba_melanopus:2.740047):0.2996562):1.9826831,(((((Draba_tibetica:1.232535,Draba_bartholomewii:1.232535):1.847423,((Draba_ussuriensis:0.6087046,(Draba_turczaninowii:0.4131696,Draba_serpens:0.4131696):0.195535):1.293237,(Draba_senilis:0.6313107,Draba_draboides:0.6313107):1.270631):1.178016):0.6091084,(((Draba_huetii:2.320703,Draba_winterbottomii:2.320703):0.645921,(Draba_involucrata:1.755412,Draba_mongolica:1.755412):1.211212):0.5772796,((Draba_setosa:1.064192,Draba_yueii:1.064192):0.8755076,(((Draba_linearifolia:0.103908,Draba_handelii:0.103908):0.08639044,Draba_korshinskyi:0.1902985):0.1315993,Draba_glomerata:0.3218978):1.617802):1.604204):0.1451627):0.1370712,((Draba_nylamensis:1.092959,(Draba_calcicola:0.9866696,(Draba_lasiophylla:0.1414341,Draba_ladyginii:0.1414341):0.8452355):0.1062895):0.7740997,((Draba_elata:0.1133923,(Draba_lichiangensis:0.01710314,Draba_zangbeiensis:0.01710314):0.09628916):0.3623813,Draba_oreades:0.4757736):1.391285):1.959079):0.05307595,((((((Draba_subamplexicaulis:0.007578697,Draba_ellipsoidea:0.007578697):1.125118,Draba_matangensis:1.132697):1.55103,(Draba_polyphylla:0.7275039,Draba_eriopoda:0.7275039):1.956222):0.1648022,Draba_surculosa:2.848528):0.2592549,((Draba_yunnanensis:0.1033232,Draba_parviflora:0.1033232):0.555239,(Draba_sibirica:0.3695986,(Draba_gracillima:0.02926263,Draba_alajica:0.02926263):0.340336):0.2889636):2.449221):0.392291,((Draba_cachemirica:0.0335233,Draba_sikkimensis:0.0335233):3.374831,((Draba_stenocarpa:0.2162025,Draba_sekiyana:0.2162025):1.451547,Draba_remotiflora:1.66775):1.740605):0.09171997):0.3791397):1.143172):0.1075239):12.56352):0.2151506):1.379819):1.01344):9.17171,(((Goldbachia_pendula:2.062377,Goldbachia_laevigata:2.062377):25.73233,((((Orychophragmus_limprichtianus:5.776358,Orychophragmus_violaceus:5.776358):13.69502,(Crambe_kotschyana:15.601608,((Brassica_elongata:12.52273,Eruca_vesicaria:12.52273):2.73986,(Sinapis_arvensis:10.66668,Sinapis_alba:10.66668):4.59591):0.33902):3.86977):0.37476,((Sisymbrium_altissimum:1.387363,(Sisymbrium_luteum:1.069815,(Sisymbrium_officinale:0.8009389,(Sisymbrium_heteromallum:0.1533379,Sisymbrium_polymorphum:0.1533379):0.647601):0.2688761):0.3175475):5.369877,((Sisymbrium_yunnanense:2.022927,Sisymbrium_loeselii:2.022927):0.8442648,((Sisymbrium_irio:0.1575897,Sisymbrium_brassiciforme:0.1575897):1.519698,Sisymbrium_orientale:1.677287):1.189905):3.890048):13.0889):3.35736,((Conringia_planisiliqua:11.78548,Pachypterygium_multicaule:11.78548):0.09553,((Isatis_minima:2.405972,Isatis_tinctoria:2.405972):5.121375,(Isatis_violascens:1.685364,Isatis_costata:1.685364):5.841983):4.353663):11.32249):4.59121):1.04714,((((Thlaspi_flagelliferum:0.6285336,Thlaspi_arvense:0.6285336):0.9330516,(Thlaspi_andersonii:0.248583,Thlaspi_cochleariforme:0.248583):1.313002):22.34302,Thlaspi_yunnanense:23.90461):3.79222,(((Eutrema_yunnanense:6.681475,(Eutrema_himalaicum:1.823949,Eutrema_tenue:1.823949):4.857526):4.289124,((Eutrema_integrifolium:2.57647,Eutrema_deltoideum:2.57647):6.424335,(Eutrema_heterophyllum:4.325268,Eutrema_bouffordii:4.325269):4.675537):1.969794):0.4451307,((Pegaeophyton_minutum:2.20388,Thellungiella_salsuginea:2.20388):8.94011,(Pegaeophyton_scapiflorum:3.8975264,Thellungiella_halophila:3.897527):7.246463):0.27174):16.2811):1.14502):0.6317):2.13014,((((Lignariella_ohbana:20.702783,((Cardaria_draba:0.352751,Lignariella_hobsonii:0.352751):1.310742,Cardaria_pubescens:1.663493):19.039286):9.31338,((Berteroa_incana:6.35764,Galitzkya_potaninii:6.35764):18.92169,Alyssum_linifolium:25.27933):4.73683):0.98028,Microthlaspi_perfoliatum:30.99644):0.31725,Megacarpaea_delavayi:31.31369):0.29):0.17508):0.84398):0.04396):0.91808,((((((Solms-laubachia_minor:1.568963,Solms-laubachia_eurycarpa:1.568963):0.3318709,Solms-laubachia_lanata:1.900834):2.155825,Solms-laubachia_xerophyta:4.056659):7.138311,(Solms-laubachia_platycarpa:0.3669058,Solms-laubachia_gamosepala:0.3669058):10.82806):17.57394,(Solms-laubachia_pulcherrima:11.19497,(Solms-laubachia_retropilosa:7.803477,Solms-laubachia_linearifolia:7.803477):3.391493):17.57394):4.276401,((((((Taphrospermum_verticillatum:17.71646,((Taphrospermum_altaicum:0.8442099,Platycraspedum_tibeticum:0.8442099):5.199187,((Taphrospermum_fontanum:0.3585137,Taphrospermum_tibeticum:0.3585137):0.002700194,(Platycraspedum_wuchengyii:0.07193167,Taphrospermum_himalaicum:0.07193167):0.2892822):5.682183):11.67306):8.43979,Aphragmus_oxycarpus:26.15625):1.99668,Litwinowia_tenuissima:28.15293):0.06168,Megadenia_pygmaea:28.21461):0.71566,((((((Pycnoplinthus_uniflora:7.4499,Synstemon_petrovii:7.4499):3.46703,Cryptospora_falcata:10.91693):3.22864,Pseudoarabidopsis_toxophylla:14.14557):2.11578,((Oreoloma_matthioloides:0.3076501,Oreoloma_eglandulosum:0.3076501):9.06949,(Oreoloma_violaceum:2.935958,Microstigma_brachycarpum:2.935958):6.44118244):6.88421):7.04984,Spirorhynchus_sabulosus:23.31119):0.11503,Eurycarpus_marinellii:23.42622):5.50405):0.04751,Berteroella_maximowiczii:28.97778):4.067531):0.5394787):13.49484,(Gynandropsis_gynandra:31.67072,Arivela_viscosa:31.67072):15.40891):3.29811,((((Crateva_religiosa:0.7355651,Crateva_formosensis:0.7355651):0.3363686,(Crateva_magna:0.3775665,Crateva_unilocularis:0.3775665):0.6943672):1.036728,Crateva_trifoliata:2.108662):31.85834,((((((Capparis_zeylanica:0.05228549,Capparis_urophylla:0.05228549):0.7724239,Capparis_assamica:0.8247094):2.32992,Capparis_henryi:3.15463):3.962059,(((Capparis_membranifolia:0.307916,Capparis_wui:0.307916):0.2974934,Capparis_sikkimensis:0.6054094):0.0923507,Capparis_acutifolia:0.6977601):6.418928):13.7685,Capparis_multiflora:20.8851959):5.688079,((Capparis_spinosa:17.2948367,(((Capparis_cantoniensis:1.093153,((Capparis_sepiaria:0.2207644,Capparis_subsessilis:0.2207644):0.3038422,(Capparis_himalayensis:0.04877519,Capparis_khuamak:0.04877519):0.4758314):0.5685469):2.559286,Capparis_formosana:3.652439):2.787297,((Capparis_lanceolaris:2.516444,(Capparis_dasyphylla:0.8174295,(Capparis_versicolor:0.1181211,Capparis_sabiifolia:0.1181211):0.6993084):1.699014):1.365498,(Capparis_chingiana:1.868994,Capparis_trichocarpa:1.868994):2.012948):2.557794):10.8551):4.268682,(((Capparis_pubiflora:0.3548576,Capparis_bodinieri:0.3548576):9.719354,(Capparis_tenera:8.472819,(((Capparis_floribunda:0.004660056,Capparis_micracantha:0.004660056):4.124119,((Capparis_pubifolia:1.474137,Capparis_masaikai:1.474137):1.366854,Capparis_viburnifolia:2.840991):1.287788):1.875177,Capparis_hainanensis:6.003956):2.468863):1.601392):8.610858,((Capparis_fengii:1.766336,Capparis_fohaiensis:1.766336):0.4580729,Capparis_yunnanensis:2.224409):16.46066):2.878449):5.009752):7.39373):16.41074):18.16984,((Oligomeris_linifolia:42.81508,(Stixis_suaveolens:11.07318,Stixis_scandens:11.07318):31.7419):10.79255,Borthwickia_trifoliata:53.60763):14.93995):9.91639,Azima_sarmentosa:78.46397):15.98113,Bretschneidera_sinensis:94.4451):19.09307):3.14109):3.9595):5.82232):1.34374,(((((((Astronia_ferruginea:29.563084,((((((Melastoma_dodecandrum:0.6623329,Melastoma_sanguineum:0.6623329):2.058217,(Melastoma_imbricatum:0.2793287,(Melastoma_malabathricum:0.08183568,Melastoma_intermedium:0.08183568):0.197493):2.441221):3.52788,Osbeckia_chinensis:6.24843):3.5808,Osbeckia_nepalensis:9.82923):1.84858,(Osbeckia_capitata:3.197647,(Osbeckia_stellata:0.2864589,Osbeckia_nutans:0.2864589):2.911188):8.480163):13.42406,(Diplectria_barbata:21.411764,((((Plagiopetalum_esquirolii:9.794099,(((((Phyllagathis_hainanensis:0.2643903,Phyllagathis_ternata:0.2643903):5.063968,(Phyllagathis_stenophylla:0.2361514,Phyllagathis_velutina:0.2361514):5.092207):1.852895,Phyllagathis_cavaleriei:7.181253):0.2457482,((Phyllagathis_elattandra:2.201694,((Phyllagathis_setotheca:0.1258497,(Phyllagathis_fengii:0.04086346,Phyllagathis_deltoidea:0.04086346):0.08498619):0.1336405,Phyllagathis_melastomatoides:0.2594902):1.942204):0.2866666,Phyllagathis_erecta:2.488361):4.938641):1.465148,((Phyllagathis_scorpiothyrsoides:2.288515,((Phyllagathis_latisepala:0.1934199,Phyllagathis_longearistata:0.1934199):1.061631,(Phyllagathis_asarifolia:0.3712399,Phyllagathis_plagiopetala:0.3712399):0.8838114):1.033464):2.68686,((Phyllagathis_cymigera:0.8477198,Phyllagathis_hispidissima:0.8477198):3.542214,(((Phyllagathis_longiradiosa:2.369861,(Phyllagathis_tentaculifera:1.220835,(Phyllagathis_gracilis:1.140946,Phyllagathis_tetrandra:1.140946):0.07988832):1.149026):0.5694671,(((Medinilla_hayatana:0.3409972,(Medinilla_nana:0.08575768,Medinilla_fengii:0.08575768):0.2552395):2.0095252,(Medinilla_septentrionalis:0.1781566,Medinilla_lanceata:0.1781566):2.172366):0.3752378,(((Medinilla_assamica:0.2192083,Medinilla_petelotii:0.2192083):1.294442,(Medinilla_rubicunda:0.8837294,Medinilla_arboricola:0.88372939):0.6299206):0.2146223,(Medinilla_himalayana:0.06292995,Medinilla_formosana:0.06292995):1.665342):0.9974878):0.2135679):0.01532154,(Phyllagathis_oligotricha:0.4066685,Phyllagathis_ovalifolia:0.4066685):2.547981):1.435284):0.5854417):3.9167751):0.9019488):2.194011,Plagiopetalum_tenuicaule:11.98811):0.09463,(((Cyphotheca_montana:7.2942512,((Barthea_barthei:2.70751,Allomorphia_urophylla:2.70751):4.04826,((((Bredia_hirsuta:1.318878,((((Fordiophyton_peperomiifolium:0.1027089,Bredia_yunnanensis:0.1027089):0.5427582,Fordiophyton_faberi:0.6454671):0.0059669,(Bredia_sinensis:0.5534001,Fordiophyton_cordifolium:0.5534001):0.09803382):0.3086675,((Bredia_sessilifolia:0.8253152,((Fordiophyton_brevicaule:0.07151661,Bredia_oldhamii:0.07151661):0.2288086,(Fordiophyton_longipes:0.2400088,(Fordiophyton_strictum:0.1422271,Fordiophyton_degeneratum:0.1422271):0.0977817):0.06031636):0.52499):0.1288019,Bredia_biglandularis:0.954117):0.005984435):0.3587763):0.01517187,(Bredia_microphylla:0.3584042,Bredia_longiloba:0.3584042):0.9756455):0.4524603,(Bredia_quadrangularis:1.40515,((Fordiophyton_repens:0.2849448,(Bredia_fordii:0.004725506,Bredia_esquirolii:0.004725506):0.2802193):0.3690599,Fordiophyton_breviscapum:0.6540047):0.7511455):0.3813598):4.77534,((((Oxyspora_paniculata:4.043131,((Oxyspora_cernua:3.19311,(Oxyspora_teretipetiolata:2.617797,(Sarcopyramis_napalensis:0.3077962,Oxyspora_yunnanensis:0.3077962):2.31):0.5753135):0.1117278,(Oxyspora_curtisii:0.8810567,Sarcopyramis_bodinieri:0.8810567):2.423781):0.7382933):1.554839,Oxyspora_vagans:5.59797):0.78573,Tigridiopalma_magnifica:6.3837):0.06989,(Scorpiothyrsus_shangszeensis:1.4843518,(Scorpiothyrsus_xanthostictus:0.2682901,Scorpiothyrsus_erythrotrichus:0.2682901):1.216062):4.969238):0.10826):0.19392):0.538481167):0.06027883,((Allomorphia_baviensis:0.4231365,Allomorphia_curtisii:0.4231365):1.186114,Allomorphia_balansae:1.609251):5.745279):0.85959,(Sporoxeia_clavicalcarata:0.19815,Sporoxeia_sciadophila:0.19815005):8.01597):3.86862):0.49794,((Sonerila_cantonensis:4.907229,((Sonerila_maculata:0.7097327,(Sonerila_primuloides:0.5607289,Sonerila_plagiocardia:0.5607289):0.1490038):4.011789,(Sonerila_hainanensis:0.3546071,Sonerila_erecta:0.3546071):4.366914):0.1857075):5.836348,((Blastus_auriculatus:0.4755279,(Blastus_tsaii:0.39647,Blastus_cochinchinensis:0.39647):0.07905782):10.066282,(Blastus_tenuifolius:9.38708,(Blastus_setulosus:3.697068,(Blastus_mollissimus:2.88785,((Blastus_brevissimus:0.08006517,Blastus_pauciflorus:0.08006517):1.936722,Blastus_borneensis:2.016787):0.8710636):0.8092177):5.690012):1.15473):0.2017672):1.837103):8.83108):3.69011):4.46121):7.33474,(Memecylon_celastrinum:1.447382,Memecylon_ligustrifolium:1.447382):35.45044):17.21448,(((Memecylon_pendulum:1.140137,Memecylon_pauciflorum:1.140137):15.56664,(Memecylon_lanceolatum:12.76701,((Memecylon_luchuenense:1.196682,(Memecylon_caeruleum:0.06948146,Memecylon_scutellatum:0.06948146):1.127201):0.5673857,Memecylon_hainanense:1.764068):11.00295):3.939763):9.162367,((Memecylon_nigrescens:3.835954,Memecylon_octocostatum:3.835954):4.495272,Memecylon_polyanthum:8.331226093):17.53792):28.24316):23.41481,Crypteronia_paniculata:77.52711):18.29408,((((Syzygium_buxifolium:10.4783,Syzygium_acuminatissimum:10.4783):0.44639,(((((Syzygium_buxifolioideum:0.1948308,Syzygium_gongshanense:0.1948308):8.856383,((Syzygium_austroyunnanense:0.419733,(Syzygium_guangxiense:0.3689056,Syzygium_album:0.3689056):0.05082744):7.980397,(((Syzygium_myrsinifolium:0.05258572,Syzygium_levinei:0.05258572):1.917433,(Syzygium_handelii:1.832813,(Syzygium_cathayense:1.008725,Syzygium_taiwanicum:1.008725):0.8240887):0.1372051):6.046473,(Syzygium_euonymifolium:5.173073,(Syzygium_kwangtungense:0.1983625,Syzygium_tenuirhachis:0.1983625):4.97471):2.843419):0.3836383):0.651084):0.482622,((((Syzygium_fruticosum:0.3770582,Syzygium_howii:0.3770582):0.5016992,Syzygium_hancei:0.8787574):0.3724693,Syzygium_chunianum:1.251227):6.473518,((Syzygium_infrarubiginosum:6.100723,(((Syzygium_lasianthifolium:1.767075,Syzygium_oblatum:1.767075):2.084475,(Syzygium_cinereum:3.658464,((Syzygium_rehderianum:0.1670263,(Syzygium_vestitum:0.07117361,Syzygium_wenshanense:0.07117361):0.09585272):0.3792799,(Syzygium_kusukusense:0.4440676,Syzygium_grijsii:0.4440676):0.1022387):3.112158):0.1930863):0.5516746,((Syzygium_oblancilimbum:0.2260668,Syzygium_paucivenium:0.2260668):2.970318,Syzygium_xizangense:3.196384):1.206841):1.697498):1.527628,(((Syzygium_nervosum:5.76689,(Syzygium_cumini:4.24095,Syzygium_jambos:4.24095):1.52594):0.4397109,((((Syzygium_saxatile:0.5970345,Syzygium_congestiflorum:0.5970345):0.2050454,Syzygium_imitans:0.8020799):0.9654554,Syzygium_megacarpum:1.767535):3.674841,(Syzygium_tephrodes:5.33403,(((((Syzygium_championii:0.5842057,(Syzygium_boisianum:0.4475558,Syzygium_lineatum:0.4475558):0.13665):0.8160219,Syzygium_conspersipunctatum:1.400228):0.9771277,Syzygium_laosense:2.377355):0.8512953,((Syzygium_stenocladum:0.4286928,Syzygium_hainanense:0.4286928):1.040689,Syzygium_yunnanense:1.469382):1.759269):1.286838,(Syzygium_fluviatile:2.79093,(Syzygium_rysopodum:2.027872,(Syzygium_szemaoense:0.04406187,Syzygium_bubengense:0.04406187):1.98381):0.7630582):1.724559):0.8185416):0.1083465):0.7642241):1.211899,(Syzygium_polypetaloideum:3.115361,(Syzygium_balsameum:2.174112,(Syzygium_toddalioides:1.531767,Syzygium_odoratum:1.531767):0.6423444):0.9412495):4.303138):0.2098516):0.09639324):1.809092):0.07590636,(Syzygium_austrosinense:7.073773,((((Syzygium_baviense:0.2120099,Syzygium_globiflorum:0.2120099):0.488702,Syzygium_salwinense:0.700712):1.390241,(Syzygium_forrestii:0.203702,Syzygium_euphlebium:0.203702):1.887251):0.3470667,Syzygium_jienfunicum:2.43802):4.635753):2.535969):1.056682,(((Syzygium_tetragonum:0.7355321,Syzygium_melanophyllum:0.7355321):4.713597,((Syzygium_simile:1.196102,((Syzygium_sterrophyllum:0.002157882,Syzygium_sichuanense:0.002157882):0.3115024,Syzygium_brachythyrsum:0.3136603):0.8824416):2.838717,(((Syzygium_densinervium:0.1080439,Syzygium_tsoongii:0.1080439):0.7109518,((Syzygium_claviflorum:0.294332,Syzygium_nanpingense:0.294332):0.2923177,Syzygium_formosanum:0.5866498):0.2323459):1.369227,(((Syzygium_araiocladum:0.1152706,Syzygium_rockii:0.1152706):0.2446937,Syzygium_thumra:0.3599643):1.289434,Syzygium_bullockii:1.649398):0.5388246):1.846596):1.41431):2.494327,Syzygium_zeylanicum:7.943456):2.722969):0.258265):20.93393,((Rhodamnia_dumetorum:20.2702896,Rhodomyrtus_tomentosa:20.27029):1.11574,((Decaspermum_montanum:6.5591769,(Decaspermum_albociliatum:0.3397185,Decaspermum_gracilentum:0.3397185):6.219458):8.215003,(Decaspermum_parviflorum:4.541367,((Decaspermum_glabrum:1.240478,Decaspermum_austrohainanicum:1.240478):0.336905,Decaspermum_hainanense:1.5773826):2.963985):10.23281):6.61185):10.47259):8.1087,Baeckea_frutescens:39.96732):55.85387):4.06851,(((((((((Ammannia_multiflora:6.315321,Ammannia_auriculata:6.315321):6.180239,Ammannia_baccifera:12.495558):32.36098,((Sonneratia_alba:0.6973,((Sonneratia_caseolaris:0.05874685,Sonneratia_gulngai:0.05874685):0.4667061,Sonneratia_ovata:0.5254529):0.1718471):36.21492,(((Lagerstroemia_anhuiensis:1.91085,Lagerstroemia_glabra:1.91085):14.42066,(((Lagerstroemia_venusta:3.635275,((Lagerstroemia_limii:0.1893692,Lagerstroemia_balansae:0.1893692):0.7530258,Lagerstroemia_indica:0.942395):2.69288):8.499767,((((Lagerstroemia_suprareticulata:0.2742711,Lagerstroemia_tomentosa:0.2742711):0.3131299,Lagerstroemia_guilinensis:0.587401):2.908954,Lagerstroemia_excelsa:3.496355):3.570857,(Lagerstroemia_villosa:1.547022,(Lagerstroemia_intermedia:1.04691,(Lagerstroemia_fordii:0.5646502,Lagerstroemia_caudata:0.5646502):0.4822598):0.5001117):5.520191):5.067829):3.831235,Lagerstroemia_subcostata:15.966277):0.3652329):11.13821,Duabanga_grandiflora:27.46972):9.4425):7.94432):2.9889,(Lythrum_salicaria:0.14504,Lythrum_virgatum:0.14504):47.7004):3.58917,Pemphis_acidula:51.43461):1.5205,Woodfordia_fruticosa:52.95511):17.64496,(Rotala_hexandra:36.0983,((Rotala_wallichii:0.7532042,(Rotala_cordata:0.7369218,(Rotala_taiwaniana:0.728879,(Rotala_mexicana:0.4724479,Rotala_rosea:0.4724479):0.2564312):0.008042767):0.0162824):15.373,((Rotala_indica:0.01314845,Rotala_rotundifolia:0.01314845):3.924127,Rotala_densiflora:3.937276):12.18893):19.972097):34.50177):6.9,((((Circaea_alpina:5.207862,(Circaea_glabrescens:0.9301871,Circaea_canadensis:0.9301871):4.277675):1.903028,((Circaea_cordata:0.9253737,Circaea_ovata:0.9253738):2.028283,(Circaea_mollis:0.9470717,(Circaea_repens:0.3663026,Circaea_erubescens:0.3663026):0.5807691):2.006585):4.157233):33.6694,((((Chamerion_speciosum:2.412043,Chamerion_angustifolium:2.412043):9.446397,(Chamerion_conspersum:3.736746,Chamerion_latifolium:3.736746):8.121694):6.93629,((((((Epilobium_pyrricholophum:0.1697589,Epilobium_hirsutum:0.1697589):1.106036,Epilobium_anagallidifolium:1.275795):0.1478265,Epilobium_laxum:1.423622):0.9693969,(((((Epilobium_minutiflorum:1.386827,((Epilobium_kingdonii:0.457638,(Epilobium_pannosum:0.4409138,(Epilobium_subcoriaceum:0.2734418,Epilobium_hohuanense:0.2734418):0.1674719):0.01672426):0.5535092,(Epilobium_royleanum:0.02365228,Epilobium_fastigiatoramosum:0.02365228):0.987495):0.3756798):0.568235,Epilobium_williamsii:1.955062):0.1355109,(Epilobium_sikkimense:1.221323,((Epilobium_amurense:0.1189766,(Epilobium_sinense:0.07941836,Epilobium_palustre:0.07941836):0.03955825):0.2901781,Epilobium_pengii:0.4091547):0.812168):0.8692503):0.1589097,(Epilobium_roseum:2.168186,Epilobium_gouldii:2.168186):0.08129637):0.1434998,((Epilobium_blinii:0.294159,(Epilobium_tianschanicum:0.1733615,Epilobium_wallichianum:0.1733615):0.1207975):0.7333613,(Epilobium_taiwanianum:0.2599649,Epilobium_nankotaizanense:0.2599649):0.7675554):1.365462):3.630819e-05):0.5538065,Epilobium_parviflorum:2.94682534):0.007374662,(((Epilobium_brevifolium:1.230367,(Epilobium_tibetanum:0.8357285,Epilobium_clarkeanum:0.8357285):0.3946382):0.8345406,(Epilobium_platystigmatosum:0.4344659,Epilobium_kermodei:0.4344659):1.630441):0.2731666,(Epilobium_cylindricum:1.48216,(Epilobium_ciliatum:0.9854492,Epilobium_fangii:0.9854492):0.496711):0.8559137):0.6161261):15.84053):2.73903,((Oenothera_glazioviana:0.1126648,Oenothera_biennis:0.1126648):0.4573352,(Oenothera_rosea:0.5452879,((Oenothera_laciniata:0.2845919,Oenothera_parviflora:0.2845919):0.009036916,Oenothera_stricta:0.2936288):0.251659):0.02471214):20.96376):19.24653):20.68866,(Ludwigia_octovalvis:12.42266,((Ludwigia_prostrata:2.9074083,Ludwigia_hyssopifolia:2.907408):5.907368,((Ludwigia_ovalis:0.02132347,Ludwigia_perennis:0.02132347):2.103142,Ludwigia_epilobioides:2.124466):6.69031):3.607884):49.04629):16.03112):17.5,(((((Quisqualis_conferta:6.53599,Quisqualis_indica:6.53599):2.13518,(Combretum_sundaicum:5.6127095,((Combretum_roxburghii:1.27146,(Combretum_latifolium:0.9737397,((Combretum_pilosum:0.08331543,Combretum_alfredii:0.08331543):0.1030349,Combretum_punctatum:0.1863503):0.7873894):0.2977203):2.534548,(Combretum_wallichii:1.23113,Combretum_griffithii:1.23113):2.574878):1.806702):3.05846):8.40594,Getonia_floribunda:17.07711):3.77252,((((Terminalia_myriocarpa:1.907848,Terminalia_bellirica:1.907848):4.914513,Terminalia_nigrovenulosa:6.822361):6.037999,((Terminalia_chebula:0.704687,Terminalia_franchetii:0.704687):3.608809,Terminalia_catappa:4.3134955):8.546864):4.27237,Anogeissus_acuminata:17.13273):3.7169):9.04884,(Lumnitzera_littorea:6.66983,Lumnitzera_racemosa:6.66983):23.22864):65.1016):4.88963):26.77065,((Erodium_oxyrhinchum:36.04232,(Erodium_cicutarium:17.354927,(Erodium_stephanianum:4.471256,Erodium_tibetanum:4.471256):12.88367):18.68739):9.76212,((Geranium_nepalense:28.2756,Geranium_rotundifolium:28.2756):8.07672,(((Geranium_strictipes:3.663096,((Geranium_saxatile:0.4503591,Geranium_wilfordii:0.4503591):0.337704,(Geranium_sinense:0.1429719,Geranium_soboliferum:0.1429719):0.6450912):2.875033):18.90697,((Geranium_pratense:3.087431,Geranium_donianum:3.087431):2.382721,(Geranium_divaricatum:3.488843,(Geranium_delavayi:0.5925921,(Geranium_wlassovianum:0.3210699,Geranium_pylzowianum:0.3210699):0.2715222):2.8962507):1.981309):17.09991):0.7882742,((Geranium_maximowiczii:14.09441,(Geranium_collinum:0.8856391,(Geranium_wallichianum:0.6189444,Geranium_koreanum:0.6189444):0.2666947):13.20877):5.637821,((((Geranium_shensianum:1.654357,(Geranium_pseudosibiricum:0.3293626,Geranium_dahuricum:0.3293626):1.324995):2.812724,(Geranium_suzukii:0.1010594,Geranium_albiflorum:0.1010594):4.366022):2.520824,((Geranium_hispidissimum:2.145251,Geranium_robertianum:2.145251):0.04141401,Geranium_thunbergii:2.186666):4.80124):6.80924,((((Geranium_linearilobum:3.447918,Geranium_lambertii:3.447918):4.43771,(Geranium_canopurpureum:6.396566,((Geranium_krameri:0.2247783,Geranium_pogonanthum:0.2247783):0.06369674,Geranium_napuligerum:0.288475):6.108091):1.489062):3.857315,((Geranium_umbelliforme:5.332476,((Geranium_christensenianum:1.873581,Geranium_himalayense:1.873581):1.912396,((Geranium_sibiricum:0.8599506,(Geranium_yunnanense:0.1923077,(Geranium_erianthum:0.1022947,Geranium_refractum:0.1022947):0.09001298):0.6676429):0.2882685,Geranium_polyanthes:1.148219):2.637758):1.546499):5.168757,(Geranium_hayatanum:1.066311,Geranium_rosthornii:1.066311):9.434922):1.24171):1.946736,((Geranium_moupinense:3.057624,(Geranium_ocellatum:0.2889436,Geranium_platyanthum:0.2889436):2.768681):4.367869,((Geranium_franchetii:0.04261767,Geranium_rectum:0.04261767):3.246328,Geranium_farreri:3.288945):4.136548):6.264186):0.1074648):5.935084):3.626111):12.99398):9.45212):80.85591):1.14447):1.25364,(((Tribulus_cistoides:2.17647,Tribulus_terrestris:2.17647):90.88779,(((((((Zygophyllum_loczyi:0.01782877,Zygophyllum_sinkiangense:0.01782877):0.1820904,Zygophyllum_rosowii:0.1999192):0.03582218,Zygophyllum_xanthoxylon:0.2357414):0.2943415,(Zygophyllum_pterocarpum:0.2525114,Zygophyllum_kansuense:0.2525114):0.2775715):0.1794831,(Zygophyllum_mucronatum:0.6947452,(((Zygophyllum_macropodum:0.3573095,Zygophyllum_fabago:0.3573095):0.1273732,(Zygophyllum_potaninii:0.1963158,Zygophyllum_jaxarticum:0.1963158):0.2883669):0.1529056,Zygophyllum_macropterum:0.6375883):0.05715691):0.01482078):0.136144,((Zygophyllum_obliquum:0.3464426,Zygophyllum_fabagoides:0.3464426):0.3515532,(((Zygophyllum_brachypterum:0.5181548,Zygophyllum_iliense:0.5181548):0.1013676,(Zygophyllum_kaschgaricum:0.2500297,Zygophyllum_gobicum:0.2500297):0.3694927):0.05475389,Zygophyllum_oxycarpum:0.6742763):0.02371953):0.1477142):25.70657,Tetraena_mongolica:26.55228):66.51198):35.17559,((((((((Rourea_microphylla:9.725326,Rourea_caudata:9.725325812):5.130433,(Connarus_paniculatus:0.09023999,Connarus_yunnanensis:0.09024):14.765519):0.8568913,(((Rourea_minor:2.3001,Agelaea_trinervis:2.3001):4.82185,Ellipanthus_glabrifolius:7.12195):5.26639,Cnestis_palala:12.38834):3.32431):39.76422,(((Biophytum_umbraculum:1.517198,Biophytum_sensitivum:1.517198):8.46586243,Biophytum_fruticosum:9.98306):40.15416,((((Oxalis_stricta:0.08432871,Oxalis_corniculata:0.08432871):2.274101,Oxalis_acetosella:2.35843):6.656676,Oxalis_griffithii:9.015106):23.64238,(Oxalis_leucolepis:1.544173,Oxalis_obtriangulata:1.544173):31.11332):17.47973):5.33965):28.01437,(((((((Sloanea_chingiana:0.5834261,((Sloanea_sigun:0.05207763,Sloanea_xichouensis:0.05207763):0.4632793,Sloanea_tomentosa:0.5153569):0.06806922):1.895802,((Sloanea_sterculiacea:0.01147478,Sloanea_dasycarpa:0.01147478):0.1735073,Sloanea_mollis:0.1849821):2.294246):0.04337096,(Sloanea_leptocarpa:2.396675,Sloanea_hemsleyana:2.396675):0.1259244):0.1027469,Sloanea_cordifolia:2.625346):0.1363877,(Sloanea_sinensis:2.6948662,Sloanea_changii:2.694866):0.06686792):4.547766,(Sloanea_hainanensis:4.1285131,Sloanea_integrifolia:4.128513):3.180987):54.39056,((((((Elaeocarpus_prunifolioides:0.7163493,(Elaeocarpus_bachmaensis:0.04457934,Elaeocarpus_austroyunnanensis:0.04457934):0.6717699):1.806386,Elaeocarpus_duclouxii:2.522735):0.7396795,Elaeocarpus_longlingensis:3.262415):3.026785,(Elaeocarpus_oblongilimbus:0.806805,Elaeocarpus_laoticus:0.806805):5.482395):10.44433,(Elaeocarpus_japonicus:13.59782,Elaeocarpus_decipiens:13.59782):3.135706):3.838564,((Elaeocarpus_nitentifolius:7.034579,Elaeocarpus_hainanensis:7.034579):10.58559,(((Elaeocarpus_auricomus:0.06062897,Elaeocarpus_braceanus:0.06062897):8.995144,((((Elaeocarpus_sikkimensis:0.0006893234,Elaeocarpus_chinensis:0.0006893234):0.06349924,Elaeocarpus_angustifolius:0.06418856):1.29358,(Elaeocarpus_sphaerocarpus:0.5597367,Elaeocarpus_poilanei:0.5597367):0.7980315):5.137666,(((Elaeocarpus_dubius:0.9600987,Elaeocarpus_harmandii:0.9600987):3.203807,((Elaeocarpus_howii:0.6757477,(Elaeocarpus_petiolatus:0.2214116,Elaeocarpus_varunua:0.2214116):0.4543361):2.341704,Elaeocarpus_limitaneus:3.017452):1.146454):2.058771,Elaeocarpus_multiflorus:6.222677):0.2727564):2.560339):0.8707829,(((((Elaeocarpus_lacunosus:0.6172999,(Elaeocarpus_balansae:0.1183841,Elaeocarpus_rugosus:0.1183841):0.4989158):0.2883141,Elaeocarpus_lanceifolius:0.905614):0.4337105,Elaeocarpus_sylvestris:1.339324):1.010521,((Elaeocarpus_subpetiolatus:1.774618,Elaeocarpus_gymnogynus:1.774618):0.4860278,(Elaeocarpus_atropunctatus:1.279675,Elaeocarpus_argenteus:1.2796748):0.9809712):0.08919907):0.9527263,(Elaeocarpus_brachystachyus:1.170849,Elaeocarpus_glabripetalus:1.170849):2.131723):6.623984):7.693608):2.951926):41.12797):21.79118):42.48961,(((((Sauvagesia_rhodoleuca:52.24937,(Campylospermum_serratum:13.74735,(Campylospermum_striatum:3.357208,Ochna_integerrima:3.357208):10.39014):38.50202):63.7964,(((((Endospermum_chinense:64.820439,((((((Microstachys_chamaelea:15.29958,Homalanthus_fastuosus:15.299581):4.60172,(Neoshirakia_atrobadiomaculata:0.1683741,Neoshirakia_japonica:0.1683741):19.73293):1.54654,Balakata_baccata:21.44784):1.85935,((Triadica_sebifera:6.18819,(Triadica_rotundifolia:5.091931,Triadica_cochinchinensis:5.091931):1.096259):8.5164,Gymnanthes_remota:14.70459):8.6026):14.01667,((Excoecaria_agallocha:7.1742775,(Excoecaria_kawakamii:1.017553,Excoecaria_acerifolia:1.017553):6.156725):12.01902,Excoecaria_venenata:19.1933):18.13056):16.40006,(((((((Euphorbia_helioscopia:1.771609,Euphorbia_hsinchuensis:1.771609):4.719421,(Euphorbia_kozlovii:1.059858,Euphorbia_humilis:1.059858):5.431172):1.117932,Euphorbia_hylonoma:7.608963):2.757587,((Euphorbia_alatavica:0.256801,Euphorbia_yanjinensis:0.256801):6.149957,(Euphorbia_prolifera:3.352887,(Euphorbia_rapulum:1.217368,Euphorbia_granulata:1.217368):2.135519):3.053872):3.959792):16.84606,(((Euphorbia_stracheyi:0.9748144,Euphorbia_kansui:0.9748144):8.869574,(((Euphorbia_hyssopifolia:1.325424,(Euphorbia_hainanensis:0.9788116,Euphorbia_alpina:0.9788116):0.3466123):3.580802,(Euphorbia_griffithii:1.818406,((Euphorbia_franchetii:0.737309,Euphorbia_thymifolia:0.737309):0.8092466,(Euphorbia_taihsiensis:0.4856257,Euphorbia_antiquorum:0.4856257):1.06093):0.27185):3.08782):2.614723,((Euphorbia_turczaninowii:0.4670873,Euphorbia_tibetica:0.4670873):2.978737,(((((Euphorbia_indica:0.2689967,Euphorbia_makinoi:0.2689967):0.4438401,(Euphorbia_latifolia:0.1235284,Euphorbia_lioui:0.1235284):0.5893084):0.01064597,Euphorbia_altotibetica:0.7234828):0.7942128,Euphorbia_pilosa:1.517696):0.2365867,Euphorbia_sororia:1.754282):1.691542):4.075125):2.323439):11.37857,((Euphorbia_donii:6.424348,((Euphorbia_sikkimensis:0.2502439,Euphorbia_heyneana:0.2502439):1.624084,(Euphorbia_macrorrhiza:0.4379005,Euphorbia_inderiensis:0.4379005):1.436427):4.55002):7.587868,((((((Euphorbia_sieboldiana:0.03288184,Euphorbia_bifida:0.03288184):0.04433127,Euphorbia_altaica:0.07721311):1.607414,Euphorbia_soongarica:1.684627):0.09969033,(Euphorbia_tongchuanensis:1.088653,Euphorbia_thomsoniana:1.088653):0.6956645):1.702569,((Euphorbia_micractina:0.999983,Euphorbia_sparrmannii:0.999983):1.47613,(Euphorbia_monocyathium:0.660499,Euphorbia_garanbiensis:0.660499):1.815614):1.010774):0.2227639,((Euphorbia_hirta:1.458301,Euphorbia_pachyrrhiza:1.458301):0.4520783,(Euphorbia_jolkinii:0.5822498,Euphorbia_turkestanica:0.5822498):1.32813):1.799271):10.30257):7.210738):5.989655):5.665724,((Euphorbia_maculata:2.04048,Euphorbia_humifusa:2.04048):9.6088,Euphorbia_atoto:11.64928):21.229053):3.702577,(((((Euphorbia_wallichii:0.2917189,Euphorbia_dracunculoides:0.2917189):5.428507,((Euphorbia_lucorum:3.286379,Euphorbia_royleana:3.286379):1.741117,Euphorbia_buchtormensis:5.027496):0.6927301):4.93437,(Euphorbia_kansuensis:4.926164,(Euphorbia_blepharophylla:0.5473317,Euphorbia_heishuiensis:0.5473317):4.378833):5.728432):3.857104,Euphorbia_fischeriana:14.5117):12.44867,(Euphorbia_esula:13.08239,Euphorbia_pekinensis:13.08239):13.87798):9.620536):17.14301):11.09652):0.99419,((((((((Macaranga_pustulata:1.010308,Macaranga_lowii:1.010308):0.5114251,Macaranga_sampsonii:1.521733):5.707367,(((Macaranga_sinensis:0.1738037,Macaranga_kurzii:0.1738037):1.281484,(Macaranga_denticulata:0.6989007,(Macaranga_andamanica:0.6613968,Macaranga_tanarius:0.6613968):0.03750381):0.7563866):0.09603444,(Macaranga_indica:0.3329803,Macaranga_henryi:0.3329803):1.218341):5.677778):7.78857,(((((Mallotus_paniculatus:0.5078062,(Mallotus_garrettii:0.3166329,Mallotus_esquirolii:0.3166329):0.1911733):5.293884,(Mallotus_lotingensis:0.3295145,(Mallotus_millietii:0.2961929,Mallotus_conspurcatus:0.2961929):0.03332156):5.472176):3.292128,(Mallotus_tetracoccus:1.285873,Mallotus_nepalensis:1.285873):7.807946):0.8908313,((((Mallotus_yunnanensis:1.718847,(Mallotus_oreophilus:0.5604509,Mallotus_pallidus:0.5604509):1.158396):4.183168,((Mallotus_luchenensis:0.8675549,(Mallotus_metcalfianus:0.7993682,Mallotus_barbatus:0.7993682):0.06818673):0.8574747,(Mallotus_microcarpus:0.7239584,Mallotus_roxburghianus:0.7239584):1.001071):4.176985):3.413604,((Mallotus_lianus:0.9915116,Mallotus_dunnii:0.9915116):3.244053,((Mallotus_tiliifolius:0.7283717,(Mallotus_anomalus:0.2475222,Mallotus_decipiens:0.2475222):0.4808494):1.026152,Mallotus_tenuifolius:1.754524):2.481041):5.080054):0.6048136,((Mallotus_repandus:7.61097,Mallotus_philippensis:7.61097):1.742604,((Mallotus_japonicus:6.09407,Mallotus_apelta:6.09407):2.1686,Mallotus_peltatus:8.26267):1.090904):0.5668578):0.06421785):0.12089,Trevia_nudiflora:10.10554):4.91213):9.19686,Hancea_hookeriana:24.21453):21.22426,((((((Claoxylon_indicum:0.7083095,Claoxylon_hainanense:0.7083095):0.4073694,((Claoxylon_longifolium:0.003264746,Claoxylon_subsessiliflorum:0.003264746):0.7031507,Claoxylon_brachyandrum:0.7064154):0.4092635):2.555851,Claoxylon_khasianum:3.67152958):25.01988,Mercurialis_leiocarpa:28.69141):14.74007,(((((Acalypha_schneideriana:0.1391863,Acalypha_akoensis:0.1391863):0.7723928,Acalypha_kerrii:0.9115791):1.438409,(Acalypha_caturus:0.7465671,Acalypha_lanceolata:0.7465671):1.603421):0.7053227,((Acalypha_indica:0.809185,(Acalypha_matsudae:0.5030322,Acalypha_angatensis:0.5030322):0.3061528):1.065019,Acalypha_mairei:1.874204):1.181107):4.185509,(((Acalypha_suirenbiensis:1.115237,Acalypha_acmophylla:1.115237):0.7078605,(Acalypha_wui:0.5888296,Acalypha_australis:0.5888296):1.234268):1.270243,(Acalypha_supera:1.453709,Acalypha_hainanensis:1.453709):1.639632):4.14748):36.19066):1.69329,(((Dalechampia_bidentata:0.8443337,(Cnesmone_mairei:0.1315093,Cnesmone_tonkinensis:0.1315093):0.7128244):7.386467,Cnesmone_hainanensis:8.2308):33.49125,((Cleidion_bracteosum:3.796016,Cleidion_spiciflorum:3.796016):12.02496,Cleidion_brevipetiolatum:15.82098244):25.90107):3.40272):0.31402):2.0543,((((Speranskia_tuberculata:28.4093677,(Chrozophora_sabulosa:16.64935,Speranskia_cantonensis:16.64935):11.76002):6.72068,(((Sumbaviopsis_albicans:19.15871,Melanolepis_multiglandulosa:19.15871):5.75843,Koilodepas_hainanense:24.917144):5.27156,(Cephalomappa_sinensis:25.44794,(Cleidiocarpon_cavaleriei:8.12393,Epiprinus_siletianus:8.12393):17.32401):4.74076):4.94135):0.19859,(Discocleidion_ulmifolium:17.77454,Discocleidion_rufescens:17.774541):17.5541):9.00793,(Homonoia_riparia:10.89315,Lasiococca_comberi:10.89315):33.44342):3.15652):7.08176,((Alchornea_hunanensis:12.69196,(Alchornea_mollis:1.742164,Alchornea_rugosa:1.742164):10.9498):1.24869,((Alchornea_trewioides:0.13581,Alchornea_davidii:0.13581):4.776987,((Alchornea_kelungensis:0.3622588,Alchornea_tiliifolia:0.3622588):3.403035,Alchornea_androgyna:3.765294):1.147503):9.027853):40.6342):11.23978):0.92353,((((((Baliospermum_solanifolium:0.094860001,(((Baliospermum_bilobatum:0.03200254,Baliospermum_angustifolium:0.03200254):0.011403,Baliospermum_yui:0.04340554):0.04582706,Baliospermum_calycinum:0.0892326):0.005627398):26.54772,Deutzianthus_tonkinensis:26.64258):4.26562,((Trigonostemon_albiflorus:10.27994,(Trigonostemon_chinensis:3.488731,((Trigonostemon_xyphophylloides:1.241288,(Trigonostemon_howii:0.2598712,Trigonostemon_fragilis:0.2598712):0.9814165):0.9502406,(Trigonostemon_flavidus:1.344691,((Trigonostemon_bonianus:0.268519,Trigonostemon_thyrsoideus:0.268519):0.1219188,Trigonostemon_tuberculatus:0.39043774):0.9542531):0.8468374):1.297202):6.791206):20.18518,((((Strophioblachia_fimbricalyx:5.956489,Blachia_pentzii:5.956489):2.646425,(Blachia_siamensis:0.3518861,Strophioblachia_glandulosa:0.3518861):8.251028):14.95647,(Blachia_andamanica:1.15026,Blachia_jatrophifolia:1.15026):22.40912):6.83428,((Aleurites_moluccana:0.08390851,Vernicia_montana:0.08390851):2.17774149,Vernicia_fordii:2.26165):28.13201):0.07146):0.44308):1.13349,(Ostodes_paniculata:20.81243,Ostodes_katharinae:20.81243):11.22926):22.83252,(((Croton_damayeshu:0.3557395,Croton_laevigatus:0.3557395):2.833011,(Croton_kongensis:0.607179,(Croton_lachnocarpus:0.1959149,(Croton_hancei:0.1129239,Croton_merrillianus:0.1129239):0.08299106):0.411264):2.581571):10.59833,((((Croton_lauioides:3.070232,(Croton_purpurascens:1.315213,Croton_joufra:1.3152123):1.755019):0.4289104,(Croton_laui:0.6202292,Croton_yanhuii:0.6202292):2.878913):0.731967,(Croton_yunnanensis:0.6163517,Croton_laniflorus:0.6163517):3.614758):6.172549,((Croton_howii:3.362467,((Croton_dinghuensis:1.277217,Croton_tiglium:1.277217):0.3856681,(Croton_cascarilloides:1.177919,Croton_caudatus:1.177919):0.4849665):1.699582):5.08628,((Croton_crassifolius:4.549908,(Croton_cnidophyllus:1.833861,Croton_euryphyllus:1.833861):2.716047):0.514027,(Croton_mangelong:0.6286987,Croton_chunianus:0.6286987):4.435237):3.384812):1.954911):3.383422):41.08713):9.01243,(Suregada_multiflora:0.07604672,Suregada_aequorea:0.07604672):63.810593):2.85152):11.69227,Chaetocarpus_castanocarpus:78.43043):32.51258,Sapria_himalayana:110.943):5.10276):1.18632,((Dichapetalum_gelonioides:22.730674,Dichapetalum_longipetalum:22.73067):89.37122,Ixonanthes_reticulata:112.1019):5.1302):1.46715,((((((((Bischofia_polycarpa:48.34224,Bischofia_javanica:48.34224):11.69469,((((Antidesma_montanum:0.1277702,Antidesma_hontaushanense:0.1277702):1.668204,((Antidesma_sootepense:0.7212445,(Antidesma_hainanense:0.6660667,Antidesma_fordii:0.6660667):0.05517781):0.08893832,(Antidesma_ghaesembilla:0.1361135,Antidesma_nienkui:0.1361135):0.6740693):0.985791):1.092896,((Antidesma_japonicum:1.4975237,(Antidesma_acidum:0.446512,Antidesma_bunius:0.446512):1.051012):0.2287216,Antidesma_maclurei:1.726246):1.162624):51.73411,((Baccaurea_ramiflora:5.7810403,Aporosa_villosa:5.78104):2.07273,(Aporosa_yunnanensis:3.901144,(Aporosa_dioica:1.138976,Aporosa_planchoniana:1.138976):2.762167):3.952626):46.76921):5.41395):35.2959,((((((Leptopus_australis:0.4127592,Leptopus_clarkei:0.4127592):5.476021,Leptopus_pachyphyllus:5.8887803):9.30601,(Leptopus_hainanensis:5.602029,(Leptopus_chinensis:2.572877,Leptopus_fangdingianus:2.572877):3.029152):9.592761):19.94649,((Actephila_subsessilis:3.594981,Actephila_excelsa:3.594981):7.808249,Actephila_merrilliana:11.40323):23.73805):41.02543,(((Cleistanthus_sumatranus:6.311755,((Cleistanthus_macrophyllus:0.331148,(Cleistanthus_concinnus:0.04440343,Cleistanthus_tomentosus:0.04440343):0.2867445):0.2767972,Cleistanthus_pedicellatus:0.6079452):5.70381):5.518785,(Cleistanthus_tonkinensis:2.569413,Cleistanthus_petelotii:2.569413):9.261127):21.76489,((((Bridelia_tomentosa:0.1017794,Bridelia_glauca:0.1017794):0.9977606,Bridelia_retusa:1.09954):1.089809,(Bridelia_balansae:0.06602888,Bridelia_stipularis:0.06602888):2.12332):1.880511,(Bridelia_parvifolia:2.319407,Bridelia_affinis:2.319407):1.750453):29.52557):42.57128):4.53727,(((((Flueggea_acicularis:0.3943373,Flueggea_leucopyrus:0.3943373):0.2221263,(Richeriella_gracilis:0.2435166,Flueggea_suffruticosa:0.2435166):0.372947):10.08821,Flueggea_virosa:10.70467):16.58862,(((((Phyllanthus_hainanensis:0.8940192,Phyllanthus_chekiangensis:0.8940192):7.391937,((((Phyllanthus_maderaspatensis:0.7210457,Phyllanthus_urinaria:0.7210457):1.251906,(((Phyllanthus_franchetianus:0.2143693,Phyllanthus_guangdongensis:0.2143693):0.4795366,Phyllanthus_nanellus:0.6939059):0.5075783,Phyllanthus_fangchengensis:1.201484):0.7714678):1.856559,((Phyllanthus_pachyphyllus:0.03038023,Phyllanthus_arenarius:0.03038023):3.10173,((Phyllanthus_glaucus:0.762601,Phyllanthus_reticulatus:0.762601):0.9858948,Phyllanthus_tsiangii:1.748496):1.383615):0.6974002):0.07716816,(Phyllanthus_cochinchinensis:1.615522,Phyllanthus_taxodiifolius:1.615522):2.291157):4.379277):1.20854,(Phyllanthus_oligospermus:5.253731,((((Phyllanthus_tsarongensis:0.5355876,Phyllanthus_pulcher:0.5355876):1.809863,Phyllanthus_forrestii:2.345451):0.05438728,Phyllanthus_leptoclados:2.399838):1.441538,(((Phyllanthus_virgatus:0.8603596,(Phyllanthus_ussuriensis:0.4530987,Phyllanthus_clarkei:0.4530987):0.4072609):0.3546114,(Phyllanthus_bodinieri:0.2802143,Phyllanthus_sootepensis:0.2802143):0.9347566):2.559974,Phyllanthus_flexuosus:3.774945):0.0664311):1.412355):4.240765):3.999505,Phyllanthus_fimbricalyx:13.494):5.95167,((((((((Glochidion_ellipticum:1.022122,(((Glochidion_wrightii:0.9539677,(Glochidion_daltonii:0.5945528,(Glochidion_eriocarpum:0.5066068,Glochidion_khasicum:0.5066068):0.08794599):0.3594149):0.003843638,(((Glochidion_lutescens:0.5258303,((Glochidion_sphaerogynum:0.1989567,Glochidion_thomsonii:0.1989567):0.2912547,(Glochidion_philippicum:0.1299903,Glochidion_nubigenum:0.1299903):0.3602211):0.03561893):0.09860925,Glochidion_suishaense:0.6244396):0.1525814,(((Glochidion_arborescens:0.01040907,Glochidion_heyneanum:0.01040907):0.1973473,Glochidion_puberum:0.2077564):0.4424582,Glochidion_medogense:0.6502146):0.1268064):0.1807904):0.01933408,Glochidion_wilsonii:0.9771454):0.04497677):0.06256272,(Glochidion_obovatum:0.8870943,(Glochidion_lanceolarium:0.7579571,((Glochidion_coccineum:0.5697257,Glochidion_hirsutum:0.5697257):0.09495999,Glochidion_zeylanicum:0.6646857):0.09327142):0.1291372):0.1975906):0.04393511,((Glochidion_triandrum:0.07515168,(Glochidion_lanceolatum:0.0720044,Glochidion_oblatum:0.0720044):0.003147284):0.7365669,Glochidion_rubrum:0.8117186):0.3169014):1.89926,Phyllanthodendron_roseum:3.02788):2.187735,((Phyllanthodendron_lativenium:3.75021,(Phyllanthodendron_breynioides:3.277123,Phyllanthodendron_anthopotamicum:3.277123):0.4730875):1.270445,((Phyllanthodendron_petraeum:0.09977604,Phyllanthodendron_yunnanense:0.09977604):3.67466,(Phyllanthodendron_moi:1.317401,Phyllanthodendron_dunnianum:1.317401):2.457035):1.246219):0.1949597):2.867045,(Phyllanthodendron_orbicularifolium:0.9687992,Phyllanthodendron_caudatifolium:0.9687992):7.113861):2.76571,((Breynia_vitis-idaea:0.8579361,Breynia_rostrata:0.8579361):7.228574,(((((Sauropus_trinervius:1.568121,(((Sauropus_macranthus:0.4728131,(Sauropus_quadrangularis:0.371172,Sauropus_reticulatus:0.371172):0.1016411):0.3966188,(Sauropus_bonii:0.1012897,Sauropus_delavayi:0.1012897):0.7681422):0.1482179,Sauropus_bacciformis:1.01765):0.5504715):1.263286,Sauropus_repandus:2.831408):0.889037,((Sauropus_garrettii:1.503356,(Sauropus_yanhuianus:0.63929,Sauropus_tsiangii:0.63929):0.8640661):0.742816,Sauropus_pierrei:2.246172):1.474273):1.006085,(Breynia_fruticosa:4.60702,Sauropus_androgynus:4.60702):0.11951):0.6058866,(Breynia_officinalis:4.61902,Breynia_retusa:4.61902):0.7133964):2.754093):2.76186):2.45449,Phyllanthus_emblica:13.30286):6.14281):7.84762):1.94014,Margaritaria_indica:29.23343):51.47055):14.62885):12.36406,Bhesa_robusta:107.6969):4.24427,Microdesmis_caseariifolia:111.94116):1.87525,(((((Bruguiera_gymnorhiza:9.52238,(Bruguiera_sexangula:2.217842,Bruguiera_cylindrica:2.217842):7.304538):24.37767,(Rhizophora_mucronata:4.43164,(Rhizophora_stylosa:1.117618,Rhizophora_apiculata:1.117618):3.314022):29.46841):0.27385,(Kandelia_obovata:23.82752,Ceriops_tagal:23.827518):10.34638):5.78124,(((Carallia_garciniifolia:2.233658,(Carallia_brachiata:0.419903,Carallia_pectinifolia:0.419903):1.813755):8.383522,Carallia_diplopetala:10.61718):14.46651,Pellacalyx_yunnanensis:25.08369):14.87145):44.43178,Erythroxylum_sinense:84.3869201):29.42949):2.46375,((Drypetes_littoralis:10.18111,Putranjiva_formosana:10.18111):3.10784,(((Drypetes_hoaensis:1.616226,(((Drypetes_hainanensis:1.451067,Drypetes_integrifolia:1.451067):0.06015881,(Drypetes_indica:1.194927,(Drypetes_salicifolia:0.7690921,Drypetes_obtusa:0.7690921):0.4258346):0.3162987):0.0918617,Drypetes_perreticulata:1.603087):0.01313925):2.7606,(Drypetes_longistipitata:0.3724261,Drypetes_kwangtungensis:0.3724261):4.0044005):8.570865,((Drypetes_cumingii:1.302548,Drypetes_arcuatinervia:1.302548):0.2543584,Drypetes_congestiflora:1.556907):11.39079):0.3412581):102.9912):0.98908,(((((Casearia_kurzii:1.625672,(Casearia_membranacea:0.6384107,Casearia_velutina:0.6384107):0.9872611):33.05795,(((Casearia_tardieuae:1.062531,Casearia_graveolens:1.062531):0.7006191,Casearia_flexuosa:1.76315):4.685821,Casearia_glomerata:6.4489715):28.23465):36.45338,((((Homalium_sabiifolium:0.04447379,Homalium_cochinchinense:0.04447379):9.661356,(((((Homalium_kainantense:0.001738423,Homalium_ceylanicum:0.001738423):1.749312,Homalium_kwangsiense:1.7510504):0.5926693,Homalium_phanerophlebium:2.34372):1.249279,Homalium_paniculiflorum:3.593):2.590413,(Homalium_stenophyllum:5.266392,(Homalium_breviracemosum:4.530512,Homalium_mollissimum:4.530512):0.73588):0.9170208):3.522417):15.10974,((Scolopia_chinensis:2.336358,Scolopia_saeva:2.336358):11.896292,((((Xylosma_longifolia:5.074444,Xylosma_controversa:5.074444):1.886206,((Flacourtia_ramontchi:0.28054,(Flacourtia_mollis:0.2514658,Flacourtia_jangomas:0.2514658):0.0290742):5.86832,Xylosma_congesta:6.14886):0.81179):4.190581,Scolopia_buxifolia:11.15123):0.6643948,Scolopia_oldhamii:11.81563):2.417024):10.58292):20.50683,(((Idesia_polycarpa:17.03909,Bennettiodendron_leprosipes:17.03909):22.79491,((((((((Salix_pentandra:4.14331,Salix_alba:4.14331):0.03853,Salix_babylonica:4.18184):5.88459,Chosenia_arbutifolia:10.06643):0.6207766,((Salix_paratetradenia:1.945663,Salix_parvidenticulata:1.945663):2.306822,(((Salix_cyanolimnea:0.2728155,Salix_myrtilloides:0.2728155):1.999238,(Salix_argyracea:0.8914049,Salix_longiflora:0.8914049):1.380648):1.583179,(Salix_michelsonii:3.812447,((Salix_fargesii:1.924397,((Salix_kamanica:0.4211629,Salix_taishanensis:0.4211629):0.2859781,Salix_scopulicola:0.707141):1.217256):0.6431821,Salix_biondiana:2.567579):1.244867):0.0427859):0.3972532):6.434721):0.008422108,(((Salix_gilashanica:1.060413,(Salix_sajanensis:0.08398591,Salix_macroblasta:0.08398591):0.9764267):9.397328,((((((Salix_rhoophila:0.8373049,Salix_chikungensis:0.8373049):0.02833357,Salix_sphaeronymphoides:0.8656385):0.989808,(Salix_spodiophylla:0.3316166,Salix_hupehensis:0.3316166):1.52383):6.164177,(((Salix_bikouensis:2.327803,Salix_pierotii:2.327803):0.8869549,(Salix_clathrata:2.389917,((Salix_shihtsuanensis:0.01738895,Salix_occidentalisinensis:0.01738895):1.90254,Salix_capitata:1.919929):0.4699875):0.8248412):2.457643,(Salix_cathayana:2.139907,((Salix_chienii:0.5385448,Salix_rhododendrifolia:0.5385448):1.494303,Salix_microstachya:2.032848):0.1070586):3.532494):2.347223):0.6282742,((((Salix_souliei:1.643573,(Salix_maizhokunggarensis:0.1101236,Salix_wilsonii:0.1101236):1.53345):2.011064,(Salix_piptotricha:1.618694,Salix_kouytchensis:1.618694):2.035943):0.3598987,Salix_nujiangensis:4.014536):3.126489,((((Salix_integra:2.392124,(Salix_dasyclados:0.956186,Salix_gyirongensis:0.956186):1.435938):1.553761,((Salix_crenata:2.955001,(Salix_hastata:0.9035354,(Salix_sericocarpa:0.6908358,(Salix_xiaoguangshanica:0.2735734,Salix_serpyllum:0.2735734):0.4172623):0.2126996):2.051466):0.2104496,Salix_phaidima:3.165451):0.7804342):0.3940598,(Salix_plocotricha:2.566997,Salix_maximowiczii:2.566997):1.772947):0.4217364,Salix_haoana:4.761681):2.379344):1.506873):1.092395,((Salix_tetrasperma:1.975015,Salix_yadongensis:1.975015):3.560987,((((Salix_taipaiensis:0.7032842,Salix_shandanensis:0.7032842):1.296856,Salix_zhegushanica:2.00014):0.6962467,(Salix_sphaeronymphe:1.488846,Salix_rorida:1.488846):1.207541):1.177552,(((Salix_caprea:0.09310458,Salix_linearistipularis:0.09310458):2.996654,Salix_tenella:3.089759):0.084905,Salix_heishuiensis:3.174664):0.6992757):1.662063):4.20429):0.7174477):0.0073391,(((Salix_qinghaiensis:4.462547,(((Salix_bistyla:1.685247,Salix_pseudowallichiana:1.685247):2.497068,((Salix_rosthornii:0.4765575,Salix_takasagoalpina:0.4765575):1.153805,(Salix_caesia:1.548485,(Salix_dissa:0.1003145,(Salix_longistamina:0.06348812,Salix_psammophila:0.06348812):0.03682633):1.44817):0.08187764):2.551953):0.1693761,(Salix_okamotoana:0.2384548,Salix_wangiana:0.2384548):4.113236):0.1108558):4.20916,((Salix_tarbagataica:1.224745,(Salix_arctica:0.8932904,Salix_salwinensis:0.8932904):0.331455):1.122011,(Salix_flabellaris:0.4730934,Salix_guebriantiana:0.4730934):1.873663):6.32495):1.234524,(((Salix_cinerea:1.73808,(((Salix_opsimantha:0.2405863,Salix_ovatomicrophylla:0.2405863):0.6269097,Salix_chingiana:0.867496):0.1200523,((((Salix_floccosa:0.4109309,(Salix_jingdongensis:0.0219844,Salix_divergentistyla:0.0219844):0.3889465):0.07019929,Salix_argyrophegga:0.4811302):0.2142302,Salix_oreophila:0.6953604):0.1915641,Salix_tianschanica:0.8869246):0.1006237):0.7505314):5.395539,((((Salix_bhutanensis:3.463005,Salix_leveilleana:3.463005):1.090056,(Salix_phanera:1.85497,(Salix_ludingensis:1.165033,(Salix_oritrepha:0.3912088,Salix_schugnanica:0.3912088):0.7738242):0.6899373):2.698091):0.9710639,(Salix_insignis:2.556831,((Salix_lindleyana:0.1568414,Salix_berberifolia:0.1568414):0.3057762,(Salix_fulvopubescens:0.2475362,(Salix_paraheterochroma:0.2194382,Salix_longissimipedicellaris:0.2194382):0.02809798):0.2150815):2.094213):2.967295):0.2048759,(Salix_contortiapiculata:4.745671,(((Salix_yanbianica:1.543573,Salix_metaglauca:1.543573):0.4732711,Salix_pseudolasiogyne:2.016844):2.183434,Salix_humaensis:4.200278):0.5453928):0.9833309):1.404617):0.3419218,((((Salix_kangdingensis:0.4334688,Salix_calyculata:0.4334688):4.83121,(Salix_liouana:3.434066,Salix_taoensis:3.434066):1.830612):1.050226,((Salix_capusii:1.170104,(Salix_fedtschenkoi:0.5354317,Salix_maerkangensis:0.5354317):0.6346719):1.979121,(Salix_skvortzovii:2.746963,((Salix_bangongensis:1.156585,(Salix_zayulica:0.1949766,(Salix_iliensis:0.1178357,Salix_songarica:0.1178357):0.07714084):0.961608):0.5559579,(Salix_vaccinioides:1.02184,Salix_medogensis:1.02184):0.6907023):1.03442):0.402262):3.165679):0.9061785,(Salix_pseudopermollis:7.114342,(((Salix_daltoniana:1.885554,Salix_wolohoensis:1.885554):2.361235,Salix_limprichtii:4.246789):0.2997993,(Salix_neowilsonii:1.492788,(Salix_gracilior:0.7840454,(Salix_tagawana:0.1296093,Salix_tengchongensis:0.1296093):0.6544361):0.7087428):3.0538):2.567754):0.1067404):0.2544581):2.43069):0.558849):0.2305493):0.05553135,(((((Salix_neoamnematchinensis:0.1824496,(Salix_amphibola:0.1321515,Salix_sachalinensis:0.1321515):0.05029806):3.222693,Salix_fengiana:3.405142):0.3179741,(Salix_Sinica:0.7111774,Salix_magnifica:0.7111774):3.011939):0.1020167,((Salix_ochetophylla:0.5153366,Salix_kirilowiana:0.5153366):2.140849,Salix_pseudowolohoensis:2.656185):1.168948):5.1669,(((Salix_inamoena:2.813856,((Salix_qinlingica:0.6558607,Salix_obscura:0.6558607):0.4171757,(Salix_schwerinii:0.9897543,Salix_turanica:0.9897543):0.0832821):1.74082):2.210924,(Salix_rectijulis:1.377648,Salix_turczaninowii:1.377648):3.647133):1.51357,((Salix_alatavica:1.240077,Salix_kungmuensis:1.240077):2.897132,Salix_doii:4.13721):2.401141):2.453682):1.759127):0.1427899,((Salix_wilhelmsiana:6.6211,(((Salix_mesnyi:0.4997758,Salix_hirticaulis:0.4997758):2.131092,(Salix_neolapponum:1.223324,(Salix_nankingensis:0.5357148,((Salix_lasiopes:0.04852706,Salix_coggygria:0.04852706):0.4333953,Salix_heterochroma:0.4819224):0.05379235):0.6876088):1.407544):3.562824,(((Salix_dunnii:1.740028,Salix_alfredii:1.740028):1.809908,(((Salix_carmanica:0.8690002,Salix_daliensis:0.8690002):0.4950839,Salix_paraphylicifolia:1.364084):1.881217,Salix_pilosomicrophylla:3.245301):0.3046355):0.01289813,((((Salix_hypoleuca:0.0635817,Salix_annulifera:0.0635817):1.472801,(Salix_hylonoma:0.3613864,Salix_taraikensis:0.3613864):1.174996):0.002748601,Salix_cavaleriei:1.539131):1.001244,(Salix_araeostachya:2.114996,((((Salix_denticulata:0.9382512,Salix_pyrolifolia:0.9382512):0.1330265,Salix_argyrotrichocarpa:1.071278):0.4616328,(Salix_chekiangensis:0.4179875,Salix_myrtillacea:0.4179875):1.114923):0.5712208,(Salix_wuxuhaiensis:1.842436,Salix_luctuosa:1.842436):0.2616957):0.01086461):0.4253793):1.022459):2.630857):0.4274079):3.105776,((((Salix_pycnostachya:5.09571,(((Salix_morrisonicola:0.6029279,(Salix_kongbanica:0.1449536,Salix_triandroides:0.1449536):0.4579743):3.789455,(Salix_characta:0.0253336,Salix_resectoides:0.0253336):4.367049):0.5150116,((Salix_mictotricha:1.43345,Salix_vestita:1.43345):2.476824,((((Salix_ernestii:0.9735137,Salix_gracilistyla:0.9735137):0.7534117,((Salix_cheilophila:0.5140734,Salix_karelinii:0.5140734):0.5814174,(Salix_psilostigma:0.8101035,Salix_weixiensis:0.8101035):0.2853873):0.6314346):0.8683958,Salix_sikkimensis:2.595321):1.096151,((Salix_glauca:0.5647646,Salix_burqinensis:0.5647646):0.2659018,Salix_wallichiana:0.8306664):2.860806):0.2188008):0.9971209):0.1883152):1.802183,((Salix_donggouxianica:1.524543,Salix_rosmarinifolia:1.524543):1.340544,Salix_nipponica:2.865087):4.032805):1.49381,((Salix_kochiana:4.193119,(Salix_anticecrenata:0.4545805,Salix_chaenomeloides:0.4545805):3.738539):0.6118891,((Salix_etosia:0.4438908,Salix_delavayana:0.4438908):3.875644,(Salix_radinostachya:3.054794,((Salix_moupinensis:0.1911386,Salix_pingliensis:0.1911386):2.753171,Salix_sungkianica:2.944309):0.110485):1.26474):0.4854739):3.586694):0.8767999,((Salix_dibapha:5.605959,((Salix_lamashanensis:0.07021448,Salix_siuzevii:0.07021448):3.0117,((((Salix_saposhnikovii:0.251088,Salix_xizangensis:0.251088):0.8155639,Salix_balansaei:1.066652):0.1432594,(Salix_microphyta:0.4772771,Salix_nummularia:0.4772771):0.7326342):0.6480174,Salix_trichocarpa:1.857929):1.223986):2.524044):3.376087,((((Salix_resecta:3.493152,((Salix_suchowensis:0.9962068,Salix_spathulifolia:0.9962068):1.08071,((Salix_lanifera:0.463642,Salix_tangii:0.463642):0.4462208,Salix_dalungensis:0.9098628):1.167055):1.416235):0.7239116,(Salix_minjiangensis:3.572495,Salix_pseudotangii:3.572495):0.6445686):2.723583,((((Salix_heteromera:1.181964,Salix_baileyi:1.181964):0.1293346,(Salix_jishiensis:0.5199665,((Salix_driophila:0.4642818,Salix_paraflabellaris:0.4642818):0.04226085,Salix_sclerophylloides:0.5065427):0.01342386):0.7913319):4.551942,((Salix_atopantha:0.3227631,Salix_warburgii:0.3227631):0.6478068,(Salix_permollis:0.78641,(Salix_yumenensis:0.7253373,Salix_rockii:0.7253373):0.06107263):0.18416):4.892671):0.01978915,Salix_caspica:5.88303):1.057617):1.674371,((((Salix_tenuijulis:1.921261,Salix_praticola:1.921261):0.2704986,Salix_floderusii:2.191759):4.180773,(((Salix_rehderiana:4.210635,(Salix_hsinganica:2.533641,Salix_divaricata:2.533641):1.676994):0.1306322,(Salix_Sinopurpurea:1.871568,((Salix_polyclona:1.277635,((Salix_raddeana:0.08305561,Salix_brachista:0.08305561):0.172753,((Salix_kusanoi:0.0275276,Salix_boseensis:0.0275276):0.2124386,Salix_pseudospissa:0.2399662):0.01584245):1.021826):0.4038668,(Salix_gyamdaensis:1.438537,(Salix_oreinoma:0.8427546,(Salix_erioclada:0.4843306,Salix_zangica:0.4843306):0.358424):0.5957827):0.2429642):0.1900668):2.469699):1.07908,(Salix_eriocarpa:4.727195,((Salix_jinchuanica:0.4584064,Salix_glareorum:0.4584064):1.650598,Salix_kangensis:2.109005):2.618191):0.6931522):0.9521848):1.863635,((((Salix_yuhuangshanensis:0.137275,Salix_koriyanagi:0.137275):1.574221,(Salix_cupularis:0.5189375,(Salix_koreensis:0.04206714,Salix_omeiensis:0.04206714):0.4768703):1.192559):1.428447,(Salix_blakii:1.174466,((Salix_sclerophylla:0.01792045,Salix_faxonianoides:0.01792045):0.452418,(Salix_taiwanalpina:0.1990807,Salix_paraplesia:0.1990807):0.2712577):0.7041279):1.965478):3.344672,((Salix_pella:2.763011,((Salix_zhouquensis:0.4833673,Salix_juparica:0.4833673):0.3735525,Salix_balfouriana:0.8569198):1.906091):2.773312,(Salix_eriostachya:1.660148,(Salix_daguanensis:0.8210766,(Salix_variegata:0.4637432,Salix_muliensis:0.4637432):0.3573334):0.8390712):3.876175):0.948294):1.751551):0.3788509):0.3670272):0.2864567):0.4583737):1.167074):26.30609,((((((Populus_pamirica:1.644107,(Populus_nakaii:1.020186,Populus_girinensis:1.020186):0.6239207):1.779753,(((Populus_pseudosimonii:0.1943514,Populus_qiongdaoensis:0.1943514):0.8144667,(Populus_wulianensis:0.5997791,(Populus_Davidiana:0.4393047,Populus_keerqinensis:0.4393047):0.1604745):0.4090389):1.358972,(Populus_purdomii:2.265185,Populus_rotundifolia:2.265185):0.1026047):1.05607):1.750044,(Populus_alaschanica:1.514954,Populus_wuana:1.514954):3.65895):3.129068,Populus_yunnanensis:8.302971):5.42911,((Populus_platyphylla:11.66968,(((Populus_tomentosa:4.48734,Populus_tremula:4.48734):5.36105,(((Populus_szechuanica:7.0602,Populus_maximowiczii:7.0602):1.7569,Populus_wilsonii:8.8171):0.75981,Populus_cathayana:9.57691):0.27148):1.26006,Populus_suaveolens:11.10845):0.5612287):1.553655,Populus_hsinganica:13.22333):0.508748):3.174058,(((((Populus_shanxiensis:2.413714,(Populus_yatungensis:0.726506,(Populus_euphratica:0.2092993,Populus_intramongolica:0.2092993):0.5172068):1.687208):0.3850392,(Populus_qamdoensis:0.8997767,Populus_ningshanica:0.8997767):1.898976):6.335657,Populus_ciliata:9.13441):1.396176,((Populus_pseudomaximowiczii:3.472711,Populus_kangdingensis:3.472711):2.898235,((((Populus_iliensis:0.3024646,Populus_przewalskii:0.3024646):0.8277818,((Populus_simonii:0.001474283,Populus_talassica:0.001474283):0.1866228,Populus_koreana:0.188097):0.9421493):2.285665,((Populus_mainlingensis:0.152728,Populus_yuana:0.152728):3.090622,((((Populus_manshurica:1.405576,Populus_haoana:1.405576):0.8052094,((Populus_adenopoda:0.4293423,Populus_schneideri:0.4293423):0.04747337,Populus_afghanica:0.4768157):1.73397):0.9808071,Populus_ussuriensis:3.191592):0.03907934,((Populus_minhoensis:0.08534147,Populus_pilosa:0.08534147):0.6841206,(Populus_laurifolia:0.5461416,Populus_charbinensis:0.5461416):0.2233205):2.46121):0.01267863):0.1725611):0.1795245,((Populus_glauca:0.4508338,Populus_lasiocarpa:0.4508338):1.722655,(Populus_jrtyschensis:0.06140775,Populus_trinervis:0.06140775):2.112081):1.421948):2.77551):4.159641):3.613429,((Populus_canescens:0.16661,Populus_hopeiensis:0.16661):11.97814,(((Populus_lancifolia:2.285418,(Populus_xiangchengensis:0.1591233,Populus_pseudoglauca:0.1591233):2.126294):2.582309,Populus_pruinosa:4.867726):3.695765,Populus_wenxianica:8.563492):3.581259):1.999265):2.762125):20.2939):2.63396):1.12104,((Carrierea_dunniana:15.37871,(Carrierea_calycina:2.807855,Itoa_orientalis:2.807855):12.57085):5.49183,Poliothyrsis_sinensis:20.87054):20.0845):4.36736):25.8146):35.27435,((((((((Viola_henryi:0.9150306,Viola_grandisepala:0.9150306):3.957145,((Viola_hirtipes:0.5097946,Viola_delavayi:0.5097946):1.823236,((Viola_acutifolia:0.8849098,Viola_lactiflora:0.8849098):0.5006852,((Viola_muliensis:0.4858911,(Viola_japonica:0.2524055,Viola_arcuata:0.2524055):0.2334855):0.06239337,Viola_orientalis:0.5482844):0.8373105):0.9474352):2.539145):3.411233,((((Viola_rupestris:1.081237,((Viola_mirabilis:0.2030903,Viola_betonicifolia:0.2030903):0.856972,(Viola_davidii:0.458208,(Viola_sacchalinensis:0.06196434,Viola_pekinensis:0.06196434):0.3962436):0.6018543):0.02117469):0.579684,(((Viola_thomsonii:0.2972529,Viola_sikkimensis:0.2972529):0.6528058,Viola_dimorphophylla:0.9500586):0.3471433,Viola_cameleo:1.297202):0.363719):1.204281,(((Viola_confertifolia:1.141117,Viola_sphaerocarpa:1.141117):0.234233,Viola_tenuissima:1.37535):0.8861607,Viola_variegata:2.261511):0.6036906):1.165799,Viola_tienschiensis:4.031001):4.252408):4.291308,((((Viola_nagasawae:4.941404,Viola_raddeana:4.941404):0.9836875,((((Viola_duclouxii:0.2793703,Viola_muehldorfii:0.2793703):0.1250228,Viola_macroceras:0.4043931):0.04861514,Viola_perpusilla:0.4530082):0.02538647,Viola_tenuicornis:0.4783947):5.446697):1.70814,(Viola_szetschwanensis:0.03341917,Viola_yunnanfuensis:0.03341917):7.599812):1.974775,(((Viola_inconspicua:1.681733,(Viola_sumatrana:1.395657,((Viola_wallichiana:0.3211296,Viola_brachyceras:0.3211296):0.8747301,Viola_biflora:1.19586):0.199797):0.2860764):6.475959,(((Viola_mucronulifera:4.010614,Viola_mongolica:4.010614):3.195749,(((Viola_kwangtungensis:2.578478,Viola_cuspidifolia:2.578478):0.804686,(Viola_phalacrocarpa:2.17296,(Viola_hediniana:0.993642,(Viola_pendulicarpa:0.6833544,Viola_collina:0.6833544):0.3102876):1.179317):1.210204):2.445677,((Viola_patrinii:4.440769,((Viola_lucens:0.03935018,Viola_altaica:0.03935018):0.9092554,(Viola_striatella:0.8586804,Viola_obtusa:0.8586804):0.0899252):3.492163):1.345923,(((Viola_triangulifolia:1.528679,Viola_Urophylla:1.528679):0.1734559,Viola_bulbosa:1.702135):1.866826,(Viola_diffusa:0.6777009,Viola_hondoensis:0.6777009):2.89126):2.217731):0.04214841):1.377522):0.4845944,(Viola_diamantiaca:4.310841,Viola_prionantha:4.310841):3.380116):0.4667348):1.065371,(Viola_kosanensis:7.412005,((Viola_fargesii:0.8896146,(((Viola_acuminata:0.1423991,(Viola_nuda:0.04288578,Viola_belophylla:0.04288578):0.09951336):0.2391955,Viola_formosana:0.3815947):0.3092992,Viola_moupinensis:0.6908938):0.1987207):1.375097,Viola_serrula:2.264711):5.147294):1.811057):0.3849438):2.966709):0.7629443,(((Viola_montana:1.113103,Viola_kunawarensis:1.113103):10.37192,((((((Viola_senzanensis:0.1513149,(Viola_rossii:0.0715856,Viola_selkirkii:0.0715856):0.07972931):1.511183,(Viola_pilosa:0.5866845,Viola_stewardiana:0.5866845):1.075813):0.7950352,(Viola_forrestiana:0.2232535,Viola_guangzhouensis:0.2232535):2.23428):0.7591538,Viola_hirta:3.216687):5.736383,(Viola_grypoceras:0.1989381,Viola_yunnanensis:0.1989381):8.754132):2.068264,((Viola_hancockii:2.558929,(Viola_websteri:0.09193104,Viola_magnifica:0.09193104):2.466998):1.869697,((Viola_gmeliniana:1.241168,Viola_tokubuchiana:1.241168):0.433775,Viola_trichopetala:1.674943):2.753683):6.592708):0.4636898):1.461199,((Viola_albida:2.53952,Viola_chaerophylloides:2.53952):3.98145,(((Viola_mandshurica:0.71129,Viola_philippica:0.71129):4.22438,Viola_dissecta:4.93567):0.78835,Viola_dactyloides:5.72402):0.79695):6.425253):0.3914367):26.06541,Hybanthus_enneaspermus:39.40307):18.85596,((Rinorea_virgata:0.1494122,Rinorea_erianthera:0.1494122):25.966772,(Rinorea_bengalensis:7.051495,Rinorea_longiracemosa:7.051495):19.06468):32.14285):44.13486,((Adenia_cardiophylla:4.9836166,(Adenia_heterophylla:0.1739805,Adenia_penangiana:0.1739805):4.809636):38.89431,(((Passiflora_papilio:1.51425,Passiflora_jugorum:1.5142498):4.613097,(Passiflora_wilsonii:5.2992,(Passiflora_jianfengensis:3.687881,Passiflora_altebilobata:3.687881):1.611319):0.8281466):6.054013,((((Passiflora_tonkinensis:0.4891518,Passiflora_henryi:0.4891518):0.2204799,Passiflora_xishuangbannaensis:0.7096316):0.5564572,(Passiflora_eberhardtii:0.3638982,Passiflora_siamica:0.3638982):0.9021907):0.002449183,((Passiflora_cupiformis:0.261087,Passiflora_kwangtungensis:0.261087):0.2798103,Passiflora_cochinchinensis:0.5408973):0.7276408):10.91282):31.69657):58.51596):4.01746):0.08357,((Hydnocarpus_annamensis:0.6734739,Gynocardia_odorata:0.6734739):93.76942,Hydnocarpus_hainanensis:94.442892):12.05203):10.77432):1.43):0.42512,(((((((Aspidopterys_henryi:3.204631,(Aspidopterys_cavaleriei:2.209462,(Aspidopterys_esquirolii:1.296596,Aspidopterys_microcarpa:1.296596):0.9128664):0.9951692):2.846469,(((Aspidopterys_obcordata:0.09800033,Aspidopterys_nutans:0.09800033):0.0250412,(Aspidopterys_floribunda:0.0965724,Aspidopterys_glabriuscula:0.0965724):0.02646914):0.6089728,Aspidopterys_concava:0.7320144):5.319086):6.89126,((((Hiptage_benghalensis:0.2285668,Hiptage_acuminata:0.2285668):0.05589783,Hiptage_minor:0.2844646):0.2868504,Hiptage_candicans:0.5713149):0.5607551,(((Hiptage_yunnanensis:0.5176525,(Hiptage_lanceolata:0.04931705,Hiptage_multiflora:0.04931705):0.4683354):0.05519904,Hiptage_fraxinifolia:0.5728515):0.5284132,(Hiptage_luodianensis:0.7422784,Hiptage_tianyangensis:0.7422784):0.3589863):0.03080531):11.81029):2.95216,Tristellateia_australasiae:15.89452):3.06271,Ryssopterys_timoriensis:18.95723):72.48269,((Elatine_ambigua:21.77113,(Elatine_hydropiper:17.1441,Elatine_triandra:17.1441):4.62703):34.84446,((Bergia_capensis:0.3174147,Bergia_ammannioides:0.3174147):27.03613,Bergia_serrata:27.3535412):29.26205):34.82433):27.54234,(((((Dalzellia_sessilis:67.13263,(Cladopus_nymanii:4.1738898,Cladopus_chinensis:4.17389):62.95874):27.74816,((Cratoxylum_cochinchinense:14.59288,Cratoxylum_formosum:14.59288):57.41565,((((((Hypericum_uralum:0.2605655,Hypericum_acmosepalum:0.2605655):7.257343,((Hypericum_longistylum:2.330612,((((Hypericum_hengshanense:0.3277505,Hypericum_patulum:0.3277505):0.8747765,Hypericum_addingtonii:1.202527):0.2406459,Hypericum_subalatum:1.443173):0.6048887,Hypericum_erectum:2.048062):0.2825505):0.6353717,((Hypericum_himalaicum:2.007333,Hypericum_elatoides:2.007333):0.2473794,Hypericum_faberi:2.254712):0.7112716):4.551925):14.09795,(Triadenum_breviflorum:3.70944,Triadenum_japonicum:3.70944):17.906419):0.04924667,((Hypericum_daliense:8.563055,((((((Hypericum_fosteri:1.852795,(Hypericum_nakamurae:0.3870851,Hypericum_elongatum:0.3870851):1.46571):0.7187577,Hypericum_prattii:2.571553):0.5520543,Hypericum_henryi:3.123607):0.8244523,Hypericum_hirsutum:3.948059):2.49161,(Hypericum_kouytchense:0.8035637,(Hypericum_elodeoides:0.5531589,Hypericum_nokoense:0.5531589):0.2504048):5.636106):1.947963,(((Hypericum_kingdonii:1.331302,Hypericum_curvisepalum:1.331302):1.444585,(Hypericum_gramineum:1.608221,Hypericum_hubeiense:1.608221):1.167666):2.012659,(((Hypericum_maclarenii:0.2648078,Hypericum_sampsonii:0.2648078):0.1771257,Hypericum_seniawinii:0.4419335):0.3699938,(Hypericum_attenuatum:0.1907508,Hypericum_pseudohenryi:0.1907508):0.6211765):3.976618):3.599087):0.1754226):12.47459,((Hypericum_lancasteri:12.71791,((Hypericum_enshiense:0.1988614,Hypericum_wightianum:0.1988614):2.769622,Hypericum_ascyron:2.968483):9.749426):4.603265,(Hypericum_trigonum:16.49604,((((Hypericum_monogynum:0.1606469,Hypericum_wilsonii:0.1606469):1.595891,(Hypericum_taihezanense:1.020785,Hypericum_latisepalum:1.020785):0.7357527):0.03776795,Hypericum_beanii:1.794305):9.184774,(Hypericum_cohaerens:9.305327,((Hypericum_stellatum:1.871131,((Hypericum_lagarocladum:0.1052529,Hypericum_ludlowii:0.1052529):0.3763637,Hypericum_subsessile:0.4816166):1.389515):2.4886,((Hypericum_forrestii:1.777063,(Hypericum_formosanum:0.4700136,Hypericum_geminiflorum:0.4700136):1.307049):0.4733306,((Hypericum_scabrum:0.003640193,Hypericum_monanthemum:0.003640193):1.506219,Hypericum_augustinii:1.509859):0.7405339):2.109338):4.945596):1.673753):5.51696):0.8251348):3.716467):0.6274645):0.309395,Hypericum_perforatum:21.974501):0.04875937,((((Hypericum_nagasawae:0.6874061,(Hypericum_qinlingense:0.2167593,Hypericum_reptans:0.2167593):0.4706468):2.879785,((Hypericum_japonicum:0.3645356,Hypericum_bellum:0.3645356):1.955827,(Hypericum_subcordatum:2.217793,Hypericum_petiolulatum:2.217793):0.1025697):1.246828):0.4341719,Hypericum_choisyanum:4.001363):10.04933,((Hypericum_wardianum:0.03174861,Hypericum_przewalskii:0.03174861):6.55044,Hypericum_hookerianum:6.582188):7.468509):7.972563):49.98527):22.87226):7.74854,(Mammea_yunnanensis:33.43035,(((Calophyllum_inophyllum:1.070162,Calophyllum_blancoi:1.070162):1.679718,(Calophyllum_polyanthum:0.5069782,Calophyllum_membranaceum:0.5069782):2.242902):4.56971,Mesua_ferrea:7.31959):26.11076):69.19898):1.87846,((Garcinia_pedunculata:1.2033825,Garcinia_cowa:1.203382):27.37363,(((Garcinia_subelliptica:0.2490887,Garcinia_esculenta:0.2490887):2.712934,((Garcinia_xanthochymus:0.2317688,Garcinia_xishuanbannaensis:0.2317688):2.251521,Garcinia_erythrosepala:2.48329):0.4787329):9.384669,(((Garcinia_linii:0.1223603,Garcinia_oligantha:0.1223603):2.393872,Garcinia_subfalcata:2.516232):8.320738,(Garcinia_paucinervis:7.137163,((((Garcinia_yunnanensis:0.4957907,(Garcinia_multiflora:0.209059,Garcinia_kwangsiensis:0.209059):0.2867317):1.312099,Garcinia_tetralata:1.807889):0.2674635,(Garcinia_nujiangensis:1.105379,Garcinia_bracteata:1.105379):0.9699741):3.490018,(Garcinia_oblongifolia:1.688912,Garcinia_lancilimba:1.688912):3.87646):1.571792):3.699807):1.509722):16.23032):75.93078):13.54474,(((Tirpitzia_sinensis:5.15181,Tirpitzia_ovoidea:5.15181):28.46406,((Anisadenia_saxatilis:4.57427,Anisadenia_pubescens:4.57427):26.00775,Reinwardtia_indica:30.58202):3.03385):20.57153,((Linum_stelleroides:14.0512218,(Linum_corymbulosum:11.34234,(Linum_pallescens:9.709494,((Linum_altaicum:1.083305,(Linum_amurense:1.005402,Linum_heterosepalum:1.005402):0.07790277):4.819517,Linum_nutans:5.902822):3.806672):1.632842):2.708889):20.37417,Linum_perenne:34.42539):19.76201):63.86513):0.92973):0.1421):6.85649):0.40375,(((((((((((((Glyptopetalum_reticulinerve:3.0642356,(Euonymus_nitidus:0.61076,Euonymus_myrianthus:0.61076):2.453476):0.6617807,((Glyptopetalum_feddei:2.834659,((Glyptopetalum_ilicifolium:0.1362295,Glyptopetalum_longepedunculatum:0.1362295):1.991174,Glyptopetalum_aquifolium:2.127403):0.7072564):0.1085478,(Glyptopetalum_rhytidophyllum:0.1939401,Glyptopetalum_sclerocarpum:0.1939401):2.749267):0.7828094):1.467943,(Glyptopetalum_longipedicellatum:1.690949,(Glyptopetalum_geloniifolium:1.541628,Glyptopetalum_fengii:1.541628):0.1493211):3.503011):2.47248,Euonymus_centidens:7.66644):2.17146,((Euonymus_alatus:6.77711,Euonymus_carnosus:6.77711):2.99919,Euonymus_hamiltonianus:9.7763):0.0616):0.5313789,(Euonymus_chengii:7.571896,Euonymus_sanguineus:7.571896):2.797383):0.1235011,(((((Euonymus_ficoides:1.12165,((Euonymus_lushanensis:0.7772793,Euonymus_macropterus:0.7772793):0.2575712,Euonymus_grandiflorus:1.034851):0.08679928):1.034966,Euonymus_laxiflorus:2.156616):1.369708,((Euonymus_vagans:0.8895351,((Euonymus_cornutus:0.2247465,Euonymus_acanthoxanthus:0.2247465):0.4822313,Euonymus_kengmaensis:0.7069778):0.1825573):1.059602,(Euonymus_euscaphis:1.034175,Euonymus_wui:1.034175):0.9149623):1.577187):1.888631,Euonymus_chenmoui:5.414956):4.763587,((((Euonymus_nanus:2.03637,(Euonymus_hupehensis:0.2140633,Euonymus_echinatus:0.2140633):1.822307):0.7198044,((Euonymus_tashiroi:1.934317,((Euonymus_lucidus:0.07885867,Euonymus_jinyangensis:0.07885867):1.512766,(((Euonymus_venosus:0.00428225,Euonymus_hui:0.00428225):0.560263,Euonymus_aculeolus:0.5645453):0.9776974,Euonymus_verrucosus:1.542243):0.04938227):0.3426923):0.2817757,Euonymus_schensianus:2.216093):0.5400815):5.76615,((Euonymus_balansae:3.151464,((Euonymus_salicifolius:0.009699254,Euonymus_chui:0.009699254):0.274008,Euonymus_frigidus:0.2837072):2.867757):1.468274,(Euonymus_distichus:0.2481638,Euonymus_verrucosoides:0.2481638):4.371575):3.902586):1.382964,((((Euonymus_pseudovagans:1.493877,(Euonymus_clivicola:0.02358654,Euonymus_acanthocarpus:0.02358654):1.47029):0.4222898,(((Euonymus_glaber:0.1721366,Euonymus_maackii:0.1721366):0.1217872,Euonymus_yunnanensis:0.2939238):1.21475,(Euonymus_giraldii:0.3081205,Euonymus_lichiangensis:0.3081205):1.200553):0.4074929):4.14129,((Euonymus_vaganoides:2.271075,Euonymus_hainanensis:2.271075):1.790077,(Euonymus_bockii:0.02792564,Euonymus_tenuiserratus:0.02792564):4.033226):1.996305):2.216016,(((((((((Euonymus_phellomanus:0.1598792,Euonymus_dielsianus:0.1598792):1.705877,(Euonymus_gracillimus:1.239223,Euonymus_chloranthoides:1.239223):0.6265333):1.367531,(((Euonymus_verrucocarpus:2.431348,((Euonymus_oxyphyllus:0.6168275,Euonymus_parasimilis:0.6168275):0.7954086,((Euonymus_kachinensis:0.715152,Euonymus_serratifolius:0.715152):0.1907246,Euonymus_viburnoides:0.9058765):0.5063596):1.019112):0.2530002,Euonymus_actinocarpus:2.684348):0.2779319,((Euonymus_prismatomerioides:0.9801111,Euonymus_laxicymosus:0.9801111):0.7355252,Euonymus_semenovii:1.715636):1.246644):0.2710074):2.404297,(Euonymus_bullatus:0.07203726,Euonymus_pallidifolius:0.07203726):5.565547):0.03003862,(Euonymus_ternifolius:0.2674233,Euonymus_sachalinensis:0.2674233):5.400199):0.9479607,(((Euonymus_microcarpus:1.821757,Euonymus_aculeatus:1.821757):0.3285323,Euonymus_kweichowensis:2.150289):0.5322715,(Euonymus_spraguei:2.437545,(Euonymus_rehderianus:0.4407098,Euonymus_potingensis:0.4407098):1.996835):0.2450153):3.933023):0.1709547,(Euonymus_wilsonii:3.053978,((Euonymus_szechuanensis:1.583859,(Euonymus_theacola:1.500506,Euonymus_fimbriatus:1.500506):0.08335343):0.9013361,(Euonymus_subcordatus:0.4515833,Euonymus_tsoi:0.4515833):2.033612):0.5687824):3.732561):0.1981895,(((Euonymus_hukuangensis:0.3635035,Euonymus_tonkinensis:0.3635035):1.254145,Euonymus_nanoides:1.617649):1.990787,(((Euonymus_tingens:2.228335,Euonymus_fortunei:2.2283346):0.1055221,Euonymus_dolichopus:2.333857):0.9976962,Euonymus_theifolius:3.331553):0.2768822):3.376292):1.010571,(Euonymus_gibber:1.07122,(Euonymus_pittosporoides:0.3738847,Euonymus_percoriaceus:0.3738847):0.6973352):6.924079):0.2781735):1.631816):0.2732542):0.3142374):11.57376,(Celastrus_rosthornianus:13.60048,((((Celastrus_virens:2.656258,Tripterygium_wilfordii:2.656258):1.73198,(((Celastrus_hypoleucoides:0.05948076,Celastrus_gemmatus:0.05948076):0.6010175,Celastrus_flagellaris:0.6604982):3.639502,(Celastrus_angulatus:3.272523,(Celastrus_stylosus:1.57089,((Celastrus_glaucophyllus:0.3261012,Celastrus_tonkinensis:0.3261012):0.7770643,Celastrus_hookeri:1.103165):0.4677242):1.701633):1.027477):0.08823826):5.989116,((((Celastrus_hirsutus:0.2313919,Celastrus_franchetianus:0.2313919):2.444364,(((Celastrus_cuneatus:0.04565461,(Celastrus_monospermus:0.03986312,Celastrus_paniculatus:0.03986312):0.00579149):0.6194282,Celastrus_orbiculatus:0.6650828):0.9364232,((Celastrus_vaniotii:1.190907,Celastrus_hindsii:1.190907):0.01260263,Celastrus_hypoleucus:1.20351):0.3979959):1.07425):0.07706776,Celastrus_punctatus:2.752824):2.214714,(Celastrus_kusanoi:4.933086,Celastrus_homaliifolius:4.933086):0.03445174):5.409816):0.8578124,(Celastrus_rugosus:4.177619,(Celastrus_aculeatus:0.06941656,Celastrus_oblanceifolius:0.06941656):4.108202):7.057547):2.365314):8.46606):1.49303,((((Maytenus_austroyunnanensis:0.9121459,Maytenus_inflata:0.9121459):0.8476127,Maytenus_hookeri:1.759759):12.75212,((Maytenus_confertiflora:0.4610886,Maytenus_guangxiensis:0.4610886):1.652206,Maytenus_hainanensis:2.113294):12.39859):7.663558,((((Salacia_chinensis:4.591219,Salacia_cochinchinensis:4.591218):1.795931,(Salacia_amplifolia:3.342067,(((Salacia_hainanensis:0.09626029,Salacia_aurantiaca:0.09626029):0.1710679,Salacia_sessiliflora:0.2673282):2.722238,(Salacia_polysperma:1.566155,(Salacia_obovatilimba:1.3114366,(Salacia_glaucifolia:0.04289077,Salacia_confertiflora:0.04289077):1.268546):0.2547188):1.423411):0.3525008):3.045083):13.69443,((Pristimera_indica:1.586384,Pristimera_cambodiana:1.5863844):12.86945,((Pristimera_arborea:2.310035,Pristimera_setulosa:2.310035):11.03272,((Loeseneriella_lenticellata:10.37416,((Loeseneriella_yunnanensis:0.7537521,Loeseneriella_merrilliana:0.7537521):0.1346013,Loeseneriella_concinna:0.8883534):9.485803):2.880603,(Loeseneriella_griseoramula:0.5431807,Plagiopteron_suaveolens:0.5431807):12.71158):0.08799781):1.113072):5.62575):1.98603,((Gymnosporia_emarginata:0.5933508,Gymnosporia_berberoides:0.5933507):0.6938692,((((Gymnosporia_rufa:0.2527659,Gymnosporia_esquirolii:0.2527659):0.5736649,(Gymnosporia_orbiculata:0.26690925,(Gymnosporia_jinyangensis:0.1367006,Gymnosporia_royleana:0.1367006):0.1302086):0.5595215):0.2081488,Gymnosporia_variabilis:1.03458):0.0509006,((Gymnosporia_graciliramula:0.1629528,Gymnosporia_tiaoloshanensis:0.1629528):0.7459119,Gymnosporia_diversifolia:0.9088646):0.1766155):0.2017399):20.78039):0.10783):1.38413):1.21965,Pleurostylia_opposita:24.77922):23.03838,Monimopetalum_chinense:47.8176):16.03829,(((Microtropis_gracilipes:1.825295,(((Microtropis_discolor:0.07865932,Microtropis_pyramidalis:0.07865932):0.2257518,Microtropis_shenzhenensis:0.3044111):1.471007,(Microtropis_reticulata:0.2988386,Microtropis_henryi:0.2988386):1.476579):0.04987717):5.787784,(((Microtropis_oligantha:0.5428571,Microtropis_obliquinervia:0.5428571):0.8456951,Microtropis_hexandra:1.388552):3.840964,((((((Microtropis_fokienensis:0.2883659,Microtropis_pallens:0.2883659):2.138152,((Microtropis_yunnanensis:0.3401938,Microtropis_thyrsiflora:0.3401938):0.5547633,Microtropis_fallax:0.8949571):1.531561):0.3039916,Microtropis_petelotii:2.730509):0.1584242,(Microtropis_macrophylla:1.49714,Microtropis_osmanthoides:1.49714):1.391793):0.9650544,((((Microtropis_japonica:0.182929,Microtropis_submembranacea:0.182929):0.4877426,Microtropis_dehuaensis:0.6706715):0.5545713,Microtropis_semipaniculata:1.225243):0.2079085,(Microtropis_tetragona:0.7039664,Microtropis_obscurinervia:0.7039664):0.7291849):2.420837):0.7770554,((Microtropis_triflora:3.033835,Microtropis_wui:3.033835):0.3990153,(Microtropis_sphaerocarpa:2.492276,(Microtropis_malipoensis:1.786723,Microtropis_paucinervia:1.786723):0.7055525):0.9405751):1.198192):0.5984727):2.383563):1.363421,Microtropis_biflora:8.9765):54.87939):2.77237,((Parnassia_epunctulata:7.085556,(Parnassia_deqenensis:4.04229,(((Parnassia_longipetaloides:1.584223,Parnassia_lanceolata:1.584223):0.9792419,Parnassia_angustipetala:2.563465):0.2768022,((((Parnassia_tibetana:1.141959,Parnassia_foliosa:1.141959):0.3034583,Parnassia_simaoensis:1.445417):0.03981181,(Parnassia_subscaposa:0.2180179,Parnassia_yiliangensis:0.2180179):1.267211):0.2962368,((Parnassia_humilis:0.5003509,Parnassia_bifolia:0.5003509):0.6746911,(Parnassia_petitmenginii:0.2338669,(Parnassia_venusta:0.02768368,Parnassia_qinghaiensis:0.02768368):0.2061832):0.9411751):0.606424):1.058801):1.202022):3.043266):8.793914,((((Parnassia_palustris:12.99573,(((((Parnassia_delavayi:4.52587,Parnassia_brevistyla:4.52587):3.44866,Parnassia_wightiana:7.97453):0.65007,Parnassia_trinervis:8.6246):0.05392,(Parnassia_chinensis:0.90936,Parnassia_tenella:0.90936):7.76916):0.79089,Parnassia_longipetala:9.46941):3.52632):0.58724,Parnassia_laxmannii:13.58297):0.03228628,((((Parnassia_viridiflora:0.2787682,Parnassia_xinganensis:0.2787682):2.365084,Parnassia_scaposa:2.643852):1.371053,((((Parnassia_amoena:0.08704003,Parnassia_guilinensis:0.08704003):0.09566303,Parnassia_gansuensis:0.1827031):0.2647373,Parnassia_monochoriifolia:0.4474404):3.38671,(Parnassia_esquirolii:0.8331332,Parnassia_yanyuanensis:0.8331332):3.001017):0.1807543):7.515477,((Parnassia_faberi:8.030365,((((((Parnassia_longshengensis:0.9286514,Parnassia_pusilla:0.9286514):1.388976,(Parnassia_mysorensis:1.879725,((Parnassia_nubicola:0.5522233,Parnassia_cacuminum:0.5522233):0.5941548,Parnassia_noemiae:1.146378):0.7333468):0.4379029):0.1828012,((Parnassia_rhombipetala:0.2132485,Parnassia_oreophila:0.2132485):1.35292,Parnassia_dilatata:1.566169):0.9342602):0.2338471,Parnassia_submysorensis:2.734276):1.411342,((Parnassia_lutea:0.4772871,Parnassia_perciliata:0.4772871):2.160705,Parnassia_cooperi:2.637992):1.507626):2.440043,Parnassia_filchneri:6.585661):1.444704):3.431074,(Parnassia_yunnanensis:1.352971,Parnassia_davidii:1.352971):10.10847):0.06894241):2.084875):0.9090084,(((((Parnassia_leptophylla:1.395254,(Parnassia_degeensis:0.1285786,(Parnassia_crassifolia:0.05012996,Parnassia_obovata:0.05012996):0.07844866):1.266675):2.863055,(Parnassia_chengkouensis:1.630303,Parnassia_labiata:1.630303):2.628006):1.113109,(Parnassia_yui:4.578455,Parnassia_cordata:4.578455):0.7929632):2.765734,((Parnassia_yulongshanensis:0.2787388,Parnassia_lijiangensis:0.2787388):5.055841,Parnassia_omeiensis:5.33458):2.802572):2.342722,(Parnassia_farreri:2.465083,Parnassia_kangdingensis:2.465083):8.014791):4.044391):1.355205):50.74879):59.75634):1.66237,(((((((((Alnus_mandshurica:12.08053,(((Alnus_nepalensis:1.272965,(Alnus_trabeculosa:1.21495,Alnus_lanata:1.21495):0.05801527):1.632438,(Alnus_ferdinandi-coburgii:0.5008292,Alnus_hirsuta:0.5008292):2.404574):1.903999,((Alnus_japonica:1.543176,(Alnus_henryi:0.8516323,Alnus_formosana:0.8516323):0.691544):0.6267713,Alnus_cremastogyne:2.169948):2.639454):7.271128):58.3963,(((Ostryopsis_nobilis:12.50098,Ostryopsis_davidiana:12.500982):51.1327,((Ostrya_rehderiana:3.102345,Ostrya_yunnanensis:3.102345):56.69769,((Ostrya_multinervis:13.5993,(Ostrya_japonica:5.7844861,Ostrya_trichocarpa:5.784487):7.814816):4.493631,((((Carpinus_pubescens:0.21367,Carpinus_polyneura:0.21367):2.7148336,((Carpinus_tsunyihensis:0.1608933,Carpinus_cordata:0.1608933):2.414291,(Carpinus_turczaninowii:1.690112,((Carpinus_microphylla:0.5062573,(Carpinus_monbeigiana:0.266639,(Carpinus_hebestroma:0.127995,(Carpinus_mollicoma:0.10798,Carpinus_purpurinervis:0.10798):0.02001497):0.138644):0.2396183):0.1165755,Carpinus_rupestris:0.6228328):1.067279):0.8850725):0.3533194):0.02733204,((((Carpinus_chuniana:0.848419,Carpinus_fangiana:0.848419):0.4916734,((Carpinus_dayongina:0.2364001,Carpinus_oblongifolia:0.2364001):1.039424,(Carpinus_hupeana:0.9269992,Carpinus_tsaiana:0.9269992):0.3488244):0.06426871):0.02526392,(Carpinus_tschonoskii:1.049861,Carpinus_putoensis:1.049861):0.3154956):0.95471,Carpinus_kawakamii:2.320066):0.6357693):0.02611439,(((Carpinus_shensiensis:1.356881,((Carpinus_stipulata:0.329055,(Carpinus_rankanensis:0.1877617,Carpinus_tientaiensis:0.1877617):0.1412933):0.4705995,(Carpinus_kweichowensis:0.6099736,(Carpinus_firmifolia:0.4036082,(Carpinus_fargesiana:0.06381905,Carpinus_londoniana:0.06381905):0.3397891):0.2063655):0.1896808):0.5572264):0.4887942,((Carpinus_omeiensis:0.6801369,(Carpinus_minutiserrata:0.2417444,Carpinus_viminea:0.2417444):0.4383925):0.1610856,Carpinus_henryana:0.8412225):1.004453):1.069127,Carpinus_sungpanensis:2.914802):0.0671481):15.11098):41.70711):3.83364):0.3249,(((Corylus_mandshurica:0.2151799,Corylus_ferox:0.2151799):4.319493,(Corylus_wangii:2.050422,(Corylus_chinensis:0.5251865,Corylus_fargesii:0.5251865):1.525235):2.484251):2.261307,(Corylus_heterophylla:1.384288,Corylus_yunnanensis:1.384288):5.411692):57.1626):6.51825):0.078,((((Betula_ermanii:0.1184418,Betula_chinensis:0.1184418):0.5310756,((Betula_fargesii:0.3956548,(Betula_trichogemma:0.2903098,Betula_fujianensis:0.2903098):0.105345):0.08199719,Betula_cylindrostachya:0.477652):0.1718654):1.215082,Betula_calcicola:1.8646):2.54407,(((((Betula_jiulungensis:2.399562,(Betula_potaninii:1.383415,Betula_halophila:1.383415):1.016146):0.1702544,((Betula_gmelinii:0.8212605,Betula_rhombibracteata:0.8212605):1.133512,(Betula_rotundifolia:1.741801,Betula_pendula:1.741801):0.2129714):0.6150435):0.6929754,((Betula_schmidtii:0.4487316,Betula_ovalifolia:0.4487316):0.3977389,(Betula_albosinensis:0.6212102,(Betula_delavayi:0.5479237,Betula_alnoides:0.5479237):0.07328649):0.2252603):2.416321):0.440195,Betula_gynoterminalis:3.702986):0.6843486,(Betula_utilis:2.971766,(((Betula_fruticosa:1.21667,Betula_platyphylla:1.21667):0.542309,(Betula_luminifera:1.685942,((Betula_humilis:0.8856222,((Betula_austrosinensis:0.06162311,Betula_costata:0.06162311):0.4621846,Betula_tianschanica:0.5238077):0.3618145):0.3028075,Betula_jinpingensis:1.18843):0.4975119):0.07303741):0.3470223,((Betula_middendorfii:0.1704391,(Betula_dahurica:0.08886303,Betula_microphylla:0.08886303):0.08157603):0.2008536,Betula_insignis:0.3712927):1.734709):0.8657647):1.415569):0.02133504):66.14616):16.83763,((Myrica_esculenta:2.3049933,(Myrica_adenophora:0.03241491,Myrica_nana:0.03241491):2.272578):1.187407,Myrica_rubra:3.4924005):83.90006):1.91366,(((Engelhardia_spicata:20.14217,((Engelhardia_hainanensis:2.718642,Engelhardia_serrata:2.718642):13.20539,Engelhardia_roxburghiana:15.92404):4.218133):46.985368,((((Juglans_regia:1.41616,(Juglans_sigillata:0.00614415,Juglans_mandshurica:0.00614415):1.410016):6.98477,(Pterocarya_stenoptera:3.9023,(Pterocarya_hupehensis:1.424418,((Pterocarya_rhoifolia:0.2620222,Pterocarya_tonkinensis:0.2620222):0.9600013,Pterocarya_macroptera:1.222024):0.2023944):2.477882):4.49863):4.17516,Cyclocarya_paliurus:12.57609):52.50423,((Platycarya_longzhouensis:19.26472,Platycarya_strobilacea:19.26472):45.13111,((Carya_hunanensis:0.32782,((Carya_cathayensis:0.2790388,Carya_kweichowensis:0.2790388):0.04060221,Carya_tonkinensis:0.319641):0.008179029):63.67222,Annamocarya_sinensis:64.00004):0.39579):0.68449):2.04722):4.55817,Rhoiptelea_chiliantha:71.68571):17.62041):7.75058,((((Fagus_engleriana:0.03540954,Fagus_lucida:0.03540954):2.234634,Fagus_longipetiolata:2.270044):0.04311645,Fagus_hayatae:2.31316):70.13966,((((((((Castanopsis_rufotomentosa:2.486188,(Castanopsis_ledongensis:2.404943,((Castanopsis_eyrei:0.6212662,Castanopsis_subuliformis:0.6212662):0.8112345,Castanopsis_orthacantha:1.432501):0.9724427):0.08124493):0.5466449,((Castanopsis_calathiformis:1.836647,Castanopsis_hsiensiui:1.836647):0.9717514,(Castanopsis_concinna:0.09584368,Castanopsis_wattii:0.09584368):2.712554):0.2244352):1.670717,((Castanopsis_nigrescens:3.89104,Castanopsis_tcheponensis:3.89104):0.692104,((Castanopsis_carlesii:4.50173,Castanopsis_indica:4.50173):0.009383064,(((((Castanopsis_argyrophylla:3.84457,Castanopsis_tibetana:3.84457):0.10573,Castanopsis_fargesii:3.9503):0.16333,Castanopsis_chinensis:4.11363):0.2638352,((((Castanopsis_hystrix:0.7761942,(Castanopsis_xichouensis:0.6119762,Castanopsis_clarkei:0.6119762):0.164218):1.684615,(Castanopsis_ouonbiensis:0.992933,((Castanopsis_ferox:0.2147849,Castanopsis_tribuloides:0.2147849):0.6902542,(Castanopsis_glabrifolia:0.7491551,(Castanopsis_fissa:0.731873,Castanopsis_kawakamii:0.731873):0.01728209):0.155884):0.08789388):1.467877):0.04387224,(Castanopsis_amabilis:2.164631,(((((Castanopsis_fabri:0.154999,Castanopsis_tessellata:0.154999):0.2321848,Castanopsis_megaphylla:0.3871838):0.3849162,Castanopsis_chunii:0.7721001):0.03129537,(Castanopsis_platyacantha:0.03607516,Castanopsis_damingshanensis:0.03607516):0.7673203):0.7041722,Castanopsis_remotidenticulata:1.507568):0.6570637):0.3400505):0.4901711,((((Castanopsis_sclerophylla:0.9387239,Castanopsis_fordii:0.9387239):0.5425357,Castanopsis_globigemmata:1.48126):0.2176153,Castanopsis_rockii:1.698875):0.3073927,Castanopsis_longzhouica:2.006268):0.9885851):1.382612):0.1316187,(((Castanopsis_longispina:2.518531,Castanopsis_jucunda:2.518531):1.255002,((Castanopsis_boisii:1.056801,(Castanopsis_kweichowensis:0.09362647,Castanopsis_echinocarpa:0.09362647):0.9631749):0.9830702,((Castanopsis_ceratacantha:0.8615215,Castanopsis_uraiana:0.8615215):0.0777525,(Castanopsis_densispinosa:0.4496368,Castanopsis_crassifolia:0.4496368):0.4896372):1.100598):1.733661):0.1679033,((((Castanopsis_oblonga:1.038928,Castanopsis_jianfenglingensis:1.038928):1.641117,(((Castanopsis_tonkinensis:1.083203,Castanopsis_cerebrina:1.083203):0.2415801,(Castanopsis_delavayi:0.8754383,Castanopsis_hainanensis:0.8754383):0.4493447):0.4615802,(Castanopsis_wenchangensis:0.5819224,Castanopsis_mekongensis:0.5819224):1.204441):0.8936816):1.1265,(Castanopsis_choboensis:0.4196802,Castanopsis_lamontii:0.4196802):3.386865):0.09533351,(Castanopsis_fleuryi:0.3245658,Castanopsis_hupehensis:0.3245658):3.577313):0.0395569):0.5676485):0.002029138):0.07203058):0.1204064):32.4965,(Castanea_henryi:3.50093,(Castanea_mollissima:3.422512,Castanea_seguinii:3.422512):0.07841837):33.69912):0.18657,(((Lithocarpus_oblanceolatus:3.238267,(Lithocarpus_nantoensis:1.919656,(((Lithocarpus_leucodermis:0.2407406,(Lithocarpus_obscurus:0.2087624,Lithocarpus_lepidocarpus:0.2087624):0.03197819):0.1239495,Lithocarpus_chifui:0.3646902):0.9235109,Lithocarpus_hypoglaucus:1.288201):0.6314547):1.318611):1.940579,(Lithocarpus_ithyphyllus:0.4890318,Lithocarpus_mairei:0.4890318):4.689814):2.98900416,((((((Lithocarpus_pakhaensis:0.3778645,Lithocarpus_jenkinsii:0.3778645):1.382834,((Lithocarpus_howii:0.5712789,Lithocarpus_pseudovestitus:0.5712789):0.1703443,(Lithocarpus_craibianus:0.3825639,Lithocarpus_corneus:0.3825639):0.3590593):1.019076):0.8662086,(Lithocarpus_hancei:1.381239,Lithocarpus_microspermus:1.381239):1.245668):1.518304,(((((Lithocarpus_longanoides:0.3336259,Lithocarpus_cinereus:0.3336259):1.416723,Lithocarpus_rhabdostachyus:1.750349):1.04818,(Lithocarpus_attenuatus:1.471312,(Lithocarpus_shinsuiensis:0.991327,(Lithocarpus_variolosus:0.1095054,Lithocarpus_fordianus:0.1095054):0.8818216):0.4799847):1.327217):0.9112591,(((Lithocarpus_fohaiensis:0.5315599,Lithocarpus_konishii:0.5315599):1.668198,(Lithocarpus_amoenus:1.018702,Lithocarpus_rosthornii:1.018702):1.181057):1.023025,(Lithocarpus_paniculatus:1.414194,(Lithocarpus_naiadarum:0.3899148,Lithocarpus_calolepis:0.3899148):1.02428):1.808589):0.4870049):0.2962345,(((Lithocarpus_harlandii:0.3224163,Lithocarpus_macilentus:0.3224163):0.5424263,Lithocarpus_crassifolius:0.8648426):1.330306,Lithocarpus_apricus:2.195149):1.810874):0.1391892):3.534401,(((((((Lithocarpus_echinophorus:0.91094,Lithocarpus_cleistocarpus:0.91094):0.06008,Lithocarpus_dealbatus:0.97102):0.40122,Lithocarpus_xylocarpus:1.37224):1.10301,Lithocarpus_pachylepis:2.47525):2.44021,((Lithocarpus_litseifolius:2.97837,Lithocarpus_henryi:2.97837):0.14229,Lithocarpus_glaber:3.12066):1.7948):0.5557463,(((Lithocarpus_cucullatus:0.8195931,Lithocarpus_balansae:0.8195931):1.638536,(Lithocarpus_bonnetii:0.4341267,(Lithocarpus_yangchunensis:0.1600181,(Lithocarpus_longipedicellatus:0.06886559,Lithocarpus_bacgiangensis:0.06886559):0.09115246):0.2741086):2.024003):1.611341,((Lithocarpus_tephrocarpus:0.4756138,Lithocarpus_arcaula:0.4756138):2.795384,((Lithocarpus_amygdalifolius:0.9042619,Lithocarpus_pseudoreinwardtii:0.9042619):2.29911,(((Lithocarpus_lycoperdon:0.4479165,Lithocarpus_uvariifolius:0.4479165):0.7661715,Lithocarpus_pasania:1.214088):1.94666,((((Lithocarpus_iteaphyllus:0.6925295,Lithocarpus_nitidinux:0.6925295):0.08796506,Lithocarpus_qinzhouicus:0.7804945):0.3216102,(Lithocarpus_laoticus:0.3782685,Lithocarpus_listeri:0.3782685):0.7238363):1.676613,Lithocarpus_oleifolius:2.778718):0.3820294):0.04262415):0.06762569):0.7984731):1.401736):0.8420224,((((Lithocarpus_tubulosus:0.1536833,Lithocarpus_farinulentus:0.1536833):3.594295,((Lithocarpus_petelotii:1.938137,(Lithocarpus_mekongensis:0.2135406,Lithocarpus_silvicolarum:0.2135406):1.724597):0.3672235,(Lithocarpus_longzhouicus:1.965626,((Lithocarpus_formosanus:0.2502388,Lithocarpus_damiaoshanicus:0.2502388):0.5427161,Lithocarpus_garrettianus:0.7929549):1.172671):0.3397347):1.442617):1.276255,((((Lithocarpus_talangensis:0.1304954,Lithocarpus_tabularis:0.1304954):2.391968,((Lithocarpus_quercifolius:0.4582975,Lithocarpus_magneinii:0.4582975):1.373075,((((Lithocarpus_trachycarpus:1.229534,Lithocarpus_handelianus:1.229534):0.0467828,(Lithocarpus_fenzelianus:0.9811764,(Lithocarpus_floccosus:0.2870716,Lithocarpus_triqueter:0.2870716):0.6941047):0.2951408):0.005962678,(Lithocarpus_paihengii:1.25953,Lithocarpus_cryptocarpus:1.25953):0.0227496):0.2892154,Lithocarpus_obovatilimbus:1.571495):0.2598776):0.6910904):0.975045,(Lithocarpus_grandifolius:1.226055,(Lithocarpus_tenuilimbus:0.8776085,Lithocarpus_caudatilimbus:0.8776085):0.3484468):2.271453):0.5069242,(Lithocarpus_mianningensis:2.332775,Lithocarpus_areca:2.332775):1.671658):1.019801):0.7609184,(((Lithocarpus_phansipanensis:1.48993,Lithocarpus_truncatus:1.48993):2.58054,(Lithocarpus_skanianus:1.85595,((Lithocarpus_fenestratus:0.9125384,Lithocarpus_elizabethiae:0.9125384):0.4127048,Lithocarpus_irwinii:1.325243):0.5307068):2.21452):1.333089,((Lithocarpus_pachyphyllus:1.420884,Lithocarpus_laetus:1.420884):0.681799,(Lithocarpus_thomsonii:0.9163316,Lithocarpus_eriobotryoides:0.9163316):1.186352):3.300875):0.381593):0.5280771):1.366384):0.2880643,((((Lithocarpus_echinotholus:3.065527,(Lithocarpus_chiungchungensis:1.933552,Lithocarpus_calophyllus:1.933552):1.131975):0.5678016,Lithocarpus_gymnocarpus:3.633328):1.084579,((Lithocarpus_taitoensis:1.671431,(Lithocarpus_pseudoxizangensis:1.27404,(Lithocarpus_gaoligongensis:0.3496188,(Lithocarpus_propinquus:0.007293883,Lithocarpus_xizangensis:0.007293883):0.342325):0.9244208):0.3973915):1.640615,(((Lithocarpus_dodonaeifolius:0.4969272,(Lithocarpus_brevicaudatus:0.3512767,(Lithocarpus_elaeagnifolius:0.1598226,Lithocarpus_kawakamii:0.1598226):0.191454):0.1456505):1.683512,(Lithocarpus_yongfuensis:1.484668,(((Lithocarpus_collettii:0.9884682,(Lithocarpus_levis:0.06602042,Lithocarpus_chrysocomus:0.06602042):0.9224478):0.0006853688,Lithocarpus_confinis:0.9891536):0.01984698,Lithocarpus_sphaerocarpus:1.009001):0.4756674):0.6957711):1.070593,(Lithocarpus_melanochromus:2.887466,(Lithocarpus_fangii:2.098419,Lithocarpus_megalophyllus:2.098419):0.789047):0.3635659):0.0610146):1.405861):2.604821,((Lithocarpus_elmerrillii:3.320823,Lithocarpus_cyrtocarpus:3.320823):0.9492536,(Lithocarpus_haipinii:2.629742,Lithocarpus_brachystachyus:2.629742):1.640335):3.052651):0.6449486):0.200173):29.21877):0.19188,((((Cyclobalanopsis_pachyloma:0.7294986,(((Cyclobalanopsis_thorelii:0.1000952,Cyclobalanopsis_disciformis:0.1000952):0.09515727,Cyclobalanopsis_chingsiensis:0.1952525):0.445507,((((Cyclobalanopsis_lobbii:0.2726224,Cyclobalanopsis_chungii:0.2726224):0.1607928,Cyclobalanopsis_augustinii:0.4334152):0.01345231,(Cyclobalanopsis_austrocochinchinensis:0.3367832,Cyclobalanopsis_gracilis:0.3367832):0.1100843):0.105244,((((Cyclobalanopsis_fleuryi:0.0907459,Cyclobalanopsis_chevalieri:0.0907459):0.1069205,Cyclobalanopsis_kiukiangensis:0.1976664):0.1768704,((Cyclobalanopsis_stenophylloides:0.1212814,(Cyclobalanopsis_elevaticostata:0.0695546,(Cyclobalanopsis_hypophaea:0.01885375,(Cyclobalanopsis_patelliformis:0.0186078,Cyclobalanopsis_changhualingensis:0.0186078):0.0002459461):0.05070085):0.0517268):0.1758531,Cyclobalanopsis_fuliginosa:0.2971345):0.07740226):0.1398351,(Cyclobalanopsis_xanthotricha:0.2038471,(Cyclobalanopsis_sessilifolia:0.1531212,Cyclobalanopsis_gambleana:0.1531212):0.05072584):0.3105248):0.03773963):0.08864793):0.0887392):0.03082997,((Cyclobalanopsis_rex:0.2711221,(Cyclobalanopsis_edithiae:0.2337911,(Cyclobalanopsis_subhinoidea:0.05708824,Cyclobalanopsis_kerrii:0.05708824):0.1767028):0.037331):0.09697156,(Cyclobalanopsis_championii:0.1118152,Cyclobalanopsis_yonganensis:0.1118152):0.2562785):0.392235):0.05607389,(((Cyclobalanopsis_lamellosa:0.3296012,Cyclobalanopsis_helferiana:0.3296012):0.1408543,(Cyclobalanopsis_stewardiana:0.3933312,(Cyclobalanopsis_multinervis:0.3859073,(Cyclobalanopsis_macrocalyx:0.381925,(Cyclobalanopsis_obovatifolia:0.1933924,Cyclobalanopsis_tiaoloshanica:0.1933924):0.1885326):0.003982323):0.007423849):0.0771244):0.2982966,((Cyclobalanopsis_chapensis:0.2482211,Cyclobalanopsis_neglecta:0.2482211):0.4732792,(Cyclobalanopsis_annulata:0.6269672,((Cyclobalanopsis_morii:0.3858731,((Cyclobalanopsis_litoralis:0.1430059,Cyclobalanopsis_myrsinifolia:0.1430059):0.009829308,(Cyclobalanopsis_glaucoides:0.1146532,Cyclobalanopsis_kouangsiensis:0.1146532):0.03818206):0.2330378):0.02944693,(Cyclobalanopsis_pentacycla:0.3580822,((Cyclobalanopsis_sichourensis:0.01363221,Cyclobalanopsis_delicatula:0.01363221):0.2433251,Cyclobalanopsis_glauca:0.2569573):0.1011249):0.05723783):0.2116472):0.09453308):0.04725182):0.04765037):0.002567496,(Cyclobalanopsis_delavayi:0.7516158,((Cyclobalanopsis_argyrotricha:0.7298776,(((((Cyclobalanopsis_poilanei:0.02924933,Cyclobalanopsis_yingjiangensis:0.02924933):0.3970648,Cyclobalanopsis_dongfangensis:0.4263141):0.1689528,(Cyclobalanopsis_daimingshanensis:0.5522567,(Cyclobalanopsis_longinux:0.3765168,Cyclobalanopsis_semiserrata:0.3765168):0.17574):0.04301021):0.05314393,(Cyclobalanopsis_saravanensis:0.5126843,(Cyclobalanopsis_ningangensis:0.5096779,(((Cyclobalanopsis_motuoensis:0.104344,(Cyclobalanopsis_bella:0.03578309,Cyclobalanopsis_lungmaiensis:0.03578309):0.06856095):0.2526233,(Cyclobalanopsis_tenuicupula:0.004538519,Cyclobalanopsis_phanera:0.004538519):0.3524288):0.01251124,Cyclobalanopsis_jinpinensis:0.3694786):0.1401993):0.003006475):0.1357265):0.0611671,(((Cyclobalanopsis_gilva:0.5818131,Cyclobalanopsis_blakei:0.5818131):0.04724593,(Cyclobalanopsis_hui:0.02365809,Cyclobalanopsis_litseoides:0.02365809):0.605401):0.02390917,(Cyclobalanopsis_camusiae:0.570027,((Cyclobalanopsis_albicaulis:0.1185542,Cyclobalanopsis_oxyodon:0.1185542):0.2354294,(Cyclobalanopsis_dinghuensis:0.2870765,(Cyclobalanopsis_austroglauca:0.07179772,Cyclobalanopsis_tomentosinervis:0.07179772):0.2152787):0.0669072):0.2160433):0.08294124):0.05660975):0.02029964):0.001006557,Cyclobalanopsis_jenseniana:0.7308842):0.02073163):0.0673542):36.75953):0.68226,(((((Quercus_phillyreoides:0.0433861,Quercus_rehderiana:0.0433861):0.7609841,Quercus_bawanglingensis:0.8043702):0.373948,(((Quercus_oxyphylla:0.4586394,(Quercus_setulosa:0.2597282,Quercus_dolicholepis:0.2597282):0.1989113):0.1672044,Quercus_acutissima:0.6258438):0.4700656,(((Quercus_spinosa:0.7397974,Quercus_acrodonta:0.7397974):0.1728686,(Quercus_marlipoensis:0.4693006,(Quercus_chenii:0.02614685,Quercus_yunnanensis:0.02614685):0.4431537):0.4433654):0.1448475,((Quercus_serrata:0.4768075,(Quercus_griffithii:0.409333,Quercus_senescens:0.409333):0.06747451):0.3365398,Quercus_baronii:0.8133473):0.2441661):0.03839599):0.0824088):0.2604657,(Quercus_tarokoensis:0.4643676,Quercus_aquifolioides:0.4643676):0.9744162):0.4277261,(((((Quercus_franchetii:0.335459,Quercus_semecarpifolia:0.335459):1.132763,(Quercus_multinervis:1.115721,((Quercus_lodicosa:0.3346234,(Quercus_cocciferoides:0.06328113,Quercus_engleriana:0.06328113):0.2713422):0.6175954,(Quercus_aliena:0.4345695,((((Quercus_kingiana:0.07245778,Quercus_guyavifolia:0.07245778):0.06729549,Quercus_utilis:0.1397533):0.005461503,Quercus_lanata:0.1452148):0.141204,Quercus_fabri:0.2864188):0.1481507):0.5176493):0.1635026):0.3525011):0.06293021,(Quercus_mongolica:0.15453,Quercus_dentata:0.15453):1.376623):0.1673427,Quercus_variabilis:1.6984954):0.1118581,Quercus_monimotricha:1.810353):0.0561565):36.39425):1.37908,Formanodendron_doichangensis:39.63984):32.81298):24.60388):25.66628,((((((Begonia_longistyla:1.446719,(Begonia_rex:1.425505,((Begonia_hemsleyana:0.380852,Begonia_sikkimensis:0.380852):0.2634158,Begonia_formosana:0.6442678):0.7812368):0.02121455):2.524327,((Begonia_arboreta:3.242698,((Begonia_picturata:0.548967,Begonia_ornithophylla:0.548967):0.6759309,Begonia_alveolata:1.224898):2.0178):0.4845827,Begonia_ruboides:3.72728):0.2437657):7.00627,(((((Begonia_cehengensis:0.1485258,((Begonia_setifolia:0.03222666,Begonia_aurantiflora:0.03222666):0.003258122,Begonia_luzhaiensis:0.03548478):0.113041):0.1681139,Begonia_ravenii:0.3166397):6.355398,(Begonia_villifolia:1.751317,((Begonia_pulvinifera:0.04735779,Begonia_guangxiensis:0.04735779):1.547255,Begonia_duclouxii:1.594612):0.1567049):4.92072):0.5618149,Begonia_dentatobracteata:7.233853):2.71974,(((((Begonia_clavicaulis:2.272677,Begonia_fimbribracteata:2.272677):0.2140195,(Begonia_nantoensis:1.555713,Begonia_flaviflora:1.555713):0.9309829):0.5630601,(((Begonia_chingii:0.124324,Begonia_crocea:0.124324):1.233615,Begonia_morsei:1.357939):1.2719092,Begonia_dielsiana:2.629848):0.419908):2.477634,(Begonia_bamaensis:2.513554,Begonia_guishanensis:2.513554):3.013837):3.216486,(((Begonia_rotundilimba:2.280325,Begonia_hymenocarpa:2.280325):0.4926727,Begonia_brevisetulosa:2.772998):3.860445,(Begonia_digyna:0.7282103,Begonia_polytricha:0.7282103):5.905232):2.110434):1.209716):1.023724):1.327854,((((((Begonia_cirrosa:0.15756,Begonia_crystallina:0.15756):0.1818,Begonia_fangii:0.33936):0.80097,Begonia_daxinensis:1.14033):3.54677,Begonia_biflora:4.6871):4.95003,(Begonia_daweishanensis:2.15984,(Begonia_palmata:0.65146,Begonia_baviensis:0.65146):1.50838):7.47729):2.6268511,(((((Begonia_rubropunctata:3.707109,Begonia_hainanensis:3.707109):0.8213019,(Begonia_obsolescens:0.2742525,Begonia_austroguangxiensis:0.2742525):4.254158):1.22211,(((Begonia_luochengensis:1.939268,((Begonia_pseudoleprosa:0.03722732,Begonia_glechomifolia:0.03722732):1.687117,Begonia_subcoriacea:1.724345):0.2149236):0.8946953,(Begonia_pinglinensis:0.8677166,Begonia_lukuana:0.8677166):1.966247):2.892579,(Begonia_cavaleriei:1.010201,Begonia_discreta:1.010201):4.716341):0.0239786):4.441784,(((((Begonia_parvula:2.390055,(Begonia_arachnoidea:0.5376477,Begonia_curvicarpa:0.5376477):1.852407):1.444754,Begonia_josephii:3.834808):2.589169,Begonia_pedatifida:6.423977):1.3038,(((Begonia_hekouensis:0.566884,Begonia_coptidimontana:0.566884):5.617332,((Begonia_limprichtii:5.591705,(Begonia_taliensis:4.307516,((Begonia_hatacoa:1.102579,Begonia_picta:1.102579):0.1998108,Begonia_discrepans:1.30239):3.005126):1.284189):0.4688607,(((((Begonia_taiwaniana:1.210538,(Begonia_yingjiangensis:0.9923533,(Begonia_ningmingensis:0.04039051,Begonia_henryi:0.04039051):0.9519628):0.2181843):2.217987,(Begonia_lancangensis:1.704387,(Begonia_cylindrica:1.315984,Begonia_chishuiensis:1.315984):0.3884027):1.724138):0.5601579,(Begonia_sublongipes:3.479149,((((Begonia_asperifolia:0.8571655,((Begonia_manhaoensis:0.3619283,(Begonia_masoniana:0.3068283,Begonia_versicolor:0.3068283):0.05509998):0.2956646,(Begonia_fenicis:0.4450628,Begonia_forrestii:0.4450628):0.21253):0.1995726):0.9220091,(Begonia_suboblata:0.2575477,Begonia_reflexisquamosa:0.2575477):1.521627):0.03570793,(Begonia_muliensis:0.9926173,Begonia_bouffordii:0.9926173):0.8222653):1.09469,Begonia_lacerata:2.909572):0.5695771):0.5095335):0.3248199,((Begonia_asteropyrifolia:2.718643,((Begonia_lipingensis:0.4804449,(Begonia_tetralobata:0.06351484,Begonia_gulinqingensis:0.06351484):0.4169301):1.558494,Begonia_rubinea:2.038939):0.6797041):1.533839,((Begonia_wangii:0.06551301,Begonia_leprosa:0.06551301):2.829444,(Begonia_chitoensis:1.459585,(Begonia_lithophila:1.149871,(Begonia_fordii:0.4718437,Begonia_huangii:0.4718437):0.6780271):0.309714):1.435372):1.357525):0.06102038):0.3203935,(((Begonia_porteri:2.34054,Begonia_austrotaiwanensis:2.34054):1.292585,((Begonia_acutitepala:0.01515305,Begonia_rockii:0.01515305):1.448145,Begonia_gungshanensis:1.463298):2.169827):0.6963224,(Begonia_jingxiensis:1.01942,Begonia_handelii:1.01942):3.310027):0.304449):1.42667):0.1236504):0.1917377,(((Begonia_paucilobata:2.998136,(((Begonia_umbraculifolia:2.071821,Begonia_mengtzeana:2.071821):0.09695158,(Begonia_augustinei:0.182867,Begonia_grandis:0.182867):1.985905):0.5454815,Begonia_edulis:2.714254):0.2838825):0.7425029,(((Begonia_platycarpa:0.05706124,Begonia_truncatiloba:0.05706124):1.35634,Begonia_emeiensis:1.413401):0.8836271,(Begonia_cucurbitifolia:2.272677,((Begonia_peii:0.05252064,Begonia_liuyanii:0.05252064):0.989352,(Begonia_laminariae:0.3715695,Begonia_variifolia:0.3715695):0.6703032):1.230804):0.0243519):1.443611):1.31716,(Begonia_xingyiensis:2.310938,(Begonia_retinervia:0.5426434,Begonia_setulosopeltata:0.5426434):1.768295):2.746861):1.318154):1.351823):0.2014401,(((Begonia_oreodoxa:0.1595466,Begonia_ceratocarpa:0.1595466):0.3154367,Begonia_morifolia:0.4749832):0.02016573,Begonia_pengii:0.495149):7.434069):2.263088):1.611123,((((Begonia_longialata:0.3783054,Begonia_rongjiangensis:0.3783054):7.43638,((Begonia_algaia:0.6629652,(Begonia_purpureofolia:0.4454086,Begonia_acetosella:0.4454086):0.2175565):0.7408152,((Begonia_labordei:0.6536908,(Begonia_howii:0.5191813,Begonia_scitifolia:0.5191813):0.1345094):0.7263124,Begonia_longifolia:1.380003):0.02377718):6.410905):2.461119,((((Begonia_xishuiensis:4.214426,((Begonia_miranda:0.3709859,Begonia_semiparietalis:0.3709859):1.075588,Begonia_cathayana:1.446574):2.767852):2.148805,(((Begonia_yui:0.4446112,(Begonia_pseudodryadis:0.3984941,Begonia_gigabracteata:0.3984941):0.04611714):1.183229,(Begonia_gagnepainiana:1.008666,(Begonia_smithiana:0.4344536,Begonia_repenticaulis:0.4344536):0.5742126):0.6191741):0.2065191,Begonia_modestiflora:1.834359):4.528871):3.378507,((Begonia_rhynchocarpa:1.390431,Begonia_megalophyllaria:1.390431):6.26606,(((Begonia_buimontana:0.1566251,Begonia_imitans:0.1566251):4.320817,(Begonia_debaoensis:3.130617,((Begonia_zhengyiana:1.971106,((Begonia_fimbristipula:0.1888702,Begonia_pseudodaxinensis:0.1888702):0.1898077,((Begonia_dryadis:0.08334416,Begonia_sinovietnamica:0.08334416):0.1618503,(Begonia_coptidifolia:0.2134341,Begonia_macrotoma:0.2134341):0.03176034):0.1334834):1.592428):0.317409,((Begonia_circumlobata:0.01582372,Begonia_longanensis:0.01582372):1.486759,Begonia_summoglabra:1.502583):0.7859321):0.842102):1.346825):3.118505,((Begonia_subhowii:1.275383,Begonia_obliquifolia:1.275383):0.7257155,((Begonia_lanternaria:0.07048492,Begonia_silletensis:0.07048492):0.340687,Begonia_longicarpa:0.411172):1.589927):5.594849):0.06054387):2.085246):0.2875597,(Begonia_tsoongii:1.255238,(Begonia_wilsonii:0.3925111,Begonia_peltatifolia:0.3925111):0.862727):8.774059):0.246508):0.03652825,(((Begonia_malipoensis:0.6166081,(Begonia_psilophylla:0.5557645,Begonia_sinofloribunda:0.5557645):0.06084366):0.02375014,Begonia_filiformis:0.6403583):1.269786,Begonia_wenshanensis:1.910144):8.402189):1.491095):0.4605528):0.04118888):59.74841,Tetrameles_nudiflora:72.05358):9.48475,((((((((((Hemsleya_chinensis:2.90138,Hemsleya_gigantha:2.90138):0.13764,Hemsleya_lijiangensis:3.03902):2.60154,Hemsleya_macrocarpa:5.64056):0.2367624,(Hemsleya_turbinata:2.666289,(((Hemsleya_graciliflora:0.3299018,(Hemsleya_panlongqi:0.09878075,Hemsleya_dolichocarpa:0.09878075):0.231121):0.6291349,Hemsleya_dipterygia:0.9590367):0.78074,(Hemsleya_panacis-scandens:0.8902247,(Hemsleya_macrosperma:0.5704288,(Hemsleya_carnosiflora:0.151128,Hemsleya_sphaerocarpa:0.151128):0.4193009):0.3197959):0.8495519):0.9265126):3.211033):0.7309836,(((Hemsleya_zhejiangensis:0.02079547,Hemsleya_mitrata:0.02079547):0.1746015,Hemsleya_amabilis:0.195397):5.568875,(Hemsleya_dulongjiangensis:2.6554,(Hemsleya_endecaphylla:1.03987,Hemsleya_emeiensis:1.03987):1.61553):3.108872):0.8440336):0.463014,(Hemsleya_pengxianensis:5.236716,(Hemsleya_chengyihana:3.978758,(Hemsleya_delavayi:3.590738,Hemsleya_ellipsoidea:3.590738):0.3880201):1.257959):1.834604):15.30952,Gomphogyne_cissiformis:22.38084):13.62867,((((Gynostemma_laxiflorum:0.1845156,Gynostemma_simplicifolium:0.1845156):3.531102,(Gynostemma_longipes:3.474247,Gynostemma_laxum:3.474247):0.2413702):5.953731,((Gynostemma_aggregatum:0.4346627,(Gynostemma_microspermum:0.006351942,Gynostemma_guangxiense:0.006351942):0.4283108):3.688411,(((Gynostemma_compressum:0.1383236,Gynostemma_burmanicum:0.1383236):0.6255391,Gynostemma_yixingense:0.7638627):2.037195,(Gynostemma_pentagynum:1.882308,Gynostemma_caulopterum:1.882308):0.9187495):1.322016):5.546274):18.18234,(Gynostemma_pentaphyllum:2.116905,(Gynostemma_cardiospermum:0.7212863,Neoalsomitra_clavigera:0.7212863):1.395619):25.73478):8.15782):6.15595,(((((((((Thladiantha_dentata:0.1197572,Thladiantha_setispina:0.1197572):0.3183585,Thladiantha_dubia:0.4381157):1.050568,(Thladiantha_pustulata:0.8430266,(Thladiantha_sessilifolia:0.6752892,Thladiantha_lijiangensis:0.6752892):0.1677373):0.6456568):1.017737,((((Thladiantha_oliveri:0.4200675,Thladiantha_davidii:0.4200675):0.09360444,Thladiantha_villosula:0.5136719):1.232062,((((Thladiantha_capitata:0.1348558,Thladiantha_cordifolia:0.1348558):0.008562576,Thladiantha_montana:0.1434184):1.340263,((((Thladiantha_maculata:0.1840151,(Thladiantha_henryi:0.1770901,Thladiantha_grandisepala:0.1770901):0.006924961):0.1696197,Thladiantha_dimorphantha:0.3536347):0.04774648,(Thladiantha_hookeri:0.2865188,Thladiantha_medogensis:0.2865188):0.1148624):0.4343585,Thladiantha_longifolia:0.8357397):0.6479413):0.181422,Thladiantha_nudiflora:1.665103):0.08063085):0.272499,(Thladiantha_longisepala:0.4595515,Thladiantha_punctata:0.4595515):1.558681):0.4881871):22.74148,((Sinobaijiania_yunnanensis:0.7346296,Sinobaijiania_decipiens:0.7346296):0.2259646,Sinobaijiania_taiwaniana:0.9605942):24.28731):3.95656,(((Momordica_subangulata:15.08054,Momordica_cochinchinensis:15.080541):11.47355,(((((Schizopepon_monoicus:1.643207,Schizopepon_dioicus:1.643207):14.57989,((((Schizopepon_bomiensis:3.031615,((Schizopepon_longipes:0.1631715,Schizopepon_bryoniifolius:0.1631715):2.303209,Schizopepon_bicirrhosus:2.46638):0.5652349):2.88396,Schizopepon_xizangensis:5.915575):2.471718,Schizopepon_macranthus:8.387293):3.057587,((Edgaria_darjeelingensis:7.20739,Herpetospermum_pedunculosum:7.20739):2.92194,Biswarea_tonglensis:10.12933):1.31555):4.77822):0.06923,Gymnopetalum_scabrum:16.29233):7.86844,(Solena_heterophylla:18.1365,((((Zehneria_bodinieri:0.7357971,Zehneria_japonica:0.7357971):0.4819729,Zehneria_wallichii:1.21777):15.549,((((Mukia_javanica:9.27756,Mukia_maderaspatana:9.27756):1.37092,Cucumis_hystrix:10.64848):5.2351,Diplocyclos_palmatus:15.88358):0.37813,Coccinia_grandis:16.26171):0.50506):0.91691,Scopellaria_marginata:17.68368):0.45282):6.02427):0.19244,((((((Trichosanthes_truncata:1.707806,Trichosanthes_quinquangulata:1.707806):4.330311,Trichosanthes_pedata:6.038117):1.251279,((Trichosanthes_tetragonosperma:0.5257138,Trichosanthes_hylonoma:0.5257138):0.1681407,(Trichosanthes_kirilowii:0.2025989,Trichosanthes_cucumeroides:0.2025989):0.4912555):6.595542):2.795847,(Trichosanthes_cucumerina:7.90627,Trichosanthes_reticulinervis:7.90627):2.178973):0.5071966,(((Trichosanthes_dunniana:6.67786,Trichosanthes_villosa:6.67786):1.25885,Trichosanthes_laceribractea:7.93671):1.575965,((((Trichosanthes_subrosea:2.284998,((Trichosanthes_kerrii:0.2725236,Trichosanthes_trichocarpa:0.2725236):0.2076913,Trichosanthes_wallichiana:0.4802149):1.804783):0.7735391,(((Trichosanthes_tricuspidata:0.02348573,Trichosanthes_smilacifolia:0.02348573):0.1605772,(Trichosanthes_rosthornii:0.07810416,Trichosanthes_quinquefolia:0.07810416):0.1059587):0.7530486,Trichosanthes_homophylla:0.9371115):2.121425):0.5357318,(((Trichosanthes_jinggangshanica:1.393598,(Trichosanthes_pilosa:0.01336469,Trichosanthes_rubriflos:0.01336469):1.380233):0.529983,((Trichosanthes_cordata:1.340254,Trichosanthes_sericeifolia:1.340254):0.388431,Trichosanthes_rugatisemina:1.728686):0.1948955):0.9593236,Trichosanthes_baviensis:2.882905):0.7113641):2.035763,(Trichosanthes_dafangensis:2.645715,(Trichosanthes_lepiniana:0.11575,Trichosanthes_fissibracteata:0.11575):2.529965):2.984317):3.882643):1.079765):5.06384,(Gymnopetalum_chinense:14.78327,Hodgsonia_heteroclita:14.78327):0.87301):8.69693):2.20088):1.4718,(Siraitia_siamensis:3.116637,(Siraitia_grosvenorii:0.3226128,Siraitia_sikkimensis:0.3226128):2.794024):24.90925):1.17857):0.9408,Indofevillea_khasiana:30.14526):8.93647,((Actinostemma_tenerum:0.2860394,Bolbostemma_paniculatum:0.2860394):26.04814,Bolbostemma_biglandulosum:26.33418):12.74755):1.2196,Zanonia_indica:40.30133):1.86413):37.67091,((Coriaria_intermedia:1.139013,Coriaria_nepalensis:1.139013):7.368327,Coriaria_terminalis:8.50734):71.32903):1.70196):41.18465):2.26822,(((((((((((Maclura_amboinensis:0.08057452,Maclura_cochinchinensis:0.08057452):0.04905551,Maclura_tricuspidata:0.12963):0.5015973,Maclura_pubescens:0.6312274):9.818763,Maclura_fruticosa:10.44999):33.12419,((((((((Ficus_hispida:0.3963383,((Ficus_annulata:0.03755085,Ficus_gasparriniana:0.03755085):0.2347352,Ficus_sagittata:0.272286):0.1240523):0.9308768,((Ficus_simplicissima:0.974604,Ficus_pyriformis:0.974604):0.2135711,(((Ficus_chartacea:0.1514651,Ficus_nervosa:0.1514651):0.00662427,Ficus_laevis:0.1580893):0.1964081,Ficus_fulva:0.3544974):0.8336777):0.1390401):1.565106,((Ficus_glaberrima:0.006013235,Ficus_pubinervis:0.006013235):0.07447694,Ficus_fusuiensis:0.08049017):2.811831):0.3630934,((Ficus_trichocarpa:0.6069702,((Ficus_auriculata:0.01361558,Ficus_hederacea:0.01361558):0.08502905,Ficus_heteromorpha:0.09864463):0.5083256):0.7910773,(Ficus_concinna:0.4320541,((Ficus_cardiophylla:0.04147595,Ficus_rumphii:0.04147595):0.344558,Ficus_ischnopoda:0.3860339):0.04602022):0.9659933):1.857367):1.214042,(((((Ficus_variolosa:1.7938,Ficus_pumila:1.7938):0.06213,Ficus_abelii:1.85593):0.11415,Ficus_tuphapensis:1.97008):0.71681,Ficus_septica:2.68689):1.04426,(((((((Ficus_elastica:1.00882,Ficus_benjamina:1.00882):0.66101,Ficus_microcarpa:1.66983):0.86689,Ficus_orthoneura:2.53672):0.46223,Ficus_virens:2.99895):0.25732,Ficus_tikoua:3.25627):0.06984,Ficus_subincisa:3.32611):0.10581,Ficus_stenophylla:3.43192):0.29923):0.7383063):0.7904937,(((((Ficus_semicordata:0.03092239,Ficus_tannoensis:0.03092239):1.195557,(Ficus_langkokensis:0.7331238,Ficus_drupacea:0.7331238):0.4933552):1.58182,Ficus_erecta:2.808299):1.576327,((((Ficus_kurzii:0.1294507,Ficus_aurantiaca:0.1294507):0.1895196,(Ficus_maclellandii:0.2365187,Ficus_racemosa:0.2365187):0.08245161):0.3613991,Ficus_pisocarpa:0.6803694):3.133053,(Ficus_esquiroliana:1.412983,(Ficus_pandurata:0.8200333,(Ficus_irisana:0.5226761,Ficus_cumingii:0.5226761):0.2973572):0.5929498):2.40044):0.5712035):0.5666073,((((Ficus_subulata:0.04656715,Ficus_virgata:0.04656715):2.202684,((Ficus_oligodon:0.2968082,Ficus_chapaensis:0.2968082):0.5690793,Ficus_napoensis:0.8658875):1.383364):0.5087971,(Ficus_sarmentosa:0.1161966,Ficus_guangxiensis:0.1161966):2.641852):1.921318,((Ficus_beipeiensis:3.806068,((Ficus_dinganensis:0.9949602,(((Ficus_variegata:0.1313857,Ficus_neriifolia:0.1313857):0.2280046,Ficus_ruficaulis:0.3593903):0.1688305,Ficus_squamosa:0.5282208):0.4667394):0.9261142,Ficus_filicauda:1.921074):1.884994):0.8516904,((((Ficus_tinctoria:0.2681005,(Ficus_guizhouensis:0.2496432,Ficus_vaccinioides:0.2496432):0.01845725):1.138903,Ficus_daimingshanensis:1.407003):2.237425,(((Ficus_prostrata:0.6701819,Ficus_hookeriana:0.6701819):1.997679,Ficus_undulata:2.667861):0.1150035,((Ficus_altissima:1.907282,Ficus_yunnanensis:1.907282):0.6616022,Ficus_heteropleura:2.568884):0.2139802):0.8615641):0.5155678,(((Ficus_heterophylla:0.9682751,(Ficus_henryi:0.4432061,Ficus_curtipes:0.4432061):0.5250689):2.800911,(((Ficus_trivia:0.3908083,Ficus_ruyuanensis:0.3908083):1.734979,(Ficus_caulocarpa:2.003484,((Ficus_fistulosa:0.3594997,Ficus_geniculata:0.3594997):0.9505036,Ficus_ovatifolia:1.310003):0.69348101):0.1223035):0.8340501,Ficus_callosa:2.959838):0.809348):0.3879491,((Ficus_subpisocarpa:2.619538,((Ficus_polynervis:0.04983554,Ficus_praetermissa:0.04983554):0.5270241,Ficus_pubilimba:0.5768596):2.042678):1.534603,(((((Ficus_pedunculosa:0.3376384,Ficus_formosana:0.3376384):0.2262226,Ficus_vasculosa:0.563861):1.042135,(Ficus_cyrtophylla:0.8558237,Ficus_stricta:0.8558237):0.7501724):1.437184,Ficus_hirta:3.04318):0.5386788,((Ficus_tsiangii:1.130914,(Ficus_sinociliata:0.4014964,Ficus_pubigera:0.4014964):0.7294178):1.777883,Ficus_benguetensis:2.908797):0.6730611):0.5722821):0.002994302):0.002861469):0.4977623):0.02160776):0.2718673):0.3087163):24.95799,(((((Streblus_tonkinensis:0.3158964,Streblus_macrophyllus:0.3158964):1.806534,(Streblus_zeylanicus:1.001029,Streblus_taxoides:1.001029):1.121402):0.7522713,Streblus_indicus:2.874702):13.3042,(Streblus_ilicifolius:5.591121,Streblus_asper:5.591121):10.58778):6.89543,Antiaris_toxicaria:23.07433):7.14361):7.25019,((((Broussonetia_kazinoki:0.3852543,Broussonetia_kaempferi:0.3852543):22.13734,((Malaisia_scandens:0.3112683,Broussonetia_papyrifera:0.3112683):0.8210757,Broussonetia_kurzii:1.132344):21.39025):8.698806,Fatoua_pilosa:31.2214):1.781004,Fatoua_villosa:33.0024):4.46573):6.10605):2.72644,((((Morus_liboensis:1.9810681,Morus_wittiorum:1.981069):2.981536,Morus_cathayana:4.962605):0.146595,((Morus_australis:0.5930535,(Morus_serrata:0.2903712,Morus_trilobata:0.2903712):0.3026823):2.76235,((Morus_mongolica:0.01654575,Morus_alba:0.01654575):2.16246,(Morus_notabilis:0.4479564,Morus_macroura:0.4479564):1.731049):1.176398):1.753796):30.06326,((((Artocarpus_styracifolius:0.3099074,(Artocarpus_nigrifolius:0.01838728,Artocarpus_nitidus:0.01838728):0.2915201):2.291327,(Artocarpus_gongshanensis:0.3824317,(Artocarpus_gomezianus:0.1982601,Artocarpus_nanchuanensis:0.1982601):0.1841715):2.218803):4.195102,((Artocarpus_lakoocha:0.03124936,Artocarpus_pithecogallus:0.03124936):3.599862,(Artocarpus_hypargyreus:2.057087,((Artocarpus_tonkinensis:0.4075429,Artocarpus_chama:0.4075429):0.2224713,Artocarpus_petelotii:0.6300142):1.427073):1.5740241):3.165226):3.926173,Artocarpus_xanthocarpus:10.72251):24.44995):11.12816):27.47619,(((((((((Dendrocnide_kotoensis:0.2516716,Dendrocnide_basirotunda:0.2516717):0.9653662,Dendrocnide_stimulans:1.217038):2.979352,(Dendrocnide_urentissima:0.9655184,(Dendrocnide_sinuata:0.5653769,Dendrocnide_meyeniana:0.5653769):0.4001415):3.230872):40.93307,(((Nanocnide_lobata:28.3647,Nanocnide_japonica:28.3647):13.17268,(((Urtica_fissa:4.402339,(Urtica_laetevirens:1.137493,(Urtica_angustifolia:0.1643277,Urtica_hyperborea:0.1643277):0.9731651):3.264846):0.7279218,((Urtica_ardens:2.630247,Urtica_triangularis:2.630247):0.6358243,Urtica_dioica:3.266071):1.86419):2.375039,((((Urtica_urens:1.01531,(Urtica_mairei:0.08849244,Urtica_cannabina:0.08849244):0.9268176):1.402618,Urtica_parviflora:2.417928):0.9520905,(Urtica_thunbergiana:1.097605,Urtica_taiwaniana:1.097605):2.272414):0.01642404,Urtica_atrichocaulis:3.386443):4.118857):34.03208):3.54162,Laportea_cuspidata:45.079):0.05046):4.12559,(((Laportea_medogensis:0.1665754,(Laportea_interrupta:0.1249286,Laportea_violacea:0.1249286):0.04164679):3.229152,Laportea_fujianensis:3.395727):44.6976,((Poikilospermum_suaveolens:9.793324,(Poikilospermum_lanceolatum:1.229788,Poikilospermum_naucleiflorum:1.229788):8.563536):33.26681,Laportea_bulbifera:43.06013):5.033193):1.161727):0.05706,Girardinia_diversifolia:49.31211):7.77058,((((Lecanthus_petelotii:3.231542,Lecanthus_pileoides:3.231542):11.57741,Lecanthus_peduncularis:14.80895):33.0731,(((((Elatostema_oblongifolium:1.930074,Elatostema_litseifolium:1.930074):4.678966,(Elatostema_gyrocephalum:2.628103,(Elatostema_coriaceifolium:0.004586773,Elatostema_ichangense:0.004586773):2.623516):3.980938):0.05947967,Elatostema_lasiocephalum:6.66852):5.20963,((((Elatostema_auriculatum:9.139417,((((Elatostema_subcuspidatum:2.981084,Elatostema_fengshanense:2.981084):1.904055,Elatostema_gueilinense:4.885139):1.946273,(Elatostema_dissectoides:5.356523,((((Elatostema_dactylocephalum:0.007574026,Elatostema_yui:0.007574026):2.216948,(((Elatostema_angulaticaule:0.8843118,(Elatostema_angustitepalum:0.1824941,Elatostema_multicanaliculatum:0.1824941):0.7018177):0.2933323,(Elatostema_crassiusculum:1.002316,(Elatostema_lihengianum:0.2320059,(Elatostema_actinotrichum:0.07919292,Elatostema_crispulum:0.07919292):0.152813):0.7703101):0.1753282):0.1671495,Elatostema_biglomeratum:1.344794):0.8797285):1.854594,Elatostema_paracuminatum:4.079116):0.3775453,(Elatostema_brachyodontum:3.355352,((Elatostema_filipes:2.065076,(Elatostema_gungshanense:0.9992321,Elatostema_petelotii:0.9992321):1.065843):0.06681298,Elatostema_dissectum:2.131889):1.223463):1.101309):0.8998617):1.474889):0.332122,(Elatostema_alnifolium:1.148577,((Elatostema_rivulare:0.4429955,((Elatostema_pseudobrachyodontum:0.1206291,Elatostema_calciferum:0.1206291):0.2894044,(Elatostema_crenatum:0.2219524,Elatostema_pubipes:0.2219524):0.1880811):0.03296193):0.5529419,Elatostema_nigribracteatum:0.9959374):0.15264):6.014957):1.975883):0.2699689,(((((Elatostema_stigmatosum:2.826654,(Elatostema_yachense:2.288676,Elatostema_baiseense:2.288676):0.5379775):0.7758399,Elatostema_cataractum:3.602494):0.3714268,(Elatostema_tianlinense:0.1365264,Elatostema_pauciflorum:0.1365264):3.837394):0.4950584,(Elatostema_leucocephalum:1.956184,Elatostema_obscurinerve:1.956184):2.512795):1.948034,(Elatostema_malipoense:5.799631,((Elatostema_integrifolium:0.7209911,((Elatostema_tricaule:0.1880875,(Elatostema_laxisericeum:0.161595,Elatostema_pseudodissectum:0.161595):0.02649246):0.4690905,Elatostema_tetratepalum:0.657178):0.06381309):3.264895,Elatostema_asterocephalum:3.985886):1.813745):0.6173818):2.992373):0.4208954,((((Elatostema_trichocarpum:3.521423,Elatostema_conduplicatum:3.521423):6.023316,((Elatostema_celingense:1.814404,Elatostema_ferrugineum:1.814404):5.424246,((((((Elatostema_laxicymosum:0.7140699,Elatostema_rupestre:0.7140699):0.1020479,((Elatostema_hookerianum:0.01856286,Elatostema_menglunense:0.01856286):0.6448383,Elatostema_obtusum:0.6634011):0.1527166):1.430287,(Elatostema_pianmaense:1.202866,(Elatostema_yungshunense:1.059427,((Elatostema_tenuicornutum:0.1421056,Elatostema_retrorstigulosum:0.1421056):0.3780209,Elatostema_mabienense:0.5201265):0.539301):0.143439):1.043539):0.3007527,(Elatostema_cyrtandrifolium:2.347067,Elatostema_tenuicaudatum:2.347067):0.2000905):1.281642,((Elatostema_recticaudatum:1.098412,Elatostema_imbricans:1.098412):0.4214991,(Elatostema_nasutum:0.9001253,(Elatostema_didymocephalum:0.4246723,Elatostema_multicaule:0.4246723):0.475453):0.6197862):2.308888):1.080086,((Elatostema_salvinioides:1.772534,Elatostema_schizocephalum:1.772534):2.008199,(Elatostema_prunifolium:0.3654753,Elatostema_megacephalum:0.3654753):3.415258):1.128153):2.329765):2.306088):0.07486971,(Elatostema_luxiense:0.3267028,Elatostema_setulosum:0.3267028):9.292905):0.1625579,(((Elatostema_parvum:8.6584,(Elatostema_cultratum:1.751201,(Elatostema_pachyceras:0.8629897,Elatostema_phanerophlebium:0.8629897):0.8882116):6.907198):0.08153016,((Elatostema_involucratum:3.37551,Elatostema_hypoglaucum:3.37551):2.64149,Elatostema_acuminatum:6.017):2.72293):0.5671597,((((((((Elatostema_platyceras:0.4007957,Elatostema_strigillosum:0.4007957):1.750246,(Elatostema_xichouense:0.7103535,Elatostema_cuspidatum:0.7103535):1.440689):0.05383132,(Elatostema_longistipulum:0.5891706,Elatostema_balansae:0.5891706):1.615703):1.426204,((((Elatostema_aliferum:1.58225,Elatostema_longipes:1.58225):0.5505945,((((((Elatostema_dulongense:0.2448561,Elatostema_youyangense:0.2448561):0.06002053,Elatostema_procridioides:0.3048766):0.386239,Elatostema_stewardii:0.6911156):0.6217051,Elatostema_medogense:1.312821):0.5227484,Elatostema_recurviramum:1.835569):0.002277394,Elatostema_lungzhouense:1.837846):0.2949978):0.2694362,Elatostema_subtrichotomum:2.40228):0.7193488,(Elatostema_wenxienense:0.08058232,Elatostema_latistipulum:0.08058232):3.041047):0.5094484):0.2998199,(Elatostema_tenuinerve:2.856656,(Elatostema_subpenninerve:2.514415,(Elatostema_oreocnidioides:1.144566,(Elatostema_wangii:0.6747735,Elatostema_napoense:0.6747735):0.4697923):1.369849):0.3422409):1.074242):0.5369648,(Elatostema_atroviride:3.508782,((Elatostema_hezhouense:0.4318921,(Elatostema_longibracteatum:0.2272471,(Elatostema_xanthophyllum:0.1870563,Elatostema_angulosum:0.1870563):0.04019075):0.2046451):0.7299996,(Elatostema_subcoriaceum:0.08621835,Elatostema_duyunense:0.08621835):1.075673):2.34689):0.9590808):0.9131107,(Elatostema_rhombiforme:3.340655,(Elatostema_glochidioides:0.9568277,Elatostema_acuteserratum:0.9568277):2.383828):2.040318):3.549328,(((Elatostema_brunneinerve:1.619103,(Elatostema_cuneiforme:1.112767,Elatostema_pseudocuspidatum:1.112767):0.5063363):2.398234,Elatostema_bracteosum:4.017337):4.57731,(((((Elatostema_malacotrichum:0.1457194,Elatostema_jinpingense:0.1457194):1.516859,Elatostema_pseudoplatyphyllum:1.662579):0.8440502,Elatostema_sublineare:2.506629):1.912852,((Elatostema_myrtillus:0.3632458,Elatostema_nianbense:0.3632458):0.274697,Elatostema_yangbiense:0.6379428):3.781538):1.854051,(Elatostema_strigulosum:3.043299,(Elatostema_pergameneum:1.415317,Elatostema_goniocephalum:1.415317):1.627982):3.230232):2.321115):0.3356545):0.376788):0.4750765):0.048115):0.7017027,(((((Elatostema_macintyrei:0.9115243,(Elatostema_manhaoense:0.2556441,Elatostema_hirtellum:0.2556441):0.6558802):0.6409365,(Elatostema_brevipedunculatum:0.7897497,Elatostema_tenuireceptaculum:0.7897497):0.7627111):4.380788,((Elatostema_retrohirtum:0.9509642,(Elatostema_pycnodontum:0.7211221,((Elatostema_laevissimum:0.4197214,Elatostema_platyphyllum:0.4197214):0.08754691,Elatostema_minutifurfuraceum:0.5072683):0.2138538):0.2298421):0.7557287,Elatostema_funingense:1.706693):4.226556):1.626708,(((Elatostema_obtusidentatum:0.6468968,(Elatostema_bamaense:0.1952769,Elatostema_tenuifolium:0.1952769):0.45162):0.2210864,Elatostema_tenuicaudatoides:0.8679832):6.448148,((Elatostema_pseudoficoides:0.5060911,Elatostema_yaoshanense:0.5060911):5.151613,(Elatostema_liboense:5.450135,((((((Elatostema_microtrichum:0.2252034,Elatostema_monandrum:0.2252034):0.9278084,Elatostema_microdontum:1.153012):1.087683,((Elatostema_eriocephalum:0.3384266,Elatostema_acutitepalum:0.3384266):1.298837,((Elatostema_papillosum:0.04324174,Elatostema_tianeense:0.04324174):1.361719,Elatostema_villosum:1.404961):0.232302):0.6034319):0.9487119,(Elatostema_beibengense:2.496652,(Elatostema_grandidentatum:2.084099,(Elatostema_boehmerioides:1.473393,Elatostema_densistriolatum:1.473393):0.6107059):0.4125528):0.6927549):0.4919647,((Elatostema_atropurpureum:0.702617,(Elatostema_shanglinense:0.1585637,Elatostema_omeiense:0.1585637):0.5440533):1.1578,Elatostema_nanchuanense:1.860417):1.820955):0.9330345,Elatostema_attenuatum:4.614406):0.8357289):0.2075686):1.658427):0.2438257):2.611466,((Elatostema_lineolatum:1.443755,((Elatostema_cuneatum:0.3602677,Elatostema_lui:0.3602677):0.053963,Elatostema_ramosum:0.4142307):1.029524):5.99954,(((Elatostema_breviacuminatum:1.721763,Elatostema_polystachyoides:1.721763):4.703186,((Elatostema_sinense:0.5896999,Elatostema_hirtellipedunculatum:0.5896999):4.410342,((Elatostema_scaposum:1.732684,(Elatostema_albopilosum:1.417264,((Elatostema_mashanense:0.2579742,(Elatostema_cikaiense:0.1584463,Elatostema_hekouense:0.1584463):0.09952792):0.5791484,(Elatostema_pleiophlebium:0.493702,Elatostema_albovillosum:0.493702):0.3434205):0.5801419):0.3154196):0.3749266,Elatostema_xanthotrichum:2.107611):2.892431):1.424908):0.9859034,(Elatostema_ficoides:0.04273148,Elatostema_microcephalanthum:0.04273148):7.368121):0.03244196):2.728128):0.3605608):1.346166):14.77738,(((((Pellionia_radicans:1.197907,(Pellionia_brachyceras:0.5950058,Pellionia_grijsii:0.5950058):0.6029013):5.081546,Pellionia_yunnanensis:6.279453):5.54166,(Pellionia_acutidentata:1.351532,Pellionia_scabra:1.351532):10.46958):1.409912,Pellionia_heteroloba:13.23103):2.249305,((Procris_crenata:6.36177,((Pellionia_retrohispida:1.811329,(Pellionia_incisoserrata:1.767072,Pellionia_viridis:1.767072):0.04425707):3.961188,((Pellionia_caulialata:1.105063,Pellionia_macrophylla:1.105063):2.5024897,(Pellionia_brevifolia:0.7216713,Pellionia_heyneana:0.7216713):2.885882):2.164963):0.5892531):2.660784,(((Pellionia_latifolia:1.417383,(Pellionia_donglanensis:0.1641161,Pellionia_leiocarpa:0.1641161):1.253267):0.1641118,Pellionia_paucidentata:1.581495):0.7514843,((Pellionia_longipedunculata:1.343726,(Pellionia_veronicoides:0.07736998,Pellionia_longzhouensis:0.07736998):1.266356):0.2807399,Pellionia_repens:1.624466):0.7085129):6.689574):6.457777):11.1752):21.22652):9.03708,(((((((((Pilea_spinulosa:0.8271758,Pilea_macrocarpa:0.8271758):0.570803,Pilea_ternifolia:1.397979):1.256989,Pilea_bambusifolia:2.654968):1.300914,(((Pilea_sinocrassifolia:0.7547158,(Pilea_verrucosa:0.1115894,Pilea_approximata:0.1115894):0.6431264):0.3566531,Pilea_salwinensis:1.111369):0.6155955,(Pilea_matsudae:0.6494405,Pilea_media:0.6494405):1.077524):2.228917):8.265626,((Pilea_auricularis:0.711771,(Pilea_martini:0.5459329,Pilea_japonica:0.5459329):0.1658381):3.284361,(Pilea_paniculigera:3.760888,(Pilea_scripta:1.207608,(Pilea_chartacea:0.8284589,Pilea_penninervis:0.8284589):0.3791491):2.55328):0.2352439):8.225377):2.666091,((((Pilea_racemosa:0.4194577,Pilea_microcardia:0.4194577):1.772383,(Pilea_symmeria:0.364001,Pilea_menghaiensis:0.364001):1.82784):9.101744,(Pilea_pseudonotata:1.425885,(Pilea_racemiformis:0.3889583,Pilea_lomatogramma:0.3889583):1.036927):9.8677):2.327083,((((Pilea_peltata:1.843965,Pilea_unciformis:1.843965):3.242243,(Pilea_rubriflora:1.52211,Pilea_wightii:1.52211):3.564099):2.849395,(((Pilea_rotundinucula:1.147184,Pilea_receptacularis:1.147184):1.383331,(Pilea_basicordata:0.672326,Pilea_somae:0.672326):1.858189):1.312781,(Pilea_subcoriacea:0.1978213,Pilea_gansuensis:0.1978213):3.645474):4.092307):2.66114,Pilea_sinofasciata:10.59674):3.023925):1.266931):7.139951,(((Pilea_umbrosa:1.491182,Pilea_cordifolia:1.491182):1.251595,Pilea_amplistipulata:2.742776):16.56679,((Pilea_villicaulis:8.327982,((Pilea_hilliana:4.286414,(Pilea_cangyuanensis:3.971134,(Pilea_oxyodon:1.203986,Pilea_longicaulis:1.203986):2.767149):0.3152799):0.3091917,(Pilea_elliptilimba:1.845858,Pilea_hexagona:1.845858):2.749748):3.732376):5.470622,(((((Pilea_angulata:3.20847,((Pilea_boniana:1.917417,(Pilea_pellionioides:0.1791399,Pilea_medogensis:0.1791399):1.738278):1.016714,(Pilea_semisessilis:2.231084,(Pilea_swinglei:1.804943,Pilea_dolichocarpa:1.804943):0.4261411):0.703047):0.2743386):0.2852747,Pilea_squamosa:3.493745):2.019243,Pilea_notata:5.512988):1.439556,((Pilea_peperomioides:2.645271,(Pilea_insolens:1.668919,Pilea_howelliana:1.668919):0.976352):3.342845,((Pilea_bracteosa:0.01601829,Pilea_elegantissima:0.01601829):2.005449,(Pilea_cavaleriei:0.4909942,((Pilea_pauciflora:0.0626321,Pilea_rostellata:0.0626321):0.2406187,Pilea_monilifera:0.3032508):0.1877434):1.530473):3.966649):0.9644277):4.507011,((Pilea_aquarum:0.4391217,Pilea_glaberrima:0.4391217):4.541082,(Pilea_longipedunculata:1.499316,Pilea_funkikensis:1.499316):3.480888):6.479352):2.339049):5.510967):2.717979):1.790989,((((((Pilea_tsiangiana:0.185353,Pilea_peploides:0.185353):0.1952241,Pilea_subedentata:0.3805772):0.4102164,Pilea_multicellularis:0.7907936):6.05398,(Pilea_anisophylla:4.685094,(Pilea_melastomoides:0.8579992,Pilea_linearifolia:0.8579992):3.827095):2.15968):0.1794457,Pilea_myriantha:7.024219):3.853148,Pilea_cordistipulata:10.87737):12.94117):3.74209,((Pilea_pumila:23.39063,Pilea_cadierei:23.39063):3.158415,Pilea_plataniflora:26.549045):1.011585):29.3585):0.16356):8.98048,(((((Oreocnide_kwangsiensis:0.9645056,(Oreocnide_tonkinensis:0.1890986,Oreocnide_rubescens:0.1890986):0.775407):3.3316057,Oreocnide_serrulata:4.296112):0.8794483,(Oreocnide_trinervis:1.482427,(((Oreocnide_boniana:0.1787748,Oreocnide_pedunculata:0.1787748):0.2581285,Oreocnide_obovata:0.4369032):0.1105978,(Oreocnide_frutescens:0.3910336,Oreocnide_integrifolia:0.3910336):0.1564674):0.9349258):3.693133):40.61336,(((((Debregeasia_wallichiana:10.59882,Debregeasia_elliptica:10.59882):6.400713,(((Debregeasia_longifolia:0.06224559,Debregeasia_squamata:0.06224559):0.685628,Debregeasia_orientalis:0.7478736):8.466956,(((Archiboehmeria_atrata:0.24577,Boehmeria_nivea:0.24577):6.99062,Sarcochlamys_pulcherrima:7.23639):1.250293,Debregeasia_saeneb:8.486683):0.7281468):7.7847):11.2494,((((Boehmeria_densiglomerata:0.7437802,Boehmeria_pilosiuscula:0.7437802):4.766688,(((Boehmeria_dolichostachya:0.2523275,Boehmeria_lohuiensis:0.2523275):2.526698,(Boehmeria_siamensis:0.6245168,Boehmeria_silvestrii:0.6245168):2.154508):0.4466058,(Boehmeria_lanceolata:1.934493,(Boehmeria_japonica:0.1280138,Boehmeria_hamiltoniana:0.1280138):1.806479):1.291138):2.284837):0.07120309,((Boehmeria_clidemioides:1.087394,(Boehmeria_spicata:0.1624134,Boehmeria_densiflora:0.1624134):0.924981):1.324417,Boehmeria_formosana:2.411811):3.16986):14.65917,((((Boehmeria_ingjiangensis:2.066226,Boehmeria_glomerulifera:2.066226):0.7133112,Boehmeria_penduliflora:2.779537):3.725443,Boehmeria_tricuspis:6.50498):7.619635,(((Boehmeria_allophylla:0.3128796,Boehmeria_conica:0.3128796):0.4271565,Boehmeria_tomentosa:0.7400361):1.538405,(Boehmeria_umbrosa:0.5910354,(Boehmeria_polystachya:0.03880313,Boehmeria_zollingeriana:0.03880313):0.5522323):1.687406):11.84617):6.116226):8.008088):0.7167521,(Boehmeria_macrophylla:10.53833,Cypholophus_moluccanus:10.53833):18.42735):6.82009,((((Pouzolzia_calophylla:10.29238,(Gonostegia_pentandra:9.142008,Pouzolzia_zeylanica:9.142008):1.150375):6.846987,(Gonostegia_parvifolia:2.659451,(Pouzolzia_niveotomentosa:0.3298248,(Gonostegia_hirta:0.3290144,Pouzolzia_sanguinea:0.3290144):0.0008103839):2.329626):14.47992):5.27677,Pipturus_arborescens:22.41614):8.54341,Chamabainia_cuspidata:30.95955):4.82622):10.00315):3.02063,(Droguetia_iners:48.20596,Parietaria_micrantha:48.20596):0.60359):17.25362):0.47877,((Leucosyke_quadrinervia:30.95665509,Maoutia_setosa:30.95666):11.84852,Maoutia_puya:42.80518):23.73676):7.23487):2.14536,(((((((Trema_levigata:0.3693323,Trema_cannabina:0.3693323):0.10508054,(Trema_tomentosa:0.3522398,Trema_nitida:0.3522398):0.122173):1.992379,Trema_orientalis:2.466792):3.923558,Trema_angustifolia:6.39035):43.37311,((((Celtis_philippensis:1.815885,Celtis_timorensis:1.815885):0.6258946,(((Celtis_bungeana:0.4833829,Celtis_tetrandra:0.4833829):0.7152745,Celtis_cerasifera:1.198657):0.1910586,(Celtis_sinensis:0.6862631,Celtis_chekiangensis:0.6862631):0.7034528):1.052064):1.47262,(((Celtis_koraiensis:0.02520034,Celtis_julianae:0.02520034):0.6429033,Celtis_vandervoetiana:0.6681036):2.31536,Celtis_biondii:2.983464):0.9309363):44.23799,((Humulus_yunnanensis:12.69262,(Humulus_lupulus:1.062598,Humulus_scandens:1.062598):11.63002):33.47635,Pteroceltis_tatarinowii:46.16897):1.98342):1.61107):5.82669,Gironniera_subaequalis:55.59015):10.05285,(Aphananthe_cuspidata:24.80257,Aphananthe_aspera:24.8025745):40.84043):10.27917):12.6179,((((Ulmus_lamellosa:5.084626,((Ulmus_microcarpa:0.283967,Ulmus_changii:0.283967):1.561747,Ulmus_davidiana:1.845714):3.238912):3.68868,(((Zelkova_sinica:2.537695,Zelkova_serrata:2.537695):0.9996046,Zelkova_schneideriana:3.5373):5.19346,Ulmus_macrocarpa:8.73076):0.04254595):1.102184,(((Ulmus_glaucescens:3.085991,Ulmus_chenmoui:3.085991):1.104735,((((Ulmus_pumila:0.5634354,Ulmus_parvifolia:0.5634354):2.037754,Ulmus_androssowii:2.601189):0.6057759,Ulmus_szechuanica:3.206965):0.7636451,((Ulmus_harbinensis:0.08426142,Ulmus_bergmanniana:0.08426142):1.801007,(Ulmus_mianzhuensis:1.576067,(Ulmus_uyematsui:0.008993359,Ulmus_pseudopropinqua:0.008993359):1.567074):0.3092011):2.085342):0.2201159):0.9856426,((Ulmus_elongata:2.127581,Ulmus_laciniata:2.127581):1.617729,((Ulmus_gaussenii:0.8190621,Ulmus_castaneifolia:0.8190621):0.8430922,(Ulmus_lanceifolia:0.05272799,Ulmus_prunifolia:0.05272799):1.609426):2.083156):1.431059):4.699121):17.91813,Hemiptelea_davidii:27.79362):60.74645):10.55766,(((((Hippophae_rhamnoides:2.07458,Hippophae_goniocarpa:2.07458):1.174962,Hippophae_litangensis:3.249541):1.498409,(Hippophae_tibetana:2.620593,(Hippophae_neurocarpa:1.076611,(Hippophae_gyantsensis:0.003100778,Hippophae_salicifolia:0.003100778):1.07351):1.543983):2.127357):23.55226,((((Elaeagnus_angustifolia:0.82891,Elaeagnus_pungens:0.82891):5.77212,Elaeagnus_umbellata:6.60103):0.01855881,((Elaeagnus_wenshanensis:4.465713,(Elaeagnus_conferta:0.3363288,Elaeagnus_jingdongensis:0.3363288):4.129384):1.500616,(((Elaeagnus_mollis:0.9618191,(Elaeagnus_bambusetorum:0.8047217,(Elaeagnus_xizangensis:0.3718412,Elaeagnus_magna:0.3718412):0.4328805):0.1570974):2.346738,(Elaeagnus_schlechtendalii:0.7060758,(((Elaeagnus_formosensis:0.1893032,Elaeagnus_glabra:0.1893032):0.1733154,Elaeagnus_jiangxiensis:0.3626186):0.2688893,(Elaeagnus_multiflora:0.6030098,Elaeagnus_obovatifolia:0.6030098):0.02849807):0.07456786):2.602482):0.2300812,(Elaeagnus_obtusa:1.263308,Elaeagnus_sarmentosa:1.263308):2.275331):2.427691):0.6532595):0.05342119,((((Elaeagnus_ovata:0.2885061,Elaeagnus_oldhamii:0.2885061):4.761326,(Elaeagnus_micrantha:4.771768,((Elaeagnus_taliensis:0.2130079,Elaeagnus_geniculata:0.2130079):0.4129351,Elaeagnus_bockii:0.625943):4.145825):0.2780633):0.136805,(((((Elaeagnus_formosana:1.274952,Elaeagnus_gonyanthes:1.274952):0.7838856,Elaeagnus_tubiflora:2.058838):0.3105072,((Elaeagnus_triflora:0.08644225,Elaeagnus_viridis:0.08644225):1.210212,(Elaeagnus_lanpingensis:0.5386558,Elaeagnus_thunbergii:0.5386558):0.7579989):1.07269):1.436037,Elaeagnus_stellipila:3.805382):1.197046,(((Elaeagnus_yunnanensis:0.9440401,Elaeagnus_xingwenensis:0.9440401):1.881826,(Elaeagnus_griffithii:1.510894,(((Elaeagnus_heterophylla:0.1733953,Elaeagnus_longiloba:0.1733953):0.2065981,Elaeagnus_cinnamomifolia:0.3799935):0.7054718,(Elaeagnus_luxiensis:0.4011247,Elaeagnus_guizhouensis:0.4011247):0.6843406):0.4254283):1.314973):0.8457188,((Elaeagnus_xichouensis:2.361592,Elaeagnus_tutcheri:2.361592):0.9854065,(((Elaeagnus_calcarea:0.142273,Elaeagnus_difficilis:0.142273):3.091356,((((Elaeagnus_delavayi:0.8329225,(Elaeagnus_angustata:0.1163212,Elaeagnus_macrantha:0.1163212):0.7166014):0.2571873,Elaeagnus_luoxiangensis:1.09011):0.433508,((Elaeagnus_nanchuanensis:0.2684418,Elaeagnus_retrostyla:0.2684418):0.739425,Elaeagnus_pallidiflora:1.007867):0.515751):1.204893,(Elaeagnus_grijsii:0.1712077,Elaeagnus_courtoisii:0.1712077):2.557303):0.505118):0.1029676,(Elaeagnus_liuzhouensis:2.640803,Elaeagnus_pilostyla:2.640803):0.6957931):0.01040221):0.3245865):1.330843):0.1842088):0.5525229,(((Elaeagnus_wushanensis:2.0792,Elaeagnus_argyi:2.0792):1.312948,Elaeagnus_lanceolata:3.392148):0.2734255,((((Elaeagnus_tonkinensis:0.2460098,Elaeagnus_oxycarpa:0.2460098):0.8007046,Elaeagnus_loureiroi:1.046714):0.8811085,(Elaeagnus_henryi:0.1327593,Elaeagnus_macrophylla:0.1327593):1.795064):1.54437,(Elaeagnus_tarokoensis:1.347157,Elaeagnus_pingnanensis:1.347157):2.125035):0.1933804):2.073587):0.9338504):21.6272):66.63944,((((((((((Sageretia_pycnophylla:3.403033,(Sageretia_thea:2.361203,(Sageretia_horrida:0.2902097,Sageretia_omeiensis:0.2902097):2.070993):1.04183):1.869187,(Sageretia_subcaudata:0.7406362,Sageretia_randaiensis:0.7406362):4.531584):7.260268,((Sageretia_lucida:0.08983208,Sageretia_paucicostata:0.08983208):5.056118,Sageretia_hamosa:5.14595):7.386538):8.326522,((Sageretia_lijiangensis:1.617663,Sageretia_laxiflora:1.617663):4.325524,(Sageretia_rugosa:5.874392,((Sageretia_henryi:1.234401,(Sageretia_camelliifolia:0.09328067,Sageretia_pedicellata:0.09328067):1.14112):2.050641,(Sageretia_brandrethiana:2.975087,Sageretia_yilinii:2.975087):0.3099554):2.58935):0.06879483):14.91582):0.6265954,(Sageretia_gracilis:10.11977,Sageretia_melliana:10.11977):11.36584):1.424225,(((Berchemiella_yunnanensis:13.68514,Berchemiella_wilsonii:13.68514):5.617973,(((Berchemia_brachycarpa:0.2373589,Berchemia_huana:0.2373589):3.286254,(((Berchemia_omeiensis:0.1672362,Berchemia_hispida:0.1672362):2.711718,((Berchemia_formosana:0.09584981,Berchemia_barbigera:0.09584981):2.637535,(Berchemia_lineata:1.755331,(Berchemia_hirtella:1.650218,Berchemia_sinica:1.6502181):0.1051121):0.9780546):0.145569):0.07931728,Berchemia_edgeworthii:2.958271):0.5653412):3.263967,((Berchemia_flavescens:2.733648,(Berchemia_annamensis:0.05046403,Berchemia_floribunda:0.05046403):2.683184):3.224428,((Berchemia_polyphylla:0.2117533,Berchemia_longipes:0.2117533):4.9158,(((Berchemia_longipedicellata:0.4903865,Berchemia_kulingensis:0.4903865):1.273796,Berchemia_yunnanensis:1.764183):0.416406,Berchemia_medogensis:2.180589):2.946965):0.830523):0.8295034):12.51553):0.43204,((((Rhamnella_wilsonii:0.1125789,Rhamnella_caudata:0.1125789):1.009294,Rhamnella_franguloides:1.121873):1.308477,Rhamnella_martini:2.43035):9.977538,(Rhamnella_julianae:3.545051,((Rhamnella_rubrinervis:0.409641,Rhamnella_gilgitica:0.409641):0.7803324,Rhamnella_forrestii:1.189973):2.355078):8.862837):7.327262):3.17468):1.7086,(((Rhamnus_grandiflora:14.70975,(((Rhamnus_heterophylla:0.1997909,Rhamnus_hupehensis:0.1997909):0.4628121,(Rhamnus_frangula:0.09052237,Rhamnus_lamprophylla:0.09052237):0.5720806):12.12543,((Rhamnus_fulvotincta:1.657484,Rhamnus_schneideri:1.657484):8.18665,((Rhamnus_coriophylla:0.6036484,Rhamnus_wumingensis:0.6036484):1.947477,(Rhamnus_nigricans:0.7522749,Rhamnus_rhododendriphylla:0.7522749):1.79885):7.293009):2.943898):1.921716):2.299738,((Rhamnus_cathartica:0.52967,Rhamnus_utilis:0.52967):16.45158,((Rhamnus_minuta:2.744179,Rhamnus_leptophylla:2.744179):11.45179,(Rhamnus_davurica:6.488027,Rhamnus_aurea:6.488027):7.707937):2.785286):0.02823588):1.433934,((((((Rhamnus_flavescens:1.157128,(Rhamnus_koraiensis:0.3971628,Rhamnus_xizangensis:0.3971628):0.7599656):0.8909317,Rhamnus_bodinieri:2.04806):0.5338583,(Rhamnus_napalensis:0.02825917,Rhamnus_hemsleyana:0.02825917):2.553659):0.3688427,Rhamnus_parvifolia:2.950761):15.17604,((Rhamnus_ussuriensis:2.370834,Rhamnus_iteinophylla:2.370834):5.34993,(Rhamnus_virgata:5.962099,((Rhamnus_tangutica:1.584464,(Rhamnus_sargentiana:0.15494,Rhamnus_dumetorum:0.15494):1.429524):2.927171,(((((Rhamnus_prostrata:0.04953671,Rhamnus_procumbens:0.04953671):0.2724021,Rhamnus_maximovicziana:0.3219388):0.4410498,Rhamnus_longipes:0.7629886):0.02412265,Rhamnus_henryi:0.7871113):0.1182832,Rhamnus_ninglangensis:0.9053945):3.606241):1.450464):1.758665):10.40603):0.2139724,((((Rhamnus_hainanensis:0.3725243,Rhamnus_rosthornii:0.3725243):0.876688,Rhamnus_subapetala:1.249212):3.638041,(Rhamnus_gilgiana:2.015891,(Rhamnus_nakaharae:0.3438513,Rhamnus_crenata:0.3438513):1.67204):2.871363):10.57416,((((((Rhamnus_tzekweiensis:0.1382453,Rhamnus_esquirolii:0.1382453):2.341016,Rhamnus_arguta:2.479261):1.785999,((Rhamnus_rugulosa:0.01416141,Rhamnus_songorica:0.01416141):2.094385,Rhamnus_formosana:2.108547):2.156714):2.03133,Rhamnus_wilsonii:6.296591):7.081889,(((Rhamnus_globosa:2.838217,Rhamnus_bungeana:2.838217):0.6749857,Rhamnus_brachypoda:3.513202):2.377462,Rhamnus_leptacantha:5.890665):7.487815):1.738023,(Rhamnus_diamantiaca:0.7755017,Rhamnus_kwangsiensis:0.7755017):14.341):0.3449072):2.879361):0.102649):6.17501):3.89861,Scutia_myrtina:28.51704):33.00916,(Ventilago_leiocarpa:30.021348,((Ventilago_maderaspatana:2.337256,(Ventilago_oblongifolia:0.4174291,Ventilago_elegans:0.4174291):1.919827):2.611678,(Ventilago_calyculata:1.370857,Ventilago_inaequilateralis:1.370857):3.578076):25.07242):31.50485):15.08121,(((Ziziphus_attopensis:2.118533,Ziziphus_pubinervis:2.118533):3.140388,(Ziziphus_laui:1.284663,Ziziphus_rugosa:1.284663):3.974258):62.37912,(((Ziziphus_xiangchengensis:4.498821,((Ziziphus_mairei:0.9311912,(Ziziphus_montana:0.339291,Ziziphus_oenopolia:0.339291):0.5919002):0.485569,Ziziphus_incurva:1.41676):3.08206):6.61641,(Ziziphus_fungii:2.412943,Ziziphus_mauritiana:2.412943):8.702287):44.1795,(((((Colubrina_javanica:19.82127273,Colubrina_asiatica:19.8212662):8.99471,Alphitonia_incana:28.81598):8.85442,(((Hovenia_acerba:0.8028043,(Paliurus_hirsutus:0.1248649,Paliurus_hemsleyanus:0.1248649):0.6779394):1.573788,Paliurus_ramosissimus:2.376592):9.064588,Paliurus_orientalis:11.44118):26.22922):1.9199,((Gouania_leptostachya:11.6487,Gouania_javanica:11.6487):22.42271,Ziziphus_jujuba:34.07141):5.51889):2.19571,(Hovenia_dulcis:19.78986,Hovenia_trichocarpa:19.78986):21.99615):13.50872):12.34331):8.969373):18.33224):4.15808):15.27547,((((((((Spiraea_hingshanensis:6.537967,((Spiraea_mongolica:0.5077882,((Spiraea_yunnanensis:0.002991438,Spiraea_schneideriana:0.002991438):0.3864059,Spiraea_papillosa:0.3893974):0.1183908):5.780625,(((((Spiraea_japonica:0.3980108,Spiraea_aquilegiifolia:0.3980108):0.01860301,Spiraea_pubescens:0.4166138):0.7278712,Spiraea_tarokoensis:1.144485):2.633624,(Spiraea_daochengensis:3.457042,Spiraea_henryi:3.457042):0.3210679):1.217385,((Spiraea_kwangsiensis:1.276806,(Spiraea_formosana:0.1183267,(Spiraea_sericea:0.06794611,Spiraea_velutina:0.06794611):0.05038056):1.15848):3.023157,((Spiraea_bella:1.389446,(Spiraea_lasiocarpa:0.8332899,Spiraea_ovalis:0.8332899):0.5561559):0.07625552,Spiraea_dasyantha:1.465701):2.834262):0.6955307):1.292919):0.249553):0.551017,(((Spiraea_nishimurae:2.703365,Spiraea_veitchii:2.703365):0.03207242,Spiraea_sargentiana:2.735437):2.394833,((((Spiraea_sublobata:1.059203,Spiraea_arcuata:1.059203):1.485979,(Spiraea_rosthornii:1.556684,(Spiraea_hirsuta:0.8343553,(Spiraea_ningshiaensis:0.2380281,Spiraea_elegans:0.2380281):0.5963272):0.7223289):0.9884977):1.557568,((Spiraea_hayatana:0.8386551,((Spiraea_flexuosa:0.07704385,Spiraea_lobulata:0.07704385):0.3470363,(Spiraea_prostrata:0.03017068,Spiraea_hypericifolia:0.03017068):0.3939094):0.4145749):2.944826,(Spiraea_alpina:1.934018,Spiraea_wilsonii:1.934018):1.849463):0.3192687):0.4829861,((Spiraea_siccanea:0.2549723,Spiraea_schochiana:0.2549723):2.825766,Spiraea_muliensis:3.080739):1.504997):0.5445344):1.958714):0.2396864,((((((Spiraea_calcicola:0.4827577,Spiraea_laeta:0.4827577):0.7501983,Spiraea_hailarensis:1.232956):1.138276,((((Spiraea_trilobata:0.5031687,Spiraea_martini:0.5031687):1.054491,(Spiraea_mollifolia:0.02345396,Spiraea_teretiuscula:0.02345396):1.534206):0.1161607,Spiraea_lichiangensis:1.673821):0.1353602,Spiraea_dahurica:1.809181):0.5620516):2.054897,(((Spiraea_canescens:0.1932953,Spiraea_xizangensis:0.1932953):0.705108,Spiraea_fritschiana:0.8984033):2.862681,(((((Spiraea_chinensis:0.87333,Spiraea_chamaedryfolia:0.87333):0.13703,Spiraea_blumei:1.01036):1.4321,(Spiraea_media:0.24563,Spiraea_prunifolia:0.24563):2.19683):0.09134,Spiraea_trichocarpa:2.5338):1.225102,Spiraea_morrisonicola:3.758902):0.002181873):0.6650455):1.16084,(Spiraea_myrtilloides:4.594823,(((Spiraea_longigemmis:0.9452817,Spiraea_cavaleriei:0.9452817):0.50687,((Spiraea_teniana:0.9130675,Spiraea_uratensis:0.9130675):0.3569248,(Spiraea_purpurea:1.003503,(Spiraea_compsophylla:0.714742,Spiraea_anomala:0.714742):0.2887608):0.2664895):0.1821594):0.03667953,Spiraea_kweichowensis:1.488831):3.105992):0.9921464):0.6974222,((Spiraea_miyabei:2.26861,Spiraea_salicifolia:2.26861):2.02437,Spiraea_cantoniensis:4.29298):1.991412):1.044278):17.79085,(Aruncus_gombalanus:0.71257999,Aruncus_sylvester:0.71258001):24.40694):20.93279,((((Sorbaria_arborea:0.2798558,Sorbaria_sorbifolia:0.2798558):1.680104,Sorbaria_kirilowii:1.95996):38.54713,((((Amygdalus_triloba:9.404055,((Amygdalus_mira:4.64616,((Amygdalus_mongolica:0.7637047,Amygdalus_davidiana:0.7637047):0.04174009,Amygdalus_nana:0.8054448):3.840715):1.735753,((Amygdalus_tangutica:1.200918,Prunus_ussuriensis:1.200918):2.419932,((Prunus_hainanensis:0.8621737,Amygdalus_pedunculata:0.8621737):0.5367879,(Amygdalus_kansuensis:0.07303878,Prunus_cerasifera:0.07303878):1.325923):2.221888):2.761063):3.022143):0.3403448,((((((((Cerasus_tianshanica:1.015764,Cerasus_caudata:1.015764):0.1066658,Cerasus_schneideriana:1.12243):1.28833,Cerasus_clarofolia:2.41076):0.5181649,(((Cerasus_glandulosa:0.3664165,(Cerasus_trichantha:0.2893735,Cerasus_serrula:0.2893735):0.07704294):0.3356617,(Cerasus_discoidea:0.4061423,Cerasus_fruticosa:0.4061423):0.2959359):1.102328,(Cerasus_pogonostyla:0.2608989,Cerasus_campanulata:0.2608989):1.543507):1.124519):0.2097218,((Cerasus_cyclamina:0.6359246,Cerasus_cerasoides:0.6359246):1.926604,(Cerasus_maximowiczii:1.566575,(Cerasus_humilis:0.8363985,Cerasus_patentipila:0.8363985):0.7301764):0.9959532):0.5761187):3.836823,((((Cerasus_discadenia:1.318586,(Cerasus_crataegifolia:1.245006,(Cerasus_dictyoneura:0.4043595,Cerasus_yunnanensis:0.4043595):0.840647):0.07357921):2.059801,Cerasus_stipulacea:3.378386):2.698222,(((Cerasus_szechuanica:0.5881829,Cerasus_dolichadenia:0.5881829):1.743008,Cerasus_setulosa:2.331191):0.2854863,(Cerasus_polytricha:0.3333865,Cerasus_henryi:0.3333865):2.283291):3.45993):0.7938501,((((Cerasus_conadenia:0.4709192,(Cerasus_hefengensis:0.1919769,Cerasus_yaoana:0.1919769):0.2789423):0.7570838,((Cerasus_pusilliflora:0.0570409,Cerasus_tatsienensis:0.0570409):0.6442594,Cerasus_mugus:0.7013003):0.5267027):2.209929,(Cerasus_tomentosa:1.212143,Cerasus_conradinae:1.212143):2.225789):2.716694,(((Cerasus_japonica:0.1145973,Cerasus_pseudocerasus:0.1145973):1.983163,(Cerasus_pleiocerasus:0.2663901,Cerasus_dielsiana:0.2663901):1.83137):1.22854,Cerasus_trichostoma:3.3263):2.828326):0.7158316):0.1050121):1.92845,Prunus_salicina:8.90392):0.7129,Armeniaca_zhengheensis:9.61682):0.12758):1.11191,(((Armeniaca_holosericea:0.420247,Armeniaca_vulgaris:0.420247):0.5374117,((Armeniaca_dasycarpa:0.326429,Armeniaca_sibirica:0.326429):0.521719,Armeniaca_xianjuxing:0.848148):0.1095106):7.519236,((Armeniaca_hypotrichodes:1.196611,Armeniaca_mandshurica:1.196611):1.260083,Armeniaca_hongpingensis:2.456694):6.0202):2.379416):4.04003,(((((Pygeum_oblongum:0.004124017,Pygeum_macrocarpum:0.004124017):1.007406,Pygeum_laxiflorum:1.01153):1.8042697,((Pygeum_wilsonii:0.2211173,Pygeum_henryi:0.2211173):1.428289,Pygeum_topengii:1.649407):1.166393):3.57601,(((((Laurocerasus_zippeliana:0.06187821,Laurocerasus_hypotricha:0.06187821):2.446984,((Maddenia_wilsonii:0.8337311,Laurocerasus_undulata:0.8337311):0.3799004,Laurocerasus_fordiana:1.213631):1.295231):1.709952,(((Maddenia_hypoxantha:1.033324,(Laurocerasus_spinulosa:0.07473464,Laurocerasus_jenkinsii:0.07473464):0.9585893):0.1226284,Laurocerasus_dolichophylla:1.155952):2.969842,(((Laurocerasus_marginata:0.6753104,Maddenia_incisoserrata:0.6753104):0.9254382,(Maddenia_himalaica:0.4504695,Laurocerasus_australis:0.4504695):1.150279):0.768982,(Maddenia_fujianensis:0.3117881,Laurocerasus_andersonii:0.3117881):2.057942):1.756063):0.09301985):0.1386962,(Maddenia_hypoleuca:3.926278,(Laurocerasus_menghaiensis:0.4857697,(Laurocerasus_aquifolioides:0.2786157,Laurocerasus_phaeosticta:0.2786157):0.207154):3.440508):0.431232):1.86948,Padus_buergeriana:6.22699):0.16482):3.33669,(Padus_avium:5.38874,(((Padus_maackii:1.499962,Padus_cornuta:1.499962):0.2334795,((Padus_brachypoda:0.006445182,Padus_wilsonii:0.006445182):0.6025799,(Padus_grayana:0.1054268,Padus_perulata:0.1054268):0.5035982):1.124416):1.458344,((Padus_stellipila:0.4265812,Padus_obtusata:0.4265812):1.635991,(Padus_napaulensis:1.979877,(Padus_integrifolia:1.52769,(Padus_velutina:0.2605648,Padus_brunnescens:0.2605648):1.267126):0.4521864):0.08269573):1.129213):2.196955):4.33976):5.16784):25.61075):2.34582,(((Stranvaesia_oblanceolata:6.192226,((Stranvaesia_davidiana:0.06386326,Stranvaesia_tomentosa:0.06386326):4.341248,(Stranvaesia_nussia:0.02069222,Stranvaesia_amphidoxa:0.02069222):4.384419):1.787114):0.9071045,(((Crataegus_maximowiczii:1.7791,((((((Crataegus_songarica:0.4112438,((Crataegus_hupehensis:0.1851493,Crataegus_altaica:0.1851493):0.1913603,Crataegus_pinnatifida:0.3765096):0.03473419):0.009416353,Crataegus_shandongensis:0.4206601):0.711667,(Crataegus_kansuensis:0.4292435,Crataegus_oresbia:0.4292435):0.7030836):0.2344244,((((Crataegus_cuneata:0.309707,Crataegus_scabrifolia:0.309707):0.3357932,Crataegus_sanguinea:0.6455001):0.1255044,Crataegus_chungtienensis:0.7710046):0.3566612,Crataegus_remotilobata:1.127666):0.2390857):0.04799807,(Crataegus_shensiensis:0.5878331,Crataegus_wilsonii:0.5878331):0.8269165):0.1173363,(Crataegus_dahurica:0.637017,Crataegus_aurantia:0.637017):0.8950689):0.2470141):2.18444,(Pyracantha_angustifolia:0.14429,((Pyracantha_crenulata:0.04730658,(Pyracantha_fortuneana:0.0009253766,Pyracantha_densiflora:0.0009253766):0.04638121):0.06249654,((Pyracantha_mekongensis:0.06519066,Pyracantha_inermis:0.06519066):0.009340618,(Pyracantha_koidzumii:0.0645137,Pyracantha_atalantioides:0.0645137):0.01001757):0.03527185):0.03448687):3.81925):2.53643,(((Sorbus_dunnii:5.761964,(Sorbus_microphylla:5.516482,(((Sorbus_meliosmifolia:1.732571,Sorbus_caloneura:1.732571):1.156632,(Sorbus_hemsleyi:2.600892,Sorbus_oligodonta:2.600892):0.2883104):1.726753,(((((Sorbus_aronioides:0.4650589,(Sorbus_zayuensis:0.04362618,Sorbus_keissleri:0.04362618):0.4214327):0.3467561,(Sorbus_guanxianensis:0.6608114,Sorbus_yunnanensis:0.6608114):0.1510035):0.8207285,((Sorbus_globosa:1.268361,(Sorbus_multijuga:0.0224215,Sorbus_albopilosa:0.0224215):1.245939):0.003444767,((Sorbus_setschwanensis:0.0489868,Sorbus_rhamnoides:0.0489868):0.8032547,Sorbus_hupehensis:0.8522415):0.419564):0.360738):1.376401,((Sorbus_rufopilosa:0.1023518,Sorbus_tsinlingensis:0.1023518):0.6802082,Sorbus_tiantangensis:0.78256):2.226385):1.582234,((((Sorbus_sargentiana:2.624262,(Sorbus_folgneri:1.596825,((Sorbus_zahlbruckneri:0.3009243,Sorbus_tapashana:0.3009243):0.7480631,Sorbus_monbeigii:1.048987):0.5478374):1.027437):0.2021326,((Sorbus_arguta:0.2830453,Sorbus_scalaris:0.2830453):1.679858,((((Sorbus_pteridophylla:0.113781,Sorbus_Koehneana:0.113781):0.7558805,Sorbus_ursina:0.8696614):0.110662,Sorbus_thibetica:0.9803234):0.4014846,(Sorbus_helenae:1.248762,Sorbus_insignis:1.248762):0.1330463):0.5810957):0.8634911):1.553082,(((Sorbus_prattii:0.5799035,(Sorbus_amabilis:0.1672319,Sorbus_rhombifolia:0.1672319):0.4126716):2.0404436,(Sorbus_pohuashanensis:1.320611,(Sorbus_medogensis:1.269341,Sorbus_thomsonii:1.269341):0.05127012):1.299736):0.05534048,(Sorbus_megalocarpa:0.5142473,Sorbus_obsoletidentata:0.5142473):2.161441):1.703789):0.09714988,(((Sorbus_rehderiana:2.088013,((Sorbus_coronata:0.9024016,(Sorbus_astateria:0.8352629,Sorbus_reducta:0.8352629):0.06713873):0.5208248,((Sorbus_ochracea:0.1217597,Sorbus_foliolosa:0.1217597):0.4451305,Sorbus_corymbifera:0.5668903):0.8563362):0.6647864):0.405649,(Sorbus_kiukiangensis:1.041051,Sorbus_lanpingensis:1.041051):1.452611):1.514716,(((((Sorbus_poteriifolia:0.01347371,Sorbus_salwinensis:0.01347371):1.319713,(Sorbus_esserteauiana:0.4428799,Sorbus_yuana:0.4428799):0.8903071):0.2892494,Sorbus_vilmorinii:1.622436):0.7105633,Sorbus_tianschanica:2.333):0.7587453,((Sorbus_randaiensis:1.392124,Sorbus_pallescens:1.392124):1.089839,(Sorbus_wilsoniana:1.270254,(Sorbus_glomerulata:0.1747939,Sorbus_cuspidata:0.1747939):1.09546):1.211708):0.6097828):0.9166327):0.4682489):0.1145522):0.02477721):0.9005256):0.2454822):0.2623622,((Sorbus_filipes:0.02269037,Sorbus_epidendron:0.02269037):5.014504,(Sorbus_ferruginea:1.197448,(Sorbus_subochracea:0.2569323,Sorbus_alnifolia:0.2569323):0.940516):3.839746):0.9871314):0.409984,(((Photinia_komarovii:3.946873,Photinia_berberidifolia:3.946873):1.575423,((Photinia_villosa:0.75823,Photinia_parvifolia:0.75823):4.10854,Photinia_beauverdiana:4.86677):0.6555265):0.8612135,((((((((Chaenomeles_sinensis:0.0244787,Chaenomeles_cathayensis:0.0244787):0.03768992,Chaenomeles_thibetica:0.06216862):0.2693814,Chaenomeles_speciosa:0.33155):5.34454,(((Rhaphiolepis_major:3.2330622,(((Rhaphiolepis_ferruginea:0.4874015,(Rhaphiolepis_wuzhishanensis:0.1088707,Rhaphiolepis_indica:0.1088707):0.3785309):0.4228148,Rhaphiolepis_lanceolata:0.9102163):0.9122841,Rhaphiolepis_salicifolia:1.8225):1.410562):0.7020821,((Eriobotrya_obovata:2.6721545,(((Eriobotrya_serrata:0.4456361,Eriobotrya_tengyuehensis:0.4456361):1.156028,(Eriobotrya_elliptica:0.9035268,Eriobotrya_salwinensis:0.9035268):0.6981373):0.5487311,((Eriobotrya_seguinii:0.2777299,Eriobotrya_malipoensis:0.2777299):1.668638,(((Eriobotrya_henryi:0.209249,Eriobotrya_deflexa:0.209249):0.4703009,Eriobotrya_fragrans:0.67955):0.1438501,Eriobotrya_bengalensis:0.8234001):1.122968):0.2040271):0.521759):0.03206581,(Eriobotrya_prinoides:1.508118,Eriobotrya_cavaleriei:1.508118):1.196102):1.230924):0.09621556,Rhaphiolepis_umbellata:4.03136):1.64473):0.03765,((((Pyrus_calleryana:1.852427,(Pyrus_betulifolia:0.8923774,(Pyrus_hopeiensis:0.4110515,(Pyrus_pseudopashia:0.05583409,Pyrus_ussuriensis:0.05583409):0.3552174):0.4813259):0.9600501):0.2294827,(Pyrus_pyrifolia:0.6592778,((Pyrus_bretschneideri:0.3879769,(Pyrus_xerophila:0.1824323,Pyrus_sinkiangensis:0.1824323):0.2055446):0.2240674,Pyrus_pashia:0.6120443):0.04723352):1.422632):0.5032199,(Pyrus_serrulata:2.365347,Pyrus_phaeocarpa:2.365347):0.2197826):2.16073,(Photinia_glabra:1.24826,Photinia_serratifolia:1.24826):3.4976):0.96788):0.03226,(((Malus_muliensis:1.29605,((((Malus_komarovii:0.5421656,(Malus_daochengensis:0.08966785,Malus_doumeri:0.08966785):0.4524977):0.2295248,(((Malus_baccata:0.5015491,(Malus_honanensis:0.4671044,(Malus_yunnanensis:0.4293586,Malus_toringoides:0.4293586):0.03774587):0.0344447):0.05561397,(Malus_ombrophila:0.1214571,(Malus_asiatica:0.02870903,Malus_sieversii:0.02870903):0.09274809):0.435706):0.04568837,Malus_leiocalyca:0.6028515):0.1688389):0.2542401,((Malus_rockii:0.3403436,Malus_sikkimensis:0.3403436):0.6722657,((Malus_mandshurica:0.19883,Malus_sieboldii:0.19883):0.40652,Malus_hupehensis:0.60535):0.4072593):0.01332126):0.2613535,((Malus_prunifolia:0.7368297,((Malus_halliana:0.01396255,Malus_transitoria:0.01396255):0.6657104,Malus_spectabilis:0.679673):0.05715674):0.439976,(Malus_Kansuensis:1.116956,Malus_prattii:1.116956):0.05984987):0.1104783):0.008766015):2.0967,(Docynia_indica:0.12853,Docynia_delavayi:0.12853):3.26422):1.98073,Dichotomanthes_tristaniicarpa:5.37348):0.37252):0.03835,((Amelanchier_sinica:1.58275,Amelanchier_asiatica:1.58275):0.99166,Sorbus_discolor:2.57441):3.20994):0.06046767,(Photinia_anlungensis:4.958607,((((Photinia_megaphylla:0.2026744,Photinia_glomerata:0.2026744):3.047114,(Photinia_impressivena:1.477529,(Photinia_integrifolia:0.5186715,Photinia_lanuginosa:0.5186715):0.9588575):1.77226):0.2165757,((((Photinia_blinii:0.7429602,Photinia_zhejiangensis:0.7429602):0.3368451,Photinia_benthamiana:1.079805):0.1912728,Photinia_chingshuiensis:1.271078):0.5771028,(Photinia_crassifolia:1.3008,(Photinia_pilosicalyx:0.5574515,((Photinia_podocarpifolia:0.4935478,(Photinia_prunifolia:0.2565427,(Photinia_arguta:0.2008201,Photinia_lasiogyna:0.2008201):0.05572262):0.2370052):0.05480472,Photinia_bergerae:0.5483526):0.009098983):0.7433485):0.5473809):1.618184):1.354695,((((Photinia_stenophylla:0.001886949,Photinia_lochengensis:0.001886949):2.535668,Photinia_chingiana:2.537555):1.342578,(Photinia_kwangsiensis:1.271285,Photinia_sorbifolia:1.271285):2.608848):0.1147922,(((Photinia_raupingensis:2.066457,Photinia_loriformis:2.066457):0.1628636,Photinia_obliqua:2.229321):0.05700283,(((Photinia_chihsiniana:0.7502252,Photinia_tsaii:0.7502252):1.347257,(Photinia_prionophylla:1.536331,(Photinia_bodinieri:0.2064179,Photinia_schneideriana:0.2064179):1.329913):0.561151):0.1524417,(Photinia_tushanensis:1.516008,((Photinia_lucida:0.140495,Photinia_fokienensis:0.140495):0.442274,((Photinia_callosa:0.2687773,Photinia_beckii:0.2687773):0.287632,Photinia_hirsuta:0.5564093):0.02635976):0.9332392):0.7339152):0.03639995):1.708602):0.8261343):0.1375476):0.8862108):0.5386923):0.0508):0.06566):0.59936):1.23892,((((((Cotoneaster_Multiflorus:0.06206299,Cotoneaster_rhytidophyllus:0.06206299):3.515419,(Cotoneaster_coriaceus:1.735918,Cotoneaster_dammeri:1.735918):1.841564):0.299872,((Cotoneaster_salicifolius:1.033731,Cotoneaster_subadpressus:1.033731):2.365284,((((((Cotoneaster_silvestrii:0.6112308,Cotoneaster_adpressus:0.6112308):1.273506,(Cotoneaster_acutifolius:0.02239939,Cotoneaster_soongoricus:0.02239939):1.862338):0.4693505,Cotoneaster_buxifolius:2.354087):0.757514,(((Cotoneaster_sanguineus:0.3693242,Cotoneaster_oliganthus:0.3693242):0.6430133,Cotoneaster_verruculosus:1.012338):0.911165,Cotoneaster_rosiflorus:1.923503):1.188099):0.1462121,((Cotoneaster_glaucophyllus:2.167921,Cotoneaster_submultiflorus:2.167921):0.2143862,Cotoneaster_nitens:2.382307):0.8755063):0.07418745,((Cotoneaster_zabelii:2.315867,(Cotoneaster_reticulatus:1.456982,(Cotoneaster_fangianus:0.9794898,(Cotoneaster_dielsianus:0.6679751,(Cotoneaster_hebephyllus:0.5209651,((Cotoneaster_frigidus:0.1567453,(Cotoneaster_apiculatus:0.03014587,Cotoneaster_glomerulatus:0.03014587):0.1265995):0.3284923,Cotoneaster_chengkangensis:0.4852376):0.03572745):0.14701):0.3115147):0.4774923):0.8588845):0.1937762,(Cotoneaster_wardii:1.219577,Cotoneaster_glabratus:1.219577):1.290066):0.8223582):0.06701457):0.4783387):0.2149769,(((((Cotoneaster_nitidus:1.437645,Cotoneaster_bullatus:1.437645):0.6412282,(Cotoneaster_nitidifolius:1.881172,Cotoneaster_acuminatus:1.881172):0.1977013):0.5837962,((Cotoneaster_langei:0.2481923,Cotoneaster_affinis:0.2481923):0.05122688,Cotoneaster_turbinatus:0.2994192):2.36325):0.1557283,(Cotoneaster_taylorii:2.316582,Cotoneaster_uniflorus:2.316582):0.5018155):0.8498365,(((Cotoneaster_gracilis:0.1645935,Cotoneaster_conspicuus:0.1645935):0.3438674,Cotoneaster_harrovianus:0.5084609):2.077854,((Cotoneaster_obscurus:0.1856841,Cotoneaster_schantungensis:0.1856841):0.1492919,Cotoneaster_tenuipes:0.3349761):2.251339):1.081919):0.424097):0.3254108,(Cotoneaster_ambiguus:3.406121,((Cotoneaster_chingshuiensis:0.5256393,Cotoneaster_rotundifolius:0.5256393):0.1393795,Cotoneaster_pannosus:0.6650188):2.741103):1.011621):1.006948,(((((((Cotoneaster_moupinensis:0.21416,Cotoneaster_microphyllus:0.21416):0.56648,Cotoneaster_divaricatus:0.78064):1.68297,Cotoneaster_mongolicus:2.46361):0.51767,((((Cotoneaster_integerrimus:0.37442,Cotoneaster_melanocarpus:0.37442):1.10684,Cotoneaster_foveolatus:1.48126):0.34245,Cotoneaster_franchetii:1.82371):0.66025,Cotoneaster_morrisonensis:2.48396):0.49732):1.704769,Cotoneaster_rubens:4.686049):0.3345665,Cotoneaster_sherriffii:5.020615):0.05712674,(Cotoneaster_harrysmithii:4.66403,Cotoneaster_horizontalis:4.66403):0.4137122):0.3469478):2.91356):34.51466):3.1994):2.12081,(((Rhodotypos_scandens:28.87414,Kerria_japonica:28.87414):12.39533,(((Exochorda_serratifolia:2.311026,Exochorda_racemosa:2.311026):2.339464,Exochorda_giraldii:4.65049):13.14018,((Prinsepia_scandens:1.998122,Prinsepia_uniflora:1.998122):0.6960978,(Prinsepia_sinensis:0.6096923,Prinsepia_utilis:0.6096923):2.084528):15.09645):23.4788):3.97077,(Physocarpus_amurensis:8.33868,(((((Neillia_fugongensis:0.03133196,Neillia_thyrsiflora:0.03133196):0.1689397,(Neillia_ribesioides:0.1350637,(Neillia_uekii:0.1281598,((Neillia_affinis:0.07468376,Neillia_breviracemosa:0.07468376):0.005962936,Neillia_grandiflora:0.0806467):0.04751315):0.006903845):0.06520799):0.01723116,(Neillia_thibetica:0.1952017,Neillia_rubiflora:0.1952017):0.02230111):0.02541715,((Neillia_jinggangshanensis:0.2250817,((Neillia_sinensis:0.01268734,Neillia_sparsiflora:0.01268734):0.2047303,(Neillia_gracilis:0.1579172,Neillia_densiflora:0.1579172):0.05950044):0.007664096):0.01159804,Neillia_serratisepala:0.2366798):0.006240241):1.5157,(Stephanandra_incisa:0.08876,Stephanandra_chinensis:0.08876):1.66986):6.58006):36.90156):2.93288):25.00998,Dryas_octopetala:73.1831):16.61697,((((((((Coluria_oligocarpa:0.1999027,Coluria_omeiensis:0.1999027):0.3157297,Coluria_longifolia:0.5156324):0.3652187,Coluria_henryi:0.8808512):0.8511388,Taihangia_rupestris:1.73199):14.37283,((Geum_japonicum:3.71912,(Geum_rivale:0.6679718,Geum_aleppicum:0.6679718):3.051148):8.668523,Waldsteinia_ternata:12.38764):3.717177):38.99702,((((((Agrimonia_eupatoria:4.302402,(Agrimonia_pilosa:3.533407,Agrimonia_coreana:3.533407):0.7689952):1.617008,Agrimonia_nipponica:5.91941):14.72027,Spenceria_ramalana:20.63968):10.45784,((Sanguisorba_officinalis:8.064383,(Sanguisorba_stipulata:2.035422,Sanguisorba_alpina:2.035422):6.028961):10.08077,(((Acomastylis_macrosepala:0.8460649,Sanguisorba_filiformis:0.8460649):8.555325,Acomastylis_elata:9.40139):6.48876,(Sanguisorba_diandra:2.339115,(Sanguisorba_tenuifolia:0.2189483,Sanguisorba_applanata:0.2189483):2.120167):13.55104):2.255):12.95237):14.39151,(((((((Rosa_sambucina:2.37218,Rosa_chinensis:2.37218):0.51135,Rosa_transmorrisonensis:2.88353):1.17226,Rosa_laevigata:4.05579):1.22278,((Rosa_persetosa:2.10687,Rosa_bella:2.10687):2.00873,((Rosa_acicularis:1.25789,Rosa_spinosissima:1.25789):1.8145,Rosa_rugosa:3.07239):1.04321):1.16297):0.01166028,(((Rosa_glomerata:3.873431,(Rosa_tibetica:2.758638,(Rosa_corymbulosa:0.7862161,(Rosa_farreri:0.7432965,Rosa_xanthina:0.7432965):0.04291963):1.972421):1.114793):0.4856977,Rosa_platyacantha:4.359129):0.2278783,((((Rosa_rubus:0.9950804,((Rosa_moyesii:0.07184164,Rosa_willmottiae:0.07184164):0.4494621,Rosa_luciae:0.5213038):0.4737767):0.48481,(Rosa_giraldii:1.087175,Rosa_fedtschenkoana:1.087175):0.3927151):2.121519,(Rosa_kokanica:0.06727677,Rosa_lasiosepala:0.06727677):3.534133):0.04623587,((Rosa_webbiana:0.9078939,Rosa_setipoda:0.9078939):1.759906,(Rosa_roxburghii:2.231589,Rosa_sikangensis:2.231589):0.4362105):0.9798456):0.9393614):0.7032235):1.307994,(((Rosa_anemoniflora:0.05445385,Rosa_taronensis:0.05445385):1.317718,Rosa_lucidissima:1.372171):0.9425557,Rosa_primula:2.314727):4.283497):1.151676,(((((Rosa_pseudobanksiae:2.3012,Rosa_ludingensis:2.3012):0.2949478,Rosa_tsinglingensis:2.596148):3.826763,(((Rosa_beggeriana:1.677064,Rosa_weisiensis:1.677064):3.396318,Rosa_helenae:5.073382):1.330471,((Rosa_chengkouensis:1.233222,Rosa_derongensis:1.233222):1.013012,Rosa_langyashanica:2.246234):4.157619):0.01905798):0.7197156,((((((Rosa_banksiopsis:0.4829004,Rosa_fargesiana:0.4829004):0.8311803,(Rosa_davurica:0.3549725,Rosa_pricei:0.3549725):0.9591083):1.595122,Rosa_sinobiflora:2.909203):1.498665,(Rosa_saturata:2.493058,Rosa_deqenensis:2.493058):1.91481):0.5258716,((Rosa_sertata:3.368759,Rosa_lichiangensis:3.368759):1.111864,((Rosa_multiflora:2.009354,(((Rosa_kwangtungensis:0.2865035,Rosa_morrisonensis:0.2865035):0.7887095,Rosa_caudata:1.075213):0.5119661,((Rosa_banksiae:0.4772116,Rosa_graciliflora:0.4772116):0.3879654,Rosa_bracteata:0.865177):0.7220021):0.4221747):2.183716,Rosa_forrestiana:4.19307):0.2875533):0.4531169):1.126743,(((((Rosa_praelucens:0.09782988,Rosa_maximowicziana:0.09782988):0.4293504,Rosa_henryi:0.5271803):0.1910759,Rosa_hezhangensis:0.71825613):0.9383154,((Rosa_albertii:0.5075323,(Rosa_zhongdianensis:0.3009451,(Rosa_calyptopoda:0.0306727,Rosa_laxa:0.0306727):0.2702724):0.2065872):0.9497409,(Rosa_hugonis:0.08335818,(Rosa_soulieana:0.05845583,Rosa_duplicata:0.05845583):0.02490235):1.373915):0.1992984):2.845413,(Rosa_taiwanensis:0.1842183,Rosa_omeiensis:0.1842183):4.317767):1.558498):1.082144):0.09100309,((Rosa_kunmingensis:2.364445,(Rosa_shangchengensis:0.3082698,Rosa_oxyacantha:0.3082698):2.056175):1.72015,(((Rosa_kweichowensis:2.195851,(Rosa_cymosa:0.7032104,Rosa_sweginzowii:0.7032104):1.49264):0.5630248,Rosa_multibracteata:2.758876):0.7802866,((((Rosa_koreana:0.8101969,Rosa_pinnatisepala:0.8101969):0.4697887,(Rosa_sericea:0.8493527,Rosa_berberifolia:0.8493527):0.430633):0.7269872,(Rosa_mairei:1.128485,(Rosa_miyiensis:0.3385682,Rosa_macrophylla:0.3385682):0.7899168):0.8784877):0.2888471,(((Rosa_davidii:0.4577557,Rosa_brunonii:0.4577557):1.044999,Rosa_murielae:1.502755):0.7557137,(Rosa_longicuspis:1.016705,(Rosa_filipes:0.9096047,Rosa_prattii:0.9096047):0.1071):1.241764):0.03735116):1.243342):0.5454328):3.149035):0.5162704):37.73913):1.25551,((((Potentilla_glabra:6.431731,((Potentilla_fallens:0.01300048,Potentilla_asperrima:0.01300048):3.27883,(Potentilla_crenulata:1.089175,(Potentilla_pamiroalaica:0.1831338,(Potentilla_rupestris:0.03386685,Potentilla_nervosa:0.03386685):0.1492669):0.9060408):2.202656):3.1399):0.9022951,Potentilla_strigosa:7.334026):31.24204,((Potentilla_subdigitata:12.60735,((Potentilla_contigua:1.246803,(Potentilla_limprichtii:0.5648207,Potentilla_wenchuensis:0.5648207):0.6819819):0.4993805,((Potentilla_cardotiana:0.7961548,Potentilla_argentea:0.7961548):0.4945986,Potentilla_desertorum:1.290753):0.4554296):10.86117):24.96921,(Potentilla_angustiloba:21.5674,((Potentilla_rosulifera:0.3712273,Potentilla_ancistrifolia:0.3712273):1.889825,Potentilla_bifurca:2.261053):19.30635):16.00916):0.9995052):2.008061,((((((Comarum_salesovianum:23.92014,((Alchemilla_japonica:0.55937,(Alchemilla_glabra:0.5353424,Alchemilla_gracilis:0.5353424):0.02402762):4.508615,Comarum_palustre:5.067985):18.85215):1.74299,((((Osteomeles_schwerinae:0.1128801,Osteomeles_anthyllidifolia:0.1128801):0.1506348,Osteomeles_subrotunda:0.2635149):0.4220051,Sibbaldia_procumbens:0.68552):0.07085,((Sibbaldia_sericea:0.6046999,(Sibbaldia_micropetala:0.5299166,(Sibbaldia_phanerophlebia:0.3460541,((Sibbaldia_omeiensis:0.06607171,Sibbaldia_perpusilloides:0.06607171):0.05692955,Sibbaldia_sikkimensis:0.1230013):0.2230528):0.1838625):0.07478332):0.1469945,((Sibbaldia_tetrandra:0.3560771,Sibbaldia_adpressa:0.3560771):0.06036648,((Sibbaldia_cuneata:0.08477098,(Sibbaldia_tenuis:0.05776082,Sibbaldia_purpurea:0.05776082):0.02701016):0.00720489,Sibbaldia_pentaphylla:0.09197587):0.3244677):0.3352509):0.004675544):24.90676):3.22112,(((((Fragaria_moupinensis:0.4445991,(Fragaria_mandshurica:0.2222068,Fragaria_gracilis:0.2222068):0.2223923):0.1350196,Fragaria_orientalis:0.5796186):0.03414136,(Fragaria_vesca:0.4675322,(Fragaria_nilgerrensis:0.2692561,((Fragaria_daltoniana:0.03361795,Fragaria_pentaphylla:0.03361795):0.1483363,Fragaria_nubicola:0.1819543):0.08730181):0.1982761):0.1462278):18.51956,(Potaninia_mongolica:2.7115,Potentilla_parvifolia:2.7115):16.42182):5.97232,(Chamaerhodos_trifida:3.574841,(Chamaerhodos_erecta:1.789522,(Chamaerhodos_altaica:1.658275,(Chamaerhodos_sabulosa:0.4457276,Chamaerhodos_canescens:0.4457276):1.212548):0.1312468):1.785318):21.5308):3.77861):7.323336,((((Potentilla_supina:2.29655,((((Potentilla_tanacetifolia:1.09228,Potentilla_nivea:1.09228):0.08081,Potentilla_chinensis:1.17309):0.18319,Potentilla_multicaulis:1.35628):0.0804,Potentilla_recta:1.43668):0.85987):5.25394,Potentilla_fragarioides:7.55049):8.10049,((Potentilla_reptans:3.93031,Duchesnea_indica:3.93031):4.62063,Duchesnea_chrysantha:8.55094):7.10004):18.14839,Potentilla_anserina:33.79937):2.408216):0.8830987,((((((Potentilla_turfosa:2.127451,(Potentilla_flagellaris:1.473865,Potentilla_imbricata:1.473865):0.6535861):3.847847,(((Potentilla_gelida:0.139422,Potentilla_freyniana:0.139422):2.654692,((Potentilla_glabriuscula:1.033637,Potentilla_tugitakensis:1.033637):0.5545381,Potentilla_Kleiniana:1.588175):1.205939):1.242091,Potentilla_pseudosimulatrix:4.036206):1.939092):11.90754,((((Potentilla_polyphylloides:0.2810829,Potentilla_cryptotaeniae:0.2810829):0.1077412,((Potentilla_hypargyrea:0.1024091,Potentilla_aristata:0.1024091):0.1963217,Potentilla_xizangensis:0.2987308):0.09009325):1.269324,Potentilla_gombalana:1.658148):5.931959,((Potentilla_lancinata:2.092412,(Potentilla_taronensis:0.3086472,Potentilla_argyrophylla:0.3086472):1.783765):1.237467,Potentilla_macrosepala:3.329879):4.260227):10.29273):4.213323,(Potentilla_acaulis:7.091111,(((Potentilla_conferta:3.105521,(Potentilla_stenophylla:3.028415,Potentilla_eriocarpa:3.028415):0.0771058):0.7138313,(Potentilla_hololeuca:0.8592299,Potentilla_leuconota:0.8592299):2.960123):1.774781,Potentilla_peduncularis:5.594134):1.496978):15.00505):1.592147,Potentilla_zhangbeiensis:23.68831):13.27451,((((Potentilla_multifida:0.7622844,Potentilla_centigrana:0.7622844):7.541072,Potentilla_plumosa:8.303356):3.344739,(((Potentilla_microphylla:0.1151306,Potentilla_chrysantha:0.1151306):5.234115,(((Potentilla_simulatrix:2.009813,(Potentilla_delavayi:0.7059738,Potentilla_potaninii:0.7059738):1.303839):1.46806,(Potentilla_cuneata:0.9994905,(Potentilla_betonicifolia:0.8007633,Potentilla_fruticosa:0.8007633):0.1987273):2.478383):0.06548026,(Potentilla_sericea:0.2429788,Potentilla_griffithii:0.2429788):3.300375):1.805892):3.955907,(Potentilla_virgata:4.215836,(((Potentilla_sischanensis:0.1207909,Potentilla_coriandrifolia:0.1207909):0.6563703,Potentilla_evestita:0.7771612):0.9589345,(Potentilla_longifolia:1.196537,Potentilla_lineata:1.196537):0.5395584):2.47974):5.089316):2.342943):22.88453,((Potentilla_discolor:17.09864,(Potentilla_multiceps:0.8708823,(Potentilla_verticillaris:0.5524766,(Potentilla_granulosa:0.1426084,Potentilla_polyphylla:0.1426084):0.4098682):0.3184057):16.22775):5.521342,(Potentilla_inclinata:3.447538,(Potentilla_smithiana:3.355561,(Potentilla_biflora:2.481105,Potentilla_pendula:2.481105):0.8744561):0.09197643):19.17244):11.91265):2.430187):0.1278707):2.588555,(Potentilla_saundersiana:2.884162,Potentilla_articulata:2.884162):36.79508):0.9048901):6.16041):8.3573):2.437,(((((Rubus_ellipticus:13.17805,Rubus_rosifolius:13.17805):4.10081,(((Rubus_crataegifolius:10.93338,(Rubus_hirsutus:9.08763,Rubus_chingii:9.08763):1.84575):3.71179,Rubus_caesius:14.64517):0.96209,((Rubus_parvifolius:12.99596,Rubus_idaeus:12.99596):2.02042,(((Rubus_reflexus:0.11145,Rubus_cochinchinensis:0.11145):0.09725,Rubus_lambertianus:0.2087):6.35047,Rubus_saxatilis:6.55917):8.45721):0.59088):1.6716):0.13226,((Rubus_niveus:6.01231,Rubus_sachalinensis:6.01231):4.18049,Rubus_chamaemorus:10.1928):7.21832):1.094932,((((Rubus_taronensis:2.057086,(Rubus_pluribracteatus:1.692778,(Rubus_yiwuanus:1.336498,Rubus_wuzhianus:1.336498):0.3562799):0.3643085):1.241982,((Rubus_amabilis:1.503199,Rubus_dolichophyllus:1.503199):0.8840453,Rubus_metoensis:2.387245):0.9118229):14.38632,((((Rubus_gressittii:3.365589,(Rubus_wallichianus:2.953238,(Rubus_inopertus:1.76031,Rubus_taitoensis:1.76031):1.192928):0.4123514):5.370541,(Rubus_pungens:2.104115,(Rubus_irritans:0.7948773,Rubus_platysepalus:0.7948773):1.309238):6.632015):3.905092,((((Rubus_tsangii:4.423517,((Rubus_adenophorus:2.076227,Rubus_pacificus:2.076227):1.416293,(((Rubus_lasiostylus:0.5801074,Rubus_hastifolius:0.5801074):0.4051631,Rubus_sikkimensis:0.9852705):0.556303,Rubus_multisetosus:1.541574):1.950946):0.9309971):2.09675,((Rubus_fockeanus:4.476144,((Rubus_bonatianus:2.044388,Rubus_ptilocarpus:2.044388):1.443035,(((Rubus_buergeri:1.038282,Rubus_lasiotrichos:1.038282):0.4724149,Rubus_bambusarum:1.510697):0.222472,Rubus_delavayi:1.7331681):1.754255):0.9887204):0.9443102,(Rubus_arachnoideus:0.6631658,Rubus_hunanensis:0.6631658):4.757288):1.099813):1.652769,(((Rubus_penduliflorus:0.3161772,Rubus_alexeterius:0.3161772):1.019224,Rubus_xanthoneurus:1.335401):3.228706,Rubus_innominatus:4.564107):3.608929):1.33702,(Rubus_mallotifolius:5.318973,(Rubus_malipoensis:0.9966396,(Rubus_fuscifolius:0.3681108,Rubus_fraxinifolius:0.3681108):0.6285288):4.322333):4.191084):3.131166):3.324629,(Rubus_peltatus:13.6277,(((Rubus_humulifolius:4.314366,((Rubus_sumatranus:0.8269801,Rubus_coreanus:0.8269801):1.846481,((Rubus_luchunensis:0.5216061,Rubus_flosculosus:0.5216061):0.1359882,Rubus_austrotibetanus:0.6575943):2.015867):1.640905):6.580837,((Rubus_ichangensis:4.682269,(Rubus_pinnatisepalus:2.332124,Rubus_hanceanus:2.332124):2.350145):0.04189614,Rubus_pseudopileatus:4.724165):6.171038):1.663561,(Rubus_howii:0.6936791,Rubus_laxus:0.6936791):11.86508):1.06894):2.338148):1.719533):0.1205702,((Rubus_liui:9.975957,((Rubus_assamensis:2.699009,Rubus_yuliensis:2.699009):0.3949618,(Rubus_piluliferus:1.118,(Rubus_jianensis:0.8232113,Rubus_pedunculosus:0.8232113):0.2947885):1.975971):6.881987):2.418649,(((Rubus_lucens:0.988358,(Rubus_pectinaris:0.02771423,Rubus_grayanus:0.02771423):0.9606438):3.42224,((Rubus_angustibracteatus:0.4962265,(Rubus_neoviburnifolius:0.03330526,Rubus_wardii:0.03330526):0.4629212):0.00359843,Rubus_spinulosoides:0.4998249):3.910773):7.906423,((Rubus_hypopitys:0.1998818,Rubus_dunnii:0.1998818):8.40651,((((Rubus_phoenicolasius:0.3862935,Rubus_poliophyllus:0.3862935):3.250478,(Rubus_leucanthus:1.289095,Rubus_trijugus:1.289095):2.347676):0.9276338,(Rubus_alceifolius:2.781562,(((Rubus_henryi:0.3771499,Rubus_lutescens:0.3771499):0.1483734,Rubus_doyonensis:0.5255233):0.365543,Rubus_chiliadenus:0.8910663):1.890496):1.782843):2.156945,((Rubus_pectinellus:2.785165,(((Rubus_fanjingshanensis:1.448001,Rubus_nagasawanus:1.448001):1.126369,Rubus_tricolor:2.574371):0.1845657,Rubus_cockburnianus:2.758936):0.02622837):3.002894,Rubus_macilentus:5.788059):0.9332911):1.885042):3.710629):0.07758535):5.411349):0.7000971):0.7147381,((((((((((Rubus_simplex:0.1034376,Rubus_lohfauensis:0.1034376):1.336342,((Rubus_alnifoliolatus:0.3955759,Rubus_subcoreanus:0.3955759):0.3842432,(Rubus_jinfoshanensis:0.49353,Rubus_parkeri:0.49353):0.2862891):0.6599602):1.979582,((Rubus_fragarioides:1.742352,Rubus_irenaeus:1.742352):1.581663,(Rubus_calycacanthus:2.692551,Rubus_erythrocarpus:2.692551):0.6314643):0.09534606):0.1463195,(Rubus_forrestianus:0.7675512,Rubus_glandulosocalycinus:0.7675512):2.798129):0.2228342,((((Rubus_nyalamensis:0.1294487,Rubus_trianthus:0.1294487):0.2113547,Rubus_thibetanus:0.3408034):0.6341611,Rubus_crassifolius:0.9749645):0.3069183,Rubus_tsangiorum:1.281883):2.506632):1.099691,((Rubus_lobatus:0.04219109,Rubus_raopingensis:0.04219109):0.9567043,Rubus_parviaraliifolius:0.9988954):3.88931):10.02662,(((Rubus_chrysobotrys:3.485246,(((Rubus_columellaris:0.2491541,Rubus_taiwanicola:0.2491541):2.073826,Rubus_foliaceistipulatus:2.32298):0.7621652,(Rubus_rolfei:0.8213044,(Rubus_subornatus:0.8088429,Rubus_gyamdaensis:0.8088429):0.01246153):2.263841):0.4001):4.103408,(Rubus_wawushanensis:0.3355592,Rubus_pararosifolius:0.3355592):7.253094):0.3220286,(Rubus_stans:1.210639,Rubus_refractus:1.210639):6.700043):7.00414):0.7323962,(((((((Rubus_corchorifolius:0.5793387,Rubus_subinopertus:0.5793387):2.277667,Rubus_fraxinifoliolus:2.857006):0.3595557,(Rubus_amphidasys:0.448754,Rubus_glabricarpus:0.448754):2.767807):0.05988517,((Rubus_glandulosocarpus:0.3510332,Rubus_pileatus:0.3510332):1.819992,Rubus_idaeopsis:2.171025):1.105421):0.4906575,Rubus_fuscorubens:3.767104):3.049352,(((Rubus_tinifolius:0.2856022,Rubus_biflorus:0.2856022):2.829991,Rubus_subtibetanus:3.115593):0.007844125,(Rubus_feddei:1.157262,Rubus_reticulatus:1.157262):1.966176):3.693018):6.270256,((Rubus_mesogaeus:6.695013,(Rubus_komarovii:1.244432,(Rubus_playfairianus:1.175172,Rubus_arcticus:1.175172):0.06925918):5.450581):2.322542,(((Rubus_flagelliflorus:3.084761,Rubus_fujianensis:3.084761):1.122489,((Rubus_acuminatus:0.8344829,Rubus_croceacanthus:0.8344829):0.09325043,Rubus_ourosepalus:0.9277333):3.279516):1.626459,Rubus_faberi:5.833709):3.183846):4.069158):2.560506):1.11875,((((Rubus_wilsonii:0.1429504,Rubus_brevipetiolatus:0.1429504):2.199202,(Rubus_pectinarioides:0.8270594,Rubus_huangpingensis:0.8270594):1.515093):2.883833,((Rubus_wushanensis:2.519535,(Rubus_panduratus:0.01002537,Rubus_setchuenensis:0.01002537):2.50951):2.162332,(Rubus_yanyunii:0.2329136,Rubus_lineatus:0.2329136):4.448954):0.544118):1.283205,(Rubus_lishuiensis:3.002403,Rubus_wangii:3.002403):3.506788):10.25678):1.613772,((((((Rubus_rubrisetulosus:1.198968,(Rubus_lichuanensis:0.962894,Rubus_stipulosus:0.962894):0.2360742):2.300644,((Rubus_shihae:0.2692571,(Rubus_malifolius:0.01128288,Rubus_preptanthus:0.01128288):0.2579743):1.040198,(Rubus_kwangsiensis:0.3902686,Rubus_cinclidodictyus:0.3902686):0.9191866):2.190157):1.911063,(Rubus_swinhoei:1.102657,(Rubus_clivicola:0.07951207,Rubus_kawakamii:0.07951207):1.023145):4.308018):0.1007365,(Rubus_gongshanensis:1.93772,Rubus_zhaogoshanensis:1.93772):3.573692):9.137825,(((((Rubus_eustephanos:0.2047726,Rubus_tephrodes:0.2047726):0.330816,Rubus_salwinensis:0.5355886):1.244731,(Rubus_spananthus:0.1054762,Rubus_pirifolius:0.1054762):1.674843):5.883092,((((Rubus_polyodontus:0.1817161,(Rubus_jambosoides:0.05151753,Rubus_lobophyllus:0.05151753):0.1301985):0.5383505,(Rubus_caudifolius:0.6812885,Rubus_quinquefoliolatus:0.6812885):0.03877807):0.1293949,Rubus_chroosepalus:0.8494615):3.12202,((Rubus_xanthocarpus:0.1463707,Rubus_formosensis:0.1463707):3.011113,Rubus_rufus:3.157483):0.8139977):3.69193):3.872124,((Rubus_aurantiacus:4.182461,(Rubus_treutleri:0.8836718,Rubus_grandipaniculatus:0.8836718):3.298789):0.06070896,(((Rubus_paniculatus:0.6675375,Rubus_pentagonus:0.6675375):0.1116777,(Rubus_paucidentatus:0.2899926,Rubus_impressinervus:0.2899926):0.4892226):0.05948902,Rubus_stimulans:0.8387042):3.404465):7.292365):3.113702):0.4741546,((Rubus_latoauriculatus:4.843416,(Rubus_menglaensis:0.8856315,Rubus_lanyuensis:0.8856315):3.957784):0.7728034,((Rubus_calycinus:1.578876,((Rubus_hemithyrsus:0.9706011,(Rubus_yunanicus:0.003645678,Rubus_eucalyptus:0.003645678):0.9669554):0.02987813,Rubus_kulinganus:1.000479):0.5783968):1.987257,(Rubus_potentilloides:1.462559,(Rubus_xichouensis:1.004278,Rubus_oblongus:1.004278):0.4582815):2.103574):2.050086):9.507173):3.256348):0.8410503):38.31805):18.69527,((Filipendula_kiraishiensis:4.053256,((Filipendula_vestita:1.027687,Filipendula_intermedia:1.02768733):2.788796,(Filipendula_glaberrima:0.7422322,Filipendula_ulmaria:0.7422322):3.074251):0.2367728):15.87762,(Filipendula_palmata:2.462575,Filipendula_angustiloba:2.462575):17.4683):56.30323):13.565956):24.57313):10.618):0.51947,((((Xanthophyllum_flavescens:5.575243,Xanthophyllum_hainanense:5.575243):13.95261,(Xanthophyllum_yunnanense:3.115539,Xanthophyllum_oliganthum:3.1155387):16.41231):53.93206,(((Polygala_paniculata:38.46795,(((((Polygala_lhunzeensis:0.4922499,(Polygala_sibirica:0.4762343,Polygala_tatarinowii:0.4762343):0.01601556):2.2527,(Polygala_hybrida:0.4450102,Polygala_latouchei:0.4450102):2.299939):0.6114582,(Polygala_barbellata:1.690023,Polygala_hongkongensis:1.690023):1.666385):2.833414,(Polygala_saxicola:2.133448,Polygala_elegans:2.133448):4.056375):18.11908,(Polygala_arcuata:2.647503,Polygala_globulifera:2.647503):21.6614):14.15905):4.436564,((((Polygala_fallax:3.292539,Polygala_lijiangensis:3.292539):3.876788,((Polygala_dunniana:0.3757251,Polygala_koi:0.3757251):1.894278,Polygala_karensium:2.270003):4.899324):0.8211716,(((Polygala_tenuifolia:0.6909909,Polygala_oligosperma:0.6909909):0.5105439,Polygala_umbonata:1.201535):0.3585847,(Polygala_didyma:0.127495,Polygala_tricholopha:0.127495):1.432624):6.430379):2.861861,((Polygala_wattersii:3.145557,(Polygala_bawanglingensis:1.803203,Polygala_triflora:1.803203):1.342355):3.843373,(Polygala_longifolia:2.103796,(Polygala_hainanensis:1.18099,((Polygala_arillata:0.6137228,Polygala_carnosicaulis:0.6137228):0.4772187,Polygala_wenxianensis:1.090941):0.09004827):0.9228059):4.885134):3.86343):32.05216):10.82967,((((Polygala_bomiensis:0.1337187,Polygala_japonica:0.1337187):10.41065,((Polygala_persicariifolia:0.2344478,Polygala_wuzhishanensis:0.2344478):3.804797,((Polygala_caudata:1.760934,Polygala_chinensis:1.760934):0.06900205,Polygala_polifolia:1.829936):2.209309):6.505127):31.33287,((((Polygala_monopetala:0.6819346,Polygala_isocarpa:0.6819346):4.327089,Polygala_subopposita:5.009023):1.622637,(Polygala_furcata:1.337588,(Polygala_resinosa:0.1247276,Polygala_crotalarioides:0.1247276):1.21286):5.294073):7.32485,Polygala_lacei:13.95651):27.92073):11.60805,((Securidaca_yaoshanensis:24.912407,Securidaca_inappendiculata:24.912414):25.5628,(Salomonia_ciliata:40.54834,Salomonia_cantoniensis:40.548342):9.92687):3.010085):0.2488946):19.72572):37.71606,((((((((Ormosia_pinnata:21.064783,(Ormosia_boluoensis:5.248256,((Ormosia_olivacea:2.334271,(Ormosia_ferruginea:1.749131,(Ormosia_striata:0.5198805,Ormosia_hekouensis:0.5198805):1.229251):0.5851398):2.285568,((Ormosia_fordiana:1.673403,(Ormosia_merrilliana:0.2901803,Ormosia_howii:0.2901803):1.383223):1.202034,Ormosia_apiculata:2.875437):1.744402):0.628417):15.81652):9.469402,((((Ormosia_sericeolucida:8.76374,((Ormosia_simplicifolia:0.8669808,Ormosia_pachyptera:0.8669808):5.158795,((((Ormosia_balansae:0.2118233,Ormosia_semicastrata:0.2118233):1.516729,Ormosia_elliptica:1.728553):0.1966086,(Ormosia_pachycarpa:0.06910785,Ormosia_pingbianensis:0.06910785):1.856053):3.628094,(Ormosia_napoensis:1.842207,(Ormosia_nanningensis:0.06072527,Ormosia_saxatilis:0.06072527):1.781481):3.711049):0.4725202):2.737964):1.526913,(Ormosia_microphylla:4.460042,Ormosia_xylocarpa:4.460042):5.83061):1.190601,((((Ormosia_longipes:0.1187849,Ormosia_inflata:0.1187849):0.3759072,Ormosia_nuda:0.4946921):2.236557,((Ormosia_purpureiflora:1.20023,(Ormosia_glaberrima:0.1046333,Ormosia_henryi:0.1046333):1.095597):0.6584472,Ormosia_yunnanensis:1.858678):0.8725712):0.5652281,((Ormosia_pubescens:0.02229829,Ormosia_formosana:0.02229829):0.5515778,(Ormosia_hengchuniana:0.3707213,Ormosia_eugeniifolia:0.3707213):0.2031549):2.722601):8.184776):14.47745,((Ormosia_emarginata:2.824759,Ormosia_hosiei:2.824759):0.4397527,Ormosia_indurata:3.264512):22.69419):4.575481):38.1317,((((((Crotalaria_jianfengensis:1.257805,Crotalaria_linifolia:1.257805):0.8783805,Crotalaria_chiayiana:2.136185):0.2585185,((Crotalaria_mairei:0.454309,(Crotalaria_calycina:0.4167026,Crotalaria_uncinella:0.4167026):0.03760638):1.583219,((Crotalaria_hainanensis:1.29497,Crotalaria_dubia:1.29497):0.5997114,Crotalaria_assamica:1.894681):0.1428466):0.357176):8.632205,(Crotalaria_ferruginea:7.378835,(((Crotalaria_albida:0.3842793,Crotalaria_sessiliflora:0.3842793):3.42073,((Crotalaria_uliginosa:0.3547821,Crotalaria_verrucosa:0.3547821):0.1899675,Crotalaria_yaihsienensis:0.5447496):3.260259):1.370725,Crotalaria_anningensis:5.175733):2.203101):3.648074):1.04729021,((((Crotalaria_kurzii:1.957435,Crotalaria_retusa:1.957435):4.805115,(Crotalaria_triquetra:0.15752372,Crotalaria_prostrata:0.1575237):6.605026):2.905684,((Crotalaria_nana:0.5119803,Crotalaria_similis:0.5119803):5.693966,(((Crotalaria_occulta:0.4129769,Crotalaria_acicularis:0.4129769):3.35842,(Crotalaria_tetragona:0.3765216,Crotalaria_pallida:0.3765216):3.394875):1.03802,Crotalaria_bracteata:4.809417):1.396529):3.462287):0.5136707,((Crotalaria_psoraleoides:3.901556,((Crotalaria_humifusa:1.294258,Crotalaria_alata:1.294258):2.342633,Crotalaria_medicaginea:3.636891):0.2646654):4.229488,(Crotalaria_yunnanensis:1.457445,Crotalaria_chinensis:1.457445):6.673599):2.050859):1.892295):38.1021513,(((Piptanthus_tomentosus:2.840693,Piptanthus_nepalensis:2.840693):8.049967,Ammopiptanthus_mongolicus:10.89066):30.546,((Salweenia_bouffordiana:20.0249,Salweenia_wardii:20.0249):16.76522,(((Thermopsis_smithiana:0.2935005,Thermopsis_fabacea:0.2935005):29.101272,((Thermopsis_lanceolata:0.03393552,Thermopsis_turkestanica:0.03393552):6.471985,((Thermopsis_gyirongensis:0.7093613,(Thermopsis_inflata:0.5472492,(Thermopsis_alpina:0.4008331,Thermopsis_yushuensis:0.4008331):0.1464161):0.1621121):1.513409,(Thermopsis_chinensis:1.568449,((Thermopsis_przewalskii:0.1429891,Thermopsis_mongolica:0.1429891):0.5341935,Thermopsis_barbata:0.6771826):0.8912666):0.6543206):4.283151):22.88885):5.69471,((((Maackia_taiwanensis:3.07719,(Maackia_amurensis:2.53387,Maackia_hupehensis:2.53387):0.5433198):9.271094,(Maackia_australis:5.038409,(Maackia_tenuifolia:0.5956339,Maackia_chekiangensis:0.5956339):4.442776):7.309875):6.537496,Maackia_hwashanensis:18.88578):15.80852,(((Euchresta_formosana:18.15839,(Euchresta_tubulosa:12.74133,(Euchresta_horsfieldii:0.4630741,Euchresta_japonica:0.4630741):12.27826):5.417055):4.75234,((((Sophora_prazeri:0.1603709,Sophora_albescens:0.1603709):0.1443296,Sophora_tomentosa:0.3047005):0.0757964,Sophora_yunnanensis:0.3804969):1.524923,(((Sophora_velutina:1.153806,Sophora_franchetiana:1.153806):0.3175514,((Sophora_flavescens:0.93240181,(Sophora_dunnii:0.2367065,Sophora_microcarpa:0.2367065):0.6956953):0.4904958,((Sophora_wilsonii:1.125446,(Sophora_tonkinensis:0.6231973,Sophora_moorcroftiana:0.6231973):0.5022491):0.2327169,Sophora_davidii:1.358163):0.06473433):0.04845926):0.3903689,((Sophora_xanthoantha:0.7323313,Sophora_mollis:0.7323313):0.9916405,((Sophora_praetorulosa:0.5467292,Sophora_brachygyna:0.5467292):0.598068,(Sophora_benthamii:1.111785,Sophora_alopecuroides:1.111785):0.03301218):0.5791747):0.1377539):0.04369421):21.00531):0.84036,Ammodendron_bifolium:23.75109):10.94321):0.39518):1.70064):4.64654):8.73969):18.48953):12.8368,(((((((Clitoria_hanceana:51.73319,(Clitoria_ternatea:4.92891146,Clitoria_mariana:4.928911):46.80428):15.78503,(((Apios_taiwaniana:3.068055,((Apios_fortunei:0.5456996,Apios_macrantha:0.5456996):1.557255,(Apios_carnea:0.7892508,Apios_delavayi:0.7892508):1.313704):0.965101):4.7871051,Apios_gracillima:7.85516):44.78302,((((((((Erythrina_Variegata:2.0568723,Erythrina_subumbrans:2.056872):5.709588,(Erythrina_stricta:5.572326,Erythrina_arborescens:5.5723257):2.194134):23.71104,Dysolobium_pilosum:31.4775):14.80169,((((Pueraria_alopecuroides:6.46372,((Pueraria_calycina:1.98567,Pueraria_wallichii:1.98567):4.414488,((Pueraria_edulis:2.750005,(Pueraria_phaseoloides:0.2663476,Pueraria_stricta:0.2663476):2.483657):2.0617,Pueraria_peduncularis:4.811705):1.588453):0.06356251):23.93663,(((((((Glycine_tomentella:0.2724242,Glycine_dolichocarpa:0.2724242):0.5276198,Glycine_soja:0.800044):2.486231,(Glycine_gracilis:3.258885,Glycine_tabacina:3.258885):0.02738997):6.428275,Pycnospora_lutescens:9.71455):8.84009,Cullen_corylifolium:18.55464):7.40127,((Teramnus_labialis:21.31978,Phylacium_majus:21.3197771):4.02452,((Amphicarpaea_linearis:1.3028,Amphicarpaea_ferruginea:1.3028):7.112,Amphicarpaea_edgeworthii:8.4148005):16.9295):0.61161):1.98603,(Pueraria_montana:22.89807,Nogra_guangxiensis:22.89807):5.04387):2.45841):0.17117,((Dumasia_yunnanensis:18.25512,((Dumasia_forrestii:6.612974,((Dumasia_miaoliensis:0.2172492,Dumasia_villosa:0.2172492):1.361269,((Dumasia_hirsuta:0.1409494,Dumasia_truncata:0.1409494):1.047195,Dumasia_nitida:1.188144):0.3903737):5.034457):2.466691,Dumasia_cordifolia:9.079666):9.175449):10.43613,Dumasia_henryi:28.69125):1.88027):11.18428,(((((Vigna_radiata:4.220024,Vigna_marina:4.220024):0.6899731,Vigna_aconitifolia:4.9099968):4.521514,Vigna_vexillata:9.431511):2.571609,((((Vigna_adenantha:0.01966046,Vigna_umbellata:0.01966046):1.642582,(Vigna_reflexopilosa:1.260544,Vigna_minima:1.260544):0.4016978):6.012822,Vigna_trilobata:7.675064):0.1235652,Vigna_hosei:7.798629):4.204491):15.26852,(((Dolichos_thorelii:0.225491,Dolichos_junghuhnianus:0.225491):2.4648494,(Dolichos_tenuicaulis:0.1639072,Dolichos_trilobus:0.1639072):2.526433):15.58135,Macrotyloma_uniflorum:18.27169):8.99995):14.48416):4.52339):2.0025,(((((Flemingia_kweichowensis:0.1686411,((((Flemingia_lineata:0.05433102,(Flemingia_strobilifera:0.03626204,Flemingia_latifolia:0.03626204):0.01806898):0.022177,Flemingia_grahamiana:0.07650802):0.01526298,Flemingia_stricta:0.091771):0.02965322,Flemingia_procumbens:0.1214242):0.04721691):0.003128871,((Flemingia_mengpengensis:0.09276302,Flemingia_fluminalis:0.09276302):0.06274256,((Flemingia_chappar:0.04693323,Flemingia_prostrata:0.04693323):0.08313105,((Flemingia_macrophylla:0.009254981,Flemingia_wallichii:0.009254981):0.06552753,(Flemingia_paniculata:0.03915482,Flemingia_involucrata:0.03915482):0.03562769):0.05528178):0.02544129):0.01626442):21.89105,(Eriosema_chinense:16.69328,Rhynchosia_minima:16.693283):5.36954):7.117762,(((Rhynchosia_dielsii:4.025804,(Rhynchosia_sericea:0.5112669,(Rhynchosia_rufescens:0.09210604,Rhynchosia_volubilis:0.09210604):0.4191609):3.514538):0.924624,(((Rhynchosia_viscosa:0.144996,Rhynchosia_chinensis:0.144996):0.5775598,Rhynchosia_yunnanensis:0.7225558):3.276735,(Rhynchosia_acuminatissima:0.7259777,Rhynchosia_lutea:0.7259777):3.273313):0.9511373):2.007205,(Rhynchosia_kunmingensis:0.4343234,Rhynchosia_himalensis:0.4343234):6.52331):22.22295):1.409698,(((Cajanus_goensis:12.925354,(Cajanus_scarabaeoides:10.28325,(Cajanus_mollis:1.503197,Cajanus_niveus:1.503197):8.780053):2.642104):7.018646,(Cajanus_volubilis:14.5792547,Cajanus_grandiflorus:14.57925):5.364745):4.681173,Rhynchosia_acuminatifolia:24.62517):5.965107):17.69141):0.54824,(((Butea_monosperma:4.46097,Butea_braamiana:4.4609702):5.97439,Spatholobus_parviflorus:10.43536):3.7628,((Spatholobus_harmandii:0.3034874,(Spatholobus_discolor:0.03197848,Spatholobus_sinensis:0.03197848):0.271509):11.37958,(((Spatholobus_biauritus:0.6549984,Spatholobus_pulcher:0.6549984):1.445726,(Spatholobus_suberectus:0.2450754,Spatholobus_varians:0.2450754):1.855649):3.23209,(Spatholobus_gengmaensis:1.149442,Spatholobus_uniauritus:1.149442):4.183373):6.350257):2.515088):34.63177):1.9421,(Craspedolobium_unijugum:44.01701,(((((Mucuna_macrobotrys:0.1719671,Mucuna_cyclocarpa:0.1719671):5.1492,Mucuna_interrupta:5.321167):0.03074265,((Mucuna_hirtipetala:0.8560894,Mucuna_lamellata:0.8560894):2.456899,((((Mucuna_hainanensis:0.420874,Mucuna_macrocarpa:0.420874):0.8589512,(Mucuna_revoluta:0.9611435,(Mucuna_bracteata:0.2878763,Mucuna_calophylla:0.2878763):0.6732672):0.3186817):1.685746,(Mucuna_sempervirens:0.5894629,Mucuna_pruriens:0.5894629):2.376108):0.1788358,((Mucuna_incurvata:1.495198,(Mucuna_gigantea:0.4048751,Mucuna_championii:0.4048751):1.090323):0.1454762,((Mucuna_bodinieri:0.2086745,Mucuna_birdwoodiana:0.2086745):0.2312593,Mucuna_membranacea:0.4399339):1.20074):1.503733):0.1685821):2.038921):4.36413,(Cochlianthus_montanus:1.013868,Cochlianthus_gracilis:1.013868):8.702172):32.43255,(((((Trifidacanthus_unifoliolatus:8.43535,Mecopus_nidulans:8.43535):9.84901,(((Desmodium_styracifolium:8.60337,(Christia_hainanensis:3.19054,((((Christia_campanulata:0.3522334,(((Uraria_neglecta:0.04457758,(Uraria_sinensis:0.02033036,Uraria_lagopodioides:0.02033036):0.02424722):0.05600182,Uraria_crinita:0.1005794):0.0297206,((Uraria_picta:0.03363836,Uraria_rufescens:0.03363836):0.06781379,Uraria_lacei:0.1014521):0.02884785):0.2219334):0.03901394,Christia_constricta:0.3912474):0.2105653,Christia_vespertilionis:0.6018126):1.231522,Christia_obcordata:1.833334):1.357206):5.41283):9.25923366,(((Desmodium_flexuosum:1.981833,((Desmodium_multiflorum:0.3699211,Desmodium_oblongum:0.3699211):0.1662099,Desmodium_amethystinum:0.5361311):1.445702):6.745359,(((Desmodium_zonatum:1.718024,(Desmodium_gangeticum:0.4846347,Desmodium_megaphyllum:0.4846347):1.233389):0.1486888,Desmodium_hispidum:1.866712):6.519424,(Desmodium_griffithianum:1.964776,Desmodium_microphyllum:1.964776):6.42136):0.3410553):5.996051,(((((Desmodium_reticulatum:0.09042209,Desmodium_heterocarpon:0.09042209):1.211595,Desmodium_sequax:1.302017):1.415895,Desmodium_rubrum:2.717912):0.6890308,(Desmodium_concinnum:0.1261781,Desmodium_triflorum:0.1261781):3.280765):6.573496,((Desmodium_diffusum:2.129993,(Desmodium_laxiflorum:1.246076,Desmodium_stenophyllum:1.246076):0.8839165):4.035698,(((Desmodium_gracillimum:3.357275,Desmodium_yunnanense:3.357275):0.0875796,Desmodium_velutinum:3.444855):1.781545,(((Desmodium_heterophyllum:0.09832653,Desmodium_renifolium:0.09832653):2.308191,Desmodium_callianthum:2.406517):0.5698544,(Desmodium_dichotomum:0.3396408,Desmodium_elegans:0.3396408):2.636731):2.250029):0.9392909):3.814748):4.742803):3.139361):0.1092263,((Alysicarpus_vaginalis:0.05888303,Alysicarpus_rugosus:0.05888303):2.709127,(Alysicarpus_yunnanensis:2.589201,Alysicarpus_bupleurifolius:2.5892009):0.1788086):15.20382):0.31253):6.35789,(((Hylodesmum_densum:2.01604,Hylodesmum_menglaense:2.01604):0.7951134,Hylodesmum_leptopus:2.811154):5.138869,(((Hylodesmum_laxum:2.499324,(Hylodesmum_podocarpum:1.169462,(Hylodesmum_repandum:0.8420311,Hylodesmum_oldhamii:0.8420311):0.3274312):1.329862):0.7249583,Hylodesmum_williamsii:3.224282):0.813082,(Hylodesmum_longipes:0.6870083,Hylodesmum_laterale:0.6870083):3.350356):3.912659):16.69223):3.06634,(((Dendrolobium_dispermum:13.44347,((Dendrolobium_rugosum:4.729571,(Dendrolobium_umbellatum:0.7284798,Dendrolobium_lanceolatum:0.7284798):4.001091):0.1579147,(Dendrolobium_triangulare:3.674482,(Tadehagi_triquetrum:0.98761,Tadehagi_pseudotriquetrum:0.98761):2.686872):1.213003):8.555985):2.69959,(((Phyllodium_elegans:0.6156669,Phyllodium_kurzianum:0.6156669):2.277949,Phyllodium_longipes:2.893616):6.096029,Phyllodium_pulchellum:8.989644):7.153416):2.04429,Ohwia_caudata:18.18735):9.52124):3.31461,((((Campylotropis_latifolia:2.245238,(((Campylotropis_diversifolia:0.1014656,Campylotropis_sulcata:0.1014656):0.9791958,Campylotropis_polyantha:1.080661):0.4060905,(Campylotropis_teretiracemosa:1.0642861,Campylotropis_wilsonii:1.064286):0.4224656):0.7584862):0.4945984,(((Campylotropis_pauciflora:0.899395,(Campylotropis_fulva:0.7010157,Campylotropis_argentea:0.7010157):0.1983793):0.2414874,Campylotropis_yunnanensis:1.140882):1.10586,Campylotropis_pinetorum:2.246743):0.4930937):0.5078136,((Campylotropis_howellii:2.122836,(Campylotropis_bonii:0.9198992,Campylotropis_harmsii:0.9198992):1.202937):0.5206156,((((Campylotropis_wenshanica:1.254712,Campylotropis_capillipes:1.254712):0.7917694,((Campylotropis_hirtella:0.1694147,Campylotropis_henryi:0.1694147):0.5179104,Campylotropis_macrocarpa:0.6873251):1.359156):0.2491076,(Campylotropis_cytisoides:0.01318555,Campylotropis_delavayi:0.01318555):2.282403):0.01437552,(((Campylotropis_tenuiramea:0.5012743,Campylotropis_trigonoclada:0.5012743):0.4313273,Campylotropis_decora:0.9326016):0.2510253,(Campylotropis_brevifolia:1.182811,Campylotropis_grandifolia:1.182811):0.0008154478):1.126337):0.3334873):0.6041983):8.28013,((Kummerowia_stipulacea:0.5715855,Kummerowia_striata:0.5715855):8.233344,(((Lespedeza_tomentosa:1.245968,(Lespedeza_buergeri:0.1989444,Lespedeza_chinensis:0.1989444):1.047024):4.694577,(Lespedeza_fordii:0.6499684,(Lespedeza_potaninii:0.1123461,Lespedeza_pilosa:0.1123461):0.5376223):5.290577):2.460145,((((Lespedeza_juncea:0.3309035,Lespedeza_virgata:0.3309035):1.044897,(Lespedeza_caraganae:0.5145328,(Lespedeza_maximowiczii:0.06634788,Lespedeza_mucronata:0.06634788):0.448185):0.861268):5.03107,((((Lespedeza_dunnii:2.060133,Lespedeza_forrestii:2.060133):0.2856032,(Lespedeza_cyrtobotrya:1.242822,Lespedeza_thunbergii:1.242822):1.1029145):0.2293278,((Lespedeza_inschanica:1.036143,Lespedeza_davurica:1.036143):0.08946575,Lespedeza_fasciculiflora:1.125609):1.449455):0.6941139,((Lespedeza_cuneata:2.52649,Lespedeza_floribunda:2.52649):0.45873,Lespedeza_bicolor:2.98522):0.2839581):3.137693):1.050267,Lespedeza_davidii:7.457138):0.9435517):0.40424):2.72285):19.49542):11.12539):1.86842):6.75502):0.47638,((Shuteria_involucrata:0.269845,Shuteria_ferruginea:0.269845):1.621897,Shuteria_vestita:1.891742):49.35667):1.38977):14.88004):2.14767,(Abrus_precatorius:64.55811,((((((Tephrosia_kerrii:6.07316,(((Tephrosia_ionophlebia:0.2887764,Tephrosia_purpurea:0.2887764):0.6472343,(Tephrosia_pumila:0.4244108,Tephrosia_obovata:0.4244109):0.5115999):3.722822,((Tephrosia_luzonensis:1.911622,Tephrosia_coccinea:1.9116219):0.2636915,Tephrosia_vestita:2.175314):2.483519):1.414327):24.34623,(((Fordia_microphylla:11.77219,Fordia_cauliflora:11.77218657):1.9865,Pongamia_pinnata:13.75869):3.62596,(((Paraderris_glauca:2.4772269,Paraderris_hancei:2.477227):2.137073,(Paraderris_canarensis:2.644678,Paraderris_hainanensis:2.64467777):1.969622):7.29449,(((Derris_palmifolia:1.835689,(Derris_alborubra:0.1344235,Derris_fordii:0.1344235):1.701266):1.909669,(Derris_robusta:2.322689,(Derris_caudatilimba:1.8824675,(Derris_tonkinensis:0.2294532,Derris_ferruginea:0.2294532):1.653015):0.4402214):1.422669):2.152562,(Derris_harrowiana:5.121967,((Derris_scabricaulis:0.3771099,Derris_breviramosa:0.3771099):1.478056,((Derris_marginata:0.4025235,(Derris_trifoliata:0.1301474,Derris_yunnanensis:0.1301474):0.2723761):1.242334,(Derris_laxiflora:0.9753521,(Derris_eriocarpa:0.7358246,Derris_cavaleriei:0.7358246):0.2395275):0.6695059):0.2103083):3.266801):0.7759531):6.01087):5.47586):13.03474):13.43822,Ophrestia_pinnata:43.857606):1.83175,(((Millettia_ichthyochtona:5.296356,Millettia_pubinervis:5.296356):9.986948,((((Millettia_pachyloba:0.1214272,Millettia_entadoides:0.1214272):3.215154,(Millettia_velutina:1.28759,Millettia_leucantha:1.28759):2.0489912):0.1409476,((Millettia_erythrocalyx:1.399652,Millettia_oraria:1.399652):0.8051466,Millettia_pachycarpa:2.204799):1.27273):5.161173,(Millettia_tetraptera:3.515457,((Millettia_pulchra:0.3212927,Millettia_lantsangensis:0.3212927):0.4777639,(Millettia_cubittii:0.3576203,Millettia_macrostachya:0.3576203):0.4414362):2.716401):5.123245):6.644601):4.607001,(Millettia_leptobotrya:16.88811,Millettia_sapindifolia:16.888112):3.002197):25.79906):9.42003,((Canavalia_lineata:0.14157,(Canavalia_rosea:0.05952056,Canavalia_cathartica:0.05952057):0.08204943):12.7382,(Galactia_tenuiflora:1.60287,Galactia_tashiroi:1.60287):11.2769):42.22962):3.266769,Abrus_pulchellus:58.37616):6.181951):5.10778):0.79926,((Aganope_latifolia:0.8622117,Aganope_thyrsiflora:0.8622117):30.31017,Aganope_dinghuensis:31.1723849):39.29277):6.67782,(((Indigofera_jindongensis:0.2128964,Indigofera_dichroa:0.2128964):11.95935,((((Indigofera_mairei:0.3440579,Indigofera_pampaniniana:0.3440579):1.007373,Indigofera_dolichochaete:1.351431):0.7072409,(((((Indigofera_hamiltonii:0.02967549,Indigofera_nummulariifolia:0.02967549):0.2367661,Indigofera_argutidens:0.2664416):0.1282044,Indigofera_amblyantha:0.3946459):0.1734672,Indigofera_decora:0.5681131):1.469632,((Indigofera_bracteata:0.28257,Indigofera_chenii:0.28257):0.8232806,Indigofera_byobiensis:1.105851):0.9318944):0.02092687):7.931611,(((Indigofera_lenticellata:0.7417944,(Indigofera_parkesii:0.2571944,(Indigofera_nigrescens:0.1455941,Indigofera_trifoliata:0.1455941):0.1116003):0.4846):0.1727155,Indigofera_cylindracea:0.9145099):0.8198134,Indigofera_kirilowii:1.734323):8.255959):2.181961):4.697942,(((((Indigofera_chaetodonta:0.2352328,Indigofera_venulosa:0.2352328):0.008759004,Indigofera_delavayi:0.2439918):8.101796,((Indigofera_ramulosissima:0.6265452,Indigofera_shipingensis:0.6265452):3.802986,((((((Indigofera_densifructa:0.3917285,(Indigofera_rigioclada:0.2558584,Indigofera_cordifolia:0.2558584):0.1358701):0.0004449476,Indigofera_galegoides:0.3921734):2.049647,Indigofera_sensitiva:2.441821):0.1814592,(Indigofera_wilsonii:0.4503991,Indigofera_megaphylla:0.4503991):2.172881):0.8646927,((Indigofera_squalida:0.03833547,Indigofera_franchetii:0.03833547):0.2896418,Indigofera_carlesii:0.3279773):3.159995):0.2593223,((((Indigofera_esquirolii:0.5614206,Indigofera_fortunei:0.5614206):1.177841,(Indigofera_sticta:0.02465643,Indigofera_hirsuta:0.02465643):1.714605):0.2758166,Indigofera_heterantha:2.015078):1.496437,(Indigofera_myosurus:1.415682,Indigofera_pedicellata:1.415682):2.095833):0.23578):0.6822365):3.916257):2.806337,(((Indigofera_calcicola:0.4971134,Indigofera_colutea:0.4971134):4.307589,(Indigofera_linnaei:0.7686517,(Indigofera_hancockii:0.5614357,(Indigofera_howellii:0.4600975,Indigofera_pendula:0.4600975):0.1013382):0.207216):4.036051):4.306774,(Indigofera_cassioides:8.601843,(((Indigofera_atropurpurea:1.277655,Indigofera_stachyodes:1.277655):1.863446,Indigofera_jikongensis:3.141101):3.438087,(Indigofera_dumetorum:0.0656224,Indigofera_reticulata:0.0656224):6.513565):2.022656):0.5096332):2.040649):0.5231111,((Indigofera_muliensis:0.2819648,Indigofera_hendecaphylla:0.2819648):5.112418,((Indigofera_taiwaniana:4.555783,(Indigofera_hebepetala:2.607668,Indigofera_silvestrii:2.607668):1.948115):0.6731744,((((Indigofera_mengtzeana:0.2551421,Indigofera_acutipetala:0.2551421):0.7644063,(Indigofera_wightii:0.2828028,Indigofera_henryi:0.2828028):0.7367456):0.03928836,Indigofera_szechuensis:1.058837):3.140305,((((Indigofera_bungeana:0.5713438,Indigofera_penduloides:0.5713438):0.4995145,((Indigofera_lacei:0.04590115,Indigofera_linifolia:0.04590115):0.7552981,(Indigofera_neosericopetala:0.186542,Indigofera_zollingeriana:0.186542):0.6146573):0.2696592):0.4006179,(Indigofera_litoralis:0.1920765,Indigofera_balfouriana:0.1920765):1.2794):2.238512,(Indigofera_caudata:0.41280641,Indigofera_scabrida:0.4128064):3.297182):0.4891532):1.029816):0.1654253):6.280853):5.194949):60.2727839):1.8016,(((((((Glycyrrhiza_squamulosa:0.03814639,Glycyrrhiza_aspera:0.03814639):0.004525859,Glycyrrhiza_eglandulosa:0.04267225):0.3903186,((Glycyrrhiza_uralensis:0.1579139,Glycyrrhiza_glabra:0.1579139):0.2166275,Glycyrrhiza_inflata:0.3745414):0.05844944):0.1755491,(Glycyrrhiza_pallidiflora:0.5846568,Glycyrrhiza_yunnanensis:0.5846568):0.02388315):50.26962,((((Wisteria_villosa:0.1775596,Wisteria_venusta:0.1775596):0.62875042,(Wisteria_sinensis:0.5415397,Wisteria_brevidentata:0.5415397):0.2647703):1.197125,Afgekia_filipes:2.003435):38.89307,((Callerya_reticulata:6.020609,Callerya_congestiflora:6.020609):25.51953,((((((Callerya_kiangsiensis:0.6276943,(Callerya_sphaerosperma:0.3776679,Callerya_gentiliana:0.3776679):0.2500264):1.074144,(Callerya_eurybotrya:0.4337336,Callerya_longipedunculata:0.4337336):1.268105):1.129268,Callerya_oosperma:2.831107):3.983532,((Callerya_dielsiana:3.314566,(Callerya_dorwardii:0.9214402,Callerya_sericosema:0.9214402):2.393126):3.440069,Callerya_nitida:6.754635):0.06000361):14.4965,Callerya_cinerea:21.31114):1.505831,(Callerya_championii:17.85185,((Callerya_bonatiana:1.530767,Callerya_fordii:1.530767):1.934984,(Callerya_tsui:0.1705835,Callerya_speciosa:0.1705835):3.295167):14.3861):4.965118):8.723169):9.356373):9.98165):3.74549,(((((((((((Astragalus_saratagius:0.2343812,Astragalus_miyalomontis:0.2343812):5.48074,(Astragalus_galactites:1.197568,Astragalus_cupulicalycinus:1.197568):4.517554):0.3685855,(Astragalus_charguschanus:0.137847,Astragalus_lehmannianus:0.137847):5.94586):4.417199,((Astragalus_caeruleopetalinus:0.01815917,Astragalus_yangchangii:0.01815917):2.059305,(Astragalus_limprichtii:0.602312,Astragalus_kurtschumensis:0.602312):1.475153):8.423441):3.032419,(Astragalus_uliginosus:13.36209,(((Astragalus_mongholicus:5.1241,Astragalus_chinensis:5.1241):5.9759,(Astragalus_sinicus:11.02585,Astragalus_alpinus:11.02585):0.07415):0.62343,(Astragalus_frigidus:8.07214,Astragalus_alopecias:8.07214):3.65129):1.63866):0.1712342):0.3805706,(((((Astragalus_chomutowii:1.74316,Astragalus_gebleri:1.74316):1.613812,(Astragalus_pseudoscaberrimus:1.319671,(Astragalus_webbianus:0.1803153,Astragalus_wolungensis:0.1803153):1.139355):2.037302):10.18647,(((((Astragalus_moupinensis:2.85585,(Astragalus_geerwusuensis:0.9144709,Astragalus_monadelphus:0.9144709):1.941379):0.02830295,((Astragalus_souliei:0.9844921,Astragalus_persimilis:0.9844921):1.474658,(Astragalus_pendulatopetalus:1.853518,Astragalus_lessertioides:1.853518):0.6056321):0.4250025):0.07641666,Astragalus_capillipes:2.960569):9.170263,(((Astragalus_novissimus:0.2728216,Astragalus_aridovallicola:0.2728216):0.4371603,Astragalus_baotouensis:0.709982):2.309528,((Astragalus_monbeigii:0.2054585,Astragalus_polycladus:0.2054585):1.73875,Astragalus_dingjiensis:1.944209):1.075301):9.111323):1.276531,(((Astragalus_taiyuanensis:1.535744,(Astragalus_sedaensis:1.135011,(Astragalus_aurantiacus:0.3486083,Astragalus_rigidulus:0.3486083):0.7864028):0.4007332):3.58602,(((Astragalus_przewalskii:1.402473,Astragalus_batangensis:1.402473):0.1036802,(Astragalus_maiusculus:0.7079006,(Astragalus_longilobus:0.06545556,Astragalus_vladimirii-komarovii:0.06545556):0.6424451):0.7982526):2.916124,(Astragalus_luteolus:2.616853,(Astragalus_muliensis:0.6889517,(Astragalus_tecti-mundi:0.08662497,Astragalus_polyceras:0.08662497):0.6023267):1.927902):1.805424):0.6994867):4.057207,(((((((Astragalus_hypogaeus:0.3664906,Astragalus_stalinskyi:0.3664906):0.117001,Astragalus_dalaiensis:0.4834917):1.129375,Astragalus_weixinensis:1.612866):1.780999,(Astragalus_chagyabensis:3.375579,(Astragalus_lucidus:2.235501,(Astragalus_acaulis:0.09170421,Astragalus_hotianensis:0.09170421):2.143797):1.140078):0.01828632):0.3031331,Astragalus_heterodontus:3.696998):1.100907,(Astragalus_contortuplicatus:2.359172,(Astragalus_sciadophorus:0.2935368,(Astragalus_praeteritus:0.1110452,Astragalus_densiflorus:0.1110452):0.1824916):2.065635):2.438734):2.671327,Astragalus_huochengensis:7.469232):1.709738):4.228393):0.1360817):0.2901302,((((Astragalus_confertus:8.799885,((Astragalus_eerqisiensis:3.263928,(Astragalus_matiensis:2.673276,((Astragalus_dabanshanicus:0.4467194,Astragalus_hebecarpus:0.4467194):0.1191624,(Astragalus_agrestis:0.507382,(Astragalus_lasiosemius:0.03135994,Astragalus_hamiensis:0.03135994):0.4760221):0.0584998):2.107394):0.5906516):3.22841,(Astragalus_austrotibetanus:4.47093,(((Astragalus_ordosicus:1.558813,Astragalus_craibianus:1.558813):0.7267679,Astragalus_macrotropis:2.28558):1.091301,((Astragalus_dumetorum:0.0860377,Astragalus_olgae:0.0860377):1.064963,Astragalus_stenoceras:1.151001):2.225881):1.094048):2.021408):2.307548):3.716595,((((Astragalus_lanuginosus:0.3323355,Astragalus_scabrisetus:0.3323355):2.841852,(((Astragalus_baerlukensis:0.5689375,Astragalus_kifonsanicus:0.5689375):1.77881,Astragalus_nicolaii:2.347747):0.4261257,Astragalus_sesamoides:2.773873):0.400314):4.989629,((Astragalus_persepolitanus:2.114683,(Astragalus_orbiculatus:0.7822081,Astragalus_leucocladus:0.7822081):1.332475):0.1465475,Astragalus_chrysopterus:2.26123):5.902586):0.79329,(Astragalus_sphaerocystis:5.572275,(((Astragalus_nanshanicus:2.291349,Astragalus_davidii:2.291349):0.06891205,(((Astragalus_orbicularifolius:0.143861,Astragalus_tungensis:0.143861):0.5751727,Astragalus_nanellus:0.7190337):0.4509331,Astragalus_sungpanensis:1.169967):1.190295):0.2725451,Astragalus_parvicarinatus:2.632807):2.939468):3.384831):3.559374):0.2248909,(((((Astragalus_flexus:2.399935,Astragalus_ophiocarpus:2.399935):5.021289,((((Astragalus_wulumuquianus:2.420625,(Astragalus_taipaishanensis:0.3018631,(Astragalus_lang-ranii:0.2363094,Astragalus_skythropos:0.2363094):0.06555361):2.118762):0.533641,Astragalus_beketowii:2.954266):0.03152158,Astragalus_borodinii:2.985788):1.107958,(Astragalus_minutidentatus:0.9350952,Astragalus_basiflorus:0.9350952):3.158651):3.327478):1.382066,(((((Astragalus_transecticola:0.07189419,Astragalus_arkalycensis:0.07189419):0.1528289,Astragalus_guinanicus:0.224723):0.01852151,Astragalus_lasiopetalus:0.2432446):2.522413,Astragalus_fukangensis:2.765657):5.716151,(((((Astragalus_sieversianus:0.989926,Astragalus_pullus:0.989926):0.1157229,Astragalus_strictus:1.105649):2.508629,Astragalus_yechengensis:3.614278):0.1656545,Astragalus_neochorgosicus:3.779933):0.506687,((Astragalus_pseudohypogaeus:1.328788,(Astragalus_roseus:0.9539906,Astragalus_ornithorrhynchus:0.9539906):0.374797):1.376108,((Astragalus_sikkimensis:0.6203601,Astragalus_havianus:0.6203601):0.7527935,Astragalus_psilosepalus:1.373154):1.331742):1.581724):4.195189):0.3214815):2.840786,((Astragalus_cognatus:5.400333,(Astragalus_tongolensis:1.8226,Astragalus_candidissimus:1.8226):3.577733):2.426005,Astragalus_munroi:7.826338):3.817738):0.2144363,(Astragalus_karkarensis:2.876197,(((Astragalus_shadiensis:0.2353787,Astragalus_anfractuosus:0.2353787):0.2940693,(Astragalus_monophyllus:0.504239,Astragalus_angustissimus:0.504239):0.0252091):0.03793808,Astragalus_semicircularis:0.5673861):2.308811):8.982315):0.8828592):0.9678044,((Astragalus_pamirensis:3.69205,(Astragalus_variabilis:3.112806,((Astragalus_aksuensis:0.4233114,Astragalus_scaberrimus:0.4233114):0.1191599,Astragalus_pseudoversicolor:0.5424713):2.570335):0.5792435):4.877772,((((Astragalus_datunensis:0.9091818,(Astragalus_tekesensis:0.2763902,Astragalus_ernestii:0.2763902):0.6327916):1.521332,((Astragalus_yunnanensis:0.3222919,Astragalus_arpilobus:0.3222919):0.09263275,Astragalus_campylorhynchus:0.4149246):2.015589):4.454174,(Astragalus_moellendorffii:1.741113,Astragalus_tenuis:1.741113):5.143574):1.601983,(Astragalus_brevialatus:1.266905,Astragalus_altaicola:1.266905):7.219765):0.08315166):5.139354):0.1243995):0.05655734,((((Astragalus_huiningensis:1.060182,Astragalus_perbrevis:1.060182):6.617672,Astragalus_hysophilus:7.677855):1.583363,((Astragalus_minshanensis:0.5862166,Astragalus_degensis:0.5862166):6.998405,(Astragalus_majevskianus:5.260404,(Astragalus_tumbatsicus:3.305884,((Astragalus_oxyglottis:0.153785,Astragalus_filicaulis:0.153785):3.135217,(((Astragalus_compressus:0.06686855,Astragalus_longiracemosus:0.06686855):0.1447659,Astragalus_melanostachys:0.2116344):0.1158829,Astragalus_brevivexillatus:0.3275173):2.961484):0.01688197):1.954521):2.324217):1.676597):1.783648,((Astragalus_ellipsoideus:0.4607608,Astragalus_saccocalyx:0.4607608):8.803815,((Astragalus_arnoldianus:4.345118,(Astragalus_yangtzeanus:3.075885,((Astragalus_malcolmii:0.9865993,Astragalus_porphyreus:0.9865993):1.082909,(Astragalus_sulcatus:0.7946833,(Astragalus_ammodytes:0.3871526,Astragalus_falconeri:0.3871526):0.4075307):1.274825):1.006376):1.269233):1.624468,(((Astragalus_laguroides:1.45148,Astragalus_nematodioides:1.45148):3.054179,Astragalus_zaissanensis:4.50566):0.08953228,(Astragalus_golmunensis:3.620577,Astragalus_yumenensis:3.620577):0.974615):1.374393):3.294991):1.78029):2.845266):0.02376243):0.02689519,((((Astragalus_danicus:4.191935,(Astragalus_efoliolatus:2.848212,(Astragalus_tsangpoensis:1.062615,(Astragalus_vulpinus:0.1595846,(Astragalus_wenquanensis:0.09903109,Astragalus_chengkangensis:0.09903109):0.06055351):0.9030305):1.785597):1.343723):7.70933,((Astragalus_handelii:0.4811266,Astragalus_qingheensis:0.4811266):0.07790647,Astragalus_khasianus:0.5590331):11.34223):1.002333,((Astragalus_sagastaigolensis:12.13594,(((Astragalus_licentianus:0.1491343,Astragalus_chilienshanensis:0.1491343):3.860233,(((Astragalus_floridulus:0.2141728,Astragalus_longiscapus:0.2141728):0.9460389,Astragalus_zacharensis:1.160212):2.69114,(Astragalus_sutchuenensis:0.1931716,Astragalus_schanginianus:0.1931716):3.65818):0.1580153):0.3371091,((Astragalus_arbuscula:0.4131984,Astragalus_dependens:0.4131984):3.384094,(((Astragalus_cysticalyx:0.1814232,Astragalus_dahuricus:0.1814232):0.925969,Astragalus_laceratus:1.107392):2.179641,(Astragalus_crassifolius:1.328826,Astragalus_kukunoricus:1.328826):1.958208):0.5102589):0.5491841):7.789462):0.4654621,((Astragalus_melilotoides:3.91661,Astragalus_hancockii:3.91661):4.772151,((((Astragalus_hoffmeisteri:3.268104,Astragalus_dulungkiangensis:3.268104):0.8313288,Astragalus_junatovii:4.099433):0.7141172,((Astragalus_lepsensis:0.7777054,Astragalus_masanderanus:0.7777054):0.2228601,(((Astragalus_smithianus:0.3554764,Astragalus_arcuatus:0.3554764):0.05244231,Astragalus_bhotanensis:0.4079187):0.04931947,Astragalus_peduncularis:0.4572382):0.5433273):3.812984):0.05489018,(((Astragalus_tyttocarpus:0.5584997,Astragalus_purpurinus:0.5584997):1.498282,((Astragalus_hsinbaticus:0.1833676,Astragalus_forrestii:0.1833676):1.095511,Astragalus_dilutus:1.278879):0.7779027):0.7616224,(Astragalus_macrostephanus:0.08973178,Astragalus_kuschakewiczii:0.08973178):2.728672):2.050036):3.820321):3.91264):0.3021977):0.8458368,((((((Astragalus_kunlunensis:8.789983,(Astragalus_macrolobus:0.7976926,(Astragalus_grubovii:0.09497673,Astragalus_ochrias:0.09497673):0.7027159):7.99229):0.2195708,(Astragalus_wushanicus:7.289315,((Astragalus_latiunguiculatus:0.5122984,Astragalus_graveolens:0.5122984):6.662059,((Astragalus_platyphyllus:0.3584127,Astragalus_neomonodelphus:0.3584127):6.745038,(((Astragalus_multiceps:2.138275,(Astragalus_tibetanus:1.618035,((Astragalus_leansanicus:1.365756,Astragalus_changduensis:1.365756):0.144098,Astragalus_zadaensis:1.509855):0.1081802):0.5202401):3.114409,((Astragalus_peterae:1.441563,((Astragalus_habamontis:0.5706064,Astragalus_beitashanensis:0.5706064):0.8176485,Astragalus_toksunensis:1.388255):0.05330802):0.7100508,(Astragalus_mahoschanicus:0.6209742,Astragalus_scoparius:0.6209742):1.530639):3.10107):0.5018862,(Astragalus_hoantchy:2.393274,Astragalus_fangensis:2.393274):3.361296):1.34888):0.07090715):0.1149567):1.720239):3.766301,((((Astragalus_obtusifoliolus:1.546901,((Astragalus_nivalis:0.03272941,Astragalus_laspurensis:0.03272941):1.395597,(Astragalus_sinkiangensis:0.1557572,Astragalus_steinbergianus:0.1557572):1.272569):0.1185748):0.8741607,Astragalus_macropterus:2.421061):6.545392,(((Astragalus_laxmannii:0.0316604,Astragalus_dsharkenticus:0.0316604):0.7809767,Astragalus_daqingshanicus:0.8126371):1.847697,(((((Astragalus_changmuicus:0.3302673,Astragalus_henryi:0.3302673):0.2232489,Astragalus_sogotensis:0.5535162):0.3889429,Astragalus_euchlorus:0.9424591):0.4660284,(Astragalus_retusifoliatus:0.6434702,Astragalus_luteiflorus:0.6434702):0.7650173):0.333708,(Astragalus_pindreensis:0.6335253,Astragalus_chiukiangensis:0.6335253):1.10867):0.9181383):6.30612):0.2569108,((Astragalus_yanerwoensis:3.378406,Astragalus_iliensis:3.378406):0.2220375,(((Astragalus_jiazaensis:1.410769,(Astragalus_rhizanthus:0.7980466,Astragalus_sphaerophysa:0.7980466):0.6127221):0.745199,(Astragalus_pseudoborodinii:1.212761,Astragalus_unijugus:1.212761):0.9432064):1.013223,Astragalus_xitaibaicus:3.16919):0.4312531):5.622921):3.55249):0.01509807,(((Astragalus_pavlovii:0.3905615,Astragalus_kialensis:0.3905615):7.360977,Astragalus_alopecurus:7.751538):1.737837,(Astragalus_discolor:7.575045,(Astragalus_habaheensis:1.45441,(Astragalus_cobresiiphilus:1.370203,((Astragalus_alatavicus:0.1070334,(Astragalus_gongshanensis:0.059371,Astragalus_jiuquanensis:0.059371):0.04766241):0.224952,Astragalus_przhevalskianus:0.3319854):1.038218):0.0842068):6.120635):1.914331):3.301578):0.05687398,((Astragalus_saxorum:0.02715398,Astragalus_porphyrocalyx:0.02715398):1.349546,Astragalus_mattam:1.3767):11.47113):0.2386157,((((Astragalus_supralaevis:0.51068,Astragalus_gracilidentatus:0.51068):3.012943,(Astragalus_thomsonii:2.888096,(Astragalus_taldicensis:0.1757992,Astragalus_yunningensis:0.1757992):2.712297):0.6355268):5.646343,(((Astragalus_burqinensis:3.868308,(Astragalus_nangxianensis:0.7468949,Astragalus_miniatus:0.7468949):3.121413):0.4562161,Astragalus_nanjiangianus:4.324524):1.377496,(((Astragalus_oplites:4.298906,((((Astragalus_blandulus:0.1772479,Astragalus_chaidamuensis:0.1772479):0.2175697,Astragalus_ceratoides:0.3948176):0.4232365,Astragalus_petraeus:0.8180541):0.5473249,Astragalus_pallasii:1.365379):2.933527):0.7815198,(Astragalus_luculentus:1.870716,Astragalus_satoi:1.870716):3.209709):0.02073077,(Astragalus_alaschanus:0.4762538,Astragalus_dendroides:0.4762538):4.624902):0.6008633):3.467947):0.1526598,((((Astragalus_stipulatus:0.8085407,(Astragalus_heptapotamicus:0.4087077,(Astragalus_tibeticola:0.3578261,Astragalus_buchtormensis:0.3578261):0.0508816):0.399833):2.145337,((Astragalus_testiculatus:0.3342452,Astragalus_lithophilus:0.3342452):0.05868602,Astragalus_nankotaizanensis:0.3929312):2.560947):0.08081645,Astragalus_zayuensis:3.034694):2.605899,((((Astragalus_puberulus:0.6924781,Astragalus_arnoldii:0.6924781):0.4424093,Astragalus_maowensis:1.134887):0.5058708,Astragalus_lhorongensis:1.640758):1.086893,(((Astragalus_lanzhouensis:0.1432228,Astragalus_commixtus:0.1432228):0.6651386,Astragalus_tribuloides:0.8083615):0.1872787,(Astragalus_nokoensis:0.5293499,Astragalus_yangii:0.5293499):0.4662903):1.732011):2.912942):3.682032):3.763817):0.6629927):0.1913546):4.31063,(((((Oxytropis_muricata:1.398675,Oxytropis_holanshanensis:1.398675):1.528357,(Oxytropis_podoloba:1.413857,((Oxytropis_gerzeensis:0.860028,Oxytropis_saposhnikovii:0.860028):0.08338306,(Oxytropis_giraldii:0.6853156,Oxytropis_mollis:0.6853156):0.2580954):0.4704461):1.513175):2.837994,((((((Oxytropis_tudanensis:0.09103596,Oxytropis_ramosissima:0.09103596):1.103479,Oxytropis_avisoides:1.194515):1.246705,((Oxytropis_ochroleuca:1.266629,(Oxytropis_sichuanica:0.07224122,Oxytropis_inschanica:0.07224122):1.194388):0.6577258,(Oxytropis_ladyginii:0.9780835,Oxytropis_przewalskii:0.9780835):0.9462716):0.5168644):0.6093704,(Oxytropis_aciphylla:2.794375,(Oxytropis_moellendorffii:0.997526,(Oxytropis_merkensis:0.2017305,Oxytropis_linearibracteata:0.2017305):0.7957956):1.796849):0.2562151):2.557618,(((((Oxytropis_sericopetala:1.679364,Oxytropis_microphylla:1.679364):0.2080589,(((Oxytropis_barkolensis:0.06297186,Oxytropis_caerulea:0.06297186):0.0008305028,Oxytropis_kansuensis:0.06380236):0.01580655,Oxytropis_rupifraga:0.07960891):1.807814):0.817938,(Oxytropis_ganningensis:2.381093,(Oxytropis_nutans:2.014369,Oxytropis_pseudocoerulea:2.014369):0.3667239):0.3242683):1.855392,(Oxytropis_anertii:4.19497,Oxytropis_pilosa:4.19497):0.3657828):0.7078665,((Oxytropis_trichocalycina:0.3638015,Oxytropis_immersa:0.3638015):2.542043,(((Oxytropis_songarica:0.8009682,(Oxytropis_ochrocephala:0.5673265,(Oxytropis_pseudofrigida:0.4161086,Oxytropis_eriocarpa:0.4161086):0.1512179):0.2336417):0.4785412,(Oxytropis_meinshausenii:0.9828433,Oxytropis_maduoensis:0.9828433):0.296666):1.076278,Oxytropis_tianschanica:2.355787):0.5500574):2.362775):0.3395889):0.1526329,(((Oxytropis_hirsutiuscula:0.8145765,Oxytropis_pagobia:0.8145765):3.083521,(Oxytropis_poncinsii:1.50779,(Oxytropis_racemosa:1.070793,Oxytropis_qitaiensis:1.070793):0.4369967):2.390308):0.927505,Oxytropis_auriculata:4.825603):0.9352383):0.004184843):0.2462635,(Oxytropis_baxoiensis:0.6984792,Oxytropis_filiformis:0.6984792):5.31281):0.1149105,((Oxytropis_lehmannii:1.61936,(Oxytropis_ciliata:1.032565,(((Oxytropis_deflexa:0.06096353,Oxytropis_lapponica:0.06096353):0.4780727,(Oxytropis_savellanica:0.0631414,Oxytropis_proboscidea:0.0631414):0.4758948):0.4118406,Oxytropis_lhasaensis:0.9508768):0.08168779):0.5867958):4.142332,((((((Oxytropis_globiflora:1.150014,Oxytropis_imbricata:1.150014):2.527287,Oxytropis_alpina:3.677301):0.02171584,Oxytropis_siziwangensis:3.699017):1.444461,(((Oxytropis_trichophysa:1.571815,(Oxytropis_densiflora:1.398755,(Oxytropis_platysema:0.2317507,Oxytropis_argentata:0.2317507):1.167004):0.1730596):1.900289,(Oxytropis_oxyphylla:2.175311,((Oxytropis_ochrolongibracteata:0.2682977,Oxytropis_bicolor:0.2682977):1.641177,Oxytropis_gueldenstaedtioides:1.909475):0.2658356):1.296794):1.301964,(((Oxytropis_hystrix:1.189452,Oxytropis_qinghaiensis:1.189452):1.35843,(Oxytropis_biflora:0.9044662,(Oxytropis_pseudohirsuta:0.7317348,((Oxytropis_pusilla:0.1430949,Oxytropis_parasericeopetala:0.1430949):0.2685655,Oxytropis_dichroantha:0.4116603):0.3200744):0.1727314):1.643416):1.64146,Oxytropis_xinglongshanica:4.189342):0.5847257):0.3694102):0.2064453,(Oxytropis_sinkiangensis:4.787326,((((Oxytropis_glabra:1.293133,(Oxytropis_assiensis:1.204801,Oxytropis_yekenensis:1.204801):0.08833203):0.2897652,Oxytropis_stracheyana:1.582898):0.7121184,(((Oxytropis_qilianshanica:0.4198948,(Oxytropis_guinanensis:0.1479191,Oxytropis_trichophora:0.1479191):0.2719756):1.113195,((Oxytropis_hirta:0.646987,Oxytropis_taochensis:0.646987):0.3004214,Oxytropis_zekogensis:0.9474084):0.585681):0.1264973,(Oxytropis_langshanica:1.372252,Oxytropis_ochrantha:1.372252):0.2873345):0.6354295):0.7230791,((Oxytropis_latibracteata:0.7661371,Oxytropis_densa:0.7661371):1.26584,((Oxytropis_melanocalyx:0.6768734,Oxytropis_latialata:0.6768734):0.1599817,(Oxytropis_myriophylla:0.6866653,Oxytropis_longialata:0.6866653):0.1501898):1.195122):0.9861184):1.76923):0.5625978):0.3449745,(((((Oxytropis_krylovii:0.5143864,Oxytropis_leptophylla:0.5143864):1.117343,((Oxytropis_pauciflora:1.186559,Oxytropis_hirsuta:1.186559):0.2354429,Oxytropis_brevipedunculata:1.422002):0.2097273):0.2180318,(Oxytropis_wutaiensis:1.28177,(Oxytropis_pseudomyriophylla:0.2690302,Oxytropis_chionobia:0.2690302):1.012739):0.5679918):2.468611,(((Oxytropis_sacciformis:1.805808,(Oxytropis_reniformis:0.1257014,Oxytropis_yunnanensis:0.1257014):1.680107):1.974045,(Oxytropis_maqinensis:0.01332332,Oxytropis_cinerascens:0.01332332):3.76653):0.3875324,((((((Oxytropis_falcata:0.4181268,Oxytropis_sitaipaiensis:0.4181268):1.780093,Oxytropis_tukemansuensis:2.19822):0.3307775,Oxytropis_humifusa:2.528998):1.013924,((Oxytropis_tashkurensis:0.4930951,Oxytropis_subpodoloba:0.4930951):1.087228,(Oxytropis_grandiflora:1.427892,Oxytropis_tragacanthoides:1.427892):0.152431):1.962599):0.1665676,Oxytropis_neimonggolica:3.709489):0.08240191,(Oxytropis_diversifolia:2.899364,(Oxytropis_squammulosa:0.6769725,(Oxytropis_penduliflora:0.59193,Oxytropis_bella:0.59193):0.08504257):2.222391):0.8925268):0.3754949):0.1509873):1.049313,(Oxytropis_chinglingensis:1.717891,(Oxytropis_yanchiensis:0.2741974,Oxytropis_lanceatifoliola:0.2741974):1.443693):3.649795):0.3272119):0.06679427):0.3645077):12.12522):2.35683,((Phyllolobium_tingriense:6.94393,Phyllolobium_enneaphyllum:6.94393):5.40712,(((Eremosparton_songoricum:7.55469,Sphaerophysa_salsula:7.55469):3.87282,(Colutea_nepalensis:1.61066049,Colutea_delavayi:1.6106598):9.81685):0.9200867,(Phyllolobium_siccaneum:11.48592,(((Phyllolobium_turgidocarpum:0.4196036,Phyllolobium_chinense:0.4196036):3.079867,((Phyllolobium_lineariauriferum:1.585381,Phyllolobium_camptodontum:1.585381):1.667392,Phyllolobium_milingense:3.252773):0.246698):1.530903,((Phyllolobium_donianum:2.045262,(((Phyllolobium_heydei:0.6821359,Phyllolobium_pastorium:0.6821359):0.5110077,((Phyllolobium_eutrichus:0.6610548,(Phyllolobium_tribulifolium:0.3799647,Phyllolobium_balfourianum:0.3799647):0.2810901):0.2428962,Phyllolobium_dolichochaete:0.903951):0.2891926):0.59945,Phyllolobium_sichuanense:1.792594):0.2526683):2.859456,((Phyllolobium_flavovirens:3.111616,Phyllolobium_prodigiosum:3.111616):0.3562696,(Phyllolobium_lasaense:0.09602982,Phyllolobium_sanbilingense:0.09602982):3.371856):1.436832):0.1256557):6.45555):0.861673):0.003453338):8.2572):25.39471,((((Tibetia_himalaica:1.73647,((Tibetia_yadongensis:0.03970083,Tibetia_tongolensis:0.03970083):1.237107,(Tibetia_yunnanensis:1.232059,Tibetia_forrestii:1.232059):0.04474844):0.4596623):26.53572,(Gueldenstaedtia_henryi:0.39945,(Gueldenstaedtia_taihangensis:0.2494232,Gueldenstaedtia_verna:0.2494232):0.1500268):27.87274):6.87926,(Chesniella_mongolica:29.98903,(Chesniella_ferganensis:0.4466686,((Chesneya_macrantha:0.11029437,(((Chesneya_cuneata:0.01708611,Chesneya_acaulis:0.017086113):0.02718827,Chesneya_polystichoides:0.04427438):0.04610392,Chesneya_nubigena:0.09037831):0.01991607):0.02165563,(Chesneya_spinosa:0.03365933,Chesneya_crassipes:0.03365933):0.09829067):0.3147186):29.54236):5.16242):6.68473,(((Caragana_soongorica:10.84288,(Caragana_opulens:9.175103,((((Caragana_roborovskyi:1.133714,(Caragana_stenophylla:0.8666307,(Caragana_liouana:0.3818451,Caragana_franchetiana:0.3818451):0.4847855):0.2670836):6.325385,(Caragana_gerardiana:1.394687,Caragana_pekinensis:1.394687):6.064412):0.09989054,((((Caragana_zahlbruckneri:0.1228954,Caragana_junatovii:0.1228954):0.5698919,Caragana_changduensis:0.6927873):0.8756835,(Caragana_dasyphylla:1.385033,Caragana_brachypoda:1.385033):0.183438):3.347976,((((Caragana_spinosa:0.07877547,Caragana_fruticosa:0.07877547):0.3839224,Caragana_qingheensis:0.4626978):0.146633,Caragana_manshurica:0.6093308):1.084082,((Caragana_aurantiaca:1.654511,Caragana_tangutica:1.654511):0.003325514,Caragana_densa:1.657837):0.03557577):3.223034):2.642543):0.8658807,Caragana_turfanensis:8.42487):0.750233):1.667772):1.011795,((((Caragana_versicolor:5.339664,((Caragana_polourensis:0.9605023,Caragana_jubata:0.9605023):2.034969,Caragana_davazamcii:2.995472):2.344193):1.093242,(Caragana_microphylla:0.14413,Caragana_korshinskii:0.14413):6.288776):4.136168,(((((Caragana_leveillei:0.08547525,(Caragana_tekesiensis:0.07474579,Caragana_kirghisorum:0.07474579):0.01072947):2.040058,Caragana_pleiophylla:2.125533):1.893764,(Caragana_erinacea:1.464954,Caragana_purdomii:1.464954):2.554342):2.019676,Caragana_tragacanthoides:6.038973):1.445325,(((Caragana_tibetica:0.4414241,Caragana_leucophloea:0.4414241):0.2203886,((Caragana_acanthophylla:0.2811907,(Caragana_potaninii:0.09972183,Caragana_boisii:0.09972183):0.1814688):0.1099953,(Caragana_camilloi-schneideri:0.1389236,Caragana_brevifolia:0.1389236):0.2522623):0.2706267):6.357765,Caragana_pruinosa:7.019577):0.4647203):3.084776):0.4903909,(((Caragana_pumila:3.247439,((Caragana_frutex:1.551599,Caragana_kansuensis:1.551599):0.159114,Caragana_arborescens:1.710713):1.536726):1.792989,(((Caragana_aegacanthoides:1.860715,(Caragana_stipitata:0.4836965,Caragana_leucospina:0.4836965):1.377018):0.5835716,((Caragana_bicolor:1.34628,((((Caragana_shensiensis:0.1194677,Caragana_kozlowii:0.1194677):0.03114697,Caragana_turkestanica:0.1506146):0.1232213,Caragana_crassispina:0.2738359):1.002579,Caragana_aliensis:1.276415):0.06986455):0.571176,(Caragana_licentiana:0.6192517,Caragana_chumbica:0.6192517):1.298204):0.5268308):1.918037,Caragana_ussuriensis:4.362323):0.6781049):5.869275,(((((Caragana_sinica:3.45304,Caragana_rosea:3.45304):2.46024,(Caragana_pygmaea:4.49872,Caragana_chinghaiensis:4.49872):1.41456):0.59696,Caragana_laeta:6.51024):3.16241,((Calophaca_chinensis:0.5883437,Calophaca_sinica:0.5883437):5.807588,Calophaca_soongorica:6.395931):3.276719):1.09122,Halimodendron_halodendron:10.76387):0.1458335):0.1497613):0.7952053):25.57738,((((((Hedysarum_dentatoalatum:2.788661,((Hedysarum_gmelinii:1.206639,Hedysarum_kumaonense:1.206639):0.1922122,Hedysarum_petrovii:1.398852):1.389809):2.842224,((Hedysarum_kirghisorum:0.9476374,Hedysarum_sikkimense:0.9476374):2.594272,Hedysarum_thiochroum:3.541909):2.088976):0.9027607,((((Hedysarum_songaricum:0.402724,Hedysarum_algidum:0.402724):0.09384427,Hedysarum_setosum:0.4965683):2.993609,(Hedysarum_brachypterum:0.2601986,(Hedysarum_ussuriense:0.1298103,Hedysarum_inundatum:0.1298103):0.1303882):3.229979):0.7404538,Hedysarum_semenovii:4.230631):2.303015):2.109313,Hedysarum_campylocarpon:8.642959):14.26087,((Hedysarum_alpinum:20.92741,((Onobrychis_pulchella:0.3673288,Onobrychis_tanaitica:0.3673288):17.2530612,(((Corethrodendron_multijugum:0.5320695,Corethrodendron_scoparium:0.5320695):1.059771,(Corethrodendron_lignosum:0.05891728,Corethrodendron_fruticosum:0.05891728):1.532923):12.08414,Eversmannia_subspinosa:13.67598):3.94441):3.30702):0.773972,(((((Hedysarum_splendens:2.823147,(Hedysarum_ferganense:1.889384,(Hedysarum_neglectum:0.8120071,Hedysarum_iliense:0.8120071):1.077377):0.9337631):2.196437,(Hedysarum_nagarzense:0.9633704,Hedysarum_jinchuanense:0.9633704):4.056214):3.7303,((Hedysarum_trigonomerum:0.2402512,Hedysarum_citrinum:0.2402512):7.034886,(Hedysarum_krylovii:5.41022,(((Hedysarum_tanguticum:1.1953503,Hedysarum_setigerum:1.19535):1.274107,Hedysarum_taipeicum:2.469458):0.1386531,Hedysarum_hirtifoliolum:2.608111):2.802109):1.864918):1.474746):1.059159,((Hedysarum_xizangense:0.420976,(Hedysarum_fistulosum:0.185613,Hedysarum_flavescens:0.185613):0.235363):0.5749303,Hedysarum_longigynophorum:0.9959063):8.813136):8.397279,(Hedysarum_dahuricum:7.879417,((Hedysarum_tibeticum:0.2665838,Hedysarum_limitaneum:0.2665838):2.77443,(Hedysarum_pseudastragalus:0.8647185,(Hedysarum_shanense:0.09091038,Hedysarum_polybotrys:0.09091038):0.7738081):2.176295):4.838404):10.3269):3.49506):1.202448):6.96646,Alhagi_sparsifolia:29.87029):7.56176):4.40413):4.16678):3.5596,(((((((((Vicia_nummularia:0.6901536,(Vicia_bakeri:0.4837566,Vicia_chinensis:0.4837566):0.2063969):3.534347,Vicia_multicaulis:4.2245):11.99916,(((((Vicia_tenuifolia:0.1032269,Vicia_unijuga:0.1032269):0.07782856,Vicia_kioshanica:0.1810554):1.355717,Vicia_geminiflora:1.536773):3.415606,((Vicia_lilacina:0.3141155,Vicia_subvillosa:0.3141155):0.8645056,Vicia_amoena:1.178621):3.773757):1.21902,((Vicia_bungei:2.558737,Vicia_pseudo-orobus:2.558737):1.47788,((Vicia_dichroantha:0.1514992,(Vicia_sinogigantea:0.1046431,Vicia_ramuliflora:0.1046431):0.0468561):3.099098,Vicia_sepium:3.250597):0.7860196):2.134782):10.05226):3.342603,(((Vicia_taipaica:0.7204364,Vicia_latibracteolata:0.7204364):9.7775,((Vicia_kulingana:1.804877,((Vicia_ternata:0.3452381,Vicia_perelegans:0.3452381):0.9866543,(Vicia_hirsuta:1.038041,Vicia_japonica:1.038041):0.2938514):0.4729842):2.733299,(((Vicia_wushanica:0.4272626,Vicia_tetrantha:0.4272626):1.884892,(Vicia_venosa:1.608981,((Vicia_ohwiana:0.8932627,(Vicia_cracca:0.706969,Vicia_megalotropis:0.706969):0.1862937):0.4995161,Vicia_deflexa:1.392779):0.2162022):0.7031731):0.5068295,Vicia_amurensis:2.818984):1.719192):5.959761):4.75892,((Vicia_tetrasperma:0.8854033,Vicia_costata:0.8854033):3.995261,Vicia_tibetica:4.880664):10.37619):4.30941):5.706014,Vicia_sativa:25.27228):0.07898,((((Lathyrus_anhuiensis:1.801175,Lathyrus_pratensis:1.801175):1.345588,Lathyrus_pisiformis:3.146763):1.378757,((Lathyrus_humilis:0.1029495,Lathyrus_gmelinii:0.1029495):1.751257,(Lathyrus_tuberosus:0.3667619,Lathyrus_komarovii:0.3667619):1.487445):2.671313):8.207401,((Lathyrus_palustris:6.2843788,(Lathyrus_vaniotii:0.4883147,(Lathyrus_caudatus:0.1767279,Lathyrus_davidii:0.1767279):0.3115868):5.796064):6.257561,((Lathyrus_quinquenervius:3.329044,(Lathyrus_dielsianus:1.220779,Lathyrus_japonicus:1.220779):2.108265):0.9713685,Lathyrus_krylovii:4.300412):8.241528):0.19098):12.61834):13.09215,((Trifolium_gordeievii:9.072804,((Trifolium_lupinaster:0.3769583,Trifolium_fragiferum:0.3769583):8.622532,Trifolium_eximium:8.99949):0.07331439):26.68097,((((Medicago_ruthenica:8.158843,Medicago_edgeworthii:8.158843):16.52623,(((Medicago_lupulina:0.04613925,Medicago_monantha:0.04613925):2.280884,((Medicago_orthoceras:1.686107,Medicago_minima:1.686107):0.5104387,Medicago_falcata:2.196546):0.1304769):1.500178,(Medicago_archiducis-nicolaii:0.1009239,Medicago_platycarpos:0.1009239):3.726277):20.85787):5.02181,((((((Trigonella_emodi:3.119841,Trigonella_fimbriata:3.1198409):0.9605808,Trigonella_cancellata:4.080421):0.06717428,Trigonella_pamirica:4.147596):5.304128,Trigonella_arcuata:9.451724):3.928096,Trigonella_cachemiriana:13.379818):1.32971,((Melilotus_officinalis:0.6308198,(Melilotus_dentatus:0.1583213,Melilotus_indicus:0.1583213):0.4724985):0.2864802,Melilotus_albus:0.9173):13.79223):14.99735):3.7341,(Ononis_antiquorum:15.14042,Ononis_arvensis:15.14042):18.30056):2.31279):2.68964):5.01583,Cicer_microphyllum:43.45924):4.01152,Parochetus_communis:47.47076):2.0918):5.06109):15.95595,(Sesbania_bispinosa:65.8079201,(Lotus_taitungensis:3.8998104,(Lotus_tenuis:3.688057,(Lotus_krylovii:2.700511,(Lotus_corniculatus:0.7272429,Lotus_angustissimus:0.7272429):1.973269):0.9875457):0.2117529):61.90811):4.77168):8.36497):2.52939,(((Pterocarpus_indicus:55.76033,(((((Dalbergia_tsoi:0.2644884,Dalbergia_kingiana:0.2644884):2.406442,Dalbergia_jingxiensis:2.67093):8.202857,((Dalbergia_tonkinensis:1.621056,Dalbergia_hainanensis:1.621056):8.531824,(((Dalbergia_cultrata:0.1062462,Dalbergia_dyeriana:0.1062462):0.4851455,Dalbergia_mimosoides:0.5913917):1.026769,Dalbergia_odorifera:1.61816):8.53472):0.7209071):2.046453,(((((Dalbergia_peishaensis:1.129755,(Dalbergia_hancei:0.5317371,Dalbergia_rimosa:0.5317371):0.5980179):0.6002745,(Dalbergia_sericea:1.7031753,(Dalbergia_hupeana:0.1837334,Dalbergia_volubilis:0.1837334):1.519442):0.02685446):0.3322253,Dalbergia_burmanica:2.062255):4.048986,Dalbergia_stipulacea:6.111241):3.097692,(Dalbergia_obtusifolia:8.712266,((((Dalbergia_millettii:1.558536,Dalbergia_benthamii:1.558536):1.679368,Dalbergia_pinnata:3.237903):1.229309,(Dalbergia_yunnanensis:3.635969,Dalbergia_polyadelpha:3.635969):0.8312437):4.017565,(((Dalbergia_assamica:2.713837,Dalbergia_candenatensis:2.713837):0.4618262,(Dalbergia_ximengensis:1.93792,Dalbergia_stenophylla:1.93792):1.237742):3.193138,Dalbergia_henryana:6.368801):2.115977):0.2274883):0.4966667):3.711308):30.36617,(Aeschynomene_indica:18.23975,Smithia_ciliata:18.23975):25.04666):12.47392):3.74532,(Zornia_intecta:2.380723,Zornia_gibbosa:2.380723):57.124927):18.42229,Bowringia_callicarpa:77.92794):3.54602):0.02872):0.9405,(((Cladrastis_platycarpa:1.580284,((Cladrastis_chingii:0.04231508,Cladrastis_scandens:0.04231508):0.9605101,Cladrastis_parvifolia:1.002825):0.5774593):0.2417059,Cladrastis_wilsonii:1.82199016):2.21744,Cladrastis_delavayi:4.03943):78.40375):10.98923,((((((((Caesalpinia_hymenocarpa:1.884711,Caesalpinia_mimosoides:1.884711):0.8619497,Caesalpinia_digyna:2.74666):0.3083221,(Caesalpinia_cucullata:2.500406,Caesalpinia_enneaphylla:2.500406):0.5545765):1.370922,Caesalpinia_minax:4.4259046):33.50865,(Caesalpinia_caesia:5.064836,(((Caesalpinia_yunnanensis:0.6027821,(Caesalpinia_elliptifolia:0.3095298,(Caesalpinia_magnifoliolata:0.246447,Caesalpinia_decapetala:0.246447):0.06308279):0.2932523):0.1602112,Caesalpinia_sinensis:0.7629933):1.042336,(Caesalpinia_tortuosa:1.594856,(Caesalpinia_millettii:1.115491,(Caesalpinia_crista:0.945621,Caesalpinia_vernalis:0.945621):0.1698702):0.4793652):0.2104728):3.259507):32.86972):12.86147,((((Senna_nomame:21.27475,Cassia_javanica:21.27475):12.52837,(Chamaecrista_leschenaultiana:11.8396761,Chamaecrista_pumila:11.83968):21.96344):10.32478,(Caesalpinia_bonduc:13.01289821,(Pterolobium_macropterum:0.931184,Pterolobium_punctatum:0.931184):12.08172):31.115):5.8065,(Peltophorum_tonkinense:49.13656,((Adenanthera_microsperma:32.330036,(((((Archidendron_laoticum:5.253951,(Archidendron_cordifolium:3.153966,(((Archidendron_ellipticum:1.14731,((Archidendron_turgidum:0.0007434745,Archidendron_clypearia:0.0007434745):0.4231182,Archidendron_alternifoliolatum:0.4238617):0.7234479):0.6958296,(Archidendron_tonkinense:1.526346,Archidendron_eberhardtii:1.526346):0.3167937):0.9521825,((Archidendron_utile:2.122123,Archidendron_lucidum:2.122123):0.5770271,(Archidendron_balansae:1.944918,(Archidendron_chevalieri:1.0610179,Archidendron_robinsonii:1.061018):0.8839005):0.754232):0.09617133):0.3586443):2.099985):0.1947686,(Archidendron_multifoliolatum:5.072113,(Archidendron_kerrii:0.1487145,Archidendron_xichouense:0.1487145):4.923399):0.3766069):16.67303,(((Acacia_yunnanensis:5.189911,Acacia_tonkinensis:5.189911):1.305696,(Acacia_vietnamensis:0.7773302,Acacia_teniana:0.7773302):5.718277):12.46287,(Smithia_sensitiva:11.702974,(((Acacia_concinna:0.9905785,Acacia_pruinescens:0.9905785):1.192375,(Acacia_pennata:1.772413,Acacia_megaladena:1.772413):0.4105401):0.3353603,(Acacia_caesia:0.1306654,Acacia_delavayi:0.1306654):2.387648):9.184661):7.255501):3.163275):0.50393,((((Albizia_retusa:0.9585908,Albizia_corniculata:0.9585908):0.09474543,(Albizia_crassiramea:0.4387751,Albizia_procera:0.4387751):0.6145612):6.724461,(((Albizia_kalkora:0.7315323,(Albizia_garrettii:0.02800892,Albizia_attopeuensis:0.02800892):0.7035233):1.585513,Albizia_calcarea:2.317046):3.370973,(Albizia_chinensis:0.4403309,Albizia_odoratissima:0.4403309):5.247688):2.089779):4.282513,((Albizia_mollis:0.7665418,(Calliandra_umbrosa:0.6575366,Albizia_lucidior:0.6575366):0.1090052):2.8082,(Albizia_duclouxii:0.9729151,Albizia_sherriffii:0.9729151):2.601827):8.485569):10.5653713):8.45824,(Entada_phaseoloides:8.2883803,(Entada_parvifolia:4.107121,Entada_rheedii:4.107121):4.181259):22.79554):1.24612):16.27003,Erythrophleum_fordii:48.60007):0.53649):0.79784):0.86162):3.0928,(Acrocarpus_fraxinifolius:36.74327,(Gymnocladus_chinensis:13.292469,((((Gleditsia_australis:1.189747,Gleditsia_japonica:1.1897469):0.08259197,Gleditsia_fera:1.272339):1.457402,Gleditsia_microphylla:2.729741):1.678139,Gleditsia_sinensis:4.40788):8.88459):23.4508):17.14555):10.52447,(Smithia_blanda:6.609156,(Smithia_salsuginea:0.9671748,Smithia_conferta:0.9671748):5.641982):57.80414):29.01912):2.31084,Zenia_insignis:95.74325):4.70804,((Sindora_glabra:21.2794096,((Saraca_griffithiana:0.9116924,Saraca_dives:0.9116924):11.380618,(Lysidice_rhodostegia:6.0528,Lysidice_brevicalyx:6.0528):6.23951):8.9871):76.60818,(((((Bauhinia_longistipes:0.7592506,Bauhinia_ovatifolia:0.7592506):5.212198,((Bauhinia_apertilobata:1.627794,(Bauhinia_japonica:0.4448318,Bauhinia_delavayi:0.4448318):1.182962):2.355636,(Bauhinia_rubrovillosa:0.04880672,Bauhinia_brachycarpa:0.04880672):3.934623):1.988018):3.021904,(((Bauhinia_damiaoshanensis:0.8298268,((Bauhinia_carcinophylla:0.2394353,Bauhinia_lingyuenensis:0.2394353):0.2243678,Bauhinia_venustula:0.4638031):0.3660238):0.3540408,Bauhinia_pyrrhoclada:1.183868):7.145359,(((Bauhinia_chalcophylla:0.844567,Bauhinia_cercidifolia:0.844567):0.07639173,Bauhinia_wallichii:0.9209587):0.06102877,Bauhinia_erythropoda:0.9819875):7.347239):0.6641263):24.01289,((Bauhinia_scandens:15.51834,Bauhinia_championii:15.51834):5.324904,(((Bauhinia_hypoglauca:5.103632,(Bauhinia_nervosa:4.328432,(Bauhinia_coccinea:0.6787871,Bauhinia_wuzhengyii:0.6787871):3.649645):0.7751997):0.1819079,(Bauhinia_tianlinensis:2.95177,((Bauhinia_yunnanensis:0.103445,Bauhinia_touranensis:0.103445):0.3364835,Bauhinia_glauca:0.4399285):2.511842):2.33377):12.17492,((((Bauhinia_hainanensis:6.967927,((Bauhinia_paucinervata:0.42524,(Bauhinia_khasiana:0.01621855,Bauhinia_quinnanensis:0.01621855):0.4090214):0.0994907,Bauhinia_hypochrysa:0.5247307):6.443196):3.885831,(((Bauhinia_viridescens:0.3288872,Bauhinia_bohniana:0.3288872):0.2917813,Bauhinia_calciphila:0.6206685):5.446013,((Bauhinia_ornata:0.4091141,Bauhinia_comosa:0.4091141):1.530439,(Bauhinia_hirsuta:1.470904,(Bauhinia_aurea:0.7933311,Bauhinia_esquirolii:0.7933311):0.6775731):0.468649):4.127128):4.787077):2.541655,((Bauhinia_variegata:8.64808,Bauhinia_racemosa:8.64808):0.8204853,(Bauhinia_didyma:0.3447863,Bauhinia_corymbosa:0.3447863):9.123779):3.926848):0.491943,Bauhinia_acuminata:13.88736):3.573105):3.382782):12.163):9.99321,((Cercis_chinensis:0.07754105,Cercis_chingii:0.07754105):2.011859,((Cercis_glabra:1.75221,Cercis_chuniana:1.75221):0.2629601,Cercis_racemosa:2.01517):0.07422978):40.91005):54.88814):2.5636996):10.72468):14.3347):2.5363):0.19288):0.81861):1.70437):0.08867,((Cynomorium_songaricum:124.99861,(((((Gonocarpus_micranthus:15.35403,Gonocarpus_chinensis:15.35402691):6.21411,Myriophyllum_oguraense:21.56814):46.22767,Penthorum_chinense:67.79581):46.28947,(((Tillaea_mongolica:0.1921726,Tillaea_alata:0.1921726):2.377042,((Tillaea_likiangensis:0.6953651,Tillaea_aquatica:0.6953651):1.060612,Tillaea_schimperi:1.755977):0.8132376):84.31223,(((((((((Sedum_ramentaceum:0.07815384,Sedum_rosthornianum:0.07815384):1.012275,(Sedum_nothodugueyi:0.8717521,Sedum_erythrospermum:0.8717521):0.2186765):0.6003271,Sedum_sagittipetalum:1.690756):2.646467,Sedum_hakonense:4.337223):32.67904,((((Sedum_multicaule:0.4193085,Sedum_stimulosum:0.4193085):7.78587,((Sedum_grammophyllum:1.438147,Sedum_perrotii:1.438147):0.1035266,Sedum_gagei:1.541674):6.663504):10.09999,(((Sedum_leblancae:2.262786,(Sedum_wilsonii:0.01711789,Sedum_dielsii:0.01711789):2.245668):2.838783,(Sedum_oligospermum:0.9556467,Sedum_tsinghaicum:0.9556467):4.145923):3.317619,(((Sedum_daigremontianum:3.587004,(Sedum_bonnieri:1.1979,Sedum_tosaense:1.1979):2.389104):2.423638,((Sedum_phyllanthum:0.9239935,Sedum_glaebosum:0.9239935):2.443122,((Sedum_magniflorum:1.292268,Sedum_paracelatum:1.292268):0.4076822,(Sedum_tianmushanense:0.3719326,Sedum_makinoi:0.3719326):1.328017):1.667166):2.643526):0.9608216,Sedum_hengduanense:6.971463):1.447725):9.88598):16.24991,((((Sedum_bergeri:3.528555,(((Sedum_jiulungshanense:0.8327419,(Sedum_cryptomerioides:0.1437345,Sedum_concarpum:0.1437345):0.6890074):1.031037,Sedum_muyaicum:1.863779):1.346455,(Sedum_chuhsingense:1.211148,Sedum_dugueyi:1.211148):1.999086):0.3183209):17.49269,(((((Sedum_pampaninii:0.2152603,Sedum_leptophyllum:0.2152603):0.07869225,Sedum_uniflorum:0.2939526):1.602804,((Sedum_roborowskii:1.602112,Sedum_emarginatum:1.602112):0.01123892,((Sedum_forrestii:0.486072,Sedum_pratoalpinum:0.486072):0.5646278,(Sedum_elatinoides:0.3108067,Sedum_chauveaudii:0.3108067):0.739893):0.5626508):0.2834056):9.457613,((Sedum_platysepalum:6.418983,(Sedum_dimorphophyllum:6.080795,((Sedum_latentibulbosum:2.172713,(((Sedum_formosanum:0.6478417,(Sedum_erici-magnusii:0.2607955,Sedum_dongzhiense:0.2607955):0.3870462):0.07517098,Sedum_obtrullatum:0.7230127):1.278477,Sedum_longifuniculatum:2.001489):0.1712238):1.896661,(Sedum_heckelii:0.8938034,Sedum_luchuanicum:0.8938034):3.17557):2.011421):0.3381878):1.070041,((Sedum_majus:1.169286,Sedum_celiae:1.169286):2.087607,Sedum_giajae:3.256893):4.232131):3.865345):0.1220725,(Sedum_triactina:2.172907,(Sedum_przewalskii:0.4205795,Sedum_morotii:0.4205795):1.7523279):9.303535):9.544802):2.647841,(((Sedum_lineare:0.4782649,Sedum_polytrichoides:0.4782649):2.264947,(((Sedum_semilunatum:0.4404445,Sedum_planifolium:0.4404445):0.8666767,Sedum_barbeyi:1.307121):1.143453,(Sedum_lutzii:1.559442,(Sedum_obtusipetalum:0.1670287,Sedum_kiangnanense:0.1670287):1.392414):0.8911322):0.2926376):4.97099,(((Sedum_actinocarpum:0.2124962,Sedum_pagetodes:0.2124962):1.979355,Sedum_lungtsuanense:2.191852):2.411397,(Sedum_ulricae:4.057435,(Sedum_hangzhouense:3.791473,(((Sedum_subtile:0.2760101,Sedum_trullipetalum:0.2760101):1.45965,(Sedum_microsepalum:1.440222,(Sedum_wenchuanense:0.05373049,Sedum_oreades:0.05373049):1.386491):0.2954383):0.1438325,((Sedum_susanneae:1.246075,(Sedum_engleri:0.6170947,Sedum_trichospermum:0.6170947):0.6289805):0.1796427,((Sedum_blepharophyllum:0.05474782,Sedum_wangii:0.05474782):0.3065635,Sedum_beauverdii:0.3613114):1.064407):0.4537746):1.911981):0.2659619):0.5458134):3.110953):15.95488):7.238272,((Sedum_correptum:8.951796,(Sedum_sinoglaciale:4.841581,(((Sedum_parvisepalum:2.39869,(Sedum_onychopetalum:0.211921,Sedum_somenii:0.211921):2.186769):0.001642918,(Sedum_drymarioides:1.099976,((Sedum_didymocalyx:0.0204998,Sedum_sekiteiense:0.0204998):0.1471263,Sedum_tetractinum:0.1676261):0.9323501):1.300357):2.065727,(Sedum_woronowii:0.9096847,Sedum_nanchuanense:0.9096847):3.556375):0.3755215):4.110215):15.97339,(((Sedum_fedtschenkoi:0.2223385,(Sedum_fui:0.2050571,Sedum_rosei:0.2050571):0.01728145):21.65502,(Sedum_prasinopetalum:20.50374,((((((Sedum_oligocarpum:0.9693226,Sedum_chingtungense:0.9693226):2.508956,Sedum_longyanense:3.478278):0.6255873,((Sedum_tsiangii:2.268967,(Sedum_franchetii:0.5526726,Sedum_costantinii:0.5526726):1.716295):0.4592771,Sedum_japonicum:2.728244):1.375621):2.983316,((Sedum_stellariifolium:0.1906832,Sedum_leucocarpum:0.1906832):1.578615,Sedum_filipes:1.769299):5.317883):1.279711,(((Sedum_yvesii:0.4478743,(Sedum_celatum:0.3361327,Sedum_fischeri:0.3361327):0.1117416):1.007709,Sedum_tsonanum:1.455583):0.5662535,Sedum_feddei:2.021836):6.345056):6.188289,Sedum_raymondii:14.55518):5.948561):1.373613):1.774435,(Sedum_nokoense:1.487452,(Sedum_purdomii:0.1243318,Sedum_henrici-robertii:0.1243318):1.363121):22.16434):1.273395):5.982171):3.647723):2.461183):12.63128,((Pseudosedum_lievenii:44.82589,Pseudosedum_affine:44.82589):0.7716449,((((Sedum_morrisonense:19.24333,Sedum_bulbiferum:19.24333):4.39864,(Sedum_alfredii:20.2915,Sedum_baileyi:20.2915):3.35047):2.1615,Sedum_sarmentosum:25.80347):18.52824,((Rosularia_alpestris:1.552155,Rosularia_platyphylla:1.552155):30.87919,Rosularia_turkestanica:32.4313364):11.90037):1.26582):4.05001):5.81683,(((((Orostachys_chanetii:3.255395,Orostachys_malacophylla:3.255395):1.209064,((Orostachys_cartilaginea:0.2380885,Orostachys_thyrsiflora:0.2380885):1.19861,(Orostachys_japonica:0.1964949,Orostachys_fimbriata:0.1964949):1.240204):3.02776):0.4684981,Orostachys_spinosa:4.932956):3.950842,Orostachys_minuta:8.883798):21.10321,(((((Hylotelephium_sieboldii:2.799871,(Hylotelephium_pallescens:0.3522245,(Hylotelephium_verticillatum:0.2743795,Hylotelephium_triphyllum:0.2743795):0.077845):2.447647):3.712021,(((Hylotelephium_mingjinianum:0.8416097,Hylotelephium_viviparum:0.8416097):1.566983,(Hylotelephium_mongolicum:1.319793,Hylotelephium_pseudospectabile:1.319793):1.0888):1.68434,Hylotelephium_tangchiense:4.092933):2.41896):0.6671405,((Hylotelephium_tatarinowii:1.960201,(Hylotelephium_subcapitatum:0.7523493,(Hylotelephium_erythrostictum:0.410049,Hylotelephium_ewersii:0.410049):0.3423003):1.207852):1.657546,(Hylotelephium_spectabile:0.2464179,Hylotelephium_angustum:0.2464179):3.371329):3.561287):1.733997,Hylotelephium_bonnafousii:8.91303):17.04475,(((((Sinocrassula_techinensis:0.6109061,Sinocrassula_ambigua:0.6109061):0.5111226,Sinocrassula_indica:1.122029):0.3512282,Sinocrassula_diversifolia:1.473257):0.1351469,(Sinocrassula_densirosulata:0.09464257,Sinocrassula_longistyla:0.09464257):1.513761):7.832766,Sinocrassula_yunnanensis:9.44117):16.51661):4.02923):25.47736):0.51809,((((((Rhodiola_sacra:4.52576,Rhodiola_bupleuroides:4.52576):0.52028,Rhodiola_fastigiata:5.04604):0.43242,Rhodiola_crenulata:5.47846):0.19683,Rhodiola_kirilowii:5.67529):0.1872,(((Rhodiola_cretinii:0.1100418,Rhodiola_heterodonta:0.1100418):5.075791,(((Rhodiola_junggarica:2.62278,Rhodiola_tibetica:2.62278):0.4897865,(((Rhodiola_gelida:1.240965,((Rhodiola_discolor:0.2051236,Rhodiola_humilis:0.2051236):0.8588061,(Rhodiola_kashgarica:0.254334,Rhodiola_tangutica:0.254334):0.8095958):0.1770353):1.089369,Rhodiola_prainii:2.330334):0.538005,((Rhodiola_calliantha:0.3960011,Rhodiola_primuloides:0.3960011):2.203896,(Rhodiola_alsia:2.584452,(Rhodiola_macrocarpa:0.660122,(Rhodiola_atsaensis:0.2639664,Rhodiola_stephanii:0.2639664):0.3961556):1.92433):0.01544549):0.2684413):0.2442282):1.717968,(((Rhodiola_atuntsuensis:1.122497,(Rhodiola_rosea:0.5687356,Rhodiola_pinnatifida:0.5687356):0.5537613):2.37565,((Rhodiola_angusta:0.1018129,(Rhodiola_stapfii:0.03248128,Rhodiola_purpureoviridis:0.03248128):0.06933159):0.9177883,Rhodiola_hobsonii:1.019601):2.478546):1.277606,(((((Rhodiola_smithii:0.5587957,(Rhodiola_subopposita:0.05361304,Rhodiola_litwinowii:0.05361304):0.5051827):0.3123999,((Rhodiola_nobilis:0.7672936,(Rhodiola_dumulosa:0.272306,Rhodiola_alterna:0.272306):0.4949877):0.09557088,Rhodiola_wallichiana:0.8628645):0.008331142):0.4329455,Rhodiola_pamiroalaica:1.304141):0.1009958,(Rhodiola_tieghemii:0.7150089,(Rhodiola_sinuata:0.3145573,Rhodiola_handelii:0.3145573):0.4004517):0.6901281):0.09624452,(Rhodiola_quadrifida:0.2793322,(Rhodiola_serrata:0.2744021,(Rhodiola_semenovii:0.2150634,Rhodiola_kansuensis:0.2150634):0.05933871):0.004930157):1.222049):3.274372):0.05478172):0.3552979):0.6400549,(((Rhodiola_yunnanensis:4.236977,Rhodiola_coccinea:4.236977):0.7057445,((Rhodiola_sherriffii:1.560647,(Rhodiola_chrysanthemifolia:0.4058067,Rhodiola_liciae:0.4058067):1.15484):2.674075,(((Rhodiola_sachalinensis:1.206183,Rhodiola_himalensis:1.206183):0.9927292,((Rhodiola_ovatisepala:0.1314766,Rhodiola_recticaulis:0.1314766):1.044344,Rhodiola_sexifolia:1.175821):1.023092):1.03856,(Rhodiola_wenchuanensis:0.6468932,Rhodiola_gannanica:0.6468932):2.590579):0.9972484):0.7080002):0.1977805,Rhodiola_forrestii:5.140502):0.6853861):0.03660209):35.57598,((((Phedimus_hybridus:1.284674,Phedimus_hsinganicus:1.284674):0.8568328,Phedimus_floriferus:2.141507):1.587627,((Phedimus_middendorffianus:0.9647358,Phedimus_kamtschaticus:0.9647358):0.9880474,Phedimus_selskianus:1.952783):1.776351):6.094536,(Phedimus_odontophyllus:1.846937,Phedimus_aizoon:1.846937):7.976733):31.6148):14.54399):4.08196,((((Kalanchoe_spathulata:0.2947493,Kalanchoe_garambiensis:0.2947493):0.02597252,Kalanchoe_ceratophylla:0.3207218):2.281522,Kalanchoe_integra:2.602244):1.0137,Kalanchoe_tashiroi:3.6159434):56.448476):26.81702):27.20384):8.35817,(((((((((Saxifraga_implicans:0.3947632,Saxifraga_cordigera:0.3947632):3.014646,Saxifraga_hookeri:3.409409):15.44622,((Saxifraga_decora:0.4177493,Saxifraga_imparilis:0.4177493):1.438527,Saxifraga_pseudoparvula:1.856276):16.99935):0.2588816,(Saxifraga_versicallosa:7.883809,((Saxifraga_tangutica:3.110813,(Saxifraga_uninervia:1.444807,(Saxifraga_hirculus:0.3029498,(Saxifraga_diapensia:0.2650485,((Saxifraga_nelsoniana:0.03493809,Saxifraga_engleriana:0.03493809):0.009078206,Saxifraga_glaucophylla:0.0440163):0.2210322):0.03790131):1.141857):1.666006):0.7607719,(Saxifraga_mucronulatoides:1.473161,((Saxifraga_oresbia:1.238072,Saxifraga_champutungensis:1.238072):0.009756431,Saxifraga_rizhaoshanensis:1.247828):0.2253329):2.398424):4.012224):11.2307):7.205059,(((((((((((Saxifraga_punctulata:0.4145751,Saxifraga_mucronulata:0.4145751):0.059461,Saxifraga_hemisphaerica:0.4740362):0.171569,Saxifraga_medogensis:0.6456051):0.1170133,Saxifraga_wallichiana:0.7626185):0.5614481,(Saxifraga_stenophylla:0.9912951,(Saxifraga_zhidoensis:0.9426243,(Saxifraga_sinomontana:0.5932592,Saxifraga_elatinoides:0.5932592):0.3493651):0.04867083):0.3327715):0.1457731,Saxifraga_giraldiana:1.46984):1.634103,Saxifraga_isophylla:3.103943):0.06039928,Saxifraga_contraria:3.164342):2.074085,Saxifraga_signatella:5.238427):3.104214,(Saxifraga_candelabrum:6.5816,(Saxifraga_brachypoda:4.440446,Saxifraga_dianxibeiensis:4.440446):2.141154):1.761041):16.08357,Saxifraga_subamplexicaulis:24.42621):1.893364):45.59202,((((((Saxifraga_balfourii:7.99207,Saxifraga_brunonis:7.99207):4.58931,Saxifraga_hispidula:12.58138):8.25619,Saxifraga_cernua:20.83757):7.78111,Saxifraga_oppositifolia:28.61868):31.13615,Saxifraga_stolonifera:59.75483):8.325839,(Saxifraga_pellucida:37.163,((((Saxifraga_zekoensis:1.999433,(Saxifraga_montana:1.517257,(Saxifraga_heterotricha:1.297611,Saxifraga_hengduanensis:1.297611):0.2196461):0.4821763):2.006668,(Saxifraga_haplophylloides:3.148953,(Saxifraga_flexilis:2.195495,(Saxifraga_afghanica:0.4722093,Saxifraga_oreophila:0.4722093):1.723285):0.9534586):0.8571485):6.573159,Saxifraga_prattii:10.57926):4.028935,(Saxifraga_loripes:5.102526,(Saxifraga_diversifolia:0.4639598,Saxifraga_substrigosa:0.4639598):4.638566):9.505669):22.5548):30.91767):3.830925):3.501426,(((((Saxifraga_erectisepala:0.7413236,(((Saxifraga_gemmigera:0.1570424,Saxifraga_glacialis:0.1570424):0.2548107,Saxifraga_atuntsiensis:0.4118531):0.007806555,Saxifraga_josephii:0.4196597):0.3216639):39.34976,(((Saxifraga_chionophila:25.57275,(Saxifraga_tsangchanensis:6.68368,Saxifraga_erinacea:6.68368):18.88907):1.802141,((Saxifraga_macrostigmatoides:6.53751,(Saxifraga_elliotii:5.306107,((((Saxifraga_forrestii:1.012833,Saxifraga_flaccida:1.012833):1.216033,(Saxifraga_davidii:0.6893528,Saxifraga_carnosula:0.6893528):1.539513):1.337444,Saxifraga_parva:3.56631):0.9103481,(((Saxifraga_consanguinea:0.1288489,Saxifraga_chumbiensis:0.1288489):0.8067889,(Saxifraga_jainzhuglaensis:0.1996443,Saxifraga_pratensis:0.1996443):0.7359935):0.1747633,Saxifraga_glabricaulis:1.110401):3.366257):0.8294487):1.231403):20.10945,(((((Saxifraga_minutifoliosa:0.6613003,Saxifraga_dingqingensis:0.6613003):0.1595352,Saxifraga_miralana:0.8208355):1.498819,(Saxifraga_ludingensis:1.631292,(Saxifraga_lixianensis:0.8721011,Saxifraga_auriculata:0.8721011):0.7591908):0.6883622):6.76538,((Saxifraga_pulchra:5.484363,(((Saxifraga_nana:1.72148,Saxifraga_brachyphylla:1.72148):1.705451,(Saxifraga_georgei:0.4481045,Saxifraga_saginoides:0.4481045):2.978826):1.931811,((Saxifraga_hypericoides:1.558076,((Saxifraga_signata:0.6936955,(Saxifraga_deqenensis:0.1118311,Saxifraga_kingdonii:0.1118311):0.5818644):0.2130597,Saxifraga_heteroclada:0.9067551):0.6513204):1.201922,Saxifraga_umbellulata:2.759998):2.598743):0.1256218):3.600486,(Saxifraga_baimashanensis:2.155813,(Saxifraga_atrata:0.5418919,Saxifraga_brevicaulis:0.5418919):1.613921):6.929036):0.0001847534):1.526735,((Saxifraga_dahaiensis:3.082579,((Saxifraga_linearifolia:0.9453488,(Saxifraga_tibetica:0.6149365,Saxifraga_bulleyana:0.6149365):0.3304123):1.60369,(((Saxifraga_caveana:0.2416608,Saxifraga_dongwanensis:0.2416608):0.01273067,Saxifraga_aurantiaca:0.2543915):0.5792786,Saxifraga_lumpuensis:0.8336701):1.715369):0.53354):3.596046,(Saxifraga_megacordia:5.503465,(Saxifraga_nigroglandulosa:3.839678,Saxifraga_egregia:3.839678):1.663787):1.17516):3.933144):16.03519):0.7279249):4.761922,((Saxifraga_gemmipara:0.3856826,(Saxifraga_habaensis:0.2398447,Saxifraga_unguipetala:0.2398447):0.1458379):2.483523,Saxifraga_smithiana:2.869206):29.2676):7.95428):13.91251,(((((((Saxifraga_laciniata:0.1114906,Saxifraga_diffusicallosa:0.1114906):0.5515695,Saxifraga_filifolia:0.6630601):0.3005919,Saxifraga_drabiformis:0.963652):7.770968,((((Saxifraga_mengtzeana:0.6490699,Saxifraga_lepidostolonosa:0.6490699):0.1964725,Saxifraga_coarctata:0.8455424):1.874988,(Saxifraga_ludlowii:0.1850527,Saxifraga_sibirica:0.1850527):2.535478):2.824555,Saxifraga_ciliatopetala:5.545085):3.189535):0.6947887,Saxifraga_likiangensis:9.429408):36.72129,(((Saxifraga_gonggashanensis:5.271155,Saxifraga_melanocentra:5.271155):2.216804,(((Saxifraga_montanella:2.058663,(Saxifraga_doyalana:0.4639245,Saxifraga_litangensis:0.4639245):1.594739):1.824074,(Saxifraga_nanella:2.31867,(Saxifraga_microgyna:1.670112,((Saxifraga_rotundipetala:0.2119591,Saxifraga_draboides:0.2119591):0.04972926,Saxifraga_dshagalensis:0.2616884):1.408424):0.6485577):1.564068):3.055001,(Saxifraga_epiphylla:0.04151001,Saxifraga_andersonii:0.04151001):6.896228):0.5502211):5.379935,Saxifraga_jacquemontiana:12.86789):33.28281):2.521105,(((Saxifraga_heterocladoides:1.548662,(Saxifraga_pardanthina:0.9038299,Saxifraga_hirculoides:0.9038299):0.6448326):2.864515,(Saxifraga_cardiophylla:1.577758,(Saxifraga_kingiana:0.9629898,Saxifraga_subsessiliflora:0.9629898):0.614768):2.835419):6.793516,(Saxifraga_dongchuanensis:2.205105,(Saxifraga_lushuiensis:1.233003,(Saxifraga_nakaoides:0.3789306,Saxifraga_rupicola:0.3789306):0.8540723):0.9721023):9.001588):37.46511):5.331788):18.834,(((((Chrysosplenium_nepalense:5.94036,Chrysosplenium_sinicum:5.94036):12.92028,Chrysosplenium_ramosum:18.86064):2.65665,(((((Chrysosplenium_microspermum:2.156872,(Chrysosplenium_nudicaule:0.5593473,(Chrysosplenium_lixianense:0.4061519,(Chrysosplenium_absconditicapsulum:0.3294369,Chrysosplenium_axillare:0.3294369):0.07671499):0.1531954):1.597525):4.088983,((Chrysosplenium_jienningense:0.8426613,(Chrysosplenium_taibaishanense:0.2334076,Chrysosplenium_griffithii:0.2334076):0.6092537):0.9303765,(Chrysosplenium_delavayi:0.2081415,Chrysosplenium_biondianum:0.2081415):1.564896):4.472817):3.580369,(Chrysosplenium_flagelliferum:9.752325,Chrysosplenium_pilosum:9.752325):0.07389885):1.936114,((Chrysosplenium_japonicum:1.979776,Chrysosplenium_chinense:1.979776):8.996612,(((Chrysosplenium_qinlingense:5.396194,((Chrysosplenium_wuwenchenii:0.7199755,(Chrysosplenium_lectus-cochleae:0.6564594,(Chrysosplenium_carnosum:0.4828125,Chrysosplenium_oxygraphoides:0.4828125):0.173647):0.06351602):2.345718,(Chrysosplenium_hebetatum:1.788188,Chrysosplenium_sikangense:1.788188):1.277506):2.3305):0.8703591,Chrysosplenium_serreanum:6.266553):1.46254,(Chrysosplenium_forrestii:4.166556,((((Chrysosplenium_hydrocotylifolium:0.5687554,Chrysosplenium_fuscopuncticulosum:0.5687554):0.2946291,Chrysosplenium_davidianum:0.8633845):0.1936138,(Chrysosplenium_uniflorum:0.8057637,((Chrysosplenium_giraldianum:0.1414614,Chrysosplenium_cavaleriei:0.1414614):0.4111338,Chrysosplenium_lanuginosum:0.5525952):0.2531686):0.2512346):0.3576256,Chrysosplenium_glossophyllum:1.414624):2.751932):3.562538):3.247295):0.7859497):0.6051219,Chrysosplenium_macrophyllum:12.36746):9.14983):27.07642,Peltoboykinia_tellimoides:48.59371):9.00913,((((Rodgersia_aesculifolia:3.27151,((Rodgersia_podophylla:0.1263721,Rodgersia_pinnata:0.1263721):0.01506725,Rodgersia_sambucifolia:0.1414393):3.130071):4.98932,Astilboides_tabularis:8.26083):10.82206,((Bergenia_purpurascens:6.18406,(Bergenia_tianquanensis:4.008243,((Bergenia_pacumbis:0.6423884,Bergenia_crassifolia:0.6423884):0.3161224,(Bergenia_scopulosa:0.1000422,Bergenia_emeiensis:0.1000422):0.8584686):3.049732):2.175817):9.62613,(Oresitrophe_rupifraga:5.34907,Mukdenia_rossii:5.34907):10.46112):3.2727):25.33437,(((Tiarella_polyphylla:2.49145,Mitella_formosana:2.4914497):8.64162,Mitella_nuda:11.13307):31.59785,((Saniculiphyllum_guangxiense:28.91168,Tanakaea_radicans:28.91168):3.70326,((((Astilbe_macroflora:0.2864928,Astilbe_rivularis:0.2864928):0.08527757,Astilbe_chinensis:0.3717703):1.946382,((Astilbe_rubra:0.05446362,Astilbe_grandis:0.05446362):0.7822456,Astilbe_macrocarpa:0.8367092):1.481443):7.259708,Astilbe_longicarpa:9.57786):23.03708):10.11598):1.68634):13.18558):15.23475):0.5055167,(((((Saxifraga_punctulatoides:6.418874,Saxifraga_przewalskii:6.418874):27.2636,((((((Saxifraga_perpusilla:0.3272286,Saxifraga_maxionggouensis:0.3272286):0.8739793,Saxifraga_peplidifolia:1.201208):0.2137929,(Saxifraga_culcitosa:0.4796802,Saxifraga_parkaensis:0.4796802):0.9353206):1.185242,(Saxifraga_sessiliflora:0.1879265,Saxifraga_tentaculata:0.1879265):2.412317):4.637178,(((Saxifraga_pseudohirculus:0.3664222,Saxifraga_setulosa:0.3664222):4.070115,(Saxifraga_nigroglandulifera:2.0756,Saxifraga_rufescens:2.0756):2.360937):2.649309,Saxifraga_yushuensis:7.085847):0.151575):1.340012,((((Saxifraga_bergenioides:0.4200057,(Saxifraga_insolens:0.06291127,Saxifraga_omphalodifolia:0.06291127):0.3570944):0.9291921,(Saxifraga_clavistaminea:1.252396,Saxifraga_kongboensis:1.252396):0.0968021):1.106277,(Saxifraga_strigosa:0.3863191,Saxifraga_yarlungzangboensis:0.3863191):2.069156):4.941957,(Saxifraga_elliptica:1.422549,Saxifraga_daochengensis:1.422549):5.974883):1.180001):25.10504):6.994504,((Saxifraga_nangxianensis:2.726956,(Saxifraga_gongshanensis:1.349918,Saxifraga_pulvinaria:1.349918):1.377038):1.467221,((((Saxifraga_moorcroftiana:0.557118,Saxifraga_gedangensis:0.557118):0.4110404,(Saxifraga_pallida:0.01857973,Saxifraga_aristulata:0.01857973):0.9495786):0.3931767,Saxifraga_densifoliata:1.361335):2.029472,Saxifraga_benzilanensis:3.390807):0.8033692):36.4828):1.046495,(((((Saxifraga_angustata:3.429411,Saxifraga_tatsienluensis:3.429411):2.364821,((Saxifraga_bronchialis:0.4010696,Saxifraga_subomphalodifolia:0.4010696):1.301687,Saxifraga_sphaeradena:1.702757):4.091476):0.8164281,(((Saxifraga_tigrina:0.09910975,Saxifraga_lychnitis:0.09910975):1.03963,(Saxifraga_divaricata:0.9672911,Saxifraga_cinerascens:0.9672911):0.1714488):0.5262902,(Saxifraga_parvula:0.4600569,Saxifraga_egregioides:0.4600569):1.204973):4.94563):21.01638,Saxifraga_eglandulosa:27.62704):12.2599,(Saxifraga_subtsangchanensis:20.23414,((((Saxifraga_subaequifoliata:0.9210823,(Saxifraga_llonakhensis:0.8204425,(Saxifraga_decussata:0.2876199,Saxifraga_clivorum:0.2876199):0.5328226):0.1006398):0.5660315,(Saxifraga_stellariifolia:0.6295942,Saxifraga_monantha:0.6295942):0.8575197):1.157912,Saxifraga_finitima:2.645026):9.754439,Saxifraga_granulifera:12.39947):7.834671):19.65281):1.836531):7.364575,((((((Saxifraga_sanguinea:0.2228574,Saxifraga_yezhiensis:0.2228574):0.4483054,Saxifraga_cacuminum:0.6711628):14.90606,((((Saxifraga_wardii:0.9677661,(Saxifraga_nangqenica:0.7750643,Saxifraga_sheqilaensis:0.7750643):0.1927018):0.5262751,Saxifraga_parnassiifolia:1.494041):1.377054,(Saxifraga_filicaulis:0.2599953,Saxifraga_xiaozhongdianensis:0.2599953):2.6111):4.060913,Saxifraga_daliensis:6.932008):8.645216):2.225679,(Saxifraga_subternata:2.049429,Saxifraga_unguiculata:2.049429):15.75347):6.749543,Saxifraga_stella-aurea:24.55244):23.40647,((((Saxifraga_brachypodoidea:0.9223596,Saxifraga_gyalana:0.9223596):5.5081,((Saxifraga_bijiangensis:0.1522322,Saxifraga_dielsiana:0.1522322):1.675479,(Saxifraga_chrysanthoides:0.877449,(Saxifraga_gouldii:0.580153,Saxifraga_nambulana:0.580153):0.297296):0.9502624):4.602748):19.95528,((Saxifraga_sediformis:0.5059793,Saxifraga_congestiflora:0.5059793):9.229908,((Saxifraga_manchuriensis:0.4406983,Saxifraga_wenchuanensis:0.4406983):2.448439,((Saxifraga_nanelloides:2.29678,(Saxifraga_taraktophylla:0.2695686,Saxifraga_triaristulata:0.2695686):2.027211):0.1200877,Saxifraga_fortunei:2.416868):0.4722692):6.846751):16.64985):3.550933,(((Saxifraga_kwangsiensis:0.5694822,(Saxifraga_peraristulata:0.3125768,Saxifraga_zayuensis:0.3125768):0.2569054):0.1452158,Saxifraga_paiquensis:0.714698):0.8589783,Saxifraga_heleonastes:1.573676):28.363):18.02224):1.129139):24.25506):2.069908):11.97558,((((Ribes_hunanense:1.067568,Ribes_procumbens:1.067568):0.03632897,(Ribes_diacanthum:0.8429567,((Ribes_vilmorinii:0.1405478,Ribes_viridiflorum:0.1405478):0.2779006,Ribes_tianquanense:0.4184484):0.4245084):0.2609407):7.833411,(Ribes_henryi:0.3449174,Ribes_franchetii:0.3449174):8.5923909):0.295542,(((Ribes_rubrum:8.09622,Ribes_himalense:8.09622):0.2167,(((Ribes_glaciale:1.08418,Ribes_maximowiczianum:1.08418):0.28428,Ribes_soulieanum:1.36846):4.26515,Ribes_orientale:5.63361):2.67931):0.9026875,((((Ribes_komarovii:0.6188605,Ribes_fasciculatum:0.6188605):3.365668,((((Ribes_xizangense:0.003055551,Ribes_pulchellum:0.003055551):2.947198,((Ribes_formosanum:0.7370532,Ribes_heterotrichum:0.7370532):1.722787,Ribes_ambiguum:2.45984):0.4904139):0.571525,Ribes_kialanum:3.521779):0.3428829,Ribes_takare:3.864662):0.1198666):2.148855,Ribes_mandshuricum:6.133383):2.490749,(((Ribes_alpestre:3.64528,(Ribes_triste:0.5262833,Ribes_longiracemosum:0.5262833):3.118997):1.896372,(((Ribes_aciculare:0.7735539,(Ribes_meyeri:0.5315777,Ribes_saxatile:0.5315777):0.2419763):0.05169954,Ribes_pubescens:0.8252535):4.500981,(Ribes_glabrifolium:4.696648,((Ribes_tenue:0.4617797,Ribes_glabricalycinum:0.4617797):4.126717,Ribes_stenocarpum:4.588496):0.1081513):0.6295868):0.2154176):1.619917,((((Ribes_griffithii:4.353427,(Ribes_setchuense:2.462163,(Ribes_giraldii:1.725771,(Ribes_fuyunense:0.1177174,Ribes_horridum:0.1177174):1.608054):0.7363914):1.891265):0.9547378,Ribes_pseudofasciculatum:5.308165):0.3047522,((Ribes_palczewskii:1.828354,Ribes_moupinense:1.828354):2.443176,((Ribes_maximowiczii:2.436508,(((Ribes_latifolium:0.02366487,Ribes_luridum:0.02366487):0.001273361,Ribes_davidii:0.02493823):0.912021,(Ribes_rubrisepalum:0.8211832,Ribes_altissimum:0.8211832):0.115776):1.499549):1.49088,Ribes_laurifolium:3.927388):0.344142):1.341387):0.4882477,((Ribes_laciniatum:0.2272918,Ribes_fargesii:0.2272918):1.183563,(Ribes_humile:0.0290187,Ribes_burejense:0.0290187):1.381836):4.69031):1.060404):1.462564):0.5914747):0.01724249):78.15575):7.20146,((Itea_kwangsiensis:7.876668,(((Itea_chinensis:0.09755619,Itea_yangchunensis:0.09755619):1.05349,Itea_indochinensis:1.151046):2.135737,Itea_macrophylla:3.286783):4.589885):1.068242,((Itea_ilicifolia:0.635542,(Itea_kiukiangensis:0.587926,Itea_tenuinervia:0.587926):0.04761599):6.895137,(((Itea_omeiensis:0.8004271,Itea_oldhamii:0.8004271):1.235655,Itea_yunnanensis:2.036083):1.554469,((Itea_riparia:1.067334,Itea_amoena:1.067334):0.7131474,((Itea_parviflora:0.0741839,Itea_glutinosa:0.0741839):0.2685614,Itea_coriacea:0.3427453):1.437736):1.810071):3.940127):1.414231):85.64515):27.85339):2.55517):0.04799,(((((Daphniphyllum_angustifolium:0.2424774,((Daphniphyllum_oldhamii:0.006804755,Daphniphyllum_himalense:0.006804755):0.1129849,Daphniphyllum_macropodum:0.1197897):0.1226877):6.572363,(Daphniphyllum_longeracemosum:1.797706,((Daphniphyllum_majus:1.369376,Daphniphyllum_paxianum:1.369376):0.1930227,(Daphniphyllum_subverticillatum:1.024362,(Daphniphyllum_chartaceum:0.02774516,Daphniphyllum_calycinum:0.02774516):0.9966165):0.5380369):0.2353074):5.017134):82.59779,((((Semiliquidambar_cathayensis:0.8285827,Semiliquidambar_caudata:0.8285827):12.99037,Semiliquidambar_chingii:13.81895):0.3287,(((Liquidambar_acalycina:0.09949741,Altingia_yunnanensis:0.09949741):2.276109,(Altingia_tenuifolia:2.145773,Altingia_chinensis:2.145773):0.2298333):4.190973,(Altingia_excelsa:6.5197447,((Altingia_obovata:0.3979764,(Altingia_siamensis:0.3924675,Altingia_multinervis:0.3924675):0.00550886):4.336069,(Altingia_gracilipes:4.16331,Liquidambar_formosana:4.16331):0.5707351):1.7857):0.04683529):7.58107):75.15242,(((Rhodoleia_macrocarpa:3.43661,((Rhodoleia_stenopetala:1.287758,Rhodoleia_parvipetala:1.287758):0.9233289,((Rhodoleia_forrestii:1.116726,Rhodoleia_championii:1.116726):1.036192,Rhodoleia_henryi:2.152918):0.05816924):1.225523):27.84344,(Exbucklandia_populnea:5.8142,(Exbucklandia_longipetala:2.710025,Exbucklandia_tonkinensis:2.710025):3.104175):25.46585):52.72002,((((((((Eustigma_oblongifolium:0.4445235,Eustigma_lenticellatum:0.4445235):0.3759565,Eustigma_balansae:0.82048):8.33041,(Sinowilsonia_henryi:7.35854,Fortunearia_sinensis:7.35854):1.79235):2.40668,Parrotia_subaequalis:11.55757):1.69509,((((Distyliopsis_laurifolia:0.1117342,Distyliopsis_yunnanensis:0.1117342):0.6739341,((Distyliopsis_tutcheri:0.108688,Distyliopsis_salicifolia:0.108688):0.05154861,Distyliopsis_dunnii:0.1602366):0.6254317):1.054182,(Sycopsis_sinensis:1.44023,(((((Distylium_chinense:0.1165896,(Distylium_myricoides:0.02078008,(Distylium_pingpienense:0.0001956641,Distylium_chungii:0.0001956641):0.02058442):0.09580955):0.08446371,(Distylium_dunnianum:0.1214079,((Distylium_buxifolium:0.008279377,Distylium_racemosum:0.008279377):0.1124228,Distylium_macrophyllum:0.1207021):0.0007057254):0.07964549):0.007910967,((Distylium_gracile:0.05495503,Distylium_tsiangii:0.05495503):0.109585,Distylium_cuspidatum:0.1645401):0.04442426):0.01847569,Distylium_elaeagnoides:0.22744):0.7166058,Sycopsis_triplinervia:0.9440458):0.4961842):0.39962):5.52984,Hamamelis_mollis:7.36969):5.88297):3.44209,(Loropetalum_lanceum:10.35467,(Loropetalum_subcordatum:2.288264,(((((((Corylopsis_pauciflora:0.02451803,Corylopsis_microcarpa:0.02451803):0.01493701,(Corylopsis_sinensis:0.02486364,Corylopsis_stelligera:0.02486364):0.01459139):0.03196264,(Corylopsis_obovata:0.03149853,Corylopsis_platypetala:0.03149853):0.03991915):0.03194091,(Corylopsis_henryi:0.02279929,Corylopsis_multiflora:0.02279929):0.0805593):0.01561056,(Corylopsis_trabeculosa:0.04777962,((Corylopsis_brevistyla:0.009282509,Corylopsis_yui:0.009282509):0.03766428,Corylopsis_glandulifera:0.04694679):0.0008328344):0.07118953):0.007340847,((Corylopsis_velutina:0.09778092,Corylopsis_omeiensis:0.09778092):0.001030324,(Corylopsis_veitchiana:0.07417843,(((Corylopsis_willmottiae:0.02208882,(Corylopsis_alnifolia:0.006121434,Corylopsis_rotundifolia:0.006121434):0.01596739):0.0263598,Corylopsis_yunnanensis:0.04844862):0.02115973,Corylopsis_glaucescens:0.06960835):0.004570081):0.02463281):0.02749876):0.5111125,Loropetalum_chinense:0.6374225):1.650841):8.066406):6.34008):14.38908,Disanthus_cercidifolius:31.08383):7.21704,(Mytilaria_laosensis:17.64843,Chunia_bucklandioides:17.64843):20.65244):45.6992):5.3):0.11256):1.69948,Cercidiphyllum_japonicum:91.11211):26.17033,(((((Paeonia_cathayana:0.7369869,(Paeonia_jishanensis:0.4148027,Paeonia_emodi:0.4148027):0.3221843):3.688805,Paeonia_mairei:4.425792):0.8513599,((((Paeonia_ostii:0.7645985,Paeonia_intermedia:0.7645985):0.6544139,Paeonia_qiui:1.419012):1.77172,(Paeonia_sterniana:0.1878042,Paeonia_obovata:0.1878042):3.002928):0.7608521,Paeonia_anomala:3.951585):1.325567):2.634098,(Paeonia_suffruticosa:0.7100112,(Paeonia_rockii:0.6581627,(Paeonia_ludlowii:0.3978783,Paeonia_decomposita:0.3978783):0.2602844):0.05184857):7.201238):4.160281,(Paeonia_lactiflora:10.69498,Paeonia_delavayi:10.69498):1.376548):105.2109):7.76417):5.80489):0.39745,((((((((((Dendrotrophe_granulata:0.135687,Dendrotrophe_platyphylla:0.135687):6.97933,((((Phacellaria_compressa:0.0422273,Phacellaria_fargesii:0.0422273):0.1727547,Phacellaria_rigidula:0.214982):0.5438168,(Dendrotrophe_polyneura:0.6861704,Dendrotrophe_buxifolia:0.6861704):0.0726284):5.786628,((Dendrotrophe_varians:0.02851407,Phacellaria_tonkinensis:0.02851407):0.07509944,Dendrotrophe_umbellata:0.1036135):6.441814):0.56959):1.374823,(Phacellaria_glomerata:7.4202,Phacellaria_caulescens:7.4202):1.06964):86.5708,(((((Viscum_album:6.193423,Viscum_multinerve:6.193423):12.68033,(Viscum_loranthi:0.6840847,Viscum_ovalifolium:0.6840847):18.18967):36.04298,((((Viscum_articulatum:2.143508,Viscum_coloratum:2.143508):0.2671901,(Viscum_diospyrosicola:0.7138441,Viscum_liquidambaricola:0.7138441):1.696854):14.3773,(Viscum_yunnanense:0.4673269,Viscum_monoicum:0.4673269):16.32067):31.24343,(Viscum_fargesii:0.3582504,Viscum_nudum:0.3582504):47.67318):6.885309):10.46079,(Arceuthobium_tibetense:46.91664,((Arceuthobium_pini:2.6092749,Arceuthobium_oxycedri:2.609275):14.42689,(Arceuthobium_chinense:3.333648,Arceuthobium_sichuanense:3.333648):13.70252):29.88047):18.46089):1.92362,Korthalsella_japonica:67.30115):27.75949):9.67684,((Pyrularia_edulis:0.09645131,Scleropyrum_wallichianum:0.09645131):98.9089,((((Cansjera_rheedei:21.842618,(Urobotrya_latisquama:3.15613,Opilia_amentacea:3.15613):18.68649):0.06293,Lepionurus_sylvestris:21.90555):5.16277,Champereia_manillana:27.06832):64.25892,Osyris_quadripartita:91.32724):7.67811):5.73213):0.84536,(((Thesium_cathaicum:1.94298765,Thesium_refractum:1.94298761):22.86123,((((Thesium_longifolium:0.02008243,Thesium_chinense:0.02008243):0.2122765,Thesium_brevibracteatum:0.2323589):0.9217883,((Thesium_jarmilae:0.6148967,Thesium_remotebracteatum:0.6148967):0.2615079,Thesium_bomiense:0.8764046):0.2777426):4.164067,(((Thesium_emodi:0.5846942,Thesium_ramosoides:0.5846942):2.839902,Thesium_tongolicum:3.424596):1.236179,(((Thesium_himalense:0.2128311,Thesium_psilotoides:0.2128311):0.4457063,Thesium_longiflorum:0.6585374):3.654266,Thesium_arvense:4.312803):0.3479724):0.6574386):19.48601):50.80136,(Buckleya_henryi:2.548667,Buckleya_graebneriana:2.548667):73.05691):29.97726):4.04036,((((Macrosolen_tricolor:6.936628,(Macrosolen_geminatus:2.989144,(Macrosolen_cochinchinensis:0.2677903,Macrosolen_robinsonii:0.2677903):2.721354):3.947484):12.14863,Macrosolen_bibracteolatus:19.08526):40.07135,(((((Helixanthera_scoriarum:0.1751939,Helixanthera_sampsonii:0.1751939):0.08005794,Helixanthera_parasitica:0.2552518):1.742593,((Helixanthera_pulchra:0.8902309,Helixanthera_terrestris:0.8902309):0.4276306,Helixanthera_guangxiensis:1.317862):0.6799835):29.0805,(((Helixanthera_coccinea:24.589235,(Tolypanthus_esquirolii:0.2066551,Tolypanthus_maclurei:0.2066551):24.38258):5.54087,((((((Taxillus_umbellifer:0.06287434,Taxillus_theifer:0.06287434):0.9171944,Taxillus_delavayi:0.9800687):6.739631,((Taxillus_sutchuenensis:0.6520096,Taxillus_pseudochinensis:0.6520096):2.110646,Taxillus_caloreas:2.762655):4.957044):4.770519,(((Taxillus_sericus:0.1334458,Taxillus_balansae:0.1334458):3.807498,Taxillus_liquidambaricola:3.940944):0.04697906,(Taxillus_nigrans:0.5105585,Taxillus_vestitus:0.5105585):3.477364):8.502296):5.697384,((Scurrula_Pulverulenta:4.68334,(Scurrula_elata:1.60135,(Scurrula_notothixoides:1.310352,(((Scurrula_gongshanensis:0.4657876,Scurrula_parasitica:0.4657876):0.08406928,((Scurrula_buddleioides:0.03354975,Scurrula_phoebe-formosanae:0.03354975):0.03392903,Scurrula_chingii:0.06747878):0.4823781):0.1914747,(Scurrula_ferruginea:0.6662285,Scurrula_atropurpurea:0.6662285):0.07510316):0.5690208):0.2909971):3.08199):1.739273,(Taxillus_chinensis:1.503941,(Taxillus_levinei:1.382546,Taxillus_tsaii:1.382546):0.1213948):4.918672):11.76499):0.2964476,(Taxillus_limprichtii:0.402821,(Taxillus_kaempferi:0.08494635,Taxillus_thibetensis:0.08494635):0.3178747):18.08123):11.64606):0.48867,Dendrophthoe_pentandra:30.61878):0.45956):21.84886,((Loranthus_pseudo-odoratus:0.03316158,Loranthus_tanakae:0.03316158):8.977598,(((Loranthus_kaoi:0.9078602,Loranthus_lambertianus:0.9078602):0.5625349,Loranthus_guizhouensis:1.470395):0.7684073,Loranthus_delavayi:2.238802):6.771958):43.91644):6.22941):44.31593,(((Schoepfia_jasminodora:0.07714302,(Schoepfia_chinensis:0.02190738,Schoepfia_griffithii:0.02190738):0.05523564):0.02894698,Schoepfia_fragrans:0.10609):92.30561,((Olax_imbricata:1.008798,Olax_acuminata:1.008798):23.7307,Olax_austrosinensis:24.7395):67.6722):11.06084):6.15066):10.3644,(Malania_oleifera:46.15126,Ximenia_americana:46.15126):73.83634):1.72042,Erythropalum_scandens:121.708):8.92992,(((((((((((Sagina_Saginoides:0.8852041,Sagina_japonica:0.88520408):1.940128,Sagina_maxima:2.825332):16.54749,(Brachystemma_calycinum:13.58695,Sagina_procumbens:13.58695):5.78587):27.46971,(Minuartia_regeliana:28.97874,((Minuartia_litwinowii:1.203822,Minuartia_kashmirica:1.203822):27.57976,((Minuartia_arctica:5.380248,(Minuartia_biflora:4.514071,(Minuartia_laricina:0.934233,Minuartia_verna:0.934233):3.579838):0.8661768):7.050339,(Minuartia_kryloviana:1.093423,Minuartia_macrocarpa:1.0934233):11.33716):16.35299):0.1951596):17.86379):25.9743,(((Thylacospermum_caespitosum:25.86848,Spergula_arvensis:25.86848):29.25015,(Spergularia_marina:2.74558,((Spergularia_diandra:1.122424,Spergularia_media:1.122424):0.07323124,Spergularia_rubra:1.195655):1.549925):52.37305):17.16504,((((Arenaria_aksayqingensis:5.844681,Arenaria_neelgherrensis:5.844681):26.4326,(((Arenaria_nivalomontana:22.02262,((Arenaria_pulvinata:0.001607876,Arenaria_festucoides:0.001607876):20.43391,(((Arenaria_membranisepala:2.613606,Arenaria_melandryoides:2.613606):11.45157,(((Arenaria_potaninii:5.91236,((Arenaria_euodonta:0.582413,Arenaria_shannanensis:0.582413):4.539304,Arenaria_pseudostellaria:5.121717):0.7906431):3.760675,((((Arenaria_juncea:4.098595,Arenaria_ciliolata:4.098595):2.293389,Arenaria_longipetiolata:6.391984):0.530088,(Arenaria_smithiana:2.008069,(Arenaria_grueningiana:0.5213379,(Arenaria_ischnophylla:0.3755989,Arenaria_inornata:0.3755989):0.145739):1.486731):4.914003):1.268874,(Arenaria_fimbriata:0.299677,Arenaria_schneideriana:0.299677):7.891268):1.482089):3.584323,((Arenaria_chamdoensis:5.406896,(((Arenaria_puranensis:0.4877106,Arenaria_brevipetala:0.4877106):0.6474779,Arenaria_taibaishanensis:1.135188):3.297043,Arenaria_setifera:4.432231):0.9746647):0.0388252,(Arenaria_androsacea:0.02820232,Arenaria_iochanensis:0.02820232):5.417519):7.811636):0.8078169):2.063816,(((Arenaria_saginoides:3.99235,((Arenaria_barbata:0.3168596,Arenaria_reducta:0.3168596):3.512244,(Arenaria_longipes:1.124142,Arenaria_rockii:1.124142):2.704962):0.1632462):2.410372,(((Arenaria_melanandra:0.3685224,(Arenaria_roborowskii:0.05179941,Arenaria_pharensis:0.05179941):0.3167229):0.7765059,Arenaria_formosa:1.145028):1.923375,Arenaria_rhodantha:3.068404):3.334319):3.597163,((Arenaria_edgeworthiana:5.153505,((Arenaria_zhongdianensis:2.284612,(Arenaria_densissima:0.691215,Arenaria_filipes:0.691215):1.593397):2.461174,Arenaria_oreophila:4.745785):0.4077197):3.058308,Arenaria_dimorphitricha:8.211813):1.788072):6.129105):4.306523):1.587111):0.2622192,(((((Arenaria_trichophylla:1.330501,Arenaria_inconspicua:1.330501):1.207525,(Arenaria_monantha:1.740074,(Arenaria_quadridentata:1.134259,Arenaria_polysperma:1.134259):0.6058143):0.7979527):8.18323,(Arenaria_giraldii:2.234453,Arenaria_delavayi:2.234453):8.486803):5.925753,((Arenaria_szechuensis:6.30312,(Arenaria_auricoma:1.910942,((Arenaria_acicularis:1.535438,(Arenaria_forrestii:1.44551,Arenaria_weissiana:1.44551):0.08992723):0.05925243,Arenaria_gerzensis:1.59469):0.3162523):4.392177):1.320115,(Arenaria_spathulifolia:0.4133265,Arenaria_kumaonensis:0.4133265):7.209909):9.023774):1.870424,(Arenaria_pogonantha:5.05875,((Arenaria_longiseta:2.314865,(Arenaria_glanduligera:0.7953569,Arenaria_orbiculata:0.7953569):1.519509):0.9001171,(Arenaria_baxoiensis:0.8043942,(Arenaria_capillaris:0.3770515,Arenaria_omeiensis:0.3770515):0.4273427):2.410588):1.843768):13.45868):3.767411):7.191401,((((Arenaria_roseiflora:0.7235847,Arenaria_longicaulis:0.7235847):8.777795,((Arenaria_monosperma:1.889425,(Arenaria_kansuensis:0.4099295,Arenaria_bomiensis:0.4099295):1.479496):3.181171,(Arenaria_salweenensis:1.589038,Arenaria_compressa:1.589038):3.481558):4.430784):3.72512,(((((Arenaria_yulongshanensis:0.4508084,Arenaria_dawuensis:0.4508084):0.6007992,Arenaria_minima:1.051608):0.2746702,Arenaria_haitzeshanensis:1.326278):1.742796,((Arenaria_monilifera:0.139716,Arenaria_yunnanensis:0.139716):1.935071,(Arenaria_tumengelaensis:0.8373823,Arenaria_nigricans:0.8373823):1.237404):0.9942869):4.290623,Arenaria_longistyla:7.359696):5.866803):5.093444,((((((Arenaria_leucasteria:4.004141,Arenaria_lancangensis:4.004141):0.04386583,(Arenaria_stracheyi:3.748422,((Arenaria_qinghaiensis:0.9904595,Arenaria_napuligera:0.9904595):0.1653207,Arenaria_fridericae:1.15578):2.592642):0.2995843):2.658882,(Arenaria_przewalskii:1.956835,((Arenaria_xerophila:0.5942461,(Arenaria_debilis:0.3667828,Arenaria_littledalei:0.3667828):0.2274633):0.2100176,Arenaria_karakorensis:0.8042637):1.152572):4.750053):0.7290771,((Arenaria_dsharaensis:0.08272368,Arenaria_melandryiformis:0.08272368):4.196516,Arenaria_griffithii:4.27924):3.156726):4.969679,(Arenaria_ramellata:6.932932,((Arenaria_amdoensis:0.5205005,(Arenaria_polytrichoides:0.1467782,Arenaria_zadoiensis:0.1467782):0.3737223):0.03463606,Arenaria_ionandra:0.5551366):6.377795):5.472712):4.533493,Arenaria_trichophora:16.93914):1.380807):11.1563):2.801038):35.83808,(((Pseudostellaria_helanshanensis:20.11251,((Pseudostellaria_tibetica:9.794627,(((Pseudostellaria_japonica:0.4141601,Pseudostellaria_davidii:0.4141601):0.4087448,Lepyrodiclis_holosteoides:0.8229049):4.969818,(Pseudostellaria_himalaica:4.33195,(Pseudostellaria_heterantha:3.085748,(Pseudostellaria_tianmushanensis:0.5647315,(Pseudostellaria_polymorpha:0.4283741,Lepyrodiclis_stellarioides:0.4283741):0.1363574):2.521017):1.246201):1.460774):4.001904):3.264508,((Pseudostellaria_rupestris:0.5942535,Pseudostellaria_sylvatica:0.5942535):0.8382758,Pseudostellaria_heterophylla:1.432529):11.62661):7.053375):13.13394,(((((((Cerastium_baischanense:1.070385,(Cerastium_parvipetalum:0.2688534,Cerastium_takasagomontanum:0.2688534):0.8015319):0.06947789,((Cerastium_morrisonense:0.006981628,Cerastium_szechuense:0.006981628):0.8294223,(Cerastium_dichotomum:0.6964205,Cerastium_wilsonii:0.6964205):0.1399834):0.3034593):1.053801,(Cerastium_subpilosum:0.3641273,Cerastium_falcatum:0.3641273):1.829537):0.711209,((Cerastium_glomeratum:0.7036138,(Cerastium_pauciflorum:0.2593184,Cerastium_cerastoides:0.2593184):0.4442954):0.8281859,(Cerastium_pusillum:0.9706755,Cerastium_tianschanicum:0.9706755):0.5611242):1.373073):0.5056672,(((Cerastium_thomsonii:0.6053055,Cerastium_furcatum:0.6053055):1.886563,((Cerastium_lithospermifolium:0.5094858,Cerastium_arvense:0.5094858):0.01139818,(Cerastium_fontanum:0.1379971,Cerastium_limprichtii:0.1379971):0.382887):1.970985):0.1975246,Cerastium_davuricum:2.689393):0.7211466):16.26057,Holosteum_umbellatum:19.67111):3.64927,(((((((((Stellaria_yunnanensis:1.730056,(Stellaria_wushanensis:0.1533362,Stellaria_filicaulis:0.1533362):1.576719):0.4081823,(Stellaria_alaschanica:1.604935,(Stellaria_lanata:0.6182645,Stellaria_discolor:0.6182645):0.9866702):0.5333033):0.4689528,((Stellaria_soongorica:0.0002717943,Stellaria_nipponica:0.0002717943):2.220504,(Stellaria_umbellata:0.06263256,Stellaria_brachypetala:0.06263256):2.158144):0.3864145):1.382331,((Stellaria_amblyosepala:0.6468883,Stellaria_zangnanensis:0.6468883):0.4391746,Stellaria_imbricata:1.086063):2.903459):0.3479877,(Stellaria_infracta:0.6288181,Stellaria_radians:0.6288181):3.708691):7.084764,(Stellaria_petiolaris:3.561163,((((Stellaria_reticulivena:0.184765,Stellaria_chinensis:0.184765):1.136327,((Stellaria_arenarioides:0.07062993,Stellaria_gyirongensis:0.07062993):0.2449995,Stellaria_omeiensis:0.3156294):1.005463):0.02430621,Stellaria_henryi:1.345398):0.8040378,Stellaria_subumbellata:2.149436):1.411727):7.861111):4.148163,(((Stellaria_palustris:4.315497,((Stellaria_dichotoma:3.611166,Stellaria_congestiflora:3.611166):0.3898697,(Stellaria_delavayi:3.565084,(((Stellaria_dianthifolia:0.34283,Stellaria_winkleri:0.34283):0.1698009,Stellaria_decumbens:0.5126309):1.190848,(Stellaria_patens:1.419952,(Stellaria_lanipes:0.390089,Stellaria_monosperma:0.390089):1.029863):0.2835277):1.861605):0.4359515):0.314461):1.188707,(Stellaria_oxycoccoides:0.7461663,(Stellaria_salicifolia:0.6949964,Stellaria_bungeana:0.6949964):0.05116993):4.758038):1.857876,((Stellaria_pusilla:0.1506375,Stellaria_petraea:0.1506375):2.138584,(Stellaria_arisanensis:1.280092,Stellaria_parviumbellata:1.280092):1.009129):5.07286):8.208356):1.617233,(((Stellaria_neglecta:8.42629,Stellaria_media:8.42629):1.40716,Stellaria_nemorum:9.83345):5.12869,Myosoton_aquaticum:14.96214):2.22553):0.8108701,((Stellaria_vestita:4.171645,(Stellaria_souliei:2.12221,(Stellaria_martjanovii:0.4248009,Stellaria_crassifolia:0.4248009):1.69741):2.049435):13.00413,(((Stellaria_longifolia:0.07294,Stellaria_graminea:0.07294):14.63479,Stellaria_alsine:14.70773):1.160806,((Stellaria_nepalensis:0.2921557,Stellaria_cherleriae:0.2921557):10.28562,(((Stellaria_irrigua:3.993476,Stellaria_pilosoides:3.993476):0.3616784,(Stellaria_mainlingensis:2.751527,Stellaria_bistyla:2.751527):1.603627):0.7306748,(Stellaria_ovatifolia:3.477023,(Stellaria_uda:0.4390162,Stellaria_gyangtseensis:0.4390162):3.038007):1.608806):5.491946):5.290761):1.307241):0.822763):5.32184):9.92607):31.6852,(Arenaria_serpyllifolia:37.77076,(Moehringia_umbrosa:20.35713,(Moehringia_trinervia:0.6808458,Moehringia_lateriflora:0.6808458):19.67628):17.41363):27.16089):3.183715):2.189855,(((((((((Silene_holopetala:1.326462,Silene_qiyunshanensis:1.326462):0.8400609,Silene_platyphylla:2.166523):0.7946575,(Silene_melanantha:0.515825,Silene_otodonta:0.515825):2.445356):0.1662526,Silene_stewartiana:3.127433):15.15314,((((Silene_seoulensis:1.35109,Silene_pseudotenuis:1.35109):2.180324,(((Silene_hupehensis:1.058501,Silene_napuligera:1.058501):1.227385,((Silene_linnaeana:0.6920369,Silene_tibetica:0.6920369):0.7285568,Silene_koreana:1.420594):0.865293):0.2926283,((Silene_batangensis:0.09816218,Silene_delavayi:0.09816218):0.4449378,Silene_kialensis:0.5431):2.035415):0.9528992):1.22305,(Silene_khasiana:2.197386,(Silene_karekirii:2.027039,Silene_bilingua:2.027039):0.1703469):2.557079):0.9414451,(Silene_multifurcata:4.380524,((Silene_fortunei:1.136254,((Silene_kungessana:0.2606447,Silene_longicornuta:0.2606447):0.1683542,(Silene_rosiflora:0.3939768,Silene_capitata:0.3939768):0.03502208):0.7072547):1.63161,(Silene_viscidula:2.712067,(Silene_principis:1.435336,((Silene_otites:0.6665796,((Silene_huguettiae:0.08811389,Silene_repens:0.08811389):0.2125812,((Silene_davidii:0.1523556,Silene_karaczukuri:0.1523556):0.03426151,Silene_himalayensis:0.1866171):0.114078):0.3658844):0.5338244,Silene_komarovii:1.200404):0.2349322):1.276731):0.05579629):1.61266):1.315386):12.58466):1.312033,((Silene_adenocalyx:0.2796841,Silene_subcretacea:0.2796841):17.2514,(((Silene_lamarum:3.910096,((((Silene_atrocastanea:0.4724599,Silene_foliosa:0.4724599):1.64122,(Silene_phoenicodonta:0.01935453,Silene_muliensis:0.01935453):2.094326):0.9007383,Silene_jenisseensis:3.014419):0.8273037,((Silene_namlaensis:1.138047,Silene_dawoensis:1.138047):2.033817,Silene_indica:3.171864):0.6698587):0.06837412):1.133344,(Silene_grandiflora:1.951058,Silene_trachyphylla:1.951058):3.092382):2.388178,(Silene_puranensis:1.127603,(Silene_gracilenta:0.1737452,Silene_zhongbaensis:0.1737452):0.9538574):6.304015):10.09946):2.061524):17.80647,(((((((((Silene_chungtienensis:0.9438597,Silene_zhoui:0.9438597):0.6671767,Silene_conoidea:1.611036):6.08232,Silene_yunnanensis:7.693356):6.032936,((((Silene_macrostyla:0.9108685,Silene_tatarinowii:0.9108685):0.6075285,(Silene_nana:0.4006275,Silene_quadriloba:0.4006275):1.11777):0.631876,(Silene_dumetosa:0.5957395,Silene_gracilicaulis:0.5957395):1.554534):3.052735,((Silene_oblanceolata:0.6623438,Silene_rubricalyx:0.6623438):0.6104929,Silene_nigrescens:1.272837):3.930171):8.523284):10.92981,(((Silene_alexandrae:4.481517,((Silene_chodatii:4.27048,(Silene_odoratissima:2.172448,((Silene_borysthenica:1.711794,(Silene_pseudofortunei:0.6215849,Silene_altaica:0.6215849):1.090209):0.08942032,(Silene_tubiformis:0.1797326,Silene_suaveolens:0.1797326):1.621481):0.3712345):2.098032):0.1302415,(Silene_esquamata:1.803209,Silene_graminifolia:1.803209):2.597512):0.08079519):0.5995021,(((Silene_monbeigii:0.3038813,Silene_cardiopetala:0.3038813):1.783953,(Silene_incisa:0.5613066,(Silene_salicifolia:0.0401792,Silene_moorcroftiana:0.0401792):0.5211274):1.526528):1.583824,Silene_incurvifolia:3.671659):1.40936):7.29112,Silene_yetii:12.37214):12.28397):5.219285,((((Silene_ningxiaensis:4.696586,((Silene_scopulorum:0.04438012,Silene_tianschanica:0.04438012):1.584984,Silene_asclepiadea:1.629364):3.067222):0.3193695,(Silene_herbilegorum:0.809947,(Silene_lhassana:0.03227151,Silene_orientalimongolica:0.03227151):0.7776754):4.206008):3.638225,Silene_wolgensis:8.65418):6.514894,(((Silene_songarica:3.797475,(Silene_nangqenensis:0.4262598,Silene_caespitella:0.4262598):3.371215):0.7098958,((Silene_gonosperma:0.1713924,Silene_morrisonmontana:0.1713924):3.626265,Silene_sveae:3.797658):0.7097131):3.163122,Silene_alaschanica:7.670493):7.498582):14.70632):5.874395,((Silene_pubicalycina:4.272404,Silene_cashmeriana:4.272404):3.539469,((Silene_atsaensis:0.174434,Silene_lichiangensis:0.174434):1.424008,(Silene_bungei:0.04855828,Silene_lineariloba:0.04855828):1.549884):6.213431):27.93791):1.008445,((Lychnis_cognata:0.5075129,Lychnis_chalcedonica:0.5075129):19.28399,((Lychnis_wilfordii:1.879161,(Lychnis_fulgens:0.7704496,Lychnis_senno:0.7704496):1.108712):2.043929,Lychnis_coronata:3.923091):15.86841):16.966729):0.5105236,(((Silene_noctiflora:29.04193,Silene_baccifera:29.04193):0.04011,(Silene_latifolia:23.30855,Silene_vulgaris:23.30855):5.77349):0.92007,((Silene_firma:3.46368,Silene_aprica:3.46368):5.37823,(Silene_wardii:0.16348,Silene_nepalensis:0.16348):8.67843):21.1602):7.266643):0.1303274):30.37377,Arenaria_bryophylla:67.77285):1.05381,((((Petrorhagia_alpina:15.554527,((Dianthus_superbus:1.438623,((Dianthus_hoeltzeri:0.3466697,(Dianthus_acicularis:0.0333422,Dianthus_soongoricus:0.0333422):0.3133275):0.442786,(Dianthus_longicalyx:0.5902599,((Dianthus_orientalis:0.5146306,(Dianthus_palinensis:0.1002858,Dianthus_turkestanicus:0.1002858):0.4143449):0.01009895,Dianthus_repens:0.5247296):0.06553036):0.1991958):0.6491677):4.488917,(Dianthus_kuschakewiczii:5.014225,((Dianthus_pygmaeus:3.5240383,(Dianthus_ramosissimus:3.106786,Dianthus_barbatus:3.106786):0.4172526):1.037784,(Dianthus_elatus:1.486745,Dianthus_semenovii:1.486745):3.075077):0.4524019):0.9133154):9.62699):15.18275,Acanthophyllum_pungens:30.73728):15.96922,((Gypsophila_capituliflora:3.168187,(((Gypsophila_perfoliata:0.1427059,Gypsophila_cerastioides:0.1427059):0.4030377,Gypsophila_oldhamiana:0.5457436):2.006416,(Gypsophila_paniculata:1.110153,(((Gypsophila_altissima:0.08896324,Gypsophila_huashanensis:0.08896324):0.01233251,Gypsophila_desertorum:0.1012957):0.8560423,(Gypsophila_spinosa:0.9065428,(Gypsophila_licentiana:0.06857303,Gypsophila_tschiliensis:0.06857303):0.8379698):0.05079517):0.1528155):1.4420057):0.6160274):1.692383,(((Gypsophila_pacifica:1.086156,Gypsophila_sericea:1.086156):0.5958284,(Gypsophila_patrinii:1.618785,Gypsophila_muralis:1.618785):0.06320033):1.147123,(Gypsophila_cephalotes:1.333208,Gypsophila_davurica:1.333208):1.4959):2.031462):41.84593):3.6145,Psammosilene_tunicoides:50.321):18.50566):1.47856):1.97845):0.53316):10.3613,(((Polycarpaea_corymbosa:23.606187,Polycarpaea_gaudichaudii:23.60619):20.2341,Polycarpon_prostratum:43.84029):34.85492,Herniaria_glabra:78.69521):4.48292):3.03735,(Gymnocarpos_przewalskii:77.050378,(Herniaria_caucasica:40.4408,Herniaria_polygama:40.4408):36.60957):9.165106):12.62148,((((Acroglochin_persicarioides:66.35381,(((Ceratocarpus_arenarius:28.89299,((Krascheninnikovia_arborescens:0.3006889,Krascheninnikovia_compacta:0.3006889):1.811557,(Krascheninnikovia_ewersmannia:0.7057173,Krascheninnikovia_ceratoides:0.7057173):1.406528):26.78074):12.3219,(Axyris_hybrida:1.81205,(Axyris_amaranthoides:0.08057553,Axyris_prostrata:0.08057553):1.731474):39.40284):19.45433,(((Chenopodium_iljinii:5.968964,((Chenopodium_ficifolium:1.019343,Chenopodium_bryoniifolium:1.019343):1.485475,(((Chenopodium_glaucum:0.1328474,Chenopodium_rubrum:0.1328474):0.1631581,Chenopodium_chenopodioides:0.2960055):1.166731,Chenopodium_urbicum:1.462736):1.042082):3.464146):14.28799,((Chenopodium_foliosum:0.4885721,Chenopodium_karoi:0.4885721):6.060264,(Chenopodium_hybridum:1.473339,(Chenopodium_strictum:0.01398852,Chenopodium_gracilispicum:0.01398852):1.459351):5.075497):13.70812):25.27395,(((((((Atriplex_dimorphostegia:0.948934,(Atriplex_fera:0.4853151,(Atriplex_laevis:0.2997274,Atriplex_maximowicziana:0.2997274):0.1855877):0.4636188):0.47833694,((((Atriplex_tatarica:0.188301,(Atriplex_repens:0.1533492,Atriplex_centralasiatica:0.1533492):0.03495174):0.1516649,Atriplex_verrucifera:0.3399659):0.4058526,((Atriplex_prostrata:0.1870023,Atriplex_patula:0.1870023):0.5540506,(Atriplex_patens:0.413077,Atriplex_cana:0.413077):0.3279759):0.004765575):0.08646223,Atriplex_aucheri:0.8322808):0.5949901):0.05444914,(Atriplex_micrantha:0.3139511,Atriplex_sibirica:0.3139511):1.167769):14.14769,Archiatriplex_nanpinensis:15.62941):10.11499,Microgynoecium_tibeticum:25.7444):4.54035,Chenopodium_album:30.28475):2.096146,((Dysphania_schraderiana:18.18715,(Dysphania_botrys:0.1752532,Dysphania_aristata:0.17525317):18.0119):9.32463,Chenopodium_acuminatum:27.51178):4.869116):13.15001):15.13831):5.68459):0.839,((Agriophyllum_minus:3.802227,(((((Corispermum_confertum:0.08382,Corispermum_lepidocarpum:0.08382):0.06722,Corispermum_mongolicum:0.15104):0.04988825,Corispermum_falcatum:0.2009282):0.02620873,(((Corispermum_lhasaense:0.08540843,(Corispermum_macrocarpum:0.05759508,Corispermum_pamiricum:0.05759508):0.02781335):0.047792,(Corispermum_stauntonii:0.04508608,Corispermum_elongatum:0.04508608):0.08811435):0.04788312,((Corispermum_dutreuilii:0.07243124,(Corispermum_puberulum:0.02614773,Corispermum_patelliforme:0.02614773):0.0462835):0.1048945,(((Corispermum_praecox:0.0895198,Corispermum_huanghoense:0.0895198):0.06786262,(((Corispermum_tylocarpum:0.03050625,Corispermum_declinatum:0.03050625):0.1158835,((Corispermum_stenolepis:0.01515819,Corispermum_pseudofalcatum:0.01515819):0.01029049,Corispermum_dilutum:0.02544868):0.1209411):0.005432119,Corispermum_candelabrum:0.1518219):0.005560559):0.01550284,((Corispermum_platypterum:0.05642345,(Corispermum_tibeticum:0.04277478,Corispermum_heptapotamicum:0.04277478):0.01364867):0.0858121,((Corispermum_retortum:0.02458309,Corispermum_orientale:0.02458309):0.07091658,Corispermum_chinganicum:0.09549966):0.04673589):0.03064972):0.00444043):0.003757841):0.04605344):0.003903024,Corispermum_lehmannianum:0.23104):3.571187):25.4284,(Agriophyllum_lateriflorum:0.449924,Agriophyllum_squarrosum:0.449924):28.78071):37.96218):3.67556,(((((((Halimocnemis_karelinii:0.0964,(Halimocnemis_longifolia:0.02663128,Halimocnemis_villosa:0.02663128):0.06976872):22.14419,((Petrosimonia_squarrosa:6.943969,Petrosimonia_sibirica:6.943969):8.962741,Petrosimonia_glaucescens:15.9067052):6.33388):11.06917,Nanophyton_erinaceum:33.30976):2.75711,Salsola_arbuscula:36.06687):2.36631,((((((Salsola_zaidamica:2.023886,(Salsola_aperta:0.6739806,(Salsola_paulsenii:0.2127628,Salsola_micranthera:0.2127628):0.4612178):1.349905):0.01249558,((Salsola_komarovii:0.1423356,Salsola_ferganica:0.1423356):0.766245,Salsola_affinis:0.9085806):1.127801):0.1651299,(Salsola_collina:1.092923,((Salsola_nepalensis:0.1650286,Salsola_korshinskyi:0.1650286):0.08627526,Salsola_praecox:0.2513039):0.8416196):1.108588):0.8193606,(Salsola_nitraria:2.78913,Salsola_abrotanoides:2.78913):0.2317424):15.6296,(Salsola_implicata:6.211846,(Salsola_ikonnikovii:0.922319,Salsola_sinkiangensis:0.922319):5.289527):12.43863):12.75345,(((((Salsola_laricifolia:8.55855,Salsola_arbusculiformis:8.55855):9.58882,((((Anabasis_salsa:4.3371,Anabasis_truncata:4.3371):6.443814,Anabasis_aphylla:10.78091):1.018056,(((Anabasis_eriopoda:0.7200454,Anabasis_pelliotii:0.7200454):2.113049,Anabasis_cretacea:2.833094):5.081301,(Anabasis_elatior:1.78476,Anabasis_brevifolia:1.78476):6.129635):3.884575):5.93956,((((((Haloxylon_ammodendron:13.61627,Haloxylon_persicum:13.61627):2.0313,Girgensohnia_oppositiflora:15.64757):0.33455,Halogeton_glomeratus:15.98212):0.26861,Cornulaca_alaschanica:16.250732):0.16622,((Halogeton_arachnoideus:12.75604,Horaninovia_ulicina:12.75604):3.13015,Iljinia_regelii:15.88619):0.53076):0.55347,Salsola_soda:16.97042):0.76811):0.40884):6.23982,Halothamnus_glaucus:24.387193):0.96872,Sympegma_regelii:25.35591):5.396883,(((Salsola_monoptera:2.417813,(((Salsola_lanata:0.8094129,((Salsola_brachiata:0.6285896,Salsola_rosacea:0.6285896):0.007795676,(Salsola_subcrassa:0.2116409,Salsola_tamariscina:0.2116409):0.4247444):0.1730276):0.6298174,((Salsola_heptapotamica:0.1946412,Salsola_sukaczevii:0.1946412):0.6107107,(Salsola_foliosa:0.791607,Salsola_passerina:0.791607):0.01374494):0.6338784):0.04745397,Salsola_chinghaiensis:1.486684):0.9311288):3.074909,(Salsola_junatovii:0.1589083,Salsola_dshungarica:0.1589083):5.333814):9.151636,(Salsola_pellucida:1.821637,Salsola_orientalis:1.821637):12.82272):16.10843):0.651134):7.029253):4.28184,((((Kochia_krylovii:0.2129841,Kochia_stellaris:0.2129841):2.652082,(Kochia_melanoptera:2.258855,(Kochia_laniflora:2.163763,(Kochia_odontoptera:1.310557,Kochia_prostrata:1.310557):0.8532066):0.09509167):0.6062114):3.286774,Kochia_scoparia:6.151841):19.51908,((((Bassia_sedoides:1.294766,Bassia_hyssopifolia:1.294766):4.253849,Bassia_dasyphylla:5.548615):5.593145,Panderia_turkestanica:11.14176):8.62426,Camphorosma_monspeliaca:19.76602):5.9049):17.0441):14.96585,(((((Halostachys_caspica:11.3749401,(((Kalidium_gracile:4.422197,(Kalidium_foliatum:1.110693,Kalidium_schrenkianum:1.110693):3.311504):2.564611,Kalidium_cuspidatum:6.986808):0.6272022,Kalidium_caspicum:7.61401):3.76093):4.77571,Halopeplis_pygmaea:16.150648):2.07997,Halocnemum_strobilaceum:18.23062):9.44485,Salicornia_europaea:27.67547):19.06265,((((Suaeda_corniculata:2.471184,(Suaeda_prostrata:0.1865067,Suaeda_salsa:0.1865067):2.284677):11.53846,(Suaeda_arcuata:9.472727,(Suaeda_pterantha:8.496443,Suaeda_rigida:8.496443):0.9762839):4.536919):1.237996,(Suaeda_stellatiflora:2.340445,Suaeda_przewalskii:2.340445):12.9072):0.7679287,((((Suaeda_australis:1.088374,Suaeda_altissima:1.088374):2.618747,Suaeda_glauca:3.70712):5.873655,((((Suaeda_dendroides:0.04692211,Suaeda_heterophylla:0.04692211):2.099113,(Suaeda_acuminata:1.665332,(Suaeda_physophora:0.4028923,Suaeda_crassifolia:0.4028923):1.262439):0.4807031):0.02910744,Suaeda_linifolia:2.175142):5.870045,(Suaeda_paradoxa:1.726183,Suaeda_microphylla:1.726183):6.319003):1.535589):3.739104,Suaeda_kossinskyi:13.31988):2.695691):30.72255):10.94275):13.1875):3.34076,((((((Amaranthus_albus:0.4541076,(Amaranthus_viridis:0.2013199,Amaranthus_taishanensis:0.2013199):0.2527877):1.770151,((Amaranthus_retroflexus:1.022368,(Amaranthus_roxburghianus:0.7076595,Amaranthus_hybridus:0.7076595):0.3147085):0.4694316,Amaranthus_blitum:1.4918):0.732459):35.597771,Deeringia_polysperma:37.82203):3.27831,((Celosia_taitoensis:1.6626403,Celosia_argentea:1.66264):35.29592,Deeringia_amaranthoides:36.95856):4.14178):17.70101,(((((Cyathula_tomentosa:10.55555,(((Achyranthes_longifolia:3.225574,Achyranthes_aspera:3.225574):1.934396,Achyranthes_bidentata:5.15997):0.791731,(Cyathula_officinalis:1.020067,Cyathula_capitata:1.0200666):4.931634):4.603849):8.39057,Cyathula_prostrata:18.94612):7.66085,(Psilotrichum_ferrugineum:0.912197,Psilotrichum_yunnanense:0.91219705):25.69477):4.93938,((Gomphrena_celosioides:5.95456,Philoxerus_wrightii:5.95456):23.22822,Alternanthera_sessilis:29.18278):2.36357):1.85654,(Aerva_glabrata:17.1337811,Aerva_sanguinolenta:17.13378):16.26911):25.39846):12.47551,Polycnemum_arvense:71.276858):2.93227):24.62783):2.27875,((((Portulaca_oleracea:0.04356605,Portulaca_psammotropha:0.04356605):12.58113,Portulaca_pilosa:12.6247):74.63331,((Mollugo_cerviana:5.266521,(Mollugo_nudicaulis:0.707451,Mollugo_stricta:0.707451):4.55907):73.64742,((Glinus_oppositifolius:11.50406,Glinus_lotoides:11.50406):37.98399,Mollugo_verticillata:49.48805):29.42589):8.34407):6.50376,(((Trianthema_portulacastrum:31.94348,Sesuvium_portulacastrum:31.94348):29.3292,Tetragonia_tetragonioides:61.27268):10.03688,((((Phytolacca_acinosa:1.157464,Phytolacca_polyandra:1.157464):1.972853,Phytolacca_japonica:3.130317):52.453773,((Pisonia_umbellifera:8.89331,Pisonia_aculeata:8.8933098):26.03593,((Boerhavia_diffusa:14.42011,((Boerhavia_erecta:7.731873,Boerhavia_repens:7.731873):2.220815,Boerhavia_hualienense:9.952688):4.467421):0.891571,(Commicarpus_lantsangensis:1.7601196,Commicarpus_chinensis:1.7601203):13.55156):19.61756):20.65485):11.35652,(Gisekia_pierrei:3.6875821,Gisekia_pharnaceoides:3.687582):63.25303):4.36895):22.45221):7.35394):18.25363,((((((((((((Polygonum_wallichii:5.84101,Polygonum_thunbergii:5.84101):6.266799,(Polygonum_songaricum:1.614365,(Polygonum_capitatum:0.4183786,Polygonum_pulchrum:0.4183786):1.195986):10.49344):3.620371,((Polygonum_kawagoeanum:4.940043,((Polygonum_senticosum:0.5386405,(Polygonum_ajanense:0.03150146,Polygonum_pacificum:0.03150146):0.5071391):0.03270818,Polygonum_viviparum:0.5713487):4.368694):1.483202,((Polygonum_hookeri:3.664624,(((Polygonum_suffultum:0.5102429,Polygonum_perfoliatum:0.5102429):2.436394,Polygonum_biconvexum:2.946637):0.2806184,(Polygonum_maackianum:2.676246,(Polygonum_praetermissum:1.236916,Polygonum_longisetum:1.236916):1.43933):0.5510092):0.4373689):0.4876487,Polygonum_jucundum:4.152273):2.270972):9.304935):7.631424,((Polygonum_alpinum:6.20571,Polygonum_griffithii:6.20571):13.46842,((Polygonum_acetosum:13.24275,Polygonum_sparsipilosum:13.24275):3.521136,(((Polygonum_subscaposum:0.1509953,Polygonum_campanulatum:0.1509953):11.41167,(Polygonum_dissitiflorum:0.3474576,Polygonum_orientale:0.3474576):11.21521):1.970311,Polygonum_umbrosum:13.53298):3.230913):2.910242):3.685472):6.885786,(((Polygonum_manshuriense:2.605081,(((Polygonum_tibeticum:0.07108723,Polygonum_ochotense:0.07108723):0.5581311,(Polygonum_paralimicola:0.04905306,Polygonum_milletii:0.04905306):0.5801653):1.578182,Polygonum_persicaria:2.207401):0.3976797):8.854336,((Polygonum_taquetii:0.6252915,Polygonum_darrisii:0.6252915):1.751321,Polygonum_viscosum:2.376612):9.082805):3.648324,(((Polygonum_limosum:0.02818369,Polygonum_amphibium:0.02818369):5.036549,(Polygonum_alopecuroides:3.629614,Polygonum_paronychioides:3.629614):1.435118):0.7543757,((Polygonum_emodi:0.9786261,Polygonum_assamicum:0.9786261):2.283448,((Polygonum_glabrum:0.09702428,Polygonum_coriarium:0.09702428):2.204586,(Polygonum_fertile:0.0352732,Polygonum_paleaceum:0.0352732):2.266337):0.960464):2.557034):9.288633):15.13765):3.701447,Polygonum_cognatum:33.94684):5.999153,((((Polygonum_suffultoides:1.401057,Polygonum_affine:1.401057):1.882008,(Polygonum_microcephalum:2.98709,Polygonum_sinomontanum:2.98709):0.2959751):0.7090353,(((Polygonum_intramongolicum:0.3995437,Polygonum_palmatum:0.3995437):1.914304,(Polygonum_purpureonervosum:0.4412515,Polygonum_posumbu:0.4412515):1.872597):0.7731659,(Polygonum_nepalense:0.9267017,(Polygonum_forrestii:0.4143134,Polygonum_huananense:0.4143134):0.5123883):2.160312):0.9050863):23.5958,((Polygonum_humifusum:1.062776,Polygonum_glaciale:1.062776):26.05616,(((((Polygonum_amplexicaule:1.49627,Polygonum_divaricatum:1.49627):0.8632284,Polygonum_patulum:2.359498):1.770047,((((Polygonum_pubescens:0.9267315,Polygonum_japonicum:0.9267315):0.2231651,(Polygonum_strigosum:0.3320436,(Polygonum_criopolitanum:0.03326721,Polygonum_platyphyllum:0.03326721):0.2987764):0.817853):1.721502,(Polygonum_muricatum:0.4157717,Polygonum_polycnemoides:0.4157717):2.455627):0.6209037,Polygonum_ocreatum:3.492303):0.6372422):11.13224,Polygonum_dichotomum:15.26178):0.2847273,(Polygonum_viscoferum:5.402851,(Polygonum_rigidum:1.370874,(Polygonum_cathayanum:0.3928328,Polygonum_bungeanum:0.3928328):0.9780408):4.031977):10.14366):11.57243):0.4689609):12.35809):17.78585,(((((Polygonum_argyrocoleon:2.154334,((Polygonum_schischkinii:0.4396574,Polygonum_chinense:0.4396574):1.097785,((Polygonum_polystachyum:0.5564982,Polygonum_hydropiper:0.5564982):0.3792275,Polygonum_nummulariifolium:0.9357257):0.6017166):0.6168914):1.164112,(Polygonum_hastatosagittatum:2.251632,(((Polygonum_popovii:0.2848777,Polygonum_sibiricum:0.2848777):0.0414859,Polygonum_lichiangense:0.3263636):0.4411523,Polygonum_molliiforme:0.7675159):1.484116):1.066814):7.404341,(Polygonum_angustifolium:1.367527,(Polygonum_strindbergii:0.1279996,Polygonum_acerosum:0.1279996):1.239528):9.35526):5.321522,(((Polygonum_barbatum:0.01741433,Polygonum_honanense:0.01741433):1.629962,Polygonum_limicola:1.647376):11.92907,((((Polygonum_humile:0.4954829,Polygonum_vacciniifolium:0.4954829):5.037393,(Polygonum_lapathifolium:2.995795,Polygonum_pinetorum:2.995795):2.537081):0.484566,(Polygonum_tortuosum:4.340459,(Polygonum_ellipticum:1.651757,Polygonum_foliosum:1.651757):2.688702):1.676982):5.022525,(Polygonum_coriaceum:7.818143,Polygonum_runcinatum:7.818143):3.221824):2.536481):2.467863):25.96142,((((Koenigia_islandica:11.93252,Polygonum_cyanandrum:11.93252):2.76279,Polygonum_filicaule:14.69531):14.53569,Polygonum_molle:29.231):11.20058,Polygonum_delicatulum:40.43158):1.574148):15.72611):7.60443,(((((Fagopyrum_urophyllum:11.49038,Parapteropyrum_tibeticum:11.49038):6.982812,((Fagopyrum_caudatum:0.94244926,Fagopyrum_gilesii:0.9424493):17.03235,((((Fagopyrum_qiangcai:0.3552332,Fagopyrum_crispatifolium:0.3552332):0.273757,Fagopyrum_pugense:0.6289902):1.181591,(Fagopyrum_gracilipes:1.367221,Fagopyrum_tataricum:1.367221):0.4433602):0.2363071,Fagopyrum_dibotrys:2.046888):15.92791):0.4983893):5.524658,(((Fagopyrum_leptopodum:0.607887,Fagopyrum_statice:0.607887):0.1610985,Fagopyrum_wenchuanense:0.7689855):3.424849,Fagopyrum_lineare:4.193834):19.80402):35.76037,((((((((Atraphaxis_virgata:0.488954,((Atraphaxis_decipiens:0.3538515,(Atraphaxis_pyrifolia:0.2068445,Atraphaxis_bracteata:0.2068445):0.147007):0.07912047,Atraphaxis_spinosa:0.4329719):0.05598201):0.3188745,((Atraphaxis_frutescens:0.2309346,Atraphaxis_canescens:0.2309346):0.4097791,Atraphaxis_compacta:0.6407138):0.1671147):0.8764015,((Atraphaxis_pungens:1.19955,Atraphaxis_manshurica:1.19955):0.1931178,(Atraphaxis_irtyschensis:0.5605993,Atraphaxis_laetevirens:0.5605993):0.8320685):0.2915622):24.62009,((Polygonum_arenastrum:13.38761,Polygonum_aviculare:13.38761):9.80633,Polygonum_plebeium:23.19394):3.11038):5.97128,Reynoutria_japonica:32.2756):8.91417,(((Fallopia_forbesii:0.09031862,Fallopia_convolvulus:0.09031862):6.665305,((Fallopia_dumetorum:0.6345966,Fallopia_dentatoalata:0.6345966):1.361922,Fallopia_aubertii:1.996519):4.759105):17.94439,(Fallopia_cynanchoides:4.433858,(Fallopia_multiflora:3.317987,Fallopia_denticulata:3.317987):1.11587):20.26615):16.48976):11.24959,(((Oxyria_sinensis:26.45463,Oxyria_digyna:26.45463):12.53795,((((Rheum_australe:1.297179,(Rheum_rhizostachyum:0.3048942,Rheum_maculatum:0.3048942):0.9922851):6.882475,((((Rheum_globulosum:1.027802,(Rheum_tibeticum:0.3293103,Rheum_laciniatum:0.3293103):0.6984921):4.40264,(Rheum_tanguticum:3.352231,Rheum_palmatum:3.352231):2.078211):1.171431,((Rheum_pumilum:1.564164,(Rheum_reticulatum:1.371464,Rheum_subacaule:1.371464):0.1927004):0.6020005,(Rheum_nobile:0.1423365,(Rheum_przewalskyi:0.1212233,Rheum_kialense:0.1212233):0.02111313):2.023828):4.435709):0.8307812,((Rheum_officinale:4.12056,Rheum_nanum:4.12056):3.099207,((Rheum_inopinatum:2.028131,Rheum_likiangense:2.028131):3.511864,(Rheum_compactum:5.472926,(((Rheum_racemiferum:1.760805,Rheum_tataricum:1.760805):0.2086539,((Rheum_lhasaense:0.03828809,Rheum_sublanceolatum:0.03828809):1.913142,Rheum_alexandrae:1.95143):0.01802798):1.045443,((Rheum_spiciforme:1.16442,Rheum_yunnanense:1.16442):0.1353591,Rheum_uninerve:1.299779):1.715122):2.458025):0.06706787):1.679773):0.2128876):0.7469992):3.520388,(Rheum_glabricaule:1.439697,(Rheum_moorcroftianum:0.2070652,Rheum_altaicum:0.2070652):1.232632):10.26034):0.03053815,((Rheum_forrestii:7.41381,Rheum_delavayi:7.41381):0.1226978,((Rheum_wittrockii:4.537015,(Rheum_hotaoense:1.406521,(Rheum_acuminatum:0.004471302,Rheum_rhabarbarum:0.004471302):1.402049):3.130494):0.6301225,(Rheum_rhomboideum:0.6974285,Rheum_webbianum:0.6974285):4.469709):2.369371):4.194072):27.262):5.05853,(((Rumex_stenophyllus:3.208682,Rumex_confertus:3.208682):21.09781,((((Rumex_acetosella:7.338301,(Rumex_thyrsiflorus:1.922395,(Rumex_nepalensis:0.2995485,Rumex_obtusifolius:0.2995485):1.622846):5.415906):0.7236461,((Rumex_pseudonatronatus:1.939076,(Rumex_maritimus:0.6371168,Rumex_trisetifer:0.6371168):1.30196):1.35715,Rumex_dentatus:3.296226):4.765721):2.098274,(Rumex_similans:0.09165932,Rumex_hastatus:0.09165932):10.06856):0.3273518,((Rumex_yungningensis:4.198021,Rumex_chalepensis:4.198021):1.288334,((((Rumex_aquaticus:1.118425,Rumex_amurensis:1.118425):1.446038,Rumex_angulatus:2.564462):1.23461,(Rumex_japonicus:0.4226231,Rumex_popovii:0.4226231):3.376449):0.9775428,((Rumex_marschallianus:0.1667955,((Rumex_acetosa:0.03692027,Rumex_microcarpus:0.03692027):0.1085493,Rumex_thianschanicus:0.1454696):0.02132588):0.7394866,Rumex_patientia:0.9062821):3.870333):0.7097389):5.001219):13.81892):11.14938,(Rumex_longifolius:29.2581,(((Polygonum_macrophyllum:4.86267,Polygonum_bistorta:4.86267):14.05197,Rumex_crispus:18.91464):1.179468,Rumex_gmelinii:20.09411):9.163991):6.197781):8.59523):8.38825):3.30192,(((((Calligonum_arborescens:1.654067,((Calligonum_calliphysa:0.2911048,Calligonum_colubrinum:0.2911048):0.1862829,((Calligonum_alashanicum:0.2438321,Calligonum_chinense:0.2438321):0.04229235,Calligonum_ebinuricum:0.2861245):0.1912632):1.176679):0.5328677,(((((Calligonum_caput-medusae:0.6912797,Calligonum_gobicum:0.6912797):0.1027074,Calligonum_taklimakanense:0.7939871):0.6369242,(Calligonum_jeminaicum:0.9166628,Calligonum_leucocladum:0.9166628):0.5142484):0.1006502,((Calligonum_aphyllum:0.5736141,Calligonum_mongolicum:0.5736141):0.2115387,Calligonum_klementzii:0.7851528):0.7464087):0.5218055,Calligonum_densum:2.053367):0.1335673):0.6890883,((Calligonum_pumilum:0.1654581,Calligonum_cordatum:0.1654581):0.2060217,Calligonum_roborowskii:0.3714798):2.504543):0.2504074,((Calligonum_zaidamense:0.5430532,Calligonum_yengisaricum:0.5430532):1.180912,(Calligonum_korlaense:1.298385,(Calligonum_rubicundum:0.5918849,(Calligonum_squarrosum:0.07784627,Calligonum_trifarium:0.07784627):0.5140387):0.7065005):0.4255797):1.402465):33.27709,Pteroxygonum_giraldii:36.40352):19.33776):4.01694):5.50575,(Antenoron_filiforme:44.63422,Polygonum_sagittatum:44.63422):20.62975):0.0723):32.67004,(((((Plumbago_auriculata:0.3946007,Plumbago_indica:0.3946007):12.99823,Plumbago_zeylanica:13.39283):18.90259,Plumbagella_micrantha:32.29542):6.89161,((Ceratostigma_griffithii:4.101378,(Ceratostigma_plumbaginoides:2.06743,Ceratostigma_ulicinum:2.06743):2.033948):21.64707,(Ceratostigma_willmottianum:8.142454,Ceratostigma_minus:8.142454):17.60599):13.43858):26.9002,((((((Acantholimon_kokandense:0.7242156,Acantholimon_popovii:0.7242156):0.1455273,Acantholimon_borodinii:0.8697429):7.602525,Acantholimon_hedinii:8.472268):3.330536,(((Acantholimon_tianschanicum:0.2146821,Acantholimon_alatavicum:0.2146821):6.749823,Acantholimon_diapensioides:6.964505):3.168433,Acantholimon_laevigatum:10.132939):1.669866):17.63796,(((Goniolimon_dschungaricum:2.163988,Goniolimon_callicomum:2.163988):0.1673569,(Goniolimon_eximium:2.115274,Goniolimon_speciosum:2.115274):0.2160709):20.13846,(Ikonnikovia_kaufmanniana:15.98731,Acantholimon_lycopodioides:15.98731):6.4825):6.97095):10.37565,(((((Limonium_dielsianum:1.385771,Limonium_coralloides:1.385771):1.191069,(Limonium_wrightii:0.6131106,Limonium_dichroanthum:0.6131106):1.963729):10.8256,((((Limonium_sinense:0.1243597,Limonium_lacostei:0.1243597):0.0122007,Limonium_flexuosum:0.1365604):0.792952,Limonium_callianthum:0.9295124):1.307789,Limonium_otolepis:2.237301):11.165136):1.768608,(Limonium_bicolor:13.72165,(Limonium_potaninii:2.457305,(((Limonium_gmelinii:0.8554235,((Limonium_chrysocomum:0.484574,Limonium_franchetii:0.484574):0.3389855,(Limonium_leptolobum:0.742798,(Limonium_myrianthum:0.1304798,Limonium_congestum:0.1304798):0.6123182):0.08076154):0.03186394):0.1344186,Limonium_tenellum:0.9898421):0.4505543,Limonium_suffruticosum:1.440396):1.016908):11.26434):1.449398):3.163834,(Limonium_kaschgaricum:2.694671,Limonium_aureum:2.694671):15.64021):21.48153):26.27082):31.91908):17.89693,((((Reaumuria_alternifolia:1.192284,Reaumuria_trigyna:1.192284):2.784985,(Reaumuria_soongarica:2.809149,Reaumuria_kaschgarica:2.809149):1.168119):41.08873,(((((Tamarix_sachensis:0.1841045,Tamarix_androssowii:0.1841045):3.193967,(Tamarix_hohenackeri:2.777846,(Tamarix_taklamakanensis:0.3444102,Tamarix_ramosissima:0.3444102):2.4334352):0.600226):2.429718,((((Tamarix_chinensis:1.189106,(Tamarix_elongata:0.9382042,Tamarix_gansuensis:0.9382042):0.2509016):0.614206,((Tamarix_laxa:0.03980158,Tamarix_gracilis:0.03980158):1.197172,(Tamarix_leptostachya:0.6066828,Tamarix_austromongolica:0.6066828):0.6302904):0.5663387):2.401954,(Tamarix_tarimensis:1.864172,(Tamarix_karelinii:0.3635571,Tamarix_jintaensis:0.3635571):1.500615):2.341093):1.362376,(Tamarix_hispida:2.334226,Tamarix_arceuthoides:2.334226):3.233416):0.2401481):17.91912,Myricaria_bracteata:23.72691):14.2411,((((Myricaria_platyphylla:1.235528,Myricaria_pulcherrima:1.235528):0.3803505,((Myricaria_paniculata:0.417332,Myricaria_wardii:0.417332):1.054456,(Myricaria_squamosa:1.307367,Myricaria_elegans:1.307367):0.1644206):0.1440905):0.3711112,Myricaria_rosea:1.98698948):19.02337,(Myricaria_laxiflora:1.731964,Myricaria_prostrata:1.731964):19.2784):16.95765):7.09799):15.75875,Frankenia_pulverulenta:60.82475):55.07849):0.78568,(((((Drosera_oblanceolata:4.610805,(Drosera_peltata:2.485768,Drosera_burmanni:2.485768):2.125037):1.192195,Drosera_indica:5.803):12.92345,Drosera_rotundifolia:18.72645):22.99661,Drosera_spathulata:41.72306):67.86077,(Nepenthes_mirabilis:81.21968,Ancistrocladus_tectorius:81.21968):28.36415):7.10509):2.68042):10.73501,(((((Impatiens_bracteata:27.95569,(((Impatiens_rostellata:4.124039,(Impatiens_potaninii:1.275401,Impatiens_hancockii:1.275401):2.848638):3.344075,(((Impatiens_labordei:0.8320878,Impatiens_brachycentra:0.8320878):1.533592,(Impatiens_ganpiuana:0.5565368,((Impatiens_tuberculata:0.01198068,Impatiens_lasiophyton:0.01198068):0.1671052,Impatiens_purpureifolia:0.1790859):0.3774509):1.809143):1.206573,Impatiens_begoniifolia:3.572253):3.895861):18.98736,((((((((Impatiens_platychlaena:4.334492,(Impatiens_margaritifera:2.930727,Impatiens_platysepala:2.930727):1.403765):3.161542,(Impatiens_aconitoides:1.25117,Impatiens_dichroa:1.25117):6.244864):1.440093,(Impatiens_reptans:2.028071,(Impatiens_microcentra:1.474353,Impatiens_exiguiflora:1.474353):0.553718):6.908055):4.520849,Impatiens_gracilipes:13.45698):5.333179,(((Impatiens_tenerrima:1.36209,Impatiens_linghziensis:1.36209):3.468788,(Impatiens_blepharosepala:2.858121,(Impatiens_fugongensis:2.286688,(Impatiens_yaoshanensis:0.9327642,(Impatiens_longipes:0.3549283,(Impatiens_cornucopia:0.3423255,Impatiens_latebracteata:0.3423255):0.01260282):0.5778359):1.353924):0.5714328):1.972757):13.91468,((Impatiens_minimisepala:8.548992,(((Impatiens_torulosa:1.274157,Impatiens_chloroxantha:1.274157):3.016158,(((Impatiens_diaphana:1.451238,Impatiens_fragicolor:1.451238):1.348743,((Impatiens_robusta:0.5216274,Impatiens_crassicaudex:0.5216274):0.7742604,((Impatiens_obesa:0.1000973,Impatiens_huangyanensis:0.1000973):1.019579,Impatiens_xanthocephala:1.119677):0.1762112):1.504093):0.4732,Impatiens_gongshanensis:3.273181):1.017135):1.30092,(((Impatiens_pritzelii:2.695376,((Impatiens_davidii:0.1456463,Impatiens_martinii:0.1456463):1.527229,(Impatiens_bachii:1.534936,Impatiens_linocentra:1.534936):0.1379388):1.022501):1.713857,Impatiens_macrovexilla:4.409233):0.4696283,Impatiens_omeiana:4.878862):0.7123738):2.957756):7.023372,((((Impatiens_faberi:4.532071,(Impatiens_pseudokingii:2.234881,Impatiens_devolii:2.234881):2.29719):2.397639,(Impatiens_scutisepala:2.772546,Impatiens_blinii:2.772546):4.157164):5.635922,(((Impatiens_jinggangensis:2.503608,Impatiens_lemeei:2.503608):1.082108,(((Impatiens_henryi:0.2589224,Impatiens_meyana:0.2589224):1.374179,Impatiens_siculifer:1.633102):1.321351,Impatiens_compta:2.954453):0.6312638):4.93363,((((((Impatiens_ruiliensis:0.0260852,Impatiens_musyana:0.0260852):1.593439,Impatiens_balansae:1.619524):1.483899,(((Impatiens_tayemonii:1.000035,Impatiens_neglecta:1.000035):0.4057216,(Impatiens_conaensis:0.8036987,(Impatiens_desmantha:0.5920864,Impatiens_membranifolia:0.5920864):0.2116124):0.6020583):0.1925513,Impatiens_sutchuenensis:1.598308):1.505115):0.7637001,Impatiens_trichosepala:3.867123):2.832175,((Impatiens_wuchengyihii:0.7840537,Impatiens_chishuiensis:0.7840537):4.812314,(Impatiens_luchunensis:0.3411864,(Impatiens_lushiensis:0.2677209,Impatiens_kamtilongensis:0.2677209):0.07346545):5.255181):1.102931):0.5559854,((Impatiens_bodinieri:1.306735,Impatiens_spathulata:1.306735):5.294154,(((Impatiens_rugata:0.5631326,Impatiens_dicentra:0.5631326):0.3975166,(Impatiens_tsangshanensis:0.005014622,Impatiens_odontopetala:0.005014622):0.9556346):2.629659,(Impatiens_cyathiflora:0.2523949,Impatiens_microstachys:0.2523949):3.337913):3.010581):0.6543955):1.264062):4.046285):0.3891035,(Impatiens_shimianensis:2.598953,(Impatiens_chungtienensis:0.5821655,Impatiens_rectirostrata:0.5821655):2.016788):10.35578):2.617629):3.173189):0.04460124):1.800663,(((((Impatiens_brevipes:4.599967,(Impatiens_infirma:0.9896744,Impatiens_recurvicornis:0.9896744):3.610292):2.738341,(((Impatiens_chlorosepala:0.1510179,Impatiens_undulata:0.1510179):2.802305,(Impatiens_pingxiangensis:0.1608513,(Impatiens_lepida:0.07300923,Impatiens_waldheimiana:0.07300923):0.0878421):2.792472):1.429384,(Impatiens_polyceras:4.171258,Impatiens_delavayi:4.171258):0.211449):2.955601):1.074474,Impatiens_tienchuanensis:8.412782):0.9474506,((Impatiens_tubulosa:1.038815,Impatiens_gasterocheila:1.038815):0.6015261,Impatiens_apalophylla:1.640341):7.719892):9.191162,((((Impatiens_qingchengshanica:1.975047,(Impatiens_trigonosepala:0.9701715,Impatiens_tienmushanica:0.9701715):1.004875):1.71295,(Impatiens_leveillei:1.310122,(Impatiens_uliginosa:0.332432,Impatiens_paradoxa:0.332432):0.9776905):2.377875):6.088136,(Impatiens_clavigera:5.403159,((((Impatiens_xanthina:0.3675735,Impatiens_taishunensis:0.3675735):1.205785,(Impatiens_yunnanensis:0.2949603,Impatiens_anhuiensis:0.2949603):1.278398):0.3416885,(Impatiens_nasuta:1.632842,(Impatiens_commelinoides:0.1309761,Impatiens_vittata:0.1309761):1.501866):0.282205):1.867758,Impatiens_suichangensis:3.782805):1.620354):4.372974):6.711863,((((Impatiens_henanensis:5.16441,Impatiens_mengtszeana:5.16441):0.09900814,((Impatiens_apsotis:1.303092,Impatiens_scabrida:1.303092):3.196601,(((Impatiens_ceratophora:0.08125474,Impatiens_weihsiensis:0.08125474):1.089703,(Impatiens_lobulifera:0.0029956,Impatiens_piufanensis:0.0029956):1.167962):3.307589,Impatiens_arctosepala:4.478546):0.02114668):0.7637252):5.348713,((Impatiens_clavicuspis:2.210138,(Impatiens_parviflora:1.119018,Impatiens_chekiangensis:1.119018):1.09112):2.883324,((Impatiens_soulieana:1.706182,Impatiens_lacinulifera:1.706182):2.724502,(Impatiens_furcillata:3.097653,Impatiens_bahanensis:3.097653):1.333031):0.6627775):5.518669):5.059269,((Impatiens_chinensis:3.53754,((Impatiens_odontophylla:1.550024,(Impatiens_duclouxii:1.048316,Impatiens_hunanensis:1.048316):0.5017077):0.5867848,(Impatiens_purpurea:1.415582,Impatiens_lecomtei:1.415582):0.7212266):1.400732):5.531536,(Impatiens_cyanantha:0.1445766,(Impatiens_ernstii:0.06554647,Impatiens_conchibracteata:0.06554647):0.07903011):8.924499):6.602325):0.8165954):2.063399):2.039424):4.888654,(Impatiens_chimiliensis:16.19566,(Impatiens_oligoneura:9.592925,(Impatiens_medogensis:3.514082,(Impatiens_hainanensis:1.713802,(Impatiens_muliensis:1.21762,Impatiens_yingjiangensis:1.21762):0.4961825):1.80028):6.078843):6.602738):9.283809):0.7843404,(((Impatiens_uniflora:21.66527,((((((((Impatiens_radiata:2.58703,Impatiens_urticifolia:2.58703):0.06375,Impatiens_bicornuta:2.65078):1.28615,Impatiens_racemosa:3.93693):6.06442,Impatiens_cymbifera:10.00135):1.31519,((Impatiens_serrata:0.17719,Impatiens_falcifer:0.17719):7.10689,(Impatiens_amplexicaulis:5.373,Impatiens_sulcata:5.373):1.91108):4.03246):6.10615,Impatiens_textorii:17.42269):0.96402,Impatiens_puberula:18.38671):0.96632,Impatiens_arguta:19.35303):2.31224):2.32992,((Impatiens_subecalcarata:1.78609,Impatiens_nubigena:1.78609):3.06391,Impatiens_barbata:4.85):19.14519):1.964542,((((Impatiens_taronensis:12.90295,((Impatiens_lateristachys:2.626258,((Impatiens_principis:0.4312211,Impatiens_tortisepala:0.4312211):1.446647,(Impatiens_monticola:0.6806099,(Impatiens_forrestii:0.06284038,Impatiens_wuyuanensis:0.06284038):0.6177695):1.197258):0.74839):3.099413,((Impatiens_bellula:2.451989,(Impatiens_fenghwaiana:1.134747,Impatiens_nanlingensis:1.134747):1.317242):1.819345,Impatiens_hongkongensis:4.271334):1.454338):7.177279):3.566344,(((((Impatiens_hengduanensis:0.5166518,Impatiens_napoensis:0.5166518):0.625953,Impatiens_nobilis:1.142605):8.867,((((Impatiens_rubrostriata:0.3823332,Impatiens_thiochroa:0.3823332):1.224279,(Impatiens_fargesii:0.5864102,(Impatiens_chiulungensis:0.05839831,Impatiens_trichopoda:0.05839831):0.5280119):1.020202):0.380452,((Impatiens_extensifolia:1.529578,Impatiens_toxophora:1.529578):0.4015515,Impatiens_aureliana:1.931129):0.05593547):6.276049,(Impatiens_lucorum:1.035058,Impatiens_cristata:1.035058):7.228056):1.746491):1.46547,((Impatiens_distracta:1.900808,Impatiens_stenantha:1.900808):5.409017,((Impatiens_sigmoidea:4.26827,(Impatiens_epilobioides:3.783732,(Impatiens_noli-tangere:0.06929045,Impatiens_thomsonii:0.06929045):3.714441):0.4845383):1.028937,((Impatiens_rectangula:0.1649225,Impatiens_atherosepala:0.1649225):1.592068,(Impatiens_divaricata:1.005187,(Impatiens_tongbiguanensis:0.110347,Impatiens_nyimana:0.110347):0.8948401):0.7518037):3.540216):2.012618):4.16525):0.7000149,((((Impatiens_lilacina:0.4844443,Impatiens_drepanophora:0.4844443):0.2586206,Impatiens_abbatis:0.7430649):0.1932198,Impatiens_corchorifolia:0.9362847):3.110199,(Impatiens_rupestris:0.6973954,Impatiens_yilingiana:0.6973954):3.349089):8.128606):4.294204):0.01474099,((((Impatiens_cyclosepala:0.2660314,Impatiens_liangshanensis:0.2660314):0.676678,Impatiens_laxiflora:0.9427095):0.7246904,(Impatiens_poculifer:0.4292577,(Impatiens_cornutisepala:0.0522335,Impatiens_imbecilla:0.0522335):0.3770242):1.238142):11.33491,((Impatiens_pudica:0.5355042,Impatiens_fanjingshanica:0.5355042):1.696521,(Impatiens_angulata:0.2343303,Impatiens_stenosepala:0.2343303):1.997695):10.77029):3.481724):6.556699,((Impatiens_rhombifolia:0.4713531,Impatiens_longicornuta:0.4713531):15.22741,((((((Impatiens_tomentella:1.730488,Impatiens_platyceras:1.730488):0.4404527,Impatiens_tenuibracteata:2.170941):3.673712,(((Impatiens_morsei:2.983781,(Impatiens_procumbens:0.4712953,(Impatiens_notolopha:0.261443,Impatiens_holocentra:0.261443):0.2098523):2.512486):0.3166494,Impatiens_crassiloba:3.300431):1.977443,(Impatiens_oblongipetala:1.133888,Impatiens_fissicornis:1.133888):4.143985):0.566779):1.704919,(((Impatiens_crenulata:0.2548011,Impatiens_wilsonii:0.2548011):0.09725208,Impatiens_loulanensis:0.3520532):6.842834,(Impatiens_polyneura:0.6903873,Impatiens_pterosepala:0.6903873):6.5045):0.3546841):1.794049,(((Impatiens_leptocaulon:1.612789,Impatiens_dolichoceras:1.612789):0.4966215,((Impatiens_quadriloba:0.1871443,Impatiens_longialata:0.1871443):1.720934,(Impatiens_amabilis:0.3670207,(Impatiens_dimorphophylla:0.07517073,(Impatiens_jiulongshanica:0.01306822,Impatiens_mussotii:0.01306822):0.06210251):0.29185):1.541058):0.2013323):0.03606384,Impatiens_guizhouensis:2.145474):7.198146):1.222898,((Impatiens_oxyanthera:0.7894488,Impatiens_chashanensis:0.7894488):1.990796,(Impatiens_aquatilis:1.79004,Impatiens_alpicola:1.79004):0.9902047):7.786274):5.132248):7.341968):2.918998):0.3040801):0.1916597):1.500218):76.65243,((((Sarcosperma_laurinum:1.206516,Sarcosperma_kachinense:1.206516):28.73698,(((((((Planchonella_clemensii:0.009477646,Planchonella_obovata:0.009477646):1.259648,Chrysophyllum_lanceolatum:1.269126):2.5657874,(Xantolis_longispinosa:2.903521,(Xantolis_shweliensis:0.2712916,Xantolis_stenosepala:0.2712916):2.6322286):0.9313926):4.209137,Xantolis_boniana:8.04405):1.36233,(((((Diploknema_butyracea:0.12508,Madhuca_hainanensis:0.12508):1.291252,(Sinosideroxylon_yunnanense:0.146833,Sinosideroxylon_pedunculatum:0.146833):1.269499):4.375388,Sinosideroxylon_wightianum:5.79172):1.07605,Madhuca_pasquieri:6.86777):0.73126,((Palaquium_formosanum:7.35629304,(Pouteria_annamensis:0.4484319,Pouteria_grandifolia:0.4484319):6.907861):0.02219696,Manilkara_hexandra:7.3784898):0.22054):1.80735):6.30965,(Eberhardtia_tonkinensis:0.19833,Eberhardtia_aurata:0.19833):15.5177):3.165735,(Sarcosperma_griffithii:6.183624,Sarcosperma_arboreum:6.183624):12.69814):11.06174):47.88819,(((((Schima_crenata:5.19868,((Schima_khasiana:3.656721,(((Schima_superba:0.1056925,Schima_brevipedicellata:0.1056925):2.00781,Schima_villosa:2.113503):1.469614,Schima_sinensis:3.583117):0.07360436):1.354144,(((Schima_sericans:1.527634,((Schima_remotiserrata:0.7207218,Schima_parviflora:0.7207218):0.4918672,Schima_multibracteata:1.212589):0.3150449):0.7046711,(Schima_noronhae:0.03623875,Schima_wallichii:0.03623875):2.196066):2.253413,Schima_argentea:4.485718):0.5251476):0.1878146):21.81312,((((((Camellia_petelotii:1.993101,(((Camellia_synaptica:0.4656404,Camellia_caudata:0.4656404):0.6835003,Camellia_leptophylla:1.149141):0.06083008,Camellia_taliensis:1.209971):0.7831304):0.1280964,(Camellia_mairei:0.904474,Camellia_huana:0.904474):1.216724):1.182063,(((Camellia_amplexifolia:0.06253652,Camellia_kwangsiensis:0.06253652):0.1363376,Camellia_tenii:0.1988741):1.362937,((((Camellia_reticulata:0.1961896,Camellia_cordifolia:0.1961896):0.05774194,Camellia_grijsii:0.2539315):0.3089844,Camellia_gaudichaudii:0.5629159):0.04897092,Camellia_xanthochroma:0.6118868):0.9499245):1.741449):2.092073,(((((Camellia_crassipes:0.6455897,Camellia_costata:0.6455897):0.526503,(Camellia_crapnelliana:1.084828,Camellia_lutchuensis:1.084828):0.08726485):0.05763083,(Camellia_rhytidocarpa:0.3071644,Camellia_longicalyx:0.3071644):0.9225592):1.803504,(Camellia_tsaii:1.162662,((Camellia_forrestii:0.5315348,(Camellia_lawii:0.2711927,Camellia_brevistyla:0.2711927):0.2603421):0.4952598,(Camellia_rosthorniana:0.4082829,Camellia_pubifurfuracea:0.4082829):0.6185116):0.1358675):1.870566):0.08862319,((Camellia_pubipetala:0.2756172,(Camellia_longissima:0.1841945,Camellia_grandibracteata:0.1841945):0.09142267):2.470298,((Camellia_micrantha:1.495653,Camellia_hekouensis:1.495653):0.5516353,Camellia_flavida:2.047288):0.6986275):0.3759354):2.273483):0.1390663,((((((Camellia_pachyandra:0.3293283,(Camellia_assimiloides:0.09505589,Camellia_fangchengensis:0.09505589):0.2342724):1.946123,Camellia_tachangensis:2.275451):1.066574,((Camellia_trichoclada:0.995002,Camellia_kissii:0.995002):0.9380548,Camellia_gracilipes:1.933057):1.408969):1.212467,(((Camellia_euryoides:3.710766,(Camellia_tsingpienensis:3.476279,Camellia_gymnogyna:3.476279):0.2344871):0.7627938,((((Camellia_longipedicellata:0.2985716,Camellia_euphlebia:0.2985716):0.007434251,(Camellia_indochinensis:0.02038115,Camellia_candida:0.02038115):0.2856247):2.516029,Camellia_crassicolumna:2.822035):1.276548,((((Camellia_szechuanensis:0.1183232,Camellia_furfuracea:0.1183232):1.324559,(Camellia_salicifolia:0.8201573,Camellia_pilosperma:0.8201573):0.6227249):1.825169,(Camellia_gilbertii:0.9964268,Camellia_luteoflora:0.9964268):2.271624):0.4684743,(Camellia_semiserrata:2.179707,Camellia_impressinervis:2.179707):1.556818):0.362058):0.3749767):0.04102561,(Camellia_subintegra:3.930333,(Camellia_tuberculata:0.0595646,Camellia_drupifera:0.0595646):3.870769):0.5842523):0.03990735):0.8493479,(((((Camellia_granthamiana:3.4691,(Camellia_fraterna:0.09678,Camellia_cuspidata:0.09678):3.37232):0.11526,Camellia_chekiangoleosa:3.58436):1.36511,Camellia_japonica:4.94947):0.2649248,((Camellia_costei:2.29084,(Camellia_pingguoensis:1.455478,Camellia_transarisanensis:1.455478):0.8353616):1.893262,(((Camellia_pyxidiacea:2.593442,(Camellia_ptilophylla:0.5691529,Camellia_villicarpa:0.5691529):2.024289):1.351902,(((Camellia_pitardii:1.191122,(Camellia_hongkongensis:0.5819659,(Camellia_yunnanensis:0.2139061,Camellia_paucipunctata:0.2139061):0.3680598):0.6091561):0.2630209,((Camellia_chrysanthoides:0.3232695,Camellia_wardii:0.3232695):0.9548988,Camellia_punctata:1.278168):0.1759746):0.796989,Camellia_glabricostata:2.251132):1.694212):0.1978048,(((Camellia_fluviatilis:0.2218253,Camellia_elongata:0.2218253):0.7851707,(Camellia_melliana:0.5312006,Camellia_polyodonta:0.5312006):0.4757954):1.573278,(Camellia_viridicalyx:1.6679,(Camellia_anlungensis:0.3771047,Camellia_cupiformis:0.3771047):1.290795):0.9123735):1.562876):0.04095255):1.030293):0.0422346,((Camellia_ilicifolia:3.975098,Camellia_szemaoensis:3.975098):0.90371,((((Camellia_azalea:0.3968541,Camellia_saluenensis:0.3968541):1.69928,(Camellia_mileensis:1.991502,(Camellia_edithae:0.4763448,Camellia_fascicularis:0.4763448):1.515158):0.104632):0.8940998,Camellia_stuartiana:2.990234):0.3597153,(Camellia_parvimuricata:1.031628,Camellia_parviflora:1.031628):2.318322):1.528858):0.3778215):0.1472112):0.1133133,(((Pyrenaria_diospyricarpa:1.308795,(Pyrenaria_maculatoclada:0.7710936,Pyrenaria_wuana:0.7710936):0.5377014):2.491374,(Pyrenaria_hirta:0.3122578,Pyrenaria_kwangsiensis:0.3122578):3.487911):1.517171,((((Pyrenaria_oblongicarpa:0.6826309,(Camellia_sinensis:0.14872,Camellia_oleifera:0.14872):0.5339109):0.2287953,Pyrenaria_pingpienensis:0.9114262):1.248859,(Pyrenaria_menglaensis:0.974765,Pyrenaria_spectabilis:0.974765):1.18552):0.933898,((Pyrenaria_jonquieriana:0.1508537,Pyrenaria_microcarpa:0.1508537):1.260205,(Pyrenaria_khasiana:0.8260715,Pyrenaria_sophiae:0.8260715):0.5849877):1.683124):2.223157):0.1998139):0.01724608):1.51156,(Polyspora_tiantangensis:4.66728,((Polyspora_chrysandra:0.13887,Apterosperma_oblata:0.13887):1.915027,((Polyspora_speciosa:0.4464055,Polyspora_hainanensis:0.4464055):0.6476461,(Polyspora_axillaris:0.5111992,Polyspora_longicarpa:0.5111992):0.5828524):0.9598451):2.613383):2.37868):19.96584):0.69786,((((Stewartia_crassifolia:0.5012212,Stewartia_obovata:0.5012212):0.9098382,((Stewartia_villosa:0.9876174,Stewartia_sichuanensis:0.9876174):0.00632522,(Stewartia_sinensis:0.1945669,Stewartia_medogensis:0.1945669):0.7993757):0.4171168):2.199215,((Stewartia_sinii:0.006507801,Stewartia_pteropetiolata:0.006507801):1.533103,Stewartia_rubiginosa:1.5396112):2.070664):1.793705,(Stewartia_densivillosa:2.562906,((Stewartia_micrantha:1.373269,(Stewartia_rostrata:0.2954362,(Stewartia_cordifolia:0.1002318,Stewartia_laotica:0.1002318):0.1952044):1.077833):0.124801,Stewartia_calcicola:1.49807):1.064836):2.841074):22.30568):48.23535,(((((((Sinojackia_xylocarpa:0.7519007,Sinojackia_sarcocarpa:0.7519007):6.48443,(((Rehderodendron_macrocarpum:0.9660854,(Rehderodendron_kweichowense:0.1588735,Rehderodendron_kwangtungense:0.1588735):0.8072119):3.059124,(((Pterostyrax_psilophyllus:1.16729,Pterostyrax_corymbosus:1.16729):2.38059,Halesia_macgregorii:3.54788):0.11102,Melliodendron_xylocarpum:3.6589):0.3663093):0.6309907,(Rehderodendron_indochinense:1.547643,Rehderodendron_gongshanense:1.547643):3.108557):2.580131):1.588979,(Sinojackia_henryi:8.192786,(Sinojackia_microcarpa:0.7843249,(Sinojackia_rehderiana:0.6359541,(Sinojackia_dolichocarpa:0.5058905,Sinojackia_huangmeiensis:0.5058905):0.1300636):0.1483708):7.408462):0.6325236):14.87318,(((Bruinsmia_polysperma:0.1114958,Alniphyllum_pterospermum:0.1114958):0.4733984,Alniphyllum_eberhardtii:0.5848942):2.1278358,Alniphyllum_fortunei:2.71273):20.98576):28.82187,(Huodendron_tomentosum:39.84749,((Huodendron_biaristatum:6.899661,((((Styrax_hemsleyanus:4.895819,(Styrax_huanus:0.1188843,Styrax_supaii:0.1188843):4.776935):1.377737,((Styrax_odoratissimus:0.79431,Styrax_dasyanthus:0.79431):5.22586,Styrax_suberifolius:6.02017):0.2533861):0.4042585,(((Styrax_macranthus:3.215119,((Styrax_calvescens:1.29244,((Styrax_japonicus:0.5043414,Styrax_wilsonii:0.5043414):0.1675419,(Styrax_agrestis:0.6143216,Styrax_zhejiangensis:0.6143216):0.05756164):0.6205568):0.036096,Styrax_perkinsiae:1.328536):1.886583):1.976049,(Styrax_chinensis:0.3488101,Styrax_chrysocarpus:0.3488101):4.842358):0.4645904,((Styrax_tonkinensis:2.955551,(Styrax_wuyuanensis:1.029096,Styrax_faberi:1.029096):1.9264545):2.178524,(Styrax_serrulatus:3.114444,(Styrax_obassis:0.6769416,Styrax_grandiflorus:0.6769416):2.437502):2.019631):0.521684):1.022056):0.01116537,(Styrax_macrocarpus:4.026497,((Styrax_limprichtii:1.69913,((Styrax_formosanus:0.4434987,Styrax_argentifolius:0.4434987):0.2419038,((Styrax_confusus:0.2214424,Styrax_roseus:0.2214424):0.04379311,Styrax_hainanensis:0.2652355):0.420167):1.013727):0.6397874,Styrax_rugosus:2.338917):1.68758):2.662483):0.210681):13.41253,Huodendron_tibeticum:20.31219):19.5353):12.67287):15.48896,((((Berneuxia_thibetica:0.279095,Diapensia_wardii:0.279095):10.30583,Diapensia_himalaica:10.584927):3.899683,Diapensia_purpurea:14.48461):1.56448,(Shortia_rotundifolia:0.8316074,Shortia_sinensis:0.8316073):15.217483):51.96023):7.41224,(((Symplocos_spectabilis:10.4877,(((Symplocos_atriolivacea:0.8707841,Symplocos_glomerata:0.8707841):2.016858,Symplocos_paniculata:2.887643):3.435822,((Symplocos_modesta:1.657734,((Symplocos_glandulifera:0.09938888,Symplocos_congesta:0.09938888):0.03185989,(Symplocos_ulotricha:0.01243126,Symplocos_adenophylla:0.01243126):0.1188175):1.526485):0.691078,(Symplocos_austrosinensis:1.250344,Symplocos_pilosa:1.250344):1.098468):3.974653):4.16424):6.932936,((((Symplocos_chaoanensis:0.912203,(Symplocos_crassilimba:0.275346,Symplocos_lucida:0.275346):0.6368571):7.25211,(Symplocos_lancifolia:4.122951,((Symplocos_ramosissima:0.8216222,Symplocos_ovatilobata:0.8216222):1.430191,Symplocos_cochinchinensis:2.251813):1.871137):4.041362):2.328974,((((Symplocos_fordii:0.3704531,(Symplocos_pyrifolia:0.20382,Symplocos_sulcata:0.20382):0.166633):0.3725226,Symplocos_adenopus:0.7429756):1.055856,Symplocos_racemosa:1.798832):5.919317,(((Symplocos_dolichotricha:0.127318,Symplocos_pseudobarberina:0.127318):3.715292,(Symplocos_paucinervia:1.97318,(((Symplocos_nokoensis:0.5936717,((Symplocos_heishanensis:0.08012789,Symplocos_fukienensis:0.08012789):0.179828,Symplocos_xylopyrena:0.2599559):0.3337158):0.008715896,Symplocos_pendula:0.6023876):0.001769904,Symplocos_euryoides:0.6041575):1.369022):1.86943):2.063658,(Symplocos_wikstroemiifolia:1.652525,(Symplocos_poilanei:0.6484658,((Symplocos_yangchunensis:0.1942593,Symplocos_vacciniifolia:0.1942593):0.1200204,Symplocos_groffii:0.3142798):0.3341861):1.004059):4.253743):1.811881):2.775139):6.744305,(((((Symplocos_sumuntia:4.09824,Symplocos_stellaris:4.09824):0.75097,Symplocos_anomala:4.84921):0.08847,Symplocos_hookeri:4.93768):1.736684,(Symplocos_hainanensis:0.9271748,(Symplocos_dryophila:0.2326539,Symplocos_viridissima:0.2326539):0.6945209):5.747189):8.609924,Symplocos_glauca:15.28429):1.953304):0.183048):55.71173,(Polemonium_sumushanense:1.74911046,(Polemonium_caeruleum:1.015748,Polemonium_chinense:1.015748):0.7333625):71.38326):2.28919):0.52345):0.599,(((((Ternstroemia_simaoensis:6.512172,((Ternstroemia_yunnanensis:0.06588823,Ternstroemia_microphylla:0.06588823):0.4567799,Ternstroemia_hainanensis:0.5226681):5.989503):0.5749181,(Ternstroemia_biangulipes:5.296759,((Ternstroemia_conicocarpa:4.905263,((Ternstroemia_luteoflora:1.760052,Ternstroemia_insignis:1.760052):1.145327,(((Ternstroemia_kwangtungensis:0.0613014,Ternstroemia_sichuanensis:0.0613014):0.7632351,Ternstroemia_japonica:0.8245365):0.365342,Ternstroemia_nitida:1.189879):1.715501):1.999884):0.3044282,(Ternstroemia_gymnanthera:3.40764,Anneslea_fragrans:3.40764):1.802051):0.0870682):1.790331):16.10313,(((Adinandra_nitida:0.006961637,Adinandra_angustifolia:0.006961637):8.474758,((((((((Adinandra_elegans:0.549888,Adinandra_latifolia:0.549888):0.2370911,Adinandra_filipes:0.7869791):0.4585455,((Adinandra_integerrima:0.1351079,Adinandra_glischroloma:0.1351079):0.4723859,Adinandra_megaphylla:0.6074938):0.6380308):0.07789219,Adinandra_retusa:1.323417):2.37018,(Adinandra_grandis:1.321326,(Adinandra_bockiana:0.02679448,Adinandra_hirta:0.02679448):1.294532):2.37227):0.7202663,(Adinandra_hainanensis:0.5037187,Adinandra_nigroglandulosa:0.5037187):3.910144):2.939406,(((Cleyera_lipingensis:1.159452,Cleyera_incornuta:1.159452):1.07944,(Cleyera_obscurinervia:1.511031,(Cleyera_japonica:0.6217618,(Cleyera_longicarpa:0.3166203,Cleyera_pachyphylla:0.3166203):0.3051416):0.8892693):0.7278611):2.890548,((Cleyera_yangchunensis:1.419932,(Cleyera_parvifolia:1.109315,Cleyera_obovata:1.109315):0.3106169):1.975206,Adinandra_formosana:3.395138):1.734302):2.223829):1.010824,(Adinandra_pingbianensis:3.770591,(Adinandra_lasiostyla:3.727895,(Adinandra_epunctata:2.293103,(Adinandra_howii:1.92318,(Adinandra_millettii:0.6789951,Adinandra_lancipetala:0.6789951):1.244185):0.3699226):1.434792):0.04269561):4.593503):0.1176267):4.24628,(((Eurya_brevistyla:1.023871,(Eurya_hupehensis:0.745168,Eurya_quinquelocularis:0.745168):0.2787031):2.277609,(Eurya_phaeosticta:0.9695122,Eurya_impressinervis:0.9695122):2.331967):5.92338,(((Eurya_gungshanensis:6.112165,(((Eurya_rubiginosa:2.82773,(((Eurya_groffii:0.1516127,Eurya_ciliata:0.1516127):0.8201051,Eurya_cuneata:0.9717177):0.2475234,Eurya_prunifolia:1.219241):1.608489):0.3849199,((Eurya_taitungensis:0.8119334,(Eurya_pyracanthifolia:0.1792572,Eurya_distichophylla:0.1792572):0.6326761):2.098216,(Eurya_amplexifolia:1.37106,(Eurya_cavinervis:1.313459,Eurya_ovatifolia:1.313459):0.05760081):1.53909):0.3025004):2.508764,(((Eurya_inaequalis:0.7996466,(Eurya_tsaii:0.6349533,Eurya_handel-mazzettii:0.6349533):0.1646934):1.981,(Eurya_weissiae:0.1711457,Eurya_polyneura:0.1711457):2.609501):2.364192,(Eurya_saxicola:5.026849,(Eurya_megatrichocarpa:0.44785,Eurya_pseudocerasifera:0.44785):4.578999):0.1179903):0.5765751):0.3907508):2.011801,(((((Eurya_crassilimba:1.587602,(Eurya_pentagyna:1.437615,(Eurya_marlipoensis:0.08835198,Eurya_taronensis:0.08835198):1.349263):0.149987):0.6991579,(Eurya_acuminatissima:1.777477,(Eurya_auriformis:0.17847,Eurya_luchunensis:0.17847):1.599007):0.5092827):3.948351,(((Eurya_metcalfiana:2.785692,((Eurya_hebeclados:1.898718,(Eurya_leptophylla:0.5644246,Eurya_jintungensis:0.5644246):1.334294):0.7095993,(Eurya_semiserrulata:0.4712121,Eurya_pittosporifolia:0.4712121):2.137106):0.177374):2.998231,((Eurya_strigillosa:2.673942,(Eurya_disticha:0.7992841,(Eurya_crenatifolia:0.7006877,Eurya_rugosa:0.7006877):0.09859635):1.874658):1.48307,(((((Eurya_glandulosa:0.3288096,Eurya_japonica:0.3288096):0.7531245,Eurya_velutina:1.081934):0.04143016,(Eurya_obtusifolia:0.1338575,Eurya_obliquifolia:0.1338575):0.9895068):2.131027,((Eurya_kueichowensis:0.7867105,Eurya_yunnanensis:0.7867105):1.854117,(((Eurya_macartneyi:0.13663,Eurya_chinensis:0.13663):0.15514,Eurya_loquaiana:0.29177):0.59752,(Eurya_emarginata:0.10849,Eurya_muricata:0.10849):0.7808):1.751538):0.6135634):0.4195103,((Eurya_stenophylla:0.04004259,Eurya_fangii:0.04004259):2.086372,((Eurya_paratetragonoclada:0.2906897,Eurya_subintegra:0.2906897):0.3593968,Eurya_glaberrima:0.6500865):1.476328):1.547487):0.4831101):1.626911):0.3307572,(Eurya_alata:1.742875,((Eurya_acuminata:0.2736573,Eurya_hainanensis:0.2736573):0.5860691,Eurya_bifidostyla:0.8597265):0.8831483):4.371805):0.1204307):0.8104325,((Eurya_gnaphalocarpa:3.560654,(Eurya_lunglingensis:1.810495,(Eurya_patentipila:0.9848673,Eurya_subcordata:0.9848673):0.8256276):1.750159):2.059263,(((Eurya_oblonga:1.69817,(((Eurya_tsingpienensis:0.4874131,Eurya_trichocarpa:0.4874131):0.06049393,Eurya_septata:0.547907):0.4132086,(Eurya_nitida:0.5626072,Eurya_rengechiensis:0.5626072):0.3985084):0.7370548):1.953679,Eurya_chuekiangensis:3.651849):0.04208919,((Eurya_acutisepala:0.5485336,(Eurya_henryi:0.118526,Eurya_wenshanensis:0.118526):0.4300075):2.476421,(Eurya_tetragonoclada:0.8456331,Eurya_wuliangshanensis:0.8456331):2.179322):0.6689833):1.925979):1.425626):0.9294771,(Eurya_magniflora:0.6384992,(Eurya_persicifolia:0.3742909,(Eurya_acuminoides:0.3730049,Eurya_perserrata:0.3730049):0.001285925):0.2642083):7.336521):0.148946):0.2846118,Eurya_lanciformis:8.408578):0.8162819):3.50314):10.46222):0.10042,Euryodendron_excelsum:23.29064):15.69856,Pentaphylax_euryoides:38.9892):37.55481):1.28768):18.1335,((((Maesa_macilenta:45.7899,((((((Maesa_chisia:3.939621,(Maesa_rugosa:3.637168,((Maesa_argentea:0.08019762,Maesa_manipurensis:0.08019762):1.530523,Maesa_densistriata:1.610721):2.026447):0.3024531):2.745247,Maesa_consanguinea:6.684867):10.61411,((Maesa_ramentacea:3.501493,(Maesa_brevipaniculata:1.67984,((Maesa_insignis:0.04207439,Maesa_permollis:0.04207439):0.1749448,Maesa_japonica:0.2170192):1.462821):1.821653):8.7216,Maesa_lanyuensis:12.22309):5.075884):2.026267,(Maesa_indica:10.38834,Maesa_striatocarpa:10.38834):8.9369):5.105077,((Maesa_reticulata:1.722942,(Maesa_macilentoides:1.029159,Maesa_perlarius:1.029159):0.6937834):11.89933,((Maesa_salicifolia:1.49399,Maesa_tenera:1.49399):11.761148,((Maesa_ambigua:1.721142,Maesa_confusa:1.721142):2.688774,Maesa_hupehensis:4.409915):8.845223):0.3671375):10.80805):12.64465,((Maesa_montana:2.116131,Maesa_cavinervis:2.116131):7.612659,((Maesa_acuminatissima:0.4484066,Maesa_marioniae:0.4484066):4.678511,(Maesa_parvifolia:0.3092392,Maesa_membranacea:0.3092392):4.817679):4.601871):27.34619):8.714925):28.9197,(((((Androsace_septentrionalis:41.55727,Pomatosace_filicula:41.55727):6.07701,(((Androsace_sublanata:20.37886,Androsace_erecta:20.37886):10.17998,Androsace_spinulifera:30.55884):4.628954,((((Androsace_paxiana:7.080956,((Androsace_ovczinnikovii:3.125053,Androsace_cernuiflora:3.125053):2.776088,((Androsace_cuttingii:5.065543,(Androsace_bulleyana:0.6513471,Androsace_zayulensis:0.6513471):4.414196):0.436324,(Androsace_graminifolia:1.20707,Androsace_cuscutiformis:1.20707):4.294797):0.3992742):1.179815):1.60643,((Androsace_ovalifolia:2.68198,(Androsace_tanggulashanensis:1.946395,(Androsace_lehmannii:0.177008,Androsace_mariae:0.177008):1.769387):0.735585):0.1240755,(Androsace_henryi:1.567472,(((Androsace_filiformis:0.2329543,Androsace_pomeiensis:0.2329543):0.480825,(Androsace_euryantha:0.6212668,(Androsace_minor:0.4504707,((Androsace_zambalensis:0.03227146,Androsace_umbellata:0.03227146):0.08293612,Androsace_runcinata:0.1152076):0.3352631):0.1707961):0.09251254):0.7791386,(Androsace_rockii:0.5331959,(Androsace_kouytchensis:0.4726052,(Androsace_dissecta:0.2286682,Androsace_ciliifolia:0.2286682):0.243937):0.0605907):0.959722):0.07455365):1.238584):5.881331):7.808467,((((Androsace_gracilis:4.412686,(Androsace_robusta:3.505369,(Androsace_forrestiana:0.3897209,Androsace_globifera:0.3897209):3.115648):0.9073169):6.032063,((Androsace_axillaris:8.744733,(Androsace_wilsoniana:4.505472,(Androsace_hookeriana:0.7454405,Androsace_delavayi:0.7454405):3.760032):4.239261):0.863346,((Androsace_wardii:1.824588,(Androsace_engleri:0.5056719,((Androsace_stenophylla:0.2761547,Androsace_longifolia:0.2761547):0.1549247,(Androsace_limprichtii:0.3084751,Androsace_elatior:0.3084751):0.1226043):0.07459247):1.318916):0.7491897,((Androsace_graceae:0.7690083,Androsace_nortonii:0.7690083):1.59378,Androsace_rigida:2.362788):0.2109897):7.034301):0.8366702):1.055237,(Androsace_strigillosa:9.911724,(((Androsace_laxa:3.843712,(((Androsace_geraniifolia:0.2396386,Androsace_maxima:0.2396386):0.246114,Androsace_mollis:0.4857526):0.1760509,Androsace_rotundifolia:0.6618035):3.181909):0.6776318,((Androsace_integra:0.9885261,Androsace_selago:0.9885261):1.082867,Androsace_mirabilis:2.071394):2.449951):1.097703,(Androsace_squarrosula:0.1211715,Androsace_sarmentosa:0.1211715):5.497876):4.292677):1.588262):3.334736,((Androsace_gmelinii:1.402063,Androsace_brachystegia:1.402063):1.243674,(Androsace_flavescens:1.22066,Androsace_bisulca:1.22066):1.425077):12.18899):1.66113):7.646415,((((Androsace_tapete:0.8307934,(Androsace_mairei:0.3776393,Androsace_alaschanica:0.3776393):0.4531541):0.7854686,Androsace_adenocephala:1.616262):0.05252212,(Androsace_incana:0.02651968,Androsace_yargongensis:0.02651968):1.642264):3.504665,((Androsace_medifissa:2.240381,Androsace_alchemilloides:2.240381):1.690592,(Androsace_lehmanniana:0.04947252,Androsace_gagnepainiana:0.04947252):3.8815):1.242476):18.96882):11.04553):12.44649):8.44614,(((((Omphalogramma_elwesianum:0.7834373,((Omphalogramma_minus:0.6253106,(Omphalogramma_vinciflorum:0.1536335,Omphalogramma_forrestii:0.1536335):0.4716771):0.1428833,Omphalogramma_brachysiphon:0.7681939):0.01524342):1.593373,(Omphalogramma_elegans:0.05411935,Omphalogramma_tibeticum:0.05411935):2.322691):0.7415137,Omphalogramma_souliei:3.118324):2.958386,(Omphalogramma_delavayi:6.00509,Bryocarpum_himalaicum:6.00509):0.07162):44.46193,((((((Primula_kialensis:14.94306,Primula_blinii:14.94306):1.92492,(((((((Primula_epilosa:3.72461,Primula_deflexa:3.72461):2.46845,(Primula_bellidifolia:3.4514,Primula_veitchiana:3.4514):2.74166):1.38137,Primula_aromatica:7.57443):1.6219,((Primula_denticulata:7.8703,Primula_involucrata:7.8703):0.86224,Primula_gemmifera:8.73254):0.46379):2.87346,(Primula_alpicola:5.71561,Primula_sikkimensis:5.71561):6.35418):0.65729,Primula_bella:12.72708):2.73223,(Primula_capitata:8.46926,Primula_fasciculata:8.46926):6.99005):1.40867):23.49267,((((((Primula_calliantha:5.23956,Primula_faberi:5.23956):3.12347,Primula_agleniana:8.36303):5.32059,(((Primula_calderiana:6.4331,Primula_boreiocalliantha:6.4331):0.58939,Primula_amethystina:7.02249):0.35371,((Primula_aurantiaca:3.09322,Primula_cockburniana:3.09322):1.10392,Primula_chungensis:4.19714):3.17906):6.30742):0.85347,(Primula_chionantha:9.88228,Primula_helodoxa:9.88228):4.65481):0.72565,Primula_diantha:15.26274):1.64585,Primula_bulleyana:16.90859):23.45206):3.0208197,((((Primula_valentiniana:1.816178,Primula_ambita:1.816178):0.7021775,(Primula_hoffmanniana:1.614885,Primula_laxiuscula:1.614885):0.9034698):15.69377,((Primula_sinensis:1.423417,Primula_rupestris:1.423417):7.492976,((Primula_rubifolia:3.585828,((Primula_taliensis:0.2109848,Primula_levicalyx:0.2109848):0.898211,Primula_tridentifera:1.109196):2.476633):2.962951,Primula_cerina:6.54878):2.367613):9.295728):8.421224,((Primula_henryi:8.445296,Primula_mollis:8.445296):15.71739,((Primula_septemloba:0.3930925,Primula_efarinosa:0.3930925):8.908041,Primula_subularia:9.301133):14.86156):2.470656):16.74812):0.2586005,(((Primula_chamaethauma:0.6544421,(Primula_kweichouensis:0.09073991,Primula_chumbiensis:0.09073991):0.5637022):2.250608,(((Primula_rupicola:0.3315392,Primula_crocifolia:0.3315392):1.621442,(Primula_divaricata:1.492014,(Primula_membranifolia:0.6069643,Primula_exscapa:0.6069643):0.8850494):0.4609673):0.09725338,(Primula_humilis:1.665266,Primula_esquirolii:1.665266):0.3849678):0.8548162):6.842518,((Primula_tenuituba:0.8565396,(Primula_odontocalyx:0.2257435,Primula_wangii:0.2257435):0.6307961):0.6038149,Primula_caveana:1.460355):8.287214):33.8925):0.7914098,((((((((Primula_tanneri:5.092624,Primula_soongii:5.092624):2.554204,(Primula_erratica:1.90952,Primula_minor:1.90952):5.737307):7.524899,((Primula_cinerascens:1.286413,(Primula_gracilenta:0.2862316,Primula_praeflorens:0.2862316):1.000181):12.17115,((Primula_fernaldiana:1.272326,(Primula_flabellifera:0.6439091,Primula_hypoleuca:0.6439091):0.6284174):1.108815,Primula_elongata:2.381142):11.07642):1.714167):7.135889,((Primula_bergenioides:4.208581,Primula_fenghwaiana:4.208581):1.590762,Primula_partschiana:5.799342):16.50827):0.7848153,(Primula_melanops:7.897434,(Primula_pulchella:3.752994,(Primula_sinoplantaginea:1.093524,Primula_oreodoxa:1.093524):2.65947):4.14444):15.195):12.16887,((((Primula_odontica:5.572886,(Primula_comata:3.528524,((Primula_socialis:1.479678,Primula_littledalei:1.479678):1.232846,Primula_sertulum:2.712524):0.8159997):2.044362):0.3295116,Primula_sandemaniana:5.902397):4.919575,(((Primula_conspersa:0.3377712,Primula_tsongpenii:0.3377712):4.111016,(Primula_davidii:0.9899067,Primula_pauliana:0.9899067):3.45888):4.504243,(((Primula_sinoexscapa:1.921655,(Primula_tangutica:0.09414528,Primula_sinomollis:0.09414528):1.82751):5.975731,((Primula_epilithica:0.5389221,Primula_oxygraphidifolia:0.5389221):1.399024,Primula_prattii:1.937946):5.95944):0.02053855,(Primula_baileyana:4.222925,(((Primula_falcifolia:1.724921,(Primula_bracteata:0.3627767,Primula_erythrocarpa:0.3627767):1.362144):0.9411396,(Primula_giraldiana:1.500205,Primula_rhodochroa:1.500205):1.165855):1.169074,(Primula_rotundifolia:0.9537015,(Primula_fangingensis:0.7435483,Primula_waltonii:0.7435483):0.2101532):2.881433):0.3877905):3.695):1.035105):1.868943):4.443022,(((Primula_malvacea:4.233741,((Primula_obsessa:0.1064322,Primula_tardiflora:0.1064322):0.7740037,Primula_tenuipes:0.8804359):3.353306):0.004635712,(Primula_limbata:1.022285,(Primula_buryana:0.06258855,Primula_dickieana:0.06258855):0.9596965):3.216092):2.359605,((Primula_youngeriana:0.09768413,Primula_malacoides:0.09768413):3.858417,(((Primula_celsiiformis:1.389044,(((Primula_knuthiana:0.08433211,Primula_breviscapa:0.08433211):0.8438304,Primula_urticifolia:0.9281625):0.1351601,(Primula_advena:0.5681724,Primula_hookeri:0.5681724):0.4951502):0.3257213):2.272188,((Primula_jaffreyana:1.159989,Primula_pellucida:1.159989):1.042654,((Primula_silaensis:0.006062922,Primula_concinna:0.006062922):0.7181557,Primula_bracteosa:0.7242186):1.478424):1.458589):0.03957516,Primula_pycnoloba:3.700807):0.2552938):2.641881):8.667012):19.99631):6.661315,(((((Primula_aemula:0.8836766,(Primula_chienii:0.3599905,(Primula_moupinensis:0.1459492,Primula_orbicularis:0.1459492):0.2140412):0.5236861):1.964607,(Primula_anisodora:1.063079,Primula_sapphirina:1.063079):1.785204):5.524178,Primula_wenshanensis:8.372462):20.91438,(((Primula_vialii:13.13934,((((Primula_rugosa:6.493104,((Primula_serratifolia:2.933849,Primula_calthifolia:2.933849):3.532964,((Primula_cicutariifolia:0.008947123,Primula_algida:0.008947123):3.84574,Primula_chartacea:3.854687):2.612126):0.02629105):1.939709,(Primula_prenantha:2.739216,Primula_asarifolia:2.739216):5.693598):2.499282,(((Primula_russeola:0.6730476,Primula_walshii:0.6730476):3.072491,(Primula_tongolensis:1.16778,Primula_moschophora:1.16778):2.577758):2.683898,Primula_leptophylla:6.429437):4.502659):0.9546524,((Primula_concholoba:1.227685,Primula_farinosa:1.227685):8.397828,((Primula_melanodonta:6.887442,Primula_qinghaiensis:6.887442):0.1658831,(Primula_maximowiczii:1.745452,(Primula_caldaria:0.109416,Primula_tenella:0.109416):1.636036):5.307873):2.572189):2.261234):1.252592):4.516981,(((Primula_candicans:0.2002591,Primula_nivalis:0.2002591):1.885921,Primula_farreriana:2.08618):0.3045885,((Primula_optata:0.04418082,Primula_klaveriana:0.04418082):0.4470709,Primula_densa:0.4912517):1.899517):15.26555):10.80194,((((((Primula_loeseneri:1.130002,Primula_wilsonii:1.130002):0.2289699,(Primula_monticola:0.2562246,(Primula_saturata:0.06729345,Primula_latisecta:0.06729345):0.1889311):1.102747):3.189016,(Primula_coerulea:1.853939,Primula_rockii:1.853939):2.694048):0.09671873,Primula_tenuiloba:4.644706):3.395124,(((Primula_fangii:1.255516,Primula_hilaris:1.255516):3.977527,Primula_rubicunda:5.233043):0.1012434,Primula_barbicalyx:5.334286):2.705544):9.865056,(Primula_woodwardii:4.035977,(((Primula_klattii:0.7480743,Primula_sonchifolia:0.7480743):0.378228,Primula_laciniata:1.126302):2.739028,(((Primula_chionogenes:2.043695,((Primula_tsariensis:0.1788044,Primula_glabra:0.1788044):0.4731645,Primula_pulverulenta:0.6519689):1.391726):0.2532707,Primula_ovalifolia:2.296966):1.211263,(Primula_kongboensis:0.5248562,Primula_ninguida:0.5248562):2.983373):0.3571015):0.1706463):13.86891):10.55337):0.8285866):1.303136,((Primula_obliqua:2.231123,(Primula_filchnerae:1.191372,Primula_palmata:1.191372):1.039751):10.9148,((Primula_gambeliana:3.256044,Primula_tayloriana:3.256044):1.322477,(Primula_geraniifolia:4.470845,Primula_gracilipes:4.470845):0.1076756):8.567402):17.44406):11.33264):0.9245535,(((((((Primula_bomiensis:1.96366,(Primula_chrysochlora:1.49717,Primula_reticulata:1.49717):0.46649):1.360684,(Primula_obconica:0.6403802,Primula_flaccida:0.6403802):2.683964):3.455744,(((Primula_forrestii:1.167858,Primula_graminifolia:1.167858):0.1491237,Primula_cawdoriana:1.316982):0.2424573,(Primula_macrophylla:0.7988281,Primula_tsiangii:0.7988281):0.7606107):5.220649):0.7061241,((((Primula_praetermissa:0.6388328,Primula_whitei:0.6388328):0.485982,Primula_szechuanica:1.124815):2.693248,(Primula_polyneura:1.562374,Primula_nutantiflora:1.562374):2.255689):3.585032,(Primula_purdomii:4.554326,((((Primula_inopinata:0.8080423,(Primula_scopulorum:0.3464261,(Primula_dumicola:0.2819823,Primula_pumilio:0.2819823):0.06444383):0.4616162):2.223623,((Primula_aliciae:2.077205,(Primula_occlusa:0.604322,Primula_florindae:0.604322):1.472883):0.3913905,((Primula_watsonii:1.086859,(Primula_hoii:0.4718074,Primula_muscarioides:0.4718074):0.615052):0.3018558,(Primula_beesiana:0.2116035,Primula_megalocarpa:0.2116035):1.177112):1.079881):0.5630698):0.7601774,(Primula_atrodentata:3.217751,((Primula_clutterbuckii:1.277273,((Primula_meiotera:0.4818831,Primula_flava:0.4818831):0.4228483,Primula_hoi:0.9047315):0.3725411):1.040746,Primula_annulata:2.318018):0.8997326):0.5740923):0.06695871,((Primula_fagosa:0.09508844,Primula_pinnatifida:0.09508844):0.8452846,Primula_minutissima:0.940373):2.918429):0.6955245):2.848768):0.08311727):10.76086,(Primula_violacea:4.889779,(((Primula_griffithii:0.5056979,Primula_cernua:0.5056979):0.4548285,(Primula_fistulosa:0.05788603,Primula_glomerata:0.05788603):0.9026403):1.976707,((Primula_chamaedoron:0.3361697,Primula_pseudoglabra:0.3361697):0.08145291,(Primula_neurocalyx:0.236934,Primula_saxatilis:0.236934):0.1806887):2.519611):1.952546):13.35729):23.18907,(((Primula_aerinantha:0.3071191,Primula_petrocallis:0.3071191):13.16095,(((((Primula_bullata:0.745885,(Primula_tibetica:0.6827038,(Primula_souliei:0.04970707,Primula_kwangtungensis:0.04970707):0.6329967):0.06318124):2.318674,((Primula_secundiflora:1.019499,Primula_handeliana:1.019499):1.841311,Primula_barbatula:2.86081):0.2037497):6.323314,(Primula_virginis:1.801542,(Primula_wollastonii:0.5957541,Primula_mallophylla:0.5957541):1.205787):7.586332):0.2212384,((((Primula_crassa:2.617866,Primula_euosma:2.617866):2.696508,((Primula_melanantha:1.599497,Primula_sinuata:1.599497):0.1284531,Primula_kingii:1.72795):3.586424):0.05821226,(((((Primula_hylobia:0.04731598,Primula_smithiana:0.04731598):0.4477453,Primula_veris:0.4950613):0.4279643,Primula_alsophila:0.9230256):1.231588,((Primula_tzetsouensis:1.572985,(Primula_runcinata:0.6653477,Primula_stenocalyx:0.6653477):0.907637):0.4033597,Primula_cunninghamii:1.976344):0.1782697):1.744903,((Primula_elizabethiae:2.691287,(Primula_primulina:0.473671,Primula_lacerata:0.473671):2.217617):0.06279346,Primula_scapigera:2.754081):1.145437):1.473069):0.6935879,(Primula_huashanensis:0.5180414,Primula_woonyoungiana:0.5180414):5.548133):3.542937):1.001908,((((Primula_firmipes:0.01661925,Primula_waddellii:0.01661925):0.9066871,(Primula_bathangensis:0.5695448,Primula_sherriffiae:0.5695448):0.3537616):1.602254,(Primula_miyabeana:0.4400302,Primula_homogama:0.4400302):2.08553):6.112783,(Primula_eburnea:6.415002,(Primula_strumosa:4.81095,(Primula_triloba:1.576999,(Primula_vilmoriniana:1.420212,Primula_pseudodenticulata:1.420212):0.1567874):3.233951):1.604052):2.223341):1.972676):2.85705):26.95942,(((Primula_maikhaensis:9.329877,((Primula_rimicola:3.795324,Primula_forbesii:3.795324):0.01027543,(Primula_spicata:3.06855,(((Primula_stenodonta:0.04207725,Primula_yunnanensis:0.04207725):0.06436567,Primula_lactucoides:0.1064429):1.581915,(Primula_reflexa:0.1807366,Primula_longiscapa:0.1807366):1.507621):1.380192):0.7370502):5.524277):6.564216,((((Primula_vaginata:2.754327,(Primula_nutans:1.162932,Primula_poissonii:1.162932):1.591394):2.151209,((Primula_apicicallosa:1.912017,Primula_interjacens:1.912017):0.2336745,Primula_effusa:2.145692):2.759843):1.431882,Primula_muscoides:6.337417):7.885065,(Primula_cavaleriei:4.475795,Primula_lithophila:4.475795):9.746687):1.671611):8.242173,((Primula_jucunda:1.191531,(Primula_chionata:0.01459188,Primula_ioessa:0.01459188):1.176939):18.6986,((Primula_prevernalis:1.877882,(Primula_violaris:0.2021918,Primula_sinolisteri:0.2021918):1.67569):7.143956,(Primula_merrilliana:1.688143,Primula_lungchiensis:1.688143):7.333695):10.8683):4.246131):16.29123):1.008648):0.1538353,(((Primula_duclouxii:18.38199,Primula_dryadifolia:18.38199):0.92094,(Cortusa_matthioli:16.5747,((Primula_chapaensis:7.22714,Primula_heucherifolia:7.22714):6.88749,Primula_blattariformis:14.11463):2.46007):2.72823):7.91459,Primula_sieboldii:27.21752):14.37245):1.257197):1.584308):6.10716):5.54178):3.27189,((((((((Ardisia_crassinervosa:6.766064,(((Ardisia_virens:0.1529368,(Ardisia_mamillata:0.02758041,Ardisia_gigantifolia:0.02758041):0.1253564):1.254285,Ardisia_maclurei:1.407222):1.420524,Ardisia_replicata:2.827747):3.938317):5.525945,(Ardisia_shweliensis:6.82582,((Ardisia_porifera:1.829442,Ardisia_thyrsiflora:1.829442):0.9296417,Ardisia_carnosicaulis:2.759083):4.066737):5.466188):7.262003,(((((((Ardisia_ordinata:3.10905,Ardisia_lindleyana:3.10905):1.64923,Ardisia_primulifolia:4.75828):0.75646,Ardisia_fordii:5.51474):0.06453,Ardisia_chinensis:5.57927):1.52725,Ardisia_crispa:7.10652):5.92649,Ardisia_japonica:13.03301):1.185264,(((((Ardisia_alutacea:0.2807126,Ardisia_hokouensis:0.2807126):0.8620246,Ardisia_sinoaustralis:1.142737):1.559906,(((Ardisia_obtusa:0.1971466,Ardisia_curvula:0.1971466):1.830333,Ardisia_violacea:2.02748):0.2546415,Ardisia_verbascifolia:2.282121):0.4205218):1.08320
[truncated: 713,692 more chars]
