# Supplementary material for: The origins of climate‐diversity relationships and richness patterns in Chinese plants
Source: Ecol Evol. 2022 Dec 12;12(12):e9607. doi: 10.1002/ece3.9607 (PMC9745389; doi:10.1002/ece3.9607)
Supplement: Supplementary file 1 — Appendix S1. Supporting information [file ECE3-12-e9607-s001.zip › ECE3_9607_Data S4.txt]

#### Data S4: the 600th tree (26,977 species) from the posterior distribution of 1,000 trees

((((((((Illicium_macranthum:0.2396634,Illicium_ternstroemioides:0.2396634):0.1588676,Illicium_henryi:0.3985311):0.05968207,Illicium_leiophyllum:0.4582131):0.5929084,Illicium_wardii:1.051122):3.063728,(((Illicium_burmanicum:0.5491835,Illicium_oligandrum:0.5491835):1.500035,(((Illicium_simonsii:0.4792493,Illicium_pachyphyllum:0.4792493):1.011949,Illicium_difengpi:1.491198):0.1917958,(((Illicium_petelotii:0.08193985,Illicium_griffithii:0.08193985):0.6819166,Illicium_merrillianum:0.7638565):0.6983214,Illicium_tsangii:1.462178):0.2208159):0.3662242):0.01416578,(((Illicium_modestum:0.8123379,Illicium_majus:0.8123379):1.097506,(Illicium_arborescens:1.289792,(Illicium_lanceolatum:0.5696825,(Illicium_dunnianum:0.5418318,Illicium_philippinense:0.5418318):0.02785076):0.7201099):0.6200517):0.05381574,(Illicium_micranthum:1.917792,((((Illicium_tashiroi:0.3666602,Illicium_brevistylum:0.3666602):0.3619941,Illicium_tsaii:0.7286543):0.2725953,(Illicium_verum:0.4687516,Illicium_jiadifengpi:0.4687516):0.532498):0.4146216,Illicium_angustisepalum:1.415871):0.5019205):0.04586818):0.09972394):2.051466):103.8852,(((((Schisandra_longipes:0.6446568,(Schisandra_pubinervis:0.6433823,Schisandra_henryi:0.6433823):0.001274504):2.436414,Schisandra_arisanensis:3.081071):0.4680344,((Schisandra_plena:2.117738,Schisandra_bicolor:2.117738):0.9661606,Schisandra_rubriflora:3.083898):0.4652066):3.824165,(((Schisandra_sphenanthera:1.865595,Schisandra_sphaerandra:1.865595):0.7710544,(Schisandra_micrantha:1.095377,Schisandra_propinqua:1.095377):1.541273):3.559659,((((Schisandra_grandiflora:0.6571511,Schisandra_pubescens:0.6571511):0.08841191,Schisandra_glaucescens:0.745563):0.7234091,Schisandra_neglecta:1.468972):3.260954,(Schisandra_chinensis:1.592887,((Schisandra_lancifolia:0.6019967,Schisandra_tomentella:0.6019967):0.656825,Schisandra_incarnata:1.258822):0.3340652):3.137039):1.466383):1.176961):26.52679,(((Kadsura_heteroclita:0.4093549,Kadsura_japonica:0.4093549):0.7486527,(Kadsura_induta:0.7639423,((Kadsura_angustifolia:0.2607519,Kadsura_oblongifolia:0.2607519):0.2156447,Kadsura_longipedunculata:0.4763966):0.2875457):0.3940653):0.1476424,(Kadsura_coccinea:0.3230764,Kadsura_renchangiana:0.3230764):0.9825736):32.59441):74.1):30.7449,(((((((((Meliosma_henryi:11.37672,((Meliosma_glandulosa:0.5887873,Meliosma_veitchiorum:0.5887873):5.682773,Meliosma_alba:6.27156):5.105159):0.9801518,(Meliosma_longipes:2.98149,Meliosma_parviflora:2.98149):9.37538):2.760509,((((Meliosma_flexuosa:2.21112,Meliosma_oldhamii:2.21112):4.20821,Meliosma_squamulata:6.41933):4.47147,(((Meliosma_simplicifolia:0.6993989,(Meliosma_angustifolia:0.6807482,(Meliosma_thomsonii:0.08934459,Meliosma_velutina:0.08934459):0.5914036):0.01865064):3.136265,((Meliosma_yunnanensis:2.970627,(Meliosma_bifida:0.9097445,Meliosma_dumicola:0.9097445):2.060883):0.1844194,Meliosma_kirkii:3.155047):0.6806173):0.871799,(((Meliosma_laui:1.437429,Meliosma_pinnata:1.437429):0.1374372,Meliosma_paupera:1.574866):1.566382,(Meliosma_dilleniifolia:3.075599,Meliosma_rhoifolia:3.075599):0.06564922):1.566214):6.183337):0.1116337,(Meliosma_thorelii:7.861357,(((Meliosma_cuneifolia:0.6156216,Meliosma_rigida:0.6156216):1.608073,((Meliosma_callicarpifolia:0.02452116,Meliosma_fordii:0.02452116):0.05994063,Meliosma_arnottiana:0.08446179):2.139233):0.9615396,Meliosma_myriantha:3.185235):4.676122):3.141078):4.114946):68.97483,((((Sabia_fasciculata:1.630336,Sabia_paniculata:1.630336):0.3952277,Sabia_schumanniana:2.025564):0.1868432,(Sabia_parviflora:1.046262,(Sabia_limoniacea:0.3609507,Sabia_nervosa:0.3609507):0.6853111):1.166145):0.632333,(((Sabia_coriacea:0.2064185,Sabia_discolor:0.2064185):0.0452861,(Sabia_purpurea:0.02967757,Sabia_transarisanensis:0.02967757):0.222027):0.9578698,((Sabia_campanulata:0.9838159,(Sabia_japonica:0.5127909,Sabia_yunnanensis:0.5127909):0.4710251):0.1805584,((Sabia_dielsii:0.6611666,Sabia_emarginata:0.6611666):0.1333821,Sabia_swinhoei:0.7945487):0.3698256):0.04520014):1.635166):81.24747):49.50294,(((Tetracentron_sinense:22.33193,Trochodendron_aralioides:22.33193):110.8268,((((Dillenia_pentagyna:2.6841735,Dillenia_turbinata:2.684174):1.107696,Dillenia_indica:3.79187):48.1082,(Tetracera_scandens:8.97291,Tetracera_sarmentosa:8.97291):42.92716):79.52905,((((((((Leea_guineensis:1.882644,(Leea_asiatica:0.4211796,Leea_glabra:0.4211796):1.461464):0.5655353,Leea_philippinensis:2.448179):7.363033,(Leea_aequata:2.073305,(Leea_compactiflora:2.014261,Leea_macrophylla:2.014261):0.05904401):7.737907):0.7875179,((Leea_setuligera:0.4025193,Leea_longifolia:0.4025193):3.434859,Leea_indica:3.837378):6.761352):60.63939,((((((((Tetrastigma_rumicispermum:8.5629,Tetrastigma_obtectum:8.5629):1.611271,((Tetrastigma_tsaianum:0.2092477,Tetrastigma_apiculatum:0.2092477):7.919644,((((Tetrastigma_caudatum:0.6410422,(Tetrastigma_hypoglaucum:0.06242122,Tetrastigma_retinervium:0.06242122):0.578621):3.70876,Tetrastigma_xizangense:4.349802):1.571434,(((Tetrastigma_campylocarpum:1.407111,Tetrastigma_subtetragonum:1.407111):1.086382,((Tetrastigma_obovatum:0.7906989,Tetrastigma_godefroyanum:0.7906989):0.3649928,Tetrastigma_yiwuense:1.155692):1.337801):0.8146138,(Tetrastigma_pseudocruciatum:0.4982629,Tetrastigma_henryi:0.4982629):2.809844):2.61313):1.337821,(Tetrastigma_hemsleyanum:3.774065,(Tetrastigma_cruciatum:0.8785737,Tetrastigma_ceratopetalum:0.8785737):2.895492):3.484993):0.8698333):2.04528):0.5231985,((((Tetrastigma_kwangsiense:1.34264,Tetrastigma_tonkinense:1.34264):6.166416,(Tetrastigma_pubinerve:5.580537,(Tetrastigma_pachyphyllum:4.946192,((Tetrastigma_yunnanense:0.9645586,((Tetrastigma_venulosum:0.3156113,Tetrastigma_cauliflorum:0.3156113):0.5408997,Tetrastigma_funingense:0.856511):0.1080476):3.639889,((Tetrastigma_sichouense:0.6054103,Tetrastigma_lanyuense:0.6054103):3.097587,((Tetrastigma_planicaule:0.7815303,(((Tetrastigma_papillatum:0.02826592,Tetrastigma_lincangense:0.02826592):0.1499801,Tetrastigma_serrulatum:0.178246):0.3757787,Tetrastigma_triphyllum:0.5540247):0.2275056):1.307082,(Tetrastigma_formosanum:0.7170776,(Tetrastigma_macrocorymbum:0.1579701,Tetrastigma_delavayi:0.1579701):0.5591075):1.371535):1.614384):0.9014505):0.3417445):0.6343449):1.928519):0.3640484,(Tetrastigma_longipedunculatum:1.886857,((Tetrastigma_lenticellatum:1.684672,(Tetrastigma_jinghongense:0.5749577,Tetrastigma_erubescens:0.5749577):1.109714):0.1762407,Tetrastigma_lineare:1.860913):0.02594434):5.986247):0.4539712,(Tetrastigma_jinxiuense:0.3267456,Tetrastigma_xishuangbannaense:0.3267456):8.00033):2.370294):22.23302,Cayratia_japonica:32.93039):5.82392,((((Cayratia_oligocarpa:1.443601,(Cayratia_timoriensis:0.6387742,Cayratia_corniculata:0.6387742):0.8048272):4.733218,(Cayratia_medogensis:1.529306,Cayratia_cordifolia:1.529306):4.647513):17.54467,(Cayratia_pedata:6.210659,Cayratia_daliensis:6.210659):17.51083):14.97939,(((Cayratia_geniculata:0.2062473,((Cayratia_trifolia:0.07884139,Cayratia_lanceolata:0.07884139):0.04048293,Cayratia_fugongensis:0.1193243):0.08692294):2.603841,Cayratia_cardiospermoides:2.810088):2.18296,(Cayratia_albifolia:2.312702,(Cayratia_ciliifera:0.6869192,Cayratia_menglaensis:0.6869192):1.625782):2.680347):33.70783):0.05342723):16.03352,((Cissus_elongata:13.24539,(Cissus_wenshanensis:10.90299,(((Cissus_repanda:0.7751312,Cissus_kerrii:0.7751312):0.01206542,((Cissus_austroyunnanensis:0.2481807,Cissus_aristata:0.2481807):0.5128135,Cissus_pteroclada:0.7609942):0.02620244):3.798038,(Cissus_adnata:1.950507,(Cissus_triloba:1.550457,Cissus_assamica:1.550457):0.4000499):2.6347276):6.317757):2.342394):9.411793,((Cissus_subtetragona:6.497473,(Cissus_luzoniensis:0.005463815,Cissus_javana:0.005463815):6.492009):9.507819,(Cissus_repens:15.40902,Cissus_hexangularis:15.40902):0.5962724):6.651888):32.13065):3.11174,(((Parthenocissus_dalzielii:6.301663,((((Yua_austro-orientalis:0.6730607,Parthenocissus_henryana:0.6730607):2.410507,(Parthenocissus_tricuspidata:2.392641,Parthenocissus_feddei:2.392641):0.6909272):0.3001074,Parthenocissus_semicordata:3.383675):2.06493,Parthenocissus_chinensis:5.448606):0.8530575):3.161667,((Yua_thomsonii:0.8305825,Parthenocissus_suberosa:0.8305825):2.274996,Parthenocissus_laetevirens:3.105579):6.357751):47.33674,((Ampelocissus_sikkimensis:1.280966,((((Vitis_flexuosa:0.4757421,(Vitis_sinocinerea:0.02507583,Vitis_bashanica:0.02507583):0.4506663):0.4404042,(Vitis_balansana:0.6874127,(Vitis_wuhanensis:0.4900194,Vitis_bellula:0.4900194):0.1973933):0.2287336):0.04606817,Vitis_luochengensis:0.9622145):0.1302855,((((Vitis_piasezkii:0.5290343,Vitis_hancockii:0.5290343):0.1299947,(Vitis_mengziensis:0.2909015,(Vitis_bryoniifolia:0.02516487,Vitis_zhejiang-adstricta:0.02516487):0.2657367):0.3681275):0.2546934,((((Vitis_romanetii:0.1413459,Vitis_wenchowensis:0.1413459):0.4485384,((Vitis_shenxiensis:0.2706142,(Vitis_jinggangensis:0.1256948,Vitis_betulifolia:0.1256948):0.1449194):0.09885696,Vitis_yunnanensis:0.3694712):0.2204131):0.1191729,(Vitis_retordii:0.2872364,Vitis_wilsoniae:0.2872364):0.4218209):0.02412907,(Vitis_pilosonerva:0.5912515,(Vitis_heyneana:0.2027254,Vitis_chungii:0.2027254):0.388526):0.1419348):0.1805362):0.1246241,((Vitis_longquanensis:0.919086,Vitis_fengqinensis:0.919086):0.1047541,((Vitis_hui:0.9262908,(((Vitis_tsoi:0.3832925,Vitis_wenxianensis:0.3832925):0.2707266,Vitis_menghaiensis:0.6540191):0.2471177,(Vitis_lanceolatifoliosa:0.6008347,Vitis_amurensis:0.6008347):0.3003021):0.02515399):0.05164819,((Vitis_silvestrii:0.04308692,Vitis_pseudoreticulata:0.04308692):0.7294169,(((Vitis_ruyuanensis:0.05712581,Vitis_erythrophylla:0.05712581):0.2467082,Vitis_chunganensis:0.303834):0.4446045,Vitis_davidii:0.7484385):0.02406535):0.2054352):0.04590106):0.01450648):0.05415346):0.1884659):2.434114,((Ampelocissus_hoabinhensis:1.312879,(Ampelocissus_xizangensis:0.616046,Ampelocissus_butoensis:0.616046):0.6968332):0.5430075,Ampelocissus_artemisiifolia:1.85588709):1.859193):53.08499):1.0995):1.83191,(((((Ampelopsis_gongshanensis:1.562166,(Ampelopsis_tomentosa:1.130871,((Ampelopsis_hypoglauca:0.176242,Ampelopsis_japonica:0.176242):0.1928027,Ampelopsis_humulifolia:0.3690448):0.7618263):0.431295):0.0502244,Ampelopsis_chaffanjonii:1.61239):0.3664263,Ampelopsis_cantoniensis:1.978817):0.5094986,Ampelopsis_grossedentata:2.488315):13.31691,(((Ampelopsis_bodinieri:2.326306,Ampelopsis_aconitifolia:2.326306):0.3827194,(((Ampelopsis_acerifolia:0.2246963,Ampelopsis_rubifolia:0.2246963):0.3282815,Ampelopsis_mollifolia:0.5529777):0.06547583,Ampelopsis_delavayana:0.6184535):2.090572):4.149443,(Ampelopsis_glandulosa:0.9622026,(Ampelopsis_acutidentata:0.1371202,Ampelopsis_megalophylla:0.1371202):0.8250824):5.896267):8.946761):43.92625):11.50664):59.52471,(((((((Stachyurus_salicifolius:0.3189122,Stachyurus_retusus:0.3189122):6.019957,((Stachyurus_obovatus:0.5411542,Stachyurus_cordatulus:0.5411542):0.8209899,Stachyurus_yunnanensis:1.362144):4.976725):3.83114,(Stachyurus_chinensis:1.686599,Stachyurus_himalaicus:1.686599):8.483411):20.13349,(((((((Turpinia_formosana:0.7714582,Turpinia_arguta:0.7714582):0.2720724,(Turpinia_ovalifolia:0.9828633,Turpinia_simplicifolia:0.9828633):0.06066731):0.2102866,(Turpinia_robusta:0.005822637,Turpinia_indochinensis:0.005822637):1.247995):0.05471639,(Turpinia_macrosperma:0.5906894,Turpinia_subsessilifolia:0.5906894):0.7178442):0.6037146,Turpinia_cochinchinensis:1.912248):1.701232,((Turpinia_ternata:1.074191,Turpinia_montana:1.074191):1.070089,(Turpinia_pomifera:1.019489,Turpinia_affinis:1.019489):1.124791):1.4692):2.48282,(((Staphylea_bumalda:1.391924,(Staphylea_yuanjiangensis:0.1877631,Staphylea_campanulata:0.18776306):1.204161):0.03316642,((Staphylea_forrestii:0.4947732,Staphylea_holocarpa:0.4947732):0.6141166,Staphylea_shweliensis:1.10889):0.3162002):2.85183,Euscaphis_japonica:4.27692):1.81938):24.2072):96.15758,(((((((((Dracontomelon_macrocarpum:12.992915,(Dracontomelon_duperreanum:0.3397567,Spondias_lakonensis:0.3397567):12.65316):5.47519,(Lannea_coromandelica:9.87429,Choerospondias_axillaris:9.87429):8.59382):33.31101,(((Cotinus_szechuanensis:29.83013,(Pegia_nitida:19.24919,Pegia_sarmentosa:19.249191):10.58094):6.775031,(Cotinus_nana:32.52971,((Dobinea_vulgaris:7.67023,Dobinea_delavayi:7.67023):20.17387,(((Rhus_teniana:2.271179,Rhus_hypoleuca:2.271179):12.52917,((Rhus_potaninii:1.200167,(Rhus_punjabensis:0.7448058,Rhus_wilsonii:0.7448058):0.4553609):12.37093,(((((Toxicodendron_sylvestre:4.34497,Toxicodendron_succedaneum:4.34497):4.2853644,((Toxicodendron_acuminatum:4.611682,Toxicodendron_hirtellum:4.611682):3.265211,(Toxicodendron_fulvum:1.061297,(Toxicodendron_trichocarpum:1.010808,(Toxicodendron_griffithii:0.4275203,Toxicodendron_radicans:0.4275203):0.58328807):0.05048874):6.815596):0.7534416):0.1947656,(((Toxicodendron_grandiflorum:2.653704,(Toxicodendron_vernicifluum:0.5099684,Toxicodendron_hookeri:0.5099684):2.143736):2.206277,Toxicodendron_wallichii:4.859981):0.003179917,((Toxicodendron_yunnanense:0.5488941,Toxicodendron_calcicola:0.5488941):0.07210051,Toxicodendron_delavayi:0.6209946):4.242167):3.961939):2.00029,(Pistacia_chinensis:4.65491,Pistacia_weinmanniifolia:4.65491):6.17048):0.55575,(Rhus_chinensis:11.23925,Cotinus_coggygria:11.23925):0.14189):2.189955):1.229255):5.29705,(((Semecarpus_longifolius:3.108667,Semecarpus_cuneiformis:3.108667):10.60935,((Drimycarpus_anacardiifolius:1.478571,Drimycarpus_racemosus:1.478571):10.66462587,(Semecarpus_reticulatus:2.471681,Semecarpus_microcarpus:2.471681):9.671515):1.574818):1.652966,((Mangifera_siamensis:2.567483,Mangifera_sylvatica:2.567483):7.323827,(Mangifera_persiciforma:0.00299304,Mangifera_laurina:0.00299304):9.8883172):5.47967):4.72642):7.7467):4.685614):4.075446):11.61045,(((Buchanania_microphylla:0.4017222,Buchanania_yunnanensis:0.4017222):0.5600053,Buchanania_latifolia:0.9617275):1.494042,Buchanania_arborescens:2.45577):45.75984):3.56351):17.41314,((Canarium_pimela:31.19209,(((Canarium_strictum:0.9045474,Garuga_forrestii:0.9045474):1.579285,(Garuga_floribunda:1.545895,(Canarium_tonkinense:0.8574705,Canarium_subulatum:0.8574705):0.6884242):0.9379377):5.452267,(Canarium_parvum:2.430591,((Garuga_pierrei:0.7555664,Garuga_pinnata:0.7555664):0.8421491,(Canarium_album:0.4987461,Canarium_bengalense:0.4987461):1.098969):0.8328757):5.505509):23.25599):17.40798,(Protium_serratum:7.8582,Protium_yunnanense:7.8582):40.74187):20.59219):13.29637,(((Nitraria_pamirica:0.6532565,(Nitraria_tangutorum:0.5136806,Nitraria_roborowskii:0.5136806):0.139576):1.116853,(Nitraria_sphaerocarpa:0.01143385,Nitraria_sibirica:0.01143385):1.758676):37.4598,(Peganum_multisectum:6.118375,(Peganum_nigellastrum:3.016182,Peganum_harmala:3.016182):3.102193):33.11153):43.25872):2.4684,((((Picrasma_chinensis:3.520835,Picrasma_quassioides:3.520835):44.809745,(((((Ailanthus_altissima:0.4048782,(Ailanthus_fordii:0.2481329,Ailanthus_vilmoriniana:0.2481329):0.1567453):1.121464,Ailanthus_giraldii:1.526342):1.510484,Ailanthus_guangxiensis:3.036826):17.68301,Ailanthus_triphysa:20.71984):15.21161,(Brucea_mollis:24.06946,Brucea_javanica:24.06946):11.86199):12.39913):23.16903,((((((Haplophyllum_acutifolium:5.32544,(Haplophyllum_tragacanthoides:0.2695943,Haplophyllum_dauricum:0.2695943):5.055846):33.12229,(((Paramignya_confertifolia:14.156508,(((Atalantia_buxifolia:8.91912,(((Atalantia_fongkaica:0.6014345,Atalantia_acuminata:0.6014345):3.432475,Atalantia_guillauminii:4.0339104):0.07879256,(Atalantia_henryi:1.713246,(Atalantia_kwangtungensis:0.7937283,Atalantia_dasycarpa:0.7937283):0.9195175):2.399457):4.806418):2.66426,((Citrus_cavaleriei:1.133143,(Citrus_hystrix:0.4562096,Citrus_trifoliata:0.4562096):0.6769332):3.578947,Citrus_japonica:4.71209):6.87129):2.46099,Luvunga_scandens:14.0443706):0.11214):2.82144,Murraya_paniculata:16.97795):1.57675,((((((Clausena_vestita:0.3481044,Clausena_lenis:0.3481044):0.2937585,Clausena_yunnanensis:0.6418629):0.04351534,(Clausena_excavata:0.4156843,Clausena_emarginata:0.4156843):0.2696939):4.650752,(Clausena_odorata:1.1461302,Clausena_hainanensis:1.14613):4.19):3.8849,(Clausena_dunniana:0.2629367,Clausena_lansium:0.2629367):8.958093):8.78347,((Micromelum_integerrimum:16.0816862,(((Glycosmis_pentaphylla:5.531599,Glycosmis_craibii:5.531599):2.575431,((Glycosmis_esquirolii:1.73492,(Glycosmis_xizangensis:0.9272826,(Glycosmis_lucida:0.356258,Glycosmis_cochinchinensis:0.356258):0.5710246):0.8076379):2.01474,(((Glycosmis_montana:0.09888414,Glycosmis_longifolia:0.09888414):0.6720703,Glycosmis_parviflora:0.7709544):0.3091432,(Glycosmis_oligantha:1.068024,Glycosmis_pseudoracemosa:1.068024):0.01207376):2.669563):4.357369):0.2959687,Micromelum_falcatum:8.402999):7.678691):1.58133,Murraya_koenigii:17.66302):0.34148):0.5502):19.89303):9.94511,(Boenninghausenia_albiflora:28.05498,Psilopeganum_sinense:28.05498):20.33786):0.5830637,(((Murraya_microphylla:0.4123346,Murraya_kwangsiensis:0.4123346):0.1368481,Murraya_euchrestifolia:0.5491827):7.849032,(Murraya_alata:2.701746,(Murraya_tetramera:0.1887708,Murraya_crenulata:0.1887708):2.512975):5.696469):40.57769):2.855916,((((((((Tetradium_fraxinifolium:0.5623327,(Tetradium_ruticarpum:0.1157009,Tetradium_trichotomum:0.1157009):0.4466318):0.07939357,Tetradium_calcicola:0.6417262):4.674828,(Tetradium_austrosinense:0.002012741,Tetradium_glabrifolium:0.002012741):5.314541):6.164086,Tetradium_daniellii:11.48064):7.08461,(Phellodendron_chinense:2.39222,Phellodendron_amurense:2.39222):16.17303):7.11131,(((Murraya_exotica:11.06066,Toddalia_asiatica:11.06066):2.819308,(((Zanthoxylum_laetum:4.512758,((Zanthoxylum_schinifolium:1.805301,(Zanthoxylum_motuoense:1.29335,Zanthoxylum_scandens:1.29335):0.5119514):0.9889586,(Zanthoxylum_khasianum:0.3727641,Zanthoxylum_acanthopodium:0.3727641):2.421496):1.718498):4.636379,Zanthoxylum_liboense:9.149137):1.244162,(Zanthoxylum_stipitatum:6.983569,(Zanthoxylum_macranthum:3.748346,Zanthoxylum_multijugum:3.748346):3.235223):3.409731):3.486669):1.396472,((((Zanthoxylum_stenophyllum:0.5772807,Zanthoxylum_leiboicum:0.5772807):4.468084,(Zanthoxylum_wutaiense:1.806404,Zanthoxylum_undulatifolium:1.806404):3.238961):4.980848,((Zanthoxylum_echinocarpum:1.800693,(Zanthoxylum_glomeratum:1.349038,Zanthoxylum_armatum:1.349038):0.4516555):6.79603,((Zanthoxylum_molle:0.4036248,Zanthoxylum_micranthum:0.4036248):1.199259,((Zanthoxylum_collinsiae:0.8520261,Zanthoxylum_avicennae:0.8520261):0.04327039,Zanthoxylum_pteracanthum:0.8952965):0.7075869):6.99384):1.429491):1.114308,(Zanthoxylum_rhombifoliolatum:10.92508,((Zanthoxylum_austrosinense:0.253767,Zanthoxylum_tomentellum:0.253767):9.967517,(Zanthoxylum_oxyphyllum:7.498465,(((((Zanthoxylum_kwangsiense:0.488912,Zanthoxylum_simulans:0.488912):0.2525234,Zanthoxylum_bungeanum:0.7414354):1.062525,(Zanthoxylum_calcicola:0.001371337,Zanthoxylum_ailanthoides:0.001371337):1.802589):0.2001425,(((Zanthoxylum_dimorphophyllum:0.2714612,Zanthoxylum_pilosulum:0.2714612):0.7028754,(Zanthoxylum_nitidum:0.2056641,Zanthoxylum_xichouense:0.2056641):0.7686725):0.3359067,((Zanthoxylum_myriacanthum:0.2011566,Zanthoxylum_integrifolium:0.2011566):0.802119,Zanthoxylum_esquirolii:1.003276):0.3069676):0.6938597):3.315715,((Zanthoxylum_dissitum:1.494578,Zanthoxylum_piasezkii:1.494578):3.579592,Zanthoxylum_yuanjiangense:5.074169):0.2456486):2.178647):2.72282):0.7037937):0.215443):4.135919):10.40012):9.69312,(((Melicope_glomerata:0.2944214,Melicope_lunu-ankenda:0.2944214):1.665061,((Melicope_triphylla:0.8269564,Melicope_semecarpifolia:0.8269564):0.8704459,Melicope_patulinervia:1.697402):0.2620798):9.999108,(Acronychia_pedunculata:5.06963,Melicope_pteleifolia:5.06963):6.88896):23.41109):4.2467,((((Skimmia_laureola:0.5860902,Skimmia_reevesiana:0.5860902):1.5727195,(Skimmia_arborescens:1.876063,(Skimmia_melanocarpa:0.9107394,Skimmia_multinervia:0.9107394):0.9653233):0.2827472):18.48853,Dictamnus_dasycarpus:20.6473416):2.36111,Orixa_japonica:23.00845):16.60793):12.21544):13.66825,Harrisonia_perforata:65.50007):5.99954):1.85189,(((Xylocarpus_granatum:12.55015,((Toona_ciliata:1.457316,Toona_sinensis:1.457316):6.916254,(Toona_fargesii:0.6207202,Toona_sureni:0.6207202):7.75285):4.17658):14.75877,Chukrasia_tabularis:27.30892):22.96473,((((Dysoxylum_cumingianum:28.43055,Melia_azedarach:28.43055):0.2580373,((((((Munronia_pinnata:0.2039343,Munronia_yinggelingensis:0.2039343):18.3833551,Munronia_unifoliolata:18.58729):2.82888,Turraea_pubescens:21.416172):0.59321,Cipadessa_baccifera:22.00938):1.49085,(((((((Aglaia_elaeagnoidea:3.865227,Aglaia_rimosa:3.865227):0.1031781,Aglaia_teysmanniana:3.968405):1.762616,(Aglaia_lawii:5.624319,(Aphanamixis_polystachya:5.25827,Aglaia_odorata:5.25827):0.3660491):0.1067018):1.795852,Aglaia_edulis:7.526873):0.2414868,((Aglaia_spectabilis:0.101306,Aglaia_perviridis:0.101306):3.160482,Reinwardtiodendron_humile:3.2617879):4.506572):1.51154,Chisocheton_cumingianus:9.2799):1.08673,Dysoxylum_arborescens:10.36663):13.1336):4.90744,(((Walsura_robusta:0.128058,Heynea_velutina:0.128058):3.497362,Heynea_trijuga:3.62542):5.64154,Walsura_pinnata:9.26696):19.14071):0.2809173):1.525001,(Dysoxylum_parasiticum:2.964728,Dysoxylum_excelsum:2.964728):27.24886):13.45831,(((Dysoxylum_gotadhora:0.6466735,Dysoxylum_densiflorum:0.6466735):3.58923,(Dysoxylum_mollissimum:2.732168,(Dysoxylum_grande:0.5026072,(Dysoxylum_pallens:0.4341018,Dysoxylum_lenticellatum:0.4341018):0.06850544):2.22956):1.503736):6.358623,Dysoxylum_hongkongense:10.59453):33.07737):6.60175):23.07785):11.60553):1.62052,(((((((((((Mischocarpus_pentapetalus:0.1638516,Mischocarpus_sundaicus:0.1638516):0.204884,Mischocarpus_hainanensis:0.3687356):16.171624,Arytera_littoralis:16.54036):11.03857,Eurycorymbus_cavaleriei:27.57893):4.77611,(((Allophylus_dimorphus:4.002435,(((((Allophylus_hirsutus:0.399451,Allophylus_cobbe:0.39945101):0.3449407,Allophylus_longipes:0.7443917):0.04755074,((Allophylus_trichophyllus:0.5112585,Allophylus_chartaceus:0.5112585):0.01437485,Allophylus_timoriensis:0.5256333):0.2663091):0.4100962,(Allophylus_petelotii:0.1328683,Allophylus_repandifolius:0.1328683):1.06917):0.3815438,Allophylus_viridis:1.583582):2.418852):4.222867,Allophylus_caudatus:8.225302):13.376858,Cardiospermum_halicacabum:21.6021576):10.75288):1.01187,((((Nephelium_chryseum:2.6291704,Nephelium_topengii:2.62917):5.05662,Pometia_pinnata:7.68579):3.11933,((Dimocarpus_confinis:4.922184,Dimocarpus_yunnanensis:4.9221837):3.261506,(Xerospermum_bonii:5.503637,Dimocarpus_fumatus:5.503637):2.680053):2.62143):13.32965,(((((Lepisanthes_unilocularis:0.7334093,Lepisanthes_browniana:0.7334093):0.625015,Lepisanthes_hainanensis:1.35842472):0.6159224,(Lepisanthes_senegalensis:1.508124,Lepisanthes_oligophylla:1.508124):0.4662223):9.061503,(Lepisanthes_basicardia:0.5012038,Lepisanthes_cauliflora:0.5012038):10.53465):2.38772,((Sapindus_tomentosus:0.4758102,(Sapindus_delavayi:0.09858419,Sapindus_saponaria:0.09858419):0.377226):3.409298,Sapindus_rarak:3.885109):9.538461):10.7112):9.23214):4.76244,((Paranephelium_hainanense:13.64049,Paranephelium_hystrix:13.6404898):8.98887,((Amesiodendron_chinense:0.2575053,Pavieasia_kwangsiensis:0.2575053):9.641565,Pavieasia_yunnanensis:9.89907):12.73029):15.49999):4.60949,(Koelreuteria_paniculata:2.67843,(Koelreuteria_bipinnata:0.2251214,Koelreuteria_elegans:0.2251214):2.453309):40.06041):9.41018,((Harpullia_cupanioides:7.5591302,Boniodendron_minus:7.55913):0.84786,Dodonaea_viscosa:8.40699):43.74203):2.21442,((((Dipteronia_sinensis:11.0038,Dipteronia_dyeriana:11.0038):0.97288,((((Acer_miaoshanicum:0.5400987,(Acer_nikoense:0.3234955,Acer_linganense:0.3234955):0.2166032):8.329632,((((Acer_pectinatum:3.76099,Acer_davidii:3.76099):1.47815,Acer_tegmentosum:5.23914):1.90379,Acer_tataricum:7.14293):1.59364,(((Acer_pseudosieboldianum:0.59459,Acer_elegantulum:0.59459):1.51513,Acer_fabri:2.10972):3.76824,Acer_erianthum:5.87796):2.85861):0.1331606):0.369793,(((Acer_sinopurpurascens:2.888618,((Acer_pentaphyllum:2.243682,Acer_kweilinense:2.243682):0.5639178,(Acer_pilosum:2.685045,Acer_albopurpurascens:2.685045):0.122555):0.08101768):4.573849,(Acer_sycopseoides:7.005248,((Acer_barbinerve:3.22663,(Acer_pubipetiolatum:0.6082902,Acer_wilsonii:0.6082902):2.61834):2.905835,Acer_amplum:6.132465):0.8727826):0.4572192):1.303253,(Acer_chienii:4.981859,Acer_sikkimense:4.981859):3.783861):0.4738039):1.153586,(((Acer_stachyophyllum:9.567178,(Acer_tsinglingense:7.489112,((Acer_tibetense:2.412341,(Acer_kungshanense:0.7750577,Acer_paxii:0.7750577):1.637283):2.111903,(Acer_sino-oblongum:4.33813,((((Acer_sutchuenense:0.5339249,Acer_buergerianum:0.5339249):0.3309399,(Acer_confertifolium:0.5505488,Acer_laurinum:0.5505488):0.314316):1.131613,(Acer_pictum:1.8793,(((Acer_pubinerve:0.7343818,Acer_poliophyllum:0.7343818):0.1753065,Acer_longipes:0.9096883):0.8467976,(Acer_yangbiense:0.1537478,Acer_sinense:0.1537478):1.602738):0.1228137):0.1171779):1.343602,(Acer_metcalfii:0.6737558,(Acer_acuminatum:0.3505246,Acer_mandshuricum:0.3505246):0.3232312):2.666324):0.9980504):0.1861135):2.964869):2.078066):0.1003068,(((Acer_tonkinense:5.831796,((Acer_oliverianum:2.849935,Acer_lungshengense:2.849935):2.101077,((Acer_hilaense:1.296351,(Acer_chunii:0.2907096,Acer_lucidum:0.2907096):1.005642):2.424039,((Acer_truncatum:0.4148872,Acer_triflorum:0.4148872):1.214063,(Acer_morrisonense:0.463437,(Acer_wardii:0.4574493,Acer_caudatifolium:0.4574493):0.005987663):1.165514):2.09144):1.230621):0.8807845):1.437173,((Acer_shihweii:1.88059,(Acer_caudatum:0.7243081,((Acer_gracilifolium:0.3989377,Acer_coriaceifolium:0.3989377):0.180949,Acer_forrestii:0.5798867):0.1444214):1.156282):4.773379,(((Acer_cordatum:1.391735,Acer_komarovii:1.391735):1.597289,((Acer_fulvescens:1.661224,((Acer_campbellii:0.3137541,Acer_oblongum:0.3137541):0.01839501,Acer_pauciflorum:0.3321491):1.329075):1.102824,Acer_griseum:2.764048):0.2249764):2.757962,(((Acer_kwangnanense:0.2331706,Acer_laevigatum:0.2331706):0.7257555,Acer_tutcheri:0.9589261):4.666054,Acer_ceriferum:5.62498):0.1220061):0.9069828):0.6150003):0.05686632,(((Acer_chingii:0.1192673,Acer_paihengii:0.1192673):1.850053,((Acer_caesium:0.2372501,Acer_sterculiaceum:0.2372501):0.6969468,Acer_duplicatoserratum:0.9341969):1.035124):0.567062,(Acer_leipoense:1.477661,Acer_cappadocicum:1.477661):1.058722):4.789453):2.341649):0.7238659,(((((Acer_yinkunii:0.09226665,Acer_maximowiczii:0.09226665):2.816745,(Acer_yui:1.054362,Acer_laxiflorum:1.054362):1.85465):2.529663,((((Acer_shenkanense:2.331397,(Acer_oligocarpum:0.5062475,Acer_acutum:0.5062475):1.825149):1.233512,((Acer_henryi:0.8123126,(Acer_tenellum:0.1564299,Acer_thomsonii:0.1564299):0.6558827):1.902054,(Acer_flabellatum:0.5700045,Acer_crassum:0.5700045):2.144362):0.8505422):0.3600169,Acer_ukurunduense:3.924926):0.2938828,Acer_pinnatinervium:4.218809):1.219866):0.1509455,(Acer_wangchii:1.693178,(Acer_serrulatum:0.1090844,Acer_miaotaiense:0.1090844):1.584094):3.896442):0.471821,(Acer_fenzelianum:1.192911,Acer_kuomeii:1.192911):4.86853):4.32991):0.001759011):1.58357):29.91044,((Aesculus_chinensis:3.623727,Aesculus_assamica:3.623727):13.8077026,Handeliodendron_bodinieri:17.43143):24.45569):10.30612,Delavaya_toxocarpa:52.19324):2.1702):6.79101,Xanthoceras_sorbifolium:61.15445):25.4231):4.64881,(Biebersteinia_heterostemon:22.00633,Biebersteinia_odora:22.00633):69.22003):29.4124,((((Perrottetia_racemosa:1.36567,Perrottetia_arisanensis:1.3656701):39.17480991,Dipentodon_sinicus:40.54048):10.91802,(Tapiscia_sinensis:10.51254,Tapiscia_yunnanensis:10.51254):40.94596):65.22076,(((((((((Colona_floribunda:3.37471,Colona_thorelii:3.3747098):8.47572,((Microcos_stauntoniana:2.699355,Microcos_chungii:2.699355):4.363285,(((Grewia_concolor:0.5717731,Grewia_macropetala:0.5717731):0.4323522,(((((Grewia_yinkiangensis:0.5332631,((Grewia_multiflora:0.3132306,(Grewia_kwangtungensis:0.05726894,Grewia_lacei:0.05726894):0.2559617):0.1034341,Grewia_retusifolia:0.4166648):0.1165983):0.1541749,(Grewia_latiglandulosa:0.4720689,Grewia_falcata:0.4720689):0.2153691):0.17528,(Grewia_chuniana:0.8463715,Grewia_hirsuta:0.8463715):0.01634648):0.053382,Grewia_piscatorum:0.9161):0.07583345,((Grewia_eriocarpa:0.9123262,(Grewia_cuspidatoserrata:0.4678233,Grewia_sessiliflora:0.4678233):0.4445029):0.005360407,(((Grewia_abutilifolia:0.3587833,Grewia_acuminata:0.3587833):0.4167637,((((Grewia_tiliifolia:0.2187933,Microcos_paniculata:0.2187933):0.1370559,Grewia_angustisepala:0.3558491):0.01702444,Grewia_rhombifolia:0.3728736):0.2849349,(Grewia_urenifolia:0.07511785,Grewia_biloba:0.07511785):0.5826906):0.1177386):0.005917896,((Grewia_henryi:0.6070422,Grewia_brachypoda:0.6070422):0.02755463,Grewia_celtidifolia:0.6345968):0.1468681):0.1362217):0.07424683):0.01219192):0.02894466,(Grewia_permagna:1.005758,Grewia_oligandra:1.005758):0.02731154):6.02957):4.78779):16.78535,(((Corchorus_olitorius:2.877848,Corchorus_aestuans:2.877847):2.143602,Corchorus_trilocularis:5.02145):17.4646,(((Triumfetta_pilosa:0.8557783,Triumfetta_cana:0.8557783):0.5190167,(Triumfetta_semitriloba:0.1958903,Triumfetta_grandidens:0.1958903):1.178905):10.13761,(Triumfetta_annua:9.3528,Triumfetta_rhomboidea:9.3528):2.1596):10.97365):6.14973):4.96312,Commersonia_bartramia:33.5989):1.82703,((Waltheria_indica:20.23896,Melochia_corchorifolia:20.2389633):14.50537,(((Byttneria_grandifolia:6.40648,(Byttneria_integrifolia:2.44289766,Byttneria_pilosa:2.4428973):3.963583):17.92306,Kleinhovia_hospita:24.32954):1.60669,Ambroma_augustum:25.936232):8.8081):0.6816):6.37856,((((((((Bombax_ceiba:0.04695862,Bombax_cambodiense:0.04695862):2.242781,Bombax_insigne:2.2897399):24.7981,((((((Hibiscus_macrophyllus:0.768314,Hibiscus_labordei:0.768314):0.7560705,Hibiscus_tiliaceus:1.524384):2.486164,((Hibiscus_sinosyriacus:2.666904,((Hibiscus_indicus:1.121941,Hibiscus_grewiifolius:1.121941):0.7926606,(Hibiscus_syriacus:1.002554,Hibiscus_austroyunnanensis:1.002554):0.9120475):0.7523026):0.5602077,(((Hibiscus_fragrans:1.439172,((((Hibiscus_hispidissimus:0.227981,Hibiscus_aridicola:0.227981):0.46684,(Hibiscus_hamabo:0.4492532,Hibiscus_trionum:0.4492532):0.2455678):0.1249952,(Hibiscus_taiwanensis:0.1145197,Hibiscus_leviseminus:0.1145197):0.7052965):0.3824018,Hibiscus_yunnanensis:1.202218):0.2369537):0.6857468,(Hibiscus_lobatus:1.486505,Hibiscus_surattensis:1.486505):0.6384136):0.60798,((Abelmoschus_manihot:0.22458,Abelmoschus_sagittifolius:0.22458):1.72766,((Abelmoschus_crinitus:0.01160717,Abelmoschus_moschatus:0.01160717):0.4276674,Abelmoschus_muliensis:0.4392745):1.512965):0.7806585):0.4942132):0.7834366):1.458912,Hibiscus_paramutabilis:5.46946):8.37234,(((Urena_repanda:1.088307,Urena_lobata:1.088307):3.589523,(Nayariophyton_zizyphifolium:0.103345,Urena_procumbens:0.103345):4.574485):6.29229,((Kydia_calycina:0.4182205,Kydia_glabrescens:0.4182205):7.45035,Decaschistia_mouretii:7.86857):3.10155):2.87168):9.99723,(((Thespesia_populnea:7.0602198,Thespesia_lampas:7.06022):15.61391,((Alcea_nudiflora:8.46673,((Malva_verticillata:3.75343,Malva_pusilla:3.75343):3.87317,Althaea_officinalis:7.6266):0.84013):8.34795,(((Abutilon_indicum:1.669709,((Abutilon_theophrasti:0.0086857,Abutilon_gebauerianum:0.0086857):1.654286,Abutilon_hirtum:1.662972):0.006737328):6.686821,((Abutilon_guineense:0.5372156,Abutilon_roseum:0.5372156):5.198266,(Abutilon_sinense:4.165332,Abutilon_paniculatum:4.165332):1.57015):2.621048):2.47947,(((Sida_rhombifolia:2.225053,Sida_chinensis:2.225053):1.843773,Sida_alnifolia:4.068826):0.3953442,(((Sida_subcordata:0.2118994,Sida_acuta:0.2118994):0.8255321,Sida_cordata:1.037431):1.919598,(Sida_mysorensis:2.365732,((((Sida_szechuensis:0.28331135,Sida_javensis:0.2833113):0.5700967,(Sida_cordifolioides:0.6497528,Sida_orientalis:0.6497528):0.2036552):0.4709351,Sida_cordifolia:1.324343):0.64782,Sida_yunnanensis:1.972163):0.3935689):0.5912971):1.507141):6.37183):5.97868):5.85945):1.11315,Wissadula_periplocifolia:23.78728):0.05175):3.24881):1.56572,((((Firmiana_hainanensis:0.9806661,Firmiana_simplex:0.9806661):4.869916,((Firmiana_danxiaensis:0.7561841,(Firmiana_pulcherrima:0.4745008,Firmiana_major:0.4745008):0.2816832):1.798849,(Firmiana_kwangsiensis:1.595878,Firmiana_colorata:1.595878):0.9591545):3.295549):19.47206,(((((Sterculia_subracemosa:5.003816,Sterculia_foetida:5.003816):12.5535,((Sterculia_tonkinensis:0.1629826,Sterculia_simaoensis:0.1629826):0.4570773,Sterculia_henryi:0.6200599):16.93726):1.424763,((((Sterculia_guangxiensis:3.958798,((Sterculia_subnobilis:0.303504,Sterculia_lanceolata:0.303504):2.029323,Sterculia_hainanensis:2.332827):1.625971):4.176856,(Sterculia_lanceifolia:5.577631,(Sterculia_hymenocalyx:4.686613,((Sterculia_pinbienensis:0.1326785,Sterculia_villosa:0.1326785):0.5613928,(Sterculia_scandens:0.418832,Sterculia_cinnamomifolia:0.418832):0.2752393):3.992541):0.8910184):2.558023):0.6656627,(Sterculia_yuanjiangensis:0.4141143,(Sterculia_pexa:0.3045592,Sterculia_monosperma:0.3045592):0.109555):8.387202):8.679804,((Sterculia_euosma:0.8800609,Sterculia_ceramica:0.8800609):5.682059,((Sterculia_kingtungensis:5.692922,Sterculia_principis:5.692922):0.5055418,(Sterculia_impressinervis:0.2184243,Sterculia_brevissima:0.2184243):5.980039):0.3636566):10.919):1.50096):3.572019,(Sterculia_micrantha:2.650068,Sterculia_gengmaensis:2.650068):19.90403):1.63879,((Heritiera_parvifolia:0.5943705,Heritiera_angustata:0.5943705):3.284693,Heritiera_littoralis:3.879064):20.31383):1.12975):0.2584,Pterygota_alata:25.58104):3.07252):0.39303,(Diplodiscus_trichospermus:10.36445,Berrya_cordifolia:10.36445):18.68214):0.06458,(((((((Tilia_endochrysea:1.815305,Tilia_chinensis:1.815305):0.001020631,((Tilia_jiaodongensis:0.6984757,Tilia_tuan:0.6984757):0.6076926,Tilia_likiangensis:1.306168):0.5101576):0.1956348,((Tilia_amurensis:1.521144,(Tilia_paucicostata:0.96463,Tilia_membranacea:0.96463):0.5565142):0.09618159,Tilia_mongolica:1.617326):0.3946349):0.3171209,Tilia_taishanensis:2.329082):2.701617,((Tilia_oliveri:0.1714888,Tilia_kueichouensis:0.1714888):2.227779,((((Tilia_miqueliana:0.3036683,(Tilia_japonica:0.02957695,Tilia_callidonta:0.02957695):0.2740913):0.06615814,Tilia_chingiana:0.3698264):0.03419363,Tilia_henryana:0.40402):1.818775,(Tilia_mandshurica:0.2655683,Tilia_nobilis:0.2655683):1.957227):0.1764725):2.631431):0.9946009,Craigia_yunnanensis:6.025299):1.775061,Craigia_kwangsiensis:7.80036):21.31081):0.60487,(((((Helicteres_elongata:1.033365,Helicteres_obtusa:1.033365):1.193141,(Helicteres_plebeja:1.0059796,Helicteres_isora:1.00598):1.220526):6.451405,((Helicteres_angustifolia:1.796595,Helicteres_lanceolata:1.796595):3.241483,(Helicteres_viscida:2.668956,(Helicteres_glabriuscula:1.037215,Helicteres_hirsuta:1.037215):1.631741):2.369122):3.639832):2.53699,Helicteres_prostrata:11.2149):10.26153,(Reevesia_lofouensis:2.13637,((((Reevesia_pycnantha:0.4908422,(Reevesia_orbicularifolia:0.2518265,Reevesia_tomentosa:0.2518265):0.2390157):0.4663425,Reevesia_rubronervia:0.9571847):0.884985,((Reevesia_pubescens:0.3561647,(Reevesia_longipetiolata:0.02775043,Reevesia_lumlingensis:0.02775043):0.3284143):0.06171959,Reevesia_lancifolia:0.4178843):1.424285):0.2929665,((Reevesia_thyrsoidea:0.7387013,(Reevesia_formosana:0.198793,(Reevesia_botingensis:0.1640106,Reevesia_rotundifolia:0.1640106):0.03478238):0.5399083):0.8781163,(Reevesia_glaucophylla:0.2335356,Reevesia_shangszeensis:0.2335356):1.383282):0.5183187):0.001233683):19.34006):8.23961):1.85674,(((((Pterospermum_truncatolobatum:1.444185,Pterospermum_heterophyllum:1.444185):2.186942,Pterospermum_menglunense:3.631127):10.07719,((Pterospermum_proteus:1.175764,(Pterospermum_acerifolium:0.5644137,Pterospermum_kingtungense:0.5644137):0.6113505):1.294014,Pterospermum_yunnanense:2.469778):11.23854):3.729023,(Pterospermum_lanceifolium:0.2386504,Pterospermum_niveum:0.2386504):17.19869):8.16032,(((Eriolaena_glabrescens:0.2161258,Eriolaena_candollei:0.2161258):16.01228,(((Eriolaena_quinquelocularis:2.171355,Eriolaena_kwangsiensis:2.171355):2.094487,Corchoropsis_crenata:4.265842):7.761134,Eriolaena_spectabilis:12.02698):4.201434):6.67411,(Burretiodendron_kydiifolium:11.52805,(Excentrodendron_tonkinense:1.8431633,(Burretiodendron_esquirolii:0.2684282,Excentrodendron_obconicum:0.2684282):1.574736):9.684886):11.37447):2.69514):5.97512):10.23171):53.45797,((((Diarthron_tianschanicum:2.081037,((Diarthron_linifolium:0.7678719,Diarthron_vesiculosum:0.7678719):0.08251319,Diarthron_altaicum:0.8503851):1.230652):39.78275,((((((Wikstroemia_delavayi:1.179031,Wikstroemia_indica:1.179031):1.598871,Wikstroemia_huidongensis:2.777902):3.57911,((Wikstroemia_sinoparviflora:0.7542672,Wikstroemia_stenophylla:0.7542672):1.803508,(((Wikstroemia_chamaedaphne:0.2221208,Wikstroemia_leptophylla:0.2221208):0.6125061,(Wikstroemia_hainanensis:0.4052889,Wikstroemia_linearifolia:0.4052889):0.4293379):1.279177,(Wikstroemia_reginaldi-farreri:0.5628592,Wikstroemia_monnula:0.5628592):1.550945):0.4439713):3.799237):0.455206,((((Wikstroemia_nutans:0.8526548,Wikstroemia_techinensis:0.8526548):0.1041853,(Wikstroemia_angustifolia:0.1525315,Wikstroemia_lanceolata:0.1525315):0.8043086):2.533284,((Wikstroemia_cochlearifolia:0.962481,Wikstroemia_chui:0.962481):1.390166,((Wikstroemia_baimashanensis:0.2763036,(Wikstroemia_subcyclolepidota:0.2241715,Wikstroemia_paxiana:0.2241715):0.05213217):1.486741,Wikstroemia_capitata:1.763044):0.5896031):1.137477):0.626783,Wikstroemia_liangii:4.116907):2.695311):0.03704155,((((Wikstroemia_capitatoracemosa:0.6885226,Wikstroemia_taiwanensis:0.6885226):0.07849275,Wikstroemia_lichiangensis:0.7670154):1.432132,(Wikstroemia_retusa:1.357525,Wikstroemia_glabra:1.357525):0.8416226):4.537331,((Wikstroemia_haoi:3.829763,((Wikstroemia_scytophylla:0.007266295,Wikstroemia_lamatsoensis:0.007266295):2.796445,(Wikstroemia_alternifolia:2.685516,(Wikstroemia_mononectaria:1.475696,Wikstroemia_ligustrina:1.475696):1.20982):0.1181958):1.026052):1.914264,(((((Wikstroemia_dolichantha:0.1131249,Wikstroemia_pampaninii:0.1131249):0.4427787,Wikstroemia_lungtzeensis:0.5559036):0.1978863,(Wikstroemia_fuminensis:0.6934416,((Wikstroemia_pilosa:0.3720952,Wikstroemia_longipaniculata:0.3720952):0.2597227,((Wikstroemia_anhuiensis:0.1860755,Wikstroemia_micrantha:0.1860755):0.03500439,Wikstroemia_pachyrachis:0.2210799):0.410738):0.06162371):0.06034831):2.508032,(Wikstroemia_linoides:3.134165,((Wikstroemia_gracilis:0.5054571,Wikstroemia_fargesii:0.5054571):1.538371,Wikstroemia_trichotoma:2.043828):1.090336):0.1276572):2.053655,(Stellera_chamaejasme:4.56708,Wikstroemia_canescens:4.56708):0.748397):0.4285501):0.9924509):0.112782):22.33383,(((((((Daphne_altaica:4.083936,(Daphne_myrtilloides:1.587502,(Daphne_pachyphylla:0.1898133,Daphne_giraldii:0.1898133):1.397689):2.496434):0.3445216,(((Daphne_macrantha:0.1519653,Daphne_championii:0.1519653):0.05949983,Daphne_limprichtii:0.2114651):0.9494855,Daphne_kiusiana:1.160951):3.267507):0.5457611,(Daphne_chingshuishaniana:4.213405,(Daphne_jinyunensis:3.415899,((Daphne_xichouensis:1.340827,(Daphne_purpurascens:0.6418926,Daphne_grueningiana:0.6418926):0.6989341):0.5391061,Daphne_modesta:1.879933):1.535966):0.7975063):0.7608137):1.997764,((Daphne_arisanensis:2.851794,(Daphne_hekouensis:0.45569,Daphne_laciniata:0.45569):2.3961043):1.402951,((Daphne_rosmarinifolia:0.7972696,Daphne_aurantiaca:0.7972696):2.411632,(Daphne_esquirolii:1.845955,(Daphne_pseudomezereum:0.8964976,Daphne_angustiloba:0.8964976):0.9494579):1.362947):1.045842):2.717238):2.020721,(Daphne_longituba:4.492455,(Daphne_erosiloba:0.1574341,Daphne_papyracea:0.1574341):4.335021):4.500249):0.5292285,((((Daphne_nana:0.1115114,Daphne_wangiana:0.1115114):2.759793,Daphne_gracilis:2.871304):6.153556,((Daphne_leishanensis:1.873359,((Daphne_brevituba:0.1447512,Daphne_tripartita:0.1447512):0.178756,(Daphne_emeiensis:0.3111534,Daphne_axillaris:0.3111534):0.01235389):1.549852):1.601414,((Daphne_tenuiflora:1.326417,Daphne_rhynchocarpa:1.326417):0.1968779,((Daphne_gemmata:0.6165938,Daphne_yunnanensis:0.6165938):0.2850275,(Daphne_feddei:0.6554455,Daphne_pedunculata:0.6554455):0.2461759):0.6216737):1.951478):5.550088):0.2939175,(Daphne_genkwa:3.545617,(((Daphne_tangutica:0.0990692,Daphne_retusa:0.0990692):0.2163967,Daphne_longilobata:0.3154659):3.214781,(((Daphne_penicillata:0.002994698,Daphne_morrisonensis:0.002994698):0.1282165,Daphne_acutiloba:0.1312112):1.784349,(Daphne_depauperata:1.599424,(Daphne_holosericea:1.400308,Daphne_jinzhaiensis:1.400308):0.199116):0.3161358):1.614686):0.01537101):5.773161):0.2031544):5.853087,(Thymelaea_passerina:12.3697,Daphne_bholua:12.3696996):3.00532):13.80807):12.6807):0.07651,((Eriosolena_composita:17.35906,Rhamnoneuron_balansae:17.35906):11.90473,(((Edgeworthia_gardneri:2.324688,Edgeworthia_albiflora:2.324688):0.424939,Edgeworthia_eriosolenoides:2.749627):4.351484,Edgeworthia_chrysantha:7.10111):22.16268):12.67651):9.79865,(Aquilaria_sinensis:7.86188,Aquilaria_yunnanensis:7.86188):43.87707):43.52351):3.72489,((Helianthemum_songaricum:57.034551,((Parashorea_chinensis:15.45645,Shorea_assamica:15.45645):6.32704,Dipterocarpus_retusus:21.78349):35.25106):7.87282,(((Vatica_guangxiensis:0.6744607,Hopea_hainanensis:0.6744607):1.127001,Hopea_reticulata:1.801462):27.8323,(Vatica_mangachapoi:2.589123,Hopea_chinensis:2.589123):27.04464):35.27361):34.07998):14.55082,((((((((((((Alyssum_tenuifolium:0.01884205,Megacarpaea_megalocarpa:0.01884205):1.861666,Alyssum_lenense:1.880508):1.588222,Alyssum_obovatum:3.46873):4.37915,(((Alyssum_dasycarpum:0.2483507,Alyssum_canescens:0.2483507):0.1620867,Alyssum_tortuosum:0.4104373):3.902621,Alyssum_desertorum:4.313058):3.534822):24.11757,(((Stevenia_cheiranthoides:5.44674,Alyssum_simplex:5.44673994):17.32448,((Lepidium_campestre:13.44429,((((Lepidium_apetalum:2.080264,(Lepidium_cordatum:1.933087,(Lepidium_capitatum:0.8133872,Lepidium_ferganense:0.8133872):1.1197):0.1471771):0.7601022,Lepidium_ruderale:2.840366):6.60861,Lepidium_draba:9.448977):3.823906,(((Lepidium_alashanicum:1.302157,Lepidium_perfoliatum:1.302157):2.272817,(Lepidium_sativum:2.178488,(Lepidium_cartilagineum:1.92958,Lepidium_didymum:1.92958):0.2489082):1.396486):3.507773,(((Lepidium_chalepense:0.1335858,Lepidium_obtusum:0.1335858):1.44501,Lepidium_brachyotum:1.578596):0.9766534,((Lepidium_virginicum:0.3719809,Lepidium_densiflorum:0.3719809):0.05467462,Lepidium_cuneiforme:0.4266555):2.128594):4.527498):6.190135):0.1714034):1.946304,Lepidium_latifolium:15.39059):7.38063):2.96922,(((((Cardamine_macrophylla:12.50213,((Cardamine_pratensis:4.3649,Cardamine_flexuosa:4.3649):5.73029,Cardamine_hirsuta:10.09519):2.40694):1.45236,(((Cardamine_fargesiana:6.289826,((((Cardamine_cheotaiyienii:0.1526125,Cardamine_caroides:0.1526125):1.578237,Cardamine_repens:1.730849):0.5919081,Cardamine_gracilis:2.322757):3.294336,((Cardamine_tangutorum:1.293061,((Cardamine_multiflora:0.1931277,Cardamine_hydrocotyloides:0.1931277):0.7113853,Cardamine_microzyga:0.9045129):0.3885483):3.277731,((Cardamine_simplex:0.3627916,Cardamine_purpurascens:0.3627916):3.002351,Cardamine_komarovii:3.365143):1.205649):1.0463):0.6727335):2.018362,(Cardamine_trifoliolata:7.36135,((Cardamine_stenoloba:1.032817,(Cardamine_trifida:0.2844106,Cardamine_multijuga:0.2844106):0.7484067):3.031341,((((Cardamine_rockii:0.5748501,(Cardamine_hupingshanensis:0.1029707,Cardamine_paucifolia:0.1029707):0.4718794):0.6077098,Cardamine_changbaiana:1.18256):2.403869,Cardamine_lyrata:3.586429):0.05304327,(Cardamine_circaeoides:2.614204,(((Cardamine_calcicola:1.38094,((Cardamine_hygrophila:0.09414915,Cardamine_parviflora:0.09414915):0.7088932,(Cardamine_delavayi:0.5925381,((((Cardamine_violacea:0.03254166,Cardamine_tianqingiae:0.03254166):0.0265166,Cardamine_scaposa:0.05905827):0.2060782,Cardamine_loxostemonoides:0.2651364):0.1246704,Cardamine_leucantha:0.3898068):0.2027313):0.2105042):0.5778973):0.3121971,(Cardamine_griffithii:0.3960781,Cardamine_prorepens:0.3960781):1.297059):0.429803,Cardamine_scutata:2.12294):0.4912638):1.025269):0.4246853):3.297192):0.9468388):1.624989,(((Cardamine_engleriana:1.613598,(Cardamine_granulifera:0.9474775,Cardamine_franchetiana:0.9474775):0.666121):7.253893,Cardamine_anhuiensis:8.867492):0.9898475,(((Cardamine_pulchella:0.6473247,Cardamine_fragariifolia:0.6473247):0.3391582,(Cardamine_yunnanensis:0.4027945,Cardamine_bodinieri:0.4027945):0.5836884):7.313883,Cardamine_impatiens:8.3003663):1.556973):0.07583814):4.021313):4.13485,(((Barbarea_vulgaris:0.5798865,(Barbarea_orthoceras:0.1461168,Barbarea_taiwaniana:0.1461168):0.4337698):1.349083,Barbarea_intermedia:1.92897):8.21407,(((Rorippa_benghalensis:0.22563,Rorippa_elata:0.22563):1.422275,(Rorippa_globosa:0.6699197,Rorippa_palustris:0.6699197):0.9779856):2.012805,(((Rorippa_indica:0.3933491,Rorippa_dubia:0.3933491):0.2662396,Rorippa_sylvestris:0.6595887):1.847789,(Rorippa_barbareifolia:0.9276005,Rorippa_cantoniensis:0.9276005):1.579777):1.153332):6.48233):7.9463):6.4545,((((((Erysimum_handel-mazzettii:2.688893,Erysimum_wardii:2.688893):1.364214,(Erysimum_flavum:1.867902,((Erysimum_benthamii:0.008483092,Erysimum_roseum:0.008483092):1.707718,Erysimum_siliculosum:1.716201):0.151701):2.185206):1.395134,(Erysimum_cheiranthoides:0.9976065,Erysimum_canescens:0.9976065):4.450635):0.4259986,(((Erysimum_hieraciifolium:1.5201,(Erysimum_forrestii:1.133434,Erysimum_macilentum:1.1334342):0.3866657):2.543187,(Erysimum_amurense:1.492998,((Erysimum_schlagintweitianum:0.4158205,Erysimum_funiculosum:0.4158205):0.4103701,Erysimum_deflexum:0.82619063):0.666807):2.570289):0.2018044,Erysimum_sisymbrioides:4.265092):1.609148):8.75493,(((((Camelina_microcarpa:0.60759,Camelina_sativa:0.60759):10.1782,Neslia_paniculata:10.78579):2.99824,(Arabidopsis_halleri:10.68323,(Arabidopsis_lyrata:2.700724,Arabidopsis_thaliana:2.700724):7.982506):3.1008):0.16943,Turritis_glabra:13.95346):0.43178,Olimarabidopsis_pumila:14.38524):0.24393):2.88648,((((Crucihimalaya_lasiocarpa:0.04694684,Crucihimalaya_axillaris:0.04694684):0.3498513,Crucihimalaya_himalaica:0.3967981):0.7148476,Crucihimalaya_mollissima:1.111646):1.839564,(Crucihimalaya_stricta:0.1211463,Crucihimalaya_wallichii:0.1211463):2.830064):14.56444):7.02819):0.74626,(((Yinshania_rivulorum:3.1235239,(((Yinshania_acutangula:0.1581302,Yinshania_furcatopilosa:0.1581302):1.360693,(Yinshania_fumarioides:0.5129654,(Yinshania_rupicola:0.1880968,Yinshania_paradoxa:0.1880968):0.3248686):1.005857):0.5728765,(Yinshania_zayuensis:0.6182492,Yinshania_hunanensis:0.6182492):1.47345):1.031824):19.50197,((Descurainia_sophia:4.353352,Hornungia_procumbens:4.353352):15.934876,(Yinshania_sinuata:1.082393,((Yinshania_hui:0.6354016,Yinshania_lichuanensis:0.6354016):0.1655267,Yinshania_henryi:0.8009283):0.2814647):19.20583):2.337264):0.09745,((Sophiopsis_annua:10.78638,Sophiopsis_sisymbrioides:10.78638):3.042393,(((Hedinia_tibetica:0.11898,Smelowskia_tibetica:0.11898):5.710576,Smelowskia_alba:5.829556):0.5499641,Smelowskia_calycina:6.37952):7.44925):8.89417):2.56716):0.45034):6.225005):0.7012647,((((((Parrya_nudicaulis:5.826604,Diptychocarpus_strictus:5.826604):8.732316,((Parrya_beketovii:1.054183,Parrya_lancifolia:1.054183):4.182285,Parrya_pinnatifida:5.236468):9.322452):5.21028,((Chorispora_macropoda:1.801139,(Chorispora_songarica:1.746253,Chorispora_sibirica:1.746253):0.05488529):6.522227,(((Chorispora_greigii:0.3539779,Chorispora_bungeana:0.3539779):1.700423,Chorispora_tenella:2.054401):1.379811,Chorispora_tashkorganica:3.434212):4.889154):11.44583):8.97935,(((Dontostemon_crassifolius:0.3114383,Dontostemon_perennis:0.3114383):5.235451,((((Dontostemon_tibeticus:1.015941,Dontostemon_hispidus:1.015941):0.6663876,(Dontostemon_micranthus:0.09409959,Dontostemon_glandulosus:0.09409959):1.588229):0.5502274,Dontostemon_integrifolius:2.232556):0.2404165,((Dontostemon_dentatus:0.5556482,Dontostemon_elegans:0.5556482):0.2977726,Dontostemon_pinnatifidus:0.8534208):1.619551):3.073918):6.52171,(Dontostemon_senilis:11.97927,Clausia_trichosepala:11.97927):0.08933):16.67995):1.2907,((((Neotorularia_qingshuiheense:16.89143,(Neotorularia_brachycarpa:2.061553,(Neotorularia_brevipes:0.925685,Neotorularia_torulosa:0.925685):1.135868):14.82988):1.005756,(((Tetracme_recurvata:2.385111,((Sisymbriopsis_yechengica:1.065092,Sisymbriopsis_shuanghuica:1.065092):0.7264959,Sisymbriopsis_pamirica:1.791588):0.5935235):7.302653,Tetracme_quadricornis:9.687764):5.738546,((((Dilophia_salsa:5.145849,Dilophia_ebracteata:5.145849):6.809861,(((Braya_humilis:0.2598284,Braya_forrestii:0.2598284):1.848702,(Braya_scharnhorstii:0.01676918,Braya_rosea:0.01676918):2.0917608):9.76603,((Christolea_niyaensis:4.00415,Christolea_crassifolia:4.00415):0.93634,(Phaeonychium_villosum:4.633434,(Phaeonychium_kashgaricum:2.538627,(Phaeonychium_jafrii:1.805259,Phaeonychium_parryoides:1.805259):0.7333683):2.094807):0.3070562):6.93407):0.08115):1.95875,Leptaleum_filifolium:13.91446):0.60001,((((Sisymbriopsis_mollipila:10.20719,Desideria_himalayensis:10.20719):0.1121,((Euclidium_syriacum:9.0151,Desideria_linearis:9.0151):1.222672,((Desideria_baiogoinensis:4.321157,((Desideria_pumila:0.1243272,Desideria_flabellata:0.1243272):0.6302408,Desideria_stewartii:0.754568):3.566589):1.438274,Desideria_prolifera:5.759431):4.478342):0.08151758):1.71332,Lachnoloma_lehmannii:12.03261):0.56344,((Malcolmia_africana:0.07394594,Malcolmia_hispida:0.07394594):11.21592,(Malcolmia_scorpioides:2.289528,(Neotorularia_korolkowii:0.6380687,Malcolmia_karelinii:0.6380687):1.651459):9.000342):1.30618):1.91842):0.91184):2.47088):5.2595,((Leiospora_pamirica:1.816479,Leiospora_exscapa:1.816479):6.241111,Leiospora_eriocalyx:8.05759):15.0991):2.86415,(((Sterigmostemum_caspicum:20.52689,Hesperis_sibirica:20.5268867):2.00419,((Cithareloma_vernum:19.62958,Tauscheria_lasiocarpa:19.62958):1.64532,(Bunias_orientalis:1.998558,Bunias_cochlearioides:1.998558):19.27634):1.25618):1.55612,Matthiola_chorassanica:24.087198):1.93364):4.01841):2.5835,((Pugionium_dolabratum:0.74119,Pugionium_cornutum:0.74119):31.03758,((((Baimashania_pulvinata:8.710764,Baimashania_wangii:8.710764):11.59108,((((Arabis_serrata:0.12939,Arabis_hirsuta:0.12939):17.56404,((((((Draba_eriopoda:3.478371,Draba_jucunda:3.478371):0.9482517,(Draba_korshinskyi:2.136954,((Draba_melanopus:0.1153052,Draba_surculosa:0.1153052):1.619539,(((Draba_oreodoxa:0.3300244,Draba_remotiflora:0.3300244):0.3477209,((Draba_polyphylla:0.4299344,Draba_involucrata:0.4299344):0.1617597,Draba_parviflora:0.5916941):0.08605122):0.2687363,Draba_calcicola:0.9464816):0.7883624):0.4021101):2.289669):0.1526932,(((Draba_winterbottomii:2.341928,((Draba_ellipsoidea:1.040351,(Draba_draboides:0.9718863,Draba_stenocarpa:0.9718863):0.06846451):1.207322,Draba_ladyginii:2.247673):0.09425508):0.1614553,Draba_huetii:2.503383):1.032515,(Draba_mongolica:3.519507,Draba_lasiophylla:3.519507):0.01639174):1.043418):0.1564053,((((Draba_cachemirica:0.9524978,Draba_zangbeiensis:0.9524978):1.95106,(((Draba_amplexicaulis:0.4374069,Draba_sikkimensis:0.4374069):1.30133,Draba_ussuriensis:1.738736):0.3843661,(Draba_oreades:0.995229,Draba_serpens:0.995229):1.127873):0.7804555):0.3815117,(Draba_glomerata:0.1585845,Draba_nylamensis:0.1585845):3.126485):0.6149864,(((((Draba_gracillima:0.4472579,Draba_alajica:0.4472579):0.170491,Draba_setosa:0.6177488):1.159552,Draba_altaica:1.777301):0.2411486,((Draba_yueii:0.1319887,Draba_linearifolia:0.1319887):1.837179,(Draba_senilis:1.252339,Draba_subamplexicaulis:1.252339):0.7168278):0.04928212):1.801217,(Draba_matangensis:1.57754,(Draba_sekiyana:1.074173,Draba_tibetica:1.074173):0.5033668):2.242127):0.08038923):0.8356655):0.3859327,(Draba_nemorosa:5.06727,Draba_lanceolata:5.06727):0.05438436):0.008255638,(((Draba_yunnanensis:1.275364,(Draba_bartholomewii:1.087587,Draba_sibirica:1.087587):0.1877775):1.07791,(Draba_elata:0.7700399,Draba_handelii:0.7700399):1.583235):1.386297,(Draba_turczaninowii:0.7276599,Draba_lichiangensis:0.7276599):3.011912):1.390338):12.56352):1.487224,(((Arabis_alaschanica:1.848551,Arabis_fruticulosa:1.848551):1.826237,(Arabis_pterosperma:1.101898,Arabis_amplexicaulis:1.1018976):2.572891):5.408114,Arabis_paniculata:9.082902):10.09775):0.1077464,((Arabis_stelleri:0.5518634,Arabis_axilliflora:0.5518634):5.143854,((Arabis_auriculata:0.6201314,(Arabis_bijuga:0.3104948,Arabis_flagellosa:0.3104948):0.3096366):3.92593,(Arabis_tibetica:0.2404144,Arabis_pendula:0.2404144):4.305647):1.149656):13.59268):1.01344):9.17171,(((Goldbachia_pendula:10.83189,Goldbachia_laevigata:10.83189):16.96282,((((Orychophragmus_limprichtianus:6.699106,Orychophragmus_violaceus:6.699106):12.77227,(Crambe_kotschyana:15.60161,((Brassica_elongata:12.52273,Eruca_vesicaria:12.52273):2.73986,(Sinapis_arvensis:10.66668,Sinapis_alba:10.66668):4.59591):0.33902):3.86977):0.37476,(Sisymbrium_luteum:6.75724,((Sisymbrium_officinale:3.246048,(Sisymbrium_altissimum:0.3646633,(Sisymbrium_loeselii:0.3478383,Sisymbrium_yunnanense:0.3478383):0.016825):2.881384):1.001603,(((Sisymbrium_irio:0.6888403,Sisymbrium_polymorphum:0.6888403):2.382682,Sisymbrium_brassiciforme:3.071522):0.8175344,(Sisymbrium_heteromallum:1.451514,Sisymbrium_orientale:1.451514):2.437543):0.358594):2.50959):13.0889):3.35736,((Conringia_planisiliqua:11.78548,Pachypterygium_multicaule:11.78548):0.09553,(Isatis_tinctoria:1.961665,(Isatis_costata:0.83867,(Isatis_minima:0.8153123,Isatis_violascens:0.8153123):0.02335769):1.122995):9.919345):11.32249):4.59121):1.04714,(((Thlaspi_andersonii:12.262045,(Thlaspi_arvense:7.414278,Thlaspi_cochleariforme:7.414278):4.847767):11.64257,(Thlaspi_flagelliferum:1.640582,Thlaspi_yunnanense:1.640582):22.26403):3.79222,(((Pegaeophyton_scapiflorum:8.835755,Thellungiella_halophila:8.8357551):2.308235,(Thellungiella_salsuginea:0.8738804,Pegaeophyton_minutum:0.8738804):10.27011):0.27174,(((Eutrema_yunnanense:1.490525,Eutrema_tenue:1.490525):3.896549,(Eutrema_heterophyllum:2.358592,Eutrema_bouffordii:2.358592):3.028482):4.304331,((Eutrema_deltoideum:2.512845,Eutrema_integrifolium:2.512845):4.609448,Eutrema_himalaicum:7.122293):2.569113):1.724325):16.2811):1.14502):0.6317):2.13014,(((((Lignariella_ohbana:7.688627,(Cardaria_draba:2.093353,Lignariella_hobsonii:2.093353):5.595274):0.4537143,Cardaria_pubescens:8.142341):21.87382,((Berteroa_incana:6.35764,Galitzkya_potaninii:6.35764):18.92169,Alyssum_linifolium:25.27933):4.73683):0.98028,Microthlaspi_perfoliatum:30.99644):0.31725,Megacarpaea_delavayi:31.31369):0.29):0.17508):0.84398):0.04396):0.91808,(((Solms-laubachia_gamosepala:11.19497,(Solms-laubachia_lanata:3.408917,((Solms-laubachia_minor:0.1091019,Solms-laubachia_eurycarpa:0.1091019):0.1343391,(Solms-laubachia_platycarpa:0.1879116,Solms-laubachia_xerophyta:0.1879116):0.0555294):3.165476):7.786053):8.001913,(Solms-laubachia_retropilosa:11.19497,(Solms-laubachia_pulcherrima:0.2113121,Solms-laubachia_linearifolia:0.2113121):10.98366):8.0019123):14.18711,(((((((Taphrospermum_verticillatum:3.076587,(Taphrospermum_tibeticum:2.354494,Platycraspedum_wuchengyii:2.354494):0.7220933):14.63987,((Taphrospermum_fontanum:0.05783408,(Platycraspedum_tibeticum:0.04309813,Taphrospermum_altaicum:0.04309813):0.01473595):7.656196,Taphrospermum_himalaicum:7.71403):10.00243):8.43979,Aphragmus_oxycarpus:26.15625):1.99668,Litwinowia_tenuissima:28.15293):0.06168,Megadenia_pygmaea:28.21461):0.71566,((((((Pycnoplinthus_uniflora:7.4499,Synstemon_petrovii:7.4499):3.46703,Cryptospora_falcata:10.91693):3.22864,Pseudoarabidopsis_toxophylla:14.14557):2.11578,(((Oreoloma_matthioloides:1.538329,Oreoloma_eglandulosum:1.5383292):0.1098115,Oreoloma_violaceum:1.648141):7.728999,Microstigma_brachycarpum:9.37714):6.88421):7.04984,Spirorhynchus_sabulosus:23.31119):0.11503,Eurycarpus_marinellii:23.42622):5.50405):0.04751,Berteroella_maximowiczii:28.97778):4.40621):0.2007996):13.49484,(Gynandropsis_gynandra:31.67072,Arivela_viscosa:31.67072):15.40891):3.29811,(((((((Capparis_fengii:1.369653,(Capparis_himalayensis:0.08491874,Capparis_assamica:0.08491874):1.284735):0.5868329,Capparis_multiflora:1.956486):1.692481,(((Capparis_fohaiensis:0.5632386,Capparis_viburnifolia:0.5632386):0.6271356,Capparis_khuamak:1.190374):0.3773247,Capparis_subsessilis:1.567699):2.081269):0.7310205,(Capparis_sabiifolia:1.024641,(Capparis_cantoniensis:0.05684296,Capparis_dasyphylla:0.05684296):0.9677976):3.355348):1.097596,(Capparis_lanceolaris:0.3077193,Capparis_henryi:0.3077193):5.169865):21.095684,(((((Capparis_bodinieri:3.57177,Capparis_membranifolia:3.57177):2.056245,(Capparis_tenera:1.438012,Capparis_formosana:1.438012):4.190003):1.418877,Capparis_micracantha:7.046892):11.21413,((((Capparis_masaikai:2.250536,Capparis_acutifolia:2.250536):0.9766646,((Capparis_versicolor:1.620159,(Capparis_pubifolia:0.2652475,Capparis_urophylla:0.2652475):1.354912):1.004541,((Capparis_chingiana:0.3063725,Capparis_yunnanensis:0.3063725):0.4699377,Capparis_floribunda:0.7763102):1.84839):0.6025003):0.8072338,Capparis_zeylanica:4.034434):5.040382,((((Capparis_sepiaria:0.2371781,(Capparis_trichocarpa:0.105057,Capparis_pubiflora:0.105057):0.1321211):0.9378112,Capparis_hainanensis:1.174989):1.220784,Capparis_wui:2.395773):1.826974,Capparis_sikkimensis:4.222747):4.852068):9.186206):7.618261,Capparis_spinosa:25.879283):0.6939868):7.39373,(Crateva_formosensis:31.65366,((Crateva_magna:1.317442,Crateva_trifoliata:1.317442):20.95752,(Crateva_religiosa:4.66481,Crateva_unilocularis:4.66481):17.61015):9.3787):2.313336):16.41074):18.16984,((Oligomeris_linifolia:42.81508,(Stixis_suaveolens:11.07318,Stixis_scandens:11.07318):31.7419):10.79255,Borthwickia_trifoliata:53.60763):14.93995):9.91639,Azima_sarmentosa:78.46397):15.98113,Bretschneidera_sinensis:94.4451):19.09307):3.14109):3.9595):5.82232):1.34374,((((((Memecylon_pauciflorum:17.31228,(Memecylon_lanceolatum:15.47782,(((Memecylon_caeruleum:1.521666,Memecylon_octocostatum:1.521666):1.901852,((Memecylon_pendulum:2.032881,Memecylon_polyanthum:2.032881):0.1745742,(((Memecylon_nigrescens:0.9159953,Memecylon_luchuenense:0.9159953):0.7529118,(Memecylon_celastrinum:1.558989,Memecylon_scutellatum:1.558989):0.1099184):0.05820383,Memecylon_ligustrifolium:1.727111):0.480344):1.216063):3.814687,Memecylon_hainanense:7.238205):8.239618):1.834453):36.80002,(Astronia_ferruginea:29.56308,(((((Melastoma_dodecandrum:2.72055,(Melastoma_intermedium:0.4962515,(Melastoma_sanguineum:0.1049666,(Melastoma_imbricatum:0.02719137,Melastoma_malabathricum:0.02719137):0.07777527):0.3912849):2.224298):3.52788,Osbeckia_chinensis:6.24843):3.5808,Osbeckia_nepalensis:9.82923):1.84858,((Osbeckia_capitata:0.4522512,Osbeckia_stellata:0.4522512):8.642019,Osbeckia_nutans:9.09427):2.58354):13.42406,(Diplectria_barbata:21.41176318,(((((((Blastus_mollissimus:0.218715,Blastus_setulosus:0.218715):2.43677,((Blastus_pauciflorus:1.200761,Blastus_brevissimus:1.200761):0.01613028,(Blastus_tsaii:0.8182429,Blastus_tenuifolius:0.8182429):0.3986489):1.438593):0.1454579,Blastus_cochinchinensis:2.8009422):3.157638,Blastus_borneensis:5.95858):4.58323,Blastus_auriculatus:10.54181):0.4303363,(((Sonerila_cantonensis:1.091751,(Sonerila_hainanensis:0.2286193,Sonerila_maculata:0.2286193):0.8631319):1.880084,(Sonerila_plagiocardia:2.420913,Sonerila_erecta:2.420913):0.5509224):2.292685,Sonerila_primuloides:5.26452):5.707626):1.608534,(((((Phyllagathis_erecta:0.1781245,(Phyllagathis_ternata:0.09474683,Phyllagathis_asarifolia:0.09474683):0.08337763):1.741654,Phyllagathis_elattandra:1.919779):6.972371,(((((Phyllagathis_gracilis:2.010006,((Phyllagathis_longearistata:0.488767,(Phyllagathis_setotheca:0.0294534,Phyllagathis_deltoidea:0.0294534):0.4593136):0.4643057,Phyllagathis_scorpiothyrsoides:0.9530727):1.056934):0.5508421,Phyllagathis_latisepala:2.560849):0.1649647,((((Phyllagathis_melastomatoides:0.4456821,Phyllagathis_ovalifolia:0.4456821):0.547181,Phyllagathis_oligotricha:0.9928631):0.8675234,Phyllagathis_stenophylla:1.860387):0.5213342,(Phyllagathis_hispidissima:0.2926593,((Phyllagathis_longiradiosa:0.06150094,Phyllagathis_hainanensis:0.06150094):0.1411184,Phyllagathis_velutina:0.2026193):0.09004002):2.0890614):0.3440926):0.6235413,((Phyllagathis_tetrandra:1.850828,((Phyllagathis_plagiopetala:0.1339607,Phyllagathis_tentaculifera:0.1339607):0.3154568,Phyllagathis_cymigera:0.4494174):1.401411):1.185925,(Phyllagathis_fengii:1.814406,Phyllagathis_cavaleriei:1.814406):1.222347):0.3126016):4.384959,(((Medinilla_arboricola:0.7564619,Medinilla_rubicunda:0.7564619):0.8852521,Medinilla_himalayana:1.641714):1.084046,((((Medinilla_formosana:0.4261294,(Medinilla_septentrionalis:0.1726935,Medinilla_fengii:0.1726935):0.253436):0.3155274,Medinilla_petelotii:0.7416569):0.9000283,Medinilla_assamica:1.6416852):0.3423091,((Medinilla_hayatana:0.1631566,Medinilla_nana:0.1631566):0.2565562,Medinilla_lanceata:0.4197128):1.564281):0.7417658):5.008553):1.157837):3.09596,(Plagiopetalum_tenuicaule:7.356662,Plagiopetalum_esquirolii:7.356662):4.631448):0.09463,((((Barthea_barthei:2.70751,Allomorphia_urophylla:2.70751):4.04826,((((Bredia_microphylla:0.1248397,Bredia_sinensis:0.1248397):0.2521109,Bredia_sessilifolia:0.3769506):1.409559,((((Fordiophyton_peperomiifolium:1.404624,((Bredia_fordii:0.4037891,Fordiophyton_breviscapum:0.4037891):0.9833714,(Bredia_yunnanensis:1.186693,Fordiophyton_faberi:1.186693):0.2004672):0.01746355):0.01459216,Fordiophyton_repens:1.419216):0.06635618,(((Bredia_biglandularis:0.2402812,Bredia_oldhamii:0.2402812):0.4694695,(Fordiophyton_strictum:0.2971695,Bredia_quadrangularis:0.2971695):0.4125812):0.5970069,((Bredia_longiloba:0.8313956,(Fordiophyton_brevicaule:0.2298792,Fordiophyton_longipes:0.2298792):0.6015164):0.4583234,Fordiophyton_cordifolium:1.289719):0.01703855):0.1788148):0.08107976,((Fordiophyton_degeneratum:0.7459059,Bredia_esquirolii:0.7459059):0.552111,Bredia_hirsuta:1.298017):0.2686352):0.2198579):4.77534,(((Sarcopyramis_napalensis:5.59797,((Oxyspora_teretipetiolata:0.8864294,((Oxyspora_yunnanensis:0.1704497,Oxyspora_vagans:0.1704497):0.2412049,Sarcopyramis_bodinieri:0.4116546):0.4747748):0.1261049,((Oxyspora_paniculata:0.4614649,Oxyspora_curtisii:0.4614649):0.517915,Oxyspora_cernua:0.9793799):0.03315439):4.585436):0.78573,Tigridiopalma_magnifica:6.3837):0.06989,((Scorpiothyrsus_shangszeensis:0.1934787,Scorpiothyrsus_xanthostictus:0.1934787):2.401455,Scorpiothyrsus_erythrotrichus:2.5949332):3.858656):0.10826):0.19392):0.59876,(Cyphotheca_montana:7.03639613,((Allomorphia_curtisii:0.04365734,Allomorphia_baviensis:0.04365734):3.794999,Allomorphia_balansae:3.838656):3.19774):0.3181339):0.85959,(Sporoxeia_sciadophila:0.19814999,Sporoxeia_clavicalcarata:0.19815):8.01597):3.86862):0.49794):8.83108):3.69011):4.46121):24.54922):23.41481,Crypteronia_paniculata:77.52711):18.29408,((((Syzygium_buxifolium:10.4783,Syzygium_acuminatissimum:10.4783):0.44639,((((((Syzygium_cathayense:1.123361,Syzygium_fluviatile:1.123361):0.6655043,(Syzygium_balsameum:1.337239,Syzygium_euphlebium:1.337239):0.451626):5.239709,Syzygium_oblancilimbum:7.028574):2.967792,Syzygium_melanophyllum:9.996366):0.1017533,(((((Syzygium_myrsinifolium:2.244263,(Syzygium_rysopodum:0.4558369,Syzygium_hancei:0.4558369):1.788426):2.342542,((Syzygium_handelii:0.2151473,Syzygium_tetragonum:0.2151473):0.388267,Syzygium_sterrophyllum:0.6034144):3.98339):2.917759,((((Syzygium_claviflorum:0.6806875,(Syzygium_grijsii:0.01222168,Syzygium_lineatum:0.01222168):0.6684658):1.427985,((Syzygium_rehderianum:0.3162444,Syzygium_rockii:0.3162444):1.386424,Syzygium_chunianum:1.702668):0.406004):0.231336,((Syzygium_conspersipunctatum:1.784491,(Syzygium_buxifolioideum:0.5945614,Syzygium_imitans:0.5945614):1.18993):0.2704265,Syzygium_zeylanicum:2.054918):0.2850904):2.724635,(((Syzygium_congestiflorum:0.714608,Syzygium_lasianthifolium:0.714608):0.7648761,(Syzygium_jienfunicum:0.6945953,(Syzygium_hainanense:0.1293053,Syzygium_xizangense:0.1293053):0.56529):0.7848888):0.6739876,Syzygium_araiocladum:2.153472):2.911172):2.43992):1.512227,(((((((Syzygium_thumra:0.3384342,Syzygium_fruticosum:0.3384342):2.826379,(Syzygium_yunnanense:0.01382479,Syzygium_levinei:0.01382479):3.150988):1.039071,((Syzygium_odoratum:1.175415,(Syzygium_infrarubiginosum:0.7417415,Syzygium_nanpingense:0.7417415):0.4336735):0.9521407,Syzygium_saxatile:2.127556):2.076328):1.429817,((Syzygium_globiflorum:0.187608,Syzygium_laosense:0.187608):3.161617,Syzygium_tsoongii:3.349225):2.284475):0.1248379,((Syzygium_austrosinense:1.523671,Syzygium_polypetaloideum:1.523671):1.01235,(Syzygium_wenshanense:0.58495,Syzygium_simile:0.58495):1.951071):3.222517):0.8948224,(((((Syzygium_stenocladum:0.4104046,Syzygium_szemaoense:0.4104046):0.1316348,Syzygium_tephrodes:0.5420394):0.8950171,(Syzygium_tenuirhachis:0.131927,Syzygium_boisianum:0.131927):1.30513):0.9138823,Syzygium_densinervium:2.350939):4.190354,(Syzygium_cinereum:0.6826594,(Syzygium_vestitum:0.05892421,Syzygium_toddalioides:0.05892421):0.6237352):5.858633):0.1120682):2.154935,(Syzygium_nervosum:5.76689,(Syzygium_cumini:4.24095,Syzygium_jambos:4.24095):1.52594):3.041406):0.2084946):0.728134,((Syzygium_howii:6.046732,(Syzygium_oblatum:3.152789,(Syzygium_formosanum:2.085491,(Syzygium_euonymifolium:0.5398832,Syzygium_bullockii:0.5398832):1.545608):1.067298):2.893944):3.347466,Syzygium_forrestii:9.394198):0.3507261):0.3531947):0.01201641,((Syzygium_championii:0.8093552,(Syzygium_bubengense:0.2559942,Syzygium_salwinense:0.2559942):0.553361):6.611064,((Syzygium_taiwanicum:0.06776103,Syzygium_kusukusense:0.06776103):6.176594,(Syzygium_brachythyrsum:3.551494,((Syzygium_album:1.086316,((Syzygium_austroyunnanense:0.06437162,Syzygium_guangxiense:0.06437162):0.6057727,Syzygium_gongshanense:0.6701443):0.4161714):2.182757,((Syzygium_sichuanense:0.8373754,Syzygium_paucivenium:0.8373754):0.7782332,(Syzygium_megacarpum:1.408121,(Syzygium_baviense:0.1192841,Syzygium_kwangtungense:0.1192841):1.288837):0.2074871):1.653464):0.2824222):2.692861):1.176064):2.689716):0.8145546):20.93393,((Rhodamnia_dumetorum:20.2702902,Rhodomyrtus_tomentosa:20.27029):1.11574,(((Decaspermum_montanum:1.159821,Decaspermum_gracilentum:1.159821):1.521403,((Decaspermum_albociliatum:0.9024904,Decaspermum_hainanense:0.9024904):1.082654,Decaspermum_glabrum:1.985144):0.6960796):3.308479,(Decaspermum_parviflorum:1.770704,Decaspermum_austrohainanicum:1.770704):4.218999):15.396327):10.47259):8.1087,Baeckea_frutescens:39.96732):55.85387):4.06851,((((((((Ammannia_auriculata:0.1519143,(Ammannia_multiflora:0.1096915,Ammannia_baccifera:0.1096915):0.04222276):44.70463,(((Sonneratia_alba:0.1430534,Sonneratia_gulngai:0.1430534):0.5542466,(Sonneratia_caseolaris:0.1472974,Sonneratia_ovata:0.1472974):0.5500026):36.21492,((((Lagerstroemia_subcostata:12.463011,((((Lagerstroemia_intermedia:0.2361911,Lagerstroemia_limii:0.2361911):0.2994916,Lagerstroemia_guilinensis:0.5356827):0.3739082,Lagerstroemia_indica:0.9095909):2.237127,Lagerstroemia_caudata:3.146717):9.316293):3.818667,(((Lagerstroemia_tomentosa:0.2706864,Lagerstroemia_excelsa:0.2706864):0.6796116,Lagerstroemia_venusta:0.950298):5.157028,(Lagerstroemia_suprareticulata:0.3787768,Lagerstroemia_villosa:0.3787768):5.728549):10.17435):0.04983218,((Lagerstroemia_anhuiensis:2.434954,Lagerstroemia_balansae:2.434954):4.998807,(Lagerstroemia_glabra:0.03287782,Lagerstroemia_fordii:0.03287782):7.400883):8.897749):11.13821,Duabanga_grandiflora:27.46972):9.4425):7.94432):2.9889,(Lythrum_salicaria:0.14504,Lythrum_virgatum:0.14504):47.7004):3.58917,Pemphis_acidula:51.43461):1.5205,Woodfordia_fruticosa:52.95511):17.64496,((((Rotala_hexandra:0.9507086,Rotala_cordata:0.9507086):2.41961,(Rotala_rotundifolia:1.02183,(Rotala_rosea:0.3314524,Rotala_densiflora:0.3314524):0.6903778):2.348488):4.889057,((Rotala_indica:1.499189,Rotala_wallichii:1.499189):3.940973,Rotala_mexicana:5.4401617):2.819214):27.83893,Rotala_taiwaniana:36.0983):34.50177):6.9,(((((Circaea_cordata:0.5296405,(Circaea_repens:0.1962243,Circaea_glabrescens:0.1962243):0.3334162):5.087961,Circaea_mollis:5.617602):1.493288,((Circaea_erubescens:2.295019,Circaea_canadensis:2.295019):0.3067529,(Circaea_ovata:0.1017976,Circaea_alpina:0.1017976):2.499974):4.509118):33.6694,(((Chamerion_latifolium:11.85844,(Chamerion_speciosum:10.44016,(Chamerion_angustifolium:1.362839,Chamerion_conspersum:1.362839):9.077321):1.41828):6.93629,((((Epilobium_gouldii:0.5222754,(Epilobium_blinii:0.4594923,(Epilobium_ciliatum:0.2093064,Epilobium_nankotaizanense:0.2093064):0.2501859):0.06278312):2.152197,((Epilobium_pyrricholophum:0.9340537,(Epilobium_hohuanense:0.3533661,Epilobium_amurense:0.3533661):0.5806876):1.350087,((((Epilobium_tibetanum:0.07030153,Epilobium_taiwanianum:0.07030153):0.8094911,((Epilobium_brevifolium:0.05005377,Epilobium_pengii:0.05005377):0.007103956,Epilobium_fastigiatoramosum:0.05715773):0.8226349):0.1134816,(Epilobium_palustre:0.9794435,Epilobium_wallichianum:0.9794435):0.01383068):0.5613637,Epilobium_kingdonii:1.554638):0.7295023):0.3903325):0.1937857,(((Epilobium_platystigmatosum:0.647922,(Epilobium_sikkimense:0.4533398,(Epilobium_pannosum:0.1352012,Epilobium_tianschanicum:0.1352012):0.3181386):0.1945822):0.04837998,Epilobium_fangii:0.6963019):1.288875,(((((Epilobium_sinense:0.6742947,Epilobium_hirsutum:0.6742947):0.1083153,Epilobium_laxum:0.7826101):0.3873186,(Epilobium_clarkeanum:0.8838166,(Epilobium_kermodei:0.3205941,Epilobium_anagallidifolium:0.3205941):0.5632225):0.2861121):0.5787186,(Epilobium_royleanum:0.6197093,Epilobium_subcoriaceum:0.6197093):1.128938):0.009416454,(Epilobium_minutiflorum:0.9451838,((Epilobium_cylindricum:0.09430627,Epilobium_roseum:0.09430627):0.3297852,Epilobium_williamsii:0.4240915):0.5210923):0.8128799):0.2271133):0.8830814):0.08594156,Epilobium_parviflorum:2.9542):15.84053):2.73903,(((Oenothera_glazioviana:0.1128351,Oenothera_biennis:0.1128351):0.1268921,(Oenothera_laciniata:0.05755906,Oenothera_parviflora:0.05755906):0.1821682):0.3302727,(Oenothera_stricta:0.4043892,Oenothera_rosea:0.4043892):0.1656108):20.96376):19.24653):20.68866,(Ludwigia_octovalvis:12.42266,((Ludwigia_perennis:2.463386,Ludwigia_prostrata:2.463386):2.366818,(Ludwigia_ovalis:4.1622734,(Ludwigia_hyssopifolia:0.4296642,Ludwigia_epilobioides:0.4296642):3.732609):0.667931):7.592456):49.04629):16.03112):17.5,(((((Quisqualis_indica:0.2085009,Quisqualis_conferta:0.2085009):8.462669,((((Combretum_griffithii:2.162198,Combretum_latifolium:2.162198):0.5108787,((Combretum_roxburghii:1.50498,Combretum_sundaicum:1.50498):0.2874066,Combretum_punctatum:1.7923864):0.8806902):2.144977,Combretum_pilosum:4.818053):0.07154862,(Combretum_alfredii:2.663421,Combretum_wallichii:2.663421):2.22618):3.7815685):8.40594,Getonia_floribunda:17.07711):3.77252,(((((Terminalia_franchetii:1.046212,(Terminalia_myriocarpa:0.02902786,Terminalia_nigrovenulosa:0.02902786):1.017184):5.25429,Terminalia_catappa:6.300502):6.479151,Terminalia_bellirica:12.779653):0.08070733,Terminalia_chebula:12.86036):4.27237,Anogeissus_acuminata:17.132732):3.7169):9.04884,(Lumnitzera_littorea:6.66983,Lumnitzera_racemosa:6.66983):23.22864):65.1016):4.88963):26.77065,((((Erodium_oxyrhinchum:0.0167579,Erodium_cicutarium:0.0167579):0.9458895,Erodium_stephanianum:0.9626474):35.0796762,Erodium_tibetanum:36.04232):9.76212,(((Geranium_nepalense:28.2756,Geranium_rotundifolium:28.2756):7.190194,(((Geranium_hispidissimum:1.844208,Geranium_suzukii:1.844208):1.315821,Geranium_platyanthum:3.1600285):13.67945,(Geranium_dahuricum:0.02927196,Geranium_hayatanum:0.02927196):16.81021):18.62632):0.8865262,(((Geranium_donianum:7.099721,Geranium_rosthornii:7.099721):8.441623,(((Geranium_wilfordii:0.1830154,Geranium_robertianum:0.1830154):0.1898123,Geranium_rectum:0.3728276):0.1030482,Geranium_delavayi:0.4758758):15.06547):12.37861,((((Geranium_pratense:6.218933,((Geranium_sinense:1.775968,Geranium_umbelliforme:1.775968):2.842907,Geranium_saxatile:4.618875):1.600058):1.249371,(((Geranium_pseudosibiricum:0.3164549,Geranium_moupinense:0.3164549):0.5199569,Geranium_wlassovianum:0.8364117):0.9837739,Geranium_lambertii:1.820186):5.648119):1.123569,(Geranium_pylzowianum:5.238961,Geranium_albiflorum:5.238961):3.352913):6.978782,((((Geranium_linearilobum:1.947734,(Geranium_pogonanthum:0.7263171,Geranium_koreanum:0.7263171):1.221417):2.850646,((Geranium_himalayense:0.1302004,Geranium_collinum:0.1302004):0.4209564,(Geranium_divaricatum:0.2371744,Geranium_napuligerum:0.2371744):0.3139824):4.247223):2.582632,((((Geranium_strictipes:0.7520658,Geranium_farreri:0.7520658):1.848014,((Geranium_sibiricum:0.04061894,Geranium_thunbergii:0.04061894):2.403418,(Geranium_erianthum:0.4250052,Geranium_ocellatum:0.4250052):2.019032):0.1560428):3.443072,(Geranium_refractum:0.4423782,Geranium_wallichianum:0.4423782):5.600774):1.061513,(Geranium_franchetii:1.136015,(Geranium_maximowiczii:0.747499,Geranium_shensianum:0.747499):0.3885157):5.968651):0.2763468):7.41039,((Geranium_krameri:1.450557,Geranium_canopurpureum:1.450557):0.404042,(((Geranium_christensenianum:0.06171627,Geranium_polyanthes:0.06171627):0.1558612,Geranium_soboliferum:0.2175775):0.4793341,Geranium_yunnanense:0.6969116):1.157687):12.9368):0.7792537):12.3493):8.432362):9.45212):80.85591):1.14447):1.25364,(((Tribulus_cistoides:2.17647,Tribulus_terrestris:2.17647):90.88779,(((((Zygophyllum_rosowii:0.6787249,(Zygophyllum_potaninii:0.584749,(Zygophyllum_obliquum:0.5483709,(Zygophyllum_kaschgaricum:0.4854634,(Zygophyllum_mucronatum:0.3721732,(Zygophyllum_jaxarticum:0.2552572,Zygophyllum_oxycarpum:0.2552572):0.1169161):0.1132902):0.06290747):0.03637807):0.0939759):0.01073568,(((Zygophyllum_kansuense:0.1892782,Zygophyllum_sinkiangense:0.1892782):0.06362598,(Zygophyllum_fabagoides:0.004590396,Zygophyllum_fabago:0.004590396):0.2483138):0.01183629,Zygophyllum_iliense:0.2647405):0.42472):0.08058325,(Zygophyllum_brachypterum:0.3886149,Zygophyllum_loczyi:0.3886149):0.3814289):0.0756662,(Zygophyllum_gobicum:0.188203,((Zygophyllum_macropterum:0.1459234,(Zygophyllum_macropodum:0.1186571,Zygophyllum_xanthoxylon:0.1186571):0.02726631):0.03867239,Zygophyllum_pterocarpum:0.1845958):0.003607162):0.657507):25.70657,Tetraena_mongolica:26.55228):66.51198):35.17559,((((((((Cnestis_palala:12.388344,((Rourea_minor:2.3001,Agelaea_trinervis:2.3001):4.82185,Ellipanthus_glabrifolius:7.12195):5.26639):1.563679,(Rourea_microphylla:0.8898132,Rourea_caudata:0.8898132):13.06221):1.760631,(Connarus_paniculatus:0.06001185,Connarus_yunnanensis:0.06001185):15.65263815):39.76422,((Biophytum_fruticosum:1.335646,(Biophytum_umbraculum:0.3442702,Biophytum_sensitivum:0.3442702):0.9913758):48.801574,((Oxalis_obtriangulata:2.334782,(Oxalis_leucolepis:1.334648,(Oxalis_acetosella:1.11409,(Oxalis_corniculata:0.08141624,Oxalis_stricta:0.08141624):1.032674):0.2205575):1.000134):30.32271,Oxalis_griffithii:32.65749):17.47973):5.33965):28.01437,(((((Sloanea_mollis:0.3783615,(Sloanea_tomentosa:0.2630248,Sloanea_sterculiacea:0.2630248):0.1153367):0.7258015,(Sloanea_dasycarpa:1.05705066,Sloanea_changii:1.057051):0.04711231):0.03501174,Sloanea_xichouensis:1.139175):6.170325,(Sloanea_hainanensis:4.623729,((Sloanea_cordifolia:0.3832529,Sloanea_sinensis:0.3832529):2.074739,((Sloanea_integrifolia:1.087226,(Sloanea_hemsleyana:0.04040444,Sloanea_chingiana:0.04040444):1.046822):0.4919044,(Sloanea_sigun:1.46912,Sloanea_leptocarpa:1.4691201):0.1100109):0.878861):2.165737):2.685771):54.39056,((Elaeocarpus_japonicus:13.59782,Elaeocarpus_decipiens:13.59782):6.97427,(((Elaeocarpus_brachystachyus:6.546845,Elaeocarpus_braceanus:6.546845):0.6246409,(((Elaeocarpus_auricomus:1.159759,Elaeocarpus_gymnogynus:1.159759):0.3551818,Elaeocarpus_poilanei:1.51494):3.030171,Elaeocarpus_angustifolius:4.545111):2.626375):10.84981,(((((Elaeocarpus_glabripetalus:3.512474,(Elaeocarpus_prunifolioides:0.5924823,((Elaeocarpus_petiolatus:0.399289,Elaeocarpus_varunua:0.399289):0.1810738,Elaeocarpus_duclouxii:0.5803628):0.01211956):2.919991):3.02404,Elaeocarpus_nitentifolius:6.536514):2.716391,Elaeocarpus_howii:9.252905):4.874491,((Elaeocarpus_harmandii:4.228239,Elaeocarpus_sikkimensis:4.228239):9.245445,Elaeocarpus_dubius:13.47368):0.6537126):1.563789,((((Elaeocarpus_multiflorus:2.72494,(Elaeocarpus_subpetiolatus:1.343106,Elaeocarpus_bachmaensis:1.343106):1.381833):1.440594,((Elaeocarpus_chinensis:1.460336,Elaeocarpus_atropunctatus:1.460336):1.123233,(Elaeocarpus_limitaneus:1.486784,Elaeocarpus_sphaerocarpus:1.486784):1.096785):1.581965):1.739977,(((Elaeocarpus_austroyunnanensis:0.3199606,Elaeocarpus_longlingensis:0.3199606):0.4165884,(Elaeocarpus_balansae:0.6314559,Elaeocarpus_sylvestris:0.6314559):0.105093):4.478505,(Elaeocarpus_oblongilimbus:2.770194,(Elaeocarpus_lanceifolius:1.138177,Elaeocarpus_lacunosus:1.138177):1.632017):2.44485935):0.6904566):0.9163594,((Elaeocarpus_rugosus:0.5907322,(Elaeocarpus_laoticus:0.004857693,Elaeocarpus_argenteus:0.004857693):0.5858745):2.779065,Elaeocarpus_hainanensis:3.369798):3.452072):8.869315):2.330113):2.550792):41.12797):21.79118):42.48961,(((((((Ochna_integerrima:0.05577315,Campylospermum_serratum:0.05577315):3.9342,Campylospermum_striatum:3.989974):48.259396,Sauvagesia_rhodoleuca:52.24937):63.7964,(((((Endospermum_chinense:64.82044,((((((Homalanthus_fastuosus:15.2995835,Microstachys_chamaelea:15.29958):4.60172,(Neoshirakia_atrobadiomaculata:6.4809,Neoshirakia_japonica:6.4809):13.4204):1.54654,Balakata_baccata:21.44784):1.85935,(Gymnanthes_remota:14.70459,(Triadica_sebifera:6.18819,(Triadica_rotundifolia:1.592696,Triadica_cochinchinensis:1.592696):4.595494):8.5164):8.6026):14.01667,((Excoecaria_kawakamii:5.8920157,(Excoecaria_agallocha:0.3922674,Excoecaria_acerifolia:0.3922674):5.499748):13.30128,Excoecaria_venenata:19.1933):18.13056):16.40006,((((Euphorbia_maculata:2.04048,Euphorbia_humifusa:2.04048):9.6088,Euphorbia_atoto:11.64928):24.469918,((Euphorbia_hyssopifolia:5.689462,Euphorbia_garanbiensis:5.689462):26.88324,((Euphorbia_hylonoma:18.21379,((Euphorbia_soongarica:2.654247,Euphorbia_heyneana:2.654247):3.100916,(((Euphorbia_sikkimensis:0.3395865,Euphorbia_buchtormensis:0.3395865):2.005963,(Euphorbia_makinoi:1.2351,Euphorbia_franchetii:1.2351):1.11045):1.1742,Euphorbia_bifida:3.51975):2.235413):12.45862):9.796533,Euphorbia_kozlovii:28.01032):4.562385):3.546493):0.4617123,((((Euphorbia_prolifera:0.9249518,((Euphorbia_macrorrhiza:0.04690531,Euphorbia_altotibetica:0.04690531):0.08916702,Euphorbia_yanjinensis:0.1360723):0.7888795):22.95902,(((Euphorbia_granulata:10.68295,(Euphorbia_helioscopia:1.633774,((Euphorbia_sororia:0.3283175,(Euphorbia_turczaninowii:0.1130836,Euphorbia_griffithii:0.1130836):0.2152339):1.014248,Euphorbia_hainanensis:1.342565):0.2912091):9.049173):9.768219,((Euphorbia_lioui:6.576782,Euphorbia_pilosa:6.576782):11.93618,(((Euphorbia_alatavica:0.1639809,Euphorbia_lucorum:0.1639809):2.56369,((Euphorbia_jolkinii:0.005853066,Euphorbia_heishuiensis:0.005853066):0.05309447,Euphorbia_blepharophylla:0.05894754):2.668723):3.056662,(Euphorbia_indica:4.523222,(Euphorbia_thymifolia:3.054564,(Euphorbia_altaica:0.7262191,(Euphorbia_sieboldiana:0.3854873,Euphorbia_monocyathium:0.3854873):0.3407318):2.328345):1.468658):1.261111):12.72863):1.938201):2.120779,(((Euphorbia_micractina:0.6111708,Euphorbia_latifolia:0.6111708):6.396383,((Euphorbia_hsinchuensis:0.8451213,Euphorbia_wallichii:0.8451213):0.8865202,(Euphorbia_kansui:0.6379793,(Euphorbia_rapulum:0.5146568,Euphorbia_royleana:0.5146568):0.1233225):1.093662):5.275912):10.69669,(((Euphorbia_humilis:1.358221,Euphorbia_hirta:1.358221):0.3585628,Euphorbia_donii:1.716784):2.177009,Euphorbia_alpina:3.893793):13.81045):4.867702):1.312028):1.268403,(((Euphorbia_dracunculoides:0.8218304,(Euphorbia_thomsoniana:0.6364977,(Euphorbia_turkestanica:0.1269517,Euphorbia_taihsiensis:0.1269517):0.5095461):0.1853326):10.60065,(Euphorbia_pachyrrhiza:0.9503985,(Euphorbia_inderiensis:0.1168522,Euphorbia_tibetica:0.1168522):0.8335463):10.47209):10.83055,(Euphorbia_esula:13.08239,Euphorbia_pekinensis:13.08239):9.170644):2.899342):6.286079,((((Euphorbia_fischeriana:0.04224607,Euphorbia_tongchuanensis:0.04224607):0.4404215,Euphorbia_stracheyi:0.4826675):1.098696,Euphorbia_kansuensis:1.581363):6.947831,(Euphorbia_antiquorum:1.584872,Euphorbia_sparrmannii:1.584872):6.944322):22.90926):5.142455):17.14301):11.09652):0.99419,(((((((Macaranga_tanarius:2.114454,Macaranga_indica:2.114454):5.114646,(((((Macaranga_lowii:0.6167673,Macaranga_andamanica:0.6167673):1.094721,Macaranga_kurzii:1.711488):1.598468,Macaranga_henryi:3.309957):0.4164566,(Macaranga_denticulata:1.273267,Macaranga_pustulata:1.273267):2.453146):1.728957,(Macaranga_sinensis:0.1578375,Macaranga_sampsonii:0.1578375):5.297533):1.77373):7.78857,((((((((Mallotus_dunnii:1.636968,(Mallotus_esquirolii:1.364408,(Mallotus_conspurcatus:0.09622884,Mallotus_nepalensis:0.09622884):1.268179):0.27256):0.9956217,Mallotus_anomalus:2.63259):0.6640306,((Mallotus_roxburghianus:0.9318721,Mallotus_millietii:0.9318721):1.903327,(Mallotus_paniculatus:1.624159,Mallotus_decipiens:1.624159):1.21104):0.4614215):3.385338,(((Mallotus_yunnanensis:2.275676,(Mallotus_microcarpus:1.417299,(Mallotus_pallidus:0.206435,Mallotus_garrettii:0.206435):1.210864):0.8583763):0.8303999,(Mallotus_lotingensis:0.1983533,Mallotus_metcalfianus:0.1983533):2.907722):1.479516,(Mallotus_tetracoccus:2.981016,(Mallotus_barbatus:0.7043846,Mallotus_tiliifolius:0.7043846):2.276632):1.604575):2.096367):2.743052,(Mallotus_luchenensis:6.762851,(Mallotus_oreophilus:2.182902,(Mallotus_lianus:0.3107798,Mallotus_tenuifolius:0.3107798):1.872122):4.579949):2.662159):0.4761891,((Mallotus_japonicus:6.09407,Mallotus_apelta:6.09407):2.1686,Mallotus_peltatus:8.26267):1.638529):0.08345125,(Mallotus_repandus:7.61097,Mallotus_philippensis:7.61097):2.37368):0.12089,Trevia_nudiflora:10.10554):4.91213):9.19686,Hancea_hookeriana:24.21453):21.22426,((((((Claoxylon_longifolium:0.57494087,Claoxylon_brachyandrum:0.5749408):1.296131,Claoxylon_indicum:1.871071):1.800459,((Claoxylon_hainanense:0.6191318,Claoxylon_subsessiliflorum:0.6191318):1.867289,Claoxylon_khasianum:2.486421):1.185109):25.01988,Mercurialis_leiocarpa:28.69141):14.74007,(Acalypha_schneideriana:7.24082,((((Acalypha_indica:2.91123,((Acalypha_australis:1.264412,Acalypha_caturus:1.264412):0.163569,(Acalypha_wui:0.347359,Acalypha_angatensis:0.347359):1.080622):1.483249):0.560879,((Acalypha_acmophylla:1.734546,Acalypha_akoensis:1.734546):1.528709,Acalypha_hainanensis:3.263255):0.2088537):0.773469,((Acalypha_supera:2.702156,Acalypha_mairei:2.702156):0.501908,((Acalypha_lanceolata:0.22970764,Acalypha_suirenbiensis:0.2297077):1.168402893,Acalypha_kerrii:1.39811):1.805954):1.041514):0.1344304,Acalypha_matsudae:4.380009):2.860811):36.19066):1.69329,(((Cnesmone_tonkinensis:9.7177617,Dalechampia_bidentata:9.717762):16.88044,(Cnesmone_mairei:4.005853,Cnesmone_hainanensis:4.005853):22.59235):15.12385,(Cleidion_spiciflorum:15.82097847,(Cleidion_brevipetiolatum:3.919274,Cleidion_bracteosum:3.919274):11.90171):25.90107):3.40272):0.31402):2.0543,(((((Speranskia_cantonensis:0.7822686,Speranskia_tuberculata:0.7822686):27.6271,Chrozophora_sabulosa:28.40937):6.72068,((Koilodepas_hainanense:24.917142,(Sumbaviopsis_albicans:19.15871,Melanolepis_multiglandulosa:19.15871):5.75843):5.27156,(Cephalomappa_sinensis:25.44794,(Cleidiocarpon_cavaleriei:8.12393,Epiprinus_siletianus:8.12393):17.32401):4.74076):4.94135):0.19859,(Discocleidion_ulmifolium:17.77454,Discocleidion_rufescens:17.774541):17.5541):9.00793,(Homonoia_riparia:10.89315,Lasiococca_comberi:10.89315):33.44342):3.15652):7.08176,((Alchornea_rugosa:3.334497,Alchornea_tiliifolia:3.334497):10.60615,(Alchornea_androgyna:3.66552,(Alchornea_hunanensis:2.171697,(Alchornea_mollis:1.8807079,((Alchornea_trewioides:0.13581,Alchornea_davidii:0.13581):0.4483156,Alchornea_kelungensis:0.5841256):1.296582):0.2909889):1.493823):10.27513):40.6342):11.23978):0.92353,((((Ostodes_paniculata:18.7328,Ostodes_katharinae:18.7328):13.30889,(((((Baliospermum_solanifolium:0.09324244,Baliospermum_angustifolium:0.09324244):0.0001482072,Baliospermum_bilobatum:0.09339064):0.001469356,(Baliospermum_yui:0.02076673,Baliospermum_calycinum:0.02076673):0.07409327):26.547717,Deutzianthus_tonkinensis:26.64258):4.26562,(((((Trigonostemon_tuberculatus:2.419165,(Trigonostemon_albiflorus:1.938257,(((Trigonostemon_bonianus:0.07320809,Trigonostemon_flavidus:0.07320809):0.8615529,Trigonostemon_chinensis:0.934761):0.6127778,Trigonostemon_howii:1.547539):0.3907182):0.4809079):7.0722,Trigonostemon_thyrsoideus:9.491365):6.515798,Trigonostemon_fragilis:16.007165):1.582544,Trigonostemon_xyphophylloides:17.58971):12.87541,(((Blachia_jatrophifolia:1.802922,Strophioblachia_fimbricalyx:1.802922):21.75646,((Blachia_andamanica:3.634822,(Blachia_siamensis:1.01687,Blachia_pentzii:1.01687):2.617951):0.05965594,Strophioblachia_glandulosa:3.694478):19.8649):6.83428,((Vernicia_montana:0.00164737,Aleurites_moluccana:0.00164737):2.26000263,Vernicia_fordii:2.26165):28.13201):0.07146):0.44308):1.13349):22.83252,((((Croton_chunianus:2.905582,((Croton_hancei:0.3777936,Croton_dinghuensis:0.3777936):1.22316,Croton_yanhuii:1.600954):1.304628):2.412283,((Croton_crassifolius:2.862567,((Croton_caudatus:0.8279269,Croton_purpurascens:0.8279269):0.504173,Croton_mangelong:1.3321):1.530467):0.5626479,Croton_cascarilloides:3.425215):1.89265):8.409666,(Croton_kongensis:7.768079,((Croton_tiglium:0.3828609,Croton_laui:0.3828609):6.23742698,(((Croton_laevigatus:1.012324,Croton_merrillianus:1.012324):0.4977452,Croton_euryphyllus:1.5100691):0.2003885,Croton_howii:1.710457):4.90983):1.147792):5.959452):0.05954936,(((Croton_laniflorus:2.705553,Croton_cnidophyllus:2.705553):1.509414,Croton_damayeshu:4.214967):7.018509,((Croton_lauioides:0.804632,Croton_yunnanensis:0.804632):0.7471189,(Croton_lachnocarpus:1.481084,Croton_joufra:1.481084):0.07066654):9.681725):2.553604):41.08713):9.01243,(Suregada_aequorea:1.50513958,Suregada_multiflora:1.50514):62.3815):2.85152):11.69227,Chaetocarpus_castanocarpus:78.43043):32.51258,Sapria_himalayana:110.943):5.10276):1.18632,((Dichapetalum_longipetalum:6.249225,Dichapetalum_gelonioides:6.249225):105.85267,Ixonanthes_reticulata:112.1019):5.1302):1.46715,((((((((((((Antidesma_hainanense:1.810823,Antidesma_montanum:1.810823):0.3685785,(Antidesma_maclurei:2.175269,(Antidesma_sootepense:0.266121,Antidesma_acidum:0.266121):1.909148):0.00413281):0.5968253,(Antidesma_hontaushanense:1.046534,Antidesma_japonicum:1.0465337):1.729693):0.1126429,((Antidesma_bunius:0.3931678,Antidesma_nienkui:0.3931678):0.1107078,(Antidesma_ghaesembilla:0.3789236,Antidesma_fordii:0.37892365):0.124952):2.384994):51.73411,(((Aporosa_planchoniana:2.487296,Aporosa_yunnanensis:2.487296):0.1286908,Aporosa_dioica:2.615987):5.237783,(Aporosa_villosa:2.339409,Baccaurea_ramiflora:2.3394086):5.514361):46.76921):5.41395,(Bischofia_javanica:6.522388,Bischofia_polycarpa:6.522388):53.51454):35.2959,((((((Leptopus_chinensis:0.6351606,Leptopus_australis:0.6351606):13.25335,(Leptopus_hainanensis:2.950848,Leptopus_clarkei:2.9508486):10.93766):1.306284,(Leptopus_fangdingianus:1.899156,Leptopus_pachyphyllus:1.899156):13.29563):19.94649,(Actephila_excelsa:18.5496989,(Actephila_subsessilis:0.4500064,Actephila_merrilliana:0.4500064):18.099693):16.59158):41.02543,((((Cleistanthus_macrophyllus:0.1337622,Cleistanthus_concinnus:0.1337622):2.051753,Cleistanthus_petelotii:2.1855154):1.905055,((Cleistanthus_tomentosus:2.174713,Cleistanthus_pedicellatus:2.174713):1.101471,(Cleistanthus_tonkinensis:3.071604,Cleistanthus_sumatranus:3.071604):0.2045799):0.8143861):29.50486,(((Bridelia_parvifolia:0.9366437,Bridelia_tomentosa:0.9366437):0.09898697,Bridelia_balansae:1.035631):3.034229,(Bridelia_stipularis:3.169427,(Bridelia_affinis:1.390307,(Bridelia_retusa:0.7714406,Bridelia_glauca:0.7714406):0.6188669):1.77912):0.9004329):29.52557):42.57128):4.53727,(((Richeriella_gracilis:10.70467,(((Flueggea_leucopyrus:0.1765169,Flueggea_acicularis:0.1765169):0.01533201,Flueggea_suffruticosa:0.1918489):2.645032,Flueggea_virosa:2.836881):7.867789):16.58862,((((((((Phyllanthus_oligospermus:2.501982,(Phyllanthus_fimbricalyx:1.249537,((Phyllanthus_maderaspatensis:0.1257848,Phyllanthus_reticulatus:0.1257848):0.5069372,Phyllanthus_sootepensis:0.632722):0.6168153):1.252444):0.1727597,Phyllanthus_taxodiifolius:2.674741):2.865632,(Phyllanthus_cochinchinensis:0.8724739,Phyllanthus_guangdongensis:0.8724739):4.667899):0.278982,(Phyllanthus_leptoclados:2.377789,(Phyllanthus_virgatus:0.009552362,Phyllanthus_clarkei:0.009552362):2.368237):3.441566):2.499919,(Phyllanthus_bodinieri:0.5494967,(Phyllanthus_flexuosus:0.2009381,Phyllanthus_tsiangii:0.2009381):0.3485586):7.769778):0.2145712,(Phyllanthus_hainanensis:4.451036,Phyllanthus_glaucus:4.451036):4.08281):2.717021,((((Phyllanthus_urinaria:1.050373,Phyllanthus_arenarius:1.050373):0.6951082,Phyllanthus_pulcher:1.745481):2.169478,Phyllanthus_ussuriensis:3.914959):4.743758,((Phyllanthus_fangchengensis:0.974156,Phyllanthus_tsarongensis:0.974156):0.09606056,(Phyllanthus_forrestii:0.4260117,(Phyllanthus_chekiangensis:0.1468048,(Phyllanthus_franchetianus:0.06552573,(Phyllanthus_pachyphyllus:0.05764327,Phyllanthus_nanellus:0.05764327):0.007882456):0.08127909):0.2792069):0.6442048):7.5885):2.59215):8.194803,(((((((Glochidion_wrightii:0.1761679,Glochidion_sphaerogynum:0.1761679):0.6664798,((Glochidion_obovatum:0.1132472,(Glochidion_lutescens:0.1073558,Glochidion_thomsonii:0.1073558):0.005891363):0.5447846,Glochidion_lanceolarium:0.6580318):0.184616):0.2859722,(((Glochidion_suishaense:0.2450214,(Glochidion_coccineum:0.06320373,Glochidion_ellipticum:0.06320373):0.1818177):0.1445847,((Glochidion_rubrum:0.3333517,(Glochidion_nubigenum:0.1247508,Glochidion_eriocarpum:0.1247508):0.2086009):0.02407791,(Glochidion_medogense:0.16869,Glochidion_puberum:0.16869):0.1887395):0.03217657):0.600961,((Glochidion_daltonii:0.6831969,((Glochidion_philippicum:0.06512928,Glochidion_wilsonii:0.06512928):0.04829753,Glochidion_triandrum:0.1134268):0.5697701):0.2947422,((Glochidion_zeylanicum:0.4893389,Glochidion_arborescens:0.4893389):0.1570912,(((Glochidion_heyneanum:0.05314449,Glochidion_hirsutum:0.05314449):0.2310027,Glochidion_lanceolatum:0.2841472):0.1967743,(Glochidion_khasicum:0.476275,Glochidion_oblatum:0.476275):0.004646437):0.1655087):0.331509):0.01262806):0.1380528):1.89926,Phyllanthodendron_roseum:3.02788):5.05478,((Phyllanthodendron_lativenium:4.565811,((((Phyllanthodendron_yunnanense:0.1062447,Phyllanthodendron_orbicularifolium:0.1062447):0.09282372,Phyllanthodendron_moi:0.1990684):1.070708,Phyllanthodendron_dunnianum:1.269776):1.077519,(Phyllanthodendron_breynioides:0.0511626,Phyllanthodendron_petraeum:0.0511626):2.296133):2.218516):0.2554548,(Phyllanthodendron_anthopotamicum:0.8296202,Phyllanthodendron_caudatifolium:0.8296202):3.991645):3.261394):2.76571,((Breynia_rostrata:6.676975,(Breynia_vitis-idaea:0.1430798,Breynia_officinalis:0.1430798):6.533895):1.409535,(Breynia_retusa:7.469547,((Breynia_fruticosa:4.60702,Sauropus_androgynus:4.60702):0.11951,(((Sauropus_garrettii:2.397906,((Sauropus_macranthus:2.22653,((Sauropus_pierrei:0.1889372,Sauropus_bonii:0.1889372):0.3408821,Sauropus_trinervius:0.5298193):1.696711):0.1371518,Sauropus_tsiangii:2.363682):0.03422421):1.14995,((Sauropus_yanhuianus:0.07662658,Sauropus_repandus:0.07662658):0.07634725,Sauropus_delavayi:0.1529738):3.394882):0.8565287,((Sauropus_quadrangularis:0.2740382,Sauropus_bacciformis:0.2740382):0.06899377,Sauropus_reticulatus:0.343032):4.061353):0.3221453):2.743017):0.6169633):2.76186):2.45449,Phyllanthus_emblica:13.30286):6.14281):7.84762):1.94014,Margaritaria_indica:29.23343):51.47055):14.62885):12.36406,Bhesa_robusta:107.6969):4.24427,Microdesmis_caseariifolia:111.94116):1.87525,(((((Bruguiera_gymnorhiza:9.52238,(Bruguiera_cylindrica:3.257673,Bruguiera_sexangula:3.257673):6.264707):24.37767,((Rhizophora_stylosa:0.03303116,Rhizophora_apiculata:0.03303116):4.398609,Rhizophora_mucronata:4.43164):29.46841):0.27385,(Kandelia_obovata:23.827521,Ceriops_tagal:23.82752):10.34638):5.78124,(((Carallia_pectinifolia:1.77809,(Carallia_garciniifolia:1.112526,Carallia_diplopetala:1.112526):0.6655642):8.83909,Carallia_brachiata:10.61718):14.46651,Pellacalyx_yunnanensis:25.08369):14.87145):44.43178,Erythroxylum_sinense:84.3869205):29.42949):2.46375,((((Drypetes_hoaensis:2.807035,Drypetes_obtusa:2.807035):1.936259,(((Drypetes_integrifolia:1.559037,(Drypetes_salicifolia:0.0007935975,Drypetes_arcuatinervia:0.0007935975):1.558243):1.591187,(Drypetes_kwangtungensis:2.116254,Drypetes_hainanensis:2.116254):1.03397):0.6762504,(Drypetes_congestiflora:0.02677769,Drypetes_longistipitata:0.02677769):3.799697):0.9168187):6.571279,(Drypetes_littoralis:10.18111,Putranjiva_formosana:10.18111):1.133462):1.974378,((Drypetes_perreticulata:0.2975824,Drypetes_indica:0.2975824):0.6537767,Drypetes_cumingii:0.9513591):12.33759):102.9912):0.98908,((((Casearia_velutina:34.68362,((((Casearia_membranacea:0.8553543,Casearia_graveolens:0.8553543):3.621384,Casearia_tardieuae:4.476738):0.2757425,(Casearia_kurzii:2.5479995,Casearia_glomerata:2.547999):2.204481):1.25273,Casearia_flexuosa:6.00521):28.67841):36.45338,(((((Homalium_kwangsiense:1.694816,Homalium_kainantense:1.694816):2.704011,(Homalium_mollissimum:0.5973242,Homalium_sabiifolium:0.5973242):3.801502):5.3070031,((Homalium_stenophyllum:4.686143,(Homalium_breviracemosum:3.042038,(Homalium_paniculiflorum:0.4986434,(Homalium_phanerophlebium:0.3276025,Homalium_ceylanicum:0.3276025):0.1710409):2.54339504):1.644105):0.06571563,Homalium_cochinchinense:4.751858):4.953972):15.10974,(((Xylosma_controversa:4.58696,Xylosma_longifolia:4.58696):2.37369,((Flacourtia_jangomas:0.28054,(Flacourtia_mollis:0.2364892,Flacourtia_ramontchi:0.2364892):0.04405075):5.86832,Xylosma_congesta:6.14886):0.81179):7.272,(Scolopia_oldhamii:4.725635,(Scolopia_chinensis:0.4679594,(Scolopia_buxifolia:0.4310226,Scolopia_saeva:0.4310226):0.03693685):4.257676):9.507015):10.58292):20.50683,(((Idesia_polycarpa:17.03909,Bennettiodendron_leprosipes:17.03909):22.79491,((((((((Salix_zhegushanica:4.632127,(Salix_ochetophylla:2.780933,Salix_hylonoma:2.780933):1.851194):2.262375,((Salix_taipaiensis:0.4969419,Salix_balansaei:0.4969419):4.417138,(Salix_carmanica:1.969738,Salix_kongbanica:1.969738):2.944342):1.980422):0.3854611,(((Salix_saposhnikovii:2.762014,((Salix_Sinica:1.780767,Salix_tagawana:1.780767):0.5589258,(Salix_daltoniana:0.4654107,Salix_lindleyana:0.4654107):1.874282):0.4223208):0.04459163,Salix_longiflora:2.806605):3.853892,(Salix_Sinopurpurea:2.012307,Salix_coggygria:2.012307):4.64819):0.6194659):2.872932,(((Salix_pentandra:4.14331,Salix_alba:4.14331):0.03853,Salix_babylonica:4.18184):5.88459,Chosenia_arbutifolia:10.06643):0.08646477):0.1745851,((Salix_karelinii:4.817963,(((Salix_xiaoguangshanica:1.155077,Salix_gilashanica:1.155077):2.660923,(Salix_pingliensis:0.03738053,Salix_kangdingensis:0.03738053):3.778619):0.427171,Salix_integra:4.24317):0.574793):4.819233,((((Salix_phanera:2.984038,Salix_minjiangensis:2.984038):1.419468,Salix_etosia:4.403506):1.1447,(Salix_psilostigma:3.601387,Salix_souliei:3.601387):1.946819):1.029575,(Salix_nummularia:0.593319,Salix_pycnostachya:0.593319):5.984463):3.059415):0.6902834):0.5184419,(((((((Salix_pseudolasiogyne:0.4835266,Salix_sikkimensis:0.4835266):0.4107621,Salix_xizangensis:0.8942887):1.706566,(Salix_schwerinii:2.095356,Salix_tarbagataica:2.095356):0.5054985):0.5563988,Salix_flabellaris:3.157253):6.620098,((Salix_kamanica:3.344176,(Salix_gracilistyla:1.508336,((Salix_occidentalisinensis:0.343344,Salix_serpyllum:0.343344):0.71144,(Salix_chingiana:0.6522103,Salix_ludingensis:0.6522103):0.4025737):0.4535525):1.835839):0.4326426,((Salix_bhutanensis:0.6509784,Salix_burqinensis:0.6509784):1.086021,Salix_wangiana:1.737):2.039819):6.000533):0.116809,(((((Salix_jishiensis:1.50404,Salix_chienii:1.50404):0.5286594,((Salix_muliensis:0.4132893,((Salix_fulvopubescens:0.361378,(Salix_yumenensis:0.1263177,Salix_sclerophylla:0.1263177):0.2350603):0.01084204,Salix_plocotricha:0.3722201):0.04106921):0.7847085,Salix_sericocarpa:1.197998):0.8347018):0.8110171,Salix_turczaninowii:2.843717):2.615285,((Salix_driophila:1.802657,(Salix_luctuosa:0.3833453,Salix_alatavica:0.3833453):1.419312):0.03664662,(Salix_cinerea:1.236965,(Salix_pseudopermollis:1.175951,Salix_neowilsonii:1.175951):0.06101359):0.602339):3.619698):3.257563,((((Salix_hirticaulis:0.3752214,Salix_humaensis:0.3752214):0.8999479,Salix_erioclada:1.275169):2.066981,((((((Salix_cheilophila:0.2037837,Salix_dissa:0.2037837):0.1448969,(Salix_psammophila:0.04898739,(Salix_schugnanica:0.03703886,Salix_koreensis:0.03703886):0.01194853):0.2996932):0.7286528,(Salix_boseensis:0.6973996,Salix_cavaleriei:0.6973996):0.3799338):0.02586242,(Salix_dalungensis:0.04296428,Salix_shandanensis:0.04296428):1.060232):0.6587484,(Salix_rosmarinifolia:1.417918,(Salix_faxonianoides:0.005128848,Salix_fedtschenkoi:0.005128848):1.412789):0.3440264):0.6679011,(Salix_longissimipedicellaris:0.6795,Salix_sajanensis:0.6795):1.750345):0.9123053):0.2071316,Salix_tetrasperma:3.549282):5.167283):1.177595):0.5516377,((((((Salix_atopantha:0.159424,Salix_crenata:0.159424):1.291826,Salix_arctica:1.45125):6.30909,((Salix_phaidima:0.7009573,((Salix_hypoleuca:0.3067265,Salix_moupinensis:0.3067265):0.07652454,Salix_araeostachya:0.383251):0.3177063):1.107438,Salix_oritrepha:1.808395):5.951945):0.4940695,(Salix_caspica:0.5535013,(Salix_permollis:0.3537507,(Salix_maerkangensis:0.2407416,Salix_haoana:0.2407416):0.1130091):0.1997507):7.700908):0.6839885,((((((Salix_rorida:0.6090519,Salix_praticola:0.6090519):0.04034049,Salix_resecta:0.6493924):0.3536215,((Salix_daguanensis:0.4490257,Salix_wuxuhaiensis:0.4490257):0.09460217,Salix_yuhuangshanensis:0.5436278):0.459386):6.94702,((Salix_ovatomicrophylla:0.3280105,Salix_gyamdaensis:0.3280105):5.833891,((Salix_shihtsuanensis:1.295326,Salix_jingdongensis:1.295326):3.311027,((((Salix_clathrata:0.7858778,Salix_chaenomeloides:0.7858778):0.7222397,(Salix_oreinoma:1.004672,Salix_paraheterochroma:1.004672):0.5034452):0.2514788,Salix_spodiophylla:1.759596):2.510545,((Salix_heteromera:1.416465,Salix_cathayana:1.416465):2.826265,((Salix_takasagoalpina:2.32921,(Salix_kusanoi:1.666231,Salix_songarica:1.666231):0.6629794):1.729016,((Salix_polyclona:0.2393447,Salix_chekiangensis:0.2393447):1.645963,Salix_heishuiensis:1.885308):2.172918):0.1845042):0.02741089):0.336212):1.555549):1.788132):0.1287703,(((Salix_blakii:0.08344583,Salix_dasyclados:0.08344583):1.579123,Salix_contortiapiculata:1.662569):1.963947,(Salix_eriocarpa:1.652285,Salix_taiwanalpina:1.652285):1.974231):4.452288):0.6665922,((Salix_weixiensis:2.449633,Salix_argyrotrichocarpa:2.449633):4.642323,((Salix_guebriantiana:1.877954,Salix_bangongensis:1.877954):2.273201,Salix_yanbianica:4.151154):2.940801):1.653441):0.1930012):0.8446362,Salix_leveilleana:9.783034):0.6627637):0.4001239):0.04802823,((((((Salix_qinghaiensis:2.702129,Salix_bistyla:2.702129):3.885533,(((Salix_denticulata:0.01405985,Salix_donggouxianica:0.01405985):0.1645557,Salix_dibapha:0.1786156):0.04747869,Salix_koriyanagi:0.2260943):6.361567):1.377328,(((Salix_rosthornii:1.784897,((Salix_mesnyi:1.144786,Salix_mictotricha:1.144786):0.4643217,Salix_daliensis:1.609107):0.1757894):1.25607,(Salix_delavayana:0.4810415,Salix_glauca:0.4810415):2.559926):0.3053643,((Salix_tenella:2.382364,(Salix_anticecrenata:0.09784408,Salix_vaccinioides:0.09784408):2.28452):0.9051526,Salix_zhouquensis:3.287517):0.05881456):4.618658):1.528961,((((Salix_sphaeronymphe:3.361214,((Salix_kirilowiana:0.1351201,Salix_pseudowolohoensis:0.1351201):0.8680233,(((Salix_rehderiana:0.2256414,Salix_heterochroma:0.2256414):0.1573662,Salix_tengchongensis:0.3830076):0.04637626,Salix_lanifera:0.4293838):0.5737596):2.358071):1.19163,Salix_chikungensis:4.552844):1.836387,(Salix_pella:5.698315,(((Salix_salwinensis:0.3471252,Salix_paraflabellaris:0.3471252):0.04503231,Salix_hastata:0.3921575):3.602202,(((Salix_resectoides:0.9099939,Salix_maximowiczii:0.9099939):1.448424,((Salix_parvidenticulata:0.5428236,Salix_floccosa:0.5428236):0.7356015,((Salix_kouytchensis:0.871965,(Salix_zangica:0.02258498,Salix_balfouriana:0.02258498):0.84938):0.09916258,Salix_ernestii:0.9711276):0.3072975):1.079992):1.292527,(Salix_turanica:2.284324,((Salix_lamashanensis:0.2225841,Salix_glareorum:0.2225841):0.6888128,Salix_alfredii:0.9113969):1.372927):1.366621):0.3434158):1.703955):0.6909157):2.851302,(((((((Salix_caprea:0.2267566,Salix_juparica:0.2267566):0.06509075,Salix_rhoophila:0.2918474):2.522155,((Salix_myrtilloides:0.2357891,Salix_argyracea:0.2357891):1.045873,(Salix_pyrolifolia:0.2173343,Salix_sachalinensis:0.2173343):1.064328):1.532341):0.1156972,((Salix_medogensis:2.184417,Salix_macroblasta:2.184417):0.2100305,(Salix_nankingensis:0.9025141,Salix_capitata:0.9025141):1.491934):0.5352518):0.4873053,(Salix_raddeana:2.265602,(((Salix_gracilior:1.330726,(Salix_kangensis:0.2813569,(Salix_rockii:0.03953824,Salix_warburgii:0.03953824):0.2418187):1.049369):0.04080243,Salix_biondiana:1.371528):0.225794,(Salix_dunnii:1.254912,(Salix_pilosomicrophylla:0.3139243,Salix_limprichtii:0.3139243):0.9409878):0.3424104):0.6682795):1.151403):1.113618,((Salix_lasiopes:0.2308755,Salix_rectijulis:0.2308755):3.117236,((Salix_linearistipularis:3.232242,(Salix_microstachya:0.3639581,Salix_zayulica:0.3639581):2.868284):0.03260884,(((Salix_cupularis:0.4945994,(Salix_piptotricha:0.1301803,Salix_wilsonii:0.1301803):0.3644191):1.131227,Salix_bikouensis:1.625826):0.0424988,(((Salix_opsimantha:0.1709888,Salix_pseudospissa:0.1709888):0.3496059,((Salix_liouana:0.223599,Salix_pseudotangii:0.223599):0.06200258,Salix_wolohoensis:0.2856016):0.2349932):0.4571476,(Salix_hsinganica:0.1670566,Salix_scopulicola:0.1670566):0.8106857):0.6905827):1.596525):0.08326107):1.182511):2.872567,(((Salix_radinostachya:1.901766,Salix_neoamnematchinensis:1.901766):2.257063,(((Salix_paraplesia:0.317501,Salix_wallichiana:0.317501):2.33585,Salix_taoensis:2.653351):0.8974213,(Salix_floderusii:0.9372947,Salix_pseudowallichiana:0.9372947):2.613477):0.608057):1.546039,(((Salix_paratetradenia:1.140035,Salix_longistamina:1.140035):0.3223036,Salix_variegata:1.462339):3.649523,((Salix_rhododendrifolia:0.2883981,Salix_iliensis:0.2883981):4.101955,((Salix_hupehensis:3.435781,(Salix_paraphylicifolia:1.417986,Salix_tenuijulis:1.417986):2.017795):0.06384554,(Salix_obscura:1.335196,(Salix_okamotoana:1.082803,Salix_gyirongensis:1.082803):0.2523935):2.16443):0.8907268):0.7215087):0.5930066):1.698322):1.837343):0.2534171):0.3182045,((((Salix_calyculata:0.3890334,Salix_doii:0.3890334):3.783213,((((Salix_insignis:0.6646208,((Salix_annulifera:0.289668,Salix_myrtillacea:0.289668):0.3509119,Salix_oreophila:0.6405799):0.0240409):0.8382537,Salix_tangii:1.502875):1.50484,Salix_kungmuensis:3.007715):0.5847748,(((Salix_argyrophegga:0.1780513,Salix_morrisonicola:0.1780513):0.9977294,(Salix_amphibola:1.014173,Salix_sungkianica:1.014173):0.1616076):1.953568,(Salix_capusii:2.810232,((Salix_skvortzovii:0.5569475,(Salix_taraikensis:0.1431646,(Salix_michelsonii:0.05186749,Salix_omeiensis:0.05186749):0.09129714):0.4137828):1.666092,((((Salix_spathulifolia:0.6735073,Salix_berberifolia:0.6735073):0.4661681,(Salix_sphaeronymphoides:0.4270885,(Salix_vestita:0.1347193,Salix_divergentistyla:0.1347193):0.2923692):0.7125869):0.4405153,Salix_brachista:1.580191):0.03506453,(Salix_triandroides:1.210597,(Salix_nipponica:0.01235847,Salix_maizhokunggarensis:0.01235847):1.198238):0.4046586):0.6077847):0.5871919):0.319117):0.4631407):0.5797573):0.608048,((((Salix_nujiangensis:0.8736447,Salix_kochiana:0.8736447):0.1434523,(Salix_jinchuanica:0.6618951,Salix_yadongensis:0.6618951):0.3552019):1.67334,Salix_divaricata:2.690437):0.04230814,Salix_baileyi:2.732745):2.047549):1.054824,(Salix_inamoena:4.425168,(Salix_fargesii:3.64009,(Salix_cyanolimnea:3.582803,(Salix_characta:0.2582335,Salix_pierotii:0.2582335):3.32457):0.05728649):0.7850785):1.40995):3.977036):0.8903666,(((Salix_fengiana:1.00031,Salix_sclerophylloides:1.00031):2.968272,((Salix_taishanensis:2.711808,(Salix_trichocarpa:2.456926,Salix_wilhelmsiana:2.456926):0.2548823):1.132176,Salix_qinlingica:3.843984):0.1245975):2.880692,(((Salix_caesia:3.591221,(Salix_suchowensis:1.555616,((Salix_metaglauca:0.09989384,Salix_neolapponum:0.09989384):1.033974,((Salix_tianschanica:0.6963555,Salix_eriostachya:0.6963555):0.1449425,Salix_magnifica:0.841298):0.2925694):0.4217483):2.035605):0.2112189,Salix_siuzevii:3.80244):2.282989,Salix_microphyta:6.085429):0.7638448):3.853247):0.1914287):26.30609,((((((Populus_tomentosa:4.48734,Populus_tremula:4.48734):5.36105,(((Populus_szechuanica:7.0602,Populus_maximowiczii:7.0602):1.7569,Populus_wilsonii:8.8171):0.75981,Populus_cathayana:9.57691):0.27148):1.26006,Populus_suaveolens:11.10845):4.141057,(Populus_nakaii:1.009371,((Populus_qiongdaoensis:0.3894253,Populus_mainlingensis:0.3894253):0.4734475,(Populus_pilosa:0.04959168,Populus_ussuriensis:0.04959168):0.8132811):0.1464983):14.24014):1.380069,((Populus_glauca:9.930455,(((((Populus_canescens:0.1711707,Populus_laurifolia:0.1711707):0.7957482,Populus_pseudoglauca:0.966919):1.937702,Populus_manshurica:2.904621):0.2776517,Populus_yuana:3.182272):5.10259,(((Populus_przewalskii:1.002122,(Populus_keerqinensis:0.3753831,Populus_shanxiensis:0.3753831):0.6267392):3.227642,(Populus_pseudosimonii:0.5754484,(Populus_yatungensis:0.5440738,Populus_lasiocarpa:0.5440738):0.03137463):3.654316):2.200517,(((Populus_pruinosa:2.699488,((Populus_ningshanica:0.1626426,Populus_platyphylla:0.1626426):1.452757,Populus_pseudomaximowiczii:1.6154):1.084088):1.782205,(Populus_qamdoensis:0.9122626,Populus_pamirica:0.9122626):3.56943):0.2628406,(Populus_jrtyschensis:3.36438,(Populus_hopeiensis:0.07664587,(Populus_iliensis:0.06666321,Populus_afghanica:0.06666321):0.009982666):3.287734):1.380154):1.685748):1.854581):1.645592):1.584841,(Populus_wuana:1.078142,Populus_yunnanensis:1.078142):10.43715):5.11428):0.2765638,(((((Populus_wulianensis:0.5131824,Populus_rotundifolia:0.5131824):3.838973,(Populus_talassica:1.187429,Populus_trinervis:1.187429):3.164727):0.1878266,((Populus_intramongolica:0.06463034,Populus_girinensis:0.06463034):2.016737,(Populus_simonii:1.016518,(Populus_minhoensis:0.221484,Populus_schneideri:0.221484):0.7950337):1.06485):2.458614):0.4106633,(Populus_xiangchengensis:4.268246,(Populus_lancifolia:2.315679,(Populus_Davidiana:0.2219907,Populus_purdomii:0.2219907):2.093688):1.952567):0.6823994):7.614321,((Populus_adenopoda:7.894085,((((((Populus_haoana:0.5793961,Populus_charbinensis:0.5793961):0.3899498,Populus_alaschanica:0.9693459):0.007648963,(Populus_euphratica:0.04268458,Populus_kangdingensis:0.04268458):0.9343103):0.5711074,Populus_wenxianica:1.548102):0.4829692,Populus_koreana:2.031072):0.4856383,Populus_hsinganica:2.51671):5.377375):3.969411,Populus_ciliata:11.8635):0.701471):4.341174):20.2939):2.63396):1.12104,((Carrierea_dunniana:15.37871,(Carrierea_calycina:4.364496,Itoa_orientalis:4.364496):11.01421):5.49183,Poliothyrsis_sinensis:20.87054):20.0845):4.36736):25.8146):35.27435,(((((((((Viola_prionantha:0.6234533,Viola_duclouxii:0.6234533):1.33497,Viola_brachyceras:1.958423):6.166497,((Viola_obtusa:2.077687,(Viola_variegata:1.087929,Viola_thomsonii:1.087929):0.9897577):1.286988,Viola_mucronulifera:3.364675):4.760245):1.365788,(Viola_hirtipes:0.4642878,Viola_betonicifolia:0.4642878):9.02642):1.273744,((((((Viola_wallichiana:0.1919943,(Viola_rossii:0.1380488,Viola_belophylla:0.1380488):0.05394546):0.1661502,Viola_confertifolia:0.3581445):0.3004203,(Viola_pendulicarpa:0.3856073,Viola_yunnanensis:0.3856073):0.2729575):1.554321,(((Viola_guangzhouensis:0.0274194,Viola_cuspidifolia:0.0274194):0.918206,Viola_perpusilla:0.9456253):0.9793163,(Viola_hirta:1.7826204,Viola_bulbosa:1.78262):0.1423212):0.2879445):7.077762,((((Viola_japonica:0.4759794,Viola_forrestiana:0.4759794):0.2344293,Viola_cameleo:0.7104087):3.691299,(Viola_moupinensis:0.05188225,Viola_mongolica:0.05188225):4.349826):4.679296,((((Viola_muehldorfii:3.86034,Viola_striatella:3.86034):2.145281,((Viola_inconspicua:0.920717,Viola_triangulifolia:0.920717):4.684405,(Viola_gmeliniana:3.401106,Viola_diffusa:3.401106):2.204017):0.4004985):1.545839,(((Viola_davidii:1.116967,(Viola_sikkimensis:0.1355942,Viola_szetschwanensis:0.1355942):0.9813725):4.943457,Viola_hediniana:6.060424):1.134571,(Viola_fargesii:6.513833,((Viola_hondoensis:0.7790767,Viola_lucens:0.7790767):0.8711702,((Viola_lactiflora:0.1285591,(Viola_raddeana:0.1012283,Viola_serrula:0.1012283):0.02733089):1.298395,(Viola_hancockii:0.3998127,Viola_dimorphophylla:0.3998127):1.027142):0.2232927):4.863586):0.681162):0.3564655):1.16716,(((Viola_acuminata:6.12759,(Viola_delavayi:1.213909,(Viola_pilosa:0.01179999,Viola_nagasawae:0.01179999):1.202109):4.913681):0.3533307,(((Viola_yunnanfuensis:0.1711255,Viola_mirabilis:0.1711255):1.221175,(Viola_henryi:0.7283596,Viola_sacchalinensis:0.7283596):0.6639407):3.754458,Viola_altaica:5.146758):1.334163):0.347452,((Viola_websteri:1.276308,(((Viola_orientalis:0.1518918,Viola_grandisepala:0.1518918):0.3470016,(Viola_kunawarensis:0.2020492,Viola_collina:0.2020492):0.2968442):0.7103857,Viola_tenuissima:1.209279):0.06702853):3.95101,Viola_sphaerocarpa:5.227318):1.601055):1.890247):0.3623845):0.2096441):0.3696923,((Viola_tenuicornis:4.893573,((Viola_arcuata:0.3353002,Viola_tienschiensis:0.3353002):1.472316,Viola_muliensis:1.807616):3.085957):3.863614,((Viola_nuda:0.1807046,Viola_sumatrana:0.1807046):2.257086,((Viola_macroceras:0.6509986,Viola_kwangtungensis:0.6509986):0.6336481,Viola_grypoceras:1.284647):1.153144):6.319396):0.9031535):1.104111):2.573208,((((Viola_tokubuchiana:3.320342,((Viola_rupestris:0.7507929,Viola_biflora:0.7507929):0.1041092,Viola_kosanensis:0.8549021):2.46544):2.019453,((Viola_stewardiana:0.8377568,(Viola_magnifica:0.002257695,Viola_patrinii:0.002257695):0.8354991):2.818373,(((Viola_trichopetala:0.8364384,Viola_senzanensis:0.8364384):1.175428,Viola_formosana:2.011867):0.3595111,(Viola_phalacrocarpa:2.075414,(Viola_selkirkii:0.6580717,Viola_diamantiaca:0.6580717):1.417342):0.2959638):1.284752):1.683665):4.720316,Viola_montana:10.06011):2.28231,(((Viola_albida:2.53952,Viola_chaerophylloides:2.53952):3.98145,(((Viola_mandshurica:0.71129,Viola_philippica:0.71129):4.22438,Viola_dissecta:4.93567):0.78835,Viola_dactyloides:5.72402):0.79695):5.5085926,(Viola_Urophylla:0.463121,(Viola_pekinensis:0.02547118,Viola_acutifolia:0.02547118):0.4376498):11.56644):0.312859):0.9952384):26.06541,Hybanthus_enneaspermus:39.40307):18.85596,(((Rinorea_bengalensis:2.308296,Rinorea_longiracemosa:2.308296):16.259114,Rinorea_erianthera:18.56741):7.548768,Rinorea_virgata:26.11618):32.14285):44.13486,((Adenia_cardiophylla:6.083524,(Adenia_penangiana:0.06996958,Adenia_heterophylla:0.06996958):6.013554):37.79441,(((Passiflora_jianfengensis:1.569111,(Passiflora_kwangtungensis:0.4235108,Passiflora_eberhardtii:0.4235108):1.145601):5.65488,Passiflora_papilio:7.223991):4.957369,((((Passiflora_tonkinensis:0.4759409,Passiflora_jugorum:0.4759409):0.2011025,Passiflora_cochinchinensis:0.6770434):3.858247,(Passiflora_altebilobata:0.03047486,Passiflora_cupiformis:0.03047486):4.5048158):0.7253165,(Passiflora_henryi:2.848836,(Passiflora_xishuangbannaensis:1.208711,(Passiflora_siamica:0.4682565,Passiflora_wilsonii:0.4682565):0.7404544):1.640125):2.411771):6.920753):31.69657):58.51596):4.01746):0.08357,(Hydnocarpus_hainanensis:94.4428907,(Gynocardia_odorata:7.317155,Hydnocarpus_annamensis:7.317155):87.12574):12.05203):10.77432):1.43):0.42512,(((((((Aspidopterys_floribunda:1.806532,(Aspidopterys_glabriuscula:1.373851,Aspidopterys_microcarpa:1.373851):0.432681):4.244568,(Aspidopterys_henryi:3.7252262,((((Aspidopterys_esquirolii:0.09162449,Aspidopterys_nutans:0.09162449):0.05666262,Aspidopterys_cavaleriei:0.1482871):0.6976994,Aspidopterys_obcordata:0.8459864):1.017082,Aspidopterys_concava:1.863069):1.862157):2.325874):6.89126,(((Hiptage_minor:0.4106856,Hiptage_candicans:0.4106856):0.6465201,Hiptage_lanceolata:1.057206):0.07486429,(((Hiptage_luodianensis:0.369395,((Hiptage_tianyangensis:0.1078126,Hiptage_multiflora:0.1078126):0.001099376,Hiptage_yunnanensis:0.1089119):0.2604831):0.06810306,Hiptage_fraxinifolia:0.4374981):0.6782646,(Hiptage_acuminata:0.5549191,Hiptage_benghalensis:0.5549191):0.5608436):0.01630735):11.81029):2.95216,Tristellateia_australasiae:15.89452):3.06271,Ryssopterys_timoriensis:18.95723):72.48269,((Elatine_ambigua:21.77113,(Elatine_hydropiper:3.473313,Elatine_triandra:3.473313):18.29782):34.84446,((Bergia_capensis:3.475885,Bergia_ammannioides:3.475885):23.87765,Bergia_serrata:27.353541):29.26205):34.82433):27.54234,(((((Dalzellia_sessilis:67.13263,(Cladopus_chinensis:1.240343,Cladopus_nymanii:1.240343):65.892287):27.74816,((Cratoxylum_cochinchinense:14.59288,Cratoxylum_formosum:14.59288):57.41565,((((((Hypericum_henryi:0.9008582,Hypericum_przewalskii:0.9008582):12.58892,((((Hypericum_hirsutum:0.5942099,Hypericum_wardianum:0.5942099):6.28226,((Hypericum_seniawinii:2.179643,Hypericum_elatoides:2.179643):0.8551864,(Hypericum_japonicum:1.628539,((Hypericum_lancasteri:0.2823114,Hypericum_beanii:0.2823114):0.4262682,Hypericum_ludlowii:0.7085796):0.919959):1.406291):3.84164):1.410165,(Hypericum_uralum:0.8256168,Hypericum_erectum:0.8256168):7.461018):3.284117,(((Hypericum_kouytchense:0.70286,Hypericum_acmosepalum:0.70286):0.3391314,((Hypericum_qinlingense:0.5790889,(Hypericum_cohaerens:0.2183029,(Hypericum_addingtonii:0.0380579,Hypericum_petiolulatum:0.0380579):0.180245):0.360786):0.314691,(Hypericum_nagasawae:0.5868751,Hypericum_hengshanense:0.5868751):0.3069048):0.1482115):6.830753,(((Hypericum_trigonum:6.196139,(Hypericum_monogynum:1.54229,((Hypericum_subalatum:0.1765706,(Hypericum_himalaicum:0.03534855,Hypericum_wilsonii:0.03534855):0.141222):1.349522,((Hypericum_geminiflorum:0.5245401,Hypericum_pseudohenryi:0.5245401):0.5486249,(Hypericum_fosteri:0.5145813,Hypericum_hookerianum:0.5145813):0.5585837):0.452928):0.01619697):4.653849):0.229928,(((Hypericum_attenuatum:0.375414,Hypericum_ascyron:0.375414):0.9929386,Hypericum_kingdonii:1.368353):2.766362,Hypericum_formosanum:4.134715):2.291352):0.2573804,(Hypericum_prattii:6.457175,(Hypericum_taihezanense:0.6618893,Hypericum_reptans:0.6618893):5.7952858):0.2262717):1.189298):3.698006):1.919025):0.2412608,((Hypericum_subcordatum:8.942228,(((Hypericum_elodeoides:4.202065,(Hypericum_nokoense:0.5586131,(Hypericum_scabrum:0.2205234,Hypericum_maclarenii:0.2205234):0.3380897):3.643452):0.1222209,Hypericum_elongatum:4.324286):0.7553485,((Hypericum_nakamurae:0.0695629,Hypericum_augustinii:0.0695629):2.694137,(Hypericum_choisyanum:0.8020886,Hypericum_gramineum:0.8020886):1.961612):2.315934):3.862593):3.126229,((Hypericum_sampsonii:3.157991,((Hypericum_hubeiense:0.4395622,Hypericum_latisepalum:0.4395622):0.222345,Hypericum_faberi:0.6619072):2.496084):7.197866,(((Hypericum_enshiense:1.220943,Hypericum_longistylum:1.220943):0.5376052,(((Hypericum_patulum:0.2453556,(Hypericum_monanthemum:0.2131382,Hypericum_lagarocladum:0.2131382):0.03221745):1.153085,(Hypericum_bellum:0.2057502,Hypericum_subsessile:0.2057502):1.19269):0.02553088,Hypericum_daliense:1.423971):0.3345772):1.543379,(Hypericum_curvisepalum:0.9236625,Hypericum_wightianum:0.9236625):2.378265):7.05393):1.7126):1.662579):2.044637,Hypericum_perforatum:15.775674):2.988573,(Hypericum_forrestii:0.01349181,Hypericum_stellatum:0.01349181):18.75075):3.259014,(Triadenum_japonicum:0.9068099,Triadenum_breviflorum:0.9068099):21.11645):49.98527):22.87226):7.74854,((((Calophyllum_membranaceum:0.4311133,Calophyllum_polyanthum:0.4311133):2.318767,(Calophyllum_blancoi:1.1018591,Calophyllum_inophyllum:1.101859):1.648021):4.56971,Mesua_ferrea:7.31959):26.11076,Mammea_yunnanensis:33.430352):69.19898):1.87846,(((Garcinia_nujiangensis:9.130036,(Garcinia_xanthochymus:0.01549745,Garcinia_esculenta:0.01549745):9.114539):11.82781,((((Garcinia_pedunculata:0.6482599,Garcinia_paucinervis:0.6482599):4.494449,((Garcinia_bracteata:1.19877,Garcinia_oblongifolia:1.19877):1.051276,Garcinia_lancilimba:2.250046):2.892663):1.116776,((Garcinia_linii:0.05314897,Garcinia_subelliptica:0.05314897):1.027147,Garcinia_kwangsiensis:1.08029584):5.179189):0.8615018,(Garcinia_tetralata:4.999952,((Garcinia_erythrosepala:0.8967267,Garcinia_yunnanensis:0.8967267):1.548653,(Garcinia_multiflora:0.4718445,Garcinia_subfalcata:0.4718445):1.973535):2.554573):2.121034):13.83686):7.619161,(Garcinia_cowa:7.229666,(Garcinia_oligantha:3.454525,Garcinia_xishuanbannaensis:3.454525):3.775141):21.34734):75.93078):13.54474,(((Tirpitzia_sinensis:5.15181,Tirpitzia_ovoidea:5.15181):28.46406,((Anisadenia_saxatilis:4.57427,Anisadenia_pubescens:4.57427):26.00775,Reinwardtia_indica:30.58202):3.03385):20.57153,(((Linum_altaicum:0.02230479,Linum_amurense:0.02230479):4.968184,Linum_corymbulosum:4.990489):29.4349,((Linum_perenne:0.5157251,Linum_nutans:0.5157251):5.309899,((Linum_stelleroides:1.352649,Linum_pallescens:1.3526489):1.368424,Linum_heterosepalum:2.721073):3.104551):28.59977):19.76201):63.86513):0.92973):0.1421):6.85649):0.40375,((((((((((Euonymus_kachinensis:3.000763,(((Euonymus_wui:2.297852,(Euonymus_nanoides:1.257854,(Euonymus_fimbriatus:0.2857973,Euonymus_lushanensis:0.2857973):0.9720566):1.039998):0.07014669,((Euonymus_cornutus:0.8234204,(Euonymus_tsoi:0.4611219,Euonymus_aculeatus:0.4611219):0.3622985):0.2129919,Euonymus_hui:1.036412):1.331587):0.01142212,(Euonymus_acanthocarpus:0.3809534,(Euonymus_phellomanus:0.3333504,Euonymus_prismatomerioides:0.3333504):0.04760308):1.998468):0.6213415):5.640343,((Euonymus_balansae:8.094947,Euonymus_spraguei:8.094947):0.4431119,((((Euonymus_verrucocarpus:2.516283,((Euonymus_fortunei:1.5519875,Euonymus_lichiangensis:1.551987):0.9399385,(Euonymus_yunnanensis:0.520039,Euonymus_szechuanensis:0.520039):1.971887):0.02435685):3.178075,(Euonymus_frigidus:2.063295,Euonymus_aculeolus:2.063295):3.631063):1.052655,Euonymus_giraldii:6.747012):0.0285022,((Euonymus_jinyangensis:2.336536,Euonymus_wilsonii:2.336536):1.791312,(Euonymus_hupehensis:0.194751,Euonymus_chengii:0.194751):3.933098):2.647666):1.762545):0.1030466):0.8891292,((((Euonymus_percoriaceus:0.4386245,Euonymus_kweichowensis:0.4386245):1.046788,(Euonymus_ficoides:0.9786549,(Euonymus_microcarpus:0.1056218,Euonymus_pseudovagans:0.1056218):0.873033):0.506758):3.615876,((Euonymus_tonkinensis:1.780293,((Euonymus_echinatus:0.2033203,Euonymus_sanguineus:0.2033203):0.2169112,Euonymus_bockii:0.4202315):1.360062):2.84328,((((Euonymus_clivicola:0.2143659,Euonymus_pallidifolius:0.2143659):1.164154,(Euonymus_chui:0.5050119,Euonymus_oxyphyllus:0.5050119):0.8735078):2.028701,(Euonymus_chenmoui:1.911004,(((Euonymus_tingens:0.1201982,Euonymus_glaber:0.1201982):0.4030441,Euonymus_macropterus:0.5232423):0.6597143,((Euonymus_tenuiserratus:0.3170275,Euonymus_tashiroi:0.3170275):0.1955345,Euonymus_euscaphis:0.512562):0.6703946):0.7280477):1.496216):0.6717449,Euonymus_hainanensis:4.078965):0.5446084):0.4777152):1.517046,(Euonymus_dielsianus:3.353691,(Euonymus_chloranthoides:0.247746,Euonymus_salicifolius:0.247746):3.105945):3.264644):2.9119):0.962545,(((((Euonymus_distichus:0.06444032,Euonymus_maackii:0.06444032):0.2198144,Euonymus_parasimilis:0.2842547):0.3146764,Euonymus_vaganoides:0.598931):9.737199,((((Glyptopetalum_longipedicellatum:3.957256,(((Glyptopetalum_geloniifolium:0.1590966,Glyptopetalum_rhytidophyllum:0.1590966):0.1990145,Glyptopetalum_sclerocarpum:0.3581111):2.028443,Glyptopetalum_reticulinerve:2.386554):1.570702):1.236704,((Glyptopetalum_aquifolium:0.9325023,Glyptopetalum_longepedunculatum:0.9325023):3.041517,((Glyptopetalum_feddei:1.644924,(Glyptopetalum_ilicifolium:1.339117,Glyptopetalum_fengii:1.339117):0.3058068):1.199437,(Euonymus_nitidus:0.61076,Euonymus_myrianthus:0.61076):2.233601):1.1296576):1.219941):2.47248,Euonymus_centidens:7.66644):2.17146,((Euonymus_alatus:6.77711,Euonymus_carnosus:6.77711):2.99919,Euonymus_hamiltonianus:9.7763):0.0616):0.4982301):0.08150969,(((Euonymus_hukuangensis:4.487327,((Euonymus_rehderianus:0.1615506,Euonymus_acanthoxanthus:0.1615506):0.4508134,(((Euonymus_verrucosoides:0.2132926,Euonymus_verrucosus:0.2132926):0.2190988,Euonymus_venosus:0.4323914):0.01449827,Euonymus_potingensis:0.4468897):0.1654743):3.874963):0.2428995,((Euonymus_semenovii:0.2398241,Euonymus_theacola:0.2398241):0.7896142,Euonymus_viburnoides:1.029438):3.700788):2.274827,(((Euonymus_nanus:0.5507002,(Euonymus_gibber:0.1883078,Euonymus_actinocarpus:0.1883078):0.3623925):5.537156,((Euonymus_grandiflorus:0.3181147,(Euonymus_laxicymosus:0.1466979,Euonymus_pittosporoides:0.1466979):0.1714168):2.744397,((((Euonymus_bullatus:0.7246362,Euonymus_laxiflorus:0.7246362):0.09379858,Euonymus_sachalinensis:0.8184348):0.2085016,(Euonymus_subcordatus:0.1742179,Euonymus_kengmaensis:0.1742179):0.8527185):1.916112,(Euonymus_ternifolius:1.794237,Euonymus_theifolius:1.794237):1.148812):0.1194634):3.025344):0.8735581,(Euonymus_lucidus:4.945623,((Euonymus_gracillimus:0.3908286,Euonymus_vagans:0.3908286):3.856907,(Euonymus_dolichopus:1.035296,(Euonymus_serratifolius:0.5566467,Euonymus_schensianus:0.5566467):0.4786489):3.21244):0.6978875):2.015791):0.04363899):3.412587):0.07514021):11.57376,(((Celastrus_orbiculatus:1.695147,(Celastrus_aculeatus:0.2811599,Celastrus_tonkinensis:0.2811599):1.413987):8.080464,(((Celastrus_stylosus:2.223322,(Celastrus_punctatus:0.2293442,Celastrus_paniculatus:0.2293442):1.993978):3.172729,((Celastrus_rosthornianus:0.5902224,(Celastrus_monospermus:0.2970684,Celastrus_franchetianus:0.2970684):0.2931541):1.085992,Celastrus_angulatus:1.676214):3.719837):0.6581573,Celastrus_rugosus:6.054209):3.721403):3.824869,(Celastrus_hypoleucoides:4.968542,((Celastrus_cuneatus:1.873614,(Celastrus_glaucophyllus:1.359503,((Celastrus_kusanoi:0.1089878,Celastrus_hindsii:0.1089878):0.7535895,((Celastrus_oblanceifolius:0.2218607,Celastrus_hirsutus:0.2218607):0.05015725,(Celastrus_hookeri:0.1828887,Tripterygium_wilfordii:0.1828887):0.08912919):0.5905594):0.4969257):0.5141106):0.5110938,((Celastrus_flagellaris:1.441258,Celastrus_gemmatus:1.441258):0.6325799,((Celastrus_virens:0.6253857,Celastrus_hypoleucus:0.6253857):0.4094979,(Celastrus_vaniotii:0.02974595,Celastrus_homaliifolius:0.02974595):1.005138):1.038954):0.31087):2.583834):8.631938):8.46606):1.49303,((Maytenus_inflata:17.68801,((Maytenus_confertiflora:0.3676968,Maytenus_austroyunnanensis:0.3676968):15.16312,((Maytenus_hookeri:0.159655,Maytenus_hainanensis:0.159655):2.20161,Maytenus_guangxiensis:2.361265):13.16955):2.157193):4.487429,(((Salacia_aurantiaca:6.38715,((((Salacia_obovatilimba:0.1641528,Salacia_sessiliflora:0.1641528):2.054933,(Salacia_glaucifolia:0.1621235,Salacia_cochinchinensis:0.1621235):2.056962):2.299885,((Salacia_chinensis:0.06065553,Salacia_amplifolia:0.06065553):4.3752,(Salacia_polysperma:0.6220984,Salacia_confertiflora:0.6220984):3.813757):0.08311466):1.611163,Salacia_hainanensis:6.130133):0.2570168):13.69443,((((Loeseneriella_yunnanensis:2.767938,Loeseneriella_lenticellata:2.767938):2.086543,(Plagiopteron_suaveolens:1.437849,(Loeseneriella_griseoramula:0.665018,Loeseneriella_merrilliana:0.665018):0.7728314):3.4166316):8.400279,Loeseneriella_concinna:13.25476):1.20107,(((Pristimera_setulosa:0.134258,Pristimera_indica:0.134258):0.6170101,Pristimera_arborea:0.7512681):0.05638159,Pristimera_cambodiana:0.8076497):13.648184):5.62575):1.98603,(((Gymnosporia_royleana:1.063571,Gymnosporia_esquirolii:1.0635709):0.1223158,(Gymnosporia_rufa:0.2837553,Gymnosporia_diversifolia:0.2837553):0.9021314):0.1013333,(((Gymnosporia_berberoides:0.1451641,Gymnosporia_graciliramula:0.1451641):0.4227307,((Gymnosporia_variabilis:0.1898516,Gymnosporia_orbiculata:0.1898516):0.3263003,(Gymnosporia_jinyangensis:0.2371863,Gymnosporia_tiaoloshanensis:0.2371863):0.2789657):0.0517428):0.3440333,Gymnosporia_emarginata:0.911928):0.375292):20.78039):0.10783):1.38413):1.21965,Pleurostylia_opposita:24.77922):23.03838,Monimopetalum_chinense:47.8176):16.03829,((((Microtropis_japonica:0.5804752,Microtropis_gracilipes:0.5804752):3.716913,((((Microtropis_macrophylla:0.1000624,Microtropis_paucinervia:0.1000624):0.9457337,Microtropis_sphaerocarpa:1.045796):0.7130542,(((Microtropis_petelotii:0.9404876,Microtropis_discolor:0.9404876):0.5665478,Microtropis_oligantha:1.507035):0.1669694,(Microtropis_reticulata:1.427483,((Microtropis_osmanthoides:0.3280502,(Microtropis_triflora:0.1462887,Microtropis_thyrsiflora:0.1462887):0.1817615):1.081378,Microtropis_malipoensis:1.409428):0.01805442):0.2465222):0.08484554):0.1670629,Microtropis_dehuaensis:1.925913):2.371475):0.841276,(((Microtropis_hexandra:0.6489599,Microtropis_pyramidalis:0.6489599):1.414847,Microtropis_shenzhenensis:2.063807):0.6955888,((Microtropis_fokienensis:1.013697,Microtropis_obscurinervia:1.013697):0.5247213,((Microtropis_henryi:0.6752691,(Microtropis_semipaniculata:0.2241875,Microtropis_submembranacea:0.2241875):0.4510817):0.1534087,Microtropis_fallax:0.8286778):0.7097406):1.220977):2.379268):3.837836,(Microtropis_pallens:3.186834,(((Microtropis_tetragona:0.1826061,Microtropis_wui:0.1826061):1.04341,(Microtropis_biflora:0.975273,Microtropis_yunnanensis:0.975273):0.2507429):0.08974064,Microtropis_obliquinervia:1.315757):1.871077):5.789666):54.87939):2.77237,(((((Parnassia_yulongshanensis:1.183575,((Parnassia_longipetaloides:0.3155769,(Parnassia_subscaposa:0.1788062,Parnassia_labiata:0.1788062):0.1367707):0.06429784,Parnassia_petitmenginii:0.3798747):0.8037003):7.995753,((Parnassia_bifolia:1.946889,Parnassia_tibetana:1.946889):2.10277,(((Parnassia_cordata:0.242269,Parnassia_omeiensis:0.242269):1.279072,((Parnassia_rhombipetala:0.6904351,Parnassia_lutea:0.6904351):0.4225014,((Parnassia_deqenensis:0.05984478,Parnassia_simaoensis:0.05984478):0.8868109,Parnassia_longshengensis:0.9466557):0.1662807):0.408405):1.326549,(Parnassia_crassifolia:1.877997,((Parnassia_obovata:0.3815824,(Parnassia_yui:0.05236382,Parnassia_epunctulata:0.05236382):0.3292186):1.42098,(Parnassia_davidii:0.6527603,(Parnassia_angustipetala:0.1124552,Parnassia_farreri:0.1124552):0.5403051):1.149802):0.0754346):0.969894):1.201769):5.129669):2.574449,((Parnassia_scaposa:1.92476,Parnassia_esquirolii:1.92476):1.846814,(Parnassia_humilis:1.069273,Parnassia_yanyuanensis:1.069273):2.702301):7.982203):3.449271,((Parnassia_palustris:12.99573,(((((Parnassia_delavayi:4.52587,Parnassia_brevistyla:4.52587):3.44866,Parnassia_wightiana:7.97453):0.65007,Parnassia_trinervis:8.6246):0.05392,(Parnassia_chinensis:0.90936,Parnassia_tenella:0.90936):7.76916):0.79089,Parnassia_longipetala:9.46941):3.52632):0.58724,Parnassia_laxmannii:13.58297):1.620078):0.6764219,(((Parnassia_venusta:1.393791,(((Parnassia_guilinensis:0.2888711,Parnassia_yiliangensis:0.2888711):0.06611357,Parnassia_pusilla:0.3549847):0.8471085,Parnassia_foliosa:1.202093):0.1916979):9.594916,((Parnassia_noemiae:0.5268909,Parnassia_gansuensis:0.5268909):2.794253,((Parnassia_degeensis:0.08298175,Parnassia_kangdingensis:0.08298175):2.961099,(Parnassia_oreophila:0.4592067,Parnassia_dilatata:0.4592067):2.584874):0.2770629):7.667564):2.446535,(Parnassia_perciliata:5.918928,(((((Parnassia_chengkouensis:0.1499592,Parnassia_monochoriifolia:0.1499592):0.1341778,Parnassia_viridiflora:0.2841369):2.493041,((Parnassia_yunnanensis:1.125038,Parnassia_cacuminum:1.125038):1.415986,(Parnassia_cooperi:1.457932,(Parnassia_qinghaiensis:0.2125195,Parnassia_mysorensis:0.2125195):1.245413):1.083092):0.2361542):1.649731,((Parnassia_submysorensis:2.980255,Parnassia_nubicola:2.980255):0.2271528,Parnassia_lanceolata:3.207407):1.219501):1.277012,(((Parnassia_xinganensis:0.9823303,((Parnassia_leptophylla:0.4514321,Parnassia_faberi:0.4514321):0.05311383,Parnassia_lijiangensis:0.504546):0.4777843):1.824583,Parnassia_filchneri:2.806914):2.77895,Parnassia_amoena:5.585864):0.1180558):0.2150079):7.516314):2.444228):50.74879):59.75634):1.66237,(((((((((((Alnus_hirsuta:0.7377751,Alnus_lanata:0.7377751):4.287258,((Alnus_nepalensis:0.003824336,Alnus_mandshurica:0.003824336):1.228999,(Alnus_formosana:1.165345,Alnus_japonica:1.165345):0.06747876):3.79221):7.055497,((Alnus_henryi:1.330224,Alnus_ferdinandi-coburgii:1.330224):6.242154,(Alnus_trabeculosa:1.914051,Alnus_cremastogyne:1.914051):5.658327):4.508151):58.3963,(((Ostryopsis_nobilis:12.50098,Ostryopsis_davidiana:12.5009849):51.1327,((Ostrya_trichocarpa:0.02956084,Ostrya_yunnanensis:0.02956084):59.7704763,(((((((((Carpinus_sungpanensis:0.4391278,Carpinus_kawakamii:0.4391278):0.1627198,Carpinus_hebestroma:0.6018476):0.6101006,Carpinus_turczaninowii:1.211948):0.0362172,(Carpinus_mollicoma:0.1667894,Carpinus_oblongifolia:0.1667894):1.081376):0.9932201,Carpinus_monbeigiana:2.241385):0.6507714,(Carpinus_pubescens:0.21367,Carpinus_polyneura:0.21367):2.6784868):0.0897932,(((Carpinus_fargesiana:1.539262,((Carpinus_tientaiensis:0.5390091,(Carpinus_cordata:0.1691661,Carpinus_tsunyihensis:0.1691661):0.3698431):0.3845304,(Carpinus_tsaiana:0.3015573,Carpinus_viminea:0.3015573):0.6219822):0.6157229):0.8995753,(((Carpinus_stipulata:0.1096588,Carpinus_rankanensis:0.1096588):1.102586,((Carpinus_shensiensis:0.2249389,Carpinus_minutiserrata:0.2249389):0.2515597,(Carpinus_chuniana:0.160562,Carpinus_tschonoskii:0.160562):0.3159366):0.7357462):0.7169816,Carpinus_microphylla:1.929226):0.5096113):0.3170182,((Carpinus_londoniana:1.461594,(((Carpinus_hupeana:0.6808156,Carpinus_dayongina:0.6808156):0.3563692,Carpinus_purpurinervis:1.037185):0.07862451,((Carpinus_henryana:1.018016,(Carpinus_firmifolia:0.2605338,Carpinus_kweichowensis:0.2605338):0.7574825):0.089923,Carpinus_rupestris:1.107939):0.007870018):0.3457851):0.4036563,(Carpinus_fangiana:1.766425,(Carpinus_omeiensis:0.3052539,Carpinus_putoensis:0.3052539):1.461172):0.09882522):0.8906052):0.2260941):2.194927,Ostrya_rehderiana:5.176877):39.59469,(Ostrya_japonica:1.659663,Ostrya_multinervis:1.659663):43.1119):15.02847):3.83364):0.3249,(((Corylus_yunnanensis:0.6678699,(Corylus_wangii:0.03601586,Corylus_mandshurica:0.03601586):0.6318541):3.42893,Corylus_fargesii:4.0968):2.69918,(Corylus_heterophylla:2.954244,(Corylus_chinensis:2.078111,Corylus_ferox:2.078111):0.8761334):3.841736):57.1626):6.51825):0.078,(((((((Betula_schmidtii:0.4519178,Betula_costata:0.4519178):0.8723805,(Betula_utilis:0.1810417,Betula_luminifera:0.1810417):1.143257):0.04221491,(Betula_albosinensis:0.2316091,((Betula_fujianensis:0.0282213,Betula_microphylla:0.0282213):0.04032308,Betula_trichogemma:0.06854439):0.1630647):1.134904):0.7164993,(Betula_ovalifolia:1.502345,Betula_alnoides:1.502345):0.5806679):2.033405,(Betula_gynoterminalis:0.09239595,Betula_gmelinii:0.09239595):4.024021):0.2226087,((((Betula_potaninii:0.9148116,Betula_halophila:0.9148116):0.839737,(Betula_fruticosa:1.21667,Betula_platyphylla:1.21667):0.5378786):1.972058,(Betula_pendula:3.484803,((Betula_chinensis:1.08416,(Betula_calcicola:1.013896,Betula_tianschanica:1.013896):0.07026377):1.200079,(Betula_humilis:0.5734297,Betula_ermanii:0.5734297):1.710809):1.200564):0.2418032):0.03108835,(((Betula_jiulungensis:0.4678364,Betula_dahurica:0.4678364):0.617024,((Betula_jinpingensis:0.7522406,((Betula_austrosinensis:0.08100233,Betula_insignis:0.08100233):0.4320017,Betula_rotundifolia:0.513004):0.2392366):0.249064,Betula_cylindrostachya:1.001305):0.08355586):0.06859264,Betula_middendorfii:1.153453):2.604242):0.5813311):0.06964414,((Betula_rhombibracteata:1.049799,Betula_fargesii:1.049799):0.4374055,Betula_delavayi:1.487205):2.921465):66.14616):16.83763,((Myrica_rubra:3.03376,(Myrica_adenophora:1.585008,Myrica_esculenta:1.5850084):1.448751):0.4586403,Myrica_nana:3.4924):83.90006):1.91366,(((((Engelhardia_serrata:1.1432315,Engelhardia_hainanensis:1.143232):6.496621,Engelhardia_roxburghiana:7.639853):8.806944,Engelhardia_spicata:16.4468):50.68074,((((Juglans_regia:1.41616,(Juglans_sigillata:0.3206116,Juglans_mandshurica:0.3206116):1.095548):6.98477,((Pterocarya_rhoifolia:0.2663099,(Pterocarya_hupehensis:0.1863413,Pterocarya_stenoptera:0.1863413):0.07996856):3.63599,(Pterocarya_tonkinensis:0.7431938,Pterocarya_macroptera:0.7431938):3.159106):4.49863):4.17516,Cyclocarya_paliurus:12.57609):52.50423,((Platycarya_longzhouensis:16.74119,Platycarya_strobilacea:16.74119):47.65464,((Carya_kweichowensis:0.32782,(Carya_cathayensis:0.2837258,(Carya_tonkinensis:0.1438528,Carya_hunanensis:0.1438528):0.1398729):0.04409423):63.67222,Annamocarya_sinensis:64.00004):0.39579):0.68449):2.04722):4.55817,Rhoiptelea_chiliantha:71.68571):17.62041):7.75058,(((Fagus_hayatae:0.4302669,Fagus_lucida:0.4302669):1.882893,(Fagus_engleriana:1.565368,Fagus_longipetiolata:1.565368):0.7477918):70.13966,(((((((((((Castanopsis_argyrophylla:3.84457,Castanopsis_tibetana:3.84457):0.10573,Castanopsis_fargesii:3.9503):0.16333,Castanopsis_chinensis:4.11363):0.2261139,(((((Castanopsis_tessellata:0.4254772,Castanopsis_ceratacantha:0.4254772):2.260837,((Castanopsis_mekongensis:0.4634791,Castanopsis_crassifolia:0.4634791):1.616885,Castanopsis_ferox:2.080364):0.6059503):0.2032901,(Castanopsis_longispina:2.652907,(Castanopsis_globigemmata:1.231092,(Castanopsis_cerebrina:0.9910005,Castanopsis_platyacantha:0.9910005):0.2400918):1.421814):0.2366976):0.1939273,(Castanopsis_chunii:0.3140902,Castanopsis_calathiformis:0.3140902):2.769441):1.201707,((Castanopsis_fabri:0.8422714,((Castanopsis_tcheponensis:0.2959941,Castanopsis_choboensis:0.2959941):0.4926762,(Castanopsis_rufotomentosa:0.1107907,Castanopsis_jucunda:0.1107907):0.6778796):0.05360105):1.426077,(Castanopsis_fleuryi:2.031513,(Castanopsis_nigrescens:1.316349,((Castanopsis_tonkinensis:1.032158,(Castanopsis_boisii:0.7015815,Castanopsis_damingshanensis:0.7015815):0.3305766):0.04119155,Castanopsis_tribuloides:1.07335):0.2429992):0.7151645):0.236835):2.016891):0.05450504):0.1592258,((((Castanopsis_fordii:0.03735801,Castanopsis_xichouensis:0.03735801):0.3821621,Castanopsis_oblonga:0.4195201):3.22613,(((Castanopsis_sclerophylla:0.7861202,Castanopsis_longzhouica:0.7861202):0.4172384,(((Castanopsis_wenchangensis:0.0593498,Castanopsis_echinocarpa:0.0593498):0.1105486,Castanopsis_ledongensis:0.1698984):0.8820489,((Castanopsis_remotidenticulata:0.5346933,Castanopsis_kweichowensis:0.5346933):0.5123643,(Castanopsis_eyrei:0.2023331,Castanopsis_hystrix:0.2023331):0.8447246):0.004889632):0.1514113):2.2659,Castanopsis_densispinosa:3.469259):0.1763913):0.7968608,((Castanopsis_delavayi:0.3822829,(Castanopsis_lamontii:0.3267284,Castanopsis_subuliformis:0.3267284):0.05555446):2.157631,(Castanopsis_wattii:1.318122,Castanopsis_kawakamii:1.318122):1.221791):1.902597):0.05645883):0.2045802,((Castanopsis_carlesii:4.50173,Castanopsis_indica:4.50173):0.001900159,(Castanopsis_clarkei:4.140094,((Castanopsis_fissa:2.088576,((Castanopsis_hainanensis:0.2262058,(Castanopsis_concinna:0.06004355,Castanopsis_uraiana:0.06004355):0.1661622):1.201551,(Castanopsis_rockii:1.084629,(Castanopsis_hsiensiui:0.361475,(Castanopsis_glabrifolia:0.1158361,Castanopsis_ouonbiensis:0.1158361):0.2456388):0.7231538):0.3431276):0.6608192):1.303025,((Castanopsis_orthacantha:0.5065973,(Castanopsis_megaphylla:0.366347,Castanopsis_hupehensis:0.366347):0.1402503):0.6636372,(Castanopsis_jianfenglingensis:0.5246556,Castanopsis_amabilis:0.5246556):0.6455789):2.221366):0.748494):0.3635358):0.1999198):32.4965,(Castanea_mollissima:3.50093,(Castanea_henryi:1.37509,Castanea_seguinii:1.37509):2.12584):33.69912):0.18657,(((Lithocarpus_cucullatus:1.2502,(Lithocarpus_obscurus:1.01528,((Lithocarpus_trachycarpus:0.3985377,Lithocarpus_tabularis:0.3985377):0.4418646,(Lithocarpus_bacgiangensis:0.2833571,Lithocarpus_mairei:0.2833571):0.5570453):0.174878):0.23492):5.035926,(Lithocarpus_gymnocarpus:5.528413,(((Lithocarpus_pseudoxizangensis:0.6791242,Lithocarpus_obovatilimbus:0.6791242):2.390457,(Lithocarpus_arcaula:2.628127,Lithocarpus_damiaoshanicus:2.628127):0.4414543):1.91359,((Lithocarpus_fohaiensis:0.1433058,Lithocarpus_propinquus:0.1433058):3.936181,Lithocarpus_confinis:4.079486):0.9036852):0.5452418):0.7577132):1.881723,(((((Lithocarpus_longipedicellatus:2.466535,((Lithocarpus_qinzhouicus:0.1164578,Lithocarpus_yongfuensis:0.1164578):0.6284764,Lithocarpus_caudatilimbus:0.7449342):1.7216):1.186449,(((Lithocarpus_grandifolius:2.530209,((Lithocarpus_craibianus:0.9084085,(Lithocarpus_hypoglaucus:0.09530487,Lithocarpus_truncatus:0.09530487):0.8131037):0.1040245,(Lithocarpus_longzhouicus:0.3864712,(Lithocarpus_chiungchungensis:0.3198034,Lithocarpus_attenuatus:0.3198034):0.06666783):0.6259618):1.517776):0.4801287,(Lithocarpus_corneus:0.1456067,Lithocarpus_magneinii:0.1456067):2.864731):0.2654003,Lithocarpus_thomsonii:3.275738):0.3772454):3.433487,((Lithocarpus_handelianus:0.6349952,Lithocarpus_tubulosus:0.6349952):0.4906653,Lithocarpus_gaoligongensis:1.125661):5.96081):0.5502137,((Lithocarpus_oleifolius:1.043942,Lithocarpus_silvicolarum:1.043942):2.535958,((Lithocarpus_amygdalifolius:1.198868,Lithocarpus_brevicaudatus:1.198868):1.034267,(Lithocarpus_calophyllus:0.9123398,(Lithocarpus_hancei:0.6420331,((Lithocarpus_howii:0.4774467,Lithocarpus_areca:0.4774467):0.02570459,(Lithocarpus_floccosus:0.3273897,Lithocarpus_ithyphyllus:0.3273897):0.1757616):0.1388818):0.2703066):1.320795):1.346765):4.056784):0.4319256,(((Lithocarpus_irwinii:1.401553,Lithocarpus_nitidinux:1.401553):6.542438,(((((((Lithocarpus_paihengii:0.01824439,Lithocarpus_elmerrillii:0.01824439):0.5565455,Lithocarpus_chifui:0.5747899):1.355042,((Lithocarpus_harlandii:1.003066,(Lithocarpus_fenestratus:0.4732256,(Lithocarpus_haipinii:0.0998102,Lithocarpus_shinsuiensis:0.0998102):0.3734154):0.5298405):0.9213205,Lithocarpus_laoticus:1.924387):0.005444903):3.617744,(((((Lithocarpus_echinophorus:0.91094,Lithocarpus_cleistocarpus:0.91094):0.06008,Lithocarpus_dealbatus:0.97102):0.40122,Lithocarpus_xylocarpus:1.37224):1.10301,Lithocarpus_pachylepis:2.47525):2.44021,((Lithocarpus_litseifolius:2.97837,Lithocarpus_henryi:2.97837):0.14229,Lithocarpus_glaber:3.12066):1.7948):0.6321159):1.205916,((Lithocarpus_talangensis:5.678564,(Lithocarpus_collettii:0.2864966,Lithocarpus_elaeagnifolius:0.2864966):5.392067):0.3084211,(((Lithocarpus_kawakamii:0.7398342,Lithocarpus_microspermus:0.7398342):0.7876075,(Lithocarpus_cyrtocarpus:0.1881313,Lithocarpus_levis:0.1881313):1.33931):4.195978,((((Lithocarpus_triqueter:0.615135,Lithocarpus_fenzelianus:0.615135):2.210554,((Lithocarpus_dodonaeifolius:0.8436239,Lithocarpus_brachystachyus:0.8436239):1.541817,Lithocarpus_naiadarum:2.385441):0.4402486):0.6589528,(Lithocarpus_cinereus:2.889502,Lithocarpus_lepidocarpus:2.889502):0.5951399):1.638327,(Lithocarpus_bonnetii:2.309114,(Lithocarpus_balansae:1.071298,(Lithocarpus_lycoperdon:0.8000407,Lithocarpus_petelotii:0.8000407):0.2712576):1.237816):2.813855):0.6004509):0.2635654):0.7665075):0.849639,(((Lithocarpus_eriobotryoides:0.7371973,Lithocarpus_mianningensis:0.7371973):0.2383051,(Lithocarpus_tephrocarpus:0.5457465,Lithocarpus_yangchunensis:0.5457465):0.4297559):3.365718,((Lithocarpus_jenkinsii:1.807919,((Lithocarpus_variolosus:0.2829793,Lithocarpus_konishii:0.2829793):1.155666,((((Lithocarpus_crassifolius:0.5583746,Lithocarpus_mekongensis:0.5583746):0.02330956,Lithocarpus_farinulentus:0.5816841):0.3114739,Lithocarpus_laetus:0.893158):0.2046977,Lithocarpus_calolepis:1.097856):0.3407892):0.3692744):0.1008845,(Lithocarpus_garrettianus:0.08646612,Lithocarpus_tenuilimbus:0.08646612):1.822338):2.432417):3.261911):0.25615003,((((((Lithocarpus_fordianus:0.4101973,Lithocarpus_pachyphyllus:0.4101973):0.7252522,(Lithocarpus_melanochromus:0.7013301,Lithocarpus_chrysocomus:0.7013301):0.4341194):0.4426506,(Lithocarpus_pseudovestitus:0.7827013,(Lithocarpus_formosanus:0.6129442,Lithocarpus_amoenus:0.6129442):0.1697571):0.7953988):1.409467,Lithocarpus_rosthornii:2.987567):0.8660041,(Lithocarpus_leucodermis:0.9561588,(Lithocarpus_rhabdostachyus:0.9315772,Lithocarpus_macilentus:0.9315772):0.0245816):2.897413):2.888247,(((Lithocarpus_pakhaensis:2.65612,((((Lithocarpus_megalophyllus:0.2890827,Lithocarpus_oblanceolatus:0.2890827):0.06324192,Lithocarpus_fangii:0.3523246):1.170055,(Lithocarpus_echinotholus:0.1660189,Lithocarpus_uvariifolius:0.1660189):1.356361):0.4596589,(Lithocarpus_pseudoreinwardtii:1.063257,((Lithocarpus_nantoensis:0.2455544,Lithocarpus_apricus:0.2455544):0.1593784,Lithocarpus_longanoides:0.4049329):0.6583245):0.9187816):0.6740811):1.075668,((Lithocarpus_quercifolius:1.861992,Lithocarpus_cryptocarpus:1.861992):1.191335,(Lithocarpus_skanianus:1.089948,(Lithocarpus_paniculatus:0.881185,Lithocarpus_listeri:0.881185):0.2087627):1.963379):0.6784614):2.510818,(Lithocarpus_iteaphyllus:0.2088606,Lithocarpus_sphaerocarpus:0.2088606):6.033745):0.4992124):1.117463):0.08470991):0.06613351,((Lithocarpus_xizangensis:0.2879931,Lithocarpus_pasania:0.2879931):0.57782,((Lithocarpus_elizabethiae:0.2800297,Lithocarpus_taitoensis:0.2800297):0.3933683,Lithocarpus_phansipanensis:0.673398):0.1924151):7.144312):0.05848555):0.09923974):29.21877):0.19188,((Cyclobalanopsis_tiaoloshanica:0.6928164,(Cyclobalanopsis_subhinoidea:0.6730299,Cyclobalanopsis_changhualingensis:0.6730299):0.01978653):0.1261536,((((Cyclobalanopsis_tomentosinervis:0.4112139,(Cyclobalanopsis_pachyloma:0.006261578,Cyclobalanopsis_patelliformis:0.006261578):0.4049524):0.356768,((((Cyclobalanopsis_delavayi:0.5789933,((Cyclobalanopsis_poilanei:0.3008632,Cyclobalanopsis_glaucoides:0.3008632):0.2309358,Cyclobalanopsis_motuoensis:0.5317989):0.04719436):0.09996815,Cyclobalanopsis_elevaticostata:0.6789614):0.009860356,((Cyclobalanopsis_argyrotricha:0.07293337,Cyclobalanopsis_oxyodon:0.07293337):0.4602067,((Cyclobalanopsis_augustinii:0.0556937,Cyclobalanopsis_disciformis:0.0556937):0.4719536,Cyclobalanopsis_litoralis:0.5276473):0.005492812):0.1556817):0.033287,((((Cyclobalanopsis_yingjiangensis:0.2417716,Cyclobalanopsis_jinpinensis:0.2417716):0.07594737,Cyclobalanopsis_macrocalyx:0.3177189):0.009828496,(((Cyclobalanopsis_austroglauca:0.005409057,Cyclobalanopsis_rex:0.005409057):0.04412198,Cyclobalanopsis_austrocochinchinensis:0.04953103):0.2075846,(Cyclobalanopsis_yonganensis:0.09971125,Cyclobalanopsis_litseoides:0.09971125):0.1574044):0.07043176):0.3816583,(Cyclobalanopsis_championii:0.6903555,(Cyclobalanopsis_hui:0.6776179,((Cyclobalanopsis_fleuryi:0.1315944,Cyclobalanopsis_myrsinifolia:0.1315944):0.06426591,Cyclobalanopsis_lungmaiensis:0.1958603):0.4817576):0.01273758):0.01885025):0.01290307):0.04587314):0.009380676,(((Cyclobalanopsis_semiserrata:0.4839149,((Cyclobalanopsis_lamellosa:0.2080537,Cyclobalanopsis_gambleana:0.2080537):0.2510292,Cyclobalanopsis_gilva:0.4590829):0.02483204):0.08762015,Cyclobalanopsis_kerrii:0.571535):0.1362862,Cyclobalanopsis_fuliginosa:0.7078212):0.0695414):0.03482495,((((Cyclobalanopsis_stewardiana:0.2523513,Cyclobalanopsis_glauca:0.2523513):0.0225255,(Cyclobalanopsis_gracilis:0.262889,(Cyclobalanopsis_lobbii:0.06218457,Cyclobalanopsis_xanthotricha:0.06218457):0.2007044):0.0119878):0.007747523,Cyclobalanopsis_longinux:0.2826243):0.5150091,(((((Cyclobalanopsis_pentacycla:0.05306739,Cyclobalanopsis_thorelii:0.05306739):0.3257794,(Cyclobalanopsis_chapensis:0.2749041,((Cyclobalanopsis_helferiana:0.0216161,Cyclobalanopsis_albicaulis:0.0216161):0.06019367,Cyclobalanopsis_chevalieri:0.08180977):0.1930944):0.1039427):0.1874801,(((Cyclobalanopsis_annulata:0.1397069,Cyclobalanopsis_obovatifolia:0.1397069):0.02550561,Cyclobalanopsis_sessilifolia:0.1652126):0.3730251,Cyclobalanopsis_blakei:0.5382377):0.02808921):0.05213437,((Cyclobalanopsis_edithiae:0.4347099,(Cyclobalanopsis_ningangensis:0.3364702,Cyclobalanopsis_chingsiensis:0.3364702):0.09823973):0.0005628628,(Cyclobalanopsis_delicatula:0.4319753,(Cyclobalanopsis_neglecta:0.1099131,Cyclobalanopsis_phanera:0.1099131):0.3220622):0.003297462):0.1831885):0.125663,(((Cyclobalanopsis_kouangsiensis:0.594309,(Cyclobalanopsis_stenophylloides:0.5706652,Cyclobalanopsis_hypophaea:0.5706652):0.02364378):0.0443767,(Cyclobalanopsis_sichourensis:0.4220043,Cyclobalanopsis_dinghuensis:0.4220043):0.2166814):0.02638271,(((Cyclobalanopsis_dongfangensis:0.2574565,(Cyclobalanopsis_multinervis:0.1329498,(Cyclobalanopsis_tenuicupula:0.1307371,(Cyclobalanopsis_kiukiangensis:0.01986473,Cyclobalanopsis_chungii:0.01986473):0.1108724):0.002212674):0.1245067):0.3016885,Cyclobalanopsis_camusiae:0.5591451):0.04702621,((Cyclobalanopsis_jenseniana:0.06664563,Cyclobalanopsis_morii:0.06664563):0.4507489,(Cyclobalanopsis_daimingshanensis:0.3946031,(Cyclobalanopsis_bella:0.2901346,Cyclobalanopsis_saravanensis:0.2901346):0.1044685):0.1227915):0.0887767):0.05889713):0.07905588):0.05350914):0.01455414):0.006782448):36.75953):0.68226,(((Quercus_monimotricha:1.508799,(Quercus_chenii:1.205265,Quercus_multinervis:1.205265):0.3035343):0.1115323,((((Quercus_aquifolioides:0.2405262,Quercus_bawanglingensis:0.2405262):0.01649065,(Quercus_griffithii:0.02311001,Quercus_baronii:0.02311001):0.2339068):0.8013796,Quercus_serrata:1.058396):0.2600807,((Quercus_franchetii:0.1196939,Quercus_lodicosa:0.1196939):1.160458,(Quercus_guyavifolia:1.166068,(Quercus_engleriana:0.07807988,Quercus_variabilis:0.07807988):1.087988):0.1140837):0.03832517):0.3018543):0.2461786,((((Quercus_aliena:0.2304479,Quercus_setulosa:0.2304479):1.241149,(((Quercus_kingiana:0.5466932,Quercus_yunnanensis:0.5466932):0.3577199,Quercus_phillyreoides:0.904413):0.3426619,(Quercus_semecarpifolia:0.1608761,Quercus_tarokoensis:0.1608761):1.086199):0.2245218):0.07664223,((((Quercus_acrodonta:0.2136803,Quercus_fabri:0.21368028):0.9155698,(((Quercus_dolicholepis:0.221232,Quercus_senescens:0.221232):0.6153534,Quercus_marlipoensis:0.8365853):0.1312892,((Quercus_mongolica:0.15453,Quercus_dentata:0.15453):0.6860253,Quercus_lanata:0.8405553):0.1273192):0.1613755):0.178703,Quercus_oxyphylla:1.307953):0.07893126,(Quercus_cocciferoides:1.288341,(Quercus_spinosa:0.1238886,Quercus_utilis:0.1238886):1.164453):0.09854299):0.1613546):0.3182438,(Quercus_acutissima:0.3614736,Quercus_rehderiana:0.3614736):1.505009):2.72448e-05):36.39425):1.37908,Formanodendron_doichangensis:39.63984):32.81298):24.60388):25.66628,((((((((((Begonia_cirrosa:0.15756,Begonia_crystallina:0.15756):0.1818,Begonia_fangii:0.33936):0.80097,Begonia_daxinensis:1.14033):3.54677,Begonia_biflora:4.6871):4.95003,(Begonia_daweishanensis:2.15984,(Begonia_palmata:0.65146,Begonia_baviensis:0.65146):1.50838):7.47729):2.4185817,((((Begonia_discreta:8.52106,((Begonia_repenticaulis:1.77852,Begonia_longistyla:1.77852):4.422535,Begonia_sikkimensis:6.201056):2.320005):1.166053,((Begonia_rockii:3.885049,(((Begonia_truncatiloba:0.6735705,Begonia_sinovietnamica:0.6735705):1.517438,Begonia_labordei:2.191009):0.05582136,((Begonia_obsolescens:1.519065,Begonia_subcoriacea:1.519065):0.533114,(Begonia_buimontana:0.9427212,Begonia_discrepans:0.9427212):1.109458):0.1946508):1.638219):2.774071,(((Begonia_wangii:0.2217907,Begonia_asteropyrifolia:0.2217907):1.743734,(Begonia_fimbristipula:0.03710733,Begonia_luochengensis:0.03710733):1.928417):2.402592,(((Begonia_picturata:0.1790351,Begonia_paucilobata:0.1790351):0.9107001,Begonia_hekouensis:1.089735):3.208892,(((Begonia_modestiflora:0.7628459,Begonia_chitoensis:0.7628459):1.382073,Begonia_muliensis:2.144919):0.9877167,(Begonia_picta:1.548844,(Begonia_duclouxii:1.293613,((Begonia_cylindrica:0.7311336,Begonia_taliensis:0.7311336):0.02457423,(Begonia_cathayana:0.2462883,Begonia_obliquifolia:0.2462883):0.5094195):0.5379052):0.2552312):1.583791):1.165992):0.06948972):2.291003):3.027994):0.9787208,(((((((Begonia_crocea:0.02147863,Begonia_limprichtii:0.02147863):2.184618,Begonia_miranda:2.206096):0.2498424,(Begonia_polytricha:1.174752,(Begonia_coptidifolia:0.6518821,Begonia_silletensis:0.6518821):0.5228702):1.281186):2.985562,Begonia_platycarpa:5.441501):2.403375,(((Begonia_rubinea:1.907985,((Begonia_malipoensis:0.2880409,Begonia_wenshanensis:0.2880409):1.106378,Begonia_longifolia:1.394419):0.5135664):1.134215,(Begonia_edulis:1.679951,((Begonia_villifolia:0.1370295,Begonia_oreodoxa:0.1370295):0.4120372,(Begonia_lukuana:0.4325449,(Begonia_suboblata:0.2605837,Begonia_filiformis:0.2605837):0.1719612):0.1165217):1.130884):1.362249):2.560916,((((Begonia_pinglinensis:1.511405,(Begonia_hemsleyana:0.2574259,(Begonia_hainanensis:0.2380415,Begonia_lipingensis:0.2380415):0.01938436):1.253979):1.273967,(Begonia_ningmingensis:1.361427,Begonia_leprosa:1.361427):1.423945):1.374904,(Begonia_rubropunctata:2.585106,Begonia_asperifolia:2.585106):1.57517):0.4621424,((Begonia_setifolia:0.740406,Begonia_pengii:0.740406):2.952795,Begonia_henryi:3.693201):0.9292168):0.980698):2.241759):0.8455528,Begonia_gulinqingensis:8.690428):0.05246066,(((((Begonia_liuyanii:2.046436,(Begonia_josephii:0.9040649,Begonia_ruboides:0.9040649):1.142371):0.7937838,Begonia_ceratocarpa:2.84022):2.009471,((Begonia_emeiensis:2.554981,Begonia_formosana:2.554981):1.190005,(((Begonia_clavicaulis:0.7807458,Begonia_lithophila:0.7807458):2.089598,Begonia_longicarpa:2.870343):0.1910344,(Begonia_macrotoma:0.1255278,Begonia_bamaensis:0.1255278):2.93585):0.6836079):1.104705):0.1040731,Begonia_morsei:4.953764):1.85302,(Begonia_mengtzeana:1.22887,(Begonia_brevisetulosa:0.8648707,Begonia_rex:0.8648707):0.3639995):5.577913):1.936105):1.922945):0.007870515,((Begonia_digyna:4.9734,(((Begonia_debaoensis:0.9411631,Begonia_huangii:0.9411631):2.205685,(Begonia_zhengyiana:0.6682375,Begonia_nantoensis:0.6682375):2.478611):0.5675777,Begonia_austrotaiwanensis:3.714426):1.258973):2.966346,((((Begonia_laminariae:0.1553857,Begonia_jingxiensis:0.1553857):1.540757,((Begonia_cavaleriei:0.2418592,Begonia_umbraculifolia:0.2418592):0.1450865,Begonia_lancangensis:0.3869457):1.309197):0.005494604,Begonia_variifolia:1.701637):0.8022253,(Begonia_luzhaiensis:1.092887,(Begonia_gagnepainiana:0.1362484,Begonia_yingjiangensis:0.1362484):0.9566387):1.410975):5.435883):2.733959):1.382007):0.07188635,((((((Begonia_smithiana:0.603264,Begonia_lanternaria:0.603264):2.248556,((((Begonia_yui:0.2623989,Begonia_hymenocarpa:0.2623989):0.6147041,(Begonia_pulvinifera:0.3071128,Begonia_guishanensis:0.3071128):0.5699901):0.5875491,((Begonia_pseudoleprosa:1.013411,Begonia_gigabracteata:1.013411):0.03360938,Begonia_pedatifida:1.04702):0.4176321):1.051944,Begonia_flaviflora:2.516596):0.3352239):2.450933,((Begonia_arachnoidea:0.3966319,Begonia_taiwaniana:0.3966319):1.278931,(Begonia_retinervia:0.1020212,Begonia_guangxiensis:0.1020212):1.573542):3.62719):2.186626,((Begonia_scitifolia:0.5418726,Begonia_acetosella:0.5418726):2.066932,(Begonia_megalophyllaria:2.472548,(Begonia_dryadis:0.008958375,Begonia_imitans:0.008958375):2.463589):0.1362567):4.880575):0.2505483,(((Begonia_algaia:0.3156159,Begonia_sublongipes:0.3156159):1.270168,Begonia_ornithophylla:1.585784):1.269958,(Begonia_psilophylla:0.1105373,Begonia_gungshanensis:0.1105373):2.745204):4.884186):4.241175,(((((((((Begonia_rotundilimba:0.2307067,Begonia_pseudodryadis:0.2307067):1.048079,Begonia_aurantiflora:1.278785):1.04094,(Begonia_versicolor:0.2559103,Begonia_arboreta:0.2559103):2.063815):0.2044405,((Begonia_porteri:0.3916933,Begonia_forrestii:0.3916933):0.5059255,Begonia_circumlobata:0.8976187):1.626547):0.3758038,Begonia_bouffordii:2.89997):0.3169754,(Begonia_rhynchocarpa:3.139316,((((Begonia_morifolia:0.0408336,Begonia_xingyiensis:0.0408336):0.2607664,Begonia_sinofloribunda:0.3016001):0.6595665,Begonia_grandis:0.9611666):1.469844,(Begonia_glechomifolia:2.295524,(Begonia_purpureofolia:0.9981929,(Begonia_xishuiensis:0.2027232,Begonia_reflexisquamosa:0.2027232):0.7954697):1.297331):0.1354869):0.7083055):0.07762883):0.1657468,(Begonia_longialata:1.631799,(Begonia_howii:0.1965155,Begonia_dentatobracteata:0.1965155):1.435284):1.750893):4.084019,Begonia_austroguangxiensis:7.466711):3.794976,((((((Begonia_subhowii:0.964791,(Begonia_peii:0.9574822,Begonia_fenicis:0.9574822):0.007308813):0.5528715,(Begonia_hatacoa:0.8156025,Begonia_cucurbitifolia:0.8156025):0.70206):1.104989,Begonia_pseudodaxinensis:2.622652):2.256584,((Begonia_dielsiana:2.716335,(Begonia_augustinei:1.620534,(Begonia_tetralobata:1.447931,Begonia_semiparietalis:1.447931):0.1726035):1.095801):1.515257,(Begonia_lacerata:2.543785,Begonia_curvicarpa:2.543785):1.687807):0.6476433):4.427215,(((Begonia_ravenii:1.939984,Begonia_acutitepala:1.939984):2.397741,(Begonia_cehengensis:1.301573,Begonia_wilsonii:1.301573):3.036152):3.115654,(Begonia_peltatifolia:0.1313015,Begonia_longanensis:0.1313015):7.322078):1.853071):0.5645797,(((Begonia_handelii:1.49983,Begonia_setulosopeltata:1.49983):2.725325,((Begonia_fimbribracteata:0.03469322,Begonia_parvula:0.03469322):1.718238,(Begonia_chishuiensis:0.6645176,(Begonia_alveolata:0.2421298,Begonia_coptidimontana:0.2421298):0.4223877):1.088413):2.472225):1.790525,Begonia_chingii:6.01568):3.85535):1.390656):0.7194163):0.1464952):0.1775719,((Begonia_summoglabra:3.505893,((Begonia_rongjiangensis:0.24943,(Begonia_manhaoensis:0.2005263,Begonia_fordii:0.2005263):0.04890367):1.828055,Begonia_tsoongii:2.077485):1.428407):0.6697447,Begonia_masoniana:4.175637):8.129533):59.74841,Tetrameles_nudiflora:72.05358):9.48475,((((((((Hemsleya_panacis-scandens:2.015807,Hemsleya_dolichocarpa:2.015807):3.208371,((Hemsleya_pengxianensis:2.019229,Hemsleya_sphaerocarpa:2.019229):2.551872,(Hemsleya_macrosperma:2.09622,((Hemsleya_zhejiangensis:0.2183985,Hemsleya_amabilis:0.2183985):1.517311,(((Hemsleya_chengyihana:0.9879671,Hemsleya_dulongjiangensis:0.9879671):0.6246806,(Hemsleya_graciliflora:1.354503,(Hemsleya_panlongqi:0.526312,Hemsleya_endecaphylla:0.526312):0.828191):0.2581447):0.1105484,Hemsleya_dipterygia:1.723196):0.01251373):0.3605102):2.474881):0.6530772):0.7421218,(((Hemsleya_delavayi:1.141329,(Hemsleya_emeiensis:0.2084435,Hemsleya_ellipsoidea:0.2084435):0.9328859):0.6426045,Hemsleya_turbinata:1.783934):4.165442,(Hemsleya_mitrata:4.75943,Hemsleya_carnosiflora:4.75943):1.189946):0.01692396):1.10502,(((Hemsleya_chinensis:2.90138,Hemsleya_gigantha:2.90138):0.13764,Hemsleya_lijiangensis:3.03902):2.60154,Hemsleya_macrocarpa:5.64056):1.43076):15.30952,Gomphogyne_cissiformis:22.38084):13.62867,((((Neoalsomitra_clavigera:6.188809,(Gynostemma_simplicifolium:1.235939,(Gynostemma_laxiflorum:1.052817,Gynostemma_yixingense:1.052817):0.1831224):4.95287):0.717096,(((Gynostemma_guangxiense:0.4627713,Gynostemma_pentagynum:0.4627713):0.3799038,Gynostemma_longipes:0.8426751):0.7043146,(Gynostemma_burmanicum:0.1416951,Gynostemma_aggregatum:0.1416951):1.405295):5.358916):1.460341,((Gynostemma_pentaphyllum:0.1734363,Gynostemma_cardiospermum:0.1734363):0.3810195,Gynostemma_caulopterum:0.5544558):7.81179):19.48544,((Gynostemma_laxum:2.265832,Gynostemma_compressum:2.265832):0.2027452,Gynostemma_microspermum:2.468577):25.38311):8.15782):6.15595,(((((Sinobaijiania_decipiens:25.2479,((((Thladiantha_dubia:1.221951,Thladiantha_longifolia:1.221951):0.2333697,Thladiantha_dentata:1.455321):1.051099,((((Thladiantha_setispina:0.9592995,((Thladiantha_montana:0.101007,Thladiantha_dimorphantha:0.101007):0.4957205,(Thladiantha_cordifolia:0.11322,Thladiantha_nudiflora:0.11322):0.4835074):0.3625721):0.1198695,Thladiantha_henryi:1.079169):0.3462034,(Thladiantha_lijiangensis:0.4879388,Thladiantha_grandisepala:0.4879388):0.9374336):0.9585651,((Thladiantha_hookeri:1.16408,((((Thladiantha_capitata:0.09293292,Thladiantha_longisepala:0.09293292):0.008383092,Thladiantha_medogensis:0.101316):0.1011567,(Thladiantha_punctata:0.005461014,Thladiantha_maculata:0.005461014):0.1970117):0.7588108,((Thladiantha_oliveri:0.2787128,Thladiantha_pustulata:0.2787128):0.002778091,Thladiantha_sessilifolia:0.2814909):0.6797926):0.2027966):0.01160133,(Thladiantha_davidii:0.2078484,Thladiantha_villosula:0.2078484):0.967833):1.208256):0.1224825):0.2577081,(Sinobaijiania_taiwaniana:2.710719,Sinobaijiania_yunnanensis:2.710719):0.0534096):22.48377):3.95656,(((Momordica_subangulata:15.08054,Momordica_cochinchinensis:15.08054):11.47355,((((((Schizopepon_bicirrhosus:6.089129,((Schizopepon_bomiensis:0.6426636,Schizopepon_bryoniifolius:0.6426636):0.1259688,Schizopepon_macranthus:0.7686325):5.320496):4.690041,Schizopepon_xizangensis:10.77917):5.443931,(((Edgaria_darjeelingensis:7.20739,Herpetospermum_pedunculosum:7.20739):2.92194,Biswarea_tonglensis:10.12933):0.9965836,((Schizopepon_longipes:0.03548546,Schizopepon_monoicus:0.03548546):0.6390777,Schizopepon_dioicus:0.6745632):10.45135):5.097186):0.06923,Gymnopetalum_scabrum:16.29233):7.86844,(Solena_heterophylla:18.1365,((((Zehneria_bodinieri:0.6596495,Zehneria_japonica:0.6596495):0.1210734,Zehneria_wallichii:0.7807229):15.9860471,(((Cucumis_hystrix:10.64848,(Mukia_maderaspatana:9.27756,Mukia_javanica:9.27756):1.37092):5.2351,Diplocyclos_palmatus:15.88358):0.37813,Coccinia_grandis:16.26171):0.50506):0.91691,Scopellaria_marginata:17.68368):0.45282):6.02427):0.19244,((((Trichosanthes_dunniana:6.67786,Trichosanthes_villosa:6.67786):1.25885,Trichosanthes_laceribractea:7.93671):2.65573,(((((Trichosanthes_pilosa:0.08384686,Trichosanthes_kirilowii:0.08384686):0.2679674,Trichosanthes_subrosea:0.3518143):3.819232,((Trichosanthes_baviensis:0.1772045,Trichosanthes_fissibracteata:0.1772045):1.904501,Trichosanthes_homophylla:2.081706):2.089341):2.901556,((Trichosanthes_lepiniana:6.245874,(Trichosanthes_truncata:3.40971,Trichosanthes_pedata:3.40971):2.836164):0.5471346,Trichosanthes_rugatisemina:6.793009):0.279594):2.436884,((Trichosanthes_cordata:1.038557,Trichosanthes_quinquangulata:1.038557):8.162018,((Trichosanthes_cucumerina:7.90627,Trichosanthes_reticulinervis:7.90627):0.8854619,(((((Trichosanthes_trichocarpa:0.704017,Trichosanthes_tetragonosperma:0.704017):0.03765556,Trichosanthes_wallichiana:0.7416725):1.280177,((Trichosanthes_hylonoma:0.520868,Trichosanthes_tricuspidata:0.520868):1.204358,(Trichosanthes_dafangensis:1.706861,Trichosanthes_smilacifolia:1.706861):0.01836401):0.2966239):1.581119,((((Trichosanthes_sericeifolia:0.440647,Trichosanthes_rosthornii:0.440647):0.1839754,Trichosanthes_quinquefolia:0.6246223):0.4732717,Trichosanthes_kerrii:1.097894):1.130482,(Trichosanthes_jinggangshanica:0.7611833,Trichosanthes_rubriflos:0.7611833):1.467193):1.374592):3.276228,Trichosanthes_cucumeroides:6.879196):1.912536):0.4088424):0.3089125):1.082953):5.06384,(Gymnopetalum_chinense:14.78327,Hodgsonia_heteroclita:14.78327):0.87301):8.69693):2.20088):1.4718,((Siraitia_grosvenorii:4.424282,Siraitia_sikkimensis:4.424282):0.2545275,Siraitia_siamensis:4.678809):23.34708):1.17857):0.9408,Indofevillea_khasiana:30.14526):8.93647,(Bolbostemma_biglandulosum:26.33418,(Bolbostemma_paniculatum:2.626763,Actinostemma_tenerum:2.626763):23.70742):12.74755):1.2196,Zanonia_indica:40.30133):1.86413):37.67091,(Coriaria_nepalensis:8.50734,(Coriaria_terminalis:0.006440735,Coriaria_intermedia:0.006440735):8.500899):71.32903):1.70196):41.18465):2.26822,(((((((((((Maclura_cochinchinensis:1.033341,Maclura_amboinensis:1.033341):0.5160648,Maclura_pubescens:1.549406):1.647733,Maclura_fruticosa:3.197139):7.252851,Maclura_tricuspidata:10.44999):33.12419,((((((((((Ficus_auriculata:0.5914863,Ficus_pyriformis:0.5914863):1.267524,(Ficus_formosana:1.274539,(Ficus_concinna:0.6730934,((Ficus_pedunculosa:0.4273719,Ficus_daimingshanensis:0.4273719):0.1684787,(Ficus_dinganensis:0.3375425,(Ficus_beipeiensis:0.1029753,(Ficus_guangxiensis:0.004457222,Ficus_hederacea:0.004457222):0.0985181):0.2345672):0.2583081):0.07724285):0.6014453):0.584472):0.7096605,Ficus_virgata:2.568671):0.3561485,(Ficus_fulva:1.501794,(Ficus_rumphii:0.8055137,Ficus_cyrtophylla:0.8055137):0.6962799):1.423026):0.3514542,(((((Ficus_pandurata:0.4845968,(Ficus_sarmentosa:0.2031616,Ficus_erecta:0.2031616):0.2814352):0.4933168,Ficus_aurantiaca:0.9779136):0.5098151,(Ficus_cumingii:0.9301128,Ficus_subulata:0.9301128):0.5576158):0.9106302,Ficus_heteromorpha:2.3983587):0.2371675,((Ficus_langkokensis:0.0002721848,Ficus_simplicissima:0.0002721848):2.50523,(Ficus_tsiangii:0.8197315,((Ficus_guizhouensis:0.2392733,Ficus_sinociliata:0.2392733):0.2683276,(Ficus_henryi:0.3309884,Ficus_stricta:0.3309884):0.1766125):0.3121306):1.68577):0.1300246):0.6407476):1.516524,((Ficus_tannoensis:0.2284929,Ficus_hookeriana:0.2284929):0.961957,Ficus_subpisocarpa:1.19045):3.602348):0.3616538,(((Ficus_caulocarpa:2.35816,((Ficus_tinctoria:1.941593,((((Ficus_callosa:0.1483523,Ficus_altissima:0.1483523):0.2584126,Ficus_geniculata:0.4067649):0.181669,(Ficus_pisocarpa:0.2665069,Ficus_trichocarpa:0.2665069):0.321927):0.7641877,Ficus_neriifolia:1.352622):0.5889713):0.3484313,(Ficus_ischnopoda:0.8278708,Ficus_racemosa:0.8278708):1.462153):0.06813602):2.065748,((((Ficus_laevis:0.613084,Ficus_fistulosa:0.613084):0.2266733,(Ficus_esquiroliana:0.3690401,(Ficus_hirta:0.08613149,Ficus_polynervis:0.08613149):0.2829086):0.4707173):2.660071,Ficus_trivia:3.499828):0.7003499,(((((Ficus_variolosa:1.7938,Ficus_pumila:1.7938):0.06213,Ficus_abelii:1.85593):0.11415,Ficus_tuphapensis:1.97008):0.71681,Ficus_septica:2.68689):1.04426,(((((((Ficus_elastica:1.00882,Ficus_benjamina:1.00882):0.66101,Ficus_microcarpa:1.66983):0.86689,Ficus_orthoneura:2.53672):0.46223,Ficus_virens:2.99895):0.25732,Ficus_tikoua:3.25627):0.06984,Ficus_subincisa:3.32611):0.10581,Ficus_stenophylla:3.43192):0.29923):0.4690279):0.2237301):0.07409346,(Ficus_vaccinioides:4.329289,(((((Ficus_praetermissa:0.2278852,Ficus_benguetensis:0.2278852):0.6836522,Ficus_kurzii:0.9115374):1.777681,(Ficus_chartacea:0.4256509,Ficus_variegata:0.4256509):2.263567):0.6411627,((Ficus_curtipes:0.7543668,Ficus_ovatifolia:0.7543668):1.828934,((Ficus_pubinervis:0.2399396,(Ficus_oligodon:0.1744612,Ficus_drupacea:0.1744612):0.06547835):0.02139997,(Ficus_prostrata:0.2010702,(Ficus_squamosa:0.03155686,Ficus_irisana:0.03155686):0.1695133):0.06026939):2.321961):0.7470804):0.5612177,((Ficus_nervosa:0.7991567,Ficus_filicauda:0.7991567):2.712552,Ficus_vasculosa:3.511709):0.3798903):0.43769):0.1687126):0.6564504):0.1054982,((((((Ficus_pubilimba:0.482599,Ficus_pubigera:0.482599):0.9630818,Ficus_sagittata:1.445681):0.1420072,Ficus_chapaensis:1.587688):0.7540956,Ficus_yunnanensis:2.341784):1.226262,(((Ficus_fusuiensis:0.1912195,Ficus_annulata:0.1912195):1.195309,Ficus_semicordata:1.386528):0.8757641,((Ficus_gasparriniana:0.8013761,Ficus_heteropleura:0.8013761):0.7663235,(Ficus_ruyuanensis:1.320774,Ficus_maclellandii:1.320774):0.2469256):0.6945925):1.305753):0.2812112,(Ficus_ruficaulis:3.279812,((Ficus_napoensis:1.078633,Ficus_heterophylla:1.078633):1.232805,((Ficus_hispida:0.06056312,Ficus_cardiophylla:0.06056312):2.095309,(Ficus_undulata:0.6109486,Ficus_glaberrima:0.6109486):1.544923):0.1555665):0.9683734):0.5694451):1.410693):24.95799,(((Streblus_ilicifolius:3.842349,(Streblus_tonkinensis:1.092572,((Streblus_indicus:0.4510627,Streblus_taxoides:0.4510627):0.460798,Streblus_zeylanicus:0.9118608):0.1807111):2.749777):12.33655,(Streblus_macrophyllus:2.757948,Streblus_asper:2.757948):13.42095):6.89543,Antiaris_toxicaria:23.07433):7.14361):7.25019,((((Malaisia_scandens:10.68881,(Broussonetia_kaempferi:9.381777,Broussonetia_kazinoki:9.381777):1.307037):4.04029,Broussonetia_kurzii:14.7291):7.793486,Broussonetia_papyrifera:22.52259):10.47981,(Fatoua_pilosa:19.04925,Fatoua_villosa:19.04925):13.95315):4.46573):6.10605):2.72644,(((((Morus_wittiorum:0.02256727,Morus_trilobata:0.02256727):0.6604439,Morus_serrata:0.6830112):2.508305,((Morus_mongolica:2.130569,(Morus_notabilis:1.992075,Morus_liboensis:1.9920749):0.138494):0.3390974,((Morus_australis:0.230291,Morus_cathayana:0.230291):1.369423,Morus_macroura:1.5997144):0.8699524):0.7216494):1.917884,Morus_alba:5.1092):30.06326,((((Artocarpus_gomezianus:0.9108925,(Artocarpus_tonkinensis:0.154935,Artocarpus_nanchuanensis:0.154935):0.7559575):0.3388553,Artocarpus_gongshanensis:1.249748):3.72319,(Artocarpus_xanthocarpus:1.953224,(Artocarpus_petelotii:0.2209524,Artocarpus_pithecogallus:0.2209524):1.732272):3.019714):5.749572,((Artocarpus_hypargyreus:2.071253,(Artocarpus_lakoocha:0.6719681,(Artocarpus_nigrifolius:0.5024448,Artocarpus_styracifolius:0.5024448):0.1695233):1.399285):5.743207,(Artocarpus_nitidus:1.028271,Artocarpus_chama:1.028271):6.78619):2.90805):24.44995):11.12816):27.47619,((((((((Poikilospermum_lanceolatum:1.403869,(Laportea_bulbifera:0.5582453,Poikilospermum_suaveolens:0.5582453):0.8456236):41.65626,Poikilospermum_naucleiflorum:43.06013):2.998655,((((Dendrocnide_kotoensis:0.3423074,Dendrocnide_basirotunda:0.3423074):3.0520337,Dendrocnide_sinuata:3.3943413):0.8020486,(Dendrocnide_stimulans:2.548318,(Dendrocnide_urentissima:1.691722,Dendrocnide_meyeniana:1.691722):0.8565963):1.648072):40.93307,((((((Urtica_taiwaniana:3.67229,((Urtica_cannabina:0.4040691,Urtica_urens:0.4040691):0.207268,Urtica_dioica:0.6113372):3.060953):1.345589,Urtica_laetevirens:5.017879):0.8701528,(((Urtica_triangularis:0.8590126,Urtica_ardens:0.8590126):0.758216,Urtica_fissa:1.617229):1.153373,Urtica_hyperborea:2.770601):3.11743):1.617268,((Urtica_thunbergiana:3.990137,((Urtica_parviflora:1.805399,Urtica_atrichocaulis:1.805399):0.2607888,Urtica_mairei:2.066188):1.923949):2.979603,Urtica_angustifolia:6.96974):0.5355602):34.03208,(Nanocnide_lobata:21.7965,Nanocnide_japonica:21.7965):19.74088):3.54162,Laportea_cuspidata:45.079):0.05046):0.9293247):3.196265,((Laportea_medogensis:0.06301507,Laportea_violacea:0.06301507):4.824577,(Laportea_interrupta:0.5787098,Laportea_fujianensis:0.5787098):4.308883):44.36746):0.05706,Girardinia_diversifolia:49.31211):7.77058,((((Lecanthus_peduncularis:1.20111,Lecanthus_petelotii:1.20111):3.481072,Lecanthus_pileoides:4.682182):43.19987,(((((Elatostema_trichocarpum:7.865003,((((Elatostema_xichouense:0.4492222,Elatostema_minutifurfuraceum:0.4492222):0.2976677,Elatostema_fengshanense:0.7468898):0.2706708,Elatostema_salvinioides:1.017561):5.100216,((((Elatostema_stewardii:0.3356252,Elatostema_recurviramum:0.3356252):0.4689132,(Elatostema_cuspidatum:0.046107,Elatostema_manhaoense:0.046107):0.7584314):2.59335,Elatostema_pseudobrachyodontum:3.397888):1.699897,(Elatostema_hekouense:4.776503,((Elatostema_lineolatum:1.762633,((Elatostema_baiseense:0.07636273,Elatostema_nanchuanense:0.07636273):1.617305,(Elatostema_youyangense:1.075577,Elatostema_auriculatum:1.075577):0.6180907):0.06896482):1.597772,(Elatostema_filipes:0.636459,Elatostema_albovillosum:0.636459):2.723946):1.416099):0.3212811):1.019992):1.747226):0.9201391,(Elatostema_acuteserratum:0.9500562,Elatostema_cuneatum:0.9500562):7.835085):1.18045,(((Elatostema_asterocephalum:0.5398834,Elatostema_funingense:0.5398834):4.382141,(((Elatostema_phanerophlebium:1.07661,Elatostema_multicanaliculatum:1.07661):0.02154096,(Elatostema_pianmaense:0.0221181,Elatostema_gueilinense:0.0221181):1.076033):2.81621,Elatostema_subtrichotomum:3.914361):1.007664):0.9208342,Elatostema_mashanense:5.842859):4.122733):1.912558,((((((((Elatostema_hirtellipedunculatum:0.2106809,Elatostema_cyrtandrifolium:0.2106809):0.6086708,Elatostema_cultratum:0.8193517):0.1259481,Elatostema_procridioides:0.9452998):6.344965,(Elatostema_duyunense:5.723659,((((Elatostema_imbricans:0.5534727,Elatostema_malipoense:0.5534727):1.561754,(Elatostema_yachense:1.86562,Elatostema_tenuinerve:1.86562):0.2496073):0.09166133,(Elatostema_jinpingense:1.448937,(Elatostema_alnifolium:0.06977367,Elatostema_hezhouense:0.06977367):1.379163):0.7579514):0.6283208,Elatostema_bracteosum:2.835209):2.88845):1.566606):0.5627094,((((Elatostema_yaoshanense:0.9062129,(Elatostema_medogense:0.5353058,Elatostema_pycnodontum:0.5353058):0.3709072):2.922944,(Elatostema_goniocephalum:0.6664324,Elatostema_petelotii:0.6664324):3.162724):0.2801003,(Elatostema_retrorstigulosum:2.769459,Elatostema_pseudocuspidatum:2.769459):1.339798):3.164317,(Elatostema_grandidentatum:2.353533,Elatostema_laxisericeum:2.353533):4.920041):0.5794):0.1006294,((Elatostema_macintyrei:1.236164,Elatostema_didymocephalum:1.236164):2.75647,Elatostema_crenatum:3.992635):3.960969):3.63379,(((((((((((Elatostema_tenuicaudatum:1.968381,((Elatostema_sublineare:0.279451,Elatostema_megacephalum:0.279451):0.0367355,Elatostema_ferrugineum:0.3161865):1.652194):0.1164664,Elatostema_coriaceifolium:2.084847):0.2619154,((Elatostema_hookerianum:0.1976475,Elatostema_strigillosum:0.1976475):1.211366,(Elatostema_pseudoficoides:1.298736,(Elatostema_ichangense:0.2644076,(Elatostema_latistipulum:0.02178556,Elatostema_liboense:0.02178556):0.242622):1.034328):0.1102784):0.9377484):0.05662881,Elatostema_platyceras:2.403391):0.3231016,Elatostema_microdontum:2.726493):4.382558,((((Elatostema_hirtellum:0.1817063,Elatostema_breviacuminatum:0.1817063):0.104052,Elatostema_recticaudatum:0.2857583):3.683436,Elatostema_subpenninerve:3.969194):2.424579,((Elatostema_pubipes:0.5988751,Elatostema_rhombiforme:0.5988751):4.054847,Elatostema_microcephalanthum:4.653722):1.740051):0.7152784):1.708323,(((Elatostema_pseudodissectum:0.3162,(Elatostema_lasiocephalum:0.02136431,Elatostema_dissectoides:0.02136431):0.2948357):0.9836107,(Elatostema_eriocephalum:0.7582456,Elatostema_glochidioides:0.7582456):0.5415651):6.143199,(Elatostema_brunneinerve:0.3475237,Elatostema_wangii:0.3475237):7.095486):1.374365):0.102166,((Elatostema_polystachyoides:0.3224326,Elatostema_gungshanense:0.3224326):2.085438,Elatostema_tetratepalum:2.407871):6.511669):0.7953435,Elatostema_lui:9.714883):0.4525255,(((((Elatostema_parvum:2.978557,(Elatostema_sinense:1.819957,Elatostema_balansae:1.819957):1.158601):2.314958,(Elatostema_brevipedunculatum:1.008469,Elatostema_pachyceras:1.008469):4.285046):1.742704,((Elatostema_xanthotrichum:0.8923387,Elatostema_attenuatum:0.8923387):1.425023,Elatostema_platyphyllum:2.317362):4.718857):2.659986,(Elatostema_conduplicatum:7.12864,((Elatostema_brachyodontum:1.263196,Elatostema_lungzhouense:1.263196):3.184329,(((Elatostema_yangbiense:1.631378,((Elatostema_shanglinense:0.01868549,Elatostema_angulaticaule:0.01868549):0.6450826,Elatostema_tianlinense:0.6637681):0.9676104):0.2789073,((Elatostema_omeiense:0.3506005,Elatostema_pseudoplatyphyllum:0.3506005):1.475522,((Elatostema_setulosum:0.07892202,Elatostema_celingense:0.07892202):0.7161544,Elatostema_xanthophyllum:0.7950764):1.031046):0.08416368):0.02402674,(Elatostema_nasutum:0.6724269,Elatostema_tenuireceptaculum:0.6724269):1.261886):2.513212):2.681116):2.567565):0.3097606,(Elatostema_scaposum:3.039472,(Elatostema_ramosum:2.566166,(Elatostema_myrtillus:0.4923881,Elatostema_bamaense:0.4923881):2.073778):0.473306):6.966493):0.1614432):0.06578681,((((Elatostema_albopilosum:1.772495,(Elatostema_cataractum:0.009211765,Elatostema_atroviride:0.009211765):1.763284):0.8067738,Elatostema_mabienense:2.579269):0.7619303,Elatostema_yungshunense:3.341199):3.531877,(Elatostema_obscurinerve:2.958694,(Elatostema_obtusidentatum:1.199492,(Elatostema_beibengense:0.1323535,Elatostema_menglunense:0.1323535):1.067139):1.759202):3.914383):3.360119):1.354198):0.04411547,(((Elatostema_crassiusculum:4.46453,Elatostema_paracuminatum:4.46453):6.159638,(((Elatostema_nigribracteatum:7.437352,(Elatostema_pergameneum:6.457128,((Elatostema_subcoriaceum:1.97816,(Elatostema_integrifolium:1.923255,(Elatostema_rupestre:1.282444,((Elatostema_rivulare:0.6964547,Elatostema_schizocephalum:0.6964547):0.1548766,(Elatostema_leucocephalum:0.7762082,(Elatostema_tenuicornutum:0.7611173,(Elatostema_angustitepalum:0.1411164,Elatostema_prunifolium:0.1411164):0.6200009):0.01509092):0.07512307):0.4311126):0.6408115):0.05490498):1.811467,(Elatostema_cuneiforme:2.155475,((Elatostema_malacotrichum:0.9428035,Elatostema_luxiense:0.9428035):0.3170154,Elatostema_obtusum:1.259819):0.8956564):1.634152):2.667502):0.9802237):0.2735373,(((Elatostema_papillosum:3.779557,(Elatostema_laevissimum:1.951502,(((Elatostema_calciferum:0.05167799,Elatostema_ficoides:0.05167799):0.3419339,Elatostema_cikaiense:0.3936119):0.5194191,Elatostema_villosum:0.913031):1.038471):1.828056):2.108078,(((Elatostema_tenuicaudatoides:1.49987,Elatostema_pleiophlebium:1.49987):0.4739607,Elatostema_oblongifolium:1.97383):1.522588,(Elatostema_tricaule:0.2535907,Elatostema_laxicymosum:0.2535907):3.242828):2.391217):0.5209978,((Elatostema_aliferum:3.926849,(Elatostema_wenxienense:0.2371415,Elatostema_retrohirtum:0.2371415):3.689707):0.938391,((Elatostema_dissectum:1.767947,(Elatostema_boehmerioides:0.13264,Elatostema_acutitepalum:0.13264):1.635307):0.86288,(((Elatostema_dulongense:0.5944827,Elatostema_longipes:0.5944827):0.5811054,(Elatostema_longibracteatum:0.03045254,Elatostema_multicaule:0.03045254):1.145136):1.16147,(Elatostema_nianbense:0.3066342,Elatostema_pauciflorum:0.3066342):2.030424):0.293769):2.234413):1.543394):1.302256):2.098339,(Elatostema_microtrichum:1.549281,(Elatostema_lihengianum:0.1410143,Elatostema_biglomeratum:0.1410143):1.408267):8.259947):0.8149401):0.1554977,((Elatostema_litseifolium:3.181327,Elatostema_longistipulum:3.181327):5.832657,((((Elatostema_monandrum:0.04100704,Elatostema_densistriolatum:0.04100704):0.6026009,(Elatostema_stigmatosum:0.1817241,Elatostema_yui:0.1817241):0.4618838):3.761286,(Elatostema_angulosum:0.3952283,Elatostema_strigulosum:0.3952283):4.009666):3.895618,(((Elatostema_atropurpureum:4.986292,(((Elatostema_napoense:1.5901,Elatostema_subcuspidatum:1.5901):1.806091,Elatostema_oreocnidioides:3.396191):0.5356386,(Elatostema_tianeense:0.6154133,Elatostema_actinotrichum:0.6154133):3.316416):1.054462):2.020204,(Elatostema_tenuifolium:1.657907,(Elatostema_gyrocephalum:0.7211321,Elatostema_dactylocephalum:0.7211321):0.9367749):5.348589):0.5236433,(Elatostema_crispulum:6.161534,((Elatostema_involucratum:3.37551,Elatostema_hypoglaucum:3.37551):2.64149,Elatostema_acuminatum:6.017):0.1445341):1.368605):0.770373):0.7134715):1.765682):0.8518434):0.2466407):14.77738,(((Pellionia_acutidentata:5.395138,(Pellionia_leiocarpa:0.9560355,(Pellionia_heyneana:0.5773321,Pellionia_donglanensis:0.5773321):0.3787035):4.439102):6.639434,(((Pellionia_retrohispida:4.71829,((((((Pellionia_scabra:1.280952,(Pellionia_longipedunculata:0.03417277,Pellionia_repens:0.03417277):1.246779):0.2755914,(Pellionia_veronicoides:1.38078,Pellionia_latifolia:1.38078):0.1757641):1.007027,(Pellionia_yunnanensis:1.057305,(Procris_crenata:0.9558349,Pellionia_macrophylla:0.9558349):0.1014699):1.506266):0.2519312,(Pellionia_brevifolia:1.358954,Pellionia_brachyceras:1.358954):1.456548):0.1654908,Pellionia_grijsii:2.980993):1.456132,(Pellionia_heteroloba:0.86928096,Pellionia_caulialata:0.869281):3.567844):0.2811651):0.2864076,Pellionia_longzhouensis:5.004698):3.848861,(Pellionia_radicans:4.084993,Pellionia_incisoserrata:4.084993):4.768566):3.181013):3.445758,(Pellionia_paucidentata:0.1263839,Pellionia_viridis:0.1263839):15.35395):11.1752):21.22652):9.03708,((((((Pilea_rubriflora:7.309006,(Pilea_ternifolia:2.966141,Pilea_gansuensis:2.966141):4.342864):1.740008,(((Pilea_umbrosa:0.3188325,Pilea_cavaleriei:0.3188325):0.7819583,(Pilea_verrucosa:0.08792678,Pilea_racemiformis:0.08792678):1.012864):3.493299,(Pilea_dolichocarpa:1.211133,Pilea_myriantha:1.211133):3.382956):4.454924):1.012721,Pilea_sinofasciata:10.06173):14.73649,((Pilea_peploides:1.98843,(((((Pilea_bambusifolia:0.5268726,Pilea_hexagona:0.5268726):0.00479545,Pilea_angulata:0.531668):0.2299525,Pilea_paniculigera:0.7616205):0.3953183,Pilea_peperomioides:1.156939):0.5685802,Pilea_elegantissima:1.725519):0.2629115):19.69774,(((((Pilea_tsiangiana:0.0028539,Pilea_auricularis:0.0028539):0.1300091,Pilea_wightii:0.132863):0.5898785,(Pilea_longipedunculata:0.4593898,(Pilea_multicellularis:0.1654337,Pilea_receptacularis:0.1654337):0.2939562):0.2633517):3.425072,Pilea_peltata:4.147814):16.70197,(((((Pilea_lomatogramma:0.1998986,Pilea_hilliana:0.1998986):3.740043,(Pilea_cordifolia:3.166301,(Pilea_bracteosa:2.824759,Pilea_semisessilis:2.824759):0.3415426):0.7736402):0.5152444,(Pilea_cangyuanensis:2.405765,(Pilea_menghaiensis:1.106294,Pilea_monilifera:1.106294):1.299471):2.049421):0.5574227,(((((Pilea_squamosa:0.155162,Pilea_glaberrima:0.155162):1.836225,((Pilea_howelliana:1.551,((Pilea_oxyodon:0.3295924,Pilea_microcardia:0.3295924):0.7998808,Pilea_elliptilimba:1.129473):0.4215265):0.06537715,(Pilea_approximata:0.3667233,Pilea_subcoriacea:0.3667233):1.249654):0.3750104):0.5466457,(Pilea_linearifolia:1.069515,Pilea_cordistipulata:1.069515):1.468518):0.5441238,(Pilea_matsudae:1.37909,Pilea_anisophylla:1.37909):1.703067):0.2973884,((Pilea_insolens:0.08646241,Pilea_japonica:0.08646241):1.869573,(Pilea_penninervis:1.536717,Pilea_aquarum:1.536717):0.4193181):1.42351):1.633063):0.7945576,(Pilea_symmeria:5.69182,Pilea_pellionioides:5.69182):0.1153464):15.04261):0.8363878):3.112052):2.757426,((Pilea_spinulosa:13.45975,(Pilea_martini:1.475326,Pilea_rotundinucula:1.475326):11.98442):3.920396,(((Pilea_racemosa:0.1209235,Pilea_villicaulis:0.1209235):9.826486,(((Pilea_longicaulis:0.6898101,Pilea_chartacea:0.6898101):0.7057456,(Pilea_pauciflora:1.039564,Pilea_amplistipulata:1.039564):0.3559917):3.622561,((Pilea_basicordata:3.165978,((Pilea_funkikensis:0.7196847,Pilea_unciformis:0.7196847):1.065018,((Pilea_pseudonotata:0.05809207,Pilea_rostellata:0.05809207):0.2163764,(Pilea_sinocrassifolia:0.01311886,Pilea_swinglei:0.01311886):0.2613496):1.510235):1.381275):1.358406,(((Pilea_salwinensis:0.6961349,(Pilea_medogensis:0.1513912,Pilea_boniana:0.1513912):0.5447438):0.7070359,Pilea_macrocarpa:1.403171):2.085489,Pilea_subedentata:3.48866):1.035723):0.4937328):4.929293):6.949501,(Pilea_media:3.667138,(((Pilea_scripta:0.5475302,Pilea_somae:0.5475302):0.7257122,Pilea_melastomoides:1.273242):0.2233781,Pilea_notata:1.496621):2.170518):13.22977):0.4832351):10.1755):0.004983254,((Pilea_pumila:23.39063,Pilea_cadierei:23.39063):2.360347,Pilea_plataniflora:25.7509771):1.809653):29.3585):0.16356):8.98048,((((((Oreocnide_integrifolia:0.3381427,Oreocnide_serrulata:0.3381427):0.1977908,Oreocnide_boniana:0.5359335):1.294458,(Oreocnide_tonkinensis:1.246603,(((Oreocnide_pedunculata:0.1043511,Oreocnide_trinervis:0.1043511):0.1014139,Oreocnide_rubescens:0.205765):0.1419658,Oreocnide_frutescens:0.3477308):0.8988718):0.5837892):3.345168,(Oreocnide_kwangsiensis:3.071005,Oreocnide_obovata:3.071004):2.104556):40.61336,((((Boehmeria_macrophylla:10.53833,Cypholophus_moluccanus:10.53833):15.569507,((Debregeasia_orientalis:15.47553,((((Archiboehmeria_atrata:0.24577,Boehmeria_nivea:0.24577):6.99062,Sarcochlamys_pulcherrima:7.23639):1.435261,(Debregeasia_saeneb:2.105247,Debregeasia_longifolia:2.105247):6.566404):1.530586,(Debregeasia_elliptica:3.258617,Debregeasia_wallichiana:3.258617):6.94362):5.27329):1.524003,Debregeasia_squamata:16.99953):9.108307):2.857843,((((Boehmeria_dolichostachya:2.19614,(Boehmeria_densiflora:0.1391683,Boehmeria_hamiltoniana:0.1391683):2.056971):1.422422,Boehmeria_ingjiangensis:3.618562):9.071912,(((Boehmeria_japonica:0.4197409,Boehmeria_polystachya:0.4197409):2.375342,(Boehmeria_densiglomerata:0.2880223,(Boehmeria_allophylla:0.1604625,Boehmeria_siamensis:0.1604625):0.1275599):2.50706):0.5994959,((Boehmeria_tomentosa:0.0002030559,Boehmeria_pilosiuscula:0.0002030559):1.839223,Boehmeria_penduliflora:1.839426):1.555152):9.295895):12.15466,((((((Boehmeria_conica:0.9267448,Boehmeria_formosana:0.9267448):0.3082489,Boehmeria_glomerulifera:1.234994):0.252924,Boehmeria_zollingeriana:1.487918):0.2338605,Boehmeria_lohuiensis:1.721778):5.3342,(Boehmeria_silvestrii:3.695767,Boehmeria_lanceolata:3.695767):3.360211):5.584484,(Boehmeria_clidemioides:4.524279,(Boehmeria_tricuspis:0.954211,(Boehmeria_umbrosa:0.7490734,Boehmeria_spicata:0.7490734):0.2051376):3.570068):8.116183):12.20468):4.120543):6.82009,((((Pouzolzia_zeylanica:5.539698,Pouzolzia_calophylla:5.539698):11.59967,((Pouzolzia_sanguinea:2.129427,(Gonostegia_hirta:0.9724569,(Gonostegia_pentandra:0.4867546,Gonostegia_parvifolia:0.4867546):0.4857023):1.15697):10.01997,Pouzolzia_niveotomentosa:12.149395):4.989975):5.27677,Pipturus_arborescens:22.41614):8.54341,Chamabainia_cuspidata:30.95955):4.82622):10.00315):3.02063,(Droguetia_iners:48.20596,Parietaria_micrantha:48.20596):0.60359):17.25362):0.47877,(Maoutia_setosa:1.691643,(Maoutia_puya:1.418941,Leucosyke_quadrinervia:1.418941):0.2727018):64.8503):7.23487):2.14536,((((((Trema_levigata:0.0331525,Trema_cannabina:0.0331525):5.897413,Trema_orientalis:5.930566):0.4597842,((Trema_tomentosa:0.9165907,Trema_angustifolia:0.9165907):5.1602581,Trema_nitida:6.076849):0.3135007):43.37311,(((Celtis_bungeana:0.9073732,((Celtis_julianae:0.4075803,Celtis_sinensis:0.4075803):0.0355433,Celtis_biondii:0.4431236):0.4642496):3.007027,((Celtis_chekiangensis:0.03418698,Celtis_koraiensis:0.03418698):1.650454,(((Celtis_tetrandra:0.01032223,Celtis_timorensis:0.01032223):0.5429068,Celtis_philippensis:0.553229):0.3902599,(Celtis_vandervoetiana:0.9401887,Celtis_cerasifera:0.9401887):0.003300111):0.741152):2.229759):44.23799,((Humulus_yunnanensis:12.69262,(Humulus_scandens:2.770803,Humulus_lupulus:2.770803):9.921817):33.47635,Pteroceltis_tatarinowii:46.16897):1.98342):1.61107):5.82669,Gironniera_subaequalis:55.59015):10.05285,(Aphananthe_cuspidata:24.80257,Aphananthe_aspera:24.802569):40.84043):10.27917):12.6179,(((Ulmus_laciniata:0.5559164,Ulmus_lanceifolia:0.5559164):9.319574,(((Zelkova_schneideriana:3.5373,(Zelkova_serrata:1.544965,Zelkova_sinica:1.544965):1.992335):5.19346,Ulmus_macrocarpa:8.73076):1.128918,((Ulmus_pseudopropinqua:0.4812066,Ulmus_lamellosa:0.4812066):6.81377,((((Ulmus_davidiana:1.881641,((Ulmus_mianzhuensis:0.03162375,Ulmus_szechuanica:0.03162375):0.664731,(Ulmus_androssowii:0.5748893,Ulmus_castaneifolia:0.5748893):0.1214654):1.185286):0.5798697,(Ulmus_pumila:2.393001,(Ulmus_prunifolia:0.9872724,Ulmus_gaussenii:0.9872724):1.405729):0.06850934):1.011385,((Ulmus_elongata:2.704874,Ulmus_microcarpa:2.704874):0.6534134,Ulmus_chenmoui:3.358287):0.1146081):2.022372,(((Ulmus_bergmanniana:1.041076,((Ulmus_harbinensis:0.1041209,Ulmus_parvifolia:0.1041209):0.2081104,Ulmus_uyematsui:0.3122314):0.7288447):3.314398,Ulmus_changii:4.355474):0.8822484,Ulmus_glaucescens:5.237723):0.2575446):1.799709):2.564701):0.01581226):17.91813,Hemiptelea_davidii:27.79362):60.74645):10.55766,((((Hippophae_goniocarpa:1.198752,(Hippophae_rhamnoides:0.08896477,Hippophae_litangensis:0.08896477):1.109788):3.549198,((Hippophae_salicifolia:0.7421537,Hippophae_gyantsensis:0.7421537):0.2026828,(Hippophae_tibetana:0.4409,Hippophae_neurocarpa:0.4409):0.5039364):3.803114):23.55226,((((((((Elaeagnus_jingdongensis:0.2001373,Elaeagnus_schlechtendalii:0.2001373):0.8920507,((Elaeagnus_glabra:0.02957514,Elaeagnus_delavayi:0.02957514):0.2142496,(Elaeagnus_tutcheri:0.187864,Elaeagnus_wushanensis:0.187864):0.0559608):0.8483632):0.1332861,Elaeagnus_macrantha:1.225474):1.409458,(Elaeagnus_conferta:0.8618315,Elaeagnus_multiflora:0.8618315):1.773101):0.1717179,(((Elaeagnus_tarokoensis:0.433114,Elaeagnus_tubiflora:0.433114):0.6520201,Elaeagnus_formosensis:1.085134):1.448655,((Elaeagnus_griffithii:1.778983,Elaeagnus_grijsii:1.778983):0.2347641,((Elaeagnus_loureiroi:0.478017,Elaeagnus_magna:0.478017):0.3690935,(Elaeagnus_retrostyla:0.1799558,Elaeagnus_argyi:0.1799558):0.6671547):1.166637):0.5200412):0.2728618):3.099476,((((Elaeagnus_oxycarpa:0.1749161,(Elaeagnus_calcarea:0.1498945,Elaeagnus_bockii:0.1498945):0.02502159):0.843647,(Elaeagnus_obtusa:0.5799887,Elaeagnus_tonkinensis:0.5799887):0.4385744):0.2590181,(Elaeagnus_bambusetorum:1.181299,(Elaeagnus_longiloba:0.9916649,Elaeagnus_formosana:0.9916649):0.189634):0.09628236):2.301725,((((Elaeagnus_gonyanthes:0.118456,Elaeagnus_triflora:0.118456):1.660795,((Elaeagnus_mollis:0.1299844,Elaeagnus_taliensis:0.1299844):0.330684,Elaeagnus_wenshanensis:0.4606684):1.318583):0.537818,(Elaeagnus_pilostyla:0.8879635,Elaeagnus_angustata:0.8879635):1.429106):1.155727,(Elaeagnus_stellipila:1.170765,((Elaeagnus_nanchuanensis:0.08875448,Elaeagnus_lanceolata:0.08875448):0.1585125,Elaeagnus_geniculata:0.247267):0.9234976):2.302032):0.106509):2.326821):0.02611897,(((Elaeagnus_difficilis:0.6002875,(Elaeagnus_lanpingensis:0.1606031,Elaeagnus_viridis:0.1606031):0.4396844):1.748776,(((((Elaeagnus_sarmentosa:0.1911998,Elaeagnus_yunnanensis:0.1911998):0.06364517,Elaeagnus_luoxiangensis:0.2548449):0.3247629,(Elaeagnus_heterophylla:0.05207989,Elaeagnus_xizangensis:0.05207989):0.527528):0.04944639,(Elaeagnus_jiangxiensis:0.161519,Elaeagnus_liuzhouensis:0.161519):0.4675352):0.6440678,(Elaeagnus_guizhouensis:1.206521,(Elaeagnus_ovata:0.1490251,Elaeagnus_xichouensis:0.1490251):1.057496):0.06660101):1.075942):2.954771,((Elaeagnus_henryi:1.477842,(Elaeagnus_luxiensis:0.4870168,(Elaeagnus_pingnanensis:0.388087,Elaeagnus_pallidiflora:0.388087):0.0989298):0.9908252):3.719946,(Elaeagnus_macrophylla:0.9354447,((((Elaeagnus_thunbergii:0.05287072,Elaeagnus_xingwenensis:0.05287072):0.5105893,Elaeagnus_oldhamii:0.56346):0.07101956,Elaeagnus_courtoisii:0.6344796):0.2347804,(Elaeagnus_cinnamomifolia:0.3547405,(Elaeagnus_micrantha:0.2761572,Elaeagnus_obovatifolia:0.2761572):0.07858331):0.5145195):0.06618476):4.262344):0.1060469):0.6284104):0.7407644,((Elaeagnus_angustifolia:0.82891,Elaeagnus_pungens:0.82891):5.77212,Elaeagnus_umbellata:6.60103):0.07198):21.6272):66.63944,((((((((Colubrina_javanica:18.02782,Colubrina_asiatica:18.02782):10.788163,Alphitonia_incana:28.815975):8.85442,(((Paliurus_ramosissimus:0.987301,Hovenia_acerba:0.987301):5.341834,Paliurus_orientalis:6.329135):5.112045,(Paliurus_hemsleyanus:0.2193806,Paliurus_hirsutus:0.2193806):11.2218):26.22922):1.9199,((Gouania_leptostachya:11.6487042,Gouania_javanica:11.6487):22.42271,Ziziphus_jujuba:34.07141):5.51889):2.19571,(Hovenia_dulcis:18.22046,Hovenia_trichocarpa:18.22046):23.56555):21.87737,(((Ziziphus_oenopolia:1.079506,Ziziphus_xiangchengensis:1.079506):24.25859,(Ziziphus_mairei:10.28157,Ziziphus_pubinervis:10.28157):15.05652):2.957143,((Ziziphus_montana:0.5476761,Ziziphus_mauritiana:0.5476761):1.041398,(Ziziphus_rugosa:0.3811202,Ziziphus_attopensis:0.3811202):1.207954):26.70617):35.36814):2.252782,(Ziziphus_laui:2.327046,(Ziziphus_incurva:0.8218091,Ziziphus_fungii:0.8218091):1.505237):63.58912):10.69124,((((((Berchemiella_yunnanensis:19.30311,(Berchemiella_wilsonii:9.047535,((((((((Berchemia_kulingensis:0.5823908,Berchemia_brachycarpa:0.5823908):0.2255718,Berchemia_yunnanensis:0.8079626):2.69220334,(Berchemia_flavescens:1.030704,Berchemia_annamensis:1.030704):2.469462):0.2707452,(Berchemia_lineata:3.357753,Berchemia_edgeworthii:3.357753):0.4131583):0.05361424,(((Berchemia_huana:2.32651,(Berchemia_omeiensis:0.2321754,Berchemia_medogensis:0.2321754):2.094335):0.07729697,(Berchemia_longipes:1.977181,(((Berchemia_formosana:0.1084622,Berchemia_sinica:0.1084622):0.4975677,Berchemia_hispida:0.60603):0.2370427,Berchemia_polyphylla:0.8430727):1.134108):0.4266268):0.05137518,Berchemia_hirtella:2.455183):1.369343):1.199776,Berchemia_floribunda:5.024301):0.1468296,Berchemia_barbigera:5.171131):1.616449,Berchemia_longipedicellata:6.78758):2.259955):10.25558):0.43204,((Rhamnella_rubrinervis:3.50393,(Rhamnella_franguloides:3.10592,((Rhamnella_martini:0.9396024,Rhamnella_forrestii:0.9396024):0.5884867,((Rhamnella_gilgitica:0.0838797,Rhamnella_caudata:0.0838797):0.9926288,Rhamnella_wilsonii:1.076509):0.4515805):1.577831):0.3980098):1.967279,Rhamnella_julianae:5.471209):14.26394):3.17468,(((Sageretia_thea:4.606204,(Sageretia_lucida:3.942385,(Sageretia_omeiensis:0.001540901,Sageretia_brandrethiana:0.001540901):3.940844):0.6638194):17.90007,Sageretia_lijiangensis:22.50627):0.1208423,((Sageretia_subcaudata:6.823371,((Sageretia_gracilis:1.501584,((Sageretia_melliana:0.565095,Sageretia_randaiensis:0.565095):0.537073,Sageretia_pycnophylla:1.102168):0.3994158):2.561782,Sageretia_pedicellata:4.063365):2.760005):7.839975,(Sageretia_horrida:8.516234,(((Sageretia_laxiflora:0.2478638,Sageretia_yilinii:0.2478638):1.707102,(((Sageretia_hamosa:0.1723141,Sageretia_rugosa:0.1723141):0.01505883,Sageretia_camelliifolia:0.187373):0.04370859,Sageretia_henryi:0.2310815):1.723884):5.105081,Sageretia_paucicostata:7.060047):1.456187):6.147112):7.963766):0.2827186):1.7086,((((((Rhamnus_sargentiana:0.4271354,(Rhamnus_frangula:0.02575986,Rhamnus_leptacantha:0.02575986):0.4013755):1.861848,Rhamnus_hupehensis:2.288983):2.270222,Rhamnus_formosana:4.559206):9.705155,((Rhamnus_coriophylla:1.408212,Rhamnus_xizangensis:1.408212):12.53353,((Rhamnus_napalensis:5.075905,((Rhamnus_ninglangensis:2.666107,Rhamnus_procumbens:2.666107):1.913094,(((Rhamnus_subapetala:0.6920342,(Rhamnus_davurica:0.4912925,Rhamnus_bodinieri:0.4912925):0.2007417):0.4437123,Rhamnus_tangutica:1.135746):2.311972,((Rhamnus_tzekweiensis:0.09983756,Rhamnus_diamantiaca:0.09983756):1.191274,Rhamnus_crenata:1.291112):2.156606):1.131482):0.4967047):1.087491,((((Rhamnus_flavescens:0.1223505,Rhamnus_ussuriensis:0.1223505):2.092063,(Rhamnus_rhododendriphylla:0.9890081,(Rhamnus_nakaharae:0.1639035,Rhamnus_iteinophylla:0.1639035):0.8251046):1.225405):0.9424488,((Rhamnus_globosa:2.605766,((Rhamnus_kwangsiensis:1.185745,Rhamnus_henryi:1.185745):0.3595134,Rhamnus_lamprophylla:1.545258):1.060507):0.1359974,(Rhamnus_nigricans:1.628113,Rhamnus_fulvotincta:1.628113):1.11365):0.4150991):2.369312,((Rhamnus_rugulosa:0.232017,Rhamnus_hainanensis:0.232017):1.121043,Rhamnus_leptophylla:1.35306):4.173114):0.6372226):7.778345):0.3226194):1.822995,(((Rhamnus_virgata:1.646759,(Rhamnus_dumetorum:0.3398918,Rhamnus_rosthornii:0.3398918):1.306867):2.001491,(Rhamnus_minuta:0.3412262,Rhamnus_wilsonii:0.3412262):3.307024):9.185557,(Rhamnus_heterophylla:12.02723,(((Rhamnus_brachypoda:0.5980773,((Rhamnus_parvifolia:0.3488443,Rhamnus_maximovicziana:0.3488443):0.09327258,Rhamnus_hemsleyana:0.4421168):0.1559604):1.646252,(Rhamnus_arguta:1.008879,(Rhamnus_koraiensis:0.8024048,Rhamnus_longipes:0.8024048):0.2064741):1.23545):9.520177,(Rhamnus_aurea:1.110332,(Rhamnus_gilgiana:0.3872383,Rhamnus_bungeana:0.3872383):0.7230937):10.65417):0.2627247):0.806577):3.253548):2.356064,((((Rhamnus_wumingensis:0.6610228,Rhamnus_songorica:0.6610228):0.3146197,Rhamnus_schneideri:0.9756425):9.722333,(Rhamnus_esquirolii:1.235072,(Rhamnus_prostrata:0.1632205,Rhamnus_grandiflora:0.1632205):1.071851):9.462904):6.944766,(Rhamnus_cathartica:0.52967,Rhamnus_utilis:0.52967):17.113072):0.8006781):6.17501):3.89861,Scutia_myrtina:28.51704):33.00916,(((Ventilago_inaequilateralis:0.5545573,(Ventilago_leiocarpa:0.2598228,(Ventilago_maderaspatana:0.002307119,Ventilago_elegans:0.002307119):0.2575156):0.2947345):18.29626,Ventilago_oblongifolia:18.850816):11.17053,Ventilago_calyculata:30.02135):31.50485):15.08121):18.33224):4.15808):15.27547,(((((((((((Spiraea_wilsonii:4.039825,((((Spiraea_kwangsiensis:0.0888457,Spiraea_hailarensis:0.0888457):0.07265172,Spiraea_rosthornii:0.1614974):1.227785,Spiraea_yunnanensis:1.389282):2.377634,Spiraea_lasiocarpa:3.766917):0.2729082):0.6403709,(((Spiraea_fritschiana:1.991044,Spiraea_aquilegiifolia:1.991044):0.6004974,(Spiraea_papillosa:0.7275005,(Spiraea_teretiuscula:0.3654445,Spiraea_henryi:0.3654445):0.362056):1.864041):1.874314,(Spiraea_flexuosa:1.431728,(Spiraea_calcicola:0.1698311,Spiraea_sublobata:0.1698311):1.261897):3.034127):0.2143407):0.2476187,((Spiraea_miyabei:2.26861,Spiraea_salicifolia:2.26861):2.02437,Spiraea_cantoniensis:4.29298):0.6348347):1.486997,(Spiraea_longigemmis:2.317565,((Spiraea_japonica:0.6049426,(Spiraea_daochengensis:0.2566218,Spiraea_bella:0.2566218):0.3483208):1.078413,Spiraea_laeta:1.683355):0.6342095):4.097247):0.6795908,Spiraea_dasyantha:7.094403):0.2342671,(((((Spiraea_hayatana:0.4881867,Spiraea_nishimurae:0.4881867):0.3596298,((Spiraea_hingshanensis:0.220982,Spiraea_purpurea:0.220982):0.2993689,Spiraea_martini:0.5203508):0.3274656):2.319712,Spiraea_sargentiana:3.167529):1.4615,Spiraea_teniana:4.629028):2.595141,(((((Spiraea_velutina:0.1866321,Spiraea_arcuata:0.1866321):2.505166,(Spiraea_ningshiaensis:0.08043042,Spiraea_mollifolia:0.08043042):2.611368):3.579796,((((Spiraea_trilobata:0.0328854,Spiraea_dahurica:0.0328854):0.01883648,Spiraea_prostrata:0.05172188):0.01125031,Spiraea_myrtilloides:0.06297219):0.4791019,(Spiraea_sericea:0.3156086,((Spiraea_schochiana:0.06459079,Spiraea_kweichowensis:0.06459079):0.1566916,Spiraea_xizangensis:0.2212824):0.09432619):0.2264655):5.729521):0.1404508,(Spiraea_elegans:5.254938,((Spiraea_uratensis:0.06550749,(Spiraea_schneideriana:0.04393641,Spiraea_canescens:0.04393641):0.02157108):2.582433,Spiraea_alpina:2.64794):2.606998):1.157107):0.6192841,((((((Spiraea_hypericifolia:1.0413,Spiraea_tarokoensis:1.0413):0.4615928,(Spiraea_cavaleriei:0.9633251,Spiraea_hirsuta:0.9633251):0.5395674):1.135552,((((Spiraea_chinensis:0.87333,Spiraea_chamaedryfolia:0.87333):0.13703,Spiraea_blumei:1.01036):1.4321,(Spiraea_media:0.24563,Spiraea_prunifolia:0.24563):2.19683):0.09134,Spiraea_trichocarpa:2.5338):0.1046443):0.4367551,((Spiraea_lobulata:0.1451975,Spiraea_morrisonicola:0.1451975):2.596746,(((Spiraea_muliensis:0.3631167,Spiraea_lichiangensis:0.3631167):0.2598709,Spiraea_compsophylla:0.6229876):0.4560831,(Spiraea_ovalis:0.5661254,Spiraea_formosana:0.5661254):0.5129453):1.662872):0.3332562):2.784645,((Spiraea_anomala:0.3268675,Spiraea_veitchii:0.3268675):0.4581636,(Spiraea_mongolica:0.1087538,Spiraea_siccanea:0.1087538):0.6762774):5.074813):0.08616729,Spiraea_pubescens:5.946011):1.085318):0.1928399):0.1045006):17.79085,(Aruncus_gombalanus:0.4732663,Aruncus_sylvester:0.4732663):24.64625378):20.93279,((((Sorbaria_arborea:0.2704244,Sorbaria_sorbifolia:0.2704244):1.689536,Sorbaria_kirilowii:1.95996):38.54713,((((Armeniaca_sibirica:7.303973,((Armeniaca_mandshurica:0.292314,Armeniaca_vulgaris:0.292314):3.098228,(Armeniaca_dasycarpa:0.8796656,Armeniaca_hypotrichodes:0.8796656):2.510876):3.913431):2.771697,(((Amygdalus_triloba:6.04937951,(Prunus_cerasifera:0.8735078,Amygdalus_nana:0.8735078):5.175872):3.085722,(((Amygdalus_mira:0.007405401,Amygdalus_davidiana:0.007405401):1.297316,Amygdalus_kansuensis:1.304721):6.50469,(((Prunus_ussuriensis:0.09824114,Prunus_hainanensis:0.09824114):0.3294308,Amygdalus_pedunculata:0.427672):2.490629,(Amygdalus_mongolica:1.283049,Amygdalus_tangutica:1.283049):1.635252):4.89111):1.32569):0.6092988,((((((Cerasus_caudata:0.2284302,Cerasus_cerasoides:0.2284302):1.945956,Cerasus_patentipila:2.174387):3.300752,((((Cerasus_discadenia:0.5329126,Cerasus_tatsienensis:0.5329126):1.105311,Cerasus_discoidea:1.638223):1.086556,(Cerasus_pogonostyla:1.27799,(Cerasus_crataegifolia:0.4357577,Cerasus_pseudocerasus:0.4357577):0.8422322):1.446789):1.493654,(Cerasus_glandulosa:3.268469,((Cerasus_trichostoma:0.9927594,Cerasus_maximowiczii:0.9927594):2.027025,((((Cerasus_humilis:0.5151371,((Cerasus_trichantha:0.01248093,Cerasus_dolichadenia:0.01248093):0.1205052,Cerasus_campanulata:0.1329861):0.382151):1.357471,((Cerasus_henryi:0.2680835,Cerasus_yaoana:0.2680835):1.169068,(Cerasus_japonica:1.331867,Cerasus_mugus:1.331867):0.1052842):0.435457):0.4061634,(Cerasus_conadenia:1.355551,Cerasus_szechuanica:1.355551):0.9232207):0.2510451,(Cerasus_tianshanica:1.240145,Cerasus_stipulacea:1.240145):1.289672):0.4899678):0.2486839):0.949964):1.256706):1.500332,((((Cerasus_schneideriana:0.167008,Cerasus_pusilliflora:0.167008):1.84205,(Cerasus_clarofolia:0.3392872,Cerasus_pleiocerasus:0.3392872):1.66977):0.7905553,(((Cerasus_conradinae:0.0001721967,Cerasus_yunnanensis:0.0001721967):1.661866,((Cerasus_polytricha:1.363829,Cerasus_dictyoneura:1.363829):0.1502996,(Cerasus_fruticosa:0.6904572,(Cerasus_cyclamina:0.08957751,(Cerasus_setulosa:0.03198814,Cerasus_hefengensis:0.03198814):0.05758937):0.6008797):0.8236712):0.1479099):0.6010736,Cerasus_dielsiana:2.263112):0.5365011):0.6502456,(Cerasus_tomentosa:2.047946,Cerasus_serrula:2.047946):1.401912):3.525611):1.92845,Prunus_salicina:8.90392):0.7129,Armeniaca_zhengheensis:9.61682):0.12758):0.33127):0.78064,((Armeniaca_hongpingensis:0.1873775,Armeniaca_holosericea:0.1873775):0.4192442,Armeniaca_xianjuxing:0.6066218):10.24969):4.04003,(((((Pygeum_topengii:0.2662815,Pygeum_macrocarpum:0.2662815):2.549518,((Pygeum_henryi:2.147697,Pygeum_laxiflorum:2.147697):0.4005357,(Pygeum_oblongum:1.087076,Pygeum_wilsonii:1.0870763):1.461157):0.2675671):3.57601,(((Laurocerasus_australis:3.296243,Maddenia_wilsonii:3.296243):1.061267,(((Maddenia_hypoleuca:0.8860038,Laurocerasus_menghaiensis:0.8860038):0.8282156,(Laurocerasus_spinulosa:0.5816509,Maddenia_himalaica:0.5816509):1.132569):1.782633,(((((Laurocerasus_jenkinsii:0.0760531,Maddenia_incisoserrata:0.0760531):0.07459401,Laurocerasus_phaeosticta:0.1506471):0.002610351,Laurocerasus_hypotricha:0.1532575):1.836161,(Maddenia_hypoxantha:1.617384,(((Maddenia_fujianensis:0.1041362,Laurocerasus_fordiana:0.1041362):0.5123433,Laurocerasus_aquifolioides:0.6164795):0.9176744,(Laurocerasus_zippeliana:0.6646796,Laurocerasus_andersonii:0.6646796):0.8694743):0.08322967):0.3720346):0.7400617,(Laurocerasus_dolichophylla:2.213995,(Laurocerasus_undulata:0.05857848,Laurocerasus_marginata:0.05857848):2.155417):0.5154849):0.7673723):0.8606577):1.86948,Padus_buergeriana:6.22699):0.16482):0.5340173,((((Padus_brunnescens:0.03138102,Padus_brachypoda:0.03138102):0.3219784,Padus_wilsonii:0.3533594):1.656089,Padus_integrifolia:2.009449):2.261738,((Padus_cornuta:1.662887,Padus_avium:1.662887):1.822787,(Padus_maackii:1.841132,(Padus_velutina:1.128764,Padus_stellipila:1.128764):0.7123679):1.644542):0.7855136):2.65464):2.802673,((Padus_napaulensis:0.6133948,Padus_obtusata:0.6133948):5.764662,(Padus_perulata:0.8692882,Padus_grayana:0.8692882):5.508769):3.350443):5.16784):25.61075):2.34582,((((((((Crataegus_dahurica:0.5085312,Crataegus_oresbia:0.5085312):0.2636799,Crataegus_hupehensis:0.7722111):0.6488291,(Crataegus_sanguinea:1.417899,(Crataegus_wilsonii:0.8883483,(Crataegus_shensiensis:0.105831,Crataegus_altaica:0.105831):0.7825173):0.5295508):0.003141007):0.3580599,(((Crataegus_cuneata:0.88758893,Crataegus_remotilobata:0.887589):0.2879746,(Crataegus_shandongensis:0.7094476,Crataegus_scabrifolia:0.7094476):0.4661159):0.006090914,((((Crataegus_chungtienensis:0.1934002,Crataegus_aurantia:0.1934002):0.6107698,Crataegus_maximowiczii:0.8041701):0.01762776,(Crataegus_pinnatifida:0.004175835,Crataegus_kansuensis:0.004175835):0.817622):0.02686228,Crataegus_songarica:0.8486601):0.3329943):0.5974456):2.18444,(((Pyracantha_inermis:0.1162901,(Pyracantha_mekongensis:0.1010523,(Pyracantha_densiflora:0.06989412,Pyracantha_fortuneana:0.06989412):0.03115818):0.01523778):0.005930796,Pyracantha_crenulata:0.1222209):0.02206913,((Pyracantha_angustifolia:0.05649063,Pyracantha_koidzumii:0.05649063):0.07273225,Pyracantha_atalantioides:0.1292229):0.01506712):3.81925):2.53643,((((((((Chaenomeles_speciosa:0.33155,((Chaenomeles_sinensis:0.02944518,Chaenomeles_thibetica:0.02944518):0.226322,Chaenomeles_cathayensis:0.2557672):0.07578281):5.34454,(((Eriobotrya_henryi:2.70422,((((Eriobotrya_elliptica:2.1197,((Eriobotrya_prinoides:0.3011084,Eriobotrya_cavaleriei:0.3011084):1.320186,Eriobotrya_malipoensis:1.621294):0.4984059):0.2110992,Eriobotrya_fragrans:2.330799):0.02338746,((Eriobotrya_tengyuehensis:1.144651,Eriobotrya_salwinensis:1.144651):0.8984173,(Eriobotrya_seguinii:1.545594,(Eriobotrya_serrata:1.268836,Eriobotrya_bengalensis:1.268836):0.276758):0.4974747):0.3111179):0.3133293,(Eriobotrya_deflexa:0.66987398,Eriobotrya_obovata:0.669874):1.997642):0.03670408):0.9080818,Rhaphiolepis_ferruginea:3.612302):0.4190582,((Rhaphiolepis_wuzhishanensis:0.4993709,Rhaphiolepis_major:0.4993709):3.122934,(((Rhaphiolepis_salicifolia:0.007680891,Rhaphiolepis_lanceolata:0.007680891):0.1061153,Rhaphiolepis_indica:0.1137962):2.932812,Rhaphiolepis_umbellata:3.046609):0.5756962):0.4090552):1.64473):0.03765,(((Pyrus_serrulata:1.623177,(((Pyrus_pashia:0.9059964,(Pyrus_ussuriensis:0.2943887,(Pyrus_pyrifolia:0.09370462,Pyrus_betulifolia:0.09370462):0.2006841):0.6116077):0.07038972,Pyrus_hopeiensis:0.9763861):0.01377179,(((Pyrus_phaeocarpa:0.2646497,(Pyrus_pseudopashia:0.1167294,Pyrus_calleryana:0.1167294):0.1479203):0.2686796,Pyrus_xerophila:0.5333293):0.423127,Pyrus_sinkiangensis:0.9564563):0.03370166):0.6330189):0.9619532,Pyrus_bretschneideri:2.58513):2.16073,(Photinia_glabra:1.24826,Photinia_serratifolia:1.24826):3.4976):0.96788):0.03226,((((((Malus_baccata:0.8837994,((((Malus_leiocalyca:0.02361158,Malus_daochengensis:0.02361158):0.4055689,Malus_spectabilis:0.4291805):0.1088838,Malus_yunnanensis:0.5380643):0.2862877,(Malus_halliana:0.04354068,Malus_sikkimensis:0.04354068):0.7808112):0.05944743):0.2691384,((Malus_transitoria:0.5058181,(Malus_ombrophila:0.2534216,Malus_asiatica:0.2534216):0.2523965):0.115359,(Malus_muliensis:0.4734668,Malus_komarovii:0.4734668):0.1477103):0.5317606):0.06491623,(((Malus_rockii:0.0645865,Malus_honanensis:0.0645865):0.05522722,(Malus_prunifolia:0.10929,Malus_prattii:0.10929):0.01052371):0.787872,Malus_sieversii:0.9076858):0.3101682):0.07819604,((Malus_doumeri:1.071011,(Malus_toringoides:0.2505252,Malus_Kansuensis:0.2505252):0.8204861):0.09027478,((Malus_mandshurica:0.19883,Malus_sieboldii:0.19883):0.40652,Malus_hupehensis:0.60535):0.5559362):0.1347638):2.0967,(Docynia_indica:0.12853,Docynia_delavayi:0.12853):3.26422):1.98073,Dichotomanthes_tristaniicarpa:5.37348):0.37252):0.03835,((Amelanchier_sinica:0.2897091,Amelanchier_asiatica:0.28970905):2.284701,Sorbus_discolor:2.57441):3.20994):0.59916,((((Photinia_villosa:0.75823,Photinia_parvifolia:0.75823):4.10854,Photinia_beauverdiana:4.86677):0.07196636,(((((Photinia_tushanensis:0.1466057,Photinia_benthamiana:0.1466057):1.201879,(Photinia_komarovii:0.2403455,Photinia_hirsuta:0.2403455):1.108139):0.7051884,Photinia_glomerata:2.053673):1.824487,((((((Photinia_berberidifolia:0.2078222,Photinia_callosa:0.2078222):0.8216221,Photinia_chingiana:1.029444):0.07494591,Photinia_prunifolia:1.10439):0.4097009,(Photinia_lanuginosa:0.2271843,Photinia_loriformis:0.2271843):1.286907):0.07112808,Photinia_lochengensis:1.585219):1.969252,((Photinia_chihsiniana:1.755747,Photinia_impressivena:1.755747):0.6663154,Photinia_chingshuiensis:2.422063):1.132409):0.3236887):0.7329208,((Photinia_crassifolia:1.124391,(Photinia_prionophylla:0.9919859,((Photinia_kwangsiensis:0.3431557,Photinia_arguta:0.3431557):0.6375723,Photinia_tsaii:0.980728):0.01125789):0.1324055):2.269054,(((Photinia_bergerae:0.1132615,Photinia_schneideriana:0.1132615):2.721939,((Photinia_fokienensis:0.4614758,Photinia_anlungensis:0.4614758):2.154031,(Photinia_blinii:0.8660976,(Photinia_raupingensis:0.8489256,(Photinia_integrifolia:0.7987798,(Photinia_podocarpifolia:0.3180695,Photinia_obliqua:0.3180695):0.4807103):0.05014575):0.01717205):1.749409):0.219694):0.1741006,(((Photinia_sorbifolia:0.09873034,Photinia_pilosicalyx:0.09873034):0.2187351,Photinia_stenophylla:0.3174654):2.384485,(Photinia_zhejiangensis:1.068324,(Photinia_megaphylla:0.09702939,Photinia_bodinieri:0.09702939):0.9712948):1.633626):0.3073511):0.384144):1.217636):0.3276556):0.3105588,((Photinia_lucida:1.41987,Photinia_beckii:1.41987):0.3847029,Photinia_lasiogyna:1.804573):3.444722):1.134215):0.03561681,((Sorbus_alnifolia:6.099672,((((((((Sorbus_hupehensis:0.531325,(Sorbus_multijuga:0.5145145,Sorbus_glomerulata:0.5145145):0.01681056):0.1883417,Sorbus_thibetica:0.7196667):0.4244104,(Sorbus_aronioides:0.55031,(Sorbus_zahlbruckneri:0.03505925,Sorbus_lanpingensis:0.03505925):0.5152508):0.5937671):0.541591,Sorbus_corymbifera:1.685668):1.047728,(((Sorbus_cuspidata:0.112019,Sorbus_wilsoniana:0.112019):0.1853753,Sorbus_microphylla:0.2973944):2.164386,Sorbus_globosa:2.461781):0.2716156):2.679137,Sorbus_reducta:5.412533):0.1951738,((Sorbus_epidendron:1.781533,Sorbus_tapashana:1.781533):3.315602,((Sorbus_sargentiana:1.256056,(Sorbus_keissleri:0.6412607,Sorbus_filipes:0.6412607):0.6147951):3.332648,((((Sorbus_rehderiana:0.5503101,(Sorbus_hemsleyi:0.3967908,(Sorbus_pteridophylla:0.01381574,Sorbus_medogensis:0.01381574):0.382975):0.1535193):0.8117979,Sorbus_yuana:1.362108):0.3541512,Sorbus_setschwanensis:1.716259):1.802502,((((Sorbus_pohuashanensis:0.9626253,Sorbus_pallescens:0.9626253):0.2670642,Sorbus_kiukiangensis:1.22969):0.762844,(((Sorbus_rufopilosa:0.8966023,(Sorbus_oligodonta:0.2283394,Sorbus_yunnanensis:0.2283394):0.6682628):0.4955189,(Sorbus_ferruginea:0.05016739,Sorbus_foliolosa:0.05016739):1.341954):0.3092813,((Sorbus_arguta:0.01403573,Sorbus_rhombifolia:0.01403573):0.04133036,Sorbus_ursina:0.05536608):1.646036):0.2911312):1.264042,Sorbus_caloneura:3.256575):0.2621855):1.069943):0.5084316):0.510572):0.1527271,Sorbus_tiantangensis:5.760434):0.3392377):0.1929023,((((Sorbus_megalocarpa:1.217623,(Sorbus_prattii:0.2005869,Sorbus_esserteauiana:0.2005869):1.017036):1.46696,Sorbus_amabilis:2.684583):0.01278603,(Sorbus_randaiensis:2.024147,Sorbus_scalaris:2.024147):0.6732222):0.8035786,((Sorbus_tsinlingensis:0.8272142,Sorbus_insignis:0.8272142):1.381895,(((Sorbus_poteriifolia:0.1215356,Sorbus_albopilosa:0.1215356):1.841101,(Sorbus_subochracea:1.560391,(Sorbus_rhamnoides:0.3391735,Sorbus_ochracea:0.3391735):1.221218):0.4022455):0.03276721,Sorbus_astateria:1.995404):0.213705):1.291839):2.791627):0.1265524):0.01518319,(((Sorbus_thomsonii:0.9597163,Sorbus_monbeigii:0.9597163):1.563861,((Sorbus_salwinensis:0.8955041,(Sorbus_zayuensis:0.2777231,(Sorbus_meliosmifolia:0.20142,Sorbus_coronata:0.20142):0.0763031):0.617781):1.43008,((Sorbus_obsoletidentata:0.4007528,(Sorbus_dunnii:0.3012397,Sorbus_tianschanica:0.3012397):0.09951305):0.686184,(Sorbus_Koehneana:0.8538533,Sorbus_guanxianensis:0.8538533):0.2330835):1.238648):0.1979925):0.6780128,(Sorbus_helenae:2.13834626,(Sorbus_folgneri:1.867086,Sorbus_vilmorinii:1.867086):0.2712608):1.063243):3.23272):0.06566):0.59936,((Stranvaesia_davidiana:0.7037634,(Stranvaesia_oblanceolata:0.5792844,(Stranvaesia_tomentosa:0.3062468,Stranvaesia_nussia:0.3062468):0.2730376):0.124479):0.0159767,Stranvaesia_amphidoxa:0.7197401):6.37959):1.23892,(((((Cotoneaster_chengkangensis:1.513193,Cotoneaster_soongoricus:1.513193):0.739622,(((Cotoneaster_rubens:0.8386052,Cotoneaster_rhytidophyllus:0.8386052):0.1136138,Cotoneaster_frigidus:0.9522191):0.1683237,Cotoneaster_oliganthus:1.120543):1.132273):2.445577,(Cotoneaster_harrysmithii:4.66403,Cotoneaster_horizontalis:4.66403):0.0343624):0.1352998,(((((Cotoneaster_dammeri:0.04487095,Cotoneaster_uniflorus:0.04487095):0.602531,Cotoneaster_acuminatus:0.6474019):1.319533,(Cotoneaster_silvestrii:0.5244261,(Cotoneaster_gracilis:0.1428724,Cotoneaster_Multiflorus:0.1428724):0.3815537):1.442509):2.09847,Cotoneaster_wardii:4.065406):0.4441459,((((Cotoneaster_moupinensis:0.21416,Cotoneaster_microphyllus:0.21416):0.56648,Cotoneaster_divaricatus:0.78064):1.68297,Cotoneaster_mongolicus:2.46361):0.51767,((((Cotoneaster_integerrimus:0.37442,Cotoneaster_melanocarpus:0.37442):1.10684,Cotoneaster_foveolatus:1.48126):0.34245,Cotoneaster_franchetii:1.82371):0.66025,Cotoneaster_morrisonensis:2.48396):0.49732):1.528272):0.3241406):0.5909978,(((((Cotoneaster_nitens:1.684493,(Cotoneaster_subadpressus:1.371404,Cotoneaster_glomerulatus:1.371404):0.3130891):0.7029934,(Cotoneaster_fangianus:1.085013,Cotoneaster_submultiflorus:1.085013):1.302473):1.761839,((Cotoneaster_taylorii:0.3396156,Cotoneaster_nitidus:0.3396156):1.60682,Cotoneaster_verruculosus:1.946435):2.20289):0.3733324,(((Cotoneaster_affinis:1.717626,Cotoneaster_conspicuus:1.717626):0.8058694,(Cotoneaster_hebephyllus:0.1248634,Cotoneaster_buxifolius:0.1248634):2.398632):1.357859,((((Cotoneaster_obscurus:0.237094,Cotoneaster_nitidifolius:0.237094):0.09650387,Cotoneaster_harrovianus:0.3335979):0.7037746,(Cotoneaster_bullatus:0.5353052,Cotoneaster_turbinatus:0.5353052):0.5020673):1.012282,Cotoneaster_langei:2.049655):1.831699):0.6413036):0.5729826,((((Cotoneaster_pannosus:2.284117,((((Cotoneaster_glabratus:0.1675065,Cotoneaster_adpressus:0.1675065):0.05967329,Cotoneaster_acutifolius:0.2271798):0.5486983,((Cotoneaster_sherriffii:0.2844098,(Cotoneaster_chingshuiensis:0.01839378,Cotoneaster_zabelii:0.01839378):0.266016):0.424701,Cotoneaster_rosiflorus:0.7091107):0.06676744):1.03028,(Cotoneaster_schantungensis:0.1445739,Cotoneaster_dielsianus:0.1445739):1.661584):0.4779587):1.262806,(((Cotoneaster_ambiguus:0.4587427,(Cotoneaster_sanguineus:0.03367943,Cotoneaster_apiculatus:0.03367943):0.4250633):0.08476144,Cotoneaster_tenuipes:0.5435042):2.733085,Cotoneaster_glaucophyllus:3.276589):0.2703347):0.2657706,Cotoneaster_rotundifolius:3.812694):0.6136975,((Cotoneaster_reticulatus:0.1929657,Cotoneaster_salicifolius:0.1929657):0.1065117,Cotoneaster_coriaceus:0.2994774):4.126914):0.6692486):0.3290499):2.91356):34.51466):3.1994):2.12081,(((Rhodotypos_scandens:28.87414,Kerria_japonica:28.87414):12.39533,((Exochorda_giraldii:4.65049,(Exochorda_serratifolia:0.3267313,Exochorda_racemosa:0.3267313):4.323759):13.14018,((Prinsepia_sinensis:2.590629,Prinsepia_uniflora:2.590629):0.1035914,(Prinsepia_scandens:1.601115,Prinsepia_utilis:1.601115):1.093105):15.09645):23.4788):3.97077,(Physocarpus_amurensis:8.33868,((((Neillia_sparsiflora:0.09248936,(Neillia_ribesioides:0.05448305,Neillia_fugongensis:0.05448305):0.03800631):0.1339475,(Neillia_uekii:0.2132774,(Neillia_densiflora:0.1086128,(Neillia_sinensis:0.04412829,Neillia_jinggangshanensis:0.04412829):0.06448454):0.1046646):0.01315943):0.01648318,((Neillia_breviracemosa:0.212296,(Neillia_thibetica:0.02830531,Neillia_thyrsiflora:0.02830531):0.1839907):0.02297953,(Neillia_rubiflora:0.2003081,((Neillia_gracilis:0.02924244,Neillia_affinis:0.02924244):0.04250314,(Neillia_grandiflora:0.01870192,Neillia_serratisepala:0.01870192):0.05304365):0.1285625):0.03496748):0.007644451):1.5157,(Stephanandra_incisa:0.08876,Stephanandra_chinensis:0.08876):1.66986):6.58006):36.90156):2.93288):25.00998,Dryas_octopetala:73.1831):16.61697,((((Filipendula_intermedia:0.6543152,((Filipendula_kiraishiensis:0.02958317,Filipendula_ulmaria:0.02958317):0.4146204,Filipendula_vestita:0.4442036):0.2101115):9.851785,Filipendula_palmata:10.5061):19.30178,(Filipendula_angustiloba:6.655286,Filipendula_glaberrima:6.655286):23.15259566):46.42623,(((((Coluria_henryi:1.322514,(Coluria_longifolia:0.719436,Coluria_omeiensis:0.719436):0.6030777):0.4094763,(Coluria_oligocarpa:0.4241839,Taihangia_rupestris:0.4241839):1.307806):14.37283,(Waldsteinia_ternata:13.98214264,(Geum_japonicum:3.71912,(Geum_rivale:1.61926,Geum_aleppicum:1.61926):2.09986):10.26302):2.12268):38.99702,(((((Agrimonia_eupatoria:5.91941,((Agrimonia_pilosa:0.7430125,Agrimonia_nipponica:0.7430125):1.448478,Agrimonia_coreana:2.19149):3.72792):14.72027,Spenceria_ramalana:20.63968):10.45784,((Sanguisorba_alpina:11.01736,(Acomastylis_macrosepala:9.40139,(Sanguisorba_filiformis:2.2839,Acomastylis_elata:2.2839):7.11749):1.615965):7.127795,((Sanguisorba_officinalis:3.5051,Sanguisorba_tenuifolia:3.5051):12.01113,((Sanguisorba_applanata:0.3625702,Sanguisorba_diandra:0.3625702):0.3407311,Sanguisorba_stipulata:0.7033014):14.81293):2.628915):12.95237):14.39151,((((((Rosa_platyacantha:3.876495,((Rosa_taronensis:0.1447728,Rosa_longicuspis:0.1447728):0.6197524,(Rosa_weisiensis:0.3521838,Rosa_pricei:0.3521838):0.4123414):3.11197):2.227755,((Rosa_praelucens:3.509896,((Rosa_filipes:0.6954571,Rosa_caudata:0.6954571):0.9354581,Rosa_webbiana:1.630915):1.878981):1.37045,(((Rosa_laxa:2.039407,Rosa_roxburghii:2.039407):1.930448,Rosa_miyiensis:3.969856):0.7118864,(Rosa_tsinglingensis:1.210808,Rosa_corymbulosa:1.2108075):3.470934):0.1986037):1.223905):0.1862268,(Rosa_helenae:6.086743,(Rosa_anemoniflora:0.5605188,Rosa_langyashanica:0.5605188):5.526224):0.2037348):1.225004,((Rosa_rubus:5.662554,((((Rosa_sambucina:2.37218,Rosa_chinensis:2.37218):0.51135,Rosa_transmorrisonensis:2.88353):1.17226,Rosa_laevigata:4.05579):1.22278,((Rosa_persetosa:2.10687,Rosa_bella:2.10687):2.00873,((Rosa_acicularis:1.25789,Rosa_spinosissima:1.25789):1.8145,Rosa_rugosa:3.07239):1.04321):1.16297):0.3839836):1.66903,((Rosa_kweichowensis:0.7170218,Rosa_berberifolia:0.7170218):3.93361,((Rosa_lasiosepala:1.060679,Rosa_bracteata:1.060679):1.329455,Rosa_koreana:2.390134):2.260498):2.680952):0.1838977):0.1686648,((((Rosa_fargesiana:3.293345,Rosa_kwangtungensis:3.293345):0.7879711,Rosa_henryi:4.081316):1.848637,(((((Rosa_sericea:0.2245041,Rosa_duplicata:0.2245041):1.196445,Rosa_maximowicziana:1.420949):2.676395,(Rosa_pinnatisepala:0.9392723,Rosa_luciae:0.9392723):3.158072):1.673042,(((Rosa_xanthina:1.242805,Rosa_omeiensis:1.242805):1.558888,(Rosa_albertii:2.361265,((Rosa_sinobiflora:0.92045914,((Rosa_pseudobanksiae:0.2942462,Rosa_forrestiana:0.2942462):0.3634419,(Rosa_saturata:0.487357,Rosa_lichiangensis:0.487357):0.1703311):0.262771):0.2837531,Rosa_farreri:1.204212):1.157053):0.4404276):2.72781,(((Rosa_soulieana:0.8284027,(Rosa_graciliflora:0.03408585,Rosa_banksiopsis:0.03408585):0.7943168):0.1567017,((Rosa_kokanica:0.3668375,Rosa_primula:0.3668375):0.2782631,Rosa_kunmingensis:0.6451006):0.3400038):0.6318079,(((Rosa_beggeriana:0.4150065,Rosa_murielae:0.4150065):0.1066716,(Rosa_moyesii:0.4451691,(Rosa_morrisonensis:0.06991978,Rosa_mairei:0.06991978):0.3752494):0.07650893):0.01952253,(Rosa_setipoda:0.02833547,Rosa_willmottiae:0.02833547):0.5128651):1.075712):3.91259):0.2408839):0.14321217,((Rosa_hezhangensis:0.931024,Rosa_multiflora:0.931024):3.716265,(Rosa_deqenensis:3.812088,Rosa_banksiae:3.812088):0.8352005):1.26631):0.01635484):0.1487208,(((Rosa_lucidissima:0.7917503,(Rosa_davurica:0.1469327,Rosa_ludingensis:0.1469327):0.6448177):0.6644222,Rosa_macrophylla:1.456172):0.5325499,(Rosa_derongensis:0.06495688,Rosa_sweginzowii:0.06495688):1.923766):4.089952):1.605472):0.06575349,((Rosa_fedtschenkoana:4.906195,(((Rosa_giraldii:0.404237,Rosa_sikangensis:0.404237):1.781859,((Rosa_glomerata:1.385439,((Rosa_taiwanensis:0.5528943,(Rosa_shangchengensis:0.3033321,Rosa_hugonis:0.3033321):0.2495622):0.7531996,Rosa_davidii:1.306094):0.07934558):0.7048254,(Rosa_tibetica:0.450941,Rosa_calyptopoda:0.450941):1.639324):0.09583092):0.08300168,(((Rosa_zhongdianensis:0.02695908,Rosa_sertata:0.02695908):0.3864413,Rosa_prattii:0.4134004):1.243405,Rosa_cymosa:1.656805):0.6122923):2.637098):2.257734,(((Rosa_oxyacantha:0.4994149,Rosa_multibracteata:0.4994149):2.558631,Rosa_chengkouensis:3.058046):2.249573,Rosa_brunonii:5.307619):1.85631):0.5859708):37.73913):1.25551,((((((Comarum_palustre:4.488428,Comarum_salesovianum:4.488428):19.43171,(Alchemilla_gracilis:0.55937,(Alchemilla_japonica:0.0006862557,Alchemilla_glabra:0.0006862557):0.5586837):23.36077):1.74299,(((Sibbaldia_sikkimensis:0.3911253,((Sibbaldia_micropetala:0.2151345,(Sibbaldia_perpusilloides:0.1277571,(Sibbaldia_purpurea:0.1149507,Sibbaldia_sericea:0.1149507):0.01280638):0.08737742):0.07702391,Sibbaldia_adpressa:0.2921584):0.09896687):0.08482787,((Sibbaldia_cuneata:0.00196078,Sibbaldia_phanerophlebia:0.00196078):0.04976892,Sibbaldia_pentaphylla:0.0517297):0.4242234):0.2804169,(((Osteomeles_subrotunda:0.6735708,Osteomeles_schwerinae:0.6735708):0.01194924,(Osteomeles_anthyllidifolia:0.1487104,Sibbaldia_procumbens:0.1487104):0.5368096):0.0292504,((Sibbaldia_omeiensis:0.1187999,Sibbaldia_tenuis:0.1187999):0.1298442,Sibbaldia_tetrandra:0.2486441):0.4661263):0.0415996):24.90676):3.22112,(((((Fragaria_orientalis:0.188404,Fragaria_nubicola:0.188404):0.07710903,Fragaria_vesca:0.2655131):0.3482469,(Fragaria_mandshurica:0.5100505,((Fragaria_daltoniana:0.115959,(Fragaria_moupinensis:0.02664797,Fragaria_pentaphylla:0.02664797):0.08931107):0.3470824,(Fragaria_nilgerrensis:0.06678163,Fragaria_gracilis:0.06678163):0.3962598):0.04700904):0.1037095):18.51956,(Potaninia_mongolica:2.7115,Potentilla_parvifolia:2.7115):16.42182):5.97232,((Chamaerhodos_altaica:1.255321,Chamaerhodos_canescens:1.255321):4.043657,((Chamaerhodos_erecta:1.186638,Chamaerhodos_trifida:1.186638):0.2209309,Chamaerhodos_sabulosa:1.407569):3.891408):19.80666):3.77861):3.705125,((Potentilla_inclinata:8.045529,((Potentilla_biflora:2.487572,Potentilla_centigrana:2.487572):2.946581,((Potentilla_microphylla:0.09176756,Potentilla_plumosa:0.09176756):2.8311,(Potentilla_argyrophylla:0.7340164,Potentilla_hypargyrea:0.7340164):2.188852):2.511286):2.611375):24.30994,((((Potentilla_rosulifera:0.5610224,Potentilla_multifida:0.5610224):7.767723,(((((((Potentilla_asperrima:0.3153055,Potentilla_rupestris:0.3153055):0.5087302,(Potentilla_discolor:0.6031992,Potentilla_evestita:0.6031992):0.2208365):0.6927356,Potentilla_nervosa:1.516771):0.3524089,Potentilla_cuneata:1.86918):0.5876781,Potentilla_xizangensis:2.456858):0.02867825,Potentilla_glabra:2.485537):1.548425,Potentilla_imbricata:4.033962):4.294783):0.1483336,((((Potentilla_zhangbeiensis:1.239936,(Potentilla_macrosepala:0.2835253,Potentilla_flagellaris:0.2835253):0.9564105):1.318484,((Potentilla_desertorum:1.842168,Potentilla_virgata:1.842168):0.5184145,Potentilla_fruticosa:2.360582):0.197837):1.163285,(Potentilla_delavayi:3.272851,((Potentilla_potaninii:0.1819336,Potentilla_chrysantha:0.1819336):1.090083,Potentilla_lineata:1.272017):2.000835):0.4488536):0.19247,((Potentilla_pseudosimulatrix:0.4574348,Potentilla_stenophylla:0.4574348):2.38113,Potentilla_bifurca:2.838565):1.07561):4.562904):5.601086,Potentilla_pamiroalaica:14.07816):18.2773):0.2339083):7.994755,((((((Potentilla_supina:2.29655,((((Potentilla_tanacetifolia:1.09228,Potentilla_nivea:1.09228):0.08081,Potentilla_chinensis:1.17309):0.18319,Potentilla_multicaulis:1.35628):0.0804,Potentilla_recta:1.43668):0.85987):5.25394,Potentilla_fragarioides:7.55049):8.10049,((Potentilla_reptans:3.93031,Duchesnea_indica:3.93031):4.62063,Duchesnea_chrysantha:8.55094):7.10004):18.14839,Potentilla_anserina:33.79937):4.791416,((((Potentilla_cardotiana:0.005199699,Potentilla_polyphylloides:0.005199699):2.228137,Potentilla_granulosa:2.233337):6.174897,((Potentilla_glabriuscula:2.062776,Potentilla_cryptotaeniae:2.062776):1.844102,(Potentilla_longifolia:1.25688,((Potentilla_multiceps:0.9165454,Potentilla_gombalana:0.9165454):0.2652829,Potentilla_crenulata:1.181828):0.07505183):2.649998):4.501356):17.40745,((Potentilla_freyniana:0.1845936,Potentilla_tugitakensis:0.1845936):7.021972,(Potentilla_griffithii:1.98981,Potentilla_conferta:1.98981):5.216756):18.60912):12.7751):1.554894,((((Potentilla_fallens:7.428341,Potentilla_Kleiniana:7.428341):9.114948,((Potentilla_ancistrifolia:1.908292,Potentilla_sischanensis:1.908292):2.523909,(Potentilla_angustiloba:1.559817,Potentilla_sericea:1.559817):2.872384):12.11109):1.415474,(Potentilla_peduncularis:13.77184,Potentilla_pendula:13.77184):4.186922):16.65139,((Potentilla_subdigitata:2.395364,Potentilla_gelida:2.395364):13.02216,((Potentilla_limprichtii:12.33099,(((Potentilla_lancinata:1.511184,(Potentilla_betonicifolia:0.7827793,(Potentilla_polyphylla:0.17821,Potentilla_contigua:0.17821):0.6045693):0.7284045):2.819122,(((Potentilla_leuconota:0.4717767,Potentilla_saundersiana:0.4717767):3.217181,(Potentilla_coriandrifolia:1.676727,(Potentilla_articulata:0.5724344,((Potentilla_strigosa:0.005651262,Potentilla_simulatrix:0.005651262):0.117702,((Potentilla_hololeuca:0.04512501,Potentilla_acaulis:0.04512501):0.07057409,Potentilla_wenchuensis:0.1156991):0.007654205):0.4490811):1.104292):2.012231):0.2448215,(Potentilla_verticillaris:1.16869,Potentilla_aristata:1.16869):2.765089):0.3965266):7.175151,Potentilla_turfosa:11.50546):0.8255382):1.438626,(Potentilla_taronensis:12.54439,((Potentilla_argentea:0.3125856,Potentilla_smithiana:0.3125856):3.427445,Potentilla_eriocarpa:3.740031):8.804362):1.225228):1.647905):19.19263):5.535524):0.4384498):6.16041):8.3573):2.437,((((Rubus_ellipticus:13.17805,Rubus_rosifolius:13.17805):4.10081,(((Rubus_crataegifolius:10.93338,(Rubus_hirsutus:9.08763,Rubus_chingii:9.08763):1.84575):3.71179,Rubus_caesius:14.64517):0.96209,((Rubus_parvifolius:12.99596,Rubus_idaeus:12.99596):2.02042,(((Rubus_reflexus:0.11145,Rubus_cochinchinensis:0.11145):0.09725,Rubus_lambertianus:0.2087):6.35047,Rubus_saxatilis:6.55917):8.45721):0.59088):1.6716):0.13226,((Rubus_niveus:6.01231,Rubus_sachalinensis:6.01231):4.18049,Rubus_chamaemorus:10.1928):7.21832):1.80967,(((((((Rubus_polyodontus:2.989759,(Rubus_hastifolius:0.08469229,Rubus_hemithyrsus:0.08469229):2.905066):4.56707,((Rubus_subcoreanus:0.6742373,Rubus_wuzhianus:0.6742373):0.2622046,Rubus_simplex:0.9364419):6.620387):6.731782,((Rubus_malifolius:1.10779,(Rubus_pluribracteatus:0.6417237,Rubus_poliophyllus:0.6417237):0.4660662):4.784779,((((((Rubus_refractus:0.9477176,Rubus_faberi:0.9477176):0.2754747,((Rubus_foliaceistipulatus:0.4680139,Rubus_biflorus:0.4680139):0.5081736,(Rubus_fuscifolius:0.6406001,Rubus_lishuiensis:0.6406001):0.3355873):0.2470049):2.316499,((Rubus_leucanthus:2.805968,Rubus_pileatus:2.805968):0.0874952,(Rubus_alnifoliolatus:2.76899,Rubus_idaeopsis:2.76899):0.1244726):0.6462287):1.600737,((Rubus_taiwanicola:1.43522,(Rubus_rolfei:0.8037551,Rubus_treutleri:0.8037551):0.6314648):0.5849032,Rubus_forrestianus:2.020123):3.120305):0.07400032,((Rubus_mallotifolius:0.2517388,Rubus_adenophorus:0.2517388):4.433517,(((((Rubus_taronensis:1.249109,Rubus_lobophyllus:1.249109):1.382194,((Rubus_rubrisetulosus:0.9966561,(Rubus_yunanicus:0.3044927,Rubus_swinhoei:0.3044927):0.6921634):0.1025623,(Rubus_austrotibetanus:0.5014329,Rubus_alceifolius:0.5014329):0.5977855):1.532085):0.7968999,(Rubus_humulifolius:0.5033018,((Rubus_quinquefoliolatus:0.118959,Rubus_lasiotrichos:0.118959):0.346829,(Rubus_sikkimensis:0.1391698,Rubus_xanthocarpus:0.1391698):0.3266183):0.03751368):2.924902):0.0386372,((Rubus_lichuanensis:0.03968182,Rubus_panduratus:0.03968182):2.676685,((Rubus_fujianensis:0.09114411,Rubus_gyamdaensis:0.09114411):1.074934,(Rubus_amphidasys:0.7462737,Rubus_glandulosocalycinus:0.7462737):0.4198039):1.550289):0.7504737):0.946977,(Rubus_phoenicolasius:2.438389,(Rubus_setchuenensis:0.0799777,Rubus_amabilis:0.0799777):2.358411):1.975429):0.2714379):0.5291734):0.6262993,(Rubus_platysepalus:5.533636,(Rubus_lucens:3.043189,((Rubus_latoauriculatus:1.55928,(Rubus_peltatus:0.740815,(Rubus_brevipetiolatus:0.5333994,Rubus_piluliferus:0.5333994):0.2074156):0.8184649):1.066544,Rubus_pseudopileatus:2.625823):0.4173658):2.490447):0.3070923):0.05184083):8.396042):2.785227,(((((Rubus_multisetosus:0.144439,Rubus_lineatus:0.144439):5.483685,(Rubus_xanthoneurus:0.6900434,(Rubus_irenaeus:0.682555,((Rubus_angustibracteatus:0.3011871,Rubus_thibetanus:0.3011871):0.004551461,Rubus_parviaraliifolius:0.3057386):0.3768164):0.007488425):4.93808):0.6332758,((((Rubus_bambusarum:0.121343,Rubus_eucalyptus:0.121343):0.1953481,Rubus_menglaensis:0.316691):1.186125,(Rubus_huangpingensis:0.1517869,((Rubus_yuliensis:0.07527596,Rubus_nyalamensis:0.07527596):0.02552907,Rubus_corchorifolius:0.100805):0.05098183):1.351029):3.195308,((Rubus_innominatus:0.1420815,(Rubus_paucidentatus:0.1296565,Rubus_wilsonii:0.1296565):0.01242499):3.596198,(Rubus_pinnatisepalus:0.7481285,Rubus_playfairianus:0.7481285):2.990151):0.9598443):1.563276):1.722569,((Rubus_fanjingshanensis:1.865366,Rubus_pectinellus:1.865366):0.3156502,((Rubus_zhaogoshanensis:0.4113114,Rubus_salwinensis:0.4113114):0.315095,Rubus_caudifolius:0.7264063):1.45461):5.802952):8.259046,((((((Rubus_pacificus:0.7113054,Rubus_pirifolius:0.7113054):0.5149757,Rubus_nagasawanus:1.226281):2.458783,(Rubus_ptilocarpus:2.092306,Rubus_bonatianus:2.092306):1.592758):4.462614,(((Rubus_lobatus:0.5536801,Rubus_arcticus:0.5536801):4.787361,(Rubus_fraxinifolius:0.9601882,Rubus_mesogaeus:0.9601882):4.380853):1.440293,((Rubus_hypopitys:0.8451779,Rubus_stipulosus:0.8451779):4.698856,Rubus_calycacanthus:5.544034):1.2373):1.366345):1.936782,((Rubus_grandipaniculatus:0.9289565,(Rubus_reticulatus:0.1574334,Rubus_taitoensis:0.1574334):0.7715231):2.122027,Rubus_rufus:3.050983):7.033477):3.738004,(((Rubus_wushanensis:2.638159,(((Rubus_neoviburnifolius:0.3991869,Rubus_gongshanensis:0.3991869):1.083566,Rubus_pedunculosus:1.482752):0.04896702,(Rubus_pararosifolius:0.5154036,Rubus_assamensis:0.5154036):1.016316):1.10644):6.670139,Rubus_laxus:9.308298):4.306217,(((Rubus_chrysobotrys:0.6926113,Rubus_kwangsiensis:0.6926113):5.72775,((Rubus_jambosoides:0.3042174,Rubus_xichouensis:0.3042174):5.640768,(((((Rubus_impressinervus:0.1246619,Rubus_grayanus:0.1246619):0.8058461,Rubus_shihae:0.930508):0.7809001,((Rubus_chroosepalus:0.4869897,Rubus_tephrodes:0.4869897):0.9745602,Rubus_subinopertus:1.46155):0.2498582):2.646852,(Rubus_pectinarioides:3.285802,Rubus_cinclidodictyus:3.285802):1.072458):0.4384518,Rubus_preptanthus:4.796712):1.148274):0.4753754):0.1838855,(((Rubus_lutescens:1.430834,Rubus_calycinus:1.430834):2.439657,((Rubus_columellaris:2.45327,Rubus_komarovii:2.45327):0.48132,Rubus_lohfauensis:2.93459):0.9359007):0.7162173,(Rubus_hanceanus:3.756952,(Rubus_jianensis:0.4271551,(Rubus_flagelliflorus:0.05408972,Rubus_inopertus:0.05408972):0.3730654):3.329797):0.829756):2.017539):7.010268):0.2079492):2.42055):0.8308234):0.6102915,((((Rubus_subornatus:0.1438097,Rubus_gressittii:0.1438097):4.131923,((Rubus_tinifolius:0.5380077,(Rubus_glabricarpus:0.48052,Rubus_yiwuanus:0.48052):0.05748768):1.924376,((Rubus_henryi:0.2679736,Rubus_wawushanensis:0.2679736):1.198727,((Rubus_croceacanthus:0.4086658,Rubus_stans:0.4086658):1.003945,Rubus_crassifolius:1.412611):0.05408925):0.9956834):1.813349):8.152265,((Rubus_wangii:5.7303279,(((Rubus_subtibetanus:1.365244,(Rubus_trianthus:0.1583825,Rubus_potentilloides:0.1583825):1.206861):1.07725,(Rubus_wardii:1.389257,(Rubus_kawakamii:1.069351,Rubus_aurantiacus:1.069351):0.319906):1.053236):2.04954,(Rubus_tsangiorum:1.389876,Rubus_spinulosoides:1.389876):3.102157):1.238295):5.755839,((Rubus_fuscorubens:4.683099,Rubus_buergeri:4.683099):1.232289,(Rubus_jinfoshanensis:5.358671,((Rubus_paniculatus:0.643013,Rubus_clivicola:0.643013):2.134639,(Rubus_fockeanus:1.68988,Rubus_malipoensis:1.68988):1.087772):2.581019):0.5567165):5.57078):0.9418303):1.22123,((Rubus_cockburnianus:4.300967,((Rubus_irritans:0.709445,Rubus_acuminatus:0.709445):0.9695392,Rubus_pectinaris:1.678984):2.621983):0.3123921,(((Rubus_penduliflorus:1.602849,Rubus_luchunensis:1.602849):0.05570936,Rubus_pungens:1.658558):2.237004,(((Rubus_tricolor:0.5829709,Rubus_hunanensis:0.5829709):1.906495,(Rubus_glandulosocarpus:0.1999469,Rubus_lasiostylus:0.1999469):2.289519):0.8500626,(Rubus_doyonensis:0.8142759,(Rubus_wallichianus:0.5414969,Rubus_flosculosus:0.5414969):0.272779):2.525253):0.5560332):0.7177975):9.035869):4.034901):0.2087243,((((((Rubus_coreanus:0.2550487,Rubus_raopingensis:0.2550487):0.3950828,Rubus_tsangii:0.6501315):2.93819,(Rubus_fraxinifoliolus:2.736457,((Rubus_pentagonus:0.08920031,Rubus_alexeterius:0.08920031):2.312048,Rubus_formosensis:2.401249):0.3352082):0.8518651):0.04674711,Rubus_sumatranus:3.635069):3.023637,Rubus_ourosepalus:6.658706):1.358022,(((Rubus_ichangensis:1.566972,Rubus_feddei:1.566972):0.4225299,(((Rubus_spananthus:0.7681577,((Rubus_liui:0.5678487,Rubus_chiliadenus:0.5678487):0.1600264,(Rubus_eustephanos:0.4584561,Rubus_dunnii:0.4584561):0.269419):0.04028264):0.1153679,Rubus_howii:0.8835256):0.7917571,Rubus_delavayi:1.675283):0.3142188):3.223683,Rubus_erythrocarpus:5.213184):2.803544):9.876125):0.6125982,(((Rubus_trijugus:4.70799,(Rubus_metoensis:0.2502464,Rubus_lanyuensis:0.2502464):4.457744):2.766989,((((Rubus_parkeri:0.0004634071,Rubus_dolichophyllus:0.0004634071):0.003026737,Rubus_yanyunii:0.003490144):1.179504,Rubus_stimulans:1.182994):1.500439,Rubus_kulinganus:2.683432):4.791547):0.4824248,(Rubus_fragarioides:2.325804,(Rubus_oblongus:0.6724891,(Rubus_macilentus:0.4941617,Rubus_arachnoideus:0.4941617):0.1783275):1.653315):5.6316):10.54805):0.7153382):38.31805):18.69527):13.56596):24.57313):10.618):0.51947,(((Xanthophyllum_oliganthum:19.52785,((Xanthophyllum_flavescens:2.177594,Xanthophyllum_hainanense:2.1775937):10.1116,Xanthophyllum_yunnanense:12.2892):7.238654):53.93206,(((Securidaca_yaoshanensis:24.9124138,Securidaca_inappendiculata:24.9124063):25.5628,(Salomonia_ciliata:4.351834,Salomonia_cantoniensis:4.351834):46.12338):3.25898,(Polygala_paniculata:50.26708,((((Polygala_crotalarioides:19.30588,(((Polygala_didyma:0.6875172,Polygala_carnosicaulis:0.6875172):11.06596,(((Polygala_tenuifolia:0.9226524,Polygala_wenxianensis:0.9226524):2.634068,(Polygala_koi:3.430607,Polygala_bawanglingensis:3.430607):0.1261131):7.561634,((Polygala_bomiensis:1.104128,Polygala_subopposita:1.104128):1.690546,(Polygala_chinensis:0.6956537,(Polygala_lijiangensis:0.3589085,Polygala_globulifera:0.3589085):0.3367451):2.09902):8.323681):0.6351219):0.9150521,(Polygala_latouchei:1.1524,Polygala_hainanensis:1.1524):11.51613):6.637352):3.177889,(((Polygala_umbonata:0.432586,Polygala_arillata:0.432586):14.08048,((Polygala_monopetala:1.03729,(Polygala_barbellata:1.001874,(Polygala_caudata:0.5406982,(Polygala_oligosperma:0.2832828,Polygala_furcata:0.2832828):0.2574154):0.4611759):0.03541556):1.813312,Polygala_polifolia:2.850601):11.66246):2.363248,(((Polygala_isocarpa:1.305631,Polygala_longifolia:1.305631):3.124846,(Polygala_arcuata:0.9052984,Polygala_resinosa:0.9052984):3.525178):4.717759,((Polygala_wattersii:1.040263,Polygala_tatarinowii:1.040263):1.609521,Polygala_lacei:2.649784):6.498452):7.728076):5.607459):6.645633,(Polygala_saxicola:2.215206,(Polygala_triflora:0.4460761,Polygala_karensium:0.4460761):1.769129):26.9142):1.192663,(Polygala_persicariifolia:27.92808,((Polygala_hongkongensis:2.406111,((Polygala_elegans:0.7114451,Polygala_lhunzeensis:0.7114451):0.1406822,Polygala_fallax:0.8521273):1.553984):2.291086,(((Polygala_hybrida:0.587345,(Polygala_sibirica:0.3627208,Polygala_wuzhishanensis:0.3627208):0.2246242):1.309793,Polygala_dunniana:1.897138):0.3682398,(Polygala_japonica:1.9413,Polygala_tricholopha:1.9413):0.3240775):2.43182):23.23088):2.393987):19.94502):3.467109):19.72572):37.71606,(((((Smithia_salsuginea:1.074457,(Smithia_conferta:0.9402452,Smithia_blanda:0.9402452):0.1342114):71.16579,((((((Caesalpinia_caesia:3.728736,Caesalpinia_magnifoliolata:3.7287362):0.4650376,(Caesalpinia_decapetala:0.2468657,Caesalpinia_minax:0.2468657):3.946908):2.059569,(Caesalpinia_digyna:2.896183,Caesalpinia_hymenocarpa:2.896183):3.35716):31.80569,((Caesalpinia_millettii:6.316534,((Caesalpinia_yunnanensis:2.002355,(Caesalpinia_mimosoides:1.509982,(Caesalpinia_enneaphylla:0.1713453,Caesalpinia_crista:0.1713453):1.338637):0.4923724):0.3308669,(Caesalpinia_elliptifolia:0.1431,Caesalpinia_sinensis:0.1431):2.190122):3.983313):5.870639,(Caesalpinia_vernalis:2.087306,(Caesalpinia_tortuosa:0.1055361,Caesalpinia_cucullata:0.1055361):1.981769):10.09987):25.87186):12.73699,((((Senna_nomame:21.2747524,Cassia_javanica:21.27475):12.52837,(Chamaecrista_pumila:11.83968,Chamaecrista_leschenaultiana:11.8396801):21.96344):10.32478,(Pterolobium_punctatum:13.012898,(Caesalpinia_bonduc:8.768687,Pterolobium_macropterum:8.768687):4.244213):31.115):5.8065,(Peltophorum_tonkinense:49.13656,((Adenanthera_microsperma:32.33004,(((((Albizia_procera:4.737808,(((Albizia_odoratissima:1.821012,Albizia_attopeuensis:1.821012):1.865622,((Albizia_lucidior:1.029219,Calliandra_umbrosa:1.029219):0.9196882,(Albizia_retusa:0.1792807,Albizia_corniculata:0.1792807):1.769627):1.737727):0.1138035,((Albizia_garrettii:1.277876,(Albizia_kalkora:1.220516,(Albizia_duclouxii:0.4466517,Albizia_chinensis:0.4466517):0.7738647):0.05735949):2.473227,Albizia_mollis:3.751103):0.04933459):0.93737):0.2141519,Albizia_sherriffii:4.95196):3.458102,(Albizia_calcarea:0.06481006,Albizia_crassiramea:0.06481006):8.345251):14.2156142,((((Archidendron_turgidum:0.9687301,Archidendron_utile:0.9687301):3.826308,((Archidendron_balansae:4.119819,(Archidendron_eberhardtii:2.691575,(((((Archidendron_tonkinense:0.3313673,Archidendron_laoticum:0.3313673):0.4845353,Archidendron_ellipticum:0.8159027):0.4946931,Archidendron_kerrii:1.310596):0.05452357,(Archidendron_cordifolium:0.9082317,(Archidendron_robinsonii:0.2965237,(Archidendron_clypearia:0.2352603,Archidendron_alternifoliolatum:0.2352603):0.06126336):0.611708):0.4568876):0.1846469,Archidendron_multifoliolatum:1.549766):1.141809):1.428244):0.5422252,Archidendron_xichouense:4.662044):0.1329939):0.6536818,(Archidendron_lucidum:0.07795996,Archidendron_chevalieri:0.07795996):5.37076):16.67303,(((Acacia_delavayi:3.49875,Acacia_teniana:3.49875):9.226176,Smithia_sensitiva:12.724926):1.23422,(((Acacia_concinna:1.393129,Acacia_vietnamensis:1.393129):3.378134,(((Acacia_megaladena:0.359602,Acacia_pennata:0.359602):0.5093142,Acacia_yunnanensis:0.8689161):0.625926,Acacia_caesia:1.494842):3.276422):0.01615661,(Acacia_tonkinensis:1.880011,Acacia_pruinescens:1.880011):2.907409):9.171726):8.162604):0.50393):8.45824,(Entada_phaseoloides:8.28838,(Entada_rheedii:0.2044135,Entada_parvifolia:0.2044135):8.083967):22.79554):1.24612):16.27003,Erythrophleum_fordii:48.60007):0.53649):0.79784):0.86162):3.0928,(Acrocarpus_fraxinifolius:36.74327,((((Gleditsia_sinensis:0.1383249,Gleditsia_microphylla:0.1383249):0.4651222,(Gleditsia_australis:0.3150801,Gleditsia_japonica:0.3150801):0.288367):3.804433,Gleditsia_fera:4.4078797):8.88459,Gymnocladus_chinensis:13.292474):23.4508):17.14555):18.35143):21.19216,((((((((Ormosia_ferruginea:0.1462951,Ormosia_hekouensis:0.1462951):3.309616,((((Ormosia_merrilliana:1.085642,(Ormosia_pachyptera:0.1595523,Ormosia_pachycarpa:0.1595523):0.9260897):0.346968,(Ormosia_pinnata:1.055737,Ormosia_simplicifolia:1.055737):0.3768733):0.1539594,Ormosia_howii:1.586569):1.121341,((Ormosia_henryi:0.2965297,(Ormosia_balansae:0.1327779,Ormosia_xylocarpa:0.1327779):0.1637518):1.828206,Ormosia_hengchuniana:2.124735):0.5831756):0.7480004):0.0005786214,(Ormosia_pingbianensis:0.4666398,Ormosia_indurata:0.4666398):2.98985):14.21048,((Ormosia_longipes:0.7617755,(Ormosia_apiculata:0.1614472,Ormosia_napoensis:0.1614472):0.6003284):0.3009793,Ormosia_semicastrata:1.062755):16.60422):12.86721,(((Ormosia_microphylla:3.19818,(Ormosia_pubescens:2.58455,(Ormosia_formosana:0.3276017,(Ormosia_purpureiflora:0.2698426,Ormosia_striata:0.2698426):0.05775909):2.256948):0.6136299):0.2623882,((Ormosia_boluoensis:1.206884,(Ormosia_emarginata:0.4304018,Ormosia_inflata:0.4304018):0.7764823):1.877099,((Ormosia_elliptica:0.3215014,(Ormosia_fordiana:0.2868646,(Ormosia_olivacea:0.0196696,Ormosia_glaberrima:0.0196696):0.267195):0.03463687):2.141507,((Ormosia_nanningensis:1.337116,(Ormosia_eugeniifolia:0.01413165,Ormosia_yunnanensis:0.01413165):1.322984):0.6888449,(Ormosia_hosiei:1.278584,Ormosia_nuda:1.278584):0.7473763):0.4370475):0.6209751):0.3765848):2.589033,(Ormosia_sericeolucida:1.478761,Ormosia_saxatilis:1.478761):4.57084):24.48458):38.1317,((((Crotalaria_occulta:3.317592,Crotalaria_bracteata:3.317592):4.354064,(Crotalaria_tetragona:3.460211,(Crotalaria_hainanensis:1.489135,((Crotalaria_kurzii:0.08486407,Crotalaria_linifolia:0.08486407):0.9609281,Crotalaria_similis:1.045792):0.4433429):1.971076):4.211445):2.584607,(((((Crotalaria_anningensis:0.2939047,(Crotalaria_acicularis:0.2899973,Crotalaria_uncinella:0.2899973):0.003907433):1.342162,Crotalaria_chinensis:1.636067):0.3818403,(Crotalaria_chiayiana:1.194081,(Crotalaria_pallida:0.6096936,(Crotalaria_dubia:0.3208629,Crotalaria_verrucosa:0.3208629):0.2888306):0.5843872):0.8238262):1.429946,Crotalaria_medicaginea:3.447853):3.659381,(((Crotalaria_humifusa:3.969385,Crotalaria_nana:3.969385):1.623153,(((((Crotalaria_yaihsienensis:0.007651707,Crotalaria_ferruginea:0.007651707):1.182003,((Crotalaria_sessiliflora:0.02397178,Crotalaria_psoraleoides:0.02397178):0.5195,Crotalaria_calycina:0.5434718):0.6461828):1.257212,((Crotalaria_uliginosa:0.637254,Crotalaria_mairei:0.637254):0.5458554,Crotalaria_assamica:1.183109):1.263758):0.2372657,Crotalaria_alata:2.684133):1.65388,(Crotalaria_triquetra:1.7764537,(Crotalaria_yunnanensis:0.3705255,((Crotalaria_prostrata:0.007658934,Crotalaria_albida:0.007658934):0.3321603,Crotalaria_jianfengensis:0.3398192):0.0307063):1.405928):2.561559):1.254525):1.047475,Crotalaria_retusa:6.640013):0.4672214):3.149028):39.9200874,(((Piptanthus_tomentosus:2.9681798,Piptanthus_nepalensis:2.96818):7.015993,Ammopiptanthus_mongolicus:9.984173):31.4524867,((Salweenia_bouffordiana:20.82421,Salweenia_wardii:20.82421):15.96591,(((Thermopsis_barbata:17.11028,(Thermopsis_alpina:5.872313,(Thermopsis_smithiana:0.3066316,Thermopsis_turkestanica:0.3066316):5.565681):11.23796):12.28449,((Thermopsis_przewalskii:1.007231,Thermopsis_yushuensis:1.0072313):1.979914,(((Thermopsis_inflata:0.1076436,Thermopsis_gyirongensis:0.1076436):0.5568287,Thermopsis_lanceolata:0.6644723):0.3923269,(Thermopsis_chinensis:0.5781192,(Thermopsis_mongolica:0.4763471,Thermopsis_fabacea:0.4763471):0.1017721):0.4786799):1.930346):26.40762):5.69471,((((Maackia_tenuifolia:1.655115,Maackia_hwashanensis:1.6551151):5.361519,(Maackia_taiwanensis:6.0206,(Maackia_chekiangensis:0.5214618,Maackia_australis:0.5214618):5.499139):0.9960338):11.86915,(Maackia_amurensis:2.53387,Maackia_hupehensis:2.53387):16.35191):15.80852,((((Euchresta_formosana:0.1504078,Euchresta_japonica:0.1504078):18.00798,(Euchresta_horsfieldii:0.785,Euchresta_tubulosa:0.785):17.37339):4.75234,((((Sophora_xanthoantha:0.8071225,(Sophora_wilsonii:0.2898498,Sophora_moorcroftiana:0.2898498):0.5172727):0.06014664,(Sophora_davidii:0.6384075,Sophora_microcarpa:0.6384075):0.2288616):0.4637689,(Sophora_praetorulosa:0.1202028,Sophora_flavescens:0.1202028):1.210835):0.574382,((((Sophora_albescens:0.6112397,((Sophora_yunnanensis:0.1185211,Sophora_tonkinensis:0.1185211):0.1184121,Sophora_prazeri:0.2369331):0.3743066):0.1696327,Sophora_velutina:0.78087242):0.3446292,Sophora_dunnii:1.125502):0.001936352,((Sophora_brachygyna:0.5038463,((Sophora_mollis:0.1359388,Sophora_tomentosa:0.1359388):0.1457064,Sophora_benthamii:0.2816452):0.2222011):0.353308,(Sophora_alopecuroides:0.04130145,Sophora_franchetiana:0.04130145):0.8158529):0.2702836):0.7779821):21.00531):0.84036,Ammodendron_bifolium:23.75109):10.94321):0.39518):1.70064):4.64654):8.73969):18.48953):12.8368,(((((((Clitoria_mariana:1.669339,(Clitoria_hanceana:0.5037967,Clitoria_ternatea:0.5037967):1.165542):65.84888,(((Apios_carnea:1.485839,(Apios_taiwaniana:1.066747,Apios_delavayi:1.066747):0.4190919):6.369321,((Apios_gracillima:2.372406,Apios_macrantha:2.3724058):0.07865249,Apios_fortunei:2.451059):5.404101):44.78302,((((((((Erythrina_subumbrans:5.520647,(Erythrina_stricta:2.647331,Erythrina_arborescens:2.647331):2.873316):2.245813,Erythrina_Variegata:7.76646):23.71104,Dysolobium_pilosum:31.4775):14.80169,((((((Pueraria_phaseoloides:0.6399544,Pueraria_edulis:0.6399544):0.5170307,(Pueraria_stricta:0.4629182,Pueraria_peduncularis:0.4629182):0.6940669):22.04881,((Pueraria_wallichii:5.415547,Pueraria_calycina:5.415547):0.3505743,Pueraria_alopecuroides:5.766121):17.43967):7.194556,(((((((Glycine_soja:0.8372271,(Glycine_tabacina:0.6555946,Glycine_tomentella:0.6555946):0.1816325):0.7382947,Glycine_gracilis:1.575522):2.226847,Glycine_dolichocarpa:3.802369):5.912181,Pycnospora_lutescens:9.71455):8.84009,Cullen_corylifolium:18.55464):7.40127,((Teramnus_labialis:0.4609216,Phylacium_majus:0.4609216):24.88338,(Amphicarpaea_edgeworthii:0.6469693,(Amphicarpaea_linearis:0.2976705,Amphicarpaea_ferruginea:0.2976705):0.3492987):24.697331):0.61161):1.98603,(Pueraria_montana:22.89807,Nogra_guangxiensis:22.89807):5.04387):2.45841):0.17117,((Dumasia_forrestii:11.57919,Dumasia_yunnanensis:11.57919):17.11206,((Dumasia_miaoliensis:9.920337,((Dumasia_henryi:4.916418,(Dumasia_truncata:0.5884372,Dumasia_hirsuta:0.5884372):4.327981):0.3931007,(Dumasia_villosa:0.2736823,Dumasia_nitida:0.2736823):5.0358363):4.610818):3.46441,Dumasia_cordifolia:13.38475):15.3065):1.88027):11.18428,(((((Vigna_vexillata:0.3264798,Vigna_reflexopilosa:0.3264798):0.08539589,Vigna_aconitifolia:0.4118757):1.79279941,Vigna_trilobata:2.204675):9.798445,((Vigna_radiata:1.517,Vigna_adenantha:1.517):7.25605,((Vigna_umbellata:1.537851,Vigna_marina:1.537851):2.202763,(Vigna_minima:2.691636,Vigna_hosei:2.691636):1.048977):5.032437):3.23007):15.26852,(((Dolichos_tenuicaulis:2.120765,Dolichos_trilobus:2.1207655):0.5695748,(Dolichos_junghuhnianus:0.563484,Dolichos_thorelii:0.563484):2.126856):15.58135,Macrotyloma_uniflorum:18.27169):8.99995):14.48416):4.52339):2.0025,(((((((((Flemingia_kweichowensis:0.0467709,(Flemingia_grahamiana:0.02356186,(Flemingia_involucrata:0.01882868,(Flemingia_prostrata:0.005652897,Flemingia_procumbens:0.005652897):0.01317578):0.004733187):0.02320904):0.01722907,Flemingia_stricta:0.06399998):0.05325917,Flemingia_lineata:0.1172591):0.04361085,(Flemingia_latifolia:0.0856775,Flemingia_fluminalis:0.0856775):0.07519249):0.01046226,(Flemingia_wallichii:0.1616877,Flemingia_paniculata:0.1616877):0.009644539):0.0004377496,(Flemingia_macrophylla:0.16688,((Flemingia_strobilifera:0.00313363,Flemingia_mengpengensis:0.00313363):0.15463706,Flemingia_chappar:0.1577707):0.009109337):0.004889974):21.89105,(Rhynchosia_minima:16.69328,Eriosema_chinense:16.693276):5.36954):2.853106,(Rhynchosia_himalensis:4.530567,Rhynchosia_viscosa:4.530567):20.38536):5.674354,((((Rhynchosia_sericea:1.127042,Rhynchosia_volubilis:1.127042):7.24183,(Rhynchosia_rufescens:5.936471,(Rhynchosia_yunnanensis:0.9363793,(Rhynchosia_chinensis:0.7336916,Rhynchosia_dielsii:0.7336916):0.2026877):5.000092):2.432401):4.866833,(Rhynchosia_lutea:7.77305,(Rhynchosia_acuminatissima:6.852316,(Rhynchosia_acuminatifolia:4.830189,Rhynchosia_kunmingensis:4.830189):2.022128):0.9207333):5.462654):11.63885,(((Cajanus_mollis:1.558189,Cajanus_scarabaeoides:1.558189):0.1521408,Cajanus_volubilis:1.71033):18.233669,(Cajanus_goensis:1.296639,(Cajanus_niveus:1.10031,Cajanus_grandiflorus:1.10031):0.1963289):18.64736):4.930559):5.715721):17.69141):0.54824,(((Butea_braamiana:4.46097,Butea_monosperma:4.4609702):5.97439,Spatholobus_parviflorus:10.43536):3.7628,(((Spatholobus_gengmaensis:0.4994641,Spatholobus_harmandii:0.4994641):0.7853759,(Spatholobus_sinensis:0.2454205,(Spatholobus_suberectus:0.07564351,Spatholobus_varians:0.07564351):0.169777):1.03942):12.20696,((Spatholobus_biauritus:2.102145,(Spatholobus_uniauritus:0.988112,Spatholobus_discolor:0.988112):1.114033):2.497155,Spatholobus_pulcher:4.5993):8.892505):0.7063553):34.63177):1.9421,(Craspedolobium_unijugum:44.01701,((Cochlianthus_gracilis:9.71604,((Mucuna_membranacea:5.35191,((Mucuna_cyclocarpa:2.440613,Mucuna_championii:2.440613):2.567918,((Mucuna_birdwoodiana:0.8993244,Mucuna_revoluta:0.8993244):3.930716,(((Mucuna_sempervirens:2.11515,(((Mucuna_bodinieri:0.5060814,Mucuna_bracteata:0.5060814):1.372134,(Mucuna_macrocarpa:1.853275,Mucuna_incurvata:1.853275):0.02493964):0.01112588,(Mucuna_macrobotrys:0.51642,(Mucuna_gigantea:0.0008003441,Mucuna_pruriens:0.0008003441):0.5156196):1.372921):0.2258089):1.019231,(Mucuna_hainanensis:1.7140597,(Mucuna_interrupta:0.3710677,Mucuna_lamellata:0.3710677):1.342992):1.420321):0.006463551,(Mucuna_calophylla:1.858674,Mucuna_hirtipetala:1.858674):1.282169):1.689196):0.1784914):0.3433784):2.110247,Cochlianthus_montanus:7.462157):2.253883):32.43255,(((((((Hylodesmum_leptopus:0.3757609,Hylodesmum_densum:0.3757609):3.285127,Hylodesmum_podocarpum:3.660888):14.63927,((Hylodesmum_repandum:0.9964315,((Hylodesmum_laterale:0.257418,Hylodesmum_oldhamii:0.257418):0.1268955,Hylodesmum_laxum:0.3843135):0.612118):15.431,(Hylodesmum_williamsii:12.33847,Hylodesmum_longipes:12.33847):4.088965):1.872725):5.773221,((Trifidacanthus_unifoliolatus:8.43535,Mecopus_nidulans:8.43535):9.84901,((Alysicarpus_yunnanensis:2.76801,((Alysicarpus_rugosus:0.4714786,Alysicarpus_vaginalis:0.4714786):0.8212477,Alysicarpus_bupleurifolius:1.292726):1.475284):15.20382,((((((Desmodium_reticulatum:0.02251296,Desmodium_gangeticum:0.02251296):1.185537,(Desmodium_griffithianum:0.6584745,Desmodium_amethystinum:0.6584745):0.5495755):7.454962,(Desmodium_callianthum:3.932829,((Desmodium_flexuosum:0.6876035,(Desmodium_multiflorum:0.2418097,((Desmodium_laxiflorum:0.1404039,Desmodium_renifolium:0.1404039):0.05761018,Desmodium_hispidum:0.1980141):0.04379559):0.4457938):0.2721568,Desmodium_heterocarpon:0.9597603):2.973069):4.730183):1.639109,((Desmodium_stenophyllum:0.0220333,Desmodium_velutinum:0.0220333):9.90434,((((Desmodium_gracillimum:2.456399,(Desmodium_elegans:1.021959,Desmodium_triflorum:1.021959):1.43444):3.091628,(Desmodium_sequax:0.5282964,Desmodium_rubrum:0.5282964):5.019731):1.792609,Desmodium_megaphyllum:7.340636):1.433707,(Desmodium_concinnum:3.678376,Desmodium_oblongum:3.678376):5.095967):1.152031):0.3757474):2.463948,((Desmodium_diffusum:0.2893582,(Desmodium_zonatum:0.06648916,Desmodium_microphyllum:0.06648916):0.2228691):3.02547,(Desmodium_heterophyllum:1.437932,(Desmodium_yunnanense:0.8212049,Desmodium_dichotomum:0.8212049):0.6167276):1.876896):9.45124):5.083605,(Desmodium_styracifolium:8.60337,((Christia_hainanensis:0.7872216,Christia_campanulata:0.7872216):2.403318,(((Christia_constricta:1.564465,Christia_obcordata:1.564465):0.5915408,Christia_vespertilionis:2.156006):1.012729,((Uraria_neglecta:0.10884774,Uraria_lacei:0.1088477):0.02145226,((Uraria_rufescens:0.09954218,(Uraria_crinita:0.006958326,Uraria_picta:0.006958326):0.09258386):0.02319009,(Uraria_sinensis:0.1162903,Uraria_lagopodioides:0.1162903):0.006442001):0.00756773):3.038435):0.02180503):5.41283):9.24630446):0.1221555):0.31253):5.789017):0.5688734,Hylodesmum_menglaense:24.64225):3.06634,(((((Dendrolobium_lanceolatum:7.250981,Dendrolobium_umbellatum:7.250981):2.249743,(Dendrolobium_triangulare:0.2326824,Dendrolobium_rugosum:0.2326824):9.268041):3.942746,((Tadehagi_triquetrum:0.98761,Tadehagi_pseudotriquetrum:0.98761):6.127761,Dendrolobium_dispermum:7.115371):6.328099):2.69959,(((Phyllodium_elegans:0.9131943,Phyllodium_longipes:0.9131943):6.76497,Phyllodium_kurzianum:7.678164):1.757469,Phyllodium_pulchellum:9.435633):6.707427):2.04429,Ohwia_caudata:18.18735):9.52124):3.31461,((((Campylotropis_teretiracemosa:2.746962,(Campylotropis_wenshanica:2.108972,(((Campylotropis_pauciflora:0.2514671,Campylotropis_hirtella:0.2514671):0.7140351,(Campylotropis_fulva:0.4059906,Campylotropis_henryi:0.4059906):0.5595116):0.7528116,(((Campylotropis_harmsii:0.1110157,Campylotropis_sulcata:0.1110157):0.9204064,((Campylotropis_howellii:0.4785872,(Campylotropis_diversifolia:0.1323756,Campylotropis_polyantha:0.1323756):0.3462116):0.2692458,Campylotropis_brevifolia:0.747833):0.2835891):0.5992176,Campylotropis_macrocarpa:1.63064):0.08767415):0.3906582):0.6379896):0.4431066,((((Campylotropis_argentea:0.2280417,Campylotropis_latifolia:0.2280417):0.6661238,(Campylotropis_capillipes:0.3399372,Campylotropis_yunnanensis:0.3399372):0.5542283):0.9137682,((Campylotropis_tenuiramea:0.3799721,Campylotropis_bonii:0.3799721):1.142824,(Campylotropis_decora:0.3221038,Campylotropis_wilsonii:0.3221038):1.200692):0.2851381):0.7412134,Campylotropis_cytisoides:2.549147):0.6409212):0.05758171,(((Campylotropis_grandifolia:0.5310345,Campylotropis_delavayi:0.5310345):0.3467533,Campylotropis_pinetorum:0.8777878):0.3229569,Campylotropis_trigonoclada:1.200745):2.046905):8.28013,((Kummerowia_stipulacea:8.469918,Kummerowia_striata:8.469918):0.3350119,((Lespedeza_pilosa:6.292757,(Lespedeza_potaninii:4.998971,(Lespedeza_fasciculiflora:0.9106313,Lespedeza_caraganae:0.9106313):4.08834):1.293786):2.107933,(((Lespedeza_virgata:1.16035,(Lespedeza_tomentosa:0.06369609,Lespedeza_inschanica:0.06369609):1.096654):5.757634,((((Lespedeza_juncea:0.7841922,Lespedeza_forrestii:0.7841922):0.567094,(Lespedeza_thunbergii:0.9395569,Lespedeza_davidii:0.9395569):0.4117292):0.6145157,((Lespedeza_fordii:0.5949252,Lespedeza_maximowiczii:0.5949252):0.5720927,Lespedeza_chinensis:1.167018):0.7987839):0.4364837,((Lespedeza_mucronata:0.6285091,Lespedeza_davurica:0.6285091):1.212509,(Lespedeza_buergeri:0.81540177,Lespedeza_cyrtobotrya:0.8154017):1.025616):0.5612673):4.515699):1.141022,(((Lespedeza_cuneata:2.52649,Lespedeza_floribunda:2.52649):0.45873,Lespedeza_bicolor:2.98522):4.212529,Lespedeza_dunnii:7.197749):0.861257):0.3416838):0.40424):2.72285):19.49542):11.12539):1.86842):6.75502):0.47638,((Shuteria_vestita:0.1482832,Shuteria_involucrata:0.1482832):6.059698,Shuteria_ferruginea:6.207981):45.04043):1.38977):14.88004):2.14767,((Abrus_pulchellus:59.95502,Abrus_precatorius:59.95502):4.603089,(((Ophrestia_pinnata:43.85761,((((Tephrosia_vestita:1.413868,((Tephrosia_purpurea:0.004955707,Tephrosia_kerrii:0.004955707):0.7128458,Tephrosia_pumila:0.7178015):0.6960662):0.03489724,Tephrosia_obovata:1.448765):4.624395,(Tephrosia_coccinea:1.331196,(Tephrosia_luzonensis:0.9314283,Tephrosia_ionophlebia:0.9314283):0.3997681):4.741964):24.34623,(((Fordia_cauliflora:11.77219,Fordia_microphylla:11.77219):1.9865,Pongamia_pinnata:13.75869):3.62596,((Paraderris_glauca:4.6143001,((Paraderris_canarensis:0.25166085,Paraderris_hancei:0.2516608):2.726228,Paraderris_hainanensis:2.977889):1.636411):7.29449,(((Derris_cavaleriei:1.749707,((Derris_eriocarpa:1.259239,(Derris_ferruginea:0.6404622,Derris_trifoliata:0.6404622):0.618777):0.4897102,Derris_caudatilimba:1.748949):0.0007575615):0.7432525,((Derris_harrowiana:0.358887,Derris_yunnanensis:0.358887):0.8317783,(Derris_breviramosa:0.4030911,Derris_laxiflora:0.4030911):0.7875742):1.302294):3.404961,((((Derris_fordii:0.05343894,Derris_palmifolia:0.05343894):0.5142349,Derris_scabricaulis:0.5676739):2.080878,((Derris_alborubra:0.08784155,Derris_tonkinensis:0.08784155):0.2794759,Derris_marginata:0.3673175):2.281234):0.3192112,Derris_robusta:2.967763):2.930157):6.01087):5.47586):13.03474):13.43822):1.83175,((((Millettia_pachyloba:2.612408,Millettia_tetraptera:2.612408):0.05398198,(Millettia_macrostachya:0.07245455,Millettia_pachycarpa:0.07245455):2.593935):4.963611,(Millettia_ichthyochtona:5.115404,((Millettia_pubinervis:0.1492296,Millettia_leptobotrya:0.1492296):3.720079,(Millettia_pulchra:1.348977,Millettia_cubittii:1.348977):2.520332):1.246095):2.514596):14.03499,((((Millettia_lantsangensis:0.5780838,Millettia_sapindifolia:0.5780838):1.5030958,Millettia_entadoides:2.081179):2.91176,Millettia_leucantha:4.992939):1.729963,((Millettia_erythrocalyx:0.825350908,Millettia_velutina:0.8253509):3.375587,Millettia_oraria:4.200938):2.521965):14.94209):24.02437):9.42003,((Canavalia_lineata:0.1128407,(Canavalia_rosea:0.001941045,Canavalia_cathartica:0.001941045):0.1108997):12.76692928,(Galactia_tenuiflora:0.4917418,Galactia_tashiroi:0.4917418):12.388028):42.22962):9.44872):5.10778):0.79926,((Aganope_latifolia:10.73702,Aganope_thyrsiflora:10.73702):20.43536,Aganope_dinghuensis:31.172379):39.29277):6.67782,((Indigofera_cylindracea:0.2731891,Indigofera_jindongensis:0.2731891):16.64579,(((Indigofera_cassioides:6.216903,(((Indigofera_szechuensis:1.464223,Indigofera_amblyantha:1.464223):3.074646,((Indigofera_franchetii:0.4163849,Indigofera_hancockii:0.4163849):3.421801,Indigofera_acutipetala:3.838186):0.7006825):0.09465439,((Indigofera_sticta:2.710667,(((((Indigofera_carlesii:0.01098256,Indigofera_hirsuta:0.01098256):0.1205138,Indigofera_kirilowii:0.1314964):0.3187681,Indigofera_decora:0.4502644):1.742162,Indigofera_chaetodonta:2.192427):0.4703528,(Indigofera_scabrida:2.305716,Indigofera_trifoliata:2.305716):0.3570639):0.04788751):0.7710248,(Indigofera_sensitiva:0.387752,Indigofera_dichroa:0.387752):3.09394):1.151831):1.58338):1.36952,(Indigofera_pampaniniana:7.407256,((Indigofera_howellii:1.381276,Indigofera_zollingeriana:1.381276):2.567931,(Indigofera_mairei:3.052029,(Indigofera_jikongensis:2.66484,((Indigofera_colutea:0.3533255,Indigofera_nummulariifolia:0.3533255):1.403721,Indigofera_ramulosissima:1.757046):0.9077939):0.3871886):0.8971784):3.458049):0.1791675):9.035114,(((((Indigofera_pedicellata:0.3630581,Indigofera_wilsonii:0.3630581):4.940195,((Indigofera_megaphylla:0.7532796,(Indigofera_hendecaphylla:0.3490283,Indigofera_esquirolii:0.3490283):0.4042513):0.2830785,((Indigofera_argutidens:0.5757675,Indigofera_calcicola:0.5757675):0.1306467,(Indigofera_hebepetala:0.6442953,Indigofera_atropurpurea:0.6442953):0.06211894):0.3299438):4.266895):0.4658721,(Indigofera_reticulata:1.581374,(Indigofera_muliensis:1.490657,((Indigofera_dumetorum:0.3279347,Indigofera_pendula:0.3279347):0.4721948,Indigofera_silvestrii:0.8001294):0.6905279):0.09071671):4.187751):0.9591661,((Indigofera_wightii:2.462555,((Indigofera_hamiltonii:0.00576754,Indigofera_linifolia:0.00576754):1.10362,Indigofera_bungeana:1.109388):1.353168):0.2551639,(Indigofera_cordifolia:0.3946167,Indigofera_taiwaniana:0.3946167):2.323103):4.010572):5.237172,((((Indigofera_neosericopetala:0.1574502,Indigofera_shipingensis:0.1574502):1.024568,Indigofera_myosurus:1.1820181):1.734941,(Indigofera_fortunei:1.899309,Indigofera_densifructa:1.899309):1.01765):8.53091,(((Indigofera_stachyodes:1.730507,(Indigofera_heterantha:0.3177391,Indigofera_caudata:0.3177391):1.412768):0.6212405,(Indigofera_chenii:0.2527675,Indigofera_bracteata:0.2527675):2.09898):8.412199,((Indigofera_rigioclada:3.762087,(Indigofera_lacei:0.9143832,(Indigofera_linnaei:0.6714614,Indigofera_litoralis:0.6714614):0.2429218):2.847704):6.957069,(((Indigofera_penduloides:0.6893894,Indigofera_parkesii:0.6893894):6.16277,(Indigofera_lenticellata:0.9736596,Indigofera_delavayi:0.9736596):5.8785):0.7087568,((Indigofera_byobiensis:2.724968,(Indigofera_nigrescens:0.5871552,Indigofera_henryi:0.5871552):2.137812):3.577448,((Indigofera_venulosa:1.283935,((Indigofera_mengtzeana:0.3604445,Indigofera_squalida:0.3604445):0.8545134,Indigofera_galegoides:1.214958):0.06897707):2.608343,(Indigofera_dolichochaete:1.885217,Indigofera_balfouriana:1.885217):2.00706):2.410138):1.2585):3.15824):0.0447897):0.6839225):0.5175951):4.656073):0.2974464):60.22398692):1.8016,((((Glycyrrhiza_eglandulosa:0.60854,(((Glycyrrhiza_uralensis:0.1474856,Glycyrrhiza_pallidiflora:0.1474856):0.06804509,((Glycyrrhiza_inflata:0.01563614,Glycyrrhiza_glabra:0.01563614):0.103345,Glycyrrhiza_yunnanensis:0.1189812):0.09654947):0.03857871,(Glycyrrhiza_squamulosa:0.2526873,Glycyrrhiza_aspera:0.2526873):0.001422044):0.3544307):50.26962,((((Callerya_longipedunculata:3.787189,((Callerya_oosperma:0.744466,Callerya_bonatiana:0.744466):1.186711,(Callerya_kiangsiensis:0.8592129,Callerya_eurybotrya:0.8592129):1.071964):1.856012):14.8979,Callerya_sphaerosperma:18.68509):2.176957,((((Callerya_speciosa:1.747288,Callerya_sericosema:1.747288):0.8786342,(Callerya_gentiliana:2.434584,(Callerya_dielsiana:0.6306583,Callerya_dorwardii:0.6306583):1.803925):0.1913384):5.11981,Callerya_reticulata:7.745732):0.3982759,((Callerya_nitida:3.275755,((Callerya_championii:0.6304567,Callerya_cinerea:0.6304567):0.03584831,Callerya_fordii:0.666305):2.60945):0.1608166,(Callerya_congestiflora:0.3569364,Callerya_tsui:0.3569364):3.079635):4.707437):12.71804):20.03446,(Afgekia_filipes:34.468906,((Wisteria_sinensis:0.1335507,Wisteria_venusta:0.1335507):0.6465432,(Wisteria_brevidentata:0.1473603,Wisteria_villosa:0.1473603):0.6327337):33.68881602):6.4276):9.98165):3.74549,(((((((((((Astragalus_thomsonii:0.9903043,Astragalus_kurtschumensis:0.9903043):0.8145661,((Astragalus_alopecurus:0.05181705,Astragalus_tibetanus:0.05181705):1.613449,(Astragalus_tekesensis:0.4348385,Astragalus_weixinensis:0.4348385):1.230428):0.1396043):1.726902,(Astragalus_tenuis:0.5783099,(Astragalus_habamontis:0.1906496,(Astragalus_arcuatus:0.1327803,Astragalus_persepolitanus:0.1327803):0.05786937):0.3876603):2.953463):6.170617,((Astragalus_kuschakewiczii:3.169882,((Astragalus_forrestii:0.4294967,Astragalus_peduncularis:0.4294967):0.4835072,(Astragalus_beketowii:0.1049903,Astragalus_ornithorrhynchus:0.1049903):0.8080136):2.256879):4.161012,(((Astragalus_aksuensis:0.1192151,Astragalus_agrestis:0.1192151):0.1800585,Astragalus_multiceps:0.2992736):2.090679,Astragalus_anfractuosus:2.389953):4.940942):2.371495):1.025466,((Astragalus_lasiosemius:3.65278,(Astragalus_hamiensis:0.9533798,Astragalus_dabanshanicus:0.9533798):2.6994):5.020172,Astragalus_oplites:8.672952):2.054904):2.376192,(((((Astragalus_campylorhynchus:2.323437,Astragalus_monadelphus:2.323437):0.01592544,(Astragalus_batangensis:0.004927733,Astragalus_pallasii:0.004927733):2.334434):6.202681,(Astragalus_mahoschanicus:3.654949,((Astragalus_shadiensis:2.027003,(Astragalus_acaulis:0.2846173,(Astragalus_lasiopetalus:0.1783653,Astragalus_souliei:0.1783653):0.106252):1.742386):0.5939503,(Astragalus_compressus:1.673619,((Astragalus_buchtormensis:0.2387315,Astragalus_chiukiangensis:0.2387315):1.277758,Astragalus_angustissimus:1.516489):0.1571299):0.947334):1.033995):4.887095):2.696891,(((Astragalus_graveolens:0.1129082,Astragalus_danicus:0.1129082):0.9958414,(Astragalus_porphyreus:0.9899481,(Astragalus_blandulus:0.3925612,(Astragalus_pindreensis:0.1959895,Astragalus_pseudohypogaeus:0.1959895):0.1965717):0.5973869):0.1188015):4.329352,((Astragalus_sieversianus:1.654693,(((Astragalus_sedaensis:0.1129171,Astragalus_floridulus:0.1129171):1.313849,Astragalus_ordosicus:1.426767):0.0412023,Astragalus_pseudoscaberrimus:1.467969):0.1867238):1.703463,(Astragalus_semicircularis:1.502132,Astragalus_zacharensis:1.502132):1.856024):2.079946):5.800833):1.470934,(Astragalus_laspurensis:3.280855,(Astragalus_lhorongensis:1.880444,((Astragalus_maiusculus:1.027232,Astragalus_davidii:1.027232):0.2853271,(Astragalus_laceratus:0.4074189,Astragalus_crassifolius:0.4074189):0.9051406):0.5678841):1.400412):9.429013):0.3941785):0.8367427,((((((Astragalus_muliensis:0.04561078,Astragalus_lessertioides:0.04561078):0.1753927,Astragalus_nanellus:0.2210035):7.148251,((Astragalus_hsinbaticus:2.881795,Astragalus_borodinii:2.881795):2.932435,(((Astragalus_smithianus:1.761713,Astragalus_lanzhouensis:1.761713):2.165026,((Astragalus_polyceras:0.4263787,Astragalus_dendroides:0.4263787):0.1372701,(Astragalus_luculentus:0.3807087,Astragalus_arpilobus:0.3807087):0.1829401):3.36309):0.1873942,(((Astragalus_petraeus:0.6595362,Astragalus_yangii:0.6595362):2.455664,((((Astragalus_leansanicus:0.1425202,Astragalus_degensis:0.1425202):0.1921381,Astragalus_miniatus:0.3346582):0.5062093,Astragalus_transecticola:0.8408675):1.976888,(Astragalus_tribuloides:1.218858,Astragalus_habaheensis:1.218858):1.598898):0.297444):0.7285078,(Astragalus_stipulatus:0.6903312,Astragalus_scaberrimus:0.6903312):3.153376):0.2704259):1.700097):1.555025):5.936769,((((Astragalus_testiculatus:5.558299,(Astragalus_efoliolatus:3.051434,(Astragalus_beitashanensis:0.04398133,Astragalus_chomutowii:0.04398133):3.007452):2.506866):2.879511,(((Astragalus_nanshanicus:2.621139,Astragalus_basiflorus:2.621139):1.285338,Astragalus_praeteritus:3.906477):3.56702,(((Astragalus_daqingshanicus:1.32947,(Astragalus_purpurinus:0.5910492,Astragalus_tungensis:0.5910492):0.7384213):0.1034255,Astragalus_neomonodelphus:1.432896):0.05228434,(((Astragalus_cysticalyx:0.002621831,Astragalus_tibeticola:0.002621831):0.1121348,(Astragalus_lanuginosus:0.01928593,Astragalus_guinanicus:0.01928593):0.09547072):1.015859,((Astragalus_hypogaeus:0.6269618,(Astragalus_dahuricus:0.3894109,(Astragalus_zayuensis:0.0304202,Astragalus_saxorum:0.0304202):0.3589907):0.2375509):0.05778232,Astragalus_dulungkiangensis:0.6847441):0.4458719):0.3545644):5.988316):0.9643135):0.6432331,(Astragalus_matiensis:0.5795616,Astragalus_chengkangensis:0.5795616):8.501482):2.340303,((((Astragalus_perbrevis:1.148332,(Astragalus_austrotibetanus:0.4644018,Astragalus_peterae:0.4644018):0.68393):3.223247,((Astragalus_ellipsoideus:1.80267,(Astragalus_luteiflorus:0.1552563,Astragalus_brevialatus:0.1552563):1.647414):0.2119513,Astragalus_khasianus:2.014621):2.356958):6.309696,(((Astragalus_cupulicalycinus:5.098792,((Astragalus_variabilis:2.787675,((Astragalus_polycladus:0.7356188,Astragalus_macrostephanus:0.7356188):0.8987627,(Astragalus_tyttocarpus:0.01895394,Astragalus_tsangpoensis:0.01895394):1.615427):1.153294):1.139195,(Astragalus_macrotropis:0.4967652,(Astragalus_cognatus:0.09519427,Astragalus_confertus:0.09519427):0.401571):3.430105):1.171922):4.417577,((Astragalus_jiazaensis:2.46175,(Astragalus_yangtzeanus:1.683424,(((Astragalus_brevivexillatus:1.019315,Astragalus_dilutus:1.019315):0.2998929,(Astragalus_charguschanus:0.9495297,(Astragalus_karkarensis:0.3074717,Astragalus_qingheensis:0.3074717):0.6420581):0.3696781):0.1773233,(Astragalus_henryi:0.3746425,(Astragalus_ophiocarpus:0.1864833,Astragalus_miyalomontis:0.1864833):0.1881593):1.121889):0.1868926):0.7783261):0.9867112,((Astragalus_monophyllus:0.09811279,Astragalus_pendulatopetalus:0.09811279):2.79274,((Astragalus_sulcatus:0.5582965,Astragalus_commixtus:0.5582965):1.169545,(Astragalus_arnoldianus:0.9415471,(Astragalus_arkalycensis:0.7740706,Astragalus_limprichtii:0.7740706):0.1674765):0.7862942):1.163011):0.5576084):6.067908):0.3427972,((((Astragalus_longilobus:3.253784,Astragalus_olgae:3.253784):0.9467195,Astragalus_munroi:4.200504):1.643705,((Astragalus_ernestii:0.1177519,Astragalus_chagyabensis:0.1177519):0.1516712,Astragalus_pavlovii:0.2694231):5.574786):0.1275118,Astragalus_saratagius:5.971721):3.887446):0.8221079):0.4511676,((((((Astragalus_yechengensis:1.68092,(Astragalus_majevskianus:0.1924759,Astragalus_hysophilus:0.1924759):1.488444):0.5637752,Astragalus_leucocladus:2.244695):1.236036,(Astragalus_orbiculatus:1.566388,Astragalus_filicaulis:1.566388):1.914344):4.29975,(Astragalus_kukunoricus:7.31439,((Astragalus_arnoldii:0.7182536,(Astragalus_arbuscula:0.3198832,Astragalus_longiracemosus:0.3198832):0.3983704):2.50156,((Astragalus_neochorgosicus:0.1528272,Astragalus_sungpanensis:0.1528272):1.190583,((Astragalus_falconeri:0.9694751,Astragalus_fangensis:0.9694751):0.08682336,Astragalus_chrysopterus:1.056298):0.2871121):1.876403):4.094576):0.4660917):2.780623,(((Astragalus_webbianus:0.5426101,(Astragalus_changmuicus:0.09180493,Astragalus_vladimirii-komarovii:0.09180493):0.4508052):3.14449,Astragalus_candidissimus:3.6871):6.519402,(((Astragalus_burqinensis:4.308212,(Astragalus_gebleri:4.168195,Astragalus_dingjiensis:4.168195):0.1400171):2.618047,(Astragalus_orbicularifolius:1.277706,((Astragalus_huiningensis:0.1563722,Astragalus_moupinensis:0.1563722):0.6763304,Astragalus_kifonsanicus:0.8327026):0.445003):5.648553):2.078515,(Astragalus_unijugus:6.538517,(((((Astragalus_maowensis:0.4821581,Astragalus_dumetorum:0.4821581):1.56124,((Astragalus_hebecarpus:1.486991,Astragalus_iliensis:1.486991):0.05417818,(Astragalus_caeruleopetalinus:0.3516912,Astragalus_baerlukensis:0.3516912):1.189478):0.5022287):0.2045695,Astragalus_steinbergianus:2.247968):0.6268734,Astragalus_luteolus:2.874841):2.219577,(Astragalus_pamirensis:0.9876598,((Astragalus_zaissanensis:0.6493097,Astragalus_licentianus:0.6493097):0.1346657,(Astragalus_rhizanthus:0.4145574,Astragalus_nangxianensis:0.4145574):0.369418):0.2036844):4.106759):1.444099):2.466256):1.201728):0.3546029):0.1178292,((((Astragalus_vulpinus:1.415509,Astragalus_hoantchy:1.415509):0.1125777,(Astragalus_wolungensis:0.6588439,Astragalus_flexus:0.6588439):0.869243):3.904014,(Astragalus_psilosepalus:2.474314,(((Astragalus_pullus:0.1444682,(Astragalus_persimilis:0.1263085,Astragalus_altaicola:0.1263085):0.01815969):0.5034926,Astragalus_gracilidentatus:0.6479607):1.484338,(Astragalus_yunnanensis:2.088889,((Astragalus_lepsensis:0.009219123,Astragalus_heptapotamicus:0.009219123):1.206145,(Astragalus_sesamoides:0.2253549,Astragalus_retusifoliatus:0.2253549):0.9900088):0.8735255):0.04340912):0.3420159):2.957787):0.1484289,((Astragalus_chilienshanensis:1.80428,Astragalus_aridovallicola:1.80428):0.2933306,(Astragalus_sinkiangensis:0.7029593,(Astragalus_toksunensis:0.3938203,Astragalus_kialensis:0.3938203):0.309139):1.394651):3.482919):5.098404):0.4535079):0.2889042):1.884678):0.002238833,((((((Astragalus_huochengensis:9.846363,(((Astragalus_dsharkenticus:1.315366,(Astragalus_monbeigii:0.6837484,Astragalus_dependens:0.6837484):0.6316171):3.518712,(Astragalus_wenquanensis:2.25499,(Astragalus_schanginianus:1.317285,(Astragalus_scabrisetus:0.9264776,(Astragalus_yangchangii:0.6047415,Astragalus_mattam:0.6047415):0.3217361):0.3908073):0.9377051):2.579087):0.5779329,(Astragalus_tongolensis:0.5018391,Astragalus_golmunensis:0.5018391):4.910171):4.434353):0.5062656,(Astragalus_jiuquanensis:0.9570124,Astragalus_satoi:0.9570124):9.395617):1.587998,(((Astragalus_sikkimensis:1.116379,Astragalus_minutidentatus:1.116379):7.08815,((Astragalus_stenoceras:7.767492,((((Astragalus_hoffmeisteri:1.054844,((Astragalus_sagastaigolensis:0.8062689,Astragalus_bhotanensis:0.8062689):0.2164237,Astragalus_eerqisiensis:1.022693):0.03215133):0.06534163,Astragalus_baotouensis:1.120186):0.1253856,(Astragalus_platyphyllus:1.136353,(Astragalus_pseudoborodinii:0.1516514,Astragalus_laxmannii:0.1516514):0.984702):0.1092177):4.254785,Astragalus_nivalis:5.500356):2.267136):0.06094976,(Astragalus_heterodontus:0.4167132,(Astragalus_nematodioides:0.1552316,Astragalus_changduensis:0.1552316):0.2614816):7.411729):0.3760869):2.803788,(Astragalus_puberulus:6.14363,Astragalus_lehmannianus:6.14363):4.864687):0.9323102):0.529741,((((((Astragalus_alatavicus:1.042711,Astragalus_fukangensis:1.042711):2.64484,Astragalus_oxyglottis:3.687551):0.4451891,Astragalus_roseus:4.13274):2.234783,(((Astragalus_euchlorus:2.432,((((((Astragalus_havianus:0.1688119,Astragalus_minshanensis:0.1688119):0.08657631,Astragalus_galactites:0.2553882):0.3609776,Astragalus_ochrias:0.6163658):0.2440466,(Astragalus_tumbatsicus:0.7972717,Astragalus_skythropos:0.7972717):0.06314078):0.0949663,Astragalus_yanerwoensis:0.9553788):0.6885321,(Astragalus_aurantiacus:0.09641796,Astragalus_rigidulus:0.09641796):1.547493):0.7880888):2.288841,(Astragalus_sphaerocystis:3.842379,Astragalus_ceratoides:3.842379):0.8784616):1.511775,Astragalus_yunningensis:6.232616):0.1349064):0.2418387,Astragalus_sphaerophysa:6.609361):1.639557,(((((Astragalus_strictus:0.2082597,Astragalus_scoparius:0.2082597):0.2021735,Astragalus_malcolmii:0.4104332):0.6659759,(Astragalus_parvicarinatus:0.09217259,Astragalus_junatovii:0.09217259):0.9842365):0.0168041,Astragalus_latiunguiculatus:1.093213):3.432841,(Astragalus_novissimus:1.807869,Astragalus_wushanicus:1.807869):2.718185):3.722864):4.221451):0.6779785,(((Astragalus_hotianensis:4.631247,Astragalus_porphyrocalyx:4.631247):3.954032,((Astragalus_xitaibaicus:2.322427,((Astragalus_nokoensis:1.165101,(Astragalus_lithophilus:0.9482781,(Astragalus_lang-ranii:0.06026248,Astragalus_ammodytes:0.06026248):0.8880156):0.2168231):0.5852756,(Astragalus_gongshanensis:0.3528922,Astragalus_nankotaizanensis:0.3528922):1.397485):0.5720504):3.986263,Astragalus_zadaensis:6.308691):2.276588):3.070402,((((Astragalus_laguroides:0.06742437,Astragalus_taiyuanensis:0.06742437):0.7696585,(Astragalus_wulumuquianus:0.4487241,((Astragalus_handelii:0.05232284,Astragalus_craibianus:0.05232284):0.01861995,Astragalus_lucidus:0.07094279):0.3777813):0.3883588):5.800272,((Astragalus_tecti-mundi:0.2037596,Astragalus_contortuplicatus:0.2037596):2.256985,(((Astragalus_alaschanus:0.9152322,Astragalus_supralaevis:0.9152322):0.1049001,(Astragalus_obtusifoliolus:0.2386424,Astragalus_grubovii:0.2386424):0.7814899):0.8582233,(Astragalus_macrolobus:0.4892945,Astragalus_longiscapus:0.4892945):1.389061):0.5823895):4.17661):0.6228395,(Astragalus_melilotoides:3.91661,Astragalus_hancockii:3.91661):3.3435846):4.395486):1.492666):0.07967796,((Astragalus_stalinskyi:9.9242,(((Astragalus_przewalskii:4.211403,Astragalus_dalaiensis:4.211403):0.009315346,(((Astragalus_melanostachys:1.301406,Astragalus_capillipes:1.301406):1.26494,((Astragalus_pseudoversicolor:0.8986093,(Astragalus_cobresiiphilus:0.2228961,Astragalus_geerwusuensis:0.2228961):0.6757132):1.008688,Astragalus_sciadophorus:1.907298):0.6590475):1.268739,((Astragalus_macropterus:1.608529,Astragalus_nicolaii:1.608529):1.208621,((Astragalus_discolor:1.114477,((Astragalus_kunlunensis:0.01160618,Astragalus_taldicensis:0.01160618):0.3494471,Astragalus_moellendorffii:0.3610533):0.7534242):0.6845474,(Astragalus_chaidamuensis:1.103224,Astragalus_masanderanus:1.103224):0.6958012):1.018125):1.017934):0.3856336):4.717301,Astragalus_densiflorus:8.938019):0.986181):2.378127,(((Astragalus_datunensis:5.10021,Astragalus_nanjiangianus:5.10021):0.9370943,(Astragalus_przhevalskianus:0.5248142,Astragalus_taipaishanensis:0.5248142):5.51249):3.863351,(Astragalus_saccocalyx:4.486174,(Astragalus_sutchuenensis:3.055735,(Astragalus_sogotensis:2.540802,Astragalus_yumenensis:2.540802):0.5149331):1.430439):5.414482):2.401672):0.9256974):0.080238):0.1745295,(Astragalus_uliginosus:13.36209,(((Astragalus_mongholicus:5.1241,Astragalus_chinensis:5.1241):5.9759,(Astragalus_sinicus:11.02585,Astragalus_alpinus:11.02585):0.07415):0.62343,(Astragalus_frigidus:8.07214,Astragalus_alopecias:8.07214):3.65129):1.63866):0.1207024):0.4579976):4.31063,(((((Oxytropis_racemosa:3.363147,((Oxytropis_avisoides:0.02815083,Oxytropis_pseudohirsuta:0.02815083):2.582083,((Oxytropis_proboscidea:0.05985654,Oxytropis_saposhnikovii:0.05985654):1.276653,(Oxytropis_ganningensis:0.6723656,Oxytropis_bella:0.6723656):0.6641442):1.273724):0.7529129):0.3853818,Oxytropis_savellanica:3.748529):0.6815796,(Oxytropis_anertii:4.19497,Oxytropis_pilosa:4.19497):0.2351382):0.3646218,((Oxytropis_argentata:2.829283,(Oxytropis_qitaiensis:1.805855,(Oxytropis_chionobia:0.8144733,Oxytropis_ramosissima:0.8144733):0.9913812):1.023429):0.6086319,(Oxytropis_barkolensis:2.313973,Oxytropis_muricata:2.313973):1.123942):1.356815):1.33147,(((((((((Oxytropis_alpina:0.289135,Oxytropis_nutans:0.289135):1.400742,Oxytropis_yunnanensis:1.689877):0.4287888,(Oxytropis_tukemansuensis:0.7193864,Oxytropis_ciliata:0.7193864):1.399279):1.89378,(Oxytropis_kansuensis:0.2030213,Oxytropis_ochrantha:0.2030213):3.809425):0.3487829,(Oxytropis_inschanica:1.68436,Oxytropis_oxyphylla:1.68436):2.676869):0.2321709,Oxytropis_glabra:4.5934):1.304897,Oxytropis_imbricata:5.898297):0.01646196,((((Oxytropis_meinshausenii:2.117096,(Oxytropis_densa:1.258269,Oxytropis_siziwangensis:1.258269):0.8588275):0.5640672,(Oxytropis_sichuanica:1.051883,Oxytropis_subpodoloba:1.051883):1.62928):2.553293,(Oxytropis_moellendorffii:1.840734,Oxytropis_holanshanensis:1.840734):3.393723):0.6208916,((((((((Oxytropis_krylovii:2.164877,((((Oxytropis_poncinsii:0.7434248,(Oxytropis_caerulea:0.6984655,Oxytropis_taochensis:0.6984655):0.04495922):0.4102389,(Oxytropis_auriculata:0.72982,Oxytropis_hirsuta:0.72982):0.4238437):0.1811041,(Oxytropis_giraldii:0.990786,((Oxytropis_parasericeopetala:0.2063462,Oxytropis_pseudofrigida:0.2063462):0.5731272,Oxytropis_pseudocoerulea:0.7794734):0.2113126):0.3439818):0.7139128,((Oxytropis_penduliflora:0.3811522,Oxytropis_leptophylla:0.3811522):1.219919,((Oxytropis_ochrolongibracteata:1.101289,Oxytropis_myriophylla:1.101289):0.02959715,Oxytropis_melanocalyx:1.130886):0.4701854):0.4476091):0.1161962):0.7681548,Oxytropis_aciphylla:2.933032):0.3130693,Oxytropis_pseudomyriophylla:3.246101):1.546816,Oxytropis_podoloba:4.792917):0.8030347,((Oxytropis_globiflora:2.77543,(Oxytropis_maqinensis:0.1707236,Oxytropis_latialata:0.1707236):2.604707):2.483372,(Oxytropis_wutaiensis:1.895049,Oxytropis_platysema:1.895049):3.363753):0.3371496):0.03466344,(Oxytropis_filiformis:1.072561,Oxytropis_sinkiangensis:1.072561):4.558054):0.08044206,(((Oxytropis_hirta:1.276453,((Oxytropis_gerzeensis:0.6540472,Oxytropis_lapponica:0.6540472):0.4544083,Oxytropis_microphylla:1.108455):0.1679971):0.4265525,(Oxytropis_ochrocephala:1.625407,Oxytropis_gueldenstaedtioides:1.625407):0.07759836):0.5986872,Oxytropis_zekogensis:2.301692):3.409365):0.09100726,(((Oxytropis_yekenensis:1.356046,Oxytropis_mollis:1.356046):1.877598,Oxytropis_xinglongshanica:3.233644):2.495899,(((Oxytropis_hystrix:2.45996,(((Oxytropis_cinerascens:1.239452,Oxytropis_hirsutiuscula:1.239452):0.7470346,(((Oxytropis_longialata:0.4946821,Oxytropis_diversifolia:0.4946821):0.2790096,Oxytropis_bicolor:0.7736917):1.058827,Oxytropis_chinglingensis:1.832519):0.1539674):0.2868604,((Oxytropis_immersa:0.4586534,Oxytropis_deflexa:0.4586534):0.2284265,(Oxytropis_densiflora:0.2841036,Oxytropis_humifusa:0.2841036):0.4029764):1.586267):0.1866129):1.645112,((Oxytropis_lanceatifoliola:3.267957,(Oxytropis_brevipedunculata:0.3453876,((Oxytropis_trichophysa:0.01878546,Oxytropis_tashkurensis:0.01878546):0.06986069,Oxytropis_reniformis:0.08864614):0.2567415):2.92257):0.2500409,(((((Oxytropis_maduoensis:0.1368157,(Oxytropis_neimonggolica:0.0279505,Oxytropis_sericopetala:0.0279505):0.1088652):0.1645433,Oxytropis_qilianshanica:0.301359):0.3969268,Oxytropis_dichroantha:0.6982858):0.6017573,Oxytropis_przewalskii:1.300043):1.422112,Oxytropis_latibracteata:2.722155):0.7958434):0.5870734):0.4032023,(((Oxytropis_songarica:0.1027702,Oxytropis_lhasaensis:0.1027702):1.10687,Oxytropis_biflora:1.20964):2.6486,(Oxytropis_tragacanthoides:0.07584361,Oxytropis_baxoiensis:0.07584361):3.782397):0.6500335):1.221269):0.07252114):0.0532832):0.0594113):0.09978697,(((((Oxytropis_ochroleuca:0.5570554,Oxytropis_pauciflora:0.5570554):0.6063447,Oxytropis_falcata:1.1634):0.1759789,Oxytropis_pagobia:1.339379):1.400508,(((((Oxytropis_qinghaiensis:0.2579487,Oxytropis_sitaipaiensis:0.2579487):0.0517876,(Oxytropis_guinanensis:0.02547459,Oxytropis_tianschanica:0.02547459):0.2842617):1.660107,(Oxytropis_assiensis:0.4169304,(Oxytropis_yanchiensis:0.08989443,Oxytropis_tudanensis:0.08989443):0.327036):1.552913):0.2215902,((Oxytropis_eriocarpa:0.9496821,(Oxytropis_trichocalycina:0.4704088,(Oxytropis_stracheyana:0.4567221,Oxytropis_grandiflora:0.4567221):0.01368672):0.4792733):1.183539,Oxytropis_lehmannii:2.133221):0.05821311):0.2587843,Oxytropis_trichophora:2.450218):0.2896691):1.835021,(((Oxytropis_squammulosa:0.1685534,Oxytropis_pusilla:0.1685534):1.404564,(Oxytropis_linearibracteata:0.3424866,Oxytropis_ladyginii:0.3424866):1.230631):2.40501,(((Oxytropis_langshanica:0.4156545,Oxytropis_rupifraga:0.4156545):0.008939841,Oxytropis_merkensis:0.4245943):0.9493662,Oxytropis_sacciformis:1.37396):2.604167):0.5967806):1.439638):0.1116541):12.12522):2.35683,((((Sphaerophysa_salsula:2.731105,Eremosparton_songoricum:2.731105):8.696405,(Colutea_nepalensis:0.29887988,Colutea_delavayi:0.2988799):11.12863):0.8764574,Phyllolobium_turgidocarpum:12.30397):0.04708258,(Phyllolobium_siccaneum:11.51477,((Phyllolobium_balfourianum:8.756548,Phyllolobium_donianum:8.756548):1.822385,(((Phyllolobium_heydei:1.845593,((Phyllolobium_milingense:0.2948612,Phyllolobium_sichuanense:0.2948612):1.270502,Phyllolobium_eutrichus:1.565363):0.2802296):2.316041,(((Phyllolobium_prodigiosum:0.5128929,Phyllolobium_dolichochaete:0.5128929):1.333117,(Phyllolobium_lasaense:0.4101393,Phyllolobium_tribulifolium:0.4101393):1.43587):1.175545,Phyllolobium_sanbilingense:3.021555):1.140079):6.342336,((Phyllolobium_chinense:6.169773,(Phyllolobium_pastorium:0.1175153,Phyllolobium_enneaphyllum:0.1175153):6.052258):0.8359158,((Phyllolobium_lineariauriferum:2.92025,(Phyllolobium_tingriense:1.318916,Phyllolobium_camptodontum:1.318916):1.601335):1.309127,Phyllolobium_flavovirens:4.229378):2.776311):3.498281):0.0749637):0.9358317):0.8362846):8.2572):25.39471,(((((Tibetia_yunnanensis:0.07758783,Tibetia_forrestii:0.07758783):1.658882,(Tibetia_yadongensis:0.6270205,(Tibetia_himalaica:0.4183237,Tibetia_tongolensis:0.4183237):0.2086969):1.109449):26.53572,(Gueldenstaedtia_henryi:0.3550967,(Gueldenstaedtia_verna:0.08706902,Gueldenstaedtia_taihangensis:0.08706902):0.2680276):27.91709333):6.87926,((Chesniella_ferganensis:0.7254243,Chesniella_mongolica:0.7254243):29.26361,((Chesneya_polystichoides:0.1301304,((Chesneya_spinosa:0.03762901,Chesneya_macrantha:0.03762901):0.05658248,(Chesneya_acaulis:0.007393799,Chesneya_cuneata:0.007393799):0.08681769):0.0359189):0.001819612,(Chesneya_crassipes:0.01780836,Chesneya_nubigena:0.01780836):0.11414164):29.85708):5.16242):6.68473,(((((Caragana_microphylla:0.14413,Caragana_korshinskii:0.14413):6.51788,(Caragana_liouana:6.559132,(Caragana_boisii:6.10497,(((((Caragana_pekinensis:0.5119325,Caragana_zahlbruckneri:0.5119325):0.4827724,(Caragana_pumila:0.9148692,Caragana_stenophylla:0.9148692):0.07983566):0.1610133,Caragana_soongorica:1.155718):0.312976,((((Caragana_fruticosa:0.06316228,Caragana_kirghisorum:0.06316228):0.8521254,(Caragana_gerardiana:0.4622138,(Caragana_bicolor:0.4386654,Caragana_camilloi-schneideri:0.4386654):0.02354842):0.4530738):0.2287162,(Caragana_franchetiana:0.5051536,(Caragana_leucospina:0.4245837,Caragana_pruinosa:0.4245837):0.08056989):0.6388502):0.2069065,(Caragana_spinosa:0.3503281,(Caragana_leucophloea:0.2804994,Caragana_qingheensis:0.2804994):0.06982866):1.000582):0.1177838):0.7012283,(Caragana_erinacea:2.065792,Caragana_ussuriensis:2.065792):0.1041305):3.935047):0.4541628):0.1028776):3.930357,(((Caragana_junatovii:0.06850432,Caragana_crassispina:0.06850432):6.99673,((((Caragana_dasyphylla:1.155822,(Caragana_aegacanthoides:0.9221449,Caragana_arborescens:0.9221449):0.2336768):1.79986,Caragana_aliensis:2.955681):1.546317,Caragana_licentiana:4.501999):2.189984,(Caragana_acanthophylla:0.017203,Caragana_tangutica:0.017203):6.67478):0.373251):3.484594,((Caragana_pleiophylla:0.8571662,Caragana_densa:0.8571662):7.290087,((((Caragana_shensiensis:2.741651,((Caragana_kansuensis:0.7410064,Caragana_frutex:0.7410064):0.516249,(Caragana_roborovskyi:0.8309218,Caragana_davazamcii:0.8309218):0.4263337):1.484395):1.822943,((Caragana_tekesiensis:0.7252875,Caragana_tibetica:0.7252875):1.766398,Caragana_turkestanica:2.491685):2.072909):1.294495,Caragana_manshurica:5.859089):0.366591,Caragana_jubata:6.22568):1.921574):2.402575):0.04253853):1.262303,((((((Caragana_leveillei:0.5934741,Caragana_chumbica:0.5934741):2.17435,Caragana_purdomii:2.767824):1.008391,((Caragana_versicolor:0.3037784,Caragana_kozlowii:0.3037784):2.257547,(((Caragana_brachypoda:0.1646692,Caragana_stipitata:0.1646692):1.225243,Caragana_potaninii:1.389913):0.3896952,(Caragana_tragacanthoides:0.8624979,Caragana_aurantiaca:0.8624979):0.9171098):0.7817176):1.214889):0.4105654,Caragana_opulens:4.18678):0.6065371,(Caragana_brevifolia:1.099773,((Caragana_polourensis:0.170603,Caragana_changduensis:0.170603):0.4406063,Caragana_turfanensis:0.6112093):0.4885632):3.693545):6.646953,((((((Caragana_sinica:3.45304,Caragana_rosea:3.45304):2.46024,(Caragana_pygmaea:4.49872,Caragana_chinghaiensis:4.49872):1.41456):0.59696,Caragana_laeta:6.51024):1.84415,Calophaca_soongorica:8.35439):1.31826,(Calophaca_sinica:7.663115,Calophaca_chinensis:7.6631153):2.009535):1.09122,Halimodendron_halodendron:10.76387):0.6764002):0.4143998):25.57738,(((((Hedysarum_semenovii:0.2812852,Hedysarum_campylocarpon:0.2812852):12.51812,((((Hedysarum_citrinum:0.7035727,Hedysarum_krylovii:0.7035727):5.968299,Hedysarum_hirtifoliolum:6.671871):0.5192884,Hedysarum_trigonomerum:7.19116):1.002576,((Hedysarum_splendens:1.905385,Hedysarum_tanguticum:1.905385):0.4375138,(((Hedysarum_xizangense:0.4232671,Hedysarum_setosum:0.4232671):0.6077706,(Hedysarum_pseudastragalus:0.7132674,Hedysarum_songaricum:0.7132674):0.3177703):0.1880696,(Hedysarum_tibeticum:0.2143098,(Hedysarum_fistulosum:0.1408476,Hedysarum_gmelinii:0.1408476):0.07346213):1.004798):1.123791):5.850838):4.60567):3.167165,(Hedysarum_sikkimense:8.565763,(Hedysarum_brachypterum:4.372859,(Hedysarum_flavescens:0.009444525,Hedysarum_shanense:0.009444525):4.363415):4.192904):7.400808):6.937259,(((((Hedysarum_neglectum:0.2053262,Hedysarum_kirghisorum:0.2053262):0.1567586,Hedysarum_dentatoalatum:0.3620848):6.058082,((((Hedysarum_petrovii:2.209553,(Hedysarum_dahuricum:0.3361476,Hedysarum_taipeicum:0.3361476):1.873405):1.2016668,(Hedysarum_ferganense:0.3083465,Hedysarum_longigynophorum:0.3083465):3.102873):0.287146,(Hedysarum_setigerum:1.415093,Hedysarum_limitaneum:1.415093):2.283273):1.028105,Hedysarum_inundatum:4.726471):1.693696):6.524119,(((Hedysarum_iliense:4.515894,(Hedysarum_ussuriense:0.1514803,Hedysarum_kumaonense:0.1514803):4.364414):2.439978,Hedysarum_nagarzense:6.955872):2.790935,(((Hedysarum_thiochroum:0.3252251,Hedysarum_algidum:0.3252251):0.5981808,Hedysarum_jinchuanense:0.9234059):6.96669,Hedysarum_polybotrys:7.890096):1.856711):3.197479):8.715382,(Hedysarum_alpinum:20.92741,((Onobrychis_tanaitica:0.41814,Onobrychis_pulchella:0.41814):17.20225,(((Corethrodendron_lignosum:0.9673721,Corethrodendron_fruticosum:0.9673721):0.6244679,(Corethrodendron_scoparium:0.7874354,Corethrodendron_multijugum:0.7874354):0.8044046):12.08414,Eversmannia_subspinosa:13.67598):3.94441):3.30702):0.7322581):1.244162):6.96646,Alhagi_sparsifolia:29.87029):7.56176):4.40413):4.16678):3.5596,(((((Vicia_sativa:25.27228,(((((((Vicia_geminiflora:0.1361497,Vicia_lilacina:0.1361497):0.1110239,Vicia_tetrantha:0.2471736):0.6746516,Vicia_perelegans:0.9218252):3.089259,Vicia_cracca:4.011085):0.09551133,(Vicia_taipaica:1.239659,(Vicia_dichroantha:1.087608,Vicia_subvillosa:1.087608):0.1520506):2.866937):18.16928,(((Vicia_sepium:1.841417,((Vicia_unijuga:1.432261,(Vicia_bakeri:1.005777,Vicia_venosa:1.005777):0.4264837):0.1271813,Vicia_tetrasperma:1.559442):0.2819748):1.660142,(Vicia_tibetica:0.7538376,Vicia_hirsuta:0.7538376):2.747721):6.066508,(((((Vicia_ternata:0.31843,Vicia_amoena:0.31843):3.558462,Vicia_megalotropis:3.876892):2.99587,((Vicia_wushanica:0.6926263,Vicia_sinogigantea:0.6926263):5.700097,(Vicia_latibracteolata:3.453328,(Vicia_amurensis:2.398558,(Vicia_multicaulis:1.42048,(Vicia_ramuliflora:0.273698,Vicia_deflexa:0.273698):1.146782):0.9780773):1.05477):2.939396):0.4800385):0.2987523,((Vicia_tenuifolia:0.1434727,Vicia_chinensis:0.1434727):1.440741,Vicia_kioshanica:1.584213):5.587301):0.836386,((Vicia_bungei:0.8421813,(Vicia_costata:0.5741755,Vicia_nummularia:0.5741755):0.2680058):2.081073,Vicia_ohwiana:2.923254):5.084646):1.560166):12.70781):0.3337326,((Vicia_japonica:2.28552,Vicia_kulingana:2.28552):0.8278189,Vicia_pseudo-orobus:3.113339):19.49627):2.662675):0.07898,((((Lathyrus_anhuiensis:1.838237,Lathyrus_tuberosus:1.838237):5.662142,(Lathyrus_krylovii:4.68028,Lathyrus_gmelinii:4.68028):2.8201):3.11806,((Lathyrus_japonicus:0.5499998,Lathyrus_dielsianus:0.5499998):7.432545,(((Lathyrus_pratensis:2.844105,Lathyrus_komarovii:2.844106):0.4029923,(Lathyrus_humilis:1.299497,(Lathyrus_pisiformis:0.6307707,Lathyrus_quinquenervius:0.6307707):0.6687264):1.947601):0.4990092,Lathyrus_vaniotii:3.746107):4.236438):2.635895):2.11448,(Lathyrus_caudatus:2.610342,(Lathyrus_palustris:1.510578,Lathyrus_davidii:1.510578):1.099765):10.12258):12.61834):13.09215,(((Trifolium_gordeievii:0.3430449,Trifolium_lupinaster:0.3430449):1.808124,(Trifolium_fragiferum:1.463057,Trifolium_eximium:1.463057):0.688112):33.602603,((((Medicago_monantha:8.961183,Medicago_minima:8.961183):15.72389,((Medicago_orthoceras:6.868101,(Medicago_platycarpos:0.2606011,(Medicago_edgeworthii:0.1865388,Medicago_falcata:0.1865388):0.07406228):6.6075):7.695485,((Medicago_archiducis-nicolaii:1.002698,Medicago_ruthenica:1.002698):0.9487255,Medicago_lupulina:1.951424):12.61216):10.12148):5.02181,(((Trigonella_cachemiriana:5.257242,((Trigonella_emodi:2.67435665,Trigonella_cancellata:2.674357):0.5993142,(Trigonella_fimbriata:1.197468,Trigonella_arcuata:1.197468):2.076203):1.983571):8.122578,Trigonella_pamirica:13.37982):1.32971,(((Melilotus_indicus:0.01325512,Melilotus_dentatus:0.01325512):0.470707,Melilotus_officinalis:0.4839621):0.4333379,Melilotus_albus:0.9173):13.79223):14.99735):3.7341,(Ononis_arvensis:15.14042,Ononis_antiquorum:15.140418):18.30056):2.31279):2.68964):5.01583,Cicer_microphyllum:43.45924):4.01152,Parochetus_communis:47.47076):2.0918):5.06109):15.95595,(Sesbania_bispinosa:65.80792,(Lotus_tenuis:3.8998103,((Lotus_angustissimus:0.05146469,Lotus_corniculatus:0.05146469):2.64569,(Lotus_krylovii:0.5329031,Lotus_taitungensis:0.5329031):2.164252):1.202655):61.90811):4.77168):8.36497):2.52939,(((Pterocarpus_indicus:55.76033,((((Dalbergia_peishaensis:2.223923,((Dalbergia_burmanica:0.6757659,Dalbergia_benthamii:0.6757659):1.15108,Dalbergia_cultrata:1.826846):0.3970769):1.831884,Dalbergia_hainanensis:4.055807):8.864433,(((((Dalbergia_millettii:3.105743,(Dalbergia_hupeana:2.421813,(Dalbergia_assamica:1.940054,Dalbergia_tonkinensis:1.940054):0.4817596):0.6839302):0.8717521,((Dalbergia_kingiana:1.214441,(Dalbergia_stipulacea:0.2489856,Dalbergia_mimosoides:0.2489856):0.9654551):2.248446,(Dalbergia_stenophylla:2.631367,Dalbergia_henryana:2.631367):0.8315198):0.5146084):2.337979,((Dalbergia_ximengensis:0.197961,Dalbergia_volubilis:0.197961):2.631642,(Dalbergia_jingxiensis:1.905602,(Dalbergia_yunnanensis:1.736014,(Dalbergia_hancei:0.9402654,Dalbergia_tsoi:0.9402654):0.7957486):0.1695879):0.9240013):3.485871):0.2635944,((Dalbergia_odorifera:0.1123489,Dalbergia_pinnata:0.1123489):3.3137542,(Dalbergia_rimosa:1.090767,Dalbergia_dyeriana:1.090767):2.335336):3.152966):2.491872,((Dalbergia_obtusifolia:0.4858198,Dalbergia_polyadelpha:0.4858198):1.041585,(Dalbergia_sericea:0.477982,Dalbergia_candenatensis:0.477982):1.049423):7.543537):3.849299):30.36617,(Aeschynomene_indica:18.23975,Smithia_ciliata:18.23975):25.04666):12.47392):3.74532,(Zornia_intecta:3.90211972,Zornia_gibbosa:3.90212):55.60353):18.42229,Bowringia_callicarpa:77.92794):3.54602):0.02872):0.9405,((Cladrastis_scandens:1.4667,(Cladrastis_platycarpa:1.1373515,Cladrastis_wilsonii:1.137351):0.3293487):2.57273,((Cladrastis_parvifolia:0.5369721,Cladrastis_delavayi:0.5369721):0.1233613,Cladrastis_chingii:0.6603334):3.379097):78.40375):10.98923):2.31084,Zenia_insignis:95.74325):4.7080403,((Sindora_glabra:21.27941,((Saraca_dives:6.20149047,Saraca_griffithiana:6.20149):6.09082,(Lysidice_rhodostegia:6.0528,Lysidice_brevicalyx:6.0528):6.23951):8.9871):76.60818,(((Bauhinia_hirsuta:30.87395,((((Bauhinia_japonica:3.146964,((Bauhinia_chalcophylla:0.1568933,Bauhinia_glauca:0.1568933):0.8973091,Bauhinia_hainanensis:1.054202):2.092761):1.116665,(Bauhinia_carcinophylla:0.4302853,Bauhinia_bohniana:0.4302853):3.833343):20.61935,(Bauhinia_paucinervata:12.67093,((Bauhinia_didyma:0.7888401,Bauhinia_quinnanensis:0.7888401):3.636495,(Bauhinia_longistipes:2.435358,Bauhinia_hypoglauca:2.435358):1.989977):8.245591):12.21205):3.119469,(((((Bauhinia_brachycarpa:0.5931302,Bauhinia_esquirolii:0.5931302):3.084469,Bauhinia_khasiana:3.677599):1.851073,(Bauhinia_cercidifolia:1.638061,Bauhinia_venustula:1.638061):3.890611):5.67779,((Bauhinia_ovatifolia:5.237831,(Bauhinia_apertilobata:0.9759634,Bauhinia_erythropoda:0.9759634):4.261868):1.743313,Bauhinia_yunnanensis:6.981144):4.225319):16.78278,((Bauhinia_tianlinensis:2.386956,Bauhinia_comosa:2.386956):16.88087,(((Bauhinia_variegata:8.64808,Bauhinia_racemosa:8.64808):0.05504992,((Bauhinia_rubrovillosa:1.527329,Bauhinia_viridescens:1.527329):0.3533161,Bauhinia_pyrrhoclada:1.880646):6.822484):8.295966,(((Bauhinia_ornata:0.9525109,Bauhinia_damiaoshanensis:0.9525109):3.093964,(((Bauhinia_calciphila:0.6214799,Bauhinia_lingyuenensis:0.6214799):0.9286705,Bauhinia_wuzhengyii:1.55015):0.606165,(((Bauhinia_hypochrysa:0.08616764,Bauhinia_touranensis:0.08616764):0.5621959,Bauhinia_coccinea:0.6483635):1.38978,Bauhinia_wallichii:2.038143):0.118172):1.89016):2.066875,(Bauhinia_corymbosa:4.7568,(Bauhinia_acuminata:0.3342488,(Bauhinia_nervosa:0.07518085,Bauhinia_delavayi:0.07518085):0.2590679):4.422552):1.35655):10.88575):2.268734):8.721415):0.01319848):2.871507):2.13229,(Bauhinia_aurea:22.53024,(Bauhinia_scandens:15.51834,Bauhinia_championii:15.51834):7.011904):10.476):9.99321,((Cercis_chuniana:0.8633152,(Cercis_racemosa:0.04604168,Cercis_chingii:0.04604168):0.8172735):1.226085,(Cercis_chinensis:0.0184434,Cercis_glabra:0.0184434):2.070957):40.91005):54.88814):2.5637):10.72468):14.3347):2.5363):0.19288):0.81861):1.70437):0.08867,((Cynomorium_songaricum:124.99861,(((((Gonocarpus_micranthus:15.354035,Gonocarpus_chinensis:15.35403):6.21411,Myriophyllum_oguraense:21.56814):46.22767,Penthorum_chinense:67.79581):46.28947,((((Tillaea_mongolica:0.826096,Tillaea_schimperi:0.826096):0.180648,Tillaea_alata:1.006744):1.135593,(Tillaea_likiangensis:0.2290306,Tillaea_aquatica:0.2290306):1.913306):84.7391,((((((((((Sedum_morrisonense:19.24333,Sedum_bulbiferum:19.24333):4.39864,(Sedum_alfredii:20.2915,Sedum_baileyi:20.2915):3.35047):2.1615,Sedum_sarmentosum:25.80347):18.52824,((Rosularia_alpestris:10.25343,Rosularia_turkestanica:10.25343):22.17791,Rosularia_platyphylla:32.431345):11.90037):1.26582,(Pseudosedum_lievenii:24.40314,Pseudosedum_affine:24.40314):21.19439):4.0320905,((((((Sedum_roborowskii:1.111072,(Sedum_leptophyllum:0.08768087,Sedum_bonnieri:0.08768087):1.023391):4.637351,Sedum_dielsii:5.748423):4.763087,(Sedum_engleri:8.56433,((Sedum_celatum:1.645488,(Sedum_formosanum:0.3795455,(Sedum_nokoense:0.01098632,Sedum_lutzii:0.01098632):0.3685592):1.265943):6.814984,(((Sedum_forrestii:1.558766,(Sedum_costantinii:0.9028916,(Sedum_heckelii:0.7002291,Sedum_gagei:0.7002291):0.2026625):0.6558746):0.3824457,(Sedum_perrotii:0.9778311,Sedum_franchetii:0.9778311):0.9633807):1.102151,((Sedum_hakonense:0.3365909,Sedum_dimorphophyllum:0.3365909):0.7334934,(Sedum_beauverdii:0.8369798,((Sedum_feddei:0.03215984,Sedum_trichospermum:0.03215984):0.3785835,Sedum_leucocarpum:0.4107434):0.4262364):0.2331045):1.973278):5.41711):0.1038579):1.94718):12.46095,((((((Sedum_triactina:0.02899787,Sedum_leblancae:0.02899787):1.600535,(Sedum_grammophyllum:0.2039228,Sedum_rosei:0.2039228):1.42561):2.656379,Sedum_pratoalpinum:4.285911):2.191498,((Sedum_wilsonii:1.556591,Sedum_przewalskii:1.556591):3.79313,(Sedum_somenii:0.2602307,Sedum_didymocalyx:0.2602307):5.08949):1.127688):0.6721438,((Sedum_semilunatum:2.893937,((Sedum_henrici-robertii:0.6170071,Sedum_wenchuanense:0.6170071):2.147309,Sedum_raymondii:2.764316):0.1296212):1.379913,(Sedum_celiae:2.411597,Sedum_magniflorum:2.411597):1.862253):2.875703):1.761739,(((Sedum_muyaicum:0.1249609,Sedum_chauveaudii:0.1249609):5.313774,Sedum_longyanense:5.438735):1.285341,(Sedum_giajae:1.858684,Sedum_correptum:1.858684):4.865392):2.187216):14.06117):1.16869,(((Sedum_barbeyi:0.4260873,Sedum_pampaninii:0.4260873):11.69401,(((((Sedum_stellariifolium:0.5351629,Sedum_blepharophyllum:0.5351629):2.107541,(Sedum_planifolium:0.8393985,Sedum_lineare:0.8393985):1.803306):0.8183719,Sedum_oreades:3.461076):2.614805,(Sedum_rosthornianum:0.7909975,(Sedum_sekiteiense:0.2591273,Sedum_uniflorum:0.2591273):0.5318702):5.284884):0.7819092,((Sedum_tianmushanense:0.4345956,Sedum_luchuanicum:0.4345956):0.1796797,Sedum_onychopetalum:0.6142754):6.243515):5.262309):2.673707,(((Sedum_oligocarpum:0.0284588,Sedum_woronowii:0.0284588):6.732437,Sedum_bergeri:6.760895):5.339332,(Sedum_fui:11.5106,(((Sedum_elatinoides:3.003409,(Sedum_kiangnanense:2.831506,Sedum_chingtungense:2.831506):0.1719035):7.277694,(((Sedum_longifuniculatum:0.1214096,Sedum_prasinopetalum:0.1214096):2.631872,(Sedum_emarginatum:0.5627971,Sedum_nanchuanense:0.5627971):2.190485):4.579099,Sedum_tsiangii:7.33238):2.948722):0.3599961,(((Sedum_japonicum:2.298623,Sedum_wangii:2.298623):1.103383,(Sedum_tsinghaicum:0.1320743,Sedum_fedtschenkoi:0.1320743):3.269932):2.098434,(Sedum_stimulosum:1.474606,Sedum_obtrullatum:1.474606):4.025834):5.140659):0.8695055):0.5896226):2.693579):9.347346):19.69207,(((((Sedum_daigremontianum:0.5666459,Sedum_nothodugueyi:0.5666459):4.258532,(((Sedum_sagittipetalum:0.3898951,Sedum_morotii:0.3898951):1.572048,Sedum_oligospermum:1.961943):0.2323444,Sedum_tsonanum:2.194287):2.63089):1.145419,Sedum_hengduanense:5.970597):6.129665,(((Sedum_yvesii:0.4259946,(Sedum_trullipetalum:0.1029838,Sedum_lungtsuanense:0.1029838):0.3230109):0.01993289,Sedum_paracelatum:0.4459275):9.147738,(((Sedum_ulricae:6.762565,(Sedum_filipes:1.454225,(Sedum_obtusipetalum:0.6730275,Sedum_parvisepalum:0.6730275):0.7811979):5.30834):0.7244628,(Sedum_concarpum:2.434784,(Sedum_actinocarpum:0.7250235,Sedum_chuhsingense:0.7250235):1.70976):5.052244):0.511678,((Sedum_platysepalum:0.4032841,Sedum_hangzhouense:0.4032841):7.352361,(Sedum_pagetodes:1.659115,(Sedum_erythrospermum:0.1460317,Sedum_tosaense:0.1460317):1.513083):6.09653):0.2430612):1.594959):2.506597):26.86054,(Sedum_latentibulbosum:8.170328,(Sedum_purdomii:1.59083,Sedum_polytrichoides:1.59083):6.579498):30.79048):4.872421):5.796394):0.01791945,((Sedum_microsepalum:4.201358,((Sedum_dugueyi:0.7448281,Sedum_subtile:0.7448281):3.104239,((Sedum_multicaule:0.8296576,Sedum_glaebosum:0.8296576):1.788577,((Sedum_susanneae:1.0501824,Sedum_sinoglaciale:1.050182):0.8494298,(((Sedum_tetractinum:0.217151,(Sedum_makinoi:0.1650484,Sedum_ramentaceum:0.1650484):0.05210258):0.06222907,Sedum_erici-magnusii:0.27938):0.1493198,Sedum_cryptomerioides:0.4286998):1.470912):0.7186223):1.230833):0.35229):11.98108,((Sedum_fischeri:5.344101,(Sedum_jiulungshanense:0.09367228,Sedum_phyllanthum:0.09367228):5.250428):4.225282,((Sedum_dongzhiense:2.129601,Sedum_majus:2.129601):0.7258243,Sedum_drymarioides:2.855425):6.713957):6.613059):33.4651):5.81683,(((((Hylotelephium_pallescens:2.54167,Hylotelephium_pseudospectabile:2.54167):4.151225,((Hylotelephium_spectabile:0.5567295,Hylotelephium_verticillatum:0.5567295):3.644832,((Hylotelephium_mongolicum:1.169332,(Hylotelephium_tatarinowii:0.9316234,(Hylotelephium_triphyllum:0.7669117,Hylotelephium_erythrostictum:0.7669117):0.1647118):0.2377088):1.719528,(Hylotelephium_angustum:1.326548,Hylotelephium_mingjinianum:1.326548):1.562312):1.3127016):2.491333):2.220135,(Hylotelephium_viviparum:3.012476,((Hylotelephium_subcapitatum:2.632906,(Hylotelephium_sieboldii:1.785299,Hylotelephium_tangchiense:1.785299):0.8476071):0.2538432,(Hylotelephium_bonnafousii:0.2046529,Hylotelephium_ewersii:0.2046529):2.682096):0.1257268):5.900554):17.04475,((Sinocrassula_techinensis:5.1573,(Sinocrassula_densirosulata:3.117584,((Sinocrassula_yunnanensis:0.08394415,Sinocrassula_longistyla:0.08394415):0.4867849,Sinocrassula_indica:0.5707291):2.546855):2.039716):4.28387,(Sinocrassula_ambigua:0.9735834,Sinocrassula_diversifolia:0.9735834):8.467587):16.51661):4.02923,((Orostachys_chanetii:3.305728,((Orostachys_minuta:0.05744874,Orostachys_thyrsiflora:0.05744874):0.5660897,(Orostachys_cartilaginea:0.5942495,Orostachys_fimbriata:0.5942495):0.02928892):2.682189):2.176931,(Orostachys_spinosa:2.80844,(Orostachys_malacophylla:1.331537,Orostachys_japonica:1.331537):1.476903):2.674219):24.50435):25.47736):0.51809,((((((((Rhodiola_yunnanensis:0.05765461,Rhodiola_prainii:0.05765461):0.7328165,Rhodiola_heterodonta:0.7904711):2.99042,Rhodiola_coccinea:3.780891):1.490084,((Rhodiola_kansuensis:2.314589,Rhodiola_atuntsuensis:2.314589):2.735375,(((Rhodiola_stapfii:2.761727,(Rhodiola_atsaensis:0.8234968,(Rhodiola_gannanica:0.3150485,Rhodiola_hobsonii:0.3150485):0.5084483):1.938231):0.8007303,(Rhodiola_primuloides:0.6576096,Rhodiola_serrata:0.6576096):2.904848):1.297203,(((((Rhodiola_macrocarpa:2.199757,Rhodiola_quadrifida:2.199757):0.7791512,((Rhodiola_discolor:1.005313,(Rhodiola_forrestii:0.68641,Rhodiola_semenovii:0.68641):0.3189033):1.188742,((Rhodiola_cretinii:1.155376,(Rhodiola_chrysanthemifolia:0.9853468,(Rhodiola_tangutica:0.2067982,Rhodiola_wenchuanensis:0.2067982):0.7785486):0.1700297):0.7448949,(((Rhodiola_gelida:0.02255389,Rhodiola_subopposita:0.02255389):1.303426,(Rhodiola_sinuata:1.006612,(Rhodiola_recticaulis:0.2226247,Rhodiola_sexifolia:0.2226247):0.7839878):0.319367):0.2046645,Rhodiola_sherriffii:1.530644):0.3696274):0.2937838):0.784853):0.9794702,(Rhodiola_pinnatifida:0.1678328,Rhodiola_himalensis:0.1678328):3.790546):0.4079949,(Rhodiola_litwinowii:1.201602,(Rhodiola_angusta:0.9254583,Rhodiola_pamiroalaica:0.9254583):0.2761437):3.164771):0.209188,(Rhodiola_humilis:4.063139,((Rhodiola_smithii:0.8333729,Rhodiola_wallichiana:0.8333729):2.205946,Rhodiola_handelii:3.039319):1.02382):0.5124223):0.2840994):0.190303):0.2210111):0.2959134,Rhodiola_tieghemii:5.566888):0.160665,((((Rhodiola_sacra:4.52576,Rhodiola_bupleuroides:4.52576):0.52028,Rhodiola_fastigiata:5.04604):0.43242,Rhodiola_crenulata:5.47846):0.19683,Rhodiola_kirilowii:5.67529):0.05226303):0.134937,(((Rhodiola_tibetica:0.5253341,Rhodiola_kashgarica:0.5253341):1.475453,Rhodiola_rosea:2.000787):2.600539,((Rhodiola_alterna:2.725705,((Rhodiola_calliantha:0.797927,Rhodiola_stephanii:0.797927):1.726382,((Rhodiola_ovatisepala:1.387379,Rhodiola_junggarica:1.387379):0.9263162,(Rhodiola_sachalinensis:0.6517463,(Rhodiola_nobilis:0.2420911,Rhodiola_dumulosa:0.2420911):0.4096551):1.661949):0.2106139):0.2013962):0.7677325,((Rhodiola_alsia:0.5435688,Rhodiola_liciae:0.5435688):1.721608,Rhodiola_purpureoviridis:2.265176):1.228262):1.107888):1.261164):35.57598,((((Phedimus_kamtschaticus:0.123594,Phedimus_hsinganicus:0.123594):7.951008,(Phedimus_aizoon:1.444586,Phedimus_odontophyllus:1.444586):6.630016):1.25307,Phedimus_hybridus:9.327672):0.4959982,((Phedimus_floriferus:0.6471617,Phedimus_selskianus:0.6471617):5.924716,Phedimus_middendorffianus:6.571877):3.251793):31.6148):14.54399):4.08196,(Kalanchoe_tashiroi:12.8918677,(Kalanchoe_spathulata:3.024346,(Kalanchoe_ceratophylla:0.5206195,(Kalanchoe_garambiensis:0.03041156,Kalanchoe_integra:0.03041156):0.4902079):2.503726):9.86752404):47.17255):26.81702):27.20384):8.35817,(((((((((Saxifraga_dongchuanensis:2.421636,Saxifraga_punctulatoides:2.421636):6.898653,Saxifraga_flaccida:9.320288):7.065461,((Saxifraga_subomphalodifolia:0.4084257,Saxifraga_ludlowii:0.4084257):6.15669,(Saxifraga_sheqilaensis:0.3594093,Saxifraga_gonggashanensis:0.3594093):6.205706):9.820634):19.26603,(Saxifraga_cardiophylla:2.676267,Saxifraga_haplophylloides:2.676267):32.97552):27.46202,(((((Saxifraga_densifoliata:6.005578,Saxifraga_pratensis:6.005578):17.537,(Saxifraga_zekoensis:10.98145,((((Saxifraga_manchuriensis:1.927495,(Saxifraga_elliotii:0.7070046,Saxifraga_chrysanthoides:0.7070046):1.22049):1.096236,((Saxifraga_rupicola:0.9952187,Saxifraga_parkaensis:0.9952187):1.71693,Saxifraga_ciliatopetala:2.712149):0.3115815):1.603662,Saxifraga_georgei:4.627392):0.850121,((((Saxifraga_pallida:0.04519853,Saxifraga_daochengensis:0.04519853):1.440006,((Saxifraga_paiquensis:0.5888936,Saxifraga_filifolia:0.5888936):0.6057434,Saxifraga_omphalodifolia:1.194637):0.2905679):1.183284,Saxifraga_linearifolia:2.668489):0.2613571,(((Saxifraga_lepidostolonosa:0.3078508,(Saxifraga_pellucida:0.0002403784,Saxifraga_glacialis:0.0002403784):0.3076105):0.7622668,Saxifraga_parvula:1.070118):1.352103,(Saxifraga_tsangchanensis:2.150945,(Saxifraga_coarctata:0.7950936,Saxifraga_wardii:0.7950936):1.355852):0.271275):0.5076254):2.547668):5.503934):12.56113):8.084406,(((Saxifraga_sibirica:0.4183671,Saxifraga_nangqenica:0.4183671):26.0615,(((Saxifraga_gyalana:5.319224,(Saxifraga_triaristulata:1.369116,Saxifraga_brachypodoidea:1.369116):3.950108):8.038578,Saxifraga_miralana:13.3578):9.633243,(((Saxifraga_sinomontana:1.027567,(Saxifraga_nangxianensis:0.3326198,Saxifraga_forrestii:0.3326198):0.694947):2.565123,Saxifraga_filicaulis:3.59269):12.35212,((Saxifraga_champutungensis:0.08122491,Saxifraga_heteroclada:0.08122491):8.777558,(Saxifraga_fortunei:4.483231,(Saxifraga_signatella:3.040033,Saxifraga_signata:3.040033):1.443198):4.375551):7.086029):7.046234):3.488824):0.2641348,((((Saxifraga_megacordia:2.705446,(Saxifraga_candelabrum:2.470244,Saxifraga_drabiformis:2.470244):0.2352023):2.933182,Saxifraga_gongshanensis:5.638628):4.343281,(((Saxifraga_llonakhensis:0.8095339,(Saxifraga_montanella:0.1538599,Saxifraga_atrata:0.1538599):0.6556741):1.442481,Saxifraga_jacquemontiana:2.252015):0.9639229,(Saxifraga_lixianensis:2.24538,Saxifraga_oreophila:2.24538):0.9705575):6.765971):9.223772,Saxifraga_unguiculata:19.20568):7.538322):4.882982):0.3309061,(((Saxifraga_epiphylla:5.873345,(Saxifraga_isophylla:3.803677,Saxifraga_brachyphylla:3.803677):2.069668):5.473269,((Saxifraga_sediformis:0.8542769,Saxifraga_jainzhuglaensis:0.8542769):0.1766823,(Saxifraga_daliensis:0.5085342,Saxifraga_xiaozhongdianensis:0.5085342):0.522425):10.31566):19.2937,(Saxifraga_heterotricha:0.07578835,Saxifraga_granulifera:0.07578835):30.56453):1.317573):2.054176,(Saxifraga_aristulata:2.790812,Saxifraga_prattii:2.790812):31.22126):29.10174):11.15822,(((((Saxifraga_engleriana:0.6963769,Saxifraga_glabricaulis:0.6963769):0.5537628,Saxifraga_bijiangensis:1.25014):12.52417,(((Saxifraga_umbellulata:6.077812,(Saxifraga_hemisphaerica:5.383723,(Saxifraga_yezhiensis:1.808598,((Saxifraga_dielsiana:1.497414,(Saxifraga_giraldiana:1.143313,Saxifraga_taraktophylla:1.143313):0.3541006):0.02911147,Saxifraga_tigrina:1.526525):0.2820726):3.575125):0.6940891):0.1772494,Saxifraga_substrigosa:6.255061):1.14115,Saxifraga_subamplexicaulis:7.396211):6.378098):43.845,((((((Chrysosplenium_nepalense:5.94036,Chrysosplenium_sinicum:5.94036):12.92028,Chrysosplenium_ramosum:18.86064):1.57667,((((((Chrysosplenium_serreanum:0.07207763,Chrysosplenium_wuwenchenii:0.07207763):1.721555,(Chrysosplenium_davidianum:0.1789166,Chrysosplenium_sikangense:0.1789166):1.614716):2.554942,Chrysosplenium_fuscopuncticulosum:4.348575):0.1893696,((Chrysosplenium_pilosum:0.7976771,Chrysosplenium_lectus-cochleae:0.7976771):1.419646,Chrysosplenium_hydrocotylifolium:2.217323):2.320621):1.547311,((Chrysosplenium_hebetatum:1.585899,(Chrysosplenium_cavaleriei:0.6168422,(Chrysosplenium_macrophyllum:0.5622365,Chrysosplenium_carnosum:0.5622365):0.05460572):0.9690571):3.525817,(Chrysosplenium_biondianum:0.5186565,Chrysosplenium_chinense:0.5186565):4.59306):0.9735389):4.791001,(Chrysosplenium_absconditicapsulum:0.9836224,Chrysosplenium_flagelliferum:0.9836224):9.892634):9.561053):1.07998,(((Chrysosplenium_japonicum:0.1232628,Chrysosplenium_taibaishanense:0.1232628):5.326007,((Chrysosplenium_microspermum:3.155237,(Chrysosplenium_jienningense:2.961654,(((Chrysosplenium_forrestii:0.8973457,(Chrysosplenium_uniflorum:0.7554131,Chrysosplenium_glossophyllum:0.7554131):0.1419326):0.2373094,Chrysosplenium_lanuginosum:1.134655):1.492611,(Chrysosplenium_griffithii:1.340283,Chrysosplenium_nudicaule:1.340283):1.286982):0.3343884):0.193583):0.4055639,((((Chrysosplenium_delavayi:0.2959889,Chrysosplenium_axillare:0.2959889):0.06382039,Chrysosplenium_lixianense:0.3598093):1.263627,Chrysosplenium_qinlingense:1.623436):0.5742748,Chrysosplenium_giraldianum:2.197711):1.36309):1.888469):3.39537,Chrysosplenium_oxygraphoides:8.844641):12.67265):27.07642,Peltoboykinia_tellimoides:48.59371):9.00913,(((((Rodgersia_podophylla:0.8772986,Rodgersia_sambucifolia:0.8772986):2.394211,(Rodgersia_aesculifolia:0.7791268,Rodgersia_pinnata:0.7791268):2.492383):4.98932,Astilboides_tabularis:8.26083):10.82206,(((Bergenia_crassifolia:1.216124,Bergenia_scopulosa:1.216124):4.967936,((Bergenia_emeiensis:0.6394961,Bergenia_purpurascens:0.6394961):1.507293,(Bergenia_tianquanensis:1.150964,Bergenia_pacumbis:1.150964):0.9958251):4.037271):9.62613,(Oresitrophe_rupifraga:5.34907,Mukdenia_rossii:5.34907):10.46112):3.2727):25.33437,(((Tiarella_polyphylla:2.432719,Mitella_formosana:2.432719):8.70035098,Mitella_nuda:11.13307):31.59785,((Saniculiphyllum_guangxiense:28.91168,Tanakaea_radicans:28.91168):3.70326,((Astilbe_grandis:6.327029,Astilbe_macroflora:6.327029):3.250831,((Astilbe_longicarpa:0.1967021,Astilbe_macrocarpa:0.1967021):3.591075,(Astilbe_rivularis:1.203666,(Astilbe_rubra:0.2735168,Astilbe_chinensis:0.2735168):0.9301494):2.584111):5.790082):23.03708):10.11598):1.68634):13.18558):0.01646688):4.13885,((((((Saxifraga_lumpuensis:12.89145,(Saxifraga_cinerascens:1.996649,(Saxifraga_litangensis:0.8056997,Saxifraga_lychnitis:0.8056997):1.190949):10.8948):2.33856,((((Saxifraga_heleonastes:0.3409428,(Saxifraga_bronchialis:0.1067795,Saxifraga_kwangsiensis:0.1067795):0.2341633):0.7401865,Saxifraga_nambulana:1.081129):0.9233149,Saxifraga_wallichiana:2.004444):10.07096,((Saxifraga_implicans:2.399021,((Saxifraga_minutifoliosa:0.03755479,Saxifraga_angustata:0.03755479):0.5657269,((Saxifraga_rizhaoshanensis:0.260835,Saxifraga_chionophila:0.260835):0.07652376,Saxifraga_macrostigmatoides:0.3373588):0.265923):1.79574):1.924531,((Saxifraga_clivorum:0.4068661,Saxifraga_erinacea:0.4068661):0.8492478,Saxifraga_mucronulata:1.256114):3.067438):7.751854):3.154602):6.768759,(((((Saxifraga_brevicaulis:3.937462,Saxifraga_dahaiensis:3.937462):0.9795378,Saxifraga_contraria:4.916999):0.3129489,(((Saxifraga_versicallosa:0.4702562,Saxifraga_likiangensis:0.4702562):1.245054,Saxifraga_nigroglandulifera:1.71531):0.5185158,Saxifraga_bulleyana:2.233826):2.996123):1.52967,(Saxifraga_microgyna:3.796169,(Saxifraga_nakaoides:0.4133129,Saxifraga_stellariifolia:0.4133129):3.382856):2.963449):13.86469,Saxifraga_subsessiliflora:20.6243):1.374464):5.330341,((((((Saxifraga_finitima:0.08418678,Saxifraga_parnassiifolia:0.08418678):1.495891,Saxifraga_gemmipara:1.580078):2.366247,((Saxifraga_elliptica:0.497135,(Saxifraga_caveana:0.0819128,Saxifraga_setulosa:0.0819128):0.4152222):0.8256156,Saxifraga_zayuensis:1.322751):2.623574):8.938488,Saxifraga_smithiana:12.88481):5.9476,(Saxifraga_kingiana:4.403544,Saxifraga_hookeri:4.403544):14.42887):1.955763,((Saxifraga_imparilis:1.084564,Saxifraga_stenophylla:1.084564):8.002755,(((Saxifraga_egregioides:0.3789238,Saxifraga_pulvinaria:0.3789238):1.078561,Saxifraga_decussata:1.457485):1.097325,(Saxifraga_doyalana:0.004729028,Saxifraga_josephii:0.004729028):2.550081):6.53251):11.70086):6.540932):13.26284,((((((Saxifraga_dingqingensis:0.4155826,Saxifraga_hypericoides:0.4155826):0.6115431,Saxifraga_hengduanensis:1.027126):0.697241,Saxifraga_przewalskii:1.724367):5.40907,((Saxifraga_parva:1.458213,Saxifraga_oresbia:1.458213):4.230777,(Saxifraga_clavistaminea:3.989927,(Saxifraga_lushuiensis:0.3271045,Saxifraga_rotundipetala:0.3271045):3.662822):1.699063):1.444447):2.432922,((Saxifraga_congestiflora:0.6376109,Saxifraga_dshagalensis:0.6376109):2.427668,((Saxifraga_chumbiensis:0.4655277,Saxifraga_gedangensis:0.4655277):2.53959,(Saxifraga_nelsoniana:0.005298204,Saxifraga_perpusilla:0.005298204):2.999819):0.06016125):6.501081):5.912098,(((Saxifraga_habaensis:0.9423785,Saxifraga_sanguinea:0.9423785):5.525425,((Saxifraga_sessiliflora:0.8001513,(Saxifraga_mucronulatoides:0.5215711,(Saxifraga_melanocentra:0.3355736,Saxifraga_tangutica:0.3355736):0.1859974):0.2785802):2.073328,Saxifraga_nana:2.873479):3.594324):4.036282,(Saxifraga_strigosa:2.536339,Saxifraga_afghanica:2.536339):7.967747):4.974371):25.11349):19.14183,(Saxifraga_carnosula:27.56675,(Saxifraga_tibetica:8.585613,(((Saxifraga_atuntsiensis:2.566033,Saxifraga_kingdonii:2.566033):2.051481,Saxifraga_peplidifolia:4.617514):2.779066,((Saxifraga_moorcroftiana:2.381551,Saxifraga_monantha:2.381551):0.09353801,Saxifraga_diversifolia:2.475089):4.921491):1.189033):18.98114):32.16703):2.024376):12.51387):1.140994,((((((Saxifraga_baimashanensis:0.8313609,Saxifraga_andersonii:0.8313609):7.368471,(((Saxifraga_yarlungzangboensis:0.5910334,Saxifraga_zhidoensis:0.5910334):2.081263,((Saxifraga_nigroglandulosa:1.66009,Saxifraga_pseudoparvula:1.66009):0.1600504,(Saxifraga_tatsienluensis:0.5079376,Saxifraga_peraristulata:0.5079376):1.312203):0.8521563):3.969643,(Saxifraga_flexilis:2.073161,((Saxifraga_subaequifoliata:0.2806736,Saxifraga_nanella:0.2806736):1.669676,Saxifraga_diffusicallosa:1.95035):0.1228111):4.568779):1.557892):15.83646,((((Saxifraga_brachypoda:0.2100827,Saxifraga_rufescens:0.2100827):0.04449348,Saxifraga_punctulata:0.2545762):9.21232,(Saxifraga_consanguinea:5.092337,(((Saxifraga_egregia:1.292554,Saxifraga_ludingensis:1.292554):0.1007908,Saxifraga_unguipetala:1.393345):1.156557,Saxifraga_decora:2.549902):2.542435):4.374559):4.843184,(Saxifraga_pseudohirculus:9.846403,Saxifraga_eglandulosa:9.846403):4.463677):9.726214):7.61898,((Saxifraga_aurantiaca:4.045397,(Saxifraga_heterocladoides:1.131764,(Saxifraga_diapensia:0.03529974,Saxifraga_loripes:0.03529974):1.096464):2.913633):15.28646,((Saxifraga_draboides:1.163688,Saxifraga_deqenensis:1.163688):5.739062,(((Saxifraga_elatinoides:0.09961393,Saxifraga_pulchra:0.09961393):0.4551108,(Saxifraga_dongwanensis:0.2506932,Saxifraga_insolens:0.2506932):0.3040316):2.130733,(Saxifraga_pardanthina:1.362017,Saxifraga_maxionggouensis:1.362017):1.323441):4.217292):12.42911):12.32341):32.44362,(((((Saxifraga_balfourii:7.99207,Saxifraga_brunonis:7.99207):4.58931,Saxifraga_hispidula:12.58138):8.25619,Saxifraga_cernua:20.83757):7.78111,Saxifraga_oppositifolia:28.61868):31.13615,Saxifraga_stolonifera:59.75483):4.344068):10.17156,((((Saxifraga_subtsangchanensis:6.855559,(Saxifraga_saginoides:2.611438,((Saxifraga_cacuminum:1.89965,(Saxifraga_cordigera:0.8895751,Saxifraga_uninervia:0.8895751):1.010075):0.4633217,(Saxifraga_culcitosa:0.6262408,(Saxifraga_mengtzeana:0.002902949,Saxifraga_subternata:0.002902949):0.6233378):1.736731):0.2484661):4.244122):0.4769775,(Saxifraga_hirculoides:0.320209,Saxifraga_auriculata:0.320209):7.012328):14.6657,(((Saxifraga_stella-aurea:0.134606,Saxifraga_wenchuanensis:0.134606):0.05850868,(Saxifraga_gemmigera:0.1738615,Saxifraga_nanelloides:0.1738615):0.01925318):7.777228,(Saxifraga_yushuensis:3.99251,Saxifraga_sphaeradena:3.99251):3.977833):14.02789):34.91609,(((Saxifraga_hirculus:0.8728018,Saxifraga_gouldii:0.8728018):2.146309,(Saxifraga_glaucophylla:2.643255,(((Saxifraga_bergenioides:0.5969705,Saxifraga_divaricata:0.5969705):0.02847087,Saxifraga_tentaculata:0.6254413):1.48694,(Saxifraga_kongboensis:1.954663,Saxifraga_davidii:1.954663):0.1577184):0.5308729):0.3758564):46.14255,(((Saxifraga_erectisepala:0.2827041,Saxifraga_montana:0.2827041):0.8073972,Saxifraga_dianxibeiensis:1.090101):46.30926,((Saxifraga_benzilanensis:4.438903,Saxifraga_medogensis:4.438903):16.71614,Saxifraga_laciniata:21.15505):26.24432):1.762291):7.752665):17.35614):1.142557):11.97558,((((Ribes_mandshuricum:5.543947,(Ribes_procumbens:2.479072,(((Ribes_laciniatum:0.3981309,Ribes_heterotrichum:0.3981309):0.08298624,Ribes_komarovii:0.4811172):0.1242731,Ribes_maximowiczii:0.6053902):1.873682):3.064875):2.758114,((Ribes_glabrifolium:2.167129,Ribes_palczewskii:2.167129):4.458732,(Ribes_viridiflorum:5.594462,((Ribes_setchuense:3.700258,(Ribes_fargesii:1.907276,Ribes_kialanum:1.907276):1.792982):0.8635033,Ribes_henryi:4.563761):1.030701):1.031399):1.676199):0.3100274,((((Ribes_giraldii:0.8378593,Ribes_pulchellum:0.8378593):2.389905,Ribes_formosanum:3.227764):1.792084,(Ribes_latifolium:4.797805,((((((Ribes_luridum:0.1591124,Ribes_altissimum:0.1591124):0.598932,Ribes_davidii:0.7580443):0.7801636,((Ribes_aciculare:0.3853743,Ribes_burejense:0.3853743):0.1563078,Ribes_meyeri:0.5416822):0.9965258):0.2115036,Ribes_rubrisepalum:1.749712):2.120534,((Ribes_alpestre:0.76183,(Ribes_humile:0.336115,Ribes_longiracemosum:0.336115):0.425715):2.114912,((Ribes_tianquanense:0.8950097,Ribes_fuyunense:0.8950097):0.1834668,Ribes_laurifolium:1.078476):1.798265):0.9935041):0.4278021,(((Ribes_hunanense:0.8320286,Ribes_tenue:0.8320286):1.437633,(Ribes_saxatile:2.123948,Ribes_pseudofasciculatum:2.123948):0.1457139):0.9215124,(Ribes_horridum:1.503052,(Ribes_ambiguum:0.451669,Ribes_pubescens:0.451669):1.051383):1.688122):1.106874):0.4997576):0.2220429):2.098462,(((Ribes_takare:0.6990755,Ribes_fasciculatum:0.6990755):1.534216,(Ribes_triste:1.144472,(Ribes_griffithii:0.09750146,Ribes_stenocarpum:0.09750146):1.046971):1.088819):1.173151,((Ribes_vilmorinii:2.215965,(Ribes_diacanthum:1.584954,(Ribes_xizangense:1.357156,(Ribes_moupinense:0.06573549,Ribes_franchetii:0.06573549):1.291421):0.2277973):0.6310111):0.06620023,Ribes_glabricalycinum:2.282165):1.124278):3.711868):1.493778):0.6207616,((Ribes_rubrum:8.09622,Ribes_himalense:8.09622):0.2167,(((Ribes_glaciale:1.08418,Ribes_maximowiczianum:1.08418):0.28428,Ribes_soulieanum:1.36846):4.26515,Ribes_orientale:5.63361):2.67931):0.91993):78.15575):7.20146,((((((Itea_oldhamii:1.888718,(Itea_riparia:0.03049817,Itea_chinensis:0.03049817):1.85822):1.213983,(Itea_tenuinervia:1.456548,Itea_kwangsiensis:1.456548):1.646153):0.007245954,(Itea_coriacea:1.235836,Itea_indochinensis:1.235836):1.87411):1.769394,((Itea_macrophylla:2.906554,Itea_parviflora:2.906554):0.1068242,(Itea_ilicifolia:2.682195,((Itea_glutinosa:0.6513332,Itea_omeiensis:0.6513332):1.77365,Itea_amoena:2.424984):0.257211):0.3311834):1.865963):3.86849,Itea_yangchunensis:8.747831):0.1970792,(Itea_yunnanensis:0.4127068,Itea_kiukiangensis:0.4127068):8.532203):85.64515):27.85339):2.55517):0.04799,((((((Daphniphyllum_subverticillatum:1.167945,(Daphniphyllum_calycinum:0.6630676,Daphniphyllum_oldhamii:0.6630676):0.5048772):5.416364,((Daphniphyllum_macropodum:0.6123233,(Daphniphyllum_paxianum:0.1256317,Daphniphyllum_himalense:0.1256317):0.4866916):0.344061,(Daphniphyllum_longeracemosum:0.911104,Daphniphyllum_angustifolium:0.911104):0.04528024):5.627924):0.2305314,(Daphniphyllum_majus:3.621343,Daphniphyllum_chartaceum:3.621343):3.193497):82.59779,(((Semiliquidambar_caudata:13.81895,(Semiliquidambar_chingii:0.1019622,Semiliquidambar_cathayensis:0.1019622):13.71699):0.3287,(Altingia_excelsa:6.56658,((Altingia_yunnanensis:5.791033,((Altingia_siamensis:2.717978,(Liquidambar_acalycina:1.519357,(Altingia_multinervis:1.346701,(Altingia_obovata:0.4137594,Altingia_chinensis:0.4137594):0.9329418):0.1726559):1.198621):1.238871,Altingia_tenuifolia:3.956848):1.834185):0.2231604,(Altingia_gracilipes:4.16331,Liquidambar_formosana:4.16331):1.850883):0.5523866):7.58107):75.15242,(((Rhodoleia_parvipetala:3.43661,((Rhodoleia_macrocarpa:0.1006786,Rhodoleia_forrestii:0.1006786):0.6670174,(Rhodoleia_henryi:0.7500885,(Rhodoleia_stenopetala:0.5358862,Rhodoleia_championii:0.5358862):0.2142022):0.01760749):2.668914):27.84344,(Exbucklandia_tonkinensis:5.8142,(Exbucklandia_longipetala:2.18155,Exbucklandia_populnea:2.18155):3.63265):25.46585):52.72002,(((((((Eustigma_balansae:0.82048,(Eustigma_oblongifolium:0.4958016,Eustigma_lenticellatum:0.4958016):0.3246784):8.33041,(Sinowilsonia_henryi:7.35854,Fortunearia_sinensis:7.35854):1.79235):2.40668,Parrotia_subaequalis:11.55757):1.69509,((((Distyliopsis_tutcheri:0.02500026,Distyliopsis_dunnii:0.02500026):1.548725,Distyliopsis_laurifolia:1.573725):0.2661248,((Distyliopsis_salicifolia:0.1617138,Distyliopsis_yunnanensis:0.1617138):1.499151,((((Distylium_elaeagnoides:0.07372756,Distylium_macrophyllum:0.07372756):0.1161918,(Distylium_racemosum:0.03090498,Distylium_chungii:0.03090498):0.1590144):0.03752061,((((Distylium_gracile:0.01283017,Distylium_pingpienense:0.01283017):0.192937,(Distylium_cuspidatum:0.1797627,Distylium_dunnianum:0.1797627):0.02600447):0.004060661,(Distylium_myricoides:0.1905902,Distylium_tsiangii:0.1905902):0.01923762):0.001477576,(Distylium_chinense:0.01506566,Distylium_buxifolium:0.01506566):0.1962397):0.01613459):1.21279,(Sycopsis_triplinervia:0.7971109,Sycopsis_sinensis:0.7971109):0.6431191):0.220635):0.178985):5.52984,Hamamelis_mollis:7.36969):5.88297):3.44209,((Loropetalum_chinense:3.823376,((Corylopsis_henryi:0.12631,(((Corylopsis_alnifolia:0.1189677,Corylopsis_obovata:0.1189677):0.002248214,((((Corylopsis_multiflora:0.03659734,Corylopsis_yui:0.03659734):0.004270128,(Corylopsis_omeiensis:0.007470657,Corylopsis_velutina:0.007470657):0.03339681):0.04081282,((Corylopsis_stelligera:0.02636664,Corylopsis_sinensis:0.02636664):0.03570899,Corylopsis_glandulifera:0.06207563):0.01960466):0.03948231,(Corylopsis_rotundifolia:0.07866323,Corylopsis_veitchiana:0.07866323):0.04249936):5.337261e-05):0.003807167,((Corylopsis_glaucescens:0.06766254,((Corylopsis_platypetala:0.0158527,Corylopsis_pauciflora:0.0158527):0.03496313,(Corylopsis_microcarpa:0.04853385,(Corylopsis_brevistyla:0.01717385,Corylopsis_trabeculosa:0.01717385):0.03136):0.002281975):0.01684672):0.04398446,(Corylopsis_yunnanensis:0.03284338,Corylopsis_willmottiae:0.03284338):0.07880363):0.01337613):0.00128687):0.6928039,Loropetalum_lanceum:0.8191139):3.004262):6.531294,Loropetalum_subcordatum:10.35467):6.34008):14.38908,Disanthus_cercidifolius:31.08383):7.21704,(Mytilaria_laosensis:17.64843,Chunia_bucklandioides:17.64843):20.65244):45.6992):5.3):0.11256):1.69948,Cercidiphyllum_japonicum:91.11211):26.17033,((Paeonia_cathayana:3.578181,((Paeonia_intermedia:0.2301127,(Paeonia_decomposita:0.05399237,Paeonia_sterniana:0.05399237):0.1761203):0.127966,Paeonia_obovata:0.3580787):3.220102):8.493349,(((Paeonia_delavayi:4.359152,(Paeonia_suffruticosa:0.6010591,Paeonia_mairei:0.6010591):3.758093):0.7805809,((Paeonia_anomala:2.417487,Paeonia_rockii:2.417487):2.669176,(Paeonia_lactiflora:4.965849,Paeonia_ludlowii:4.965849):0.1208144):0.05306971):6.007195,((Paeonia_ostii:4.625563,(Paeonia_emodi:3.522354,Paeonia_qiui:3.522354):1.103208):6.106562,Paeonia_jishanensis:10.73212):0.4148033):0.9246019):105.2109):7.76417):5.80489):0.39745,((((((((((((Phacellaria_tonkinensis:0.452243,Phacellaria_rigidula:0.452243):0.5094667,(Phacellaria_caulescens:0.03475988,Phacellaria_compressa:0.03475988):0.9269498):1.130078,Phacellaria_fargesii:2.091787):1.936961,(Dendrotrophe_polyneura:1.117343,(Phacellaria_glomerata:1.055067,Dendrotrophe_umbellata:1.055067):0.06227634):2.911405):4.461092,((Dendrotrophe_granulata:0.1351859,Dendrotrophe_platyphylla:0.1351859):8.299939,(Dendrotrophe_varians:0.9696376,Dendrotrophe_buxifolia:0.9696376):7.465488):0.05471468):86.5708,(((((Viscum_multinerve:3.163921,((Viscum_ovalifolium:0.0724329,Viscum_nudum:0.0724329):0.9354702,Viscum_fargesii:1.007903):2.156018):0.951618,(Viscum_yunnanense:0.8049687,Viscum_liquidambaricola:0.8049687):3.31057):50.8012,((((Viscum_loranthi:1.142764,Viscum_album:1.142764):4.538302,Viscum_articulatum:5.681066):0.1768604,Viscum_coloratum:5.857926):0.4022253,(Viscum_diospyrosicola:1.000307,Viscum_monoicum:1.000307):5.259845):48.65659):10.46079,(((Arceuthobium_tibetense:0.7786008,Arceuthobium_chinense:0.7786008):1.765832,Arceuthobium_pini:2.544433):44.37221,(Arceuthobium_oxycedri:5.23165,Arceuthobium_sichuanense:5.23164917):41.68499):18.46089):1.92362,Korthalsella_japonica:67.30115):27.75949):9.67684,((Scleropyrum_wallichianum:24.966647,Pyrularia_edulis:24.96665):74.0387,((((Cansjera_rheedei:21.84262,(Urobotrya_latisquama:20.97878,Opilia_amentacea:20.97877616):0.86384):0.06293,Lepionurus_sylvestris:21.90555):5.16277,Champereia_manillana:27.06832):64.25892,Osyris_quadripartita:91.32724):7.67811):5.73213):0.84536,(((Thesium_bomiense:4.1499181,Thesium_emodi:4.1499188):20.6543,(((((((Thesium_brevibracteatum:0.324129,Thesium_cathaicum:0.324129):1.278717,Thesium_tongolicum:1.602846):0.2038912,Thesium_chinense:1.806737):1.482698,((Thesium_himalense:0.7506194,(Thesium_ramosoides:0.06225176,Thesium_psilotoides:0.06225176):0.6883677):2.439414,(Thesium_longifolium:3.022463,Thesium_jarmilae:3.022463):0.1675703):0.09940176):0.574276,Thesium_refractum:3.863712):0.5133593,Thesium_longiflorum:4.377071):15.05201,(Thesium_remotebracteatum:1.406946,Thesium_arvense:1.406946):18.02213):5.375143):50.80136,(Buckleya_henryi:3.024973,Buckleya_graebneriana:3.024973):72.58061):29.97726):4.04036,((((Macrosolen_cochinchinensis:3.395486,((Macrosolen_geminatus:0.8072512,Macrosolen_tricolor:0.8072512):1.345898,Macrosolen_robinsonii:2.153149):1.242337):15.68977,Macrosolen_bibracteolatus:19.08526):40.07135,(((((Helixanthera_guangxiensis:1.04289,Helixanthera_parasitica:1.04289):15.74869,Helixanthera_terrestris:16.79158):7.666625,(Helixanthera_scoriarum:9.879979,(Helixanthera_sampsonii:4.4108832,Helixanthera_pulchra:4.410884):5.469095):14.57822):6.620139,((((Tolypanthus_esquirolii:0.8525654,Tolypanthus_maclurei:0.8525654):23.73667,Helixanthera_coccinea:24.589238):5.54087,(((((Taxillus_chinensis:0.1894028,Taxillus_sericus:0.1894028):1.154054,(Taxillus_vestitus:0.9178008,Taxillus_limprichtii:0.9178008):0.4256562):2.697577,Taxillus_delavayi:4.041034):0.9556644,((Taxillus_levinei:0.1946203,Taxillus_tsaii:0.1946203):0.00987399,Taxillus_liquidambaricola:0.2044943):4.792204):13.48735,((Taxillus_caloreas:1.25365,Taxillus_nigrans:1.25365):11.59868,((Taxillus_umbellifer:4.302003,((Taxillus_sutchuenensis:0.08623577,Taxillus_theifer:0.08623577):3.963009,Taxillus_pseudochinensis:4.049244):0.2527583):2.196446,((Taxillus_balansae:4.878526,(((Scurrula_atropurpurea:0.7444525,Scurrula_ferruginea:0.7444525):0.7266166,Scurrula_buddleioides:1.471069):3.212271,((Scurrula_notothixoides:0.8581183,Scurrula_phoebe-formosanae:0.8581183):0.7368421,((Scurrula_chingii:1.331754,(Scurrula_gongshanensis:0.3254203,(Scurrula_Pulverulenta:0.08252287,Scurrula_parasitica:0.08252287):0.2428975):1.006334):0.04200397,Scurrula_elata:1.373758):0.2212022):3.08838):0.1951862):0.9028559,(Taxillus_thibetensis:0.7151628,Taxillus_kaempferi:0.7151628):5.066219):0.7170661):6.353883):5.631718):11.64606):0.48867,Dendrophthoe_pentandra:30.61878):0.45956):21.84886,((Loranthus_tanakae:5.937311,(Loranthus_guizhouensis:2.659432,(Loranthus_delavayi:0.2587433,Loranthus_lambertianus:0.2587433):2.400688):3.27788):3.073449,(Loranthus_pseudo-odoratus:6.201173,Loranthus_kaoi:6.201173):2.809587):43.91644):6.22941):44.31593,((Olax_imbricata:11.04454,((((Schoepfia_chinensis:0.09398992,Schoepfia_griffithii:0.09398992):0.00332298,Schoepfia_fragrans:0.0973129):0.008777103,Schoepfia_jasminodora:0.10609):0.5612113,Olax_acuminata:0.6673013):10.37723):81.36716,Olax_austrosinensis:92.4117):11.06084):6.15066):10.3644,(Malania_oleifera:46.15126,Ximenia_americana:46.15126):73.83634):1.72042,Erythropalum_scandens:121.708):8.92992,((((((((((Brachystemma_calycinum:13.58695,Sagina_procumbens:13.58695):5.78587,((Sagina_japonica:1.0752798,Sagina_Saginoides:1.07528):8.949368,Sagina_maxima:10.02465):9.348171):27.46971,((Minuartia_arctica:7.046421,Minuartia_laricina:7.046421):21.93232,((((Minuartia_kashmirica:0.17498429,Minuartia_regeliana:0.1749843):0.3294117,Minuartia_kryloviana:0.504396):2.489842,(Minuartia_litwinowii:0.9989548,(Minuartia_macrocarpa:0.4919797,Minuartia_verna:0.4919797):0.5069751):1.995283):5.784826,Minuartia_biflora:8.779064):20.19968):17.86379):25.9743,(((Thylacospermum_caespitosum:25.86848,Spergula_arvensis:25.86848):29.25015,(((Spergularia_diandra:0.05908519,Spergularia_rubra:0.05908519):1.794078,Spergularia_media:1.8531635):0.8924167,Spergularia_marina:2.74558):52.37305):17.16504,(((((((Lychnis_wilfordii:1.399868,(Lychnis_senno:0.4288869,Lychnis_coronata:0.4288869):0.9709806):2.484146,(Lychnis_chalcedonica:0.5934142,Lychnis_cognata:0.5934142):3.2906):0.2066848,Lychnis_fulgens:4.090699):33.30838,((((Silene_noctiflora:29.04193,Silene_baccifera:29.04193):0.04011,(Silene_latifolia:23.30855,Silene_vulgaris:23.30855):5.77349):0.92007,((Silene_firma:3.46368,Silene_aprica:3.46368):5.37823,(Silene_wardii:0.16348,Silene_nepalensis:0.16348):8.67843):21.1602):3.715817,(((((Silene_puranensis:0.8153542,(Silene_rubricalyx:0.7773705,Silene_bilingua:0.7773705):0.03798369):14.75127,((((Silene_cashmeriana:1.297992,Silene_graminifolia:1.297992):3.812418,(Silene_moorcroftiana:2.145859,(((((Silene_kialensis:0.6779284,(Silene_qiyunshanensis:0.2361974,Silene_quadriloba:0.2361974):0.441731):0.4430858,Silene_indica:1.121014):0.1724447,Silene_napuligera:1.293459):0.1684433,Silene_platyphylla:1.461902):0.07818479,(Silene_sveae:0.2855017,(Silene_incisa:0.252647,Silene_conoidea:0.252647):0.03285469):1.254585):0.6057722):2.96455):4.045588,(((Silene_capitata:1.129922,(Silene_gracilenta:0.1059665,Silene_lineariloba:0.1059665):1.023955):1.021654,Silene_zhoui:2.151576):1.528961,Silene_fortunei:3.680538):5.47546):2.250848,(Silene_incurvifolia:9.320821,(Silene_karaczukuri:5.459669,(Silene_herbilegorum:1.595019,Silene_altaica:1.595019):3.86465):3.861151):2.086025):4.159773):0.150365,(((Silene_delavayi:1.061931,Silene_monbeigii:1.061931):6.51159,((Silene_tatarinowii:0.397348,Silene_phoenicodonta:0.397348):7.067365,((Silene_scopulorum:0.2581053,Silene_macrostyla:0.2581053):0.2898807,Silene_davidii:0.547986):6.916728):0.1088069):1.61855,(((Silene_esquamata:0.2338196,Silene_kungessana:0.2338196):2.000443,(Silene_nigrescens:1.362762,(Silene_grandiflora:0.09668979,Silene_principis:0.09668979):1.266072):0.8715006):0.954238,((Silene_odoratissima:1.2685,((Silene_nana:0.1345744,Silene_viscidula:0.1345744):0.3009704,(Silene_yetii:0.03690421,Silene_trachyphylla:0.03690421):0.3986406):0.8329554):1.562708,(Silene_suaveolens:2.149852,Silene_lhassana:2.149852):0.6813558):0.3572921):6.00357):6.524914):2.611233,(Silene_repens:0.3364993,Silene_stewartiana:0.3364993):17.99172):4.655241,(((((Silene_morrisonmontana:6.955541,(Silene_holopetala:6.878559,(Silene_otites:6.178473,(((Silene_foliosa:0.9709018,Silene_atrocastanea:0.9709018):3.103982,(Silene_tianschanica:0.1491613,Silene_batangensis:0.1491613):3.925723):1.517863,Silene_alexandrae:5.592747):0.5857256):0.7000863):0.07698207):0.3997368,((Silene_muliensis:3.67505,(((Silene_dumetosa:0.03625469,Silene_pubicalycina:0.03625469):1.216338,Silene_hupehensis:1.252593):0.5248246,(Silene_oblanceolata:1.020846,Silene_khasiana:1.020846):0.7565711):1.897633):3.661529,((Silene_tubiformis:5.276424,(Silene_multifurcata:0.587993,Silene_alaschanica:0.587993):4.688431):1.627792,((Silene_tibetica:0.3367454,Silene_orientalimongolica:0.3367454):1.711795,(Silene_karekirii:0.1366661,Silene_pseudotenuis:0.1366661):1.911874):4.855676):0.4323629):0.01869918):2.538076,((((Silene_wolgensis:1.301713,Silene_pseudofortunei:1.301713):0.321728,Silene_salicifolia:1.623441):0.1295952,Silene_himalayensis:1.753036):4.408321,Silene_seoulensis:6.161357):3.731997):11.10162,Silene_dawoensis:20.99497):1.430622,(Silene_melanantha:14.9131,((((Silene_adenocalyx:2.08881,(Silene_bungei:0.5902856,(Silene_koreana:0.04816435,Silene_borysthenica:0.04816435):0.5421213):1.498524):0.9274262,(Silene_cardiopetala:1.269341,Silene_songarica:1.269341):1.746895):0.170662,((Silene_gonosperma:0.7292916,Silene_namlaensis:0.7292916):1.218086,(Silene_otodonta:1.083088,Silene_jenisseensis:1.083088):0.8642892):1.23952):7.196378,((Silene_linnaeana:8.9625,((((Silene_komarovii:0.5430024,(Silene_zhongbaensis:0.4461162,Silene_gracilicaulis:0.4461162):0.09688617):0.8301274,Silene_caespitella:1.37313):0.06403982,Silene_chodatii:1.43717):3.138661,(((Silene_lamarum:0.1383331,Silene_chungtienensis:0.1383331):2.52215,(Silene_subcretacea:0.2760198,Silene_huguettiae:0.2760198):2.384464):0.565213,(Silene_ningxiaensis:1.916327,Silene_nangqenensis:1.916327):1.30937):1.350134):4.386669):0.7997539,((Silene_lichiangensis:3.76064,(Silene_yunnanensis:1.753595,Silene_asclepiadea:1.753595):2.007046):5.869251,((Silene_rosiflora:3.078189,Silene_atsaensis:3.078189):1.893217,Silene_longicornuta:4.971406):4.658485):0.132363):0.6210218):4.52982):7.512499):0.5578636):10.73447):3.681153):30.37377,Arenaria_bryophylla:67.77285):1.05381,(((((((Dianthus_barbatus:0.5931631,(Dianthus_palinensis:0.113866,Dianthus_orientalis:0.113866):0.4792971):0.3248588,(Dianthus_superbus:0.04096669,Dianthus_acicularis:0.04096669):0.8770553):5.009518,((((Dianthus_semenovii:1.421173,(Dianthus_elatus:0.8400971,(Dianthus_ramosissimus:0.03103382,Dianthus_longicalyx:0.03103382):0.8090633):0.5810757):0.06654048,Dianthus_pygmaeus:1.487713):0.8713799,Dianthus_repens:2.359093):2.323338,(((Dianthus_turkestanicus:1.040527,Dianthus_kuschakewiczii:1.040527):0.6582997,Dianthus_soongoricus:1.698827):1.707081,Dianthus_hoeltzeri:3.405908):1.276523):1.245109):9.62699,Petrorhagia_alpina:15.554526):15.18275,Acanthophyllum_pungens:30.737281):15.96922,((Gypsophila_altissima:0.2407142,Gypsophila_licentiana:0.2407142):4.619856,((((Gypsophila_patrinii:3.065882,((((Gypsophila_paniculata:0.8555595,Gypsophila_perfoliata:0.8555596):0.4922497,Gypsophila_oldhamiana:1.347809):0.2792856,Gypsophila_cephalotes:1.627095):0.199595,((Gypsophila_pacifica:0.6130506,(Gypsophila_cerastioides:0.0218668,Gypsophila_huashanensis:0.0218668):0.5911838):0.03297851,Gypsophila_capituliflora:0.6460291):1.180661):1.239192):0.9183201,Gypsophila_tschiliensis:3.984202):0.4718143,(Gypsophila_davurica:2.009104,(Gypsophila_sericea:1.669891,Gypsophila_desertorum:1.669891):0.3392126):2.446912):0.1163226,(Gypsophila_muralis:2.914612,Gypsophila_spinosa:2.914612):1.657727):0.2882314):41.84593):3.6145,Psammosilene_tunicoides:50.321):18.50566):1.47856,((((((((Pseudostellaria_rupestris:2.730365,Pseudostellaria_himalaica:2.730365):2.827021,Pseudostellaria_heterophylla:5.557385):1.173636,(Pseudostellaria_polymorpha:4.87986,((Pseudostellaria_heterantha:0.1181981,Pseudostellaria_tianmushanensis:0.1181981):0.3944441,Pseudostellaria_japonica:0.5126422):4.367218):1.851161):0.7762114,(Lepyrodiclis_stellarioides:2.482242,(Pseudostellaria_helanshanensis:1.321834,(Pseudostellaria_davidii:1.192319,Pseudostellaria_tibetica:1.192319):0.129515):1.160408):5.024991):12.60528,(Lepyrodiclis_holosteoides:3.8748,Pseudostellaria_sylvatica:3.8748):16.23771):13.13394,(((Cerastium_cerastoides:3.41054,(((Cerastium_thomsonii:0.7747764,Cerastium_wilsonii:0.7747764):1.384785,(((Cerastium_subpilosum:1.372474,(Cerastium_dichotomum:0.658173,Cerastium_arvense:0.658173):0.7143009):0.2870874,(Cerastium_falcatum:0.5403236,Cerastium_pauciflorum:0.5403236):1.119238):0.1946925,(Cerastium_szechuense:1.756857,Cerastium_davuricum:1.756857):0.09739656):0.3053081):0.4318648,((Cerastium_takasagomontanum:0.6087659,Cerastium_tianschanicum:0.6087659):1.850131,((((Cerastium_morrisonense:1.324554,((Cerastium_fontanum:0.2368417,Cerastium_parvipetalum:0.2368417):0.110097,Cerastium_furcatum:0.3469387):0.9776149):0.6902114,(Cerastium_baischanense:1.083668,Cerastium_glomeratum:1.083668):0.9310969):0.0465058,Cerastium_limprichtii:2.061271):0.1257184,(Cerastium_pusillum:0.4702411,Cerastium_lithospermifolium:0.4702411):1.716748):0.2719076):0.1325297):0.8191134):16.26057,Holosteum_umbellatum:19.67111):3.64927,((((Stellaria_longifolia:0.07294,Stellaria_graminea:0.07294):14.63479,Stellaria_alsine:14.70773):2.106153,(((Stellaria_parviumbellata:1.135304,(Stellaria_decumbens:0.1293539,Stellaria_cherleriae:0.1293539):1.00595):4.353174,((Stellaria_crassifolia:2.367592,Stellaria_petraea:2.367592):0.1419583,(Stellaria_zangnanensis:1.732874,((Stellaria_umbellata:0.2007912,Stellaria_arisanensis:0.2007912):0.01542517,Stellaria_chinensis:0.2162164):1.516658):0.7766759):2.978927):10.97163,(((Stellaria_neglecta:8.42629,Stellaria_media:8.42629):1.40716,Stellaria_nemorum:9.83345):5.12869,Myosoton_aquaticum:14.96214):1.497969):0.3537742):1.184657,((((Stellaria_gyirongensis:0.1808985,Stellaria_nepalensis:0.1808985):8.691995,(Stellaria_wushanensis:7.041875,(Stellaria_reticulivena:0.7262136,Stellaria_soongorica:0.7262136):6.315661):1.831019):3.86587,((((Stellaria_dianthifolia:1.429363,((Stellaria_yunnanensis:0.03895694,Stellaria_delavayi:0.03895694):1.146774,Stellaria_souliei:1.185731):0.2436316):0.04509484,Stellaria_filicaulis:1.474458):0.1252484,Stellaria_congestiflora:1.599706):3.688111,(((Stellaria_ovatifolia:2.294626,(Stellaria_amblyosepala:1.530487,(Stellaria_palustris:0.4176565,Stellaria_uda:0.4176565):1.112831):0.7641394):0.8105123,Stellaria_mainlingensis:3.105139):1.815196,(Stellaria_henryi:0.5352198,Stellaria_arenarioides:0.5352198):4.385115):0.367483):7.450946):4.874016,((((Stellaria_gyangtseensis:0.3171707,Stellaria_omeiensis:0.3171707):1.868482,(Stellaria_infracta:1.191888,Stellaria_patens:1.191888):0.9937644):10.76197,((((Stellaria_salicifolia:0.6522024,Stellaria_petiolaris:0.6522024):0.8934805,(Stellaria_martjanovii:1.409257,Stellaria_vestita:1.409257):0.1364254):2.327302,((Stellaria_discolor:2.319082,((Stellaria_bungeana:0.6421618,Stellaria_imbricata:0.6421618):0.4736533,(Stellaria_monosperma:0.1077845,Stellaria_pilosoides:0.1077845):1.008031):1.203267):0.7276525,(Stellaria_pusilla:2.481168,Stellaria_radians:2.481168):0.5655664):0.8262499):0.3650855,(Stellaria_winkleri:0.3951248,(Stellaria_subumbellata:0.1587199,Stellaria_lanata:0.1587199):0.2364049):3.842945):8.709554):3.476676,(Stellaria_nipponica:12.04577,((Stellaria_irrigua:1.598327,(Stellaria_oxycoccoides:0.008149514,Stellaria_bistyla:0.008149514):1.590177):1.4882,(Stellaria_brachypetala:0.8352295,(Stellaria_alaschanica:0.4735715,(Stellaria_lanipes:0.05230897,Stellaria_dichotoma:0.05230897):0.4212625):0.361658):2.251297):8.959244):4.378529):1.188481):0.3857599):5.32184):9.92607):31.6852,(Arenaria_serpyllifolia:37.77076,(Moehringia_lateriflora:20.35713,(Moehringia_umbrosa:6.499857,Moehringia_trinervia:6.499857):13.85727):17.41363):27.16089):2.622661,((((Arenaria_yunnanensis:12.7075,(((Arenaria_salweenensis:0.3510689,Arenaria_melandryoides:0.3510689):7.961233,(Arenaria_monilifera:2.207784,((Arenaria_melanandra:0.03697512,Arenaria_chamdoensis:0.03697512):1.514277,Arenaria_pseudostellaria:1.551252):0.6565324):6.104518):3.220579,(((Arenaria_gerzensis:0.400099,(Arenaria_nigricans:0.2196381,Arenaria_juncea:0.2196381):0.1804609):0.3681599,Arenaria_capillaris:0.7682589):2.054491,(Arenaria_monantha:1.639668,(Arenaria_auricoma:0.4580914,(Arenaria_densissima:0.1064801,Arenaria_potaninii:0.1064801):0.3516113):1.181577):1.183082):8.710131):1.174623):1.083362,((Arenaria_nivalomontana:11.35515,(((Arenaria_qinghaiensis:0.2501509,Arenaria_karakorensis:0.2501509):0.5427746,(Arenaria_kumaonensis:0.7331389,Arenaria_yulongshanensis:0.7331389):0.05978663):10.4719,(Arenaria_puranensis:4.543724,Arenaria_trichophora:4.543724):6.7211):0.09032361):1.219793,(Arenaria_littledalei:6.32658,Arenaria_debilis:6.32658):6.24836):1.215925):34.27113,((((Arenaria_taibaishanensis:3.348799,Arenaria_zadoiensis:3.348799):0.1513439,(Arenaria_spathulifolia:1.301854,(Arenaria_griffithii:0.4668385,Arenaria_longistyla:0.4668385):0.8350155):2.198289):4.001454,(((Arenaria_polysperma:1.003234,(Arenaria_inornata:0.1165005,(Arenaria_weissiana:0.05404679,Arenaria_edgeworthiana:0.05404679):0.06245367):0.886734):0.2932687,Arenaria_napuligera:1.296503):2.571466,((Arenaria_amdoensis:0.2452045,(Arenaria_formosa:0.1055808,Arenaria_ischnophylla:0.1055808):0.1396237):0.08881605,Arenaria_brevipetala:0.3340206):3.533949):3.633628):5.681697,((Arenaria_quadridentata:0.05516459,Arenaria_trichophylla:0.05516459):0.6889788,Arenaria_compressa:0.7441434):12.43915):34.8787):11.69269,(((Arenaria_minima:22.81644,(((Arenaria_longiseta:0.8977779,(Arenaria_omeiensis:0.7587795,(Arenaria_aksayqingensis:0.05414172,Arenaria_baxoiensis:0.05414172):0.7046378):0.1389984):1.719466,(Arenaria_reducta:1.200555,Arenaria_tumengelaensis:1.200555):1.416689):15.17902,Arenaria_dimorphitricha:17.79626):5.020174):12.57323,((Arenaria_glanduligera:6.611826,(Arenaria_setifera:5.150361,((Arenaria_dawuensis:4.810355,(Arenaria_dsharaensis:0.4445943,Arenaria_monosperma:0.4445943):4.36576):0.02945495,Arenaria_xerophila:4.839809):0.3105516):1.461465):8.711138,((Arenaria_longicaulis:3.148644,(Arenaria_fimbriata:2.640154,(Arenaria_fridericae:2.422956,(Arenaria_barbata:0.5578574,Arenaria_membranisepala:0.5578574):1.865098):0.2171985):0.5084901):2.010075,((Arenaria_schneideriana:0.01016308,Arenaria_inconspicua:0.01016308):3.324878,Arenaria_longipetiolata:3.335041):1.823679):10.16424):20.06671):9.074871,((((Arenaria_forrestii:10.1974,Arenaria_iochanensis:10.1974):1.871529,(((Arenaria_bomiensis:0.9632057,(Arenaria_festucoides:0.02035024,Arenaria_rhodantha:0.02035024):0.9428554):0.1071007,Arenaria_leucasteria:1.070306):2.140439,(Arenaria_euodonta:1.828266,Arenaria_szechuensis:1.828266):1.38248):8.858179):9.472967,(Arenaria_polytrichoides:11.22889,(Arenaria_neelgherrensis:3.734428,(Arenaria_longipes:1.60374,Arenaria_stracheyi:1.60374):2.130688):7.494459):10.31301):12.78257,(((((Arenaria_zhongdianensis:1.898929,((Arenaria_acicularis:0.3631741,Arenaria_rockii:0.3631741):0.5923841,Arenaria_melandryiformis:0.9555582):0.9433709):4.423983,Arenaria_kansuensis:6.322912):10.18052,((Arenaria_grueningiana:8.364929,(Arenaria_smithiana:6.709068,((Arenaria_androsacea:1.141503,Arenaria_pharensis:1.141503):1.445747,Arenaria_roborowskii:2.58725):4.121818):1.655861):1.705566,(Arenaria_delavayi:4.678982,((Arenaria_roseiflora:0.9751465,(Arenaria_lancangensis:0.2389727,Arenaria_pulvinata:0.2389727):0.7361739):2.209002,(Arenaria_pogonantha:1.897334,Arenaria_ramellata:1.897334):1.286814):1.494833):5.391513):6.43294):3.730672,((Arenaria_haitzeshanensis:0.06247075,Arenaria_ciliolata:0.06247075):6.90807,(((((Arenaria_ionandra:0.01195979,Arenaria_przewalskii:0.01195979):0.05618503,Arenaria_oreophila:0.06814482):0.1259674,Arenaria_giraldii:0.1941122):0.7869196,Arenaria_filipes:0.9810318):2.900633,Arenaria_orbiculata:3.881665):3.088876):13.26357):11.97055,(Arenaria_saginoides:0.3793267,Arenaria_shannanensis:0.3793267):31.82533):2.119797):10.14008):15.29014):7.799627):2.750909):1.97845):0.53316):10.3613,(((Polycarpaea_gaudichaudii:2.039538,Polycarpaea_corymbosa:2.039538):41.80075,Polycarpon_prostratum:43.84029):34.85492,Herniaria_glabra:78.69521):4.48292):3.03735,((Herniaria_caucasica:43.87225,Herniaria_polygama:43.87225):34.41686,Gymnocarpos_przewalskii:78.289114):7.926366):12.62148,((((Acroglochin_persicarioides:66.35381,(((((Krascheninnikovia_compacta:1.212007,(Ceratocarpus_arenarius:0.4468956,Krascheninnikovia_ceratoides:0.4468956):0.7651112):14.20234,Krascheninnikovia_ewersmannia:15.41435):13.47864,Krascheninnikovia_arborescens:28.89299):12.3219,(Axyris_amaranthoides:1.81205,(Axyris_prostrata:0.6007699,Axyris_hybrida:0.6007699):1.21128):39.40284):19.45433,(((Chenopodium_hybridum:2.809746,Chenopodium_gracilispicum:2.809746):38.07553,((((((((Atriplex_dimorphostegia:0.4755128,Atriplex_centralasiatica:0.4755128):0.8945718,((Atriplex_maximowicziana:0.63352061,Atriplex_cana:0.6335206):0.1910202,Atriplex_micrantha:0.8245408):0.5455438):0.05708035,(((Atriplex_patens:0.5804925,Atriplex_verrucifera:0.5804925):0.4168044,Atriplex_aucheri:0.9972969):0.2658671,(Atriplex_repens:0.8021699,(Atriplex_sibirica:0.6702034,((Atriplex_patula:0.002083959,Atriplex_tatarica:0.002083959):0.0833111,Atriplex_prostrata:0.08539506):0.5848084):0.1319665):0.4609941):0.1640009):0.05455508,(Atriplex_laevis:0.4385825,Atriplex_fera:0.4385825):1.043137):14.14769,Archiatriplex_nanpinensis:15.62941):10.11499,Microgynoecium_tibeticum:25.7444):4.54035,Chenopodium_album:30.28475):10.53808,((((Dysphania_aristata:2.1419,Dysphania_schraderiana:2.1419):16.045249,Dysphania_botrys:18.18715):9.32463,Chenopodium_acuminatum:27.51178):0.7169885,(((Chenopodium_ficifolium:0.1282408,Chenopodium_bryoniifolium:0.1282408):8.194776,(((Chenopodium_karoi:0.4183339,Chenopodium_glaucum:0.4183339):0.2054321,Chenopodium_strictum:0.623766):0.05329627,(Chenopodium_urbicum:0.058636,Chenopodium_iljinii:0.058636):0.6184263):7.645955):1.153665,Chenopodium_rubrum:9.476682):18.75209):12.59406):0.06244179):4.645638,(Chenopodium_chenopodioides:0.3070365,Chenopodium_foliosum:0.3070365):45.22387):15.13831):5.68459):0.839,((Agriophyllum_lateriflorum:2.646907,(((Corispermum_dutreuilii:0.1471709,(((Corispermum_stauntonii:0.03378272,Corispermum_lhasaense:0.03378272):0.04343508,(Corispermum_praecox:0.05992283,(Corispermum_heptapotamicum:0.03563774,Corispermum_orientale:0.03563774):0.0242851):0.01729497):0.0662974,(Corispermum_macrocarpum:0.09408417,(Corispermum_dilutum:0.05536025,Corispermum_pamiricum:0.05536025):0.03872392):0.04943104):0.003655642):0.04385105,((((Corispermum_confertum:0.08382,Corispermum_lepidocarpum:0.08382):0.06722,Corispermum_mongolicum:0.15104):0.01927154,(Corispermum_huanghoense:0.1662723,((Corispermum_chinganicum:0.01601518,Corispermum_elongatum:0.01601518):0.1498202,(((((Corispermum_lehmannianum:0.0385325,Corispermum_stenolepis:0.0385325):0.02852238,Corispermum_falcatum:0.06705487):0.01555628,Corispermum_platypterum:0.08261115):0.01960458,Corispermum_tylocarpum:0.1022157):0.01648795,((Corispermum_declinatum:0.03695579,(Corispermum_pseudofalcatum:0.02404104,Corispermum_retortum:0.02404104):0.01291475):0.07182375,Corispermum_candelabrum:0.1087795):0.009924136):0.0471317):0.0004368922):0.004039269):0.01804131,Corispermum_puberulum:0.1883529):0.002669054):0.0400181,(Corispermum_tibeticum:0.01261751,Corispermum_patelliforme:0.01261751):0.2184225):2.415867):26.58372,(Agriophyllum_squarrosum:4.156599,Agriophyllum_minus:4.156599):25.07403):37.96218):3.67556,((((((((Halimocnemis_karelinii:0.06868857,Halimocnemis_villosa:0.06868857):0.02771143,Halimocnemis_longifolia:0.0964):22.14419,((Petrosimonia_squarrosa:2.89882,Petrosimonia_glaucescens:2.89882):0.3953589,Petrosimonia_sibirica:3.294179):18.94641):11.06917,Nanophyton_erinaceum:33.30976):2.75711,Salsola_arbuscula:36.06687):2.36631,(((((Salsola_sinkiangensis:0.04119224,Salsola_abrotanoides:0.04119224):0.3677454,Salsola_ferganica:0.4089376):15.92686,(Salsola_zaidamica:1.057042,Salsola_monoptera:1.057042):15.27876):3.632192,(((Salsola_korshinskyi:8.01233,(Salsola_lanata:6.754392,Salsola_nitraria:6.754392):1.257938):0.1683319,((((Salsola_affinis:0.5140953,Salsola_praecox:0.5140953):2.025652,Salsola_foliosa:2.539747):2.14361,(((Salsola_aperta:0.3336121,Salsola_rosacea:0.3336121):0.2243399,Salsola_sukaczevii:0.5579519):2.907516,(Salsola_heptapotamica:0.9667709,Salsola_orientalis:0.9667709):2.498697):1.21789):3.449365,((Salsola_micranthera:0.602098,Salsola_subcrassa:0.602098):0.8518729,(Salsola_dshungarica:0.8744039,Salsola_paulsenii:0.8744039):0.579567):6.678752):0.04793917):6.489311,((Salsola_tamariscina:5.314971,(Salsola_implicata:5.213188,Salsola_nepalensis:5.213188):0.1017824):5.215717,(((Salsola_brachiata:0.6803505,Salsola_collina:0.6803505):0.4688333,Salsola_komarovii:1.149184):5.887651,((Salsola_passerina:0.660693,Salsola_ikonnikovii:0.660693):4.23067,((Salsola_chinghaiensis:1.776167,Salsola_junatovii:1.776167):0.1582299,Salsola_pellucida:1.934397):2.956966):2.145472):3.493852):4.139286):5.298019):18.40356,((((Salsola_laricifolia:8.55855,Salsola_arbusculiformis:8.55855):9.58882,(((((Anabasis_truncata:2.546872,Anabasis_brevifolia:2.546872):0.2295835,((Anabasis_pelliotii:0.1145338,Anabasis_aphylla:0.1145338):2.112835,Anabasis_eriopoda:2.227369):0.5490862):2.137629,Anabasis_elatior:4.914085):6.884885,(Anabasis_salsa:2.129786,Anabasis_cretacea:2.129786):9.669184):5.93956,((((((Haloxylon_ammodendron:13.61627,Haloxylon_persicum:13.61627):2.0313,Girgensohnia_oppositiflora:15.64757):0.33455,Halogeton_glomeratus:15.98212):0.26861,Cornulaca_alaschanica:16.25073):0.16622,((Halogeton_arachnoideus:12.75604,Horaninovia_ulicina:12.75604):3.13015,Iljinia_regelii:15.88619):0.53076):0.55347,Salsola_soda:16.97042):0.76811):0.40884):6.23982,Halothamnus_glaucus:24.387189):0.96872,Sympegma_regelii:25.35591):13.01565):0.06162311):4.28184,((((Bassia_sedoides:1.869114,(Bassia_dasyphylla:1.522543,Bassia_hyssopifolia:1.522543):0.3465705):9.272646,Panderia_turkestanica:11.14176):8.62426,Camphorosma_monspeliaca:19.76602):5.9049,(((((Kochia_scoparia:0.5230441,Kochia_stellaris:0.5230441):0.8960144,Kochia_melanoptera:1.419058):3.368726,Kochia_odontoptera:4.787784):6.823519,Kochia_laniflora:11.6113):3.964432,(Kochia_krylovii:0.3542273,Kochia_prostrata:0.3542273):15.22151):10.09518):17.0441):14.96585,(((((Halostachys_caspica:11.37494,((Kalidium_gracile:3.080575,(Kalidium_foliatum:1.787285,(Kalidium_cuspidatum:0.2027438,Kalidium_schrenkianum:0.2027438):1.584541):1.29329):4.533435,Kalidium_caspicum:7.61401):3.76093):4.77571,Halopeplis_pygmaea:16.15065):2.07997,Halocnemum_strobilaceum:18.23062):9.44485,Salicornia_europaea:27.67547):19.06265,(((Suaeda_rigida:3.248502,(Suaeda_paradoxa:0.4110703,Suaeda_kossinskyi:0.4110703):2.837432):12.74126,(((Suaeda_crassifolia:5.209081,(Suaeda_acuminata:1.207191,Suaeda_altissima:1.207191):4.00189):2.121672,(((Suaeda_glauca:1.355699,(Suaeda_dendroides:0.633039,(Suaeda_physophora:0.1537569,Suaeda_pterantha:0.1537569):0.4792821):0.72266):1.034818,Suaeda_salsa:2.390517):0.2786883,((Suaeda_australis:0.9128004,(Suaeda_microphylla:0.3211895,Suaeda_stellatiflora:0.3211895):0.5916109):0.3408892,Suaeda_prostrata:1.25369):1.415516):4.661547):1.752126,(Suaeda_heterophylla:2.399702,(Suaeda_linifolia:2.189444,(Suaeda_arcuata:0.5020257,Suaeda_przewalskii:0.5020257):1.687418):0.2102581):6.683177):6.90688):0.0258109,Suaeda_corniculata:16.01557):30.72255):10.94275):13.1875):3.34076,(Polycnemum_arvense:71.27686,(((((Amaranthus_taishanensis:3.2726422,Amaranthus_albus:3.272643):4.274417,(((Amaranthus_viridis:0.01272744,Amaranthus_roxburghianus:0.01272744):1.988159,Amaranthus_hybridus:2.000886):5.488268,(Amaranthus_retroflexus:0.7634308,Amaranthus_blitum:0.7634308):6.725723):0.05790586):30.27497,Deeringia_polysperma:37.82203):3.27831,((Celosia_argentea:1.66264,Celosia_taitoensis:1.6626396):35.29592,Deeringia_amaranthoides:36.95856):4.14178):17.70101,(((((((Achyranthes_bidentata:0.317116,Achyranthes_aspera:0.317116):4.842854,Achyranthes_longifolia:5.15997):2.904286,((Cyathula_tomentosa:1.456474,Cyathula_capitata:1.4564742):3.343883,Cyathula_prostrata:4.800358):3.263898):10.88186,Cyathula_officinalis:18.94612):7.66085,(Psilotrichum_yunnanense:3.4728338,Psilotrichum_ferrugineum:3.472833):23.13414):4.93938,((Gomphrena_celosioides:5.954560002,Philoxerus_wrightii:5.95456):23.22822,Alternanthera_sessilis:29.18278):2.36357):1.85654,(Aerva_sanguinolenta:17.13378,Aerva_glabrata:17.13378):16.26911):25.39846):12.47551):2.93227):24.62783):2.27875,((((Portulaca_oleracea:0.1211372,Portulaca_pilosa:0.1211372):12.50356,Portulaca_psammotropha:12.6247):74.63331,((Mollugo_cerviana:15.54127,(Mollugo_stricta:1.751561,Mollugo_nudicaulis:1.751561):13.78971):63.37267,((Glinus_oppositifolius:11.50406,Glinus_lotoides:11.50406):37.98399,Mollugo_verticillata:49.48805):29.42589):8.34407):6.50376,(((Trianthema_portulacastrum:31.94348,Sesuvium_portulacastrum:31.94348):29.3292,Tetragonia_tetragonioides:61.27268):10.03688,(((Phytolacca_polyandra:9.64174,(Phytolacca_japonica:4.1136288,Phytolacca_acinosa:4.113629):5.528111):45.94235,((Pisonia_umbellifera:8.89331,Pisonia_aculeata:8.89331):26.03593,((Commicarpus_lantsangensis:1.76012,Commicarpus_chinensis:1.76012004):13.55156,(Boerhavia_repens:0.5982633,(Boerhavia_diffusa:0.2206046,(Boerhavia_erecta:0.01206225,Boerhavia_hualienense:0.01206225):0.2085424):0.3776587):14.71342):19.61756):20.65485):11.35652,(Gisekia_pierrei:2.0577025,Gisekia_pharnaceoides:2.057703):64.88291):4.36895):22.45221):7.35394):18.25363,(((((((((((Polygonum_posumbu:0.2776348,Polygonum_coriarium:0.2776348):1.066405,(Polygonum_paleaceum:0.7155638,Polygonum_vacciniifolium:0.7155638):0.6284756):17.81659,((Polygonum_subscaposum:1.924004,((Polygonum_senticosum:0.5222919,(Polygonum_pinetorum:0.07605637,Polygonum_maackianum:0.07605637):0.4462356):0.9969859,Polygonum_suffultum:1.519278):0.4047259):4.030195,(Polygonum_songaricum:3.867704,Polygonum_umbrosum:3.867704):2.086495):13.20643):13.03364,((Polygonum_acetosum:2.344751,(Polygonum_amphibium:0.7090746,Polygonum_intramongolicum:0.7090746):1.635676):20.48975,(((((Polygonum_glabrum:1.971656,Polygonum_suffultoides:1.971656):0.8795175,Polygonum_taquetii:2.851174):0.6279826,(Polygonum_bungeanum:2.401752,Polygonum_huananense:2.401752):1.077405):5.465141,(Polygonum_ochotense:0.3558397,(Polygonum_limicola:0.2448059,Polygonum_darrisii:0.2448059):0.1110338):8.588458):0.8089806,((((Polygonum_cognatum:1.797226,Polygonum_pubescens:1.797226):0.2706784,Polygonum_honanense:2.067905):3.147986,Polygonum_polystachyum:5.215891):3.821923,(Polygonum_persicaria:2.35311,Polygonum_strigosum:2.35311):6.684704):0.7154641):13.08122):9.359771):16.38841,(((((Polygonum_hookeri:0.4799984,Polygonum_dissitiflorum:0.4799984):1.991023,(Polygonum_milletii:1.797529,Polygonum_limosum:1.797529):0.6734927):3.5737,(((Polygonum_schischkinii:0.109194,Polygonum_lichiangense:0.109194):0.5389405,Polygonum_angustifolium:0.6481344):2.04959,((Polygonum_palmatum:0.9345644,Polygonum_manshuriense:0.9345644):0.7508093,(Polygonum_japonicum:1.472593,Polygonum_lapathifolium:1.472593):0.2127812):1.012351):3.346997):29.55934,(((Polygonum_microcephalum:2.109635,Polygonum_longisetum:2.109635):3.400517,((Polygonum_alopecuroides:0.6197019,Polygonum_ocreatum:0.6197019):1.71127,(Polygonum_foliosum:1.976288,Polygonum_ajanense:1.976288):0.3546839):3.17918):6.958212,((Polygonum_campanulatum:5.393973,(((Polygonum_patulum:1.331504,((Polygonum_glaciale:0.3900548,Polygonum_thunbergii:0.3900548):0.752108,Polygonum_runcinatum:1.142163):0.1893411):0.1390837,Polygonum_popovii:1.470588):0.3125922,((Polygonum_ellipticum:0.2118481,Polygonum_hydropiper:0.2118481):1.540329,((Polygonum_amplexicaule:0.4844053,(Polygonum_viscosum:0.2537501,Polygonum_molliiforme:0.2537501):0.2306552):1.207599,Polygonum_paronychioides:1.692004):0.06017241):0.03100301):3.610793):6.645196,Polygonum_polycnemoides:12.03917):0.4291947):23.1357):9.981577,((((Koenigia_islandica:11.93252,Polygonum_cyanandrum:11.93252):2.76279,Polygonum_filicaule:14.69531):14.53569,Polygonum_molle:29.231):11.20058,Polygonum_delicatulum:40.43158):5.154062):2.997035):0.3403441,(((((Polygonum_cathayanum:1.603,Polygonum_nepalense:1.603):8.444017,Polygonum_fertile:10.04702):3.192207,((Polygonum_chinense:3.423361,Polygonum_dichotomum:3.423361):7.485237,((Polygonum_orientale:0.03940411,Polygonum_hastatosagittatum:0.03940411):1.520842,Polygonum_sibiricum:1.560246):9.348353):2.330625):21.64016,(((Polygonum_assamicum:3.183439,Polygonum_humifusum:3.183439):2.610489,Polygonum_criopolitanum:5.793928):8.465865,((Polygonum_sparsipilosum:0.9248055,Polygonum_platyphyllum:0.9248055):6.534639,(Polygonum_barbatum:1.85315,Polygonum_biconvexum:1.85315):5.606294):6.800349):20.61959):12.29594,((((Polygonum_pulchrum:0.3172283,Polygonum_rigidum:0.3172283):3.641455,(Polygonum_argyrocoleon:3.766068,(Polygonum_capitatum:1.512407,((Polygonum_emodi:0.5581815,(Polygonum_forrestii:0.2325937,Polygonum_pacificum:0.2325937):0.3255878):0.08820456,Polygonum_alpinum:0.6463861):0.8660205):2.253661):0.1926153):0.9285216,Polygonum_strindbergii:4.887204):10.1965,(((Polygonum_paralimicola:0.1831686,Polygonum_purpureonervosum:0.1831686):3.510504,Polygonum_tibeticum:3.693673):0.7461146,Polygonum_wallichii:4.439787):10.64391):32.09162):1.747701):3.636101,((((Polygonum_griffithii:0.4378653,Polygonum_nummulariifolium:0.4378653):7.031249,(Polygonum_affine:0.5336862,Polygonum_jucundum:0.5336862):6.935428):3.622536,(Polygonum_kawagoeanum:3.779234,(Polygonum_acerosum:0.9003563,Polygonum_praetermissum:0.9003563):2.878878):7.312417):19.67047,(((Polygonum_divaricatum:2.322449,(Polygonum_sinomontanum:1.354685,Polygonum_humile:1.354685):0.9677638):1.209307,(Polygonum_perfoliatum:0.05039862,Polygonum_tortuosum:0.05039862):3.481357):3.432178,(Polygonum_viscoferum:2.960358,(Polygonum_viviparum:1.462405,(Polygonum_muricatum:0.3589076,Polygonum_coriaceum:0.3589076):1.103498):1.497952):4.003576):23.79818):21.797):12.77715,(((((Fagopyrum_leptopodum:1.48759,Fagopyrum_tataricum:1.48759):2.01501,Fagopyrum_crispatifolium:3.5026):20.49525,((Fagopyrum_urophyllum:11.49038,Parapteropyrum_tibeticum:11.49038):8.607661,(((Fagopyrum_gilesii:2.494915,(Fagopyrum_lineare:0.05947985,Fagopyrum_wenchuanense:0.05947985):2.4354348):2.062508,((Fagopyrum_pugense:0.03523295,Fagopyrum_caudatum:0.03523295):0.8006947,Fagopyrum_statice:0.8359276):3.721495):2.911223,((Fagopyrum_qiangcai:0.5695128,Fagopyrum_dibotrys:0.5695128):0.3287651,Fagopyrum_gracilipes:0.8982779):6.570368):12.6294):3.899809):35.76037,(((((((((Atraphaxis_pungens:1.19955,Atraphaxis_manshurica:1.19955):0.2716799,((Atraphaxis_virgata:0.2600907,Atraphaxis_spinosa:0.2600907):0.2061408,Atraphaxis_frutescens:0.4662314):1.004998):0.09288495,((Atraphaxis_pyrifolia:0.9295407,Atraphaxis_laetevirens:0.9295407):0.06281489,(Atraphaxis_irtyschensis:0.4578156,Atraphaxis_decipiens:0.4578156):0.53454):0.5717592):0.1201152,(Atraphaxis_bracteata:1.071781,(Atraphaxis_compacta:0.3289156,Atraphaxis_canescens:0.3289156):0.7428652):0.6124492):24.62009,((Polygonum_arenastrum:13.38761,Polygonum_aviculare:13.38761):9.80633,Polygonum_plebeium:23.19394):3.11038):5.97128,Reynoutria_japonica:32.2756):8.91417,((Fallopia_dentatoalata:0.09078862,Fallopia_dumetorum:0.09078862):24.60922,((Fallopia_aubertii:0.02119609,Fallopia_convolvulus:0.02119609):4.81034,(Fallopia_denticulata:2.243672,((Fallopia_cynanchoides:0.0453162,Fallopia_forbesii:0.0453162):1.933453,Fallopia_multiflora:1.978769):0.2649033):2.587864):19.86847):16.48976):11.24959,(((Oxyria_sinensis:26.45463,Oxyria_digyna:26.45463):12.53795,(((Rheum_officinale:4.12056,Rheum_nanum:4.12056):5.304154,((Rheum_przewalskyi:0.8429449,((Rheum_rhabarbarum:0.454655,Rheum_globulosum:0.454655):0.3824377,(Rheum_pumilum:0.6212207,(Rheum_wittrockii:0.1951917,Rheum_maculatum:0.1951917):0.426029):0.2158719):0.005852261):0.9496327,Rheum_racemiferum:1.792578):7.632136):2.305866,((((((Rheum_inopinatum:2.602361,(Rheum_uninerve:1.970186,Rheum_kialense:1.970186):0.632175):0.4835018,(((Rheum_rhizostachyum:2.21549,(Rheum_nobile:2.156772,(Rheum_palmatum:0.235773,Rheum_glabricaule:0.235773):1.920999):0.05871835):0.03968349,Rheum_tibeticum:2.255174):0.5495048,(((Rheum_rhomboideum:0.300494,Rheum_sublanceolatum:0.300494):0.3587473,Rheum_compactum:0.6592413):1.699975,Rheum_acuminatum:2.359216):0.4454629):0.2811837):2.189278,(((Rheum_moorcroftianum:0.06948245,Rheum_lhasaense:0.06948245):0.7289706,Rheum_laciniatum:0.7984531):1.952144,Rheum_reticulatum:2.750597):2.524543):0.4727135,((Rheum_likiangense:2.640089,(Rheum_webbianum:2.197899,Rheum_tataricum:2.197899):0.4421901):0.0633607,Rheum_altaicum:2.70345):3.044404):1.45023,((Rheum_alexandrae:1.864248,Rheum_yunnanense:1.864248):5.271134,((Rheum_spiciforme:2.358927,Rheum_subacaule:2.358927):0.08598806,Rheum_tanguticum:2.444915):4.690467):0.06270147):3.098121,((Rheum_forrestii:7.41381,Rheum_delavayi:7.41381):2.039412,(Rheum_hotaoense:0.4090574,Rheum_australe:0.4090574):9.044164):0.8429824):1.434376):27.262):5.05853,(((Polygonum_macrophyllum:4.86267,Polygonum_bistorta:4.86267):14.05197,Rumex_crispus:18.91464):16.54124,((((((Rumex_chalepensis:0.341581,Rumex_amurensis:0.341581):2.86728,(Rumex_hastatus:0.8623306,Rumex_pseudonatronatus:0.8623306):2.346531):2.411443,((Rumex_dentatus:0.9067612,Rumex_maritimus:0.9067612):0.8821589,(Rumex_acetosa:0.3546663,Rumex_microcarpus:0.3546663):1.434254):3.831384):1.94636,((Rumex_patientia:0.7408732,Rumex_angulatus:0.7408732):2.265275,(((Rumex_yungningensis:0.2239188,Rumex_acetosella:0.2239188):0.2680005,Rumex_longifolius:0.4919193):0.7921216,Rumex_marschallianus:1.284041):1.722108):4.560516):1.645315,(Rumex_aquaticus:3.119173,((Rumex_gmelinii:0.8841921,Rumex_thyrsiflorus:0.8841921):2.130357,((Rumex_thianschanicus:0.866627,Rumex_obtusifolius:0.866627):0.2605098,(Rumex_trisetifer:0.8278151,Rumex_japonicus:0.8278151):0.2993217):1.887412):0.1046235):6.092806):11.86226,((Rumex_popovii:0.1268087,Rumex_nepalensis:0.1268087):2.245091,((Rumex_confertus:0.9172046,Rumex_stenophyllus:0.9172046):0.8544534,Rumex_similans:1.771658):0.6002415):18.70234):14.38165):8.59523):8.38825):3.30192,((((((Calligonum_densum:1.938979,((Calligonum_rubicundum:1.2525172,Calligonum_roborowskii:1.252517):0.06772608,Calligonum_arborescens:1.320243):0.6187362):0.5537876,(((Calligonum_leucocladum:0.5186151,Calligonum_gobicum:0.5186151):0.2355097,(Calligonum_pumilum:0.2721793,Calligonum_jeminaicum:0.2721793):0.4819455):0.652764,(Calligonum_calliphysa:0.2071464,Calligonum_squarrosum:0.2071464):1.199742):1.085878):0.05197092,(((Calligonum_cordatum:0.9245686,(((Calligonum_taklimakanense:0.2056524,(Calligonum_ebinuricum:0.006016659,Calligonum_caput-medusae:0.006016659):0.1996357):0.09484014,Calligonum_chinense:0.3004925):0.2447454,(Calligonum_korlaense:0.2783671,Calligonum_klementzii:0.2783671):0.2668709):0.3793306):0.6102129,(Calligonum_zaidamense:0.2980388,Calligonum_trifarium:0.2980388):1.236743):0.5408687,(Calligonum_yengisaricum:1.3173,(Calligonum_mongolicum:0.05642516,Calligonum_aphyllum:0.05642516):1.260875):0.7583503):0.4690878):0.1473183,Calligonum_colubrinum:2.692056):0.4343737,Calligonum_alashanicum:3.12643):33.27709,Pteroxygonum_giraldii:36.40352):19.33776):4.01694):5.50575,(Antenoron_filiforme:44.63422,Polygonum_sagittatum:44.63422):20.62975):0.0723):32.67004,(((((Ceratostigma_willmottianum:0.375615,Ceratostigma_ulicinum:0.375615):0.3734469,Ceratostigma_griffithii:0.7490619):29.21716,Ceratostigma_minus:29.96622):9.220807,(((Plumbago_auriculata:13.39283,(Plumbago_indica:1.786662,Plumbago_zeylanica:1.786662):11.60617):18.90259,Plumbagella_micrantha:32.29542):1.478778,Ceratostigma_plumbaginoides:33.7742):5.412832):26.9002,(((((Goniolimon_dschungaricum:0.3786006,Goniolimon_speciosum:0.3786006):4.592361,(Goniolimon_callicomum:4.718188,Goniolimon_eximium:4.718188):0.2527736):17.49885,(Ikonnikovia_kaufmanniana:15.98731,Acantholimon_lycopodioides:15.98731):6.4825):6.97095,((Acantholimon_kokandense:3.199383,Acantholimon_alatavicum:3.199383):17.48186,(((Acantholimon_borodinii:0.06114906,Acantholimon_popovii:0.06114906):0.2884538,(Acantholimon_diapensioides:0.2559499,Acantholimon_hedinii:0.2559499):0.09365295):0.8652759,(Acantholimon_tianschanicum:0.04657297,Acantholimon_laevigatum:0.04657297):1.168306):19.4663642):8.759514):10.37565,(((((Limonium_aureum:2.386523,(Limonium_dielsianum:1.509912,(Limonium_lacostei:1.042693,(Limonium_sinense:0.1064912,Limonium_myrianthum:0.1064912):0.9362017):0.4672192):0.8766106):1.384967,Limonium_dichroanthum:3.77149):0.6606925,((Limonium_tenellum:1.110537,Limonium_bicolor:1.110537):2.183299,(Limonium_callianthum:0.2571109,Limonium_suffruticosum:0.2571109):3.036725):1.138346):2.849293,(Limonium_gmelinii:5.306874,(((Limonium_chrysocomum:2.615711,(Limonium_potaninii:1.591633,(Limonium_congestum:0.2563392,Limonium_flexuosum:0.2563392):1.335293):1.024079):2.000586,(Limonium_franchetii:1.388268,(Limonium_wrightii:0.2703552,Limonium_coralloides:0.2703552):1.117913):3.228028):0.5679422,Limonium_kaschgaricum:5.184239):0.1226348):1.974601):11.05341,(Limonium_otolepis:0.3904932,Limonium_leptolobum:0.3904932):17.9443852):21.48153):26.27082):31.91908):17.89693,((((Reaumuria_trigyna:2.941357,Reaumuria_soongarica:2.941357):4.166896,(Reaumuria_alternifolia:1.704164,Reaumuria_kaschgarica:1.704164):5.404089):37.95775,((Myricaria_rosea:12.46299,(Myricaria_squamosa:0.3136833,Myricaria_prostrata:0.3136833):12.14931):25.50502,((((Tamarix_arceuthoides:5.302993,((Tamarix_hohenackeri:2.532738,Tamarix_androssowii:2.532738):1.618808,((Tamarix_laxa:0.07007031,Tamarix_hispida:0.07007031):1.685362,(Tamarix_gansuensis:1.214666,(Tamarix_sachensis:0.944704,Tamarix_gracilis:0.944704):0.2699616):0.5407667):2.396114):1.151447):0.5047968,((Tamarix_austromongolica:2.824075,(Tamarix_tarimensis:2.229545,((Tamarix_taklamakanensis:0.8017126,Tamarix_chinensis:0.8017126):0.7044666,(Tamarix_elongata:0.02790821,Tamarix_jintaensis:0.02790821):1.478271):0.7233663):0.5945295):2.735125,((Tamarix_leptostachya:0.07599775,Tamarix_karelinii:0.07599775):1.131113,Tamarix_ramosissima:1.207111):4.352089):0.2485899):17.91912,Myricaria_bracteata:23.72691):10.73202,((Myricaria_platyphylla:0.7694841,((Myricaria_paniculata:0.109407,Myricaria_pulcherrima:0.109407):0.4110797,(Myricaria_wardii:0.1845009,Myricaria_elegans:0.1845009):0.3359858):0.2489975):1.105618,Myricaria_laxiflora:1.875102):32.58383):3.509077):7.09799):15.75875,Frankenia_pulverulenta:60.82475):55.07849):0.78568,((Drosera_indica:41.72306,(((Drosera_burmanni:0.3322746,Drosera_peltata:0.3322746):2.199995,(Drosera_oblanceolata:2.331012,Drosera_rotundifolia:2.331012):0.2012579):2.274602,Drosera_spathulata:4.806872):36.91619):67.86077,(Nepenthes_mirabilis:81.21968,Ancistrocladus_tectorius:81.21968):28.36415):7.10509):2.68042):10.73501,(((((((((Impatiens_undulata:1.062625,Impatiens_atherosepala:1.062625):4.816459,(Impatiens_loulanensis:2.093662,Impatiens_ganpiuana:2.093662):3.785422):2.568461,(Impatiens_pudica:0.164951,Impatiens_trichopoda:0.164951):8.282594):16.73865,((((Impatiens_muliensis:0.04806588,Impatiens_napoensis:0.04806588):3.050767,((Impatiens_diaphana:0.2764613,(Impatiens_abbatis:0.0249409,Impatiens_conchibracteata:0.0249409):0.2515204):0.2155462,Impatiens_trigonosepala:0.4920075):2.606825):1.531801,Impatiens_davidii:4.630634):20.32504,((((Impatiens_corchorifolia:2.814076,(((Impatiens_apsotis:0.1973342,Impatiens_oblongipetala:0.1973342):1.555533,Impatiens_nyimana:1.752867):1.029378,(Impatiens_cyanantha:0.07607926,Impatiens_ernstii:0.07607926):2.706165):0.03183135):1.333282,((Impatiens_henanensis:0.7301077,(Impatiens_distracta:0.2230353,Impatiens_begoniifolia:0.2230353):0.5070724):0.5920957,Impatiens_tongbiguanensis:1.322203):2.825154):15.38038,((Impatiens_potaninii:4.91151,Impatiens_yingjiangensis:4.91151):6.093047,((((Impatiens_principis:2.298129,Impatiens_bellula:2.298129):2.262256,(Impatiens_scutisepala:4.524301,(((Impatiens_amabilis:0.3919576,Impatiens_labordei:0.3919576):1.330222,Impatiens_yilingiana:1.72218):1.714908,((Impatiens_odontophylla:0.6533658,Impatiens_brachycentra:0.6533658):2.131168,(Impatiens_sigmoidea:2.261848,Impatiens_rhombifolia:2.261848):0.5226861):0.6525537):1.087213):0.03608355):2.238813,(Impatiens_platysepala:3.468735,((Impatiens_fenghwaiana:0.06674566,Impatiens_crassiloba:0.06674566):0.1704342,Impatiens_rupestris:0.2371798):3.231556):3.330462):3.169817,(((Impatiens_linocentra:0.07701742,Impatiens_apalophylla:0.07701742):3.86648,(((Impatiens_exiguiflora:0.1926406,Impatiens_tenerrima:0.1926406):0.2655835,(Impatiens_omeiana:0.09388346,Impatiens_obesa:0.09388346):0.3643406):3.121005,(Impatiens_bracteata:0.4813751,Impatiens_polyneura:0.4813751):3.097854):0.3642685):3.529471,((Impatiens_imbecilla:1.089349,Impatiens_aconitoides:1.089349):2.994009,Impatiens_brevipes:4.083359):3.389611):2.496045):1.035542):8.523177):1.190453,(((((((Impatiens_chlorosepala:3.243263,(Impatiens_dichroa:1.100387,Impatiens_odontopetala:1.100387):2.142877):0.3492835,Impatiens_platyceras:3.592547):2.241328,Impatiens_kamtilongensis:5.833875):0.09490636,((Impatiens_longipes:0.3993049,((Impatiens_torulosa:0.08010872,Impatiens_cornucopia:0.08010872):0.2734077,Impatiens_oxyanthera:0.3535164):0.0457885):0.2505955,(Impatiens_platychlaena:0.2959374,Impatiens_martinii:0.2959374):0.3539631):5.278881):2.703942,(Impatiens_vittata:1.393853,Impatiens_faberi:1.393853):7.238871):0.5725818,((Impatiens_hainanensis:1.200884,(Impatiens_rugata:0.1030737,(Impatiens_clavigera:0.101306,Impatiens_aquatilis:0.101306):0.00176772):1.09781):7.954909,((Impatiens_mussotii:0.6698118,(Impatiens_qingchengshanica:0.5960987,(Impatiens_ceratophora:0.3988518,((Impatiens_toxophora:0.16004,Impatiens_weihsiensis:0.16004):0.1996567,Impatiens_paradoxa:0.3596966):0.03915521):0.1972469):0.07371307):7.892058,(Impatiens_gasterocheila:7.089915,(Impatiens_robusta:0.5676643,Impatiens_waldheimiana:0.5676643):6.522251):1.471955):0.5939237):0.04951223):1.810339,((((Impatiens_arctosepala:0.8222379,Impatiens_taronensis:0.8222379):0.5904336,(Impatiens_pingxiangensis:0.3055697,Impatiens_spathulata:0.3055697):1.107102):2.732923,(Impatiens_lilacina:0.8568278,Impatiens_thiochroa:0.8568278):3.288766):4.016947,(Impatiens_linghziensis:4.590578,((((Impatiens_laxiflora:0.001727355,Impatiens_extensifolia:0.001727355):1.723994,(Impatiens_sutchuenensis:1.670336,(Impatiens_clavicuspis:0.01002523,Impatiens_chimiliensis:0.01002523):1.660311):0.05538521):0.2892685,(Impatiens_chinensis:1.769436,Impatiens_cyclosepala:1.769436):0.2455541):1.953888,(Impatiens_xanthina:2.14201,(Impatiens_fissicornis:0.5248674,Impatiens_notolopha:0.5248674):1.617143):1.826867):0.6217003):3.571963):2.853103):9.702542):4.23749):0.230518):2.769495,(((((((Impatiens_tortisepala:1.579153,(Impatiens_duclouxii:0.2306817,Impatiens_blepharosepala:0.2306817):1.348472):7.917067,((((((Impatiens_lucorum:0.09049877,Impatiens_procumbens:0.09049877):0.944202,Impatiens_leveillei:1.034701):1.530396,Impatiens_epilobioides:2.565097):1.170735,(((Impatiens_purpurea:0.351295,(Impatiens_cornutisepala:0.21457,Impatiens_gracilipes:0.21457):0.136725):1.198773,Impatiens_chashanensis:1.550068):2.125787,((Impatiens_desmantha:0.3323454,Impatiens_dolichoceras:0.3323454):0.9181043,Impatiens_wuchengyihii:1.25045):2.425405):0.05997731):1.897618,Impatiens_bodinieri:5.63345):1.834368,Impatiens_commelinoides:7.467818):2.028403):6.181547,((Impatiens_stenosepala:2.033476,Impatiens_mengtszeana:2.033476):12.96064,((((Impatiens_nobilis:1.363111,(Impatiens_nasuta:0.2898498,Impatiens_drepanophora:0.2898498):1.073261):4.092277,(((Impatiens_piufanensis:0.2919815,Impatiens_monticola:0.2919815):0.4008623,Impatiens_angulata:0.6928438):1.248396,(Impatiens_crassicaudex:1.347816,(Impatiens_guizhouensis:0.3677097,Impatiens_nanlingensis:0.3677097):0.9801062):0.5934235):3.514148):0.8922134,((Impatiens_fugongensis:3.195689,(Impatiens_tubulosa:0.8977496,(Impatiens_lacinulifera:0.7127537,Impatiens_crenulata:0.7127537):0.1849959):2.29794):0.654021,((Impatiens_polyceras:0.4055795,Impatiens_tsangshanensis:0.4055795):3.243761,Impatiens_tenuibracteata:3.64934):0.2003705):2.497891):1.159569,((((Impatiens_microcentra:1.95767,(Impatiens_chishuiensis:0.4713893,Impatiens_holocentra:0.4713893):1.486281):3.805474,((Impatiens_yaoshanensis:0.7973598,Impatiens_rubrostriata:0.7973598):0.5014464,Impatiens_aureliana:1.298806):4.464338):1.612102,(Impatiens_stenantha:1.878782,(Impatiens_meyana:1.383002,Impatiens_blinii:1.383002):0.49578):5.496464):0.0272726,(((Impatiens_luchunensis:1.469089,Impatiens_jinggangensis:1.469089):0.06131406,((((Impatiens_tayemonii:0.4195334,Impatiens_chiulungensis:0.4195334):0.308759,Impatiens_hongkongensis:0.7282924):0.1584466,Impatiens_ruiliensis:0.8867391):0.5698914,((Impatiens_lasiophyton:0.4539784,Impatiens_longicornuta:0.4539784):0.3121875,Impatiens_yunnanensis:0.7661659):0.6904646):0.07377266):3.896621,((Impatiens_poculifer:0.2031697,Impatiens_recurvicornis:0.2031697):1.275287,Impatiens_soulieana:1.478456):3.948568):1.975495):0.1046513):7.48695):0.6836476):0.7107159,(((Impatiens_latebracteata:4.502007,(((((((Impatiens_compta:0.09117883,Impatiens_chungtienensis:0.09117883):0.4604705,Impatiens_fargesii:0.5516493):0.863033,Impatiens_oligoneura:1.414682):1.869773,((Impatiens_delavayi:0.2097609,Impatiens_dimorphophylla:0.2097609):1.345454,Impatiens_longialata:1.555215):1.72924):0.1193729,(Impatiens_devolii:2.027448,Impatiens_alpicola:2.027448):1.376379):0.09001666,(((Impatiens_lepida:0.4687348,Impatiens_pterosepala:0.4687348):0.9104789,(Impatiens_taishunensis:1.06819,Impatiens_gongshanensis:1.06819):0.3110239):1.054821,(Impatiens_microstachys:1.242428,Impatiens_morsei:1.242428):1.191607):1.05981):0.9943125,(((Impatiens_bahanensis:0.02642798,Impatiens_liangshanensis:0.02642798):1.852094,((Impatiens_pritzelii:0.7841416,Impatiens_divaricata:0.7841416):0.2102916,Impatiens_suichangensis:0.9944331):0.8840886):0.3214538,Impatiens_furcillata:2.199976):2.288181):0.01384984):0.07390557,(((Impatiens_rectangula:0.5782224,Impatiens_rectirostrata:0.5782224):1.001585,Impatiens_lushiensis:1.579807):1.307353,(Impatiens_cristata:2.207981,Impatiens_musyana:2.207981):0.6791789):1.688752):7.062267,(((Impatiens_tienchuanensis:0.7638262,Impatiens_tuberculata:0.7638262):0.8042351,((Impatiens_parviflora:0.2357736,Impatiens_huangyanensis:0.2357736):0.9917256,Impatiens_uliginosa:1.227499):0.3405621):8.269222,((Impatiens_reptans:0.6799311,Impatiens_lobulifera:0.6799311):0.2242631,Impatiens_lecomtei:0.9041942):8.933089):1.800895):4.750304):0.8235745,((((((Impatiens_fragicolor:2.204346,Impatiens_noli-tangere:2.204346):3.203987,(Impatiens_quadriloba:2.678757,((Impatiens_wuyuanensis:1.509877,(Impatiens_minimisepala:0.4163328,Impatiens_xanthocephala:0.4163328):1.093545):0.476934,(Impatiens_jiulongshanica:1.855375,((Impatiens_forrestii:0.04047479,Impatiens_chekiangensis:0.04047479):1.608682,Impatiens_lateristachys:1.649157):0.2062182):0.1314364):0.6919454):2.729576):1.074049,(Impatiens_thomsonii:4.602421,(Impatiens_scabrida:1.059099,Impatiens_lemeei:1.059099):3.543323):1.879961):0.3491161,((Impatiens_tomentella:1.200975,(Impatiens_balansae:0.4821601,Impatiens_trichosepala:0.4821601):0.7188147):1.488037,Impatiens_leptocaulon:2.689012):4.142487):1.652887,(Impatiens_fanjingshanica:0.7871964,Impatiens_tienmushanica:0.7871964):7.697189):1.449708,((((Impatiens_pseudokingii:0.1477197,Impatiens_rostellata:0.1477197):0.1684113,Impatiens_purpureifolia:0.316131):3.019271,Impatiens_infirma:3.335402):3.197861,Impatiens_shimianensis:6.533263):3.40083):7.277965):8.682988,(Impatiens_neglecta:20.99633,((Impatiens_bachii:0.9544779,(Impatiens_hunanensis:0.1381986,Impatiens_hengduanensis:0.1381986):0.8162792):12.35857,((Impatiens_conaensis:0.3823971,Impatiens_anhuiensis:0.3823971):9.366511,((((Impatiens_medogensis:0.08775613,Impatiens_siculifer:0.08775613):0.8365569,((Impatiens_margaritifera:0.3550429,Impatiens_dicentra:0.3550429):0.1820617,Impatiens_macrovexilla:0.5371046):0.3872084):1.351236,(Impatiens_hancockii:0.821523,Impatiens_henryi:0.821523):1.454026):2.022763,((Impatiens_membranifolia:0.6089102,Impatiens_cyathiflora:0.6089102):1.318512,(Impatiens_wilsonii:1.095482,Impatiens_chloroxantha:1.095482):0.8319403):2.37089):5.450596):3.564137):7.683285):4.898715):0.5070355,((Impatiens_uniflora:21.66527,((((((((Impatiens_radiata:2.58703,Impatiens_urticifolia:2.58703):0.06375,Impatiens_bicornuta:2.65078):1.28615,Impatiens_racemosa:3.93693):6.06442,Impatiens_cymbifera:10.00135):1.31519,((Impatiens_serrata:0.17719,Impatiens_falcifer:0.17719):7.10689,(Impatiens_amplexicaulis:5.373,Impatiens_sulcata:5.373):1.91108):4.03246):6.10615,Impatiens_textorii:17.42269):0.96402,Impatiens_puberula:18.38671):0.96632,Impatiens_arguta:19.35303):2.31224):2.32992,((Impatiens_subecalcarata:1.78609,Impatiens_nubigena:1.78609):3.06391,Impatiens_barbata:4.85):19.14519):2.40689):1.55361):76.65243,(((((Sarcosperma_laurinum:1.498205,Sarcosperma_arboreum:1.498205):24.1024,(((((Xantolis_stenosepala:4.360328,Xantolis_shweliensis:4.360328):2.212475,((Chrysophyllum_lanceolatum:1.5740103,(Planchonella_obovata:0.93818,Planchonella_clemensii:0.93818):0.63583):0.9511076,Xantolis_longispinosa:2.5251175):4.047686):1.471247,Xantolis_boniana:8.04405):1.36233,((Madhuca_pasquieri:6.86777,(Sinosideroxylon_yunnanense:5.79172,((Diploknema_butyracea:0.12508,Madhuca_hainanensis:0.12508):0.1027556,(Sinosideroxylon_pedunculatum:0.09348082,Sinosideroxylon_wightianum:0.09348082):0.1343548):5.563884):1.07605):0.73126,(Palaquium_formosanum:7.37849,(Manilkara_hexandra:7.37371086,(Pouteria_annamensis:1.30942,Pouteria_grandifolia:1.30942):6.064291):0.004779238):0.22054):1.80735):6.30965,(Eberhardtia_tonkinensis:0.19833,Eberhardtia_aurata:0.19833):15.5177):9.884573):4.342897,(Sarcosperma_griffithii:3.516101,Sarcosperma_kachinense:3.516101):26.4274):47.88819,(((((((Schima_superba:4.090716,((Schima_argentea:0.076753,Schima_remotiserrata:0.076753):0.8621678,Schima_sericans:0.9389208):3.151795):0.5572371,(Schima_wallichii:2.502693,((Schima_noronhae:1.351871,Schima_khasiana:1.351871):0.4564298,(Schima_multibracteata:0.7157237,(Schima_parviflora:0.1317894,Schima_sinensis:0.1317894):0.5839343):1.092577):0.6943916):2.14526):0.5507274,((Schima_crenata:0.6129396,Schima_villosa:0.6129396):0.2467653,Schima_brevipedicellata:0.8597049):4.338975):21.81312,((((((Camellia_synaptica:5.325006,(((((Camellia_gilbertii:0.585197,Camellia_anlungensis:0.585197):0.8599986,Camellia_mileensis:1.445196):1.779824,(Camellia_amplexifolia:1.317958,Camellia_kissii:1.317958):1.907062):0.9160708,(Camellia_hongkongensis:0.7739486,Camellia_parviflora:0.7739486):3.367142):0.9482043,(((Camellia_forrestii:0.2654782,Camellia_chrysanthoides:0.2654782):1.326774,Camellia_costei:1.592252):0.08098046,Camellia_pubifurfuracea:1.673232):3.416063):0.2357105):0.03606147,(Camellia_huana:0.3432557,Camellia_melliana:0.3432557):5.017812):0.1601925,(Camellia_tachangensis:1.53219,(Camellia_parvimuricata:0.2952902,Camellia_kwangsiensis:0.2952902):1.236899):3.98907):0.007938759,((((((Camellia_longissima:0.6406815,Camellia_pyxidiacea:0.6406815):1.263538,Camellia_stuartiana:1.904219):0.7136457,Camellia_viridicalyx:2.617865):1.544332,(Camellia_crassipes:2.040307,(Camellia_ilicifolia:1.22222,Camellia_pitardii:1.22222):0.8180872):2.12189):0.06089375,((Camellia_euphlebia:0.3874686,Camellia_tsaii:0.3874686):1.379716,(((((Camellia_caudata:0.491321,(Camellia_gaudichaudii:0.2158017,Camellia_punctata:0.2158017):0.2755193):0.1441526,Camellia_gymnogyna:0.6354737):0.1378502,(Camellia_cupiformis:0.5040344,Camellia_yunnanensis:0.5040344):0.2692895):0.7483562,Camellia_assimiloides:1.52168):0.2412736,Camellia_glabricostata:1.762954):0.004231311):2.455906):0.9924762,(((Camellia_crapnelliana:0.01131119,Camellia_drupifera:0.01131119):0.2536152,(Camellia_pilosperma:0.1182333,Camellia_transarisanensis:0.1182333):0.1466931):1.3807,Camellia_gracilipes:1.645626):3.569941):0.3136313):0.005201451,(((((((Camellia_granthamiana:3.4691,(Camellia_fraterna:0.09678,Camellia_cuspidata:0.09678):3.37232):0.11526,Camellia_chekiangoleosa:3.58436):1.36511,Camellia_japonica:4.94947):0.3340246,((Camellia_szemaoensis:0.28513,Camellia_fascicularis:0.28513):0.5208295,(Camellia_brevistyla:0.08791123,Camellia_szechuanensis:0.08791123):0.7180483):4.477535):0.1932612,(((Pyrenaria_wuana:1.488402,(Pyrenaria_hirta:0.5490543,Pyrenaria_jonquieriana:0.5490543):0.9393473):3.507133,((((Camellia_sinensis:0.14872,Camellia_oleifera:0.14872):1.303609,Pyrenaria_spectabilis:1.452329):0.6211926,(((Pyrenaria_diospyricarpa:0.2868178,Pyrenaria_kwangsiensis:0.2868178):0.1017319,Pyrenaria_pingpienensis:0.3885498):1.429194,Pyrenaria_microcarpa:1.817743):0.2557784):1.515268,Pyrenaria_sophiae:3.58879):1.406744):0.3218056,((Pyrenaria_khasiana:0.2679721,Pyrenaria_menglaensis:0.2679721):2.2798697,(Pyrenaria_maculatoclada:2.325696,Pyrenaria_oblongicarpa:2.325696):0.2221459):2.769499):0.1594158):0.008530723,(((((Camellia_ptilophylla:0.8013273,Camellia_grandibracteata:0.8013273):0.7463754,Camellia_crassicolumna:1.547703):1.113172,(Camellia_impressinervis:2.382687,(Camellia_euryoides:1.300507,(Camellia_tenii:1.117801,Camellia_furfuracea:1.117801):0.1827068):1.08218):0.2781867):1.049608,(Camellia_petelotii:2.884275,(Camellia_edithae:1.041885,Camellia_lutchuensis:1.041885):1.84239):0.8262069):1.374688,(Camellia_saluenensis:4.505131,(Camellia_tuberculata:1.574703,Camellia_mairei:1.574703):2.930428):0.580039):0.4001164):0.01686483,(((Camellia_xanthochroma:3.258704,(((Camellia_fangchengensis:0.1294799,(Camellia_hekouensis:0.06990057,Camellia_villicarpa:0.06990057):0.05957936):2.442399,((Camellia_salicifolia:0.2118166,Camellia_rhytidocarpa:0.2118166):0.5840824,(Camellia_luteoflora:0.4285169,Camellia_costata:0.4285169):0.3673821):1.77598):0.01347247,(Camellia_subintegra:1.358284,Camellia_candida:1.358284):1.227068):0.6733531):1.507261,Camellia_wardii:4.765966):0.6212899,(((((Camellia_micrantha:1.183392,(((Camellia_tsingpienensis:0.2041127,Camellia_lawii:0.2041127):0.1750619,Camellia_reticulata:0.3791746):0.01599789,Camellia_grijsii:0.3951725):0.7882191):0.1083368,Camellia_polyodonta:1.291728):0.9699685,Camellia_azalea:2.261697):1.815,((Camellia_pachyandra:0.3948759,Camellia_trichoclada:0.3948759):3.493523,(((Camellia_fluviatilis:0.6416501,(Camellia_pingguoensis:0.2903312,Camellia_taliensis:0.2903312):0.3513189):1.549281,(Camellia_rosthorniana:1.115646,Camellia_indochinensis:1.115646):1.075285):0.3619403,((Camellia_elongata:0.1829352,Camellia_cordifolia:0.1829352):0.5464993,Camellia_longipedicellata:0.7294344):1.823437):1.335527):0.1882988):0.2700267,((Camellia_flavida:0.6707656,Camellia_pubipetala:0.6707656):1.480552,(Camellia_longicalyx:1.592869,((Camellia_semiserrata:0.4080789,Camellia_leptophylla:0.4080789):0.378892,Camellia_paucipunctata:0.7869709):0.8058981):0.5584483):2.195407):1.040532):0.1148958):0.03224866):1.51156,((((Polyspora_chrysandra:0.13887,Apterosperma_oblata:0.13887):2.158183,Polyspora_tiantangensis:2.297053):0.01028519,(Polyspora_longicarpa:0.1221176,Polyspora_speciosa:0.1221176):2.185221):2.359941,(Polyspora_axillaris:4.247099,Polyspora_hainanensis:4.247099):0.4201807):2.37868):19.96584):0.69786,(Stewartia_sichuanensis:5.40398,(((Stewartia_medogensis:2.732337,((Stewartia_sinii:0.406375,(Stewartia_villosa:0.2398108,(Stewartia_calcicola:0.2282908,Stewartia_obovata:0.2282908):0.01151998):0.1665642):1.773397,(Stewartia_rubiginosa:0.8228577,(Stewartia_pteropetiolata:0.2913734,Stewartia_cordifolia:0.2913734):0.5314843):1.356914):0.552565):0.7696214,(Stewartia_sinensis:1.048365,Stewartia_laotica:1.048365):2.453594):1.862212,((Stewartia_densivillosa:0.02509761,Stewartia_rostrata:0.02509761):4.149684,(Stewartia_crassifolia:0.1266083,Stewartia_micrantha:0.1266083):4.048173):1.189389):0.03980966):22.30568):48.23535,(((((((((Rehderodendron_indochinense:3.721099,(((Pterostyrax_psilophyllus:1.16729,Pterostyrax_corymbosus:1.16729):2.38059,Halesia_macgregorii:3.54788):0.11102,Melliodendron_xylocarpum:3.6589):0.06219881):0.9351012,((Rehderodendron_gongshanense:2.392994,Rehderodendron_macrocarpum:2.392994):0.3794577,(Rehderodendron_kweichowense:0.251607,Rehderodendron_kwangtungense:0.251607):2.520845):1.883748):0.03406731,(Sinojackia_microcarpa:3.397677,((Sinojackia_sarcocarpa:0.251312,(Sinojackia_huangmeiensis:0.02051688,Sinojackia_rehderiana:0.02051688):0.2307951):1.970011,Sinojackia_henryi:2.221323):1.176353):1.292591):0.0362699,Sinojackia_xylocarpa:4.726537):4.098773,Sinojackia_dolichocarpa:8.82531):14.87318,((Alniphyllum_pterospermum:0.1273418,Bruinsmia_polysperma:0.1273418):0.3246218,(Alniphyllum_eberhardtii:0.1439754,Alniphyllum_fortunei:0.1439754):0.3079881):23.246526):28.82187,(Huodendron_tibeticum:39.84749,((Huodendron_tomentosum:3.831237,Huodendron_biaristatum:3.831237):5.312383,((((Styrax_odoratissimus:0.79431,Styrax_dasyanthus:0.79431):5.22586,Styrax_suberifolius:6.02017):0.5648979,((((Styrax_confusus:2.574416,((Styrax_chrysocarpus:0.6756967,Styrax_wilsonii:0.6756967):1.748639,((Styrax_supaii:0.03251389,Styrax_wuyuanensis:0.03251389):1.865246,((((Styrax_chinensis:0.1859179,Styrax_argentifolius:0.1859179):0.1243187,Styrax_perkinsiae:0.3102366):1.11574,(Styrax_grandiflorus:0.1549649,Styrax_roseus:0.1549649):1.271012):0.06744291,Styrax_zhejiangensis:1.49342):0.4043398):0.526576):0.1500809):0.01022626,Styrax_hemsleyanus:2.584643):1.01238039,((Styrax_limprichtii:1.306965,Styrax_obassis:1.306965):1.865889,(Styrax_japonicus:0.7044208,((Styrax_macrocarpus:0.09980964,Styrax_serrulatus:0.09980964):0.444803,(Styrax_huanus:0.2814127,Styrax_hainanensis:0.2814127):0.2631999):0.1598081):2.468433):0.4241695):0.4796763,((Styrax_tonkinensis:0.6064689,Styrax_macranthus:0.6064689):1.390433,((Styrax_rugosus:0.1947895,Styrax_calvescens:0.1947895):0.09627664,(Styrax_formosanus:0.06094145,Styrax_agrestis:0.06094145):0.2301247):1.705836):2.079797):2.508368):0.1039121,Styrax_faberi:6.68898):2.45464):30.70387):12.67287):15.48896,((((Berneuxia_thibetica:0.3282182,Diapensia_himalaica:0.3282182):5.792294,Diapensia_purpurea:6.120512):8.364098,Diapensia_wardii:14.4846134):1.56448,(Shortia_sinensis:9.04441,Shortia_rotundifolia:9.04441):7.00468):51.96023):7.41224,(((((Symplocos_chaoanensis:1.613591,(Symplocos_modesta:1.185477,Symplocos_ulotricha:1.185477):0.4281137):8.743286,(Symplocos_fukienensis:4.302416,((Symplocos_heishanensis:0.2532167,Symplocos_euryoides:0.2532167):3.873517,(Symplocos_adenophylla:0.1831188,Symplocos_groffii:0.1831188):3.943615):0.1756815):6.054461):3.91072,((Symplocos_adenopus:3.231481,(Symplocos_viridissima:3.112569,(Symplocos_hainanensis:0.7991695,(Symplocos_crassilimba:0.6963328,(Symplocos_pendula:0.6732135,Symplocos_ramosissima:0.6732135):0.02311935):0.1028367):2.3134):0.1189118):4.970038,(((Symplocos_glandulifera:2.571829,(Symplocos_lucida:1.125309,(Symplocos_vacciniifolia:0.5556289,Symplocos_ovatilobata:0.5556289):0.56968):1.44652):0.3914013,(Symplocos_glomerata:0.5535086,((Symplocos_pilosa:0.1385167,Symplocos_congesta:0.1385167):0.04132861,(Symplocos_lancifolia:0.1566911,Symplocos_cochinchinensis:0.1566911):0.0231542):0.3736633):2.409721):2.097388,((((Symplocos_fordii:1.96428,Symplocos_spectabilis:1.96428):0.0403719,(Symplocos_glauca:0.5711305,(Symplocos_wikstroemiifolia:0.02887693,Symplocos_austrosinensis:0.02887693):0.5422536):1.433522):1.054048,(Symplocos_paucinervia:1.490635,Symplocos_yangchunensis:1.490635):1.568065):0.896405,((Symplocos_pseudobarberina:0.07665061,Symplocos_racemosa:0.07665061):3.847279,((Symplocos_pyrifolia:0.4970178,Symplocos_dolichotricha:0.4970178):0.4232541,Symplocos_dryophila:0.9202719):3.003657):0.03117629):1.105512):3.140901):6.066078):3.153043,(((((Symplocos_nokoensis:0.2174085,Symplocos_paniculata:0.2174085):0.1579332,Symplocos_atriolivacea:0.3753418):0.8851808,Symplocos_sulcata:1.260523):1.116819,(Symplocos_xylopyrena:0.6597482,Symplocos_poilanei:0.6597482):1.717593):14.70556,(((Symplocos_sumuntia:4.09824,Symplocos_stellaris:4.09824):0.75097,Symplocos_anomala:4.84921):0.08847,Symplocos_hookeri:4.93768):12.14523):0.3377342):55.71173,(Polemonium_chinense:1.74911,(Polemonium_caeruleum:1.2509814,Polemonium_sumushanense:1.250981):0.4981286):71.38326):2.28919):0.52345):0.599,((((((((Ternstroemia_gymnanthera:3.40764,Anneslea_fragrans:3.40764):0.2494343,Ternstroemia_luteoflora:3.657074):0.7974796,((((Ternstroemia_yunnanensis:0.3922477,Ternstroemia_sichuanensis:0.3922477):1.039433,Ternstroemia_microphylla:1.431681):2.114126,Ternstroemia_nitida:3.545807):0.4619792,Ternstroemia_japonica:4.007787):0.4467677):0.7512534,(Ternstroemia_biangulipes:0.6426585,Ternstroemia_kwangtungensis:0.6426585):4.563149):1.881283,((Ternstroemia_simaoensis:0.1073069,Ternstroemia_conicocarpa:0.1073069):0.1678403,(Ternstroemia_hainanensis:0.112856,Ternstroemia_insignis:0.112856):0.1622911):6.811943):16.10313,((Adinandra_lasiostyla:8.48172,(((((Cleyera_yangchunensis:2.983044,(Cleyera_parvifolia:0.2083074,Cleyera_lipingensis:0.2083074):2.774737):0.04359789,Cleyera_longicarpa:3.026642):0.9180063,(Cleyera_obscurinervia:3.527511,(Cleyera_incornuta:0.9847249,(Cleyera_obovata:0.8578725,(Cleyera_pachyphylla:0.8033897,Cleyera_japonica:0.8033897):0.05448284):0.1268524):2.542786):0.417137):1.184792,Adinandra_formosana:5.12944):0.3998177,((Adinandra_pingbianensis:3.791173,((((Adinandra_megaphylla:0.4298079,Adinandra_nitida:0.4298079):1.538418,Adinandra_hirta:1.968226):0.05243163,((Adinandra_hainanensis:0.1684641,(Adinandra_latifolia:0.1106186,Adinandra_retusa:0.1106186):0.05784543):1.443527,Adinandra_grandis:1.611991):0.4086668):1.1274,(Adinandra_epunctata:0.6993327,((Adinandra_elegans:0.1540938,Adinandra_integerrima:0.1540938):0.4003166,Adinandra_howii:0.5544103):0.1449224):2.448726):0.643114):1.213845,((Adinandra_bockiana:3.377469,Adinandra_millettii:3.377469):0.9472498,((Adinandra_glischroloma:0.5199503,Adinandra_filipes:0.5199503):2.020503,((Adinandra_lancipetala:1.037692,Adinandra_angustifolia:1.037692):0.2775736,Adinandra_nigroglandulosa:1.315265):1.225188):1.784266):0.6802986):0.5242402):2.952462):4.24628,((((((Eurya_crassilimba:1.410945,Eurya_acuminoides:1.410945):0.06133629,Eurya_impressinervis:1.472282):3.03731,(Eurya_yunnanensis:1.648278,((Eurya_polyneura:0.8491707,Eurya_auriformis:0.8491707):0.1403231,Eurya_velutina:0.9894938):0.6587844):2.861313):3.563539,(((((Eurya_pyracanthifolia:0.5594513,Eurya_kueichowensis:0.5594513):3.245738,(Eurya_groffii:0.3120778,Eurya_crenatifolia:0.3120778):3.493111):0.3697187,((Eurya_hainanensis:0.6148354,Eurya_bifidostyla:0.6148354):2.578481,(((((Eurya_magniflora:0.2721054,Eurya_obtusifolia:0.2721054):1.183391,Eurya_hebeclados:1.455496):0.722327,(Eurya_taitungensis:1.051922,Eurya_rugosa:1.051922):1.125901):0.1946284,((Eurya_gungshanensis:0.7075579,Eurya_acuminata:0.7075579):1.494733,((Eurya_pittosporifolia:1.414168,Eurya_ovatifolia:1.414168):0.4499422,Eurya_obliquifolia:1.86411):0.3381811):0.1701608):0.08039994,(Eurya_quinquelocularis:1.41342,(Eurya_handel-mazzettii:0.6702181,Eurya_saxicola:0.6702181):0.7432023):1.039431):0.7404649):0.981591):2.60015,((Eurya_wuliangshanensis:1.315971,Eurya_prunifolia:1.315971):3.909059,(Eurya_paratetragonoclada:4.839017,((Eurya_cuneata:0.1060317,Eurya_metcalfiana:0.1060317):3.381188,(Eurya_ciliata:3.30427,(Eurya_japonica:0.2514307,Eurya_acuminatissima:0.2514307):3.052839):0.1829494):1.351798):0.3860127):1.550028):1.071321,(((Eurya_phaeosticta:0.9401273,Eurya_tsingpienensis:0.9401273):6.255364,(Eurya_wenshanensis:3.301257,(Eurya_weissiae:1.348993,Eurya_lanciformis:1.348993):1.952264):3.894235):0.5533691,Eurya_rengechiensis:7.748861):0.09751855):0.2267512):0.7247117,((((((Eurya_luchunensis:0.1329021,Eurya_subcordata:0.1329021):0.4681588,Eurya_taronensis:0.6010608):0.5430855,(Eurya_pentagyna:0.9793736,(Eurya_jintungensis:0.4971308,Eurya_gnaphalocarpa:0.4971308):0.4822428):0.1647728):1.468773,Eurya_tetragonoclada:2.612919):3.607335,((Eurya_glandulosa:0.8824087,Eurya_glaberrima:0.8824087):0.184039,Eurya_patentipila:1.066448):5.153807):1.042006,(Eurya_henryi:4.166332,(((Eurya_semiserrulata:1.074615,Eurya_chuekiangensis:1.074615):0.2391098,Eurya_subintegra:1.313724):2.6594,(Eurya_trichocarpa:2.394912,Eurya_distichophylla:2.394912):1.578213):0.1932069):3.095929):1.535582):0.4270178,((((((Eurya_hupehensis:0.05958293,Eurya_nitida:0.05958293):0.2007547,Eurya_disticha:0.2603376):1.945538,Eurya_inaequalis:2.205876):0.4590712,(Eurya_alata:0.5858081,Eurya_stenophylla:0.5858081):2.079139):1.295862,((Eurya_rubiginosa:0.5165042,Eurya_septata:0.5165042):1.088135,((Eurya_strigillosa:1.260886,Eurya_leptophylla:1.260886):0.2169349,Eurya_acutisepala:1.47782):0.1268187):2.35617):4.522656,(((Eurya_lunglingensis:6.73931,Eurya_oblonga:6.73931):0.5053508,((Eurya_cavinervis:1.410182,Eurya_amplexifolia:1.410182):4.516757,((Eurya_perserrata:3.241839,(((Eurya_macartneyi:0.13663,Eurya_chinensis:0.13663):0.15514,Eurya_loquaiana:0.29177):0.59752,(Eurya_emarginata:0.10849,Eurya_muricata:0.10849):0.7808):2.352549):0.4578208,Eurya_fangii:3.699659):2.227279):1.317722):0.8722079,(Eurya_megatrichocarpa:5.759114,(Eurya_tsaii:1.534363,((Eurya_brevistyla:0.04517976,Eurya_persicifolia:0.04517976):0.9312544,(Eurya_marlipoensis:0.5219183,Eurya_pseudocerasifera:0.5219183):0.4545158):0.5579289):4.224751):2.357755):0.3665961):0.7413951):3.50314):10.46222):0.10042,Euryodendron_excelsum:23.29064):15.69856,Pentaphylax_euryoides:38.9892):37.55481):1.28768):18.1335,(((Sladenia_integrifolia:80.30284,Sladenia_celastrifolia:80.30284):11.76968,((((Maesa_salicifolia:1.49399,Maesa_tenera:1.49399):9.114258,(Maesa_reticulata:3.563179,(Maesa_ambigua:0.2297149,Maesa_japonica:0.2297149):3.333464):7.045069):35.18165,(((Maesa_lanyuensis:3.335718,(((Maesa_confusa:0.02388798,Maesa_permollis:0.02388798):0.9151891,(Maesa_ramentacea:0.2646949,(Maesa_indica:0.1965644,Maesa_argentea:0.1965644):0.06813047):0.6743822):0.6726859,(Maesa_rugosa:0.7172992,(Maesa_perlarius:0.4730409,Maesa_montana:0.4730409):0.2442583):0.8944638):1.723955):11.96224,(Maesa_hupehensis:9.724446,Maesa_cavinervis:9.724446):5.573516):26.43334,((((Maesa_manipurensis:2.611667,Maesa_striatocarpa:2.611667):4.467746,Maesa_macilenta:7.079414):2.296342,(Maesa_parvifolia:4.249349,Maesa_acuminatissima:4.249349):5.126406):23.18554,(Maesa_densistriata:7.033522,((Maesa_membranacea:4.317223,(Maesa_consanguinea:2.856434,Maesa_insignis:2.856434):1.460789):1.771398,(Maesa_brevipaniculata:3.5631203,((Maesa_macilentoides:0.3202943,Maesa_chisia:0.3202943):0.813205,Maesa_marioniae:1.133499):2.429621):2.525501):0.9449011):25.52778):9.17):4.0586):28.9197,(((((Androsace_septentrionalis:41.55727,Pomatosace_filicula:41.55727):6.07701,(((Androsace_robusta:5.598504,Androsace_alaschanica:5.598504):27.96747,(((((Androsace_wardii:0.5685725,Androsace_zayulensis:0.5685725):9.805694,(((Androsace_engleri:3.003987,(Androsace_cuttingii:0.7274137,(Androsace_sarmentosa:0.6024893,Androsace_rotundifolia:0.6024893):0.1249244):2.276574):3.013286,Androsace_nortonii:6.017273):4.173698,((Androsace_strigillosa:1.710119,(Androsace_kouytchensis:0.8827004,(Androsace_yargongensis:0.2669897,(Androsace_gmelinii:0.1188771,Androsace_runcinata:0.1188771):0.1481127):0.6157107):0.8274183):0.3204316,(Androsace_wilsoniana:1.930544,Androsace_geraniifolia:1.930544):0.1000059):8.160421):0.1832948):2.108519,((Androsace_incana:1.531643,Androsace_medifissa:1.531643):8.589062,Androsace_gracilis:10.1207):2.362081):15.56913,Androsace_globifera:28.05191):2.748905,((Androsace_ovczinnikovii:0.1119084,Androsace_stenophylla:0.1119084):17.15691,(Androsace_bisulca:14.29789,(Androsace_mollis:0.5654048,Androsace_tanggulashanensis:0.5654048):13.73248):2.970935):13.532):2.765157):12.17524,((((Androsace_limprichtii:2.747072,(Androsace_tapete:1.36334,(((Androsace_alchemilloides:0.3535869,(Androsace_gagnepainiana:0.0996088,Androsace_ciliifolia:0.0996088):0.2539781):0.6981628,Androsace_paxiana:1.05175):0.2207424,(Androsace_delavayi:0.2462296,Androsace_bulleyana:0.2462296):1.026262):0.09084779):1.383732):0.2001988,Androsace_filiformis:2.94727):15.39162,((Androsace_mariae:2.116205,((Androsace_pomeiensis:0.202999,Androsace_squarrosula:0.202999):0.9379743,Androsace_flavescens:1.140973):0.9752321):7.522478,(Androsace_graminifolia:5.199065,Androsace_mairei:5.199065):4.439618):8.700212):19.19308,(((Androsace_zambalensis:4.845589,(Androsace_euryantha:0.6286699,Androsace_minor:0.6286699):4.216919):26.4504,(((((Androsace_mirabilis:0.05130813,Androsace_lehmanniana:0.05130813):0.6081145,Androsace_selago:0.6594226):0.01330003,Androsace_cernuiflora:0.6727227):4.600216,((Androsace_henryi:1.177468,((Androsace_forrestiana:0.09189679,Androsace_longifolia:0.09189679):0.4672424,Androsace_lehmannii:0.5591392):0.6183288):2.472821,(((Androsace_rigida:0.08535294,Androsace_integra:0.08535294):0.110707,Androsace_brachystegia:0.1960599):0.04281468,(Androsace_elatior:0.2308768,(Androsace_axillaris:0.1312682,Androsace_maxima:0.1312682):0.09960867):0.007997779):3.411415):1.622649):18.62568,(((Androsace_umbellata:1.010955,Androsace_hookeriana:1.010955):0.3138932,Androsace_graceae:1.324848):6.39507,(Androsace_laxa:0.05983457,Androsace_adenocephala:0.05983457):7.660083):16.1787):7.397377):4.818617,(((Androsace_cuscutiformis:6.687691,Androsace_rockii:6.687691):2.971226,(Androsace_ovalifolia:0.3939341,Androsace_dissecta:0.3939341):9.264982):25.50047,((Androsace_sublanata:20.37886,Androsace_erecta:20.37886):10.17998,Androsace_spinulifera:30.55884):4.600544):0.9552237):1.417367):8.209242):1.893063):8.44614,(((((Omphalogramma_elegans:0.3749458,Omphalogramma_minus:0.3749458):2.767224,(Omphalogramma_tibeticum:2.573958,Omphalogramma_souliei:2.573958):0.5682114):0.2874425,((Omphalogramma_forrestii:0.537298,Omphalogramma_brachysiphon:0.537298):0.7685713,(Omphalogramma_vinciflorum:0.7421922,Omphalogramma_elwesianum:0.7421922):0.5636771):2.123743):2.647098,(Omphalogramma_delavayi:6.00509,Bryocarpum_himalaicum:6.00509):0.07162):44.46193,(((((Primula_kialensis:14.94306,Primula_blinii:14.94306):1.92492,(((((((Primula_epilosa:3.72461,Primula_deflexa:3.72461):2.46845,(Primula_bellidifolia:3.4514,Primula_veitchiana:3.4514):2.74166):1.38137,Primula_aromatica:7.57443):1.6219,((Primula_denticulata:7.8703,Primula_involucrata:7.8703):0.86224,Primula_gemmifera:8.73254):0.46379):2.87346,(Primula_alpicola:5.71561,Primula_sikkimensis:5.71561):6.35418):0.65729,Primula_bella:12.72708):2.73223,(Primula_capitata:8.46926,Primula_fasciculata:8.46926):6.99005):1.40867):23.49267,((((((Primula_calliantha:5.23956,Primula_faberi:5.23956):3.12347,Primula_agleniana:8.36303):5.32059,(((Primula_calderiana:6.4331,Primula_boreiocalliantha:6.4331):0.58939,Primula_amethystina:7.02249):0.35371,((Primula_aurantiaca:3.09322,Primula_cockburniana:3.09322):1.10392,Primula_chungensis:4.19714):3.17906):6.30742):0.85347,(Primula_chionantha:9.88228,Primula_helodoxa:9.88228):4.65481):0.72565,Primula_diantha:15.26274):1.64585,Primula_bulleyana:16.90859):23.45206):3.981063,((((((((Primula_duclouxii:18.38199,Primula_dryadifolia:18.38199):0.92094,(Cortusa_matthioli:16.5747,((Primula_chapaensis:7.22714,Primula_heucherifolia:7.22714):6.88749,Primula_blattariformis:14.11463):2.46007):2.72823):7.91459,Primula_sieboldii:27.21752):4.748994,(((Primula_jaffreyana:0.3055662,(Primula_sinuata:0.05137742,Primula_oxygraphidifolia:0.05137742):0.2541888):1.937658,(Primula_glabra:1.337595,(Primula_apicicallosa:0.238398,Primula_minutissima:0.238398):1.099197):0.9056295):15.04766,(Primula_celsiiformis:2.795808,(((Primula_hylobia:0.3467213,(Primula_falcifolia:0.07424941,Primula_glomerata:0.07424941):0.2724719):0.186487,Primula_muscarioides:0.5332083):1.551378,(Primula_kweichouensis:1.582738,Primula_florindae:1.582738):0.5018481):0.7112214):14.49508):14.67563):0.112991,(((((Primula_forbesii:5.124358,Primula_youngeriana:5.124358):5.211552,(Primula_virginis:0.4006372,Primula_ninguida:0.4006372):9.935273):0.6565703,(Primula_bomiensis:7.308455,((Primula_rupestris:2.299607,((Primula_polyneura:0.4386018,Primula_inopinata:0.4386018):0.7798708,Primula_triloba:1.218473):1.081134):0.5766454,(((Primula_orbicularis:0.6489421,Primula_yunnanensis:0.6489421):0.4779711,Primula_sherriffiae:1.126913):0.5655331,Primula_alsophila:1.692446):1.183806):4.432203):3.684026):16.58787,((Primula_calthifolia:2.971321,Primula_watsonii:2.971321):9.361555,(((Primula_leptophylla:0.1197817,Primula_barbicalyx:0.1197817):6.99362,(Primula_malacoides:0.1140765,Primula_flaccida:0.1140765):6.999325):3.303331,((Primula_bullata:1.368223,Primula_tsongpenii:1.368223):8.070274,(((Primula_woodwardii:0.4510319,Primula_tongolensis:0.4510319):0.8311275,(Primula_pseudoglabra:1.046873,(((Primula_cunninghamii:0.008117571,Primula_pulverulenta:0.008117571):0.2519773,Primula_taliensis:0.2600948):0.5112655,Primula_gracilenta:0.7713603):0.2755124):0.2352867):4.889357,Primula_pumilio:6.171516):3.266981):0.9782359):1.916144):15.24748):3.553423,(((((Primula_barbatula:0.3256587,Primula_tenuipes:0.3256587):2.445093,Primula_sonchifolia:2.770752):2.879449,(Primula_saxatilis:0.400263,Primula_chumbiensis:0.400263):5.249938):11.30927,((((Primula_wilsonii:0.9444857,Primula_waltonii:0.9444857):0.7065135,Primula_vaginata:1.650999):7.612411,Primula_elizabethiae:9.26341):6.607817,(Primula_advena:6.333344,(Primula_moschophora:5.564152,(Primula_chrysochlora:2.975096,(Primula_moupinensis:0.1449301,Primula_reflexa:0.1449301):2.830166):2.589056):0.7691913):9.537883):1.088246):2.408476,(((Primula_rhodochroa:0.1024469,Primula_scapigera:0.1024469):2.425005,((Primula_fernaldiana:0.1356794,Primula_klaveriana:0.1356794):0.9472934,(Primula_membranifolia:0.3669738,Primula_prevernalis:0.3669738):0.7159991):1.444479):10.62945,Primula_beesiana:13.15691):6.211043):11.76583):0.9457257):2.694221,((((Primula_pauliana:3.812401,(Primula_concholoba:1.112376,Primula_malvacea:1.112376):2.700025):1.13705,((Primula_septemloba:0.04883408,Primula_anisodora:0.04883408):0.2650815,Primula_crassa:0.3139156):4.635536):5.78236,(Primula_tridentifera:10.48098,((Primula_sinolisteri:0.2376649,Primula_chartacea:0.2376649):5.962154,(Primula_comata:2.555966,Primula_chienii:2.555966):3.643853):4.281158):0.250834):22.29416,(((((((Primula_sertulum:4.03033,((((Primula_petrocallis:0.1704612,Primula_kongboensis:0.1704612):0.1491759,Primula_serratifolia:0.3196371):1.503945,Primula_sinoplantaginea:1.823582):1.09921,(Primula_breviscapa:0.01976944,Primula_crocifolia:0.01976944):2.903022):1.107538):5.544017,(((((Primula_sinoexscapa:3.93154,Primula_algida:3.93154):1.566373,(Primula_coerulea:4.454801,(Primula_caveana:2.568002,Primula_whitei:2.568002):1.886799):1.043112):1.033116,Primula_obsessa:6.53103):2.09559,(((Primula_odontocalyx:0.4021026,Primula_humilis:0.4021026):0.8991282,(Primula_violaris:0.5282834,(Primula_wollastonii:0.5229441,Primula_miyabeana:0.5229441):0.005339218):0.7729474):0.08301457,(Primula_vialii:0.8180395,Primula_prenantha:0.8180395):0.5662059):7.242375):0.356813,(((Primula_fangii:3.410433,(Primula_geraniifolia:0.00214073,Primula_huashanensis:0.00214073):3.408292):2.179644,(Primula_pellucida:0.2334121,Primula_gambeliana:0.2334121):5.356664):1.495449,(((Primula_levicalyx:2.43135,Primula_littledalei:2.43135):0.8748169,(Primula_stenodonta:0.7230378,Primula_pycnoloba:0.7230378):2.58313):1.04262,Primula_euosma:4.348787):2.736738):1.897908):0.5909143):0.4671682,(Primula_effusa:1.202192,Primula_griffithii:1.202192):8.839324):2.164828,(((((Primula_limbata:0.3891303,Primula_muscoides:0.3891303):0.9742545,Primula_hoi:1.363385):1.691845,((Primula_melanantha:0.81437,Primula_cicutariifolia:0.81437):0.3377061,Primula_optata:1.152076):1.903154):1.039458,(Primula_lactucoides:3.513344,(Primula_aemula:0.5534579,Primula_homogama:0.5534579):2.959886):0.5813441):1.418082,((Primula_rimicola:0.02791399,Primula_sandemaniana:0.02791399):4.011936,Primula_veris:4.03985):1.472921):6.693573):2.824152,((Primula_kingii:0.4853876,Primula_loeseneri:0.4853876):1.565853,Primula_mollis:2.05124):12.97926):6.09265,(((Primula_soongii:2.022209,(Primula_minor:0.2121734,Primula_longiscapa:0.2121734):1.810035):6.67756,(((((Primula_fangingensis:0.686826,Primula_lithophila:0.686826):1.038685,(Primula_obconica:0.9414882,Primula_spicata:0.9414882):0.7840229):0.7246289,(Primula_davidii:1.044669,Primula_pinnatifida:1.044669):1.405471):1.835416,(Primula_dickieana:0.8776672,Primula_chionogenes:0.8776672):3.407888):0.8500041,((Primula_tanneri:1.445777,((Primula_tsariensis:0.3400248,Primula_hilaris:0.3400248):0.09170505,Primula_tangutica:0.4317298):1.014047):0.725787,Primula_rubifolia:2.171564):2.963996):3.564209):7.921115,((Primula_macrophylla:3.3428,(((Primula_rugosa:1.588618,Primula_cawdoriana:1.588618):0.2481902,(Primula_ovalifolia:0.1434516,Primula_souliei:0.1434516):1.693357):0.8245055,(Primula_laciniata:0.8087465,Primula_latisecta:0.8087465):1.852567):0.6814857):4.305294,(Primula_nutans:0.6769775,Primula_nutantiflora:0.6769775):6.971116):8.97279):4.502262):6.421518,((Primula_densa:2.806889,Primula_chamaethauma:2.806889):0.36821,(Primula_prattii:1.249656,(Primula_maximowiczii:0.1557908,Primula_hookeri:0.1557908):1.093865):1.925444):24.36956):5.481302):1.74776):0.03211226,(((Primula_russeola:0.2866791,Primula_violacea:0.2866791):12.52811,(((Primula_szechuanica:0.957116,Primula_knuthiana:0.957116):1.281062,(Primula_vilmoriniana:1.72301,((Primula_strumosa:0.1560177,Primula_laxiuscula:0.1560177):1.186338,Primula_lacerata:1.342355):0.3806543):0.5151679):7.364436,((Primula_farreriana:0.5038926,Primula_erythrocarpa:0.5038926):3.387747,Primula_smithiana:3.891639):5.710975):3.212179):19.23946,(((((Primula_tardiflora:0.5768689,Primula_concinna:0.5768689):0.3636809,(Primula_odontica:0.4937508,(Primula_occlusa:0.05594861,(Primula_secundiflora:0.05512884,Primula_silaensis:0.05512884):0.0008197692):0.4378022):0.446799):0.2931885,((Primula_woonyoungiana:0.06456919,Primula_waddellii:0.06456919):0.4471408,Primula_mallophylla:0.51171):0.7220284):6.831354,(Primula_epilithica:3.976998,Primula_efarinosa:3.976998):4.088095):22.33372,(((((Primula_pulchella:0.1720976,Primula_tenella:0.1720976):3.076838,(Primula_oreodoxa:2.801214,(Primula_urticifolia:0.4667123,Primula_ioessa:0.4667123):2.334502):0.4477215):17.3794,(Primula_baileyana:3.258326,((Primula_chionata:1.960011,Primula_aerinantha:1.960011):0.6809592,((Primula_partschiana:0.4933981,Primula_exscapa:0.4933981):1.741447,(((Primula_interjacens:0.08035885,Primula_dumicola:0.08035885):1.404583,Primula_wenshanensis:1.484942):0.2242344,Primula_saturata:1.709177):0.5256688):0.4061249):0.6173559):17.37):6.222877,((Primula_hoii:3.150927,((Primula_reticulata:0.6784692,(Primula_fistulosa:0.5516471,Primula_chamaedoron:0.5516471):0.1268221):0.3599987,Primula_palmata:1.038468):2.112459):6.746464,((Primula_tsiangii:0.7379621,(Primula_klattii:0.4719467,Primula_monticola:0.4719467):0.2660155):1.207171,((Primula_bathangensis:0.07372128,Primula_farinosa:0.07372128):0.907428,Primula_purdomii:0.9811492):0.9639835):7.952258):16.95382):1.173942,((((Primula_atrodentata:1.395922,(Primula_bracteata:1.119499,Primula_merrilliana:1.119499):0.2764223):0.3295047,Primula_bergenioides:1.725426):0.5241113,Primula_fenghwaiana:2.249538):18.39316,Primula_megalocarpa:20.64269):7.382456):2.373662):1.655443):2.751583):7.055031,((Primula_graminifolia:2.064742,(Primula_handeliana:1.572987,Primula_rupicola:1.572987):0.491755):16.35241,(((Primula_runcinata:0.1371535,Primula_giraldiana:0.1371535):8.645409,(Primula_caldaria:1.28615,Primula_filchnerae:1.28615):7.496413):5.477292,((((((Primula_buryana:0.1678462,Primula_forrestii:0.1678462):2.72677,(Primula_cinerascens:0.4324445,Primula_candicans:0.4324445):2.462171):1.947982,(Primula_pseudodenticulata:0.3464498,Primula_nivalis:0.3464498):4.496148):2.147709,((((Primula_scopulorum:0.731773,Primula_cerina:0.731773):1.455442,((Primula_praetermissa:0.2594708,Primula_tenuituba:0.2594708):0.06805684,Primula_esquirolii:0.3275276):1.859687):1.074422,(Primula_tibetica:2.432842,(Primula_flava:0.08384462,Primula_sinensis:0.08384462):2.348997):0.8287951):2.750037,(Primula_praeflorens:1.289115,Primula_ambita:1.289115):4.722559):0.9786339):1.664881,((Primula_aliciae:5.410183,((Primula_tzetsouensis:0.3136949,Primula_subularia:0.3136949):4.068311,((Primula_cernua:0.6130103,Primula_stenocalyx:0.6130103):0.522445,Primula_melanodonta:1.135455):3.24655):1.028177):0.9798784,(Primula_bracteosa:0.718501,Primula_conspersa:0.718501):5.67156):2.265127):2.083099,((Primula_kwangtungensis:0.7419354,Primula_sinomollis:0.7419354):0.6218415,Primula_sapphirina:1.363777):9.37451):3.521568):4.157302):23.44371):2.480844):0.08976734,(Primula_socialis:40.44328,((((Primula_rubicunda:0.5265346,Primula_lungchiensis:0.5265346):3.006003,(Primula_firmipes:1.484732,Primula_tenuiloba:1.484732):2.047805):8.917543,(((Primula_meiotera:1.113955,Primula_annulata:1.113955):2.207536,(Primula_rotundifolia:1.258329,Primula_melanops:1.258329):2.063161):9.114303,((Primula_walshii:2.639499,Primula_jucunda:2.639499):6.216148,(Primula_primulina:0.0845115,Primula_divaricata:0.0845115):8.771136):3.580146):0.01428711):19.65484,(((((Primula_neurocalyx:0.6553168,(Primula_cavaleriei:0.1122516,Primula_erratica:0.1122516):0.5430652):0.09530919,Primula_henryi:0.750626):3.359181,Primula_tayloriana:4.109806):3.351424,(Primula_valentiniana:6.454154,(Primula_rockii:3.136807,Primula_asarifolia:3.136807):3.317347):1.007077):5.016008,(((((Primula_flabellifera:0.1323,Primula_hoffmanniana:0.1323):0.473176,Primula_qinghaiensis:0.605476):3.389349,((Primula_poissonii:0.3526085,Primula_maikhaensis:0.3526085):2.195922,Primula_eburnea:2.54853):1.446295):1.367755,Primula_fagosa:5.36258):3.593749,((Primula_obliqua:2.642473,((Primula_elongata:0.5234115,Primula_clutterbuckii:0.5234115):0.05102043,(Primula_wangii:0.145403,Primula_hypoleuca:0.145403):0.429029):2.068041):2.602479,Primula_gracilipes:5.244952):3.711377):3.52091):19.62768):8.338363):3.9882):6.10716):5.54178):3.27189,(((((((((((((Ardisia_ordinata:3.10905,Ardisia_lindleyana:3.10905):1.64923,Ardisia_primulifolia:4.75828):0.75646,Ardisia_fordii:5.51474):0.06453,Ardisia_chinensis:5.57927):1.52725,Ardisia_crispa:7.10652):5.92649,Ardisia_japonica:13.03301):1.326644,((Ardisia_omissa:1.436003,((Ardisia_brevicaulis:0.4686751,Ardisia_violacea:0.4686751):0.799353,Ardisia_elliptica:1.268028):0.1679748):5.04547,Ardisia_pusilla:6.481473):7.87818):0.3306889,(Ardisia_olivacea:2.136923,(Ardisia_hokouensis:0.8581567,Ardisia_shweliensis:0.8581567):1.278767):12.55342):6.987777,((Ardisia_hanceana:2.095085,Ardisia_caudata:2.095085):8.101725,(((Ardisia_replicata:3.165703,Ardisia_carnosicaulis:3.165703):5.461998,((((Ardisia_conspersa:1.354273,Ardisia_merrillii:1.354273):2.366436,(Ardisia_dasyrhizomatica:1.229992,(((Ardisia_villosa:0.08564693,Ardisia_nigropilosa:0.08564693):0.1027112,Ardisia_waitakii:
[truncated: 713,497 more chars]
