# Supplementary material for: The origins of climate‐diversity relationships and richness patterns in Chinese plants
Source: Ecol Evol. 2022 Dec 12;12(12):e9607. doi: 10.1002/ece3.9607 (PMC9745389; doi:10.1002/ece3.9607)
Supplement: Supplementary file 1 — Appendix S1. Supporting information [file ECE3-12-e9607-s001.zip › ECE3_9607_Data S5.txt]

#### Data S5: the 800th tree (26,977 species) from the posterior distribution of 1,000 trees


((((((Illicium_tashiroi:0.7774192,Illicium_brevistylum:0.7774192):2.597868,((((Illicium_burmanicum:1.708978,Illicium_lanceolatum:1.708978):0.1680969,(Illicium_petelotii:0.5205438,Illicium_difengpi:0.5205438):1.356531):0.1044832,(Illicium_oligandrum:0.7594264,Illicium_tsangii:0.7594264):1.222132):0.274441,(((Illicium_arborescens:1.290652,((Illicium_philippinense:1.00125,Illicium_griffithii:1.00125):0.04960716,(Illicium_verum:0.1067104,Illicium_angustisepalum:0.1067104):0.9441463):0.2397951):0.5369896,Illicium_micranthum:1.827641):0.2903093,((Illicium_modestum:0.07232917,Illicium_majus:0.07232917):1.999219,(Illicium_jiadifengpi:0.3625375,(Illicium_tsaii:0.3256731,Illicium_dunnianum:0.3256731):0.03686431):1.709011):0.04640217):0.1380483):1.119288):0.7395626,((Illicium_henryi:0.3435181,Illicium_pachyphyllum:0.3435181):0.4668253,(Illicium_wardii:0.4260306,(((Illicium_macranthum:0.01037923,Illicium_merrillianum:0.01037923):0.3135065,(Illicium_leiophyllum:0.1775358,Illicium_ternstroemioides:0.1775358):0.1463499):0.04054524,Illicium_simonsii:0.3644309):0.06159965):0.3843128):3.304507):103.8852,((((((Schisandra_bicolor:0.6552526,(Schisandra_longipes:0.1652043,Schisandra_arisanensis:0.1652043):0.4900483):0.2380295,(Schisandra_pubinervis:0.6387835,Schisandra_henryi:0.6387835):0.2544986):1.668665,Schisandra_neglecta:2.561947):4.336015,((Schisandra_lancifolia:0.04340493,Schisandra_incarnata:0.04340493):1.549482,(Schisandra_chinensis:0.7596499,Schisandra_tomentella:0.7596499):0.833237):5.305075):0.4753077,(Schisandra_sphaerandra:4.729926,((Schisandra_propinqua:3.818662,(Schisandra_plena:1.095377,Schisandra_micrantha:1.095377):2.723285):0.2775925,(Schisandra_pubescens:0.6571511,(Schisandra_rubriflora:0.5747176,(Schisandra_glaucescens:0.4546669,(Schisandra_sphenanthera:0.09437737,Schisandra_grandiflora:0.09437737):0.3602895):0.1200507):0.08243346):3.439103):0.6336721):2.643344):26.52679,(((Kadsura_longipedunculata:0.007638823,Kadsura_induta:0.007638823):0.7036583,Kadsura_heteroclita:0.7112971):0.5943529,(((Kadsura_angustifolia:0.253412,Kadsura_oblongifolia:0.253412):0.3794954,Kadsura_japonica:0.6329074):0.4818588,(Kadsura_coccinea:0.4093549,Kadsura_renchangiana:0.4093549):0.7054113):0.1908838):32.59441):74.1):30.7449,((((((((((((Meliosma_thomsonii:0.5073905,Meliosma_simplicifolia:0.5073905):0.1620401,Meliosma_velutina:0.6694305):4.221208,((Meliosma_dilleniifolia:0.2900815,Meliosma_veitchiorum:0.2900815):0.9652421,Meliosma_alba:1.255324):3.635315):6.040136,((Meliosma_flexuosa:2.21112,Meliosma_oldhamii:2.21112):4.20821,Meliosma_squamulata:6.41933):4.511445):3.833831,((Meliosma_glandulosa:11.41514,(Meliosma_angustifolia:6.443799,Meliosma_henryi:6.443799):4.971337):2.874535,(((Meliosma_pinnata:1.574866,Meliosma_paupera:1.574866):1.620209,(Meliosma_kirkii:0.421906,(Meliosma_laui:0.03596986,Meliosma_rhoifolia:0.03596986):0.3859362):2.77317):11.02816,(Meliosma_longipes:2.999932,Meliosma_parviflora:2.999932):11.2233):0.06644016):0.4749348):0.3527744,(((Meliosma_thorelii:3.413447,Meliosma_myriantha:3.413447):3.998939,(Meliosma_arnottiana:2.399691,(Meliosma_cuneifolia:0.9757196,(Meliosma_fordii:0.7315195,(Meliosma_rigida:0.4175549,Meliosma_callicarpifolia:0.4175549):0.3139646):0.2442001):1.423971):5.012695):1.789216,(Meliosma_yunnanensis:2.627462,(Meliosma_bifida:1.219412,Meliosma_dumicola:1.219412):1.40805):6.57414):5.915778):68.97483,(((Sabia_schumanniana:1.982709,Sabia_paniculata:1.982709):0.04285508,((Sabia_coriacea:0.4630509,Sabia_parviflora:0.4630509):1.180508,(Sabia_nervosa:0.6085834,(Sabia_fasciculata:0.3609507,Sabia_limoniacea:0.3609507):0.2476327):1.034976):0.3820045):0.8191762,((Sabia_transarisanensis:0.5451317,(Sabia_purpurea:0.1647648,Sabia_discolor:0.1647648):0.3803669):0.6468244,((Sabia_swinhoei:0.7778397,Sabia_japonica:0.7778397):0.302585,((Sabia_emarginata:0.5895302,(Sabia_dielsii:0.3251685,Sabia_campanulata:0.3251685):0.2643617):0.3001282,Sabia_yunnanensis:0.8896584):0.1907663):0.1115314):1.652784):81.24747):49.50294,(((Tetracentron_sinense:22.33193,Trochodendron_aralioides:22.33193):110.8268,(((Dillenia_turbinata:3.79187,(Dillenia_pentagyna:0.4304278,Dillenia_indica:0.4304278):3.361442):48.1082,(Tetracera_sarmentosa:1.718907,Tetracera_scandens:1.718907):50.181163):79.52905,((((((Leea_compactiflora:2.073305,((Leea_setuligera:0.4025193,Leea_longifolia:0.4025193):1.660539,Leea_macrophylla:2.063058):0.01024717):8.525425,(((Leea_asiatica:0.5164713,Leea_aequata:0.5164713):1.196016,(Leea_philippinensis:1.150688,(Leea_guineensis:0.8255337,Leea_glabra:0.8255337):0.325154):0.5617995):0.9263154,Leea_indica:2.638803):7.959927):60.63939,((((((((((Tetrastigma_macrocorymbum:0.1597339,Tetrastigma_delavayi:0.1597339):9.609701,((Tetrastigma_jinxiuense:0.2030229,Tetrastigma_xishuangbannaense:0.2030229):8.984021,(((Tetrastigma_kwangsiense:1.469898,Tetrastigma_tonkinense:1.469898):6.039158,((Tetrastigma_pachyphyllum:2.159508,((Tetrastigma_triphyllum:1.196958,(Tetrastigma_planicaule:0.928363,(Tetrastigma_lincangense:0.178246,Tetrastigma_serrulatum:0.178246):0.750117):0.2685949):0.4927916,Tetrastigma_formosanum:1.68975):0.4697583):3.421029,(Tetrastigma_sichouense:4.946192,(Tetrastigma_yunnanense:2.8843,Tetrastigma_pubinerve:2.8843):2.061892):0.6343449):1.928519):0.7498517,(((((Tetrastigma_campylocarpum:0.4537404,(Tetrastigma_godefroyanum:0.07035871,Tetrastigma_lanyuense:0.07035871):0.3833817):0.4745976,Tetrastigma_obovatum:0.928338):0.4853707,Tetrastigma_subtetragonum:1.413709):2.543442,((Tetrastigma_pseudocruciatum:0.2183725,(Tetrastigma_funingense:0.08694627,Tetrastigma_henryi:0.08694627):0.1314262):1.50361,Tetrastigma_papillatum:1.721982):2.235168):3.301908,(((((Tetrastigma_yiwuense:0.3195403,(Tetrastigma_cauliflorum:0.1680137,Tetrastigma_ceratopetalum:0.1680137):0.1515266):0.3485821,Tetrastigma_venulosum:0.6681224):3.608066,(Tetrastigma_cruciatum:2.024667,Tetrastigma_xizangense:2.024667):2.251521):0.07361407,((Tetrastigma_tsaianum:0.6377531,Tetrastigma_apiculatum:0.6377531):1.538255,Tetrastigma_hemsleyanum:2.176008):2.173794):0.2322348,(Tetrastigma_caudatum:0.8334332,(Tetrastigma_hypoglaucum:0.06242122,Tetrastigma_retinervium:0.06242122):0.771012):3.748604):2.677021):0.9998495):0.9281366):0.582391):0.7330915,((Tetrastigma_lineare:1.684672,Tetrastigma_longipedunculatum:1.684672):0.04662708,(Tetrastigma_jinghongense:1.219587,(Tetrastigma_erubescens:0.5358999,Tetrastigma_lenticellatum:0.5358999):0.6836874):0.5117118):8.771228):0.1948432,(Tetrastigma_rumicispermum:8.5629,Tetrastigma_obtectum:8.5629):2.13447):22.23302,Cayratia_japonica:32.93039):4.061637,((((Cayratia_oligocarpa:2.379186,Cayratia_medogensis:2.379186):0.0438829,Cayratia_cordifolia:2.423069):3.551709,(Cayratia_timoriensis:1.088412,Cayratia_corniculata:1.088412):4.886365):17.12497,(Cayratia_pedata:6.82046,Cayratia_daliensis:6.82046):16.27929):13.89228):1.762283,((Cayratia_fugongensis:0.2062473,((Cayratia_geniculata:0.008823732,Cayratia_lanceolata:0.008823732):0.02360741,Cayratia_trifolia:0.03243114):0.1738161):4.766315,(Cayratia_menglaensis:2.312702,((Cayratia_ciliifera:0.06075058,Cayratia_cardiospermoides:0.06075058):1.092109,Cayratia_albifolia:1.152859):1.159842):2.659861):33.78175):16.03352,(Cissus_elongata:22.65718,(((Cissus_subtetragona:6.390766,(Cissus_luzoniensis:0.005463815,Cissus_javana:0.005463815):6.385303):7.658065,(Cissus_wenshanensis:10.5464,(Cissus_triloba:4.799592,((((Cissus_repanda:0.7833676,Cissus_pteroclada:0.7833676):0.003828987,((Cissus_austroyunnanensis:0.2481807,Cissus_aristata:0.2481807):0.09646573,Cissus_kerrii:0.3446464):0.4425502):1.043013,Cissus_assamica:1.830209):0.2636552,Cissus_adnata:2.093864):2.705728):5.746806):3.502434):1.914029,(Cissus_repens:15.40902,Cissus_hexangularis:15.40902):0.5538407):6.694319):32.13065):3.11174,((((((Yua_austro-orientalis:0.5619845,Parthenocissus_henryana:0.5619845):2.680353,(Parthenocissus_tricuspidata:1.926594,Parthenocissus_dalzielii:1.926594):1.315744):0.04391614,Parthenocissus_feddei:3.286254):3.216657,Parthenocissus_chinensis:6.502911):2.960419,(((Yua_thomsonii:0.2752468,Parthenocissus_semicordata:0.2752468):0.3085181,Parthenocissus_laetevirens:0.5837649):2.521814,Parthenocissus_suberosa:3.105579):6.357751):47.33674,(Ampelocissus_artemisiifolia:3.7150801,((Ampelocissus_butoensis:1.736707,((((((Vitis_davidii:0.3817438,Vitis_erythrophylla:0.3817438):0.3666947,(Vitis_ruyuanensis:0.1324677,Vitis_chunganensis:0.1324677):0.6159707):0.1788163,((Vitis_tsoi:0.559733,(Vitis_wenxianensis:0.3265882,((Vitis_jinggangensis:0.1256948,Vitis_betulifolia:0.1256948):0.004170095,Vitis_menghaiensis:0.1298649):0.1967233):0.2331447):0.3289433,(((Vitis_shenxiensis:0.05836814,Vitis_amurensis:0.05836814):0.3661923,((Vitis_romanetii:0.1413459,Vitis_wenchowensis:0.1413459):0.15889,(Vitis_retordii:0.2562606,Vitis_wilsoniae:0.2562606):0.04397518):0.1243246):0.3523869,Vitis_fengqinensis:0.7769473):0.111729):0.03857843):0.142443,(Vitis_luochengensis:1.002158,(Vitis_balansana:0.3324414,Vitis_lanceolatifoliosa:0.3324414):0.6697166):0.06753979):0.02280223,(((Vitis_wuhanensis:0.5341406,(((Vitis_silvestrii:0.2298031,Vitis_hui:0.2298031):0.05679442,Vitis_bellula:0.2865975):0.2034219,Vitis_pseudoreticulata:0.4900194):0.04412126):0.2480743,(((Vitis_hancockii:0.1102707,Vitis_mengziensis:0.1102707):0.2275784,Vitis_piasezkii:0.3378491):0.1725587,(Vitis_bryoniifolia:0.07543399,Vitis_zhejiang-adstricta:0.07543399):0.4349738):0.2718071):0.2923491,((Vitis_chungii:0.5439853,(Vitis_heyneana:0.2523115,Vitis_pilosonerva:0.2523115):0.2916738):0.2757065,((Vitis_longquanensis:0.2795851,Vitis_yunnanensis:0.2795851):0.4085775,((Vitis_bashanica:0.08172094,Vitis_sinocinerea:0.08172094):0.5431932,Vitis_flexuosa:0.6249141):0.06324843):0.1315293):0.2548722):0.01793592):0.0360991,Ampelocissus_hoabinhensis:1.128599):0.608108):0.1706657,(Ampelocissus_sikkimensis:1.699112,Ampelocissus_xizangensis:1.699112):0.2082604):1.807707):53.08499):1.0995):1.83191,((((Ampelopsis_delavayana:0.1371202,Ampelopsis_megalophylla:0.1371202):2.671844,Ampelopsis_glandulosa:2.808965):10.40282,((((Ampelopsis_mollifolia:0.5529777,Ampelopsis_rubifolia:0.5529777):0.1291591,Ampelopsis_chaffanjonii:0.6821368):1.075301,Ampelopsis_cantoniensis:1.757438):0.9749917,(Ampelopsis_grossedentata:0.9679107,(Ampelopsis_humulifolia:0.8393577,(Ampelopsis_tomentosa:0.8386,((Ampelopsis_japonica:0.1222893,Ampelopsis_hypoglauca:0.1222893):0.3444957,Ampelopsis_gongshanensis:0.4667851):0.3718149):0.0007576997):0.128553):1.764519):10.47935):2.593449,((Ampelopsis_acutidentata:0.6164827,(Ampelopsis_bodinieri:0.5834393,Ampelopsis_aconitifolia:0.5834393):0.03304345):4.921356,Ampelopsis_acerifolia:5.537839):10.26739):43.92625):11.50664):59.52471,(((((((Stachyurus_salicifolius:0.0859334,Stachyurus_retusus:0.0859334):5.916257,Stachyurus_himalaicus:6.002191):4.167819,((Stachyurus_obovatus:0.6212721,Stachyurus_cordatulus:0.6212721):1.020646,(Stachyurus_chinensis:1.362144,Stachyurus_yunnanensis:1.362144):0.279774):8.528092):20.13349,(((((Turpinia_robusta:0.06998606,Turpinia_indochinensis:0.06998606):0.9869023,Turpinia_ovalifolia:1.056888):0.1225915,Turpinia_simplicifolia:1.1794798):2.4340004,((Turpinia_macrosperma:0.6183557,((Turpinia_pomifera:0.2222126,Turpinia_subsessilifolia:0.2222126):0.04275294,Turpinia_cochinchinensis:0.2649655):0.3533902):1.385015,(Turpinia_formosana:1.72467,((Turpinia_ternata:0.8120383,Turpinia_montana:0.8120383):0.1520656,(Turpinia_affinis:0.6539541,Turpinia_arguta:0.6539541):0.3101498):0.760566):0.2787007):1.610109):2.48282,(((Staphylea_yuanjiangensis:0.20358,(Staphylea_campanulata:0.1151267,Staphylea_bumalda:0.1151267):0.08845329):1.059406,(Staphylea_holocarpa:1.10889,(Staphylea_forrestii:0.6894572,Staphylea_shweliensis:0.6894572):0.4194326):0.1540957):3.0139345,Euscaphis_japonica:4.27692):1.81938):24.2072):96.15758,((((((((((Dracontomelon_duperreanum:0.5863728,Spondias_lakonensis:0.5863728):0.68005964,Dracontomelon_macrocarpum:1.266432):17.20168,(Lannea_coromandelica:9.87429,Choerospondias_axillaris:9.87429):8.59382):33.31101,((((Dobinea_vulgaris:7.67023,Dobinea_delavayi:7.67023):20.17387,((((Rhus_potaninii:5.397612,(Rhus_punjabensis:1.013631,Rhus_wilsonii:1.013631):4.38398):0.5035999,(Rhus_teniana:2.005974,Rhus_hypoleuca:2.005974):3.895238):8.899138,(((((((Toxicodendron_fulvum:1.510299,Toxicodendron_trichocarpum:1.510299):4.823882,Toxicodendron_griffithii:6.334181):1.009391,(Toxicodendron_acuminatum:5.724352,(Toxicodendron_hookeri:4.43081161,Toxicodendron_hirtellum:4.430811):1.29354):1.61922):0.2192269,Toxicodendron_radicans:7.562799):1.262301,((Toxicodendron_sylvestre:4.34497,Toxicodendron_succedaneum:4.34497):3.9801068,((Toxicodendron_vernicifluum:2.63809,Toxicodendron_wallichii:2.63809):3.744415,(Toxicodendron_yunnanense:2.446945,((Toxicodendron_calcicola:0.5541187,Toxicodendron_delavayi:0.5541187):0.07238684,Toxicodendron_grandiflorum:0.6265056):1.82044):3.935561):1.942571):0.5000232):2.00029,(Pistacia_chinensis:4.65491,Pistacia_weinmanniifolia:4.65491):6.17048):0.55575,(Rhus_chinensis:11.23925,Cotinus_coggygria:11.23925):0.14189):3.41921):5.29705,((((Semecarpus_longifolius:2.101379,(Semecarpus_reticulatus:1.995951,Semecarpus_microcarpus:1.995951):0.1054289):1.007288,Semecarpus_cuneiformis:3.108667):10.60935,(Drimycarpus_anacardiifolius:1.765678,Drimycarpus_racemosus:1.765678):11.952334):1.652966,((Mangifera_siamensis:1.621683,Mangifera_sylvatica:1.621683):8.269627,(Mangifera_laurina:0.9620447,Mangifera_persiciforma:0.9620447):8.929265):5.47967):4.72642):7.7467):8.76106,((Pegia_sarmentosa:19.24919,Pegia_nitida:19.249191):3.295089,(Cotinus_nana:17.08175,Cotinus_szechuanensis:17.08175):5.462526):14.06088):11.61045,((Buchanania_arborescens:0.9306231,(Buchanania_microphylla:0.6059161,Buchanania_latifolia:0.6059161):0.324707):1.674911,Buchanania_yunnanensis:2.605534):45.61008):3.56351):17.41314,((((Garuga_floribunda:1.925339,(Canarium_bengalense:0.4987461,((Garuga_pierrei:0.1738965,Canarium_pimela:0.1738965):0.07919683,Canarium_album:0.2530933):0.2456527):1.426593):0.1071513,(Canarium_parvum:1.421767,Garuga_pinnata:1.421767):0.6107236):29.1596,(Canarium_tonkinense:2.29585,(Canarium_subulatum:0.9991688,(Canarium_strictum:0.3936051,Garuga_forrestii:0.3936051):0.6055637):1.296681):28.89624):17.40798,(Protium_serratum:0.8531737,Protium_yunnanense:0.8531737):47.746896):20.59219):13.29637,(Peganum_multisectum:39.22991,((Peganum_nigellastrum:3.218581,Peganum_harmala:3.218581):2.899794,((Nitraria_tangutorum:1.120562,((Nitraria_pamirica:0.03053804,Nitraria_roborowskii:0.03053804):0.3022896,Nitraria_sibirica:0.3328276):0.7877348):0.6495476,Nitraria_sphaerocarpa:1.77011):4.348265):33.11153):43.25872):2.4684,((((Picrasma_chinensis:11.50956,Picrasma_quassioides:11.50956):36.82102,((((Ailanthus_guangxiensis:2.544459,Ailanthus_triphysa:2.544459):6.428113,Ailanthus_vilmoriniana:8.972573):11.74727,((Ailanthus_fordii:0.009650043,Ailanthus_giraldii:0.009650043):1.894661,Ailanthus_altissima:1.904311):18.81553):15.21161,(Brucea_mollis:24.06946,Brucea_javanica:24.06946):11.86199):12.39913):23.16903,(((((Murraya_euchrestifolia:0.4972859,Murraya_kwangsiensis:0.4972859):0.275214,Murraya_microphylla:0.7725):7.890939,(Murraya_tetramera:3.094521,(Murraya_alata:0.1887708,Murraya_crenulata:0.1887708):2.90575):5.568918):43.16838,((((Haplophyllum_dauricum:5.32544,(Haplophyllum_tragacanthoides:0.4954559,Haplophyllum_acutifolium:0.4954559):4.829984):33.12229,(((Paramignya_confertifolia:14.156506,((((Atalantia_buxifolia:5.512978,((Atalantia_guillauminii:0.1319657,Atalantia_fongkaica:0.1319657):0.3658513,Atalantia_acuminata:0.497817):5.0151615):3.406142,(Atalantia_henryi:1.9628001,(Atalantia_kwangtungensis:0.7937283,Atalantia_dasycarpa:0.7937283):1.169072):6.95632):2.66426,((Citrus_cavaleriei:1.269331,Citrus_hystrix:1.269331):3.442759,(Citrus_japonica:4.02379,Citrus_trifoliata:4.02379):0.6882997):6.87129):2.46099,Luvunga_scandens:14.044374):0.11214):2.82144,Murraya_paniculata:16.97795):1.57675,((((Clausena_emarginata:1.671888,(Clausena_excavata:0.6853782,(Clausena_vestita:0.1997175,Clausena_lenis:0.1997175):0.4856608):0.9865098):3.791712,((Clausena_odorata:1.063776,Clausena_hainanensis:1.063776):0.05556402,Clausena_yunnanensis:1.11934062):4.34426):3.75743,(Clausena_dunniana:0.2629367,Clausena_lansium:0.2629367):8.958093):8.78347,(((((((Glycosmis_montana:0.04488806,Glycosmis_parviflora:0.04488806):3.224025,Glycosmis_cochinchinensis:3.268913):0.6357046,((Glycosmis_esquirolii:0.9272826,Glycosmis_lucida:0.9272826):1.380738,(Glycosmis_pseudoracemosa:0.23016036,Glycosmis_oligantha:0.2301604):2.07786):1.596597):4.202413,((Glycosmis_longifolia:0.271226,Glycosmis_xizangensis:0.271226):5.415709,(Glycosmis_craibii:2.347394,Glycosmis_pentaphylla:2.347394):3.339541):2.420095):1.345413,Micromelum_falcatum:9.452443):6.629247,Micromelum_integerrimum:16.08169):1.58133,Murraya_koenigii:17.66302):0.34148):0.5502):19.89303):9.94511,(Boenninghausenia_albiflora:28.05498,Psilopeganum_sinense:28.05498):20.33786):0.7098742,(((((((Tetradium_trichotomum:0.5623327,(Tetradium_ruticarpum:0.03974786,Tetradium_fraxinifolium:0.03974786):0.5225848):4.435748,(Tetradium_daniellii:0.2900865,Tetradium_calcicola:0.2900865):4.707994):6.48256,(Tetradium_austrosinense:0.002012741,Tetradium_glabrifolium:0.002012741):11.47863):7.08461,(Phellodendron_chinense:2.39222,Phellodendron_amurense:2.39222):16.17303):7.11131,((((Zanthoxylum_austrosinense:0.2176698,Zanthoxylum_tomentellum:0.2176698):11.18135,(((Zanthoxylum_pilosulum:1.569967,((Zanthoxylum_nitidum:0.1083051,Zanthoxylum_xichouense:0.1083051):0.8908698,Zanthoxylum_rhombifoliolatum:0.9991749):0.570792):7.014632,(((Zanthoxylum_bungeanum:0.488912,Zanthoxylum_simulans:0.488912):0.8733516,((Zanthoxylum_calcicola:0.2984107,Zanthoxylum_ailanthoides:0.2984107):0.6252986,(Zanthoxylum_kwangsiense:0.3230646,Zanthoxylum_esquirolii:0.3230646):0.6006446):0.4385543):0.6418394,Zanthoxylum_glomeratum:2.004103):6.580495):1.391084,Zanthoxylum_oxyphyllum:9.975682):1.423334):0.1440012,((Zanthoxylum_pteracanthum:1.697752,(Zanthoxylum_molle:0.1221345,Zanthoxylum_micranthum:0.1221345):1.575618):6.829575,((((Zanthoxylum_yuanjiangense:0.8093322,Zanthoxylum_piasezkii:0.8093322):3.018268,(Zanthoxylum_echinocarpum:2.096185,Zanthoxylum_armatum:2.096185):1.731415):0.1073358,(Zanthoxylum_dissitum:1.775874,(Zanthoxylum_stenophyllum:0.5772807,Zanthoxylum_leiboicum:0.5772807):1.198593):2.159063):1.332551,(Zanthoxylum_wutaiense:1.806404,Zanthoxylum_undulatifolium:1.806404):3.461083):3.2598391):3.01569):3.733423,((Murraya_exotica:11.06066,Toddalia_asiatica:11.06066):3.893124,((Zanthoxylum_laetum:10.03849,Zanthoxylum_liboense:10.03849):0.2594295,(Zanthoxylum_stipitatum:6.981441,((Zanthoxylum_multijugum:3.251821,((Zanthoxylum_dimorphophyllum:0.3219797,Zanthoxylum_macranthum:0.3219797):1.454097,(Zanthoxylum_myriacanthum:0.0002233893,Zanthoxylum_integrifolium:0.0002233893):1.775853):1.475744):2.055115,((Zanthoxylum_khasianum:0.175403,Zanthoxylum_acanthopodium:0.175403):2.995274,((Zanthoxylum_collinsiae:1.345595,Zanthoxylum_avicennae:1.345595):0.9814931,(Zanthoxylum_motuoense:1.29335,(Zanthoxylum_schinifolium:0.1252145,Zanthoxylum_scandens:0.1252145):1.168136):1.033738):0.8435896):2.136258):1.674505):3.31648):4.655864):0.3226559):10.40012):9.69312,(((Melicope_semecarpifolia:1.959482,(Melicope_triphylla:0.8269564,Melicope_patulinervia:0.8269564):1.132526):2.134895,(Melicope_glomerata:0.2565222,Melicope_lunu-ankenda:0.2565222):3.837855):7.864213,(Acronychia_pedunculata:5.06963,Melicope_pteleifolia:5.06963):6.88896):23.41109):4.2467,(((((Skimmia_melanocarpa:1.722061,(Skimmia_laureola:1.346508,Skimmia_multinervia:1.346508):0.3755525):0.1007162,Skimmia_reevesiana:1.8227769):0.3360333,Skimmia_arborescens:2.15881):18.48853,Dictamnus_dasycarpus:20.647339):2.36111,Orixa_japonica:23.00845):16.60793):9.486334):2.729106):13.66825,Harrisonia_perforata:65.50007):5.99954):1.85189,(((Xylocarpus_granatum:12.55015,((Toona_sureni:4.418909,Toona_fargesii:4.418909):3.954661,(Toona_ciliata:1.813197,Toona_sinensis:1.813197):6.560373):4.17658):14.75877,Chukrasia_tabularis:27.30892):22.96473,((((Dysoxylum_hongkongense:1.127795,Dysoxylum_parasiticum:1.127795):1.629829,Dysoxylum_excelsum:2.757624):40.53844,((Dysoxylum_lenticellatum:10.33162,(((Dysoxylum_pallens:0.3025475,Dysoxylum_mollissimum:0.3025475):2.257139,(Dysoxylum_gotadhora:0.6466735,Dysoxylum_grande:0.6466735):1.913013):1.245757,Dysoxylum_densiflorum:3.805444):6.526176):19.49685,(Dysoxylum_cumingianum:28.43055,Melia_azedarach:28.43055):1.397918):13.46759):0.3758398,((((((Munronia_unifoliolata:4.32603418,Munronia_yinggelingensis:4.326034):14.26126,Munronia_pinnata:18.58729):2.82888,Turraea_pubescens:21.416168):0.59321,Cipadessa_baccifera:22.00938):1.49085,(((((Aglaia_rimosa:4.163999,(((Aglaia_edulis:0.270865,Aglaia_teysmanniana:0.270865):0.7145214,Aglaia_elaeagnoidea:0.9853864):2.637725,Aglaia_lawii:3.623111):0.5408878):1.567022,(Aphanamixis_polystachya:5.25827,Aglaia_odorata:5.25827):0.4727509):2.037339,((Aglaia_spectabilis:0.101306,Aglaia_perviridis:0.101306):3.480456,Reinwardtiodendron_humile:3.581762):4.186598):1.51154,Chisocheton_cumingianus:9.2799):1.08673,Dysoxylum_arborescens:10.36663):13.1336):4.90744,((Heynea_trijuga:3.861932,Walsura_pinnata:3.861931):5.405028,(Walsura_robusta:0.6131089,Heynea_velutina:0.6131089):8.653851):19.14071):15.26423):6.60175):23.07785):11.60553):1.62052,(((((((((((Mischocarpus_hainanensis:0.3629219,Mischocarpus_pentapetalus:0.3629219):1.008738,Mischocarpus_sundaicus:1.37166):15.1687,Arytera_littoralis:16.54036):11.03857,Eurycorymbus_cavaleriei:27.57893):4.77611,(((((Allophylus_repandifolius:0.3353739,(Allophylus_hirsutus:0.03932716,Allophylus_petelotii:0.03932716):0.2960468):0.12911787,Allophylus_longipes:0.4644918):0.1351657,Allophylus_viridis:0.5996575):10.79549,((Allophylus_dimorphus:2.94711,(Allophylus_chartaceus:0.02762296,Allophylus_timoriensis:0.02762296):2.919487):4.720849,(Allophylus_caudatus:1.539484,(Allophylus_cobbe:1.105271,Allophylus_trichophyllus:1.105271):0.4342123):6.12847571):3.727191):10.20701,Cardiospermum_halicacabum:21.6021576):10.75288):1.01187,((((Nephelium_chryseum:0.6951334,Nephelium_topengii:0.6951334):6.9906563,Pometia_pinnata:7.68579):3.11933,((Xerospermum_bonii:5.021806,(Dimocarpus_confinis:1.05222,Dimocarpus_yunnanensis:1.05222):3.969585):0.891221,Dimocarpus_fumatus:5.913027):4.892093):13.32965,((((Lepisanthes_senegalensis:0.02997044,Lepisanthes_cauliflora:0.02997044):1.5208971,Lepisanthes_oligophylla:1.550868):9.484982,((Lepisanthes_unilocularis:5.931315,Lepisanthes_hainanensis:5.931315):0.3534203,(Lepisanthes_browniana:0.6800084,Lepisanthes_basicardia:0.6800084):5.604727):4.751114):2.38772,((Sapindus_delavayi:0.3839729,Sapindus_rarak:0.3839729):3.501136,(Sapindus_saponaria:0.5132646,Sapindus_tomentosus:0.5132646):3.371844):9.538461):10.7112):9.23214):4.76244,((Paranephelium_hystrix:1.8892848,Paranephelium_hainanense:1.889285):20.74008,((Pavieasia_yunnanensis:0.2575053,Pavieasia_kwangsiensis:0.2575053):0.1443312,Amesiodendron_chinense:0.4018365):22.227523):15.49999):4.60949,(Koelreuteria_paniculata:2.67843,(Koelreuteria_bipinnata:0.1054551,Koelreuteria_elegans:0.1054551):2.572975):40.06041):9.41018,((Boniodendron_minus:7.5591299,Harpullia_cupanioides:7.55913):0.84786,Dodonaea_viscosa:8.40699):43.74203):2.21442,((((Dipteronia_sinensis:11.0038,Dipteronia_dyeriana:11.0038):0.97288,((((((((((Acer_oligocarpum:0.3474257,Acer_acutum:0.3474257):1.160012,Acer_shenkanense:1.507437):2.392848,(Acer_ukurunduense:3.564909,(Acer_maximowiczii:0.9458833,(Acer_kuomeii:0.7383034,Acer_fenzelianum:0.7383034):0.2075799):2.619026):0.3353762):0.5804563,(((Acer_flabellatum:0.5053351,Acer_crassum:0.5053351):0.3069775,Acer_tenellum:0.8123126):2.216117,Acer_thomsonii:3.028429):1.452312):0.459821,Acer_serrulatum:4.940563):0.6490577,(((Acer_yinkunii:1.065034,Acer_laxiflorum:1.065034):1.843979,Acer_yui:2.909012):2.193983,Acer_albopurpurascens:5.102995):0.486625):0.471821,((Acer_wangchii:0.07209789,Acer_linganense:0.07209789):0.03698653,Acer_miaotaiense:0.1090844):5.952357):3.423558,((Acer_nikoense:7.0489738,(Acer_miaoshanicum:3.659548,((Acer_caesium:3.061013,Acer_oliverianum:3.061013):0.1239584,(Acer_tibetense:1.304333,Acer_lungshengense:1.304333):1.880639):0.4745764):3.389426):2.143727,(((((Acer_lucidum:0.5861183,Acer_pentaphyllum:0.5861183):2.670444,(Acer_pilosum:1.997281,(((Acer_pubinerve:0.9625936,Acer_longipes:0.9625936):0.3219793,Acer_sinopurpurascens:1.284573):0.1042546,(Acer_yangbiense:0.1537478,Acer_sinense:0.1537478):1.23508):0.6084536):1.259281):4.205904,(((Acer_sterculiaceum:2.754713,((Acer_leipoense:1.341987,Acer_cappadocicum:1.341987):0.06561352,Acer_duplicatoserratum:1.4076):1.347113):3.088039,(((Acer_truncatum:0.4148872,Acer_tonkinense:0.4148872):1.179296,Acer_triflorum:1.594183):2.330543,((((Acer_wardii:1.01199,Acer_morrisonense:1.01199):0.06581253,Acer_caudatifolium:1.077803):2.607901,(Acer_chunii:0.2272433,Acer_hilaense:0.2272433):3.458461):0.1829432,(Acer_amplum:0.9195991,Acer_cordatum:0.9195991):2.949048):0.05607873):1.918026):0.3542995,(((Acer_henryi:0.9676694,Acer_pubipetiolatum:0.9676694):0.2223028,Acer_wilsonii:1.189972):2.163058,(Acer_sycopseoides:0.5271327,Acer_barbinerve:0.5271327):2.825898):2.844021):1.265415):0.2952202,(((Acer_shihweii:0.917897,Acer_caudatum:0.917897):4.617571,Acer_kwangnanense:5.535468):1.150142,(((Acer_ceriferum:0.2331706,Acer_laevigatum:0.2331706):0.8155007,Acer_tutcheri:1.048671):4.867304,(((Acer_pauciflorum:1.971322,((Acer_campbellii:0.2384774,Acer_oblongum:0.2384774):0.1101147,Acer_griseum:0.3485921):1.62273):1.017702,(Acer_komarovii:2.864,Acer_fulvescens:2.864):0.1250243):1.128458,Acer_kweilinense:4.117483):1.798493):0.7696345):1.072077):1.26807,(Acer_chienii:5.002583,(Acer_sikkimense:0.9147698,Acer_buergerianum:0.9147698):4.087813):4.023174):0.1669439):0.2922981):0.3989592,((Acer_tsinglingense:7.489112,Acer_stachyophyllum:7.489112):2.230334,((Acer_acuminatum:1.04895,((((Acer_gracilifolium:0.240163,Acer_poliophyllum:0.240163):0.2399121,Acer_paxii:0.4800751):0.0394595,Acer_forrestii:0.5195346):0.1954353,Acer_coriaceifolium:0.7149699):0.3339804):3.475293,(((Acer_confertifolium:1.996477,(((Acer_chingii:0.4094413,Acer_paihengii:0.4094413):0.3041957,Acer_pinnatinervium:0.713637):0.1512278,Acer_pictum:0.8648648):1.131613):1.985525,(Acer_sino-oblongum:2.081988,(Acer_sutchuenense:0.4181821,Acer_laurinum:0.4181821):1.663806):1.900015):0.4578058,(Acer_kungshanense:3.431396,(Acer_metcalfii:0.2328118,Acer_mandshuricum:0.2328118):3.198585):1.008412):0.08443494):5.195203):0.1645116):0.5091519,((((Acer_pectinatum:3.76099,Acer_davidii:3.76099):1.47815,Acer_tegmentosum:5.23914):1.90379,Acer_tataricum:7.14293):1.59364,(((Acer_pseudosieboldianum:0.59459,Acer_elegantulum:0.59459):1.51513,Acer_fabri:2.10972):3.76824,Acer_erianthum:5.87796):2.85861):1.65654):1.58357):29.91044,((Aesculus_assamica:1.825053,Aesculus_chinensis:1.825053):15.606377,Handeliodendron_bodinieri:17.43143):24.45569):10.30612,Delavaya_toxocarpa:52.19324):2.1702):6.79101,Xanthoceras_sorbifolium:61.15445):25.4231):4.64881,(Biebersteinia_heterostemon:22.00633,Biebersteinia_odora:22.00633):69.22003):29.4124,((((Perrottetia_arisanensis:1.45171,Perrottetia_racemosa:1.45171):39.08877,Dipentodon_sinicus:40.54048):10.91802,(Tapiscia_sinensis:10.51254,Tapiscia_yunnanensis:10.51254):40.94596):65.22076,(((((((((Colona_floribunda:3.37471,Colona_thorelii:3.37471):8.47572,(Microcos_stauntoniana:7.06264,(Microcos_chungii:2.40027,((((Grewia_cuspidatoserrata:0.9028431,(Grewia_abutilifolia:0.7063699,(Grewia_sessiliflora:0.5972205,(Grewia_acuminata:0.01504675,Grewia_brachypoda:0.01504675):0.5821738):0.1091493):0.1964733):0.005110177,Grewia_eriocarpa:0.9079533):0.0931503,(Grewia_permagna:0.8661314,Grewia_oligandra:0.8661314):0.1349722):0.0319664,((Grewia_henryi:0.5906444,((Grewia_concolor:0.03503735,Grewia_urenifolia:0.03503735):0.5329839,Grewia_macropetala:0.5680213):0.02262308):0.4157799,(((((((Grewia_kwangtungensis:0.3573518,(Grewia_multiflora:0.05726894,Grewia_lacei:0.05726894):0.3000829):0.08285962,Grewia_latiglandulosa:0.4402114):0.2349514,Grewia_hirsuta:0.6751628):0.01227513,Grewia_chuniana:0.687438):0.2020714,Grewia_piscatorum:0.8895094):0.01071496,(Grewia_retusifolia:0.2882468,(Grewia_falcata:0.03280272,Grewia_yinkiangensis:0.03280272):0.2554441):0.6119775):0.05733425,((Grewia_celtidifolia:0.4740093,(Grewia_tiliifolia:0.09794999,Grewia_angustisepala:0.09794999):0.3760594):0.008323926,(Microcos_paniculata:0.349075,(Grewia_rhombifolia:0.03529214,Grewia_biloba:0.03529214):0.3137829):0.1332583):0.4752253):0.04886561):0.02664578):1.3672):4.66237):4.78779):16.78535,(((Corchorus_aestuans:1.170584,Corchorus_olitorius:1.1705839):3.850866,Corchorus_trilocularis:5.02145):17.4646,((Triumfetta_cana:5.9990859,Triumfetta_semitriloba:5.999086):5.513314,((Triumfetta_grandidens:0.3809674,Triumfetta_pilosa:0.3809674):11.09389,(Triumfetta_annua:9.3528,Triumfetta_rhomboidea:9.3528):2.122059):0.03754078):10.97365):6.14973):4.96312,Commersonia_bartramia:33.5989):1.82703,((Melochia_corchorifolia:0.05124277,Waltheria_indica:0.05124277):34.69309,(((Byttneria_grandifolia:6.40648,(Byttneria_integrifolia:1.876707,Byttneria_pilosa:1.876707):4.5297733):17.92306,Kleinhovia_hospita:24.32954):1.60669,Ambroma_augustum:25.936229):8.8081):0.6816):6.37856,(((((((Bombax_insigne:2.28974,(Bombax_ceiba:0.002789394,Bombax_cambodiense:0.002789394):2.28695097):24.7981,((((Hibiscus_surattensis:2.052429,(Hibiscus_sinosyriacus:1.835342,((Hibiscus_syriacus:0.8528556,Hibiscus_austroyunnanensis:0.8528556):0.6419483,(Hibiscus_trionum:1.121941,Hibiscus_grewiifolius:1.121941):0.3728631):0.340538):0.2170871):3.417031,((((Hibiscus_lobatus:0.1496985,(Hibiscus_leviseminus:0.06433959,Hibiscus_taiwanensis:0.06433959):0.08535896):1.949914,(((Hibiscus_fragrans:1.049932,Hibiscus_hispidissimus:1.049932):0.08057927,(Hibiscus_hamabo:0.227981,(Hibiscus_aridicola:0.2223769,Hibiscus_indicus:0.2223769):0.005604092):0.9025298):0.2929476,Hibiscus_yunnanensis:1.423458):0.6761542):1.127499,(Abelmoschus_muliensis:1.95224,((Abelmoschus_manihot:0.22458,Abelmoschus_sagittifolius:0.22458):0.2708053,(Abelmoschus_crinitus:0.3022637,Abelmoschus_moschatus:0.3022637):0.1931216):1.456855):1.274872):0.8293724,((Hibiscus_paramutabilis:1.142766,(Hibiscus_macrophyllus:0.8937643,Hibiscus_labordei:0.8937643):0.2490013):2.588964,Hibiscus_tiliaceus:3.73173):0.3247546):1.412976):8.37234,(((Urena_repanda:0.7463735,(Nayariophyton_zizyphifolium:0.2430711,Urena_lobata:0.2430711):0.5033025):3.931456,Urena_procumbens:4.67783):6.29229,(Decaschistia_mouretii:4.433044,(Kydia_calycina:0.4182205,Kydia_glabrescens:0.4182205):4.014824):6.537076):2.87168):9.99723,(((Thespesia_lampas:0.06087665,Thespesia_populnea:0.06087665):22.613253,((Alcea_nudiflora:8.46673,((Malva_verticillata:3.75343,Malva_pusilla:3.75343):3.87317,Althaea_officinalis:7.6266):0.84013):8.34795,(((Abutilon_paniculatum:3.407308,Abutilon_sinense:3.407308):4.949222,((Abutilon_theophrasti:0.0086857,Abutilon_gebauerianum:0.0086857):5.753387,((Abutilon_guineense:0.7801847,Abutilon_roseum:0.7801847):0.8895244,(Abutilon_hirtum:1.50048,Abutilon_indicum:1.50048):0.1692288):4.092363):2.594458):2.47947,((((((Sida_cordifolioides:0.64975276,Sida_cordifolia:0.6497528):0.2036552,(Sida_szechuensis:0.2833113,Sida_javensis:0.28331133):0.5700967):0.1555944,(Sida_yunnanensis:0.10778,Sida_orientalis:0.10778):0.9012224):1.925196,(Sida_acuta:2.131203,(Sida_mysorensis:0.9540173,(Sida_subcordata:0.5777747,Sida_cordata:0.5777747):0.3762426):1.177186):0.8029955):0.9784242,(Sida_alnifolia:0.0436526,Sida_chinensis:0.0436526):3.86897):0.5515472,Sida_rhombifolia:4.46417):6.37183):5.97868):5.85945):1.11315,Wissadula_periplocifolia:23.78728):0.05175):3.24881):1.56572,((((Firmiana_pulcherrima:1.403851,Firmiana_kwangsiensis:1.403851):5.757641,((Firmiana_danxiaensis:0.9425234,Firmiana_major:0.9425234):4.908058,((Firmiana_hainanensis:1.350619,Firmiana_simplex:1.350619):0.7383052,Firmiana_colorata:2.088924):3.761658):1.310911):18.16115,((((((Sterculia_pexa:0.1316577,Sterculia_monosperma:0.1316577):4.2870025,(((Sterculia_yuanjiangensis:2.702121,Sterculia_gengmaensis:2.702121):0.146807,((Sterculia_subnobilis:0.3021845,Sterculia_lanceolata:0.3021845):2.002605,Sterculia_hainanensis:2.30479):0.5441383):0.8485739,Sterculia_henryi:3.697502):0.7211582):3.716994,(Sterculia_lanceifolia:7.956679,(Sterculia_villosa:5.450645,((Sterculia_cinnamomifolia:2.118514,Sterculia_kingtungensis:2.118514):0.7130037,(Sterculia_scandens:0.5373504,Sterculia_hymenocalyx:0.5373504):2.294168):2.619127):2.506033):0.1789754):11.24406,(Sterculia_simaoensis:2.210091,(Sterculia_tonkinensis:0.1629826,Sterculia_subracemosa:0.1629826):2.047109):17.16962):3.174391,(((Sterculia_principis:1.818184,(Sterculia_euosma:1.019091,(Sterculia_pinbienensis:0.9766454,(Sterculia_foetida:0.6907248,Sterculia_ceramica:0.6907248):0.2859205):0.04244556):0.7990926):5.587642,(Sterculia_impressinervis:0.600853,Sterculia_brevissima:0.600853):6.804973):9.691198,(Sterculia_micrantha:1.365931,Sterculia_guangxiensis:1.365931):15.73109):5.457077):1.63879,(Heritiera_parvifolia:3.545082,(Heritiera_littoralis:0.08134842,Heritiera_angustata:0.08134842):3.463734):20.64781):1.12975):0.2584,Pterygota_alata:25.58104):3.07252):0.39303,(Berrya_cordifolia:10.36445,Diplodiscus_trichospermus:10.36445):18.68214):0.06458,(Craigia_kwangsiensis:7.80036,((((((Tilia_membranacea:1.45463,(Tilia_paucicostata:0.2488464,Tilia_amurensis:0.2488464):1.205783):0.2909799,Tilia_mongolica:1.74561):0.2728339,Tilia_taishanensis:2.018444):1.243314,Tilia_kueichouensis:3.261757):1.86875282,((((Tilia_tuan:1.306007,Tilia_endochrysea:1.306007):0.2279899,(Tilia_oliveri:0.6784421,Tilia_nobilis:0.6784421):0.8555548):0.5434449,(((Tilia_henryana:0.2976876,Tilia_japonica:0.2976876):0.2371404,Tilia_callidonta:0.534828):0.0586265,(Tilia_miqueliana:0.2430503,Tilia_chingiana:0.2430503):0.3504042):1.483987):2.334159,(Tilia_mandshurica:2.749818,((Tilia_jiaodongensis:0.02431206,Tilia_likiangensis:0.02431206):2.262614,Tilia_chinensis:2.286926):0.4628925):1.661782):0.7189096):1.396906,Craigia_yunnanensis:6.527416):1.272944):21.31081):0.60487,(((((Helicteres_glabriuscula:1.374885,(Helicteres_hirsuta:0.1850609,Helicteres_lanceolata:0.1850609):1.189824):4.537911,Helicteres_viscida:5.9127963):1.986163,((Helicteres_obtusa:1.154338,Helicteres_elongata:1.154338):3.892687,(Helicteres_isora:1.00597966,(Helicteres_plebeja:0.7300023,Helicteres_angustifolia:0.7300023):0.2759773):4.041045):2.851935):3.31594,Helicteres_prostrata:11.2149):10.26153,(((Reevesia_formosana:1.616818,Reevesia_rubronervia:1.616818):0.07990627,((Reevesia_orbicularifolia:0.6519673,(Reevesia_pycnantha:0.4406348,Reevesia_tomentosa:0.4406348):0.2113325):0.9568151,((Reevesia_shangszeensis:0.6090451,(Reevesia_glaucophylla:0.2335356,(Reevesia_botingensis:0.06414683,Reevesia_thyrsoidea:0.06414683):0.1693888):0.3755095):0.3168333,((Reevesia_lumlingensis:0.3720504,(Reevesia_pubescens:0.02775043,(Reevesia_longipetiolata:0.01894626,Reevesia_lancifolia:0.01894626):0.00880417):0.3443):0.007551006,Reevesia_rotundifolia:0.3796014):0.5462769):0.6829041):0.08794141):0.4396461,Reevesia_lofouensis:2.13637):19.34006):8.23961):1.85674,((((Pterospermum_yunnanense:0.2767866,Pterospermum_truncatolobatum:0.2767866):2.494364,Pterospermum_acerifolium:2.771151):14.66619,((Pterospermum_kingtungense:5.98617,((Pterospermum_lanceifolium:0.878788,Pterospermum_niveum:0.878788):0.8613752,(Pterospermum_heterophyllum:0.6772386,Pterospermum_menglunense:0.6772386):1.062925):4.246007):6.191211,Pterospermum_proteus:12.17738):5.259959):8.16032,((((Eriolaena_quinquelocularis:1.930789,Eriolaena_kwangsiensis:1.930789):2.120462,Corchoropsis_crenata:4.051251):12.17716,(Eriolaena_spectabilis:4.407415,(Eriolaena_glabrescens:0.2331659,Eriolaena_candollei:0.2331659):4.174249):11.821):6.67411,((Excentrodendron_tonkinense:1.54524,Burretiodendron_esquirolii:1.54524):9.98281,(Burretiodendron_kydiifolium:1.6591262,Excentrodendron_obconicum:1.659126):9.868924):11.37447):2.69514):5.97512):10.23171):53.45797,((((Diarthron_tianschanicum:2.071683,((Diarthron_vesiculosum:0.8289211,Diarthron_altaicum:0.8289211):0.3816824,Diarthron_linifolium:1.210604):0.8610796):39.79211,((((Wikstroemia_gracilis:0.2558799,Wikstroemia_fargesii:0.2558799):6.322981,(((Wikstroemia_liangii:2.469562,(Wikstroemia_mononectaria:1.338493,Wikstroemia_ligustrina:1.338493):1.131069):3.041289,(((((Wikstroemia_lamatsoensis:0.1857513,Wikstroemia_indica:0.1857513):0.99328,((Wikstroemia_leptophylla:0.2195394,Wikstroemia_longipaniculata:0.2195394):0.6637925,Wikstroemia_linoides:0.8833319):0.2956993):1.598871,((Wikstroemia_linearifolia:0.2235395,Wikstroemia_anhuiensis:0.2235395):0.2785349,Wikstroemia_huidongensis:0.5020745):2.275828):1.105108,(Wikstroemia_cochlearifolia:3.05331,((Wikstroemia_delavayi:1.31819,(Wikstroemia_baimashanensis:0.7935689,Wikstroemia_paxiana:0.7935689):0.5246209):0.4448546,((((Wikstroemia_techinensis:0.04474387,Wikstroemia_nutans:0.04474387):0.6191886,Wikstroemia_angustifolia:0.6639325):0.2843562,(Wikstroemia_subcyclolepidota:0.253747,Wikstroemia_capitata:0.253747):0.6945416):0.6557868,Wikstroemia_pilosa:1.604075):0.1589689):1.290266):0.8297002):0.2338967,(Wikstroemia_stenophylla:2.557775,((Wikstroemia_hainanensis:0.3797528,Wikstroemia_reginaldi-farreri:0.3797528):0.1831063,Wikstroemia_monnula:0.5628592):1.994916):1.559132):1.393945):0.7132814,((Wikstroemia_alternifolia:3.482309,(Wikstroemia_scytophylla:0.1232583,Wikstroemia_chui:0.1232583):3.359051):1.985473,((Wikstroemia_glabra:0.4254654,Wikstroemia_retusa:0.4254654):1.513554,((((Wikstroemia_capitatoracemosa:0.1442267,Wikstroemia_lanceolata:0.1442267):0.5442959,Wikstroemia_taiwanensis:0.6885226):0.3984643,Wikstroemia_lichiangensis:1.086987):0.8316189,Wikstroemia_haoi:1.918606):0.02041352):3.528763):0.7563511):0.3547279):0.2703991,((((Wikstroemia_chamaedaphne:0.285723,Wikstroemia_sinoparviflora:0.285723):0.2071502,((Wikstroemia_fuminensis:0.05490606,Wikstroemia_pachyrachis:0.05490606):0.2583188,Wikstroemia_trichotoma:0.3132249):0.1796483):0.5665329,(Wikstroemia_lungtzeensis:0.6934416,((Wikstroemia_micrantha:0.4938194,Wikstroemia_pampaninii:0.4938194):0.02191498,Wikstroemia_dolichantha:0.5157344):0.1777072):0.3659645):4.2634,(Stellera_chamaejasme:4.56708,Wikstroemia_canescens:4.56708):0.7557263):1.526454):22.33383,(((((((Daphne_jinzhaiensis:1.082778,Daphne_rhynchocarpa:1.082778):0.3458814,Daphne_holosericea:1.428659):5.033132,(((Daphne_depauperata:1.07326,(Daphne_acutiloba:0.9438346,Daphne_morrisonensis:0.9438346):0.1294256):3.687456,Daphne_penicillata:4.760716):0.04738307,(Daphne_retusa:3.545617,(Daphne_genkwa:3.530246,Daphne_longilobata:3.530246):0.01537101):1.262481):1.653692):0.03760874,((((Daphne_arisanensis:2.482339,(((Daphne_aurantiaca:0.3365424,(Daphne_hekouensis:0.132804,Daphne_laciniata:0.132804):0.2037384):1.262207,(Daphne_rosmarinifolia:0.2698809,Daphne_angustiloba:0.2698809):1.328869):0.2493158,Daphne_esquirolii:1.848066):0.6342737):0.4146489,Daphne_pseudomezereum:2.896988):2.445785,(Daphne_giraldii:0.3226043,Daphne_pachyphylla:0.3226043):5.0201685):0.6105198,((Daphne_myrtilloides:1.080022,Daphne_tripartita:1.080022):3.348436,Daphne_altaica:4.428458):1.524835):0.5461074):0.6514294,(((Daphne_papyracea:0.4058752,(Daphne_erosiloba:0.1574341,(Daphne_macrantha:0.1519653,Daphne_championii:0.1519653):0.005468829):0.248441):0.4754345,Daphne_limprichtii:0.8813097):3.108202,Daphne_kiusiana:3.989512):3.161317):2.075237,Daphne_longituba:9.226066):6.148954,((Daphne_bholua:12.3697,Thymelaea_passerina:12.3697):2.2110937,(Daphne_tangutica:13.80807,((Daphne_brevituba:0.3043113,Daphne_emeiensis:0.3043113):5.956858,(((((Daphne_axillaris:1.524671,Daphne_leishanensis:1.524671):1.628908,(Daphne_yunnanensis:1.523295,(Daphne_gemmata:0.7681147,Daphne_tenuiflora:0.7681147):0.7551804):1.630284):1.664317,(Daphne_chingshuishaniana:4.200632,(((Daphne_grueningiana:1.087178,Daphne_modesta:1.087178):0.07857551,Daphne_purpurascens:1.165754):2.250145,(Daphne_jinyunensis:1.879933,Daphne_xichouensis:1.879933):1.535966):0.7847329):0.6172639):0.6515149,(Daphne_feddei:0.4995583,Daphne_pedunculata:0.4995583):4.969852):0.4737732,((Daphne_gracilis:0.1115114,Daphne_nana:0.1115114):2.424172,Daphne_wangiana:2.535684):3.4075):0.317986):7.546904):0.7727204):0.7942263):13.80807):12.6807):0.07651,((Eriosolena_composita:17.35906,Rhamnoneuron_balansae:17.35906):11.90473,(Edgeworthia_chrysantha:7.10111,((Edgeworthia_gardneri:2.057205,Edgeworthia_albiflora:2.057205):2.009724,Edgeworthia_eriosolenoides:4.066929):3.034182):22.16268):12.67651):9.79865,(Aquilaria_sinensis:7.86188,Aquilaria_yunnanensis:7.86188):43.87707):43.52351):3.72489,((Helianthemum_songaricum:57.034551,((Parashorea_chinensis:15.45645,Shorea_assamica:15.45645):6.32704,Dipterocarpus_retusus:21.78349):35.25106):7.87282,(Vatica_mangachapoi:29.63376,(((Hopea_reticulata:0.749016,Vatica_guangxiensis:0.749016):0.6537655,Hopea_hainanensis:1.402781):0.8822504,Hopea_chinensis:2.285032):27.34873):35.27361):34.07998):14.55082,(((((((((((((Alyssum_lenense:0.01884205,Megacarpaea_megalocarpa:0.01884205):2.180543,Alyssum_obovatum:2.199385):1.358051,Alyssum_tenuifolium:3.557436):4.864385,((Alyssum_desertorum:0.6465709,(Alyssum_tortuosum:0.297762,Alyssum_canescens:0.297762):0.3488089):3.348923,Alyssum_dasycarpum:3.995494):4.426327):23.54362,(((Alyssum_simplex:5.44674,Stevenia_cheiranthoides:5.44673994):17.32448,(Lepidium_apetalum:15.39059,(((Lepidium_campestre:4.608753,((Lepidium_alashanicum:0.7719461,Lepidium_densiflorum:0.7719461):2.274416,(Lepidium_ruderale:2.080264,(Lepidium_brachyotum:1.931486,(((Lepidium_capitatum:0.6023132,Lepidium_draba:0.6023132):0.211074,Lepidium_cordatum:0.8133872):1.046804,Lepidium_ferganense:1.860192):0.0712947):0.1487777):0.966098):1.562391):6.172814,((Lepidium_latifolium:3.476729,(Lepidium_obtusum:2.070306,Lepidium_virginicum:2.070306):1.406423):4.222005,(Lepidium_chalepense:3.113607,((Lepidium_didymum:1.554607,Lepidium_cuneiforme:1.554607):0.8362219,Lepidium_sativum:2.390829):0.7227777):4.585126):3.082834):2.149848,(Lepidium_perfoliatum:0.07218474,Lepidium_cartilagineum:0.07218474):12.85923):2.459175):7.38063):2.96922,((((((Cardamine_macrophylla:12.50213,((Cardamine_pratensis:4.3649,Cardamine_flexuosa:4.3649):5.73029,Cardamine_hirsuta:10.09519):2.40694):1.334337,((Cardamine_scutata:2.366786,(Cardamine_trifoliolata:2.12294,(Cardamine_griffithii:0.1069082,Cardamine_prorepens:0.1069082):2.016032):0.2438457):4.994564,(((Cardamine_stenoloba:1.369294,(Cardamine_hupingshanensis:0.5888637,Cardamine_circaeoides:0.5888637):0.7804305):1.647712,(Cardamine_trifida:0.2844106,Cardamine_multijuga:0.2844106):2.732596):1.014144,(((Cardamine_changbaiana:0.4046195,Cardamine_rockii:0.4046195):0.7779405,Cardamine_paucifolia:1.18256):2.53754,Cardamine_lyrata:3.7201):0.3110504):3.330199):6.475117):0.1180229,(((Cardamine_tangutorum:2.220828,Cardamine_anhuiensis:2.220828):6.599417,(Cardamine_fargesiana:8.292477,(((((Cardamine_microzyga:0.2577176,Cardamine_hydrocotyloides:0.2577176):0.2617706,Cardamine_multiflora:0.5194882):1.996608,(((Cardamine_cheotaiyienii:0.1959083,Cardamine_repens:0.1959083):1.842271,Cardamine_caroides:2.038179):0.2845783,Cardamine_gracilis:2.322757):0.1933394):1.792495,(Cardamine_franchetiana:1.613598,(Cardamine_granulifera:1.257105,Cardamine_engleriana:1.257105):0.3564934):2.694993):2.685208,Cardamine_violacea:6.993799):1.298678):0.5277673):0.7532705,(Cardamine_impatiens:9.230651,((((Cardamine_yunnanensis:0.9004949,(((Cardamine_scaposa:0.03036276,Cardamine_tianqingiae:0.03036276):0.1678405,Cardamine_leucantha:0.1982033):0.06693313,Cardamine_loxostemonoides:0.2651364):0.6353585):0.08598804,(Cardamine_pulchella:0.1426112,Cardamine_bodinieri:0.1426112):0.8438717):1.995607,((Cardamine_parviflora:1.574994,(Cardamine_delavayi:0.8030423,(Cardamine_hygrophila:0.05058583,Cardamine_calcicola:0.05058583):0.7524565):0.7719517):0.008149659,Cardamine_fragariifolia:1.583144):1.398946):3.112843,((Cardamine_komarovii:0.3627916,Cardamine_purpurascens:0.3627916):2.570113,Cardamine_simplex:2.932905):3.162028):3.135719):0.3428636):4.380975):4.13485,(((Barbarea_vulgaris:0.5798865,Barbarea_intermedia:0.5798865):1.349083,(Barbarea_orthoceras:0.0509244,Barbarea_taiwaniana:0.0509244):1.878046):8.21407,((Rorippa_elata:2.334092,((Rorippa_globosa:0.5667066,Rorippa_palustris:0.5667066):1.621946,(Rorippa_benghalensis:0.6967944,(Rorippa_barbareifolia:0.5619769,Rorippa_cantoniensis:0.5619769):0.1348175):1.491858):0.1454401):1.326618,((Rorippa_dubia:0.1257375,Rorippa_sylvestris:0.1257375):0.837873,Rorippa_indica:0.9636104):2.6971):6.48233):7.9463):6.4545,(((((((Erysimum_flavum:0.4158205,Erysimum_funiculosum:0.4158205):0.8442595,Erysimum_schlagintweitianum:1.26008):0.9420503,(Erysimum_handel-mazzettii:0.08956697,Erysimum_siliculosum:0.08956697):2.112563):1.505677,Erysimum_wardii:3.707808):2.166432,((((Erysimum_benthamii:0.2409992,Erysimum_roseum:0.2409992):0.4049052,Erysimum_deflexum:0.6459044):0.8837951,Erysimum_amurense:1.529699):2.788881,(((Erysimum_sisymbrioides:0.8088919,Erysimum_canescens:0.8088919):0.711208,Erysimum_cheiranthoides:1.5201):0.2564348,(Erysimum_hieraciifolium:1.585363,(Erysimum_forrestii:1.410216,Erysimum_macilentum:1.41021637):0.1751464):0.1911722):2.542046):1.555659):8.75493,(((((Camelina_microcarpa:0.60759,Camelina_sativa:0.60759):10.1782,Neslia_paniculata:10.78579):2.99824,(Arabidopsis_lyrata:10.68323,(Arabidopsis_thaliana:2.872596,Arabidopsis_halleri:2.872596):7.810634):3.1008):0.16943,Turritis_glabra:13.95346):0.43178,Olimarabidopsis_pumila:14.38524):0.24393):2.88648,(Crucihimalaya_mollissima:2.95121,((Crucihimalaya_himalaica:0.2009573,Crucihimalaya_wallichii:0.2009573):1.987523,((Crucihimalaya_stricta:0.05100763,Crucihimalaya_lasiocarpa:0.05100763):0.3507986,Crucihimalaya_axillaris:0.4018062):1.786674):0.76273):14.56444):7.02819):0.74626,(((((Yinshania_lichuanensis:0.2079392,(Yinshania_rivulorum:0.2048948,Yinshania_hui:0.20489477):0.003044472):2.558582,(Yinshania_henryi:1.082393,Yinshania_sinuata:1.082393):1.684128):0.4143021,((((Yinshania_paradoxa:0.111862,Yinshania_furcatopilosa:0.111862):0.3909254,Yinshania_acutangula:0.5027874):0.3499345,(Yinshania_rupicola:0.07941716,Yinshania_fumarioides:0.07941716):0.7733048):1.754678,(Yinshania_zayuensis:0.3298074,Yinshania_hunanensis:0.3298074):2.277593):0.5734227):19.44467,(Hornungia_procumbens:16.73049,Descurainia_sophia:16.730491):5.895):0.09745,((Sophiopsis_annua:11.29884,(Smelowskia_alba:6.37952,((Smelowskia_tibetica:0.11898,Hedinia_tibetica:0.11898):3.884719,Smelowskia_calycina:4.003699):2.375821):4.919323):2.529927,Sophiopsis_sisymbrioides:13.82877):8.89417):2.56716):0.45034):6.225005):0.7012647,((((((Parrya_nudicaulis:9.454645,Diptychocarpus_strictus:9.454645):5.104275,(Parrya_pinnatifida:0.6774601,(Parrya_lancifolia:0.6432811,Parrya_beketovii:0.6432811):0.03417899):13.88146):5.21028,(Chorispora_tenella:7.230763,((Chorispora_tashkorganica:0.2416311,(Chorispora_bungeana:0.2314393,Chorispora_greigii:0.2314393):0.01019183):1.20741,((Chorispora_songarica:0.5090131,Chorispora_sibirica:0.5090131):0.459327,Chorispora_macropoda:0.9683401):0.4807008):5.781722):12.53844):8.97935,((((Dontostemon_dentatus:0.1683257,Dontostemon_elegans:0.1683257):2.900418,(Dontostemon_perennis:2.538786,((((Dontostemon_micranthus:0.3725454,Dontostemon_glandulosus:0.3725454):0.1005611,Dontostemon_tibeticus:0.4731065):0.6731612,Dontostemon_hispidus:1.146268):1.086288,Dontostemon_integrifolius:2.232556):0.3062308):0.5299574):2.478146,(Dontostemon_crassifolius:0.633962,Dontostemon_pinnatifidus:0.633962):4.912928):6.52171,(Dontostemon_senilis:11.97927,Clausia_trichosepala:11.97927):0.08933):16.67995):1.2907,(((((Neotorularia_qingshuiheense:0.8825232,(Neotorularia_brachycarpa:0.2747813,Neotorularia_torulosa:0.2747813):0.6077419):1.254197,Neotorularia_brevipes:2.13672):15.76047,(((Sisymbriopsis_shuanghuica:1.883386,((Sisymbriopsis_yechengica:1.065092,Sisymbriopsis_pamirica:1.065092):0.7264959,Tetracme_recurvata:1.791588):0.09179804):7.488292,Tetracme_quadricornis:9.371678):6.054632,((((Dilophia_salsa:5.646803,Dilophia_ebracteata:5.646803):6.308907,((Braya_scharnhorstii:2.1085301,(Braya_forrestii:1.304364,(Braya_humilis:0.2859434,Braya_rosea:0.2859434):1.018421):0.8041658):9.76603,((Christolea_niyaensis:4.00415,Christolea_crassifolia:4.00415):0.93634,(Phaeonychium_kashgaricum:2.586613,((Phaeonychium_villosum:0.8081676,Phaeonychium_jafrii:0.8081676):0.9970914,Phaeonychium_parryoides:1.805259):0.7813539):2.353877):6.93407):0.08115):1.95875,Leptaleum_filifolium:13.91446):0.60001,(((((Euclidium_syriacum:9.0151,Desideria_linearis:9.0151):0.6226133,(Desideria_baiogoinensis:5.690709,((Desideria_prolifera:2.026662,Desideria_flabellata:2.026662):1.270737,(Desideria_stewartii:1.027827,Desideria_pumila:1.027827):2.269572):2.39331):3.947005):0.6815767,(Sisymbriopsis_mollipila:10.20719,Desideria_himalayensis:10.20719):0.1121):1.71332,Lachnoloma_lehmannii:12.03261):0.56344,(Malcolmia_hispida:11.28987,((Neotorularia_korolkowii:0.4765504,Malcolmia_karelinii:0.4765504):2.28965,(Malcolmia_africana:0.1379292,Malcolmia_scorpioides:0.1379292):2.628272):8.523669):1.30618):1.91842):0.91184):2.47088):5.2595,((Leiospora_pamirica:1.94568,Leiospora_exscapa:1.94568):6.11191,Leiospora_eriocalyx:8.05759):15.0991):2.86415,(((Sterigmostemum_caspicum:20.52689,Hesperis_sibirica:20.52688673):2.00419,((Cithareloma_vernum:19.62958,Tauscheria_lasiocarpa:19.62958):1.64532,(Bunias_orientalis:1.554464,Bunias_cochlearioides:1.554464):19.72044):1.25618):1.55612,Matthiola_chorassanica:24.087198):1.93364):4.01841):2.5835,((Pugionium_dolabratum:0.74119,Pugionium_cornutum:0.74119):31.03758,((((Baimashania_pulvinata:8.93084,Baimashania_wangii:8.93084):11.371,((((Arabis_serrata:0.12939,Arabis_hirsuta:0.12939):17.56404,((Draba_nemorosa:5.06727,Draba_lanceolata:5.06727):0.06264,(((((Draba_ellipsoidea:2.870421,(Draba_huetii:0.3461387,(Draba_elata:0.1953248,Draba_handelii:0.1953248):0.1508139):2.524282):0.641746,(Draba_draboides:3.291919,((Draba_oreodoxa:0.5271952,(Draba_polyphylla:0.1989508,Draba_parviflora:0.1989508):0.3282444):1.803776,Draba_winterbottomii:2.330971):0.9609481):0.2202472):0.9144566,((Draba_zangbeiensis:0.9540595,(((Draba_cachemirica:0.8176248,Draba_linearifolia:0.8176248):0.05818164,Draba_sibirica:0.8758064):0.07819952,Draba_yunnanensis:0.9540059):5.362515e-05):2.907181,((Draba_turczaninowii:1.115872,((Draba_calcicola:0.2489315,Draba_stenocarpa:0.2489315):0.2923884,Draba_lichiangensis:0.5413199):0.5745523):0.4138549,Draba_bartholomewii:1.529727):2.331513):0.565383):0.0916269,((Draba_melanopus:0.6196385,Draba_serpens:0.6196385):3.179433,(Draba_eriopoda:3.478371,((Draba_jucunda:0.9288463,Draba_lasiophylla:0.9288463):0.8410062,(Draba_surculosa:1.735715,Draba_korshinskyi:1.735715):0.03413708):1.708519):0.3206999):0.7191787):0.2638279,(((Draba_mongolica:3.341174,(Draba_gracillima:1.0021,Draba_senilis:1.0021):2.339075):0.4130505,(((Draba_ussuriensis:0.6690273,Draba_involucrata:0.6690273):0.7040444,Draba_oreades:1.373072):1.46094,(Draba_amplexicaulis:0.5513644,Draba_sikkimensis:0.5513644):2.282647):0.9202136):0.4407728,(((Draba_ladyginii:0.7599468,((Draba_altaica:0.3348349,Draba_remotiflora:0.3348349):0.04447545,Draba_yueii:0.3793104):0.3806364):1.258503,(Draba_sekiyana:1.816667,((Draba_subamplexicaulis:1.362078,(Draba_setosa:0.3459481,Draba_alajica:0.3459481):1.016129):0.179058,Draba_tibetica:1.541136):0.2755311):0.2017827):2.13375,((Draba_glomerata:0.1585845,Draba_nylamensis:0.1585845):3.833251,Draba_matangensis:3.991836):0.1603639):0.0427982):0.5870803):0.347832):12.56352):1.128256,(((Arabis_fruticulosa:0.8678823,Arabis_alaschanica:0.8678823):0.7397483,Arabis_paniculata:1.607631):7.475272,(Arabis_amplexicaulis:0.8724988,Arabis_pterosperma:0.8724988):8.210404):9.738784):0.4667138,((Arabis_stelleri:0.5518634,Arabis_axilliflora:0.5518634):4.877709,(((Arabis_auriculata:0.136168,Arabis_flagellosa:0.136168):0.8724476,(Arabis_tibetica:0.2404144,Arabis_pendula:0.2404144):0.7682012):1.315415,Arabis_bijuga:2.32403):3.105542):13.85883):1.01344):9.17171,(((Goldbachia_pendula:10.81954,Goldbachia_laevigata:10.81954):16.97517,((((Orychophragmus_limprichtianus:6.513483,Orychophragmus_violaceus:6.513483):12.9579,(Crambe_kotschyana:15.60161,((Brassica_elongata:12.5227304,Eruca_vesicaria:12.52273):2.73986,(Sinapis_arvensis:10.66668,Sinapis_alba:10.66668):4.59591):0.33902):3.86977):0.37476,((((Sisymbrium_officinale:0.03043682,Sisymbrium_altissimum:0.03043682):2.964667,((Sisymbrium_loeselii:0.07124449,Sisymbrium_yunnanense:0.07124449):0.08954182,Sisymbrium_irio:0.1607863):2.834317):0.2258602,(Sisymbrium_polymorphum:3.040391,Sisymbrium_brassiciforme:3.040391):0.1805732):3.536276,(Sisymbrium_heteromallum:4.180612,(Sisymbrium_orientale:1.451514,Sisymbrium_luteum:1.451514):2.729099):2.576628):13.0889):3.35736,((Conringia_planisiliqua:11.78548,Pachypterygium_multicaule:11.78548):0.09553,(Isatis_tinctoria:2.396419,(Isatis_costata:1.017089,(Isatis_minima:0.5048519,Isatis_violascens:0.5048519):0.5122368):1.37933):9.484591):11.32249):4.59121):1.04714,(((Thlaspi_yunnanense:2.068761,(Thlaspi_andersonii:0.9402779,Thlaspi_flagelliferum:0.9402779):1.128483):10.19328,(Thlaspi_cochleariforme:6.938062,Thlaspi_arvense:6.938062):5.323983):15.43479,((Pegaeophyton_minutum:11.1439926,((Thellungiella_salsuginea:0.5557588,Thellungiella_halophila:0.5557588):1.004039,Pegaeophyton_scapiflorum:1.559797):9.584193):0.27174,((((Eutrema_yunnanense:1.30145,Eutrema_tenue:1.30145):3.126555,Eutrema_heterophyllum:4.4280046):1.078993,Eutrema_bouffordii:5.506998):4.184407,((Eutrema_integrifolium:1.609763,Eutrema_deltoideum:1.609763):1.47534,Eutrema_himalaicum:3.085102):6.606303):1.724325):16.2811):1.14502):0.6317):2.13014,((((Lignariella_ohbana:20.702779,((Cardaria_draba:2.199267,Lignariella_hobsonii:2.199267):5.4893593,Cardaria_pubescens:7.688627):13.01415):9.31338,((Berteroa_incana:6.35764,Galitzkya_potaninii:6.35764):18.92169,Alyssum_linifolium:25.27933):4.73683):0.98028,Microthlaspi_perfoliatum:30.99644):0.31725,Megacarpaea_delavayi:31.31369):0.29):0.17508):0.84398):0.04396):0.8273097,(((((((Taphrospermum_fontanum:0.9583771,Taphrospermum_himalaicum:0.9583771):16.75808,((Taphrospermum_verticillatum:3.046616,Platycraspedum_wuchengyii:3.046616):4.667414,(Taphrospermum_tibeticum:0.05783408,(Platycraspedum_tibeticum:0.05674591,Taphrospermum_altaicum:0.05674591):0.001088167):7.656196):10.00243):8.43979,Aphragmus_oxycarpus:26.15625):1.99668,Litwinowia_tenuissima:28.15293):0.06168,Megadenia_pygmaea:28.21461):0.71566,((((((Pycnoplinthus_uniflora:2.742759,Synstemon_petrovii:2.742759):8.174171,Cryptospora_falcata:10.91693):3.22864,Pseudoarabidopsis_toxophylla:14.14557):2.11578,(((Oreoloma_eglandulosum:1.538329,Oreoloma_matthioloides:1.538329812):1.608696,Oreoloma_violaceum:3.147025):6.230115,Microstigma_brachycarpum:9.37714):6.88421):7.04984,Spirorhynchus_sabulosus:23.31119):0.11503,Eurycarpus_marinellii:23.42622):5.50405):0.04751,Berteroella_maximowiczii:28.97778):4.51624):0.09077029,(((Solms-laubachia_gamosepala:8.787957,Solms-laubachia_lanata:8.787957):2.407013,(Solms-laubachia_eurycarpa:5.232287,((Solms-laubachia_minor:0.243441,Solms-laubachia_xerophyta:0.243441):2.038288,Solms-laubachia_platycarpa:2.281729):2.950558):5.962683):7.0783744,(Solms-laubachia_retropilosa:11.19497,(Solms-laubachia_pulcherrima:0.2323126,Solms-laubachia_linearifolia:0.2323126):10.96266):7.078374):15.31145):13.49484,(Gynandropsis_gynandra:31.67072,Arivela_viscosa:31.67072):15.40891):3.29811,(((((Capparis_himalayensis:4.169064,((Capparis_fohaiensis:2.166276,(Capparis_multiflora:1.207878,Capparis_subsessilis:1.207878):0.9583984):1.730614,(Capparis_dasyphylla:1.427987,(Capparis_cantoniensis:0.05684296,Capparis_sabiifolia:0.05684296):1.371144):2.468903):0.2721746):0.07000454,(Capparis_fengii:0.2647755,Capparis_assamica:0.2647755):3.974293):1.200016,(Capparis_lanceolaris:0.214308,Capparis_henryi:0.214308):5.224777):21.134182,((((((Capparis_masaikai:2.173668,Capparis_acutifolia:2.173668):0.6212073,((Capparis_pubifolia:1.620159,((Capparis_urophylla:0.2205242,Capparis_wui:0.2205242):0.05945532,Capparis_versicolor:0.2799796):1.34018):1.079244,(Capparis_chingiana:1.222932,Capparis_yunnanensis:1.222932):1.47647):0.09547232):1.239559,Capparis_zeylanica:4.034434):5.312342,(((((Capparis_floribunda:2.373206,Capparis_viburnifolia:2.373206):3.250035,Capparis_bodinieri:5.62324):0.7216256,(Capparis_khuamak:0.6471984,Capparis_membranifolia:0.6471984):5.697668):1.197466,Capparis_tenera:7.542332):1.181774,(Capparis_formosana:0.6001668,Capparis_micracantha:0.6001668):8.12394):0.6226695):8.591841,((Capparis_sikkimensis:0.8087147,(Capparis_sepiaria:0.02468707,Capparis_pubiflora:0.02468707):0.7840277):3.414033,(Capparis_trichocarpa:1.568304,Capparis_hainanensis:1.568304):2.654444):13.71587):7.940666,Capparis_spinosa:25.879283):0.6939868):7.39373,((((Crateva_magna:1.95165,Crateva_trifoliata:1.95165):0.2200593,Crateva_religiosa:2.171709):2.852684,Crateva_formosensis:5.024393):26.62927,Crateva_unilocularis:31.65366):2.313336):16.41074):18.16984,((Oligomeris_linifolia:42.81508,(Stixis_suaveolens:11.07318,Stixis_scandens:11.07318):31.7419):10.79255,Borthwickia_trifoliata:53.60763):14.93995):9.91639,Azima_sarmentosa:78.46397):15.98113,Bretschneidera_sinensis:94.4451):19.09307):3.14109):3.9595):5.82232):1.34374,((((((Memecylon_pauciflorum:15.11351,(((Memecylon_celastrinum:1.165343,Memecylon_luchuenense:1.165343):2.031318,Memecylon_nigrescens:3.196661):4.383761,((((Memecylon_pendulum:0.8273278,(Memecylon_polyanthum:0.4618165,Memecylon_ligustrifolium:0.4618165):0.3655113):1.205553,Memecylon_scutellatum:2.0328802):0.499044,Memecylon_hainanense:2.531925):3.017294,(Memecylon_caeruleum:1.715568,Memecylon_octocostatum:1.715568):3.83365):2.031204):7.533091):38.99879,((Astronia_ferruginea:29.563075,(((((Melastoma_imbricatum:2.72055,((Melastoma_dodecandrum:0.09454906,Melastoma_malabathricum:0.09454906):0.208786,(Melastoma_intermedium:0.249257,Melastoma_sanguineum:0.249257):0.05407806):2.417215):3.52788,Osbeckia_chinensis:6.24843):3.5808,Osbeckia_nepalensis:9.82923):1.84858,((Osbeckia_capitata:0.0272692,Osbeckia_nutans:0.0272692):0.7135757,Osbeckia_stellata:0.7408449):10.93697):13.42406,(Diplectria_barbata:21.4117641,((((Blastus_borneensis:0.1891904,Blastus_setulosus:0.18919035):10.35262,(Blastus_tsaii:6.741721,((Blastus_mollissimus:0.3370131,Blastus_brevissimus:0.3370131):5.279878,(((Blastus_pauciflorus:0.3164309,Blastus_auriculatus:0.3164309):0.3345696,Blastus_tenuifolius:0.6510005):0.761211,Blastus_cochinchinensis:1.412211):4.20468):1.124829):3.800089):0.5789615,((Sonerila_primuloides:2.902904,(Sonerila_plagiocardia:2.082418,Sonerila_erecta:2.082418):0.8204864):1.893305,((Sonerila_maculata:0.05197612,Sonerila_cantonensis:0.05197612):0.1246697,Sonerila_hainanensis:0.1766458):4.619563):6.324562):1.459909,(((Plagiopetalum_tenuicaule:11.02102,((((((Phyllagathis_ovalifolia:0.06401823,Phyllagathis_tetrandra:0.06401823):1.859958,Phyllagathis_gracilis:1.923976):0.7734676,((Phyllagathis_setotheca:0.4239093,Phyllagathis_longearistata:0.4239093):1.446398,(((Phyllagathis_plagiopetala:0.9249295,Phyllagathis_tentaculifera:0.9249295):0.6872198,Phyllagathis_fengii:1.612149):0.1842136,Phyllagathis_cavaleriei:1.796363):0.07394463):0.8271365):0.201062,(((((Phyllagathis_hispidissima:0.02162055,Phyllagathis_scorpiothyrsoides:0.02162055):0.3982262,Phyllagathis_hainanensis:0.4198467):0.1032357,(Phyllagathis_velutina:0.04424789,Phyllagathis_longiradiosa:0.04424789):0.4788345):1.641625,Phyllagathis_cymigera:2.164707):0.2229123,(Phyllagathis_latisepala:2.0321954,Phyllagathis_deltoidea:2.032196):0.3554238):0.5108865):1.064845,(Phyllagathis_stenophylla:0.9928631,Phyllagathis_oligotricha:0.9928631):2.970488):4.928799,(((Medinilla_lanceata:1.590664,((Medinilla_rubicunda:0.8815482,Medinilla_petelotii:0.8815482):0.4346463,(Medinilla_arboricola:0.542753,Medinilla_himalayana:0.542753):0.7734416):0.2744698):1.135096,(Medinilla_nana:2.430836,((Medinilla_septentrionalis:0.1726935,Medinilla_fengii:0.1726935):0.1737472,(Medinilla_assamica:0.08473956,(Medinilla_formosana:0.03290312,Medinilla_hayatana:0.03290312):0.05183644):0.2617011):2.0843952):0.2949239):5.008553,(((Phyllagathis_ternata:0.05973618,Phyllagathis_erecta:0.05973618):0.04361844,(Phyllagathis_asarifolia:0.09682168,Phyllagathis_melastomatoides:0.09682168):0.006532946):2.521725,Phyllagathis_elattandra:2.62508):5.109233):1.157837):2.128868):0.9670917,Plagiopetalum_esquirolii:11.98811):0.09463,((((Barthea_barthei:2.70751,Allomorphia_urophylla:2.70751):4.04826,((((((Fordiophyton_strictum:0.387701,Bredia_quadrangularis:0.387701):0.9747733,(((Bredia_biglandularis:0.4143445,Bredia_oldhamii:0.414344503):0.1287197,((Bredia_sessilifolia:0.1248397,Bredia_microphylla:0.1248397):0.1490679,Bredia_sinensis:0.2739076):0.2691566):0.2883314,(Fordiophyton_brevicaule:0.6253985,Fordiophyton_longipes:0.6253985):0.2059971):0.5310787):0.1655414,(Fordiophyton_repens:0.7958105,Fordiophyton_cordifolium:0.7958105):0.7322052):0.1612607,(((Bredia_yunnanensis:1.186693,Fordiophyton_faberi:1.186693):0.2162524,(Fordiophyton_peperomiifolium:1.278549,(Bredia_fordii:0.7013604,Fordiophyton_breviscapum:0.7013604):0.5771888):0.1243965):0.08072974,Bredia_longiloba:1.483675):0.205601):0.0972336,((Bredia_esquirolii:0.4665103,Bredia_hirsuta:0.4665103):0.08176963,Fordiophyton_degeneratum:0.5482799):1.23823):4.77534,(((Oxyspora_paniculata:5.59797,((Oxyspora_curtisii:1.380941,Sarcopyramis_napalensis:1.380941):1.332364,(((Sarcopyramis_bodinieri:0.1132332,Oxyspora_yunnanensis:0.1132332):0.1441851,Oxyspora_vagans:0.2574183):1.527969,(Oxyspora_teretipetiolata:0.7071654,Oxyspora_cernua:0.7071654):1.078222):0.927918):2.884665):0.78573,Tigridiopalma_magnifica:6.3837):0.06989,((Scorpiothyrsus_erythrotrichus:0.3643137,Scorpiothyrsus_xanthostictus:0.3643137):2.23062,Scorpiothyrsus_shangszeensis:2.594934):3.858656):0.10826):0.19392):0.59876,(Cyphotheca_montana:7.03639613,((Allomorphia_curtisii:0.3317422,Allomorphia_baviensis:0.3317422):2.807896,Allomorphia_balansae:3.139638):3.896758):0.3181339):0.85959,(Sporoxeia_sciadophila:0.198150026,Sporoxeia_clavicalcarata:0.19814998):8.01597):3.86862):0.49794):8.83108):3.69011):4.46121):10.3284,Memecylon_lanceolatum:39.89148):14.22082):23.41481,Crypteronia_paniculata:77.52711):18.29408,((((Syzygium_buxifolium:10.4783,Syzygium_acuminatissimum:10.4783):0.44639,((((Syzygium_bullockii:6.61585,((Syzygium_formosanum:0.8656049,Syzygium_oblatum:0.8656049):2.592638,(Syzygium_euonymifolium:0.2022899,Syzygium_howii:0.2022899):3.255953):3.157607):3.317236,((Syzygium_baviense:3.830342,(Syzygium_paucivenium:3.334768,((Syzygium_myrsinifolium:1.065123,(Syzygium_sichuanense:0.1942233,Syzygium_boisianum:0.1942233):0.8708996):0.4853582,Syzygium_megacarpum:1.550481):1.784287):0.495574):4.046775,Syzygium_melanophyllum:7.877117):2.055969):0.3186973,((Syzygium_zeylanicum:2.742071,((Syzygium_yunnanense:1.862834,Syzygium_rehderianum:1.862834):0.4105847,(((Syzygium_araiocladum:0.5940994,(Syzygium_rysopodum:0.3997061,(Syzygium_hancei:0.01382479,Syzygium_levinei:0.01382479):0.3858813):0.1943933):1.419918,(Syzygium_buxifolioideum:0.1432942,Syzygium_conspersipunctatum:0.1432942):1.870724):0.07826297,Syzygium_imitans:2.092281):0.1811381):0.4686522):3.481049,((Syzygium_sterrophyllum:2.465022,(Syzygium_grijsii:0.4054888,Syzygium_lineatum:0.4054888):2.059533):0.5899837,(Syzygium_claviflorum:0.7180719,(Syzygium_chunianum:0.3450886,Syzygium_rockii:0.3450886):0.3729834):2.336934):3.168114):4.028664):0.1047449,((((((Syzygium_championii:0.7749511,Syzygium_kusukusense:0.7749511):2.471417,Syzygium_taiwanicum:3.246369):3.318255,(((Syzygium_austrosinense:0.927082,((Syzygium_simile:0.2166989,Syzygium_kwangtungense:0.2166989):0.3682511,Syzygium_wenshanense:0.58495):0.3421319):2.284887,(((Syzygium_jienfunicum:0.1627634,(Syzygium_tsoongii:0.1147377,Syzygium_congestiflorum:0.1147377):0.04802565):0.1107942,Syzygium_globiflorum:0.2735575):1.250114,Syzygium_polypetaloideum:1.523671):1.688298):2.51922,((Syzygium_fluviatile:1.259481,Syzygium_guangxiense:1.259481):2.77416,Syzygium_album:4.033642):1.697547):0.8334348):0.8980904,(((Syzygium_cathayense:1.410891,Syzygium_balsameum:1.410891):0.3188557,Syzygium_euphlebium:1.729746):4.93525,Syzygium_oblancilimbum:6.664996):0.7977183):2.25756,((((Syzygium_brachythyrsum:0.4023058,Syzygium_tenuirhachis:0.4023058):0.40484,Syzygium_bubengense:0.8071458):0.01196872,Syzygium_salwinense:0.8191145):0.9563185,Syzygium_forrestii:1.775433):7.944841):0.6302981,((Syzygium_nervosum:5.76689,(Syzygium_cumini:4.24095,Syzygium_jambos:4.24095):1.52594):1.683478,((((Syzygium_densinervium:1.785595,Syzygium_szemaoense:1.785595):0.7606017,(Syzygium_tephrodes:0.5420394,(Syzygium_tetragonum:0.05377904,Syzygium_stenocladum:0.05377904):0.4882603):2.004158):1.31792,((Syzygium_laosense:2.826058,(((Syzygium_lasianthifolium:0.4406024,Syzygium_gongshanense:0.4406024):1.049691,Syzygium_austroyunnanense:1.490294):0.3160275,(Syzygium_hainanense:0.1342833,Syzygium_xizangense:0.1342833):1.672038):1.019737):0.2865559,(Syzygium_handelii:2.883749,((Syzygium_cinereum:0.6826594,Syzygium_vestitum:0.6826594):1.666179,Syzygium_toddalioides:2.348839):0.5349102):0.2288652):0.7515023):1.970818,((Syzygium_thumra:0.5105095,Syzygium_fruticosum:0.5105095):4.140116,(Syzygium_infrarubiginosum:1.958484,(Syzygium_odoratum:1.348061,(Syzygium_saxatile:1.246975,Syzygium_nanpingense:1.246975):0.1010858):0.6104236):2.692142):1.184308):1.615434):2.900204):0.005956603):0.5681615):20.93393,((Rhodamnia_dumetorum:20.27029,Rhodomyrtus_tomentosa:20.27029):1.11574,(((Decaspermum_albociliatum:0.9024904,Decaspermum_glabrum:0.9024904):4.896067,(Decaspermum_parviflorum:1.948479,Decaspermum_austrohainanicum:1.948479):3.850078):8.975622,(Decaspermum_gracilentum:2.202404,(Decaspermum_montanum:0.6633007,Decaspermum_hainanense:0.6633007):1.539103):12.57178):6.61185):10.47259):8.1087,Baeckea_frutescens:39.96732):55.85387):4.06851,((((((((Ammannia_baccifera:0.1460145,(Ammannia_multiflora:0.07517677,Ammannia_auriculata:0.07517677):0.07083774):44.7105214,((Sonneratia_alba:0.6973,(Sonneratia_ovata:0.1624556,(Sonneratia_caseolaris:0.03014642,Sonneratia_gulngai:0.03014642):0.1323092):0.5348444):36.21492,((((Lagerstroemia_subcostata:12.483778,((Lagerstroemia_caudata:0.9095909,Lagerstroemia_indica:0.9095909):1.626144,(Lagerstroemia_intermedia:0.2361911,Lagerstroemia_limii:0.2361911):2.299543):9.948044):3.281156,(((Lagerstroemia_tomentosa:0.04934728,Lagerstroemia_excelsa:0.04934728):0.9009507,Lagerstroemia_venusta:0.950298):5.913094,(Lagerstroemia_suprareticulata:0.3787768,(Lagerstroemia_balansae:0.007494229,Lagerstroemia_villosa:0.007494229):0.3712826):6.484615):8.901541):0.5665763,(((Lagerstroemia_guilinensis:0.03287782,Lagerstroemia_fordii:0.03287782):3.218904,Lagerstroemia_glabra:3.251781):4.18198,Lagerstroemia_anhuiensis:7.433761):8.897749):11.13821,Duabanga_grandiflora:27.46972):9.4425):7.94432):2.9889,(Lythrum_salicaria:0.14504,Lythrum_virgatum:0.14504):47.7004):3.58917,Pemphis_acidula:51.43461):1.5205,Woodfordia_fruticosa:52.95511):17.64496,(((Rotala_indica:1.8151883,Rotala_wallichii:1.815188):7.07559,(Rotala_mexicana:5.440161,Rotala_densiflora:5.440161):3.450617):27.20752,(((Rotala_rosea:0.6243319,(Rotala_rotundifolia:0.3314524,Rotala_taiwaniana:0.3314524):0.2928795):0.4968831,Rotala_cordata:1.121215):7.04309,Rotala_hexandra:8.164305):27.93399):34.50177):6.9,(((((Circaea_cordata:1.26628,Circaea_repens:1.26628):4.4909596,((Circaea_erubescens:2.295019,Circaea_canadensis:2.295019):1.12794,Circaea_mollis:3.422958):2.334281):1.35365,((Circaea_ovata:0.782358,Circaea_glabrescens:0.782358):0.521438,Circaea_alpina:1.303796):5.807094):33.6694,(((Chamerion_latifolium:11.85844,(Chamerion_speciosum:10.44016,(Chamerion_angustifolium:1.014906,Chamerion_conspersum:1.014906):9.425254):1.41828):6.93629,(((((Epilobium_ciliatum:0.9404038,(Epilobium_hohuanense:0.4758897,(Epilobium_kermodei:0.05256461,Epilobium_amurense:0.05256461):0.4233251):0.4645141):0.6991959,(((Epilobium_tianschanicum:0.6326913,((Epilobium_pannosum:0.2616769,(Epilobium_pyrricholophum:0.2028159,Epilobium_nankotaizanense:0.2028159):0.05886104):0.07967653,(Epilobium_sikkimense:0.0104189,Epilobium_platystigmatosum:0.0104189):0.3309346):0.2913378):0.5735464,((Epilobium_royleanum:0.6197093,Epilobium_fangii:0.6197093):0.2692742,Epilobium_subcoriaceum:0.8889835):0.3172541):0.2759995,(((Epilobium_minutiflorum:0.3240361,Epilobium_cylindricum:0.3240361):0.1388702,Epilobium_roseum:0.4629063):0.2069392,Epilobium_williamsii:0.6698455):0.8123916):0.1573626):0.3455773,((((Epilobium_palustre:0.08296816,Epilobium_brevifolium:0.08296816):0.0779287,Epilobium_pengii:0.1608969):0.8080372,((Epilobium_tibetanum:0.2466417,Epilobium_taiwanianum:0.2466417):0.03056442,Epilobium_fastigiatoramosum:0.2772061):0.6917279):0.4812759,(Epilobium_wallichianum:0.8757598,Epilobium_kingdonii:0.8757598):0.5744501):0.5349671):0.7754934,((Epilobium_hirsutum:0.7826101,(Epilobium_gouldii:0.6812569,Epilobium_clarkeanum:0.6812569):0.1013532):0.3873186,(Epilobium_sinense:0.7512833,((Epilobium_blinii:0.3928417,Epilobium_anagallidifolium:0.3928417):0.2899212,Epilobium_laxum:0.6827629):0.06852033):0.4186454):1.590742):0.1935296,Epilobium_parviflorum:2.9542):15.84053):2.73903,((Oenothera_laciniata:0.1711665,Oenothera_glazioviana:0.1711665):0.3988335,((Oenothera_rosea:0.375582,(Oenothera_parviflora:0.1390759,Oenothera_biennis:0.1390759):0.2365061):0.09675167,Oenothera_stricta:0.4723336):0.09766636):20.96376):19.24653):20.68866,(Ludwigia_octovalvis:12.42266,(((Ludwigia_ovalis:1.9995274,Ludwigia_prostrata:1.999528):0.6012566,(Ludwigia_perennis:0.04119056,Ludwigia_epilobioides:0.04119056):2.559594):1.329154,Ludwigia_hyssopifolia:3.929938):8.492722):49.04629):16.03112):17.5,(((((Quisqualis_indica:2.4850229,Quisqualis_conferta:2.485023):6.186147,((Combretum_alfredii:2.984121,Combretum_wallichii:2.984121):2.6285888,(((Combretum_punctatum:0.7119884,Combretum_pilosum:0.7119884):1.261348,(Combretum_roxburghii:0.9125745,Combretum_sundaicum:0.9125745):1.060762):2.816141,(Combretum_griffithii:1.559464,Combretum_latifolium:1.559464):3.230013):0.8232329):3.05846):8.40594,Getonia_floribunda:17.07711):3.77252,(((((Terminalia_myriocarpa:0.02583141,Terminalia_franchetii:0.02583141):0.9587382,Terminalia_nigrovenulosa:0.9845696):1.026376,Terminalia_bellirica:2.010946):10.8494185,(Terminalia_catappa:12.30363,Terminalia_chebula:12.30363):0.5567295):4.27237,Anogeissus_acuminata:17.132727):3.7169):9.04884,(Lumnitzera_littorea:6.66983,Lumnitzera_racemosa:6.66983):23.22864):65.1016):4.88963):26.77065,((((Erodium_cicutarium:0.0167579,Erodium_stephanianum:0.0167579):0.4955056,Erodium_oxyrhinchum:0.5122635):0.9822801,Erodium_tibetanum:1.494544):44.3099,(((((Geranium_suzukii:3.160029,Geranium_hispidissimum:3.160029):6.193799,(Geranium_lambertii:7.29552,((((((Geranium_himalayense:0.03415396,Geranium_collinum:0.03415396):0.4131668,Geranium_napuligerum:0.4473208):0.1381152,Geranium_divaricatum:0.585436):0.2570403,((Geranium_dahuricum:0.02927196,Geranium_hayatanum:0.02927196):0.2284498,Geranium_maximowiczii:0.2577218):0.5847545):1.942757,(Geranium_pratense:0.9822977,Geranium_shensianum:0.9822977):1.802936):3.433699,Geranium_saxatile:6.218933):1.076587):2.058307):1.598172,((((((Geranium_pseudosibiricum:0.3164549,Geranium_moupinense:0.3164549):0.5199569,Geranium_wlassovianum:0.8364117):0.1154418,Geranium_platyanthum:0.95185357):3.215858,(Geranium_pogonanthum:0.2758634,Geranium_koreanum:0.2758634):3.891848):1.484505,Geranium_albiflorum:5.652217):2.574353,Geranium_krameri:8.226569):2.725431):4.151246,((((Geranium_sibiricum:0.4797713,Geranium_thunbergii:0.4797713):4.233504,((Geranium_pylzowianum:1.854599,((Geranium_soboliferum:0.2530554,Geranium_yunnanense:0.2530554):0.4855298,(Geranium_christensenianum:0.260615,Geranium_polyanthes:0.260615):0.4779702):1.116013):0.9866206,Geranium_delavayi:2.841219):1.872056):3.688891,(((Geranium_strictipes:0.6135287,(Geranium_farreri:0.08884993,Geranium_ocellatum:0.08884993):0.5246787):4.341746,((Geranium_canopurpureum:2.847466,Geranium_sinense:2.847466):2.098298,((Geranium_umbelliforme:0.9152715,Geranium_wallichianum:0.9152715):0.8606966,Geranium_refractum:1.775968):3.169796):0.009511129):1.782337,((Geranium_linearilobum:0.7643242,Geranium_franchetii:0.7643242):2.071061,Geranium_erianthum:2.835385):3.902227):1.664554):0.5358003,(((Geranium_wilfordii:0.3728276,(Geranium_rectum:0.178051,Geranium_robertianum:0.178051):0.1947767):2.184297,Geranium_donianum:2.557124):4.542597,Geranium_rosthornii:7.099721):1.838245):6.16528):21.24907,(Geranium_nepalense:28.2756,Geranium_rotundifolium:28.2756):8.07672):9.45212):80.85591):1.14447):1.25364,(((Tribulus_cistoides:2.17647,Tribulus_terrestris:2.17647):90.88779,((((Zygophyllum_mucronatum:0.5511153,(Zygophyllum_jaxarticum:0.2681495,(Zygophyllum_obliquum:0.1076435,Zygophyllum_oxycarpum:0.1076435):0.160506):0.2829658):0.05324638,Zygophyllum_potaninii:0.6043617):0.2413483,((((Zygophyllum_macropterum:0.1022251,Zygophyllum_macropodum:0.1022251):0.4671015,(Zygophyllum_gobicum:0.07387147,Zygophyllum_pterocarpum:0.07387147):0.4954552):0.09080495,(((Zygophyllum_iliense:0.05809091,Zygophyllum_kansuense:0.05809091):0.3253226,(Zygophyllum_fabagoides:0.02786681,Zygophyllum_sinkiangense:0.02786681):0.3555467):0.000238617,Zygophyllum_fabago:0.3836522):0.2764795):0.0227673,(Zygophyllum_rosowii:0.5833436,(Zygophyllum_brachypterum:0.1327809,((Zygophyllum_loczyi:0.01079101,Zygophyllum_kaschgaricum:0.01079101):0.04131088,Zygophyllum_xanthoxylon:0.05210189):0.08067897):0.4505628):0.09955528):0.1628111):25.70657,Tetraena_mongolica:26.55228):66.51198):35.17559,((((((((Rourea_caudata:0.7519951,Rourea_microphylla:0.7519951):11.9496983,(Cnestis_palala:12.388335,((Rourea_minor:2.3001,Agelaea_trinervis:2.3001):4.82185,Ellipanthus_glabrifolius:7.12195):5.26639):0.3133554):3.010955,(Connarus_paniculatus:0.09024,Connarus_yunnanensis:0.09024):15.62241):39.76422,((Biophytum_fruticosum:9.98306,(Biophytum_sensitivum:1.20183,Biophytum_umbraculum:1.2018304):8.78123):40.15416,(((((Oxalis_acetosella:0.1263108,Oxalis_griffithii:0.1263108):1.208337,Oxalis_stricta:1.334648):0.5338121,Oxalis_corniculata:1.86846):19.95728,Oxalis_leucolepis:21.82574):10.83175,Oxalis_obtriangulata:32.65749):17.47973):5.33965):28.01437,(((Sloanea_dasycarpa:3.669368,((Sloanea_changii:0.42433896,Sloanea_mollis:0.4243389):0.3529452,(Sloanea_tomentosa:0.3417066,Sloanea_sterculiacea:0.3417066):0.4355775):2.892084):3.640132,(((Sloanea_cordifolia:0.02540356,Sloanea_sinensis:0.02540356):5.534995,(Sloanea_hainanensis:2.646862,Sloanea_xichouensis:2.646862):2.913537):1.080723,(Sloanea_sigun:1.579131,(((Sloanea_hemsleyana:0.6010037,Sloanea_chingiana:0.6010037):0.2863228,Sloanea_leptocarpa:0.88732647):0.5817935,Sloanea_integrifolia:1.46912):0.1100109):5.061991):0.6683779):54.39056,((((Elaeocarpus_nitentifolius:4.020924,(Elaeocarpus_glabripetalus:2.828226,((Elaeocarpus_prunifolioides:0.07626072,Elaeocarpus_limitaneus:0.07626072):2.709654,(Elaeocarpus_petiolatus:0.5924823,Elaeocarpus_varunua:0.5924823):2.193432):0.04231089):1.192698):2.240143,(Elaeocarpus_chinensis:5.571095,Elaeocarpus_howii:5.571095):0.6899716):14.11527,(Elaeocarpus_japonicus:13.59782,Elaeocarpus_decipiens:13.59782):6.778513):0.1957567,((((((Elaeocarpus_balansae:0.7349777,(Elaeocarpus_austroyunnanensis:0.7143961,Elaeocarpus_longlingensis:0.7143961):0.02058159):0.6366589,(Elaeocarpus_rugosus:0.7807463,(Elaeocarpus_sylvestris:0.7711511,(Elaeocarpus_brachystachyus:0.3412505,(Elaeocarpus_laoticus:0.06243163,Elaeocarpus_argenteus:0.06243163):0.2788188):0.4299006):0.009595204):0.5908902):4.648362,((Elaeocarpus_harmandii:0.07654066,Elaeocarpus_sikkimensis:0.07654066):5.138513,Elaeocarpus_hainanensis:5.215054):0.8049446):1.672669,(((Elaeocarpus_subpetiolatus:1.178553,(Elaeocarpus_multiflorus:0.591008,Elaeocarpus_bachmaensis:0.591008):0.5875453):2.675526,((Elaeocarpus_lanceifolius:0.6836633,Elaeocarpus_lacunosus:0.6836633):2.354306,(Elaeocarpus_oblongilimbus:2.369373,Elaeocarpus_duclouxii:2.369373):0.6685961):0.8161102):1.193055,(Elaeocarpus_sphaerocarpus:1.486784,Elaeocarpus_atropunctatus:1.486784):3.560351):2.645532):7.763936,(Elaeocarpus_braceanus:6.799963,((Elaeocarpus_auricomus:1.159759,Elaeocarpus_poilanei:1.159759):0.7357414,Elaeocarpus_gymnogynus:1.8955):4.904463):8.65664):4.598314,(Elaeocarpus_dubius:7.657231,Elaeocarpus_angustifolius:7.657231):12.39769):0.5171723):41.12797):21.79118):42.48961,(((((((Campylospermum_striatum:0.05577315,Campylospermum_serratum:0.05577315):4.30277,Ochna_integerrima:4.358544):47.890826,Sauvagesia_rhodoleuca:52.249368):63.7964,(((((Endospermum_chinense:64.82044,((((((Microstachys_chamaelea:15.299583,Homalanthus_fastuosus:15.2995829):4.60172,(Neoshirakia_atrobadiomaculata:7.852758,Neoshirakia_japonica:7.852758):12.04854):1.54654,Balakata_baccata:21.44784):1.85935,(Gymnanthes_remota:8.619317,((Triadica_sebifera:0.2677885,Triadica_rotundifolia:0.2677885):5.920402,Triadica_cochinchinensis:6.18819):2.431127):14.687873):14.01667,((Excoecaria_kawakamii:5.2918296,Excoecaria_venenata:5.291829):13.90147,(Excoecaria_agallocha:0.3922674,Excoecaria_acerifolia:0.3922674):18.80103):18.13056):16.40006,((((((Euphorbia_kozlovii:0.7342942,((Euphorbia_taihsiensis:0.03939366,Euphorbia_turkestanica:0.03939366):0.6888495,(Euphorbia_thomsoniana:0.191392,Euphorbia_dracunculoides:0.191392):0.5368511):0.006051072):0.3305076,((Euphorbia_tibetica:0.4821023,Euphorbia_pachyrrhiza:0.4821023):0.520922,Euphorbia_inderiensis:1.003024):0.06177751):23.19434,((((((Euphorbia_thymifolia:0.009022151,Euphorbia_prolifera:0.009022151):0.9159297,((Euphorbia_altotibetica:0.1360723,Euphorbia_yanjinensis:0.1360723):0.2346029,Euphorbia_macrorrhiza:0.3706753):0.5542765):7.604242,(((Euphorbia_tongchuanensis:0.08723534,Euphorbia_fischeriana:0.08723534):1.817246,Euphorbia_kansuensis:1.904481):6.589066,(Euphorbia_alpina:3.965618,(Euphorbia_hirta:1.716784,Euphorbia_donii:1.716784):2.248834):4.527929):0.03564678):3.195436,((Euphorbia_lioui:6.396775,(((Euphorbia_blepharophylla:0.3709865,((Euphorbia_jolkinii:0.03767744,Euphorbia_heishuiensis:0.03767744):0.1263035,Euphorbia_stracheyi:0.1639809):0.2070056):1.866767,Euphorbia_alatavica:2.237754):3.155273,((Euphorbia_altaica:1.258921,Euphorbia_indica:1.258921):1.443112,(Euphorbia_sieboldiana:0.6267311,Euphorbia_monocyathium:0.6267311):2.075302):2.690994):1.003748):0.2095499,(Euphorbia_antiquorum:1.577603,Euphorbia_sparrmannii:1.577603):5.028722):5.118305):7.728849,(Euphorbia_soongarica:2.654247,Euphorbia_heyneana:2.654247):16.79923):2.872656,(((((Euphorbia_sikkimensis:0.1430894,Euphorbia_buchtormensis:0.1430894):3.031626,((Euphorbia_griffithii:0.2267582,Euphorbia_hainanensis:0.2267582):1.075876,Euphorbia_sororia:1.302634):1.872081):0.06130023,(Euphorbia_makinoi:1.341725,Euphorbia_franchetii:1.341725):1.89429):0.2487486,Euphorbia_bifida:3.484764):11.77663,(Euphorbia_esula:13.08239,Euphorbia_pekinensis:13.08239):2.178999):7.064746):1.933009):7.981408,(((((Euphorbia_humilis:3.564586,Euphorbia_hyssopifolia:3.564586):2.151942,((Euphorbia_hsinchuensis:0.4541953,(Euphorbia_kansui:0.437544,Euphorbia_wallichii:0.437544):0.01665129):2.041693,(Euphorbia_rapulum:0.6134627,Euphorbia_royleana:0.6134627):1.882426):3.220639):1.291026,(Euphorbia_micractina:5.689462,(Euphorbia_garanbiensis:3.129845,(Euphorbia_latifolia:1.626245,Euphorbia_lucorum:1.626245):1.503601):2.559616):1.318092):13.59215,(Euphorbia_turczaninowii:8.476651,(Euphorbia_helioscopia:2.050841,Euphorbia_granulata:2.050841):6.42581):12.12306):2.12745,Euphorbia_pilosa:22.72716):9.513396):3.760504,Euphorbia_hylonoma:36.00106):0.5798538,((Euphorbia_maculata:2.04048,Euphorbia_humifusa:2.04048):9.6088,Euphorbia_atoto:11.64928):24.93163):17.14301):11.09652):0.99419,(((((((Macaranga_tanarius:1.033993,Macaranga_indica:1.033993):6.195107,((Macaranga_lowii:3.726413,((Macaranga_denticulata:0.6904543,Macaranga_pustulata:0.6904543):1.547236,(Macaranga_kurzii:1.651742,(Macaranga_henryi:0.3055552,Macaranga_andamanica:0.3055552):1.346187):0.5859481):1.488723):1.728957,(Macaranga_sinensis:0.2709581,Macaranga_sampsonii:0.2709581):5.184412):1.77373):7.78857,(((((((Mallotus_lotingensis:0.06644321,Mallotus_metcalfianus:0.06644321):2.209232,(Mallotus_pallidus:1.206178,(Mallotus_garrettii:1.061711,(Mallotus_microcarpus:0.1624995,Mallotus_tetracoccus:0.1624995):0.8992115):0.1444667):1.069498):0.3542591,Mallotus_yunnanensis:2.629935):2.391423,((((Mallotus_luchenensis:0.6450675,Mallotus_nepalensis:0.6450675):2.072837,(Mallotus_barbatus:2.06781,Mallotus_esquirolii:2.06781):0.650095):0.4830993,Mallotus_millietii:3.201004):0.02858519,(Mallotus_tiliifolius:1.842548,(((Mallotus_roxburghianus:0.9318721,Mallotus_decipiens:0.9318721):0.08769979,Mallotus_paniculatus:1.019572):0.6258021,Mallotus_anomalus:1.645374):0.1971741):1.387041):1.791768):4.741165,(((Mallotus_dunnii:0.411153,Mallotus_conspurcatus:0.411153):0.6380854,Mallotus_oreophilus:1.049238):0.7016126,(Mallotus_lianus:0.3107798,Mallotus_tenuifolius:0.3107798):1.440071):8.011671):0.2221279,(((Mallotus_japonicus:6.09407,Mallotus_apelta:6.09407):2.1686,Mallotus_peltatus:8.26267):0.1113316,(Mallotus_repandus:7.61097,Mallotus_philippensis:7.61097):0.7630316):1.610648):0.12089,Trevia_nudiflora:10.10554):4.91213):9.19686,Hancea_hookeriana:24.21453):21.22426,((((((Claoxylon_indicum:0.719099,Claoxylon_brachyandrum:0.7190989):0.9854496,Claoxylon_longifolium:1.704549):1.9669817,(Claoxylon_subsessiliflorum:2.073636,(Claoxylon_hainanense:0.07601762,Claoxylon_khasianum:0.07601762):1.997618):1.597894):25.01988,Mercurialis_leiocarpa:28.69141):14.74007,((((Acalypha_supera:2.324046,(Acalypha_suirenbiensis:1.2908047,Acalypha_kerrii:1.290804):1.033242):1.631373,((Acalypha_australis:3.737017,Acalypha_acmophylla:3.737017):0.1579657,(((Acalypha_indica:1.806513,(((Acalypha_lanceolata:0.35231345,Acalypha_angatensis:0.3523134):0.1023447,Acalypha_hainanensis:0.4546581):0.09692761,Acalypha_wui:0.5515857):1.254927):0.9163407,Acalypha_caturus:2.722854):0.008711164,(Acalypha_matsudae:0.06332015,Acalypha_akoensis:0.06332015):2.668245):1.163418):0.06043607):3.153632,Acalypha_mairei:7.109051):0.131769,Acalypha_schneideriana:7.24082):36.19066):1.69329,(((Dalechampia_bidentata:9.717761,(Cnesmone_mairei:3.760322,Cnesmone_tonkinensis:3.7603217):5.957439):16.88044,Cnesmone_hainanensis:26.5982):15.12385,((Cleidion_spiciflorum:0.3888825,Cleidion_bracteosum:0.3888825):15.432098,Cleidion_brevipetiolatum:15.82098):25.90107):3.40272):0.31402):2.0543,((((Speranskia_cantonensis:28.40937,(Chrozophora_sabulosa:3.562427,Speranskia_tuberculata:3.562427):24.846946):6.72068,((Koilodepas_hainanense:24.917141,(Sumbaviopsis_albicans:19.15871,Melanolepis_multiglandulosa:19.15871):5.75843):5.27156,(Cephalomappa_sinensis:25.44794,(Cleidiocarpon_cavaleriei:8.12393,Epiprinus_siletianus:8.12393):17.32401):4.74076):4.94135):0.19859,(Discocleidion_rufescens:4.781289,Discocleidion_ulmifolium:4.781289):30.54735):9.00793,(Homonoia_riparia:10.89315,Lasiococca_comberi:10.89315):33.44342):3.15652):7.08176,((Alchornea_mollis:1.497414,(Alchornea_hunanensis:0.01453974,Alchornea_androgyna:0.01453974):1.482874):12.44323331,((((Alchornea_trewioides:0.13581,Alchornea_davidii:0.13581):2.629043,Alchornea_rugosa:2.764853):0.5696433,Alchornea_kelungensis:3.334497):0.9201608,Alchornea_tiliifolia:4.254657):9.685993):40.6342):11.23978):0.92353,((((Ostodes_paniculata:19.2189,Ostodes_katharinae:19.2189):12.82279,(((((Baliospermum_angustifolium:0.07030614,Baliospermum_solanifolium:0.070306136):0.01878422,(Baliospermum_yui:0.08669378,Baliospermum_bilobatum:0.08669378):0.002396571):0.005769648,Baliospermum_calycinum:0.09486):26.547718,Deutzianthus_tonkinensis:26.64258):4.26562,(((Trigonostemon_fragilis:10.249375,((Trigonostemon_thyrsoideus:0.6110683,(Trigonostemon_howii:0.5053621,Trigonostemon_chinensis:0.5053621):0.1057062):1.108636,(Trigonostemon_flavidus:1.177927,(Trigonostemon_bonianus:0.07320809,Trigonostemon_tuberculatus:0.07320809):1.104719):0.5417776):8.52967):5.625334,(Trigonostemon_xyphophylloides:2.768651,Trigonostemon_albiflorus:2.768651):13.10606):14.59041,(((Blachia_andamanica:0.6039691,Blachia_pentzii:0.6039691):22.95541,((Blachia_siamensis:1.943432,Strophioblachia_glandulosa:1.943432):0.4095147,(Blachia_jatrophifolia:0.5404487,Strophioblachia_fimbricalyx:0.5404487):1.812498):21.20643):6.83428,((Aleurites_moluccana:0.10066,Vernicia_montana:0.10066):2.16099,Vernicia_fordii:2.26165):28.13201):0.07146):0.44308):1.13349):22.83252,((Croton_kongensis:13.67123,((Croton_mangelong:2.88186,(((Croton_crassifolius:0.6103664,Croton_lauioides:0.6103664):1.365528,Croton_cascarilloides:1.975894):0.6996995,(Croton_caudatus:0.835813,Croton_purpurascens:0.835813):1.83978):0.2062669):3.874642,(Croton_laui:6.4542473,((Croton_howii:1.710457,Croton_dinghuensis:1.710457):2.029581,(((Croton_yanhuii:1.437744,(Croton_hancei:0.7941526,Croton_chunianus:0.7941526):0.6435919):1.467837,Croton_tiglium:2.905582):0.3766685,(Croton_euryphyllus:0.3510203,(Croton_laevigatus:0.2228087,Croton_merrillianus:0.2228087):0.1282116):2.9312297):0.4577879):2.714209):0.3022547):6.914727):0.1158511,(Croton_damayeshu:11.25677,(Croton_joufra:1.551751,((Croton_lachnocarpus:1.178769,(Croton_laniflorus:0.8609296,Croton_yunnanensis:0.8609296):0.3178396):0.3023151,Croton_cnidophyllus:1.481084):0.07066654):9.70502):2.530309):41.08713):9.01243,(Suregada_multiflora:1.226051,Suregada_aequorea:1.226051):62.6605892):2.85152):11.69227,Chaetocarpus_castanocarpus:78.43043):32.51258,Sapria_himalayana:110.943):5.10276):1.18632,((Dichapetalum_gelonioides:22.730671,Dichapetalum_longipetalum:22.73067):89.37122,Ixonanthes_reticulata:112.1019):5.1302):1.46715,(((((((((((Antidesma_sootepense:2.613112,Antidesma_fordii:2.613112):0.2092501,((((Antidesma_nienkui:1.1392646,Antidesma_japonicum:1.139264):0.7263861,Antidesma_hainanense:1.86565):0.3362379,Antidesma_hontaushanense:2.201888):0.5930079,(Antidesma_maclurei:2.175269,(Antidesma_acidum:0.03077745,Antidesma_montanum:0.03077745):2.144492):0.6196271):0.02746608):0.06650789,(Antidesma_bunius:1.705592,Antidesma_ghaesembilla:1.7055926):1.183278):51.73411,(Baccaurea_ramiflora:7.8537699,((Aporosa_yunnanensis:2.615987,(Aporosa_villosa:2.033971,Aporosa_dioica:2.033971):0.5820156):1.019131,Aporosa_planchoniana:3.635118):4.218652):46.76921):5.41395,(Bischofia_javanica:6.592766,Bischofia_polycarpa:6.592766):53.44416):35.2959,(((((((Leptopus_clarkei:4.069479,Leptopus_fangdingianus:4.069479):2.569414,Leptopus_australis:6.638894):7.32876,(Leptopus_hainanensis:1.418218,Leptopus_chinensis:1.418218):12.549435):1.227137,Leptopus_pachyphyllus:15.19479):19.94649,(Actephila_excelsa:18.549698,(Actephila_subsessilis:1.3616106,Actephila_merrilliana:1.36161):17.18809):16.59158):41.02543,((Cleistanthus_tomentosus:11.83054,(((Cleistanthus_petelotii:0.7321694,Cleistanthus_concinnus:0.7321694):0.3507672,Cleistanthus_macrophyllus:1.082937):2.964526,(Cleistanthus_pedicellatus:0.3691196,(Cleistanthus_tonkinensis:0.0051831,Cleistanthus_sumatranus:0.0051831):0.3639365):3.678343):7.783078):21.76489,((Bridelia_stipularis:2.123229,Bridelia_retusa:2.123229):1.946631,(Bridelia_glauca:3.169427,(Bridelia_parvifolia:0.9067121,((Bridelia_affinis:0.02288182,Bridelia_tomentosa:0.02288182):0.5026216,Bridelia_balansae:0.5255034):0.3812087):2.262715):0.9004329):29.52557):42.57128):4.53727,(((((Flueggea_virosa:0.2977898,Flueggea_suffruticosa:0.2977898):8.915796,Richeriella_gracilis:9.213585):1.491085,(Flueggea_leucopyrus:0.1765169,Flueggea_acicularis:0.1765169):10.52815):16.58862,((((((Phyllanthus_taxodiifolius:4.626366,((((Phyllanthus_reticulatus:0.5535443,Phyllanthus_tsiangii:0.5535443):1.596763,((Phyllanthus_maderaspatensis:0.939826,Phyllanthus_fimbricalyx:0.939826):1.028213,Phyllanthus_oligospermus:1.968039):0.1822684):0.4203907,(Phyllanthus_sootepensis:1.168088,Phyllanthus_guangdongensis:1.168088):1.40261):1.973952,Phyllanthus_cochinchinensis:4.54465):0.08171524):1.112977,((Phyllanthus_leptoclados:2.831794,Phyllanthus_virgatus:2.831794):1.453998,Phyllanthus_clarkei:4.285792):1.453551):2.943125,(Phyllanthus_hainanensis:4.406168,Phyllanthus_glaucus:4.406168):4.2763):0.4928188,(Phyllanthus_bodinieri:0.2247177,Phyllanthus_flexuosus:0.2247177):8.950569):2.445169,((((Phyllanthus_ussuriensis:1.050373,Phyllanthus_arenarius:1.050373):0.6951082,Phyllanthus_urinaria:1.745481):6.913236,(((Phyllanthus_forrestii:0.4260117,Phyllanthus_fangchengensis:0.4260117):0.6442048,((Phyllanthus_pachyphyllus:0.2085798,(Phyllanthus_franchetianus:0.07072639,Phyllanthus_chekiangensis:0.07072639):0.1378534):0.6331054,Phyllanthus_nanellus:0.8416852):0.2285314):3.842965,Phyllanthus_tsarongensis:4.913182):3.745535):2.587669,Phyllanthus_pulcher:11.24639):0.3740696):7.825215,((((((Phyllanthodendron_caudatifolium:0.2169158,Phyllanthodendron_breynioides:0.2169158):0.1048386,Phyllanthodendron_anthopotamicum:0.3217544):4.448653,(((((Glochidion_wrightii:0.4152114,Glochidion_sphaerogynum:0.4152114):0.4274364,(Glochidion_lutescens:0.1073558,Glochidion_thomsonii:0.1073558):0.735292):0.2844646,(((Glochidion_eriocarpum:0.3014891,(((Glochidion_medogense:0.1667734,Glochidion_puberum:0.1667734):0.04980448,Glochidion_philippicum:0.2165778):0.08402326,Glochidion_wilsonii:0.3006011):0.0008880345):0.08811701,(((Glochidion_suishaense:0.1753499,Glochidion_coccineum:0.1753499):0.1820797,Glochidion_nubigenum:0.3574296):0.02948085,Glochidion_ellipticum:0.3869104):0.002695725):0.4988041,(((Glochidion_lanceolarium:0.2292052,Glochidion_zeylanicum:0.2292052):0.4671582,Glochidion_obovatum:0.6963635):0.1350395,(Glochidion_daltonii:0.6506,Glochidion_arborescens:0.6506):0.1808031):0.05700727):0.2387021):0.001507656,(((Glochidion_heyneanum:0.2829017,(Glochidion_rubrum:0.1528967,Glochidion_hirsutum:0.1528967):0.130005):0.03414941,Glochidion_triandrum:0.3170511):0.08651845,((Glochidion_khasicum:0.02472889,Glochidion_lanceolatum:0.02472889):0.251549,Glochidion_oblatum:0.2762779):0.1272917):0.7250504):1.89926,Phyllanthodendron_roseum:3.02788):1.742527):3.312253,(Phyllanthodendron_lativenium:4.398507,((((Phyllanthodendron_moi:0.1062447,Phyllanthodendron_yunnanense:0.1062447):0.03503614,Phyllanthodendron_petraeum:0.1412808):0.1271473,Phyllanthodendron_orbicularifolium:0.2684281):0.7288402,Phyllanthodendron_dunnianum:0.9972683):3.401239):3.684153):2.76571,(((Breynia_retusa:1.431862,Breynia_officinalis:1.431862):2.02927,Breynia_vitis-idaea:3.461132):4.625378,(Breynia_rostrata:7.997872,((Breynia_fruticosa:4.60702,Sauropus_androgynus:4.60702):0.11951,(((Sauropus_quadrangularis:0.343032,Sauropus_reticulatus:0.343032):3.233547,(Sauropus_yanhuianus:2.589604,(Sauropus_repandus:0.1529738,(Sauropus_garrettii:0.0253547,Sauropus_delavayi:0.0253547):0.1276191):2.43663):0.9869745):0.5875827,(((Sauropus_macranthus:0.4958843,Sauropus_tsiangii:0.4958843):0.6422649,(Sauropus_trinervius:0.3342347,Sauropus_bacciformis:0.3342347):0.8039145):0.7860139,(Sauropus_pierrei:1.163039,Sauropus_bonii:1.163039):0.7611239):2.239998):0.5623686):3.271342):0.08863781):2.76186):2.45449,Phyllanthus_emblica:13.30286):6.14281):7.84762):1.94014,Margaritaria_indica:29.23343):51.47055):14.62885):12.36406,Bhesa_robusta:107.6969):4.24427,Microdesmis_caseariifolia:111.94116):1.87525,(((((Bruguiera_gymnorhiza:9.52238,(Bruguiera_cylindrica:3.309944,Bruguiera_sexangula:3.309944):6.212436):24.37767,((Rhizophora_mucronata:0.7680705,Rhizophora_apiculata:0.7680705):3.66357,Rhizophora_stylosa:4.43164):29.46841):0.27385,(Kandelia_obovata:23.827517,Ceriops_tagal:23.82752):10.34638):5.78124,(((Carallia_garciniifolia:1.77809,(Carallia_diplopetala:0.164425,Carallia_pectinifolia:0.164425):1.613665):8.83909,Carallia_brachiata:10.61718):14.46651,Pellacalyx_yunnanensis:25.08369):14.87145):44.43178,Erythroxylum_sinense:84.38692):29.42949):2.46375,((((Drypetes_perreticulata:0.1773152,(Drypetes_congestiflora:0.02928212,Drypetes_longistipitata:0.02928212):0.148033):0.878143,((Drypetes_hainanensis:0.0949566,Drypetes_arcuatinervia:0.0949566):0.664395,Drypetes_cumingii:0.7593516):0.2961066):10.6883774,(Drypetes_littoralis:10.18111,Putranjiva_formosana:10.18111):1.562721):1.545119,(((Drypetes_salicifolia:1.728458,(Drypetes_indica:1.478439,Drypetes_kwangtungensis:1.478439):0.2500193):0.8222275,(Drypetes_integrifolia:1.805035,Drypetes_obtusa:1.805035):0.7456507):2.192608,Drypetes_hoaensis:4.743294):8.545656):102.9912):0.98908,((((Casearia_velutina:34.68362,((Casearia_kurzii:5.51879,Casearia_graveolens:5.5187901):0.4864198,((Casearia_membranacea:0.3855732,Casearia_flexuosa:0.3855732):4.42264,(Casearia_glomerata:0.1857334,Casearia_tardieuae:0.1857334):4.62248):1.196997):28.67841):36.45338,((((((Homalium_phanerophlebium:0.142154,Homalium_paniculiflorum:0.142154):0.977902,Homalium_ceylanicum:1.1200561):3.566087,(Homalium_breviracemosum:3.042038,Homalium_cochinchinense:3.042038):1.644105):5.019687,(Homalium_stenophyllum:8.647973,((Homalium_kainantense:1.760263,Homalium_kwangsiense:1.760263):2.158766,(Homalium_mollissimum:0.2129001,Homalium_sabiifolium:0.2129001):3.706129):4.728944):1.0578567):15.10974,(((Xylosma_controversa:4.70599,Xylosma_longifolia:4.70599):2.25466,(((Flacourtia_mollis:0.08031421,Flacourtia_jangomas:0.08031421):0.2002258,Flacourtia_ramontchi:0.28054005):5.86832,Xylosma_congesta:6.14886):0.81179):7.272,(Scolopia_chinensis:4.539617,((Scolopia_buxifolia:0.02709556,Scolopia_saeva:0.02709556):0.4439544,Scolopia_oldhamii:0.4710499):4.068567):9.693033):10.58292):20.50683,(((Idesia_polycarpa:17.03909,Bennettiodendron_leprosipes:17.03909):22.79491,((((((((Salix_caesia:2.102546,(Salix_suchowensis:1.555616,Salix_metaglauca:1.555616):0.54693):4.746728,((Salix_microphyta:1.74792,(Salix_tianschanica:0.6244294,Salix_magnifica:0.6244294):1.123491):3.156218,(((Salix_amphibola:1.108767,Salix_sungkianica:1.108767):2.495727,(Salix_wilhelmsiana:1.602682,Salix_qinlingica:1.602682):2.001812):0.9455107,(Salix_trichocarpa:0.740777,Salix_fengiana:0.740777):3.809228):0.3541333):1.945136):2.403533,(Salix_lanifera:0.1170722,Salix_tengchongensis:0.1170722):9.135735):1.084322,((Salix_tarbagataica:6.393291,(Salix_hylonoma:0.6042328,Salix_wangiana:0.6042328):5.789058):3.202762,(((((Salix_skvortzovii:0.5569475,Salix_triandroides:0.5569475):1.028692,Salix_taraikensis:1.58564):2.534585,((((Salix_oreophila:0.09787714,Salix_insignis:0.09787714):0.6005496,Salix_tangii:0.6984268):1.903721,((Salix_jishiensis:0.02856791,Salix_rosmarinifolia:0.02856791):0.412203,Salix_kungmuensis:0.4407709):2.161377):1.413006,((((Salix_sphaeronymphoides:0.02981288,Salix_divergentistyla:0.02981288):0.6788767,Salix_vestita:0.7086896):0.7828914,Salix_brachista:1.491581):0.7955501,(Salix_calyculata:0.05129894,Salix_doii:0.05129894):2.235832):1.728023):0.1050705):0.6600704,Salix_inamoena:4.780295):0.1490458,((((Salix_cyanolimnea:0.1525438,Salix_baileyi:0.1525438):1.029991,Salix_pierotii:1.182535):1.55021,Salix_nujiangensis:2.732745):1.519132,Salix_fargesii:4.251877):0.6774637):4.666712):0.7410761):0.4763494,(((Salix_qinghaiensis:7.0965,((Salix_koriyanagi:0.1333477,(Salix_denticulata:0.004941207,Salix_donggouxianica:0.004941207):0.1284065):0.4152892,Salix_dibapha:0.5486369):6.547863):2.367367,(((Salix_mesnyi:0.5219957,(Salix_schugnanica:0.05842335,Salix_dissa:0.05842335):0.4635724):0.116448,Salix_chikungensis:0.6384437):5.531645,(Salix_sphaeronymphe:2.646543,((Salix_salwinensis:0.403865,Salix_paraflabellaris:0.403865):0.5992784,((Salix_heterochroma:0.01877989,Salix_pseudowolohoensis:0.01877989):0.0637067,Salix_rehderiana:0.08248659):0.9206568):1.643399):3.523546):3.293779):0.03447015,(((Salix_zayulica:1.120867,(Salix_linearistipularis:0.3328289,Salix_microstachya:0.3328289):0.7880385):3.052616,(Salix_tetrasperma:3.647648,((((((Salix_lasiopes:0.2308755,(Salix_rectijulis:0.1097173,Salix_serpyllum:0.1097173):0.1211582):2.034727,(((Salix_humaensis:0.911959,Salix_driophila:0.911959):0.1001457,Salix_kirilowiana:1.012105):0.4633855,Salix_erioclada:1.47549):0.7901118):0.2322165,(((Salix_taiwanalpina:0.2885185,Salix_taishanensis:0.2885185):0.07943671,Salix_kangensis:0.3679552):0.1329219,(Salix_rockii:0.03953824,Salix_warburgii:0.03953824):0.4613388):1.996942):1.021151,Salix_hirticaulis:3.518969):0.08751083,(Salix_raddeana:2.122777,((((Salix_rorida:0.03366461,Salix_resecta:0.03366461):1.023772,(Salix_biondiana:0.8123095,(Salix_dunnii:0.3139243,(Salix_limprichtii:0.1353877,Salix_wolohoensis:0.1353877):0.1785366):0.4983852):0.2451275):0.3844614,(((Salix_daguanensis:0.3354371,Salix_yuhuangshanensis:0.3354371):0.1830715,Salix_wuxuhaiensis:0.5185086):0.2611945,Salix_praticola:0.7797031):0.6621953):0.2714428,((Salix_gracilior:0.1795384,Salix_pilosomicrophylla:0.1795384):1.292956,(Salix_annulifera:0.289668,Salix_myrtillacea:0.289668):1.182826):0.2408467):0.4094361):1.483703):0.03625107,(Salix_faxonianoides:0.005128848,Salix_fedtschenkoi:0.005128848):3.637602):0.004917095):0.5258345):3.304874,(((Salix_rosthornii:1.609107,Salix_daliensis:1.609107):1.43186,(((Salix_koreensis:0.9593629,(Salix_cavaleriei:0.3486806,(Salix_boseensis:0.3264308,Salix_psammophila:0.3264308):0.02224978):0.6106823):0.02130152,((Salix_dalungensis:0.3379225,Salix_shandanensis:0.3379225):0.4610796,(Salix_heteromera:0.2581767,Salix_sajanensis:0.2581767):0.5408254):0.1816622):1.710676,(Salix_pseudolasiogyne:2.389131,((Salix_mictotricha:0.6257094,(Salix_saposhnikovii:0.45483,((Salix_capusii:0.1069199,Salix_liouana:0.1069199):0.03963924,Salix_pseudotangii:0.1465591):0.3082709):0.1708794):0.9856652,(Salix_delavayana:0.7127523,Salix_glauca:0.7127523):0.8986223):0.7777562):0.3022091):0.3496273):0.8760275,((((Salix_hsinganica:0.1670566,Salix_scopulicola:0.1670566):1.572611,(Salix_opsimantha:0.3989717,Salix_pseudospissa:0.3989717):1.340696):1.060316,(Salix_bikouensis:2.419948,(((Salix_spathulifolia:0.126259,Salix_radinostachya:0.126259):0.4532891,Salix_berberifolia:0.5795481):1.322218,Salix_neoamnematchinensis:1.901766):0.5181818):0.3800361):0.7718813,(Salix_nipponica:0.5132581,Salix_maizhokunggarensis:0.5132581):3.058607):0.3451297):3.561362):2.019981):1.315141):0.05530431,(((((Salix_jinchuanica:5.412905,((Salix_psilostigma:3.266155,Salix_souliei:3.266155):1.052399,((Salix_balansaei:0.2553454,Salix_taipaiensis:0.2553454):1.518727,(Salix_carmanica:1.03483,Salix_kongbanica:1.03483):0.7392423):2.544481):1.094351):0.9478085,(Salix_phanera:2.040335,Salix_minjiangensis:2.040335):4.320378):2.869812,((((Salix_anticecrenata:0.09784408,Salix_vaccinioides:0.09784408):2.79652,(Salix_zangica:2.558536,Salix_tenella:2.558536):0.3358284):0.1628766,(Salix_cupularis:0.4945994,Salix_wilsonii:0.4945994):2.562641):2.50499,Salix_etosia:5.562231):3.668294):0.3570975,((Salix_karelinii:5.212691,(((Salix_xiaoguangshanica:0.9153543,(Salix_pingliensis:0.01433446,Salix_kangdingensis:0.01433446):0.9010199):0.3882973,Salix_kochiana:1.303652):2.991094,(Salix_integra:1.587576,Salix_longistamina:1.587576):2.707169):0.9179458):3.671353,(Salix_nummularia:1.200142,Salix_pycnostachya:1.200142):7.683902):0.703578):0.8022833,((((Salix_ochetophylla:4.632127,Salix_zhegushanica:4.632127):2.220376,(Salix_eriostachya:6.834142,((((Salix_tagawana:2.668506,(((Salix_Sinica:0.5789633,(Salix_lindleyana:0.3167603,Salix_divaricata:0.3167603):0.2622031):1.628284,Salix_daltoniana:2.207247):0.1375159,Salix_longissimipedicellaris:2.344763):0.3237429):0.1029446,Salix_longiflora:2.771451):0.0842218,((Salix_alfredii:0.2163695,Salix_glareorum:0.2163695):1.111956,(Salix_turanica:0.9113969,Salix_lamashanensis:0.9113969):0.4169283):1.527347):1.827241,(((Salix_ernestii:1.664096,Salix_balfouriana:1.664096):0.873319,(Salix_resectoides:1.302292,Salix_maximowiczii:1.302292):1.235123):1.456945,(Salix_pella:1.242929,Salix_kouytchensis:1.242929):2.751431):0.6885535):2.151229):0.01836122):3.300392,(((Salix_pentandra:4.14331,Salix_alba:4.14331):0.03853,Salix_babylonica:4.18184):5.88459,Chosenia_arbutifolia:10.06643):0.08646477):0.1745851,((((Salix_gracilistyla:3.449363,(Salix_kamanica:1.508336,((Salix_ludingensis:0.149066,Salix_characta:0.149066):1.351029,(Salix_chingiana:0.09870193,Salix_occidentalisinensis:0.09870193):1.401393):0.008242024):1.941026):3.63627,(((Salix_taoensis:0.5510981,Salix_paraplesia:0.5510981):0.2275668,Salix_bistyla:0.7786648):3.380164,Salix_pseudowallichiana:4.158829):2.926804):1.843959,(((Salix_coggygria:0.2250675,Salix_hypoleuca:0.2250675):2.772972,(Salix_Sinopurpurea:1.83829,Salix_hupehensis:1.83829):1.15975):5.620593,((Salix_paraphylicifolia:3.548197,Salix_leveilleana:3.548197):0.6222818,((((Salix_rhododendrifolia:0.06008433,Salix_iliensis:0.06008433):0.9785451,((Salix_michelsonii:0.05186749,Salix_omeiensis:0.05186749):0.9759428,Salix_yadongensis:1.02781):0.01081914):2.460997,(Salix_obscura:1.483088,(Salix_okamotoana:0.1918989,Salix_gyirongensis:0.1918989):1.291189):2.016539):0.02240328,Salix_tenuijulis:3.522029):0.6484499):4.448153):0.310959):0.8810018,(((Salix_flabellaris:0.3252212,Salix_gilashanica:0.3252212):1.566747,(Salix_burqinensis:1.561134,Salix_sclerophylloides:1.561134):0.3308342):1.765857,(Salix_sikkimensis:2.841385,(Salix_xizangensis:2.446573,(Salix_bhutanensis:1.944662,(Salix_schwerinii:1.121045,Salix_siuzevii:1.121045):0.8236169):0.5019108):0.3948123):0.8164401):6.152768):0.5168866):0.06242587):0.4788769):0.02516731,(((((Salix_neowilsonii:2.311509,Salix_turczaninowii:2.311509):1.891195,(((Salix_alatavica:0.2878729,Salix_luctuosa:0.2878729):0.4875319,Salix_neolapponum:0.7754049):0.4915476,(Salix_pseudopermollis:0.5840764,Salix_cinerea:0.5840764):0.6828761):2.935751):4.620291,(((Salix_medogensis:2.184417,(Salix_wallichiana:0.983346,(Salix_floderusii:0.0408012,Salix_macroblasta:0.0408012):0.9425448):1.201071):0.7305059,(Salix_nankingensis:1.766199,Salix_capitata:1.766199):1.148725):1.966442,(((Salix_muliensis:0.4132893,((Salix_yumenensis:0.1562824,Salix_sclerophylla:0.1562824):0.2371518,(Salix_fulvopubescens:0.3705595,Salix_plocotricha:0.3705595):0.02287475):0.01985505):3.473464,((Salix_chienii:1.641316,Salix_oritrepha:1.641316):0.3913832,Salix_sericocarpa:2.0327):1.854054):0.4576429,(Salix_piptotricha:2.32921,(((Salix_kusanoi:1.982303,Salix_phaidima:1.982303):0.2480169,Salix_songarica:2.23032):0.01514819,((Salix_argyrophegga:0.4883964,Salix_morrisonicola:0.4883964):0.3929083,Salix_moupinensis:0.8813047):1.364164):0.08374192):2.015186):0.536969):3.941629):0.2118158,(((((((Salix_pyrolifolia:0.2173343,Salix_sachalinensis:0.2173343):2.716024,(((Salix_myrtilloides:0.690188,((Salix_juparica:0.1822091,Salix_rhoophila:0.1822091):0.1615813,Salix_caprea:0.3437903):0.3463977):0.5914739,(Salix_floccosa:0.3348001,Salix_argyracea:0.3348001):0.9468618):0.7495979,(Salix_hastata:0.7426974,Salix_parvidenticulata:0.7426974):1.288562):0.9020982):0.46196,(Salix_shihtsuanensis:1.425983,Salix_jingdongensis:1.425983):1.969335):1.431529,(((Salix_oreinoma:1.759596,(Salix_spodiophylla:1.541843,(Salix_clathrata:0.05487348,Salix_chaenomeloides:0.05487348):1.486969):0.2177534):0.6994093,(Salix_paraheterochroma:0.7601957,Salix_zhouquensis:0.7601957):1.69881):1.946808,(Salix_cathayana:3.985102,((Salix_polyclona:0.2393447,Salix_heishuiensis:0.2393447):1.63729,Salix_chekiangensis:1.876634):2.108468):0.4207115):0.4210337):2.90333,Salix_variegata:7.730177):0.1061219,(Salix_paratetradenia:1.811592,Salix_araeostachya:1.811592):6.024706):1.07242,((Salix_atopantha:0.3859865,Salix_crenata:0.3859865):1.065264,(Salix_arctica:1.274253,(Salix_caspica:0.575153,(Salix_haoana:0.3819767,(Salix_maerkangensis:0.3090624,Salix_permollis:0.3090624):0.07291432):0.1931763):0.6991):0.1769971):7.457469):0.1260917):0.2164219,((((Salix_argyrotrichocarpa:3.776748,(Salix_cheilophila:3.632799,(Salix_weixiensis:2.449633,Salix_bangongensis:2.449633):1.183167):0.1439482):3.53507,(Salix_yanbianica:4.016737,Salix_guebriantiana:4.016737):3.29508):0.7669871,(Salix_ovatomicrophylla:0.3572094,Salix_gyamdaensis:0.3572094):7.721595):0.6657938,((Salix_blakii:0.5065153,Salix_takasagoalpina:0.5065153):1.046206,((Salix_dasyclados:0.2309102,Salix_contortiapiculata:0.2309102):1.288816,Salix_eriocarpa:1.519726):0.03299494):7.191877):0.5066341):1.642718):26.30609,(((((Populus_schneideri:2.415812,((Populus_minhoensis:0.191064,Populus_simonii:0.191064):1.188433,(Populus_intramongolica:0.1589177,Populus_girinensis:0.1589177):1.220579):1.036315):2.60715,((((Populus_przewalskii:0.147764,Populus_shanxiensis:0.147764):2.774991,(Populus_jrtyschensis:1.678755,Populus_glauca:1.678755):1.244):0.05173905,(Populus_talassica:0.3675023,Populus_rotundifolia:0.3675023):2.606991):1.377661,Populus_wulianensis:4.352155):0.6708068):7.542004,((Populus_adenopoda:7.865373,((((Populus_kangdingensis:1.082408,Populus_wenxianica:1.082408):0.8930075,Populus_alaschanica:1.975415):0.02223061,(Populus_charbinensis:1.135679,(Populus_haoana:0.3655226,Populus_koreana:0.3655226):0.7701568):0.8619666):0.1071063,Populus_hsinganica:2.104752):5.760621):3.998123,(((Populus_xiangchengensis:1.997051,Populus_purdomii:1.997051):2.271195,Populus_lancifolia:4.268246):3.91095,Populus_ciliata:8.179196):3.6843):0.701471):4.007268,((((Populus_tomentosa:4.48734,Populus_tremula:4.48734):5.36105,(((Populus_szechuanica:7.0602,Populus_maximowiczii:7.0602):1.7569,Populus_wilsonii:8.8171):0.75981,Populus_cathayana:9.57691):0.27148):1.26006,Populus_suaveolens:11.10845):4.085123,((((Populus_Davidiana:1.028937,Populus_wuana:1.028937):1.670551,(Populus_pseudomaximowiczii:1.04336,Populus_yunnanensis:1.04336):1.656127):7.308763,((((Populus_hopeiensis:0.9182173,Populus_pamirica:0.9182173):2.95764,Populus_qamdoensis:3.875858):0.8077703,(Populus_iliensis:0.06666321,Populus_afghanica:0.06666321):4.616965):3.841669,((Populus_keerqinensis:1.212001,Populus_yuana:1.212001):2.918219,(((Populus_qiongdaoensis:0.3142698,(Populus_mainlingensis:0.2066417,Populus_pilosa:0.2066417):0.1076282):0.5647099,(Populus_yatungensis:0.5440738,Populus_lasiocarpa:0.5440738):0.3349059):0.1827411,(Populus_euphratica:0.3290682,Populus_pseudosimonii:0.3290682):0.7326526):3.068499):4.395078):1.482954):4.18363,(((((Populus_ningshanica:0.1626426,Populus_platyphylla:0.1626426):1.224374,Populus_pruinosa:1.387017):1.517604,Populus_canescens:2.904621):9.839789,(Populus_manshurica:0.8683544,Populus_pseudoglauca:0.8683544):11.87606):0.8337956,Populus_trinervis:13.57821):0.6136757):1.001692):1.378662):0.3339055,((Populus_nakaii:1.151181,Populus_laurifolia:1.151181):3.743073,Populus_ussuriensis:4.894254):12.01189):20.2939):2.63396):1.12104,(((Carrierea_calycina:8.594152,Carrierea_dunniana:8.594152):6.784558,Itoa_orientalis:15.37871):5.49183,Poliothyrsis_sinensis:20.87054):20.0845):4.36736):25.8146):35.27435,(((Hybanthus_enneaspermus:39.40307,(((((((Viola_muehldorfii:3.86034,Viola_gmeliniana:3.86034):2.145281,Viola_striatella:6.005621):1.101664,((((Viola_lucens:0.01794438,Viola_kwangtungensis:0.01794438):2.447298,(Viola_hancockii:2.241343,((Viola_henryi:0.8492723,Viola_davidii:0.8492723):0.1649615,Viola_szetschwanensis:1.014234):1.227109):0.2238994):0.7256509,((Viola_lactiflora:0.1285591,Viola_hondoensis:0.1285591):1.542607,((Viola_inconspicua:0.178858,Viola_triangulifolia:0.178858):0.3432822,(Viola_diffusa:0.1207552,Viola_serrula:0.1207552):0.401385):1.149026):1.519728):3.573365,(Viola_fargesii:6.513833,((((Viola_acutifolia:0.463121,Viola_pekinensis:0.463121):1.272425,(Viola_yunnanfuensis:0.2702484,Viola_mirabilis:0.2702484):1.465297):2.15655,((Viola_trichopetala:1.354901,Viola_raddeana:1.354901):0.9762677,Viola_formosana:2.331169):1.560927):1.224496,(Viola_hediniana:2.824431,Viola_altaica:2.824431):2.292161):1.397241):0.2504257):0.3430271):2.015886,((Viola_mongolica:0.4314816,(Viola_moupinensis:0.02853723,Viola_japonica:0.02853723):0.4029444):4.335528,Viola_forrestiana:4.76701):4.356162):3.507298,(((Viola_tokubuchiana:0.7351289,Viola_biflora:0.7351289):4.709659,Viola_selkirkii:5.444788):4.615323,((Viola_rupestris:0.9013609,Viola_kosanensis:0.9013609):5.975429,(((Viola_stewardiana:0.8377568,Viola_patrinii:0.8377568):2.517418,Viola_Urophylla:3.355175):0.251284,Viola_phalacrocarpa:3.606459):3.270331):3.183322):2.570359):0.4940031,((Viola_albida:2.53952,Viola_chaerophylloides:2.53952):3.98145,(((Viola_mandshurica:0.71129,Viola_philippica:0.71129):4.22438,Viola_dissecta:4.93567):0.78835,Viola_dactyloides:5.72402):0.79695):6.603503):0.2131869,(((((Viola_guangzhouensis:0.1476329,Viola_cuspidifolia:0.1476329):0.7888316,Viola_perpusilla:0.9364645):9.052106,((Viola_mucronulifera:7.456621,(((Viola_acuminata:0.5077841,Viola_cameleo:0.5077841):5.751884,(Viola_dimorphophylla:1.818235,Viola_delavayi:1.818235):4.441432):0.6165573,(((Viola_tenuissima:0.3719838,Viola_websteri:0.3719838):0.9256773,(Viola_collina:1.209279,((Viola_kunawarensis:0.1368376,Viola_senzanensis:0.1368376):0.2092802,(Viola_grandisepala:0.04557946,Viola_orientalis:0.04557946):0.3005383):0.8631615):0.08838195):4.443411,Viola_sphaerocarpa:5.741072):1.135153):0.5803956):1.634522,(((((Viola_variegata:0.06119013,Viola_nagasawae:0.06119013):1.026739,(Viola_brachyceras:0.9617522,Viola_pilosa:0.9617522):0.1261771):0.870494,Viola_thomsonii:1.958423):0.3354034,(Viola_prionantha:0.1664544,Viola_duclouxii:0.1664544):2.127372):4.790848,((Viola_hirtipes:1.721646,(Viola_yunnanensis:0.4642878,Viola_betonicifolia:0.4642878):1.257358):2.238666,Viola_obtusa:3.960312):3.124362):2.006468):0.8974286):0.7758809,Viola_belophylla:10.76445):1.480246,(((Viola_bulbosa:1.386059,Viola_sacchalinensis:1.386059):0.6404441,(((Viola_arcuata:0.1024399,Viola_tienschiensis:0.1024399):0.2328603,Viola_sikkimensis:0.3353002):1.44732,(((Viola_confertifolia:0.4153997,(Viola_rossii:0.008397276,Viola_pendulicarpa:0.008397276):0.4070024):0.008773122,Viola_wallichiana:0.4241728):1.206571,Viola_hirta:1.6307438):0.1518766):0.2438827):7.313858,(((((Viola_grypoceras:0.1201022,Viola_sumatrana:0.1201022):0.3337551,Viola_muliensis:0.4538573):1.234187,(Viola_magnifica:0.1500829,Viola_nuda:0.1500829):1.537961):0.201375,((Viola_montana:0.2229189,Viola_diamantiaca:0.2229189):1.427347,Viola_macroceras:1.650266):0.2391529):6.537671,Viola_tenuicornis:8.42709):0.913271):2.904337):1.092962):26.065412):18.85596,((Rinorea_bengalensis:8.477121,(Rinorea_virgata:2.686261,Rinorea_longiracemosa:2.686261):5.79086):17.63906,Rinorea_erianthera:26.116183):32.14285):44.13486,(((Adenia_cardiophylla:2.785821,Adenia_penangiana:2.7858215):24.182631,Adenia_heterophylla:26.96845):16.90948,(((Passiflora_eberhardtii:1.222236,Passiflora_papilio:1.222236):5.759309,(Passiflora_wilsonii:1.143738,(Passiflora_kwangtungensis:0.4963361,Passiflora_jianfengensis:0.4963361):0.647402):5.837807):5.199815,((((Passiflora_altebilobata:0.4578306,Passiflora_cochinchinensis:0.4578306):0.33219938,Passiflora_cupiformis:0.79003):4.09847,((Passiflora_siamica:0.5062678,Passiflora_tonkinensis:0.5062678):0.302982,Passiflora_jugorum:0.8092499):4.07925):0.1191168,(Passiflora_henryi:4.566007,Passiflora_xishuangbannaensis:4.566007):0.4416101):7.173743):31.69657):58.51596):4.01746):0.08357,(Gynocardia_odorata:94.44289,(Hydnocarpus_annamensis:39.1435207,Hydnocarpus_hainanensis:39.14352):55.29937):12.05203):10.77432):1.43):0.42512,((((((((((Aspidopterys_cavaleriei:0.3507837,Aspidopterys_obcordata:0.3507837):1.323215,(Aspidopterys_henryi:0.4109356,(Aspidopterys_esquirolii:0.05324102,Aspidopterys_nutans:0.05324102):0.3576945):1.2630629):0.4095536,Aspidopterys_floribunda:2.0835525):2.979324,(Aspidopterys_glabriuscula:1.10215,Aspidopterys_microcarpa:1.10215):3.960727):0.9882237,Aspidopterys_concava:6.0511):6.89126,(Hiptage_benghalensis:1.13207,((((Hiptage_acuminata:0.4269211,Hiptage_minor:0.4269211):0.1993331,(Hiptage_tianyangensis:0.03859637,Hiptage_multiflora:0.03859637):0.5876578):0.1501445,(Hiptage_lanceolata:0.5319284,Hiptage_candicans:0.5319284):0.2444703):0.3197224,(Hiptage_luodianensis:0.369395,(Hiptage_yunnanensis:0.09762409,Hiptage_fraxinifolia:0.09762409):0.2717709):0.7267262):0.03594883):11.81029):2.95216,Tristellateia_australasiae:15.89452):3.06271,Ryssopterys_timoriensis:18.95723):72.48269,(((Elatine_ambigua:0.03583583,Elatine_hydropiper:0.03583583):21.73529,Elatine_triandra:21.77113):34.84446,((Bergia_serrata:3.867567,Bergia_ammannioides:3.8675679):23.48597,Bergia_capensis:27.35354):29.26205):34.82433):27.54234,((((((Cladopus_chinensis:4.17389,Cladopus_nymanii:4.17389):40.45411,Dalzellia_sessilis:44.628):50.25279,((Cratoxylum_cochinchinense:14.59288,Cratoxylum_formosum:14.59288):57.41565,(((Hypericum_patulum:16.85842,(((((Hypericum_sampsonii:5.122649,((Hypericum_elodeoides:3.983623,((Hypericum_curvisepalum:1.356552,((Hypericum_subsessile:0.2359183,Hypericum_daliense:0.2359183):0.4873823,Hypericum_wightianum:0.7233006):0.6332516):0.8672275,Hypericum_elongatum:2.22378):1.759844):0.3783643,(Hypericum_bellum:3.340681,(Hypericum_monanthemum:0.4550775,Hypericum_lagarocladum:0.4550775):2.885603):1.021307):0.760661):3.908208,((Hypericum_maclarenii:0.2396133,(Hypericum_nokoense:0.2205234,Hypericum_hubeiense:0.2205234):0.01908984):0.3189998,(Hypericum_trigonum:0.3503707,(Hypericum_latisepalum:0.1371349,Hypericum_scabrum:0.1371349):0.2132358):0.2082424):8.472244):0.2987177,(((Hypericum_choisyanum:0.1429182,Hypericum_augustinii:0.1429182):2.470719,Hypericum_nakamurae:2.613637):2.062354,Hypericum_gramineum:4.675991):4.653584):2.821848,((((Hypericum_ludlowii:1.373287,Hypericum_japonicum:1.373287):1.816894,(Hypericum_hirsutum:0.6067044,Hypericum_wardianum:0.6067044):2.583477):3.671225,(((Hypericum_fosteri:1.192274,(((Hypericum_wilsonii:0.5619745,(Hypericum_himalaicum:0.136205,Hypericum_hookerianum:0.136205):0.4257695):0.235967,Hypericum_monogynum:0.7979415):0.2840398,(Hypericum_geminiflorum:0.9688267,Hypericum_pseudohenryi:0.9688267):0.1131547):0.1102931):0.5809281,(Hypericum_attenuatum:0.1799371,Hypericum_ascyron:0.1799371):1.593265):0.6957523,(((Hypericum_przewalskii:0.6247037,Hypericum_henryi:0.6247037):0.2761545,Hypericum_subalatum:0.9008582):0.5704522,Hypericum_uralum:1.47131):0.9976445):4.392452):4.891314,((((Hypericum_addingtonii:0.3169521,(Hypericum_qinlingense:0.2517463,Hypericum_petiolulatum:0.2517463):0.06520583):0.2249748,Hypericum_cohaerens:0.5419269):7.773126,(Hypericum_seniawinii:1.852109,Hypericum_elatoides:1.852109):6.462943):3.255698,((Hypericum_enshiense:1.171914,Hypericum_longistylum:1.171914):3.704869,Hypericum_subcordatum:4.876783):6.693968):0.1819697):0.3987023):3.767658,(((Hypericum_forrestii:0.03628103,Hypericum_stellatum:0.03628103):7.746361,((Hypericum_kingdonii:6.424105,Hypericum_formosanum:6.424105):1.353527,(Hypericum_taihezanense:6.598308,Hypericum_prattii:6.598308):1.179324):0.005010574):5.948394,(((Hypericum_nagasawae:0.5868751,Hypericum_hengshanense:0.5868751):0.4034283,Hypericum_kouytchense:0.9903034):0.204729,Hypericum_acmosepalum:1.195032):12.536):2.188044):0.9393342):1.376577,(((((Hypericum_lancasteri:0.5548337,Hypericum_beanii:0.5548337):0.1537459,Hypericum_reptans:0.7085796):0.3847793,Hypericum_faberi:1.0933589):3.410591,Hypericum_erectum:4.50395):10.05111,Hypericum_perforatum:14.55506456):3.679928):3.788268,(Triadenum_breviflorum:3.70944,Triadenum_japonicum:3.7094399):18.31382):49.98527):22.87226):7.74854,((((Calophyllum_membranaceum:1.622127,Calophyllum_polyanthum:1.622127):1.127753,(Calophyllum_blancoi:1.372778,Calophyllum_inophyllum:1.372778):1.377102):4.56971,Mesua_ferrea:7.31959):26.11076,Mammea_yunnanensis:33.430354):69.19898):1.87846,((Garcinia_tetralata:3.500388,Garcinia_xishuanbannaensis:3.500388):25.07662,(((((Garcinia_bracteata:0.8012932,Garcinia_oblongifolia:0.8012932):4.487016,(Garcinia_nujiangensis:4.028235,((Garcinia_pedunculata:0.3382286,Garcinia_lancilimba:0.3382286):2.37775,Garcinia_paucinervis:2.715979):1.312257):1.260074):0.9911964,Garcinia_cowa:6.279506):5.244081,(((Garcinia_linii:0.5736907,Garcinia_kwangsiensis:0.5736907):0.5066049,Garcinia_subelliptica:1.08029592):5.982998,(Garcinia_erythrosepala:2.307007,((Garcinia_oligantha:0.586543,(Garcinia_multiflora:0.4718445,Garcinia_subfalcata:0.4718445):0.1146985):0.3146089,Garcinia_yunnanensis:0.9011519):1.405855):4.756287):4.460294):1.463516,(Garcinia_xanthochymus:0.2332352,Garcinia_esculenta:0.2332352):12.75387):15.58991):75.93078):13.54474,(((Tirpitzia_sinensis:5.15181,Tirpitzia_ovoidea:5.15181):28.46406,((Anisadenia_saxatilis:4.57427,Anisadenia_pubescens:4.57427):26.00775,Reinwardtia_indica:30.58202):3.03385):20.57153,(Linum_amurense:34.42539,(((Linum_altaicum:0.02230479,Linum_corymbulosum:0.02230479):1.696083,(Linum_pallescens:0.07777635,Linum_heterosepalum:0.07777635):1.640611):4.28909,(Linum_stelleroides:2.6008751,(Linum_perenne:0.1004235,Linum_nutans:0.1004235):2.500451):3.406603):28.41791):19.76201):63.86513):0.92973):0.1421):6.85649):0.40375,((((((((((Euonymus_ternifolius:1.794237,Euonymus_theifolius:1.794237):3.041423,Euonymus_laxiflorus:4.83566):4.694575,((Euonymus_gibber:1.026936,(Euonymus_kengmaensis:0.9854639,(Euonymus_nanus:0.04204633,Euonymus_bullatus:0.04204633):0.9434175):0.04147253):1.650572,(Euonymus_subcordatus:1.947286,Euonymus_actinocarpus:1.947286):0.7302222):6.852727):0.962545,(((((Glyptopetalum_aquifolium:0.6852974,Glyptopetalum_longepedunculatum:0.6852974):4.508663,(((Glyptopetalum_feddei:1.343044,((Glyptopetalum_longipedicellatum:0.6155835,(Euonymus_nitidus:0.61076,Euonymus_myrianthus:0.61076):0.004823507):0.01378226,Glyptopetalum_ilicifolium:0.6293658):0.7136779):1.42414,(((Glyptopetalum_rhytidophyllum:0.08873831,Glyptopetalum_geloniifolium:0.08873831):0.618852,Glyptopetalum_fengii:0.7075903):0.6704084,Glyptopetalum_sclerocarpum:1.377999):1.389185):2.167157,Glyptopetalum_reticulinerve:4.934341):0.2596197):2.47248,Euonymus_centidens:7.66644):2.17146,((Euonymus_alatus:6.77711,Euonymus_carnosus:6.77711):2.99919,Euonymus_hamiltonianus:9.7763):0.0616):0.5797398,((((((Euonymus_microcarpus:0.06643839,Euonymus_ficoides:0.06643839):0.4257736,(Euonymus_bockii:0.1998843,Euonymus_sanguineus:0.1998843):0.2923277):1.125342,((Euonymus_tonkinensis:0.008976371,Euonymus_echinatus:0.008976371):0.1478594,Euonymus_pseudovagans:0.1568358):1.460718):2.712487,((Euonymus_fortunei:1.5959693,(Euonymus_grandiflorus:0.8320948,Euonymus_hainanensis:0.8320948):0.7638745):0.1926343,(Euonymus_percoriaceus:0.1552071,Euonymus_kweichowensis:0.1552071):1.633396):2.541437):0.4106696,((Euonymus_dolichopus:1.766961,Euonymus_sachalinensis:1.766961):2.405696,(Euonymus_jinyangensis:4.141188,((Euonymus_wilsonii:0.8589983,Euonymus_parasimilis:0.8589983):3.110091,(((Euonymus_laxicymosus:0.3075712,Euonymus_pittosporoides:0.3075712):0.1469196,Euonymus_chengii:0.4544908):0.6978748,Euonymus_hupehensis:1.152366):2.816724):0.1720986):0.03146896):0.5680535):4.321748,(((((Euonymus_frigidus:0.6302329,Euonymus_viburnoides:0.6302329):3.738264,(Euonymus_verrucocarpus:2.185423,Euonymus_aculeolus:2.185423):2.183074):1.690648,(Euonymus_gracillimus:0.3476808,Euonymus_dielsianus:0.3476808):5.711464):0.1492381,((((Euonymus_yunnanensis:0.297918,Euonymus_verrucosoides:0.297918):0.2750546,((Euonymus_distichus:0.4445268,Euonymus_pallidifolius:0.4445268):0.1009614,Euonymus_szechuanensis:0.5454883):0.02748433):0.1368897,(Euonymus_maackii:0.06498546,Euonymus_vaganoides:0.06498546):0.6448769):1.782064,(Euonymus_lichiangensis:0.4539845,(Euonymus_chloranthoides:0.1470821,Euonymus_salicifolius:0.1470821):0.3069024):2.037941):3.716457):2.25845,((((((Euonymus_euscaphis:0.3170275,Euonymus_tashiroi:0.3170275):0.5247023,Euonymus_tenuiserratus:0.8417298):2.565491,((Euonymus_chenmoui:1.024286,(Euonymus_schensianus:0.6109242,(Euonymus_serratifolius:0.56613,Euonymus_hui:0.56613):0.0447942):0.4133618):0.5581223,((Euonymus_chui:0.9901521,Euonymus_oxyphyllus:0.9901521):0.1446232,(((Euonymus_macropterus:0.1201982,Euonymus_glaber:0.1201982):0.07538249,Euonymus_tingens:0.1955807):0.9011625,Euonymus_clivicola:1.096743):0.03803206):0.4476331):1.824812):4.133904,(Euonymus_giraldii:4.945623,(Euonymus_vagans:4.160803,(((Euonymus_kachinensis:1.327708,(Euonymus_rehderianus:0.09053025,Euonymus_acanthoxanthus:0.09053025):1.237178):2.257507,((((Euonymus_verrucosus:0.4937567,(Euonymus_tsoi:0.2351572,Euonymus_cornutus:0.2351572):0.2585995):0.02325322,Euonymus_aculeatus:0.5170099):1.796026,Euonymus_wui:2.313036):0.06638494,(((Euonymus_acanthocarpus:0.4433667,(Euonymus_spraguei:0.3333504,Euonymus_prismatomerioides:0.3333504):0.1100164):0.0816942,Euonymus_phellomanus:0.5250609):1.772791,(Euonymus_nanoides:1.372595,(Euonymus_fimbriatus:0.3027949,Euonymus_lushanensis:0.3027949):1.0698):0.9252576):0.0815688):1.205794):0.05773867,((Euonymus_venosus:0.612364,Euonymus_potingensis:0.612364):1.386307,(Euonymus_hukuangensis:1.762797,(Euonymus_semenovii:0.9331361,Euonymus_theacola:0.9331361):0.8296613):0.2358732):1.644283):0.5178498):0.7848197):2.595501):0.1263971,Euonymus_balansae:7.667522):0.4274257,Euonymus_lucidus:8.094947):0.3718858):0.5956255):1.355181):0.07514021):11.57376,((((Celastrus_tonkinensis:1.695147,(Celastrus_rugosus:0.06954067,Celastrus_aculeatus:0.06954067):1.625606):3.908,Celastrus_orbiculatus:5.603147):4.172464,(Celastrus_hypoleucoides:4.606393,(((Celastrus_flagellaris:1.226315,Celastrus_gemmatus:1.226315):0.5035018,((Celastrus_glaucophyllus:0.7074853,(Celastrus_hookeri:0.2845194,Celastrus_hirsutus:0.2845194):0.4229659):0.4541258,(((Celastrus_oblanceifolius:0.5012674,Celastrus_hypoleucus:0.5012674):0.01742072,Celastrus_virens:0.5186881):0.5161955,(Celastrus_vaniotii:0.187236,Celastrus_homaliifolius:0.187236):0.8476475):0.1267276):0.5682057):0.6548906,((Celastrus_cuneatus:0.03312573,Celastrus_hindsii:0.03312573):1.326377,Celastrus_kusanoi:1.359503):1.025204):2.221686):5.169218):3.824869,((((Celastrus_rosthornianus:0.7864161,(Celastrus_monospermus:0.2970684,Celastrus_franchetianus:0.2970684):0.4893477):0.3882871,Celastrus_angulatus:1.174703):1.23981,((Celastrus_punctatus:0.1152184,Tripterygium_wilfordii:0.1152184):0.1141259,Celastrus_paniculatus:0.2293442):2.185169):3.584847,Celastrus_stylosus:5.99936):7.60112):8.46606):1.49303,((((Maytenus_confertiflora:0.3676968,Maytenus_austroyunnanensis:0.3676968):1.548291,((Maytenus_hookeri:0.1246485,Maytenus_guangxiensis:0.1246485):0.2931439,Maytenus_hainanensis:0.4177924):1.498196):18.940383,Maytenus_inflata:20.85637):1.319072,((((Salacia_polysperma:1.087652,Salacia_aurantiaca:1.087652):5.29949792,(((((Salacia_confertiflora:0.6587611,Salacia_cochinchinensis:0.6587611):0.9454009,Salacia_glaucifolia:1.604162):0.3677771,(Salacia_obovatilimba:0.2101292,Salacia_sessiliflora:0.2101292):1.76181):2.723814,(Salacia_chinensis:0.06065553,Salacia_amplifolia:0.06065553):4.635097):1.201424,Salacia_hainanensis:5.897177):0.4899734):13.69443,(((Loeseneriella_lenticellata:12.21517,Loeseneriella_concinna:12.21517):1.039587,(Loeseneriella_yunnanensis:8.287139,((Plagiopteron_suaveolens:1.348273,Loeseneriella_griseoramula:1.3482733):0.8747607,Loeseneriella_merrilliana:2.223034):6.064105):4.967621):1.20107,(((Pristimera_indica:0.299645,Pristimera_arborea:0.299645):0.5725019,Pristimera_setulosa:0.8721468):1.242378,Pristimera_cambodiana:2.1145251):12.3413):5.62575):1.98603,((Gymnosporia_esquirolii:1.117917,((Gymnosporia_emarginata:0.5678948,Gymnosporia_tiaoloshanensis:0.5678948):0.01374058,((Gymnosporia_variabilis:0.2371863,(Gymnosporia_orbiculata:0.1952574,Gymnosporia_jinyangensis:0.1952574):0.04192887):0.007364072,Gymnosporia_berberoides:0.2445503):0.337085):0.536282):0.1693026,((Gymnosporia_royleana:0.4170079,Gymnosporia_graciliramula:0.417007933):0.6868494,(Gymnosporia_rufa:0.2680327,Gymnosporia_diversifolia:0.2680327):0.8358247):0.1833626):20.78039):0.10783):1.38413):1.21965,Pleurostylia_opposita:24.77922):23.03838,Monimopetalum_chinense:47.8176):16.03829,((((Microtropis_japonica:0.5804752,Microtropis_gracilipes:0.5804752):1.864772,Microtropis_dehuaensis:2.445248):1.993685,((Microtropis_semipaniculata:3.100968,(((Microtropis_henryi:0.2566127,Microtropis_obscurinervia:0.2566127):2.233762,((Microtropis_hexandra:0.595972,Microtropis_fallax:0.595972):1.142809,Microtropis_submembranacea:1.738781):0.7515936):0.269021,((Microtropis_macrophylla:0.1000624,Microtropis_paucinervia:0.1000624):0.5722218,Microtropis_sphaerocarpa:0.6722842):2.087112):0.3415721):0.7023641,(Microtropis_shenzhenensis:0.6489599,Microtropis_pyramidalis:0.6489599):3.154372):0.6356004):4.537568,(((Microtropis_petelotii:0.9102461,Microtropis_discolor:0.9102461):1.031571,Microtropis_oligantha:1.941817):5.354103,(((Microtropis_triflora:1.652244,(((Microtropis_reticulata:0.5236982,Microtropis_fokienensis:0.5236982):0.1463575,(Microtropis_thyrsiflora:0.4712654,Microtropis_osmanthoides:0.4712654):0.1987903):0.1167358,Microtropis_malipoensis:0.7867915):0.8654525):0.1039472,Microtropis_obliquinervia:1.756191):4.613733,(Microtropis_pallens:3.047237,((Microtropis_tetragona:1.226016,Microtropis_biflora:1.226016):0.5714039,(Microtropis_yunnanensis:0.8029946,Microtropis_wui:0.8029946):0.9944253):1.249817):3.322687):0.9259954):1.680581):54.87939):2.77237,(((Parnassia_filchneri:3.86832,((Parnassia_scaposa:1.84118,Parnassia_esquirolii:1.84118):1.999258,((Parnassia_humilis:1.502254,Parnassia_yanyuanensis:1.502254):1.30466,(Parnassia_xinganensis:0.992466,(Parnassia_faberi:0.504546,(Parnassia_leptophylla:0.2586067,Parnassia_perciliata:0.2586067):0.2459393):0.48792):1.814448):1.033524):0.02788256):2.092352,((((Parnassia_rhombipetala:0.08954688,Parnassia_tibetana:0.08954688):0.0424626,Parnassia_gansuensis:0.1320095):2.912072,((Parnassia_degeensis:0.9722356,Parnassia_kangdingensis:0.9722356):1.971578,Parnassia_noemiae:2.943813):0.1002676):2.657315,((Parnassia_deqenensis:0.5219512,Parnassia_simaoensis:0.5219512):3.834745,((Parnassia_yunnanensis:1.956919,(Parnassia_cacuminum:1.125038,Parnassia_submysorensis:1.125038):0.8318815):1.901093,(((Parnassia_lutea:0.6946043,Parnassia_yulongshanensis:0.6946043):1.13427,Parnassia_subscaposa:1.828874):1.996524,(Parnassia_longipetaloides:0.2190042,Parnassia_petitmenginii:0.2190042):3.606394):0.03261423):0.4986838):1.344699):0.2592761):9.918798,(((((((Parnassia_crassifolia:1.194992,(Parnassia_obovata:0.2450837,(Parnassia_yui:0.071394,Parnassia_epunctulata:0.071394):0.1736897):0.949908):0.2760954,Parnassia_farreri:1.471087):0.3530497,(Parnassia_oreophila:0.384407,Parnassia_dilatata:0.384407):1.43973):1.499559,((Parnassia_guilinensis:0.2491586,Parnassia_pusilla:0.2491586):0.09563339,(Parnassia_chengkouensis:0.2187828,Parnassia_yiliangensis:0.2187828):0.1260091):2.978904):9.987672,((Parnassia_cordata:0.242269,Parnassia_omeiensis:0.242269):4.174303,Parnassia_bifolia:4.416572):8.894797):1.445496,((Parnassia_palustris:12.99573,(((((Parnassia_delavayi:4.52587,Parnassia_brevistyla:4.52587):3.44866,Parnassia_wightiana:7.97453):0.65007,Parnassia_trinervis:8.6246):0.05392,(Parnassia_chinensis:0.90936,Parnassia_tenella:0.90936):7.76916):0.79089,Parnassia_longipetala:9.46941):3.52632):0.58724,Parnassia_laxmannii:13.58297):1.173895):0.3055925,((((((Parnassia_lijiangensis:0.3176372,Parnassia_monochoriifolia:0.3176372):0.3799707,Parnassia_viridiflora:0.6976079):2.272294,((Parnassia_venusta:0.08895568,Parnassia_foliosa:0.08895568):2.661865,((Parnassia_qinghaiensis:0.7555485,Parnassia_mysorensis:0.7555485):1.319363,Parnassia_cooperi:2.074912):0.6759093):0.2190813):1.156304,Parnassia_labiata:4.126206):1.237382,(Parnassia_lanceolata:2.107921,((Parnassia_angustipetala:0.8088908,Parnassia_davidii:0.8088908):0.4116488,(Parnassia_nubicola:0.9481781,Parnassia_longshengensis:0.9481781):0.2723616):0.8873809):3.255667):1.089482,Parnassia_amoena:6.45307):8.609388):0.8170127):50.74879):59.75634):1.66237,(((((((((((Alnus_hirsuta:0.5882261,Alnus_lanata:0.5882261):7.448923,(Alnus_cremastogyne:5.647109,(Alnus_formosana:5.523593,((Alnus_mandshurica:1.724797,Alnus_nepalensis:1.724797):2.033429,(Alnus_trabeculosa:1.922307,Alnus_japonica:1.922307):1.835919):1.765367):0.1235157):2.390041):4.043381,(Alnus_henryi:1.145333,Alnus_ferdinandi-coburgii:1.145333):10.9352):58.3963,(((Ostryopsis_nobilis:12.50098,Ostryopsis_davidiana:12.50097544):51.1327,((((((Carpinus_henryana:0.5873505,(Carpinus_chuniana:0.4764986,Carpinus_tschonoskii:0.4764986):0.1108519):1.020122,(((Carpinus_fargesiana:0.340607,Carpinus_rankanensis:0.340607):0.5829325,(Carpinus_firmifolia:0.8854403,Carpinus_stipulata:0.8854403):0.0380992):0.589622,((Carpinus_londoniana:1.222512,Carpinus_microphylla:1.222512):0.1443502,((Carpinus_hupeana:0.7364497,Carpinus_purpurinervis:0.7364497):0.2500505,(Carpinus_tientaiensis:0.5548699,(Carpinus_tsunyihensis:0.1732377,Carpinus_cordata:0.1732377):0.3816322):0.4316303):0.3803621):0.1462992):0.09431066):0.9137963,((Carpinus_kweichowensis:1.618755,(Carpinus_tsaiana:0.4689697,Carpinus_viminea:0.4689697):1.149785):0.7401756,((((Carpinus_minutiserrata:0.1088501,Carpinus_rupestris:0.1088501):0.3175993,(Carpinus_fangiana:0.1472107,Carpinus_shensiensis:0.1472107):0.2792386):0.1960797,(Carpinus_hebestroma:0.4755354,Carpinus_putoensis:0.4755354):0.1469937):0.5699281,Carpinus_omeiensis:1.192457):1.166473):0.1623383):0.4606816,((Carpinus_pubescens:0.21367,Carpinus_polyneura:0.21367):2.46558515,(((Carpinus_monbeigiana:1.173357,Carpinus_sungpanensis:1.173357):0.07480869,(Carpinus_turczaninowii:0.8183061,(Carpinus_dayongina:0.6957663,Carpinus_kawakamii:0.6957663):0.1225398):0.4298593):0.9932201,(Carpinus_mollicoma:0.1667894,Carpinus_oblongifolia:0.1667894):2.074596):0.4378697):0.3026949):2.10279,Ostrya_multinervis:5.08474):54.7153,((Ostrya_japonica:0.2678791,Ostrya_yunnanensis:0.2678791):17.01163,(Ostrya_rehderiana:0.612822,Ostrya_trichocarpa:0.61282199):16.66668):42.52054):3.83364):0.3249,(Corylus_heterophylla:6.79598,((Corylus_fargesii:2.372839,(((Corylus_mandshurica:0.9688122,Corylus_ferox:0.9688122):0.1874057,Corylus_yunnanensis:1.156218):0.9218929,Corylus_wangii:2.078111):0.2947278):2.217843,Corylus_chinensis:4.590682):2.205298):57.1626):6.51825):0.078,(((((((Betula_jiulungensis:0.1707691,Betula_dahurica:0.1707691):0.9140913,Betula_rotundifolia:1.08486):0.06859264,Betula_middendorfii:1.153453):2.218102,((Betula_fruticosa:1.21667,Betula_platyphylla:1.21667):1.87469,((Betula_potaninii:1.152243,Betula_halophila:1.152243):1.458979,(Betula_chinensis:0.4425925,Betula_fargesii:0.4425925):2.16863):0.4801375):0.2801949):0.07012301,((Betula_rhombibracteata:1.663327,Betula_delavayi:1.663327):0.9166293,((Betula_cylindrostachya:0.7522406,Betula_insignis:0.7522406):1.546764,((Betula_pendula:0.5265908,Betula_ermanii:0.5265908):0.5398186,(Betula_calcicola:0.6516018,Betula_tianschanica:0.6516018):0.4148076):1.232595):0.2809512):0.8617218):0.8870747,Betula_humilis:4.328753):0.0799173,(((Betula_jinpingensis:0.3138513,Betula_alnoides:0.3138513):1.769161,(Betula_ovalifolia:1.562915,(((Betula_austrosinensis:0.008366429,Betula_utilis:0.008366429):0.05843599,Betula_luminifera:0.06680242):1.431672,(((Betula_fujianensis:0.02214615,Betula_microphylla:0.02214615):0.03393278,Betula_trichogemma:0.05607892):0.6008447,(Betula_albosinensis:0.4261155,(Betula_schmidtii:0.2355716,Betula_costata:0.2355716):0.190544):0.2308081):0.8415511):0.0644405):0.5200974):2.033405,(Betula_gynoterminalis:0.09239595,Betula_gmelinii:0.09239595):4.024021):0.2922529):66.14616):16.83763,(Myrica_nana:3.4924,(Myrica_rubra:2.3717114,(Myrica_esculenta:0.8059669,Myrica_adenophora:0.8059669):1.565744):1.120689):83.90006):1.91366,((((Engelhardia_spicata:7.899223,Engelhardia_roxburghiana:7.899223):8.547574,(Engelhardia_serrata:1.143232,Engelhardia_hainanensis:1.143232):15.303566):50.68074,(((((Juglans_regia:0.2249257,Juglans_mandshurica:0.2249257):1.191234,Juglans_sigillata:1.41616):6.98477,(Pterocarya_hupehensis:3.9023,(((Pterocarya_rhoifolia:0.1585758,Pterocarya_macroptera:0.1585758):0.696033,Pterocarya_tonkinensis:0.8546088):0.291531,Pterocarya_stenoptera:1.14614):2.75616):4.49863):4.17516,Cyclocarya_paliurus:12.57609):52.50423,((Platycarya_longzhouensis:17.07441,Platycarya_strobilacea:17.07441):47.32142,(((Carya_cathayensis:0.06830239,(Carya_kweichowensis:0.005286661,Carya_hunanensis:0.005286661):0.06301573):0.2595176,Carya_tonkinensis:0.32782):63.67222,Annamocarya_sinensis:64.00004):0.39579):0.68449):2.04722):4.55817,Rhoiptelea_chiliantha:71.68571):17.62041):7.75058,((Fagus_engleriana:2.31316,((Fagus_hayatae:0.8652485,Fagus_lucida:0.8652485):1.159799,Fagus_longipetiolata:2.025047):0.2881126):70.13966,((((((((Castanopsis_carlesii:4.50173,Castanopsis_indica:4.50173):0.04366089,((((Castanopsis_ledongensis:0.3490884,Castanopsis_tonkinensis:0.3490884):1.445054,(Castanopsis_fissa:0.2423734,(Castanopsis_hainanensis:0.02139792,Castanopsis_jucunda:0.02139792):0.2209755):1.551769):1.35305,(Castanopsis_platyacantha:2.820996,Castanopsis_globigemmata:2.820996):0.3261961):1.366536,(Castanopsis_clarkei:3.3916,((Castanopsis_boisii:0.9880921,Castanopsis_damingshanensis:0.9880921):1.853471,(((Castanopsis_fordii:0.4234997,Castanopsis_oblonga:0.4234997):1.233373,((((Castanopsis_jianfenglingensis:0.3070752,Castanopsis_orthacantha:0.3070752):0.03294375,Castanopsis_megaphylla:0.340019):0.8302155,Castanopsis_amabilis:1.170235):0.3507318,Castanopsis_hupehensis:1.520966):0.1359061):0.07764397,(Castanopsis_concinna:0.183889,Castanopsis_uraiana:0.183889):1.550627):1.107047):0.5500368):1.122127):0.03166326):0.1581591,((((Castanopsis_argyrophylla:3.84457,Castanopsis_tibetana:3.84457):0.10573,Castanopsis_fargesii:3.9503):0.16333,Castanopsis_chinensis:4.11363):0.3282908,((Castanopsis_rockii:1.084629,(Castanopsis_glabrifolia:0.3582591,Castanopsis_ouonbiensis:0.3582591):0.7263696):3.263235,(((Castanopsis_densispinosa:2.951289,((Castanopsis_wattii:0.3343184,Castanopsis_kawakamii:0.3343184):1.671966,(Castanopsis_sclerophylla:1.318122,Castanopsis_xichouensis:1.318122):0.6881625):0.9450039):0.6943616,Castanopsis_cerebrina:3.64565):0.06674059,((((Castanopsis_tessellata:1.47351,((Castanopsis_kweichowensis:0.274589,Castanopsis_ceratacantha:0.274589):0.5932301,(Castanopsis_chunii:0.408175,Castanopsis_calathiformis:0.408175):0.459644):0.6056911):1.443444,(Castanopsis_ferox:2.20224,((((Castanopsis_eyrei:0.2023331,Castanopsis_hystrix:0.2023331):1.257104,(Castanopsis_mekongensis:0.4614543,Castanopsis_crassifolia:0.4614543):0.9979829):0.541497,(Castanopsis_nigrescens:1.167169,Castanopsis_tribuloides:1.167169):0.8337655):0.1958084,Castanopsis_longispina:2.196743):0.005497303):0.7147145):0.06621324,((((Castanopsis_subuliformis:0.4247085,(Castanopsis_longzhouica:0.135475,(Castanopsis_delavayi:0.01530588,Castanopsis_lamontii:0.01530588):0.1201691):0.2892336):0.152605,Castanopsis_remotidenticulata:0.5773135):0.2624478,(Castanopsis_rufotomentosa:0.3112758,Castanopsis_echinocarpa:0.3112758):0.5284855):0.8421004,Castanopsis_wenchangensis:1.681862):1.301306):0.1386625,((Castanopsis_fleuryi:0.8422714,Castanopsis_fabri:0.8422714):1.505911,(Castanopsis_hsiensiui:0.6089763,(Castanopsis_tcheponensis:0.1914016,Castanopsis_choboensis:0.1914016):0.4175747):1.739206):0.7736482):0.5905606):0.6354728):0.09405725):0.2616292):32.4965,(Castanea_seguinii:3.50093,(Castanea_mollissima:1.37509,Castanea_henryi:1.37509):2.12584):33.69912):0.18657,((((((Lithocarpus_propinquus:0.81224,((Lithocarpus_brachystachyus:0.184566,Lithocarpus_naiadarum:0.184566):0.5571294,Lithocarpus_confinis:0.7416954):0.07054469):3.207524,Lithocarpus_fohaiensis:4.019764):1.432778,((Lithocarpus_leucodermis:2.198655,Lithocarpus_skanianus:2.198655):2.89832,Lithocarpus_gymnocarpus:5.096974):0.3555671):0.8605465,((Lithocarpus_elaeagnifolius:0.3992838,(Lithocarpus_collettii:0.3514148,Lithocarpus_tenuilimbus:0.3514148):0.04786899):5.23455,((Lithocarpus_elizabethiae:0.4642859,Lithocarpus_phansipanensis:0.4642859):0.00590464,Lithocarpus_xizangensis:0.4701906):5.163644):0.6792536):1.849756,(((Lithocarpus_cucullatus:1.307868,(Lithocarpus_obscurus:0.8588679,Lithocarpus_mairei:0.8588679):0.4490004):1.644369,(Lithocarpus_arcaula:2.848826,Lithocarpus_damiaoshanicus:2.848826):0.1034112):2.576176,((Lithocarpus_trachycarpus:1.064482,Lithocarpus_mianningensis:1.064482):0.1710425,(Lithocarpus_qinzhouicus:0.6791242,Lithocarpus_obovatilimbus:0.6791242):0.5564):4.292889):2.63443):0.005006602,(((((Lithocarpus_uvariifolius:0.6115703,(Lithocarpus_nantoensis:0.4799194,Lithocarpus_apricus:0.4799194):0.1316508):0.9108098,Lithocarpus_pseudoreinwardtii:1.52238):4.365398,(Lithocarpus_fangii:5.521372,(((Lithocarpus_formosanus:0.9372437,(Lithocarpus_pseudovestitus:0.9357609,Lithocarpus_amoenus:0.9357609):0.001482772):0.3779529,(((Lithocarpus_megalophyllus:0.2647104,Lithocarpus_oblanceolatus:0.2647104):0.08761427,Lithocarpus_pakhaensis:0.3523246):0.6926768,(Lithocarpus_melanochromus:0.6334263,Lithocarpus_chrysocomus:0.6334263):0.4115752):0.2701951):2.662583,((Lithocarpus_talangensis:2.465997,(Lithocarpus_fordianus:0.4101973,Lithocarpus_pachyphyllus:0.4101973):2.0558):0.9442214,((Lithocarpus_rosthornii:1.141455,Lithocarpus_lepidocarpus:1.141455):0.3573368,Lithocarpus_macilentus:1.498792):1.911426):0.5675608):1.543592):0.3664063):1.66499488,(((Lithocarpus_truncatus:3.27598,((Lithocarpus_longipedicellatus:1.652038,(Lithocarpus_hypoglaucus:0.1812606,Lithocarpus_craibianus:0.1812606):1.470777):1.015203,(Lithocarpus_pseudoxizangensis:0.9286561,Lithocarpus_thomsonii:0.9286561):1.738585):0.6087397):0.6049282,(((Lithocarpus_magneinii:0.6372946,(Lithocarpus_corneus:0.1456067,Lithocarpus_grandifolius:0.1456067):0.4916879):1.892915,(Lithocarpus_chiungchungensis:0.6209761,Lithocarpus_attenuatus:0.6209761):1.909233):0.402059,((Lithocarpus_irwinii:1.401553,Lithocarpus_nitidinux:1.401553):0.7926302,Lithocarpus_pasania:2.194184):0.7380847):0.9486403):2.358581,((Lithocarpus_longzhouicus:0.6828297,(Lithocarpus_tubulosus:0.3777003,Lithocarpus_quercifolius:0.3777003):0.3051294):0.3442903,((Lithocarpus_handelianus:0.09949158,Lithocarpus_rhabdostachyus:0.09949158):0.1732206,Lithocarpus_gaoligongensis:0.2727122):0.7544078):5.21237):1.313283):0.4767642,((((((Lithocarpus_calophyllus:0.7246048,(Lithocarpus_floccosus:0.5933781,Lithocarpus_howii:0.5933781):0.1312266):1.58455,(Lithocarpus_taitoensis:0.9123398,(Lithocarpus_hancei:0.4389868,(Lithocarpus_areca:0.250083,Lithocarpus_ithyphyllus:0.250083):0.1889038):0.4733529):1.396815):3.990598,((((Lithocarpus_echinotholus:0.1131622,Lithocarpus_triqueter:0.1131622):0.5019728,Lithocarpus_fenzelianus:0.615135):2.230499,((Lithocarpus_cyrtocarpus:0.1881313,Lithocarpus_levis:0.1881313):0.7114674,(Lithocarpus_kawakamii:0.8788049,Lithocarpus_microspermus:0.8788049):0.02079383):1.946035):0.5058071,((Lithocarpus_brevicaudatus:0.6289296,(Lithocarpus_oleifolius:0.5717457,Lithocarpus_amygdalifolius:0.5717457):0.05718398):1.578084,Lithocarpus_silvicolarum:2.207014):1.144427):2.948312):1.320901,(((Lithocarpus_eriobotryoides:1.226117,Lithocarpus_tephrocarpus:1.226117):2.25202,(((((Lithocarpus_laetus:0.5816841,Lithocarpus_farinulentus:0.5816841):0.1378507,(Lithocarpus_crassifolius:0.4967603,Lithocarpus_mekongensis:0.4967603):0.2227745):0.1946591,(Lithocarpus_variolosus:0.6800902,Lithocarpus_konishii:0.6800902):0.2341037):1.02657,(Lithocarpus_jenkinsii:1.438645,(Lithocarpus_yongfuensis:1.129389,(Lithocarpus_calolepis:0.9261694,Lithocarpus_caudatilimbus:0.9261694):0.2032201):0.3092555):0.5021194):1.020862,(Lithocarpus_garrettianus:1.876121,(Lithocarpus_petelotii:1.071298,(Lithocarpus_lycoperdon:0.9580028,Lithocarpus_bonnetii:0.9580028):0.1132954):0.8048227):1.085505):0.5165101):2.850806,(((Lithocarpus_balansae:0.01459738,Lithocarpus_tabularis:0.01459738):2.725424,Lithocarpus_bacgiangensis:2.740022):0.06108564,(Lithocarpus_dodonaeifolius:2.291083,Lithocarpus_cinereus:2.291083):0.5100239):3.527835):1.291712):0.1235139,((Lithocarpus_iteaphyllus:0.6967005,Lithocarpus_sphaerocarpus:0.6967005):5.545905,((Lithocarpus_yangchunensis:1.861992,Lithocarpus_cryptocarpus:1.861992):1.191335,(Lithocarpus_listeri:1.216405,Lithocarpus_paniculatus:1.216405):1.836921):3.189279):1.501562):0.1730623,((Lithocarpus_laoticus:2.029992,((Lithocarpus_elmerrillii:1.654634,(Lithocarpus_longanoides:1.533711,Lithocarpus_harlandii:1.533711):0.1209228):0.3288514,((Lithocarpus_haipinii:0.6547059,Lithocarpus_fenestratus:0.6547059):0.2775904,(Lithocarpus_shinsuiensis:0.4283831,(Lithocarpus_chifui:0.3627635,Lithocarpus_paihengii:0.3627635):0.06561959):0.5039132):1.051189):0.04650637):3.517584,(((((Lithocarpus_echinophorus:0.91094,Lithocarpus_cleistocarpus:0.91094):0.06008,Lithocarpus_dealbatus:0.97102):0.40122,Lithocarpus_xylocarpus:1.37224):1.10301,Lithocarpus_pachylepis:2.47525):2.44021,((Lithocarpus_litseifolius:2.97837,Lithocarpus_henryi:2.97837):0.14229,Lithocarpus_glaber:3.12066):1.7948):0.6321159):2.369654):0.1123075):0.1383125):29.21877):0.19188,((Cyclobalanopsis_subhinoidea:0.7554388,Cyclobalanopsis_changhualingensis:0.7554388):0.06353121,((((Cyclobalanopsis_tomentosinervis:0.001346843,Cyclobalanopsis_patelliformis:0.001346843):0.3076447,Cyclobalanopsis_morii:0.3089915):0.5052082,Cyclobalanopsis_semiserrata:0.8141997):0.001029462,((((Cyclobalanopsis_camusiae:0.4098462,((Cyclobalanopsis_chungii:0.06721681,Cyclobalanopsis_tenuicupula:0.06721681):0.1425376,(Cyclobalanopsis_multinervis:0.1286755,Cyclobalanopsis_kiukiangensis:0.1286755):0.08107887):0.2000918):0.176132,Cyclobalanopsis_dinghuensis:0.5859782):0.1506448,(Cyclobalanopsis_sichourensis:0.6979913,((((((Cyclobalanopsis_delicatula:0.03552914,Cyclobalanopsis_tiaoloshanica:0.03552914):0.2311289,(Cyclobalanopsis_chevalieri:0.06701334,Cyclobalanopsis_chapensis:0.06701334):0.1996447):0.0953595,(Cyclobalanopsis_phanera:0.3359089,Cyclobalanopsis_edithiae:0.3359089):0.02610862):0.1348376,((Cyclobalanopsis_ningangensis:0.3364702,Cyclobalanopsis_chingsiensis:0.3364702):0.09880259,Cyclobalanopsis_neglecta:0.4352727):0.0615824):0.04344959,(((Cyclobalanopsis_sessilifolia:0.08240232,Cyclobalanopsis_annulata:0.08240232):0.03908106,Cyclobalanopsis_obovatifolia:0.1214834):0.3993942,(Cyclobalanopsis_hui:0.1705478,Cyclobalanopsis_blakei:0.1705478):0.3503297):0.0194272):0.1290215,(((Cyclobalanopsis_stenophylloides:0.1699397,Cyclobalanopsis_hypophaea:0.1699397):0.3662253,(Cyclobalanopsis_kouangsiensis:0.3574161,(Cyclobalanopsis_daimingshanensis:0.255842,(Cyclobalanopsis_saravanensis:0.04299511,Cyclobalanopsis_bella:0.04299511):0.2128469):0.1015741):0.1787489):0.005355189,Cyclobalanopsis_jenseniana:0.5415202):0.127806):0.02866514):0.03863166):0.07077599,((((((((Cyclobalanopsis_motuoensis:0.004682138,Cyclobalanopsis_poilanei:0.004682138):0.4503247,Cyclobalanopsis_delavayi:0.4550068):0.01975057,Cyclobalanopsis_glaucoides:0.4747574):0.204204,((((Cyclobalanopsis_disciformis:0.1124015,Cyclobalanopsis_augustinii:0.1124015):0.0349313,(Cyclobalanopsis_pentacycla:0.05306739,Cyclobalanopsis_thorelii:0.05306739):0.09426538):0.3418722,(Cyclobalanopsis_argyrotricha:0.1776394,Cyclobalanopsis_oxyodon:0.1776394):0.3115656):0.0439351,Cyclobalanopsis_litoralis:0.5331401):0.1458214):0.001270766,(Cyclobalanopsis_dongfangensis:0.3499057,(Cyclobalanopsis_gracilis:0.3008404,Cyclobalanopsis_elevaticostata:0.3008404):0.04906533):0.3303265):0.05355271,(((Cyclobalanopsis_austroglauca:0.3177189,(((Cyclobalanopsis_austrocochinchinensis:0.01164691,Cyclobalanopsis_rex:0.01164691):0.03788413,Cyclobalanopsis_yonganensis:0.04953103):0.1594388,(Cyclobalanopsis_yingjiangensis:0.06693322,Cyclobalanopsis_macrocalyx:0.06693322):0.1420366):0.1087491):0.009828496,Cyclobalanopsis_litseoides:0.3275474):0.3816583,Cyclobalanopsis_myrsinifolia:0.7092057):0.02457919):0.007646325,(Cyclobalanopsis_championii:0.6687227,(Cyclobalanopsis_fleuryi:0.4751515,Cyclobalanopsis_lungmaiensis:0.4751515):0.1935712):0.07270855):0.03895129,((((Cyclobalanopsis_gambleana:0.4549987,(Cyclobalanopsis_fuliginosa:0.1651501,Cyclobalanopsis_gilva:0.1651501):0.2898486):0.1757215,Cyclobalanopsis_lamellosa:0.6307202):0.1166678,Cyclobalanopsis_kerrii:0.7473879):0.01891579,(((Cyclobalanopsis_helferiana:0.01194436,Cyclobalanopsis_albicaulis:0.01194436):0.6283298,(Cyclobalanopsis_pachyloma:0.150162,Cyclobalanopsis_jinpinensis:0.150162):0.4901122):0.08265503,((Cyclobalanopsis_lobbii:0.2748768,(Cyclobalanopsis_xanthotricha:0.2527755,Cyclobalanopsis_longinux:0.2527755):0.02210128):0.007747523,(Cyclobalanopsis_stewardiana:0.2523513,Cyclobalanopsis_glauca:0.2523513):0.03027302):0.4403049):0.04337448):0.01407881):0.02701646):0.007830154):0.003740862):36.75953):0.68226,(((((((Quercus_aquifolioides:0.03863378,Quercus_bawanglingensis:0.03863378):0.4264191,Quercus_serrata:0.4650528):0.1096943,(Quercus_griffithii:0.02311001,Quercus_baronii:0.02311001):0.5516371):0.9057907,(Quercus_chenii:1.265489,Quercus_multinervis:1.265489):0.2150486):0.09498354,(((Quercus_dolicholepis:0.9093812,((Quercus_guyavifolia:0.4543271,Quercus_fabri:0.4543271):0.1106606,Quercus_senescens:0.5649876):0.3443935):0.3247307,((Quercus_mongolica:0.15453,Quercus_dentata:0.15453):0.9344745,((Quercus_lanata:0.228441,Quercus_acutissima:0.228441):0.854845,(Quercus_rehderiana:0.2457779,(Quercus_marlipoensis:0.1983257,Quercus_lodicosa:0.1983257):0.04745222):0.8375081):0.005718562):0.1451074):0.0720878,(Quercus_spinosa:1.214164,(Quercus_cocciferoides:0.1238886,Quercus_utilis:0.1238886):1.090275):0.09203588):0.2693217):0.2315853,((Quercus_phillyreoides:0.5466932,Quercus_yunnanensis:0.5466932):0.4668147,(Quercus_setulosa:0.2710075,((Quercus_aliena:0.0383699,Quercus_semecarpifolia:0.0383699):0.1521737,Quercus_tarokoensis:0.1905436):0.08046385):0.7425004):0.7935989):0.05940326,((Quercus_kingiana:1.696387,Quercus_oxyphylla:1.696387):0.1083597,(Quercus_monimotricha:1.318477,(Quercus_acrodonta:0.5123588,((Quercus_franchetii:0.04396049,Quercus_variabilis:0.04396049):0.05616638,Quercus_engleriana:0.1001269):0.4122319):0.8061184):0.4862693):0.06176353):36.39425):1.37908,Formanodendron_doichangensis:39.63984):32.81298):24.60388):25.66628,(((((Begonia_setulosopeltata:0.9700723,Begonia_tsoongii:0.9700723):3.19336,(Begonia_handelii:0.4625329,Begonia_rex:0.4625329):3.7009):8.141737,(((((((Begonia_cirrosa:0.15756,Begonia_crystallina:0.15756):0.1818,Begonia_fangii:0.33936):0.80097,Begonia_daxinensis:1.14033):3.54677,Begonia_biflora:4.6871):4.95003,(Begonia_daweishanensis:2.15984,(Begonia_palmata:0.65146,Begonia_baviensis:0.65146):1.50838):7.47729):2.3888509,((((((Begonia_glechomifolia:2.295524,(((Begonia_suboblata:0.2605837,Begonia_filiformis:0.2605837):1.406701,Begonia_coptidimontana:1.667285):0.2383015,(((Begonia_chishuiensis:0.195704,Begonia_morifolia:0.195704):0.5126767,(Begonia_alveolata:0.2421298,Begonia_xishuiensis:0.2421298):0.4662509):0.9452869,((Begonia_fimbribracteata:0.5469109,Begonia_parvula:0.5469109):0.7747069,(Begonia_longialata:1.235303,Begonia_dentatobracteata:1.235303):0.08631436):0.3320499):0.2519186):0.3899376):1.186312,(Begonia_dielsiana:2.186863,(Begonia_lacerata:0.0007332654,Begonia_nantoensis:0.0007332654):2.18613):1.294972):3.282424,((Begonia_aurantiflora:2.357221,Begonia_bouffordii:2.357221):1.013864,(((Begonia_psilophylla:0.5249412,Begonia_gungshanensis:0.5249412):1.814581,Begonia_austroguangxiensis:2.339522):0.9740813,((Begonia_pseudodryadis:0.8115189,Begonia_rhynchocarpa:0.8115189):2.327797,((Begonia_circumlobata:0.3916933,Begonia_forrestii:0.3916933):1.069039,Begonia_arboreta:1.460732):1.678584):0.1742871):0.05748193):3.393174):0.872426,(Begonia_dryadis:0.03896774,Begonia_imitans:0.03896774):7.597718):0.2789355,(Begonia_reflexisquamosa:2.959204,((Begonia_acetosella:0.8142203,Begonia_megalophyllaria:0.8142203):0.6177526,(Begonia_hatacoa:0.5016291,Begonia_scitifolia:0.5016291):0.9303438):1.527231):4.956417):4.065482,(((Begonia_flaviflora:2.695024,(Begonia_taiwaniana:2.00056,((Begonia_smithiana:0.04675191,Begonia_guangxiensis:0.04675191):0.09798767,(Begonia_retinervia:0.06445701,Begonia_grandis:0.06445701):0.08028258):1.85582):0.694464):1.946225,(((Begonia_fordii:0.2330391,Begonia_rongjiangensis:0.2330391):0.006704649,Begonia_masoniana:0.2397438):1.837741,Begonia_manhaoensis:2.077485):2.563764):0.6615038,(Begonia_howii:2.270686,(((Begonia_yui:0.2623989,Begonia_hymenocarpa:0.2623989):1.202253,((Begonia_sinofloribunda:0.7953305,(Begonia_xingyiensis:0.7413255,(Begonia_lukuana:0.2036608,Begonia_villifolia:0.2036608):0.5376647):0.05400506):0.470518,Begonia_guishanensis:1.265848):0.1988036):0.01533978,(Begonia_gigabracteata:0.6979191,(Begonia_pedatifida:0.4038299,Begonia_pseudoleprosa:0.4038299):0.2940892):0.7820728):0.7906939):3.032068):6.67835):0.04487802):0.1210461,((((((Begonia_platycarpa:1.016723,Begonia_limprichtii:1.016723):1.487918,(Begonia_polytricha:1.174752,(Begonia_coptidifolia:0.8427501,Begonia_silletensis:0.8427501):0.3320022):1.329889):2.896508,(Begonia_crocea:0.02147863,Begonia_miranda:0.02147863):5.379671):2.664087,Begonia_gulinqingensis:8.065236):0.8630014,(((((Begonia_zhengyiana:0.5572452,(Begonia_arachnoidea:0.5563463,Begonia_bamaensis:0.5563463):0.0008989412):3.678152,(Begonia_macrotoma:0.03724016,Begonia_morsei:0.03724016):4.198158):0.0434188,((Begonia_formosana:0.8897783,Begonia_longicarpa:0.8897783):1.967787,Begonia_emeiensis:2.857565):1.421252):2.527967,((((Begonia_ceratocarpa:1.466126,Begonia_lanternaria:1.466126):1.571761,(Begonia_duclouxii:2.113238,(Begonia_josephii:0.9040649,Begonia_ruboides:0.9040649):1.209173):0.9246493):0.6264349,Begonia_liuyanii:3.664322):1.552101,(Begonia_mengtzeana:1.22887,Begonia_brevisetulosa:1.22887):3.987553):1.59036):0.9691174,(((Begonia_malipoensis:0.1980308,Begonia_wenshanensis:0.1980308):4.325198,((Begonia_rubropunctata:4.359913,(((Begonia_setifolia:0.8632738,Begonia_henryi:0.8632738):2.044555,(Begonia_asperifolia:2.813129,(Begonia_ningmingensis:1.020587,Begonia_leprosa:1.020587):1.792542):0.0946998):0.1561543,((Begonia_pengii:0.08892549,Begonia_debaoensis:0.08892549):0.7117136,Begonia_huangii:0.8006391):2.263344):1.29593):0.03657176,(((Begonia_lipingensis:0.05797832,Begonia_pinglinensis:0.05797832):1.214416,(Begonia_hainanensis:0.4758518,(Begonia_lithophila:0.1302978,Begonia_clavicaulis:0.1302978):0.345554):0.7965421):0.04832998,Begonia_rotundilimba:1.320724):3.07576):0.1267441):0.2734304,(((Begonia_rubinea:1.868215,Begonia_longifolia:1.868215):0.8663724,((Begonia_edulis:0.8205322,Begonia_porteri:0.8205322):0.6203454,Begonia_oreodoxa:1.440878):1.29371):0.1717296,(Begonia_sublongipes:1.913602,(Begonia_algaia:1.192269,((Begonia_picturata:0.5832435,Begonia_hekouensis:0.5832435):0.5064917,Begonia_paucilobata:1.089735):0.1025343):0.7213323):0.9927152):1.890342):2.979242):1.152337):2.23038,(((Begonia_repenticaulis:7.730821,(Begonia_sikkimensis:1.743628,Begonia_longistyla:1.743628):5.987193):2.304969,(((Begonia_obsolescens:1.876279,Begonia_subcoriacea:1.876279):1.304988,((Begonia_labordei:2.309633,(Begonia_summoglabra:1.728892,((Begonia_sinovietnamica:0.5529074,Begonia_rockii:0.5529074):0.01686275,Begonia_truncatiloba:0.5697702):1.159122):0.5807408):0.5528401,(Begonia_buimontana:0.8592627,Begonia_discrepans:0.8592627):2.00321):0.3187943):5.21703,(Begonia_versicolor:0.6629658,Begonia_discreta:0.6629658):7.735331):1.637494):0.5765946,((((Begonia_ornithophylla:4.86136,(Begonia_curvicarpa:0.4693363,Begonia_subhowii:0.4693363):4.392023):2.264993,(((((Begonia_fenicis:0.5857744,Begonia_peii:0.5857744):0.3717078,Begonia_pseudodaxinensis:0.9574822):1.301586,Begonia_yingjiangensis:2.259068):0.4481393,((Begonia_ravenii:1.737877,Begonia_hemsleyana:1.737877):0.09338117,(Begonia_pulvinifera:0.7589833,Begonia_cucurbitifolia:0.7589833):1.072275):0.8759493):2.778525,((Begonia_acutitepala:1.920894,Begonia_cehengensis:1.920894):0.1657826,(Begonia_peltatifolia:1.915814,Begonia_longanensis:1.915814):0.1708623):3.399057):1.64062):2.616696,Begonia_chingii:9.743049):0.8330373,(((((Begonia_muliensis:3.030125,(Begonia_picta:2.238455,((Begonia_taliensis:0.1661855,Begonia_cathayana:0.1661855):1.159388,(Begonia_cylindrica:0.4745786,Begonia_obliquifolia:0.4745786):0.8509949):0.9128814):0.7916702):0.5640838,((Begonia_wangii:0.1733093,(Begonia_semiparietalis:0.08935313,(Begonia_fimbristipula:0.04287938,Begonia_luochengensis:0.04287938):0.04647375):0.0839562):1.519385,Begonia_asteropyrifolia:1.692695):1.901514):0.05959567,((((Begonia_modestiflora:0.7628459,Begonia_chitoensis:0.7628459):0.6342075,Begonia_tetralobata:1.397053):0.6819781,Begonia_augustinei:2.079031):1.01089,Begonia_wilsonii:3.089922):0.5638831):1.319595,(Begonia_austrotaiwanensis:3.223675,Begonia_digyna:3.223675):1.749725):5.532913,(((((Begonia_cavaleriei:0.2418592,Begonia_lancangensis:0.2418592):0.1761279,(Begonia_umbraculifolia:0.2805609,Begonia_purpureofolia:0.2805609):0.1374262):0.8030505,Begonia_variifolia:1.221038):0.4805996,(Begonia_laminariae:0.6125035,Begonia_jingxiensis:0.6125035):1.089134):1.320835,(Begonia_gagnepainiana:0.02608696,Begonia_luzhaiensis:0.02608696):2.996385):7.483841):0.06977345):0.03629836):0.546233):0.9884092):0.158143):59.74841,Tetrameles_nudiflora:72.05358):9.48475,(((((((Hemsleya_macrosperma:4.343373,(Hemsleya_emeiensis:0.2137858,(Hemsleya_carnosiflora:0.2084435,Hemsleya_ellipsoidea:0.2084435):0.005342281):4.129587):1.883822,((Hemsleya_mitrata:0.9979643,Hemsleya_turbinata:0.9979643):3.761466,Hemsleya_delavayi:4.75943):1.467765):0.844125,(((Hemsleya_graciliflora:3.989316,(((Hemsleya_zhejiangensis:0.2183985,Hemsleya_amabilis:0.2183985):1.422657,Hemsleya_dipterygia:1.641055):1.462129,(Hemsleya_pengxianensis:2.09622,Hemsleya_sphaerocarpa:2.09622):1.006964):0.8861315):1.635389,(Hemsleya_dolichocarpa:2.015807,(Hemsleya_panacis-scandens:2.007709,((Hemsleya_chengyihana:0.8341276,Hemsleya_panlongqi:0.8341276):0.386445,(Hemsleya_dulongjiangensis:0.3534932,Hemsleya_endecaphylla:0.3534932):0.8670795):0.7871364):0.008097952):3.608897):0.4677146,(((Hemsleya_chinensis:2.90138,Hemsleya_gigantha:2.90138):0.13764,Hemsleya_lijiangensis:3.03902):2.60154,Hemsleya_macrocarpa:5.64056):0.4518589):0.9789011):15.30952,Gomphogyne_cissiformis:22.38084):13.62867,(((((((Gynostemma_burmanicum:0.2633488,Gynostemma_aggregatum:0.2633488):0.1994225,Gynostemma_pentagynum:0.4627713):1.055463,(Gynostemma_simplicifolium:1.235939,(Gynostemma_laxiflorum:0.6335987,Gynostemma_yixingense:0.6335987):0.6023405):0.2822951):4.112749,(Gynostemma_guangxiense:0.3505776,Neoalsomitra_clavigera:0.3505776):5.280406):2.735262,((Gynostemma_laxum:2.265832,Gynostemma_compressum:2.265832):0.4546279,Gynostemma_microspermum:2.72046):5.645786):0.4120089,Gynostemma_longipes:8.778255):19.07344,((Gynostemma_pentaphyllum:0.2966233,Gynostemma_caulopterum:0.2966233):0.2578325,Gynostemma_cardiospermum:0.5544558):27.29723):8.15782):6.15595,((((((((Thladiantha_dubia:1.625507,((Thladiantha_henryi:1.290712,(((Thladiantha_oliveri:0.2576421,Thladiantha_sessilifolia:0.2576421):0.1012869,Thladiantha_pustulata:0.3589291):0.685872,((Thladiantha_dimorphantha:0.8930479,((Thladiantha_cordifolia:0.4617537,Thladiantha_montana:0.4617537):0.1507521,Thladiantha_hookeri:0.6125058):0.2805421):0.0530035,Thladiantha_grandisepala:0.9460514):0.09874968):0.2459114):0.04412912,(Thladiantha_lijiangensis:0.8498822,(Thladiantha_setispina:0.5141025,(((((Thladiantha_capitata:0.0609229,Thladiantha_nudiflora:0.0609229):0.03201002,Thladiantha_longisepala:0.09293292):0.006194769,(Thladiantha_punctata:0.0255042,Thladiantha_maculata:0.0255042):0.07362349):0.002188323,Thladiantha_medogensis:0.101316):0.1902549,(Thladiantha_davidii:0.2396351,Thladiantha_villosula:0.2396351):0.05193579):0.2225315):0.3357798):0.4849594):0.2906652):0.8809132,(Thladiantha_dentata:2.166075,Thladiantha_longifolia:2.166075):0.3403446):0.3754829,(Sinobaijiania_yunnanensis:0.05215072,Sinobaijiania_decipiens:0.05215072):2.829752):22.366,Sinobaijiania_taiwaniana:25.2479):3.95656,(((Momordica_subangulata:12.88114,Momordica_cochinchinensis:12.88114):13.672945,(((((((Schizopepon_bicirrhosus:0.4506929,Schizopepon_bomiensis:0.4506929):1.917291,Schizopepon_bryoniifolius:2.367984):3.912171,(Schizopepon_macranthus:1.110033,Schizopepon_xizangensis:1.110033):5.170122):9.942945,(((Edgaria_darjeelingensis:7.20739,Herpetospermum_pedunculosum:7.20739):2.92194,Biswarea_tonglensis:10.12933):0.9965836,((Schizopepon_longipes:0.06317627,Schizopepon_monoicus:0.06317627):0.1107139,Schizopepon_dioicus:0.1738902):10.95202):5.097186):0.06923,Gymnopetalum_scabrum:16.29233):7.86844,(Solena_heterophylla:18.1365,(((Zehneria_bodinieri:1.21777,(Zehneria_japonica:0.45248262,Zehneria_wallichii:0.4524827):0.7652873):15.549,(((Cucumis_hystrix:10.64848,(Mukia_javanica:9.27756,Mukia_maderaspatana:9.27756):1.37092):5.2351,Diplocyclos_palmatus:15.88358):0.37813,Coccinia_grandis:16.26171):0.50506):0.91691,Scopellaria_marginata:17.68368):0.45282):6.02427):0.19244,(((((Trichosanthes_dafangensis:1.796423,((Trichosanthes_hylonoma:0.2522502,Trichosanthes_tricuspidata:0.2522502):1.454611,Trichosanthes_smilacifolia:1.706861):0.08956199):2.090524,(Trichosanthes_homophylla:2.462777,Trichosanthes_quinquangulata:2.462777):1.424171):5.257775,Trichosanthes_lepiniana:9.144723):1.447717,((((((((Trichosanthes_pilosa:0.08384686,Trichosanthes_kirilowii:0.08384686):0.03255572,Trichosanthes_subrosea:0.1164026):4.671652,((Trichosanthes_truncata:3.499597,Trichosanthes_pedata:3.499597):0.5101855,Trichosanthes_rugatisemina:4.009782):0.7782724):1.994373,Trichosanthes_cucumeroides:6.782427):0.5813883,(((Trichosanthes_jinggangshanica:0.678186,Trichosanthes_rubriflos:0.678186):1.464106,((Trichosanthes_kerrii:0.06301836,Trichosanthes_rosthornii:0.06301836):0.5926486,Trichosanthes_quinquefolia:0.6556669):1.486625):0.7358866,Trichosanthes_sericeifolia:2.878178):4.485637):1.182749,(Trichosanthes_cucumerina:7.90627,Trichosanthes_reticulinervis:7.90627):0.6402944):0.228281,((((Trichosanthes_trichocarpa:0.05317625,Trichosanthes_tetragonosperma:0.05317625):0.4206467,Trichosanthes_fissibracteata:0.4738229):0.08107928,Trichosanthes_wallichiana:0.5549022):3.276232,(Trichosanthes_cordata:0.7362752,Trichosanthes_baviensis:0.7362752):3.094859):4.943711):0.4257289,((Trichosanthes_dunniana:6.67786,Trichosanthes_villosa:6.67786):1.25885,Trichosanthes_laceribractea:7.93671):1.263864):1.391866):5.06384,(Gymnopetalum_chinense:14.78327,Hodgsonia_heteroclita:14.78327):0.87301):8.69693):2.20088):1.4718,(Siraitia_sikkimensis:4.774158,(Siraitia_grosvenorii:1.487254,Siraitia_siamensis:1.487254):3.286904):23.25173):1.17857):0.9408,Indofevillea_khasiana:30.14526):8.93647,(Actinostemma_tenerum:26.33418,(Bolbostemma_paniculatum:2.626763,Bolbostemma_biglandulosum:2.626763):23.70742):12.74755):1.2196,Zanonia_indica:40.30133):1.86413):37.67091,(Coriaria_terminalis:8.50734,(Coriaria_nepalensis:0.09969117,Coriaria_intermedia:0.09969117):8.407649):71.32903):1.70196):41.18465):2.26822,(((((((((Maclura_tricuspidata:2.980013,((Maclura_fruticosa:0.9181104,Maclura_amboinensis:0.9181104):0.06689329,Maclura_cochinchinensis:0.9850036):1.99501):7.469977,Maclura_pubescens:10.44999):33.12419,((((((Ficus_fusuiensis:0.7294178,Ficus_annulata:0.7294178):1.51309,Ficus_virgata:2.242508):0.3261637,((Ficus_concinna:1.274539,Ficus_pyriformis:1.274539):0.9433224,((Ficus_guangxiensis:0.0007197539,Ficus_beipeiensis:0.0007197539):1.888034,(((Ficus_daimingshanensis:0.06335349,Ficus_hederacea:0.06335349):0.3640184,Ficus_dinganensis:0.4273719):0.2457215,((Ficus_drupacea:0.6040698,Ficus_pedunculosa:0.6040698):0.03065235,Ficus_formosana:0.6347221):0.03837131):1.21566):0.3291075):0.3508101):2.691279,((((Ficus_vasculosa:3.085485,Ficus_nervosa:3.085485):1.646325,((((((((Ficus_variolosa:1.7938,Ficus_pumila:1.7938):0.06213,Ficus_abelii:1.85593):0.11415,Ficus_tuphapensis:1.97008):0.71681,Ficus_septica:2.68689):1.04426,(((((((Ficus_elastica:1.00882,Ficus_benjamina:1.00882):0.66101,Ficus_microcarpa:1.66983):0.86689,Ficus_orthoneura:2.53672):0.46223,Ficus_virens:2.99895):0.25732,Ficus_tikoua:3.25627):0.06984,Ficus_subincisa:3.32611):0.10581,Ficus_stenophylla:3.43192):0.29923):0.05759928,((Ficus_hirta:0.3602094,Ficus_polynervis:0.3602094):0.479548,(Ficus_laevis:0.4772335,Ficus_esquiroliana:0.4772335):0.3625239):2.948992):0.5063297,((Ficus_trivia:2.52608,(Ficus_tsiangii:0.6020816,((Ficus_pubilimba:0.5023814,Ficus_pubigera:0.5023814):0.03106955,Ficus_sinociliata:0.533451):0.06863068):1.923999):1.280417,(((((Ficus_tannoensis:0.8724005,Ficus_maclellandii:0.8724005):1.796774,((Ficus_ruyuanensis:1.02543,(Ficus_heteropleura:0.7270536,Ficus_gasparriniana:0.7270536):0.2983762):0.6104702,(Ficus_sagittata:1.587688,Ficus_chapaensis:1.587688):0.04821211):1.033275):0.9589546,((Ficus_fistulosa:1.482769,Ficus_undulata:1.482769):2.036859,((Ficus_hispida:0.2446971,Ficus_cardiophylla:0.2446971):0.229174,Ficus_glaberrima:0.4738711):3.045757):0.1085008):0.0848109,((Ficus_semicordata:2.105094,(Ficus_heteromorpha:1.116378,((Ficus_cumingii:0.3299819,Ficus_subulata:0.3299819):0.06449813,Ficus_langkokensis:0.39448):0.7218985):0.9887151):0.160723,((((Ficus_erecta:0.733106,Ficus_sarmentosa:0.733106):1.289628,(Ficus_pandurata:0.3684345,Ficus_aurantiaca:0.3684345):1.6543):0.005721571,(Ficus_ruficaulis:1.118363,Ficus_napoensis:1.118363):0.9100929):0.2320554,(Ficus_heterophylla:0.5157867,(Ficus_squamosa:0.09680896,Ficus_prostrata:0.09680896):0.4189777):1.744725):0.005305112):1.447124):0.03744844,(Ficus_auriculata:2.994455,Ficus_rumphii:2.994455):0.7559339):0.05610909):0.4885812):0.1525412,(Ficus_hookeriana:1.19045,Ficus_subpisocarpa:1.19045):3.25717):0.2841898):0.2111881,((((Ficus_neriifolia:0.333772,Ficus_callosa:0.333772):1.736084,(((Ficus_trichocarpa:0.497386,Ficus_geniculata:0.497386):0.3440872,Ficus_filicauda:0.8414733):0.5111483,Ficus_altissima:1.352622):0.7172339):0.2090743,(Ficus_caulocarpa:1.683313,(Ficus_ischnopoda:0.4762432,Ficus_racemosa:0.4762432):1.20707):0.5956171):0.424192,Ficus_tinctoria:2.703122):2.239876):0.1627803,(((Ficus_fulva:2.253963,(Ficus_cyrtophylla:0.7516305,((Ficus_henryi:0.3309884,(Ficus_guizhouensis:0.286548,Ficus_stricta:0.286548):0.04444039):0.3104128,Ficus_simplicissima:0.6414011):0.1102293):1.502332):0.3303351,Ficus_yunnanensis:2.584298):1.33562,(((Ficus_praetermissa:0.05462052,Ficus_benguetensis:0.05462052):0.9945003,Ficus_kurzii:1.049121):2.28126,(((Ficus_pisocarpa:0.00990316,Ficus_chartacea:0.00990316):0.2956074,Ficus_variegata:0.3055105):1.827505,(((Ficus_oligodon:0.4486111,(Ficus_curtipes:0.2621098,Ficus_ovatifolia:0.2621098):0.1865013):1.194614,(Ficus_vaccinioides:0.2198219,Ficus_irisana:0.2198219):1.423403):0.4261853,Ficus_pubinervis:2.06941):0.06360598):1.197365):0.5895369):1.185861):0.1541715):24.95799,((((Streblus_asper:0.3650074,(Streblus_macrophyllus:0.006487367,Streblus_zeylanicus:0.006487367):0.3585201):1.850626,Streblus_ilicifolius:2.215633):13.96327,((Streblus_taxoides:0.8655057,Streblus_indicus:0.8655057):0.298957,Streblus_tonkinensis:1.164463):15.01444):6.89543,Antiaris_toxicaria:23.07433):7.14361):7.25019,(((((Malaisia_scandens:7.036227,Broussonetia_kazinoki:7.036227):3.878789,Broussonetia_kaempferi:10.91502):4.304499,Broussonetia_kurzii:15.21952):7.303075,Broussonetia_papyrifera:22.52259):10.47981,(Fatoua_pilosa:19.31263,Fatoua_villosa:19.31263):13.68977):4.46573):6.10605):2.72644,(((Morus_mongolica:1.19127,(Morus_liboensis:0.898207,Morus_cathayana:0.898207):0.2930629):3.91793,((((Morus_notabilis:0.5933097,(Morus_wittiorum:0.5582805,Morus_trilobata:0.55828046):0.03502925):0.545124,(Morus_australis:0.7701012,Morus_macroura:0.7701012):0.3683326):0.3252768,Morus_serrata:1.463711):0.4406237,Morus_alba:1.904334):3.204866):30.06326,((Artocarpus_nigrifolius:0.5323527,Artocarpus_styracifolius:0.5323527):10.1901574,((((Artocarpus_lakoocha:0.5468886,Artocarpus_gongshanensis:0.5468886):0.563416,Artocarpus_gomezianus:1.110305):4.598715,Artocarpus_tonkinensis:5.709019):2.105441,((((Artocarpus_hypargyreus:0.3422667,Artocarpus_nitidus:0.3422667):1.327602,Artocarpus_chama:1.669869):1.306326,(Artocarpus_xanthocarpus:1.885697,Artocarpus_nanchuanensis:1.885697):1.090498):1.996743,(Artocarpus_petelotii:1.931878,Artocarpus_pithecogallus:1.931878):3.04106):2.841522):2.90805):24.44995):11.12816):27.47619,((((((Poikilospermum_suaveolens:43.06013,(Laportea_bulbifera:19.06225,(Poikilospermum_lanceolatum:1.458809,Poikilospermum_naucleiflorum:1.458809):17.60344):23.99788):6.19492,((((Dendrocnide_sinuata:3.305907,(Dendrocnide_urentissima:1.272552,(Dendrocnide_stimulans:1.206285,Dendrocnide_meyeniana:1.206285):0.06626631):2.033356):0.89048277,(Dendrocnide_basirotunda:0.8968034,Dendrocnide_kotoensis:0.89680342):3.299587):40.93307,(((((Urtica_urens:0.6113372,Urtica_dioica:0.6113372):4.676487,(((Urtica_ardens:0.1323125,Urtica_cannabina:0.1323125):1.265132,Urtica_triangularis:1.397444):1.853029,Urtica_taiwaniana:3.250474):2.037351):2.217475,(Urtica_thunbergiana:7.346942,((Urtica_hyperborea:0.8596108,Urtica_laetevirens:0.8596108):5.482732,(Urtica_fissa:4.16882,((Urtica_parviflora:0.3736884,Urtica_angustifolia:0.3736884):1.784591,(Urtica_atrichocaulis:1.8792,Urtica_mairei:1.8792):0.2790786):2.010541):2.173522):1.004599):0.1583583):34.03208,(Nanocnide_lobata:21.7965,Nanocnide_japonica:21.7965):19.74088):3.54162,Laportea_cuspidata:45.079):0.05046):3.818441,(Laportea_interrupta:4.887592,((Laportea_medogensis:0.2046892,Laportea_violacea:0.2046892):0.3740206,Laportea_fujianensis:0.5787098):4.308883):44.06031):0.3071492):0.05706,Girardinia_diversifolia:49.31211):7.77058,((((Lecanthus_pileoides:0.5453153,Lecanthus_peduncularis:0.5453153):0.6151115,Lecanthus_petelotii:1.160427):46.72162,((((Elatostema_acuteserratum:9.011141,(Elatostema_trichocarpum:0.6302854,Elatostema_cuneatum:0.6302854):8.380856):1.864556,((Elatostema_grandidentatum:2.353533,Elatostema_laxisericeum:2.353533):8.184267,((((Elatostema_gueilinense:3.378201,(Elatostema_latistipulum:3.038989,((Elatostema_pianmaense:0.06265676,Elatostema_mashanense:0.06265676):0.6186852,Elatostema_funingense:0.681342):2.357647):0.3392114):1.867674,((((Elatostema_liboense:0.2644076,Elatostema_rupestre:0.2644076):0.02564582,Elatostema_ichangense:0.2900534):0.1913436,Elatostema_coriaceifolium:0.4813969):0.8686399,Elatostema_subtrichotomum:1.350037):3.895838):1.56762,Elatostema_asterocephalum:6.813495):1.077825,(((Elatostema_stewardii:0.1170475,Elatostema_strigillosum:0.1170475):0.1135524,(Elatostema_recurviramum:0.2054389,(Elatostema_hekouense:0.03358353,Elatostema_obtusidentatum:0.03358353):0.1718554):0.02516096):0.5487412,((Elatostema_manhaoense:0.2817959,Elatostema_lihengianum:0.2817959):0.3605075,Elatostema_pseudobrachyodontum:0.6423034):0.1370376):7.111979):2.64648):0.3378974):1.002453,(((((((Elatostema_procridioides:1.044273,Elatostema_cultratum:1.044273):0.1062453,Elatostema_biglomeratum:1.150518):0.398763,(Elatostema_pergameneum:0.1793749,Elatostema_microtrichum:0.1793749):1.369906):3.376946,((Elatostema_yaoshanense:0.1941392,Elatostema_medogense:0.1941392):1.470373,Elatostema_macintyrei:1.664512):3.261715):5.07527,((((Elatostema_pycnodontum:0.04954654,Elatostema_crispulum:0.04954654):0.8631471,((Elatostema_monandrum:0.1448433,Elatostema_stigmatosum:0.1448433):0.4784909,Elatostema_yui:0.6233342):0.2893594):6.617446,(Elatostema_angulosum:0.3952283,Elatostema_strigulosum:0.3952283):7.134911):1.483844,((Elatostema_litseifolium:3.181327,Elatostema_longistipulum:3.181327):5.119185,((((Elatostema_boehmerioides:1.035249,Elatostema_dissectum:1.035249):2.828921,(((Elatostema_dactylocephalum:1.670856,(Elatostema_densistriolatum:1.262752,Elatostema_xichouense:1.262752):0.4081045):0.07782783,Elatostema_acutitepalum:1.748684):0.01926289,Elatostema_sublineare:1.767947):2.096223):0.7845308,(Elatostema_tianeense:1.099428,Elatostema_actinotrichum:1.099428):3.549272):1.701928,(Elatostema_salvinioides:0.5339549,(Elatostema_gyrocephalum:0.5112921,Elatostema_tenuifolium:0.5112921):0.02266278):5.816673):1.949884):0.7134715):0.9875128):1.585897,((((((Elatostema_pubipes:0.5988751,(Elatostema_platyceras:0.4152279,Elatostema_rhombiforme:0.4152279):0.1836472):2.979632,Elatostema_pseudoficoides:3.578508):3.082596,((((Elatostema_yungshunense:0.2586823,Elatostema_menglunense:0.2586823):3.557666,Elatostema_beibengense:3.816348):2.217592,((Elatostema_cataractum:2.283102,Elatostema_albopilosum:2.283102):0.2961669,(Elatostema_mabienense:0.009211765,Elatostema_atroviride:0.009211765):2.570057):3.454671):0.5966705,(Elatostema_microcephalanthum:5.094409,((Elatostema_hirtellum:0.4573219,Elatostema_recticaudatum:0.4573219):1.42869,(Elatostema_breviacuminatum:0.5598094,Elatostema_subpenninerve:0.5598094):1.326203):3.208397):1.536201):0.03049348):0.663812,(Elatostema_microdontum:7.236543,(Elatostema_subcoriaceum:1.971217,(((Elatostema_prunifolium:0.7811282,(Elatostema_leucocephalum:0.667476,Elatostema_tenuicornutum:0.667476):0.1136522):0.1404713,((Elatostema_calciferum:0.1182873,Elatostema_ficoides:0.1182873):0.4175581,Elatostema_cikaiense:0.5358455):0.3857541):0.3046085,Elatostema_auriculatum:1.226208):0.7450085):5.265326):0.08837276):1.720158,(((Elatostema_balansae:1.81723,(Elatostema_villosum:1.473262,((Elatostema_minutifurfuraceum:0.003392711,Elatostema_crenatum:0.003392711):0.1325719,Elatostema_imbricans:0.1359646):1.337297):0.3439686):6.170979,((((Elatostema_tricaule:0.07374282,Elatostema_tenuicaudatoides:0.07374282):1.64796,(Elatostema_laxicymosum:0.08044343,Elatostema_pleiophlebium:0.08044343):1.641259):1.426485,Elatostema_papillosum:3.148188):1.213508,Elatostema_oblongifolium:4.361695):3.626514):0.02659768,((((Elatostema_eriocephalum:0.6365436,(Elatostema_lasiocephalum:0.502992,((Elatostema_glochidioides:0.03956756,Elatostema_dissectoides:0.03956756):0.1933888,Elatostema_pseudodissectum:0.2329564):0.2700356):0.1335516):1.474345,(Elatostema_ramosum:0.6341737,Elatostema_bamaense:0.6341737):1.476715):4.423477,(Elatostema_brunneinerve:0.3964775,(Elatostema_angustitepalum:0.2317666,Elatostema_wangii:0.2317666):0.1647109):6.137888):0.9086434,((Elatostema_scaposum:0.1058942,Elatostema_cyrtandrifolium:0.1058942):3.515376,((((Elatostema_nianbense:0.549978,Elatostema_dulongense:0.549978):0.009238473,Elatostema_pauciflorum:0.5592165):0.1410239,Elatostema_atropurpureum:0.7002404):1.41877,(Elatostema_polystachyoides:0.06396885,Elatostema_longipes:0.06396885):2.055041):1.50226):3.821739):0.5717975):1.030267):1.187177,(Elatostema_obscurinerve:9.749153,((Elatostema_napoense:3.992102,((Elatostema_tetratepalum:2.407871,Elatostema_gungshanense:2.407871):0.3745065,(Elatostema_subcuspidatum:0.3702974,Elatostema_oreocnidioides:0.3702974):2.41208):1.209725):4.826791,(Elatostema_lui:7.149524,Elatostema_myrtillus:7.149524):1.669369):0.9302602):0.4830985):1.355142):0.06956982,(((((Elatostema_wenxienense:3.825358,(Elatostema_aliferum:0.2371415,Elatostema_retrohirtum:0.2371415):3.588217):3.602656,((Elatostema_involucratum:3.37551,Elatostema_hypoglaucum:3.37551):2.64149,Elatostema_acuminatum:6.017):1.411014):0.7644893,(Elatostema_crassiusculum:4.607573,Elatostema_paracuminatum:4.607573):3.584931):2.635046,((((Elatostema_conduplicatum:1.397032,Elatostema_lungzhouense:1.397032):3.050493,Elatostema_brachyodontum:4.447524):2.681116,((((Elatostema_hezhouense:0.02172953,Elatostema_alnifolium:0.02172953):0.3987467,Elatostema_tenuinerve:0.4204762):2.292663,((Elatostema_yangbiense:0.5534727,((Elatostema_malipoense:0.1295698,Elatostema_angulaticaule:0.1295698):0.3660003,(Elatostema_tianlinense:0.3514792,Elatostema_shanglinense:0.3514792):0.1440909):0.05790256):1.649969,Elatostema_yachense:2.203441):0.5096979):2.70045,((Elatostema_omeiense:0.6383463,Elatostema_pseudoplatyphyllum:0.6383463):1.773078,(Elatostema_nasutum:0.6724269,Elatostema_tenuireceptaculum:0.6724269):1.738998):3.002164):1.715051):3.026776,(((Elatostema_sinense:5.293515,(Elatostema_hookerianum:2.932901,((Elatostema_brevipedunculatum:1.008469,(Elatostema_parvum:0.8785798,Elatostema_pachyceras:0.8785798):0.1298894):1.483211,Elatostema_attenuatum:2.49168):0.4412211):2.360614):2.155619,((Elatostema_laevissimum:2.246992,Elatostema_platyphyllum:2.246992):1.565074,(((Elatostema_xanthotrichum:0.6029785,Elatostema_longibracteatum:0.6029785):1.100939,Elatostema_multicaule:1.703917):0.6134443,(Elatostema_phanerophlebium:1.07661,Elatostema_multicanaliculatum:1.07661):1.240752):1.494704):3.637068):2.247321,(Elatostema_cuneiforme:6.332479,(Elatostema_nigribracteatum:3.461822,(((Elatostema_rivulare:0.4670862,(Elatostema_bracteosum:0.2678361,Elatostema_integrifolium:0.2678361):0.1992501):0.7852294,Elatostema_schizocephalum:1.252316):0.7921305,((Elatostema_obtusum:0.9428035,(Elatostema_hirtellipedunculatum:0.8130238,Elatostema_malacotrichum:0.8130238):0.1297798):0.3170154,Elatostema_luxiense:1.259819):0.7846271):1.417376):2.870658):3.363975):0.4589614):0.6721339):0.3878189,((Elatostema_didymocephalum:7.16891,((Elatostema_goniocephalum:2.629508,((Elatostema_cuspidatum:1.185357,Elatostema_pseudocuspidatum:1.185357):1.441989,Elatostema_petelotii:2.627346):0.002161436):1.932568,Elatostema_retrorstigulosum:4.562076):2.606835):1.295629,((((Elatostema_ferrugineum:1.968381,(Elatostema_megacephalum:0.4362791,Elatostema_tenuicaudatum:0.4362791):1.532101):1.141921,Elatostema_duyunense:3.110302):1.077252,Elatostema_jinpingense:4.187554):1.33231,((Elatostema_lineolatum:1.903951,(Elatostema_xanthophyllum:1.183428,(Elatostema_filipes:0.662742,Elatostema_albovillosum:0.662742):0.5206862):0.7205228):1.456454,(Elatostema_fengshanense:1.352685,((Elatostema_nanchuanense:1.15428,(Elatostema_baiseense:1.075577,Elatostema_youyangense:1.075577):0.0787024):0.05863354,(Elatostema_celingense:0.3756593,Elatostema_setulosum:0.3756593):0.837254):0.1397717):2.00772):2.15946):2.944675):2.750829):0.4415949):0.2211863):14.77738,((Pellionia_radicans:12.23273,((Pellionia_paucidentata:0.1263839,Pellionia_viridis:0.1263839):9.79586,Pellionia_incisoserrata:9.922244):2.31049):3.247596,(Pellionia_acutidentata:8.903915,((((((Pellionia_yunnanensis:1.057305,Pellionia_macrophylla:1.057305):1.506266,(Pellionia_latifolia:1.556298,(Pellionia_brevifolia:1.116595,Pellionia_brachyceras:1.116595):0.439703):1.007273):0.2519312,(((Pellionia_scabra:0.03728091,Pellionia_repens:0.03728091):1.114695,Pellionia_veronicoides:1.151976):1.590498,Pellionia_longipedunculata:2.742474):0.07302776):0.05926753,(Pellionia_donglanensis:2.656421,(Pellionia_heteroloba:1.108344,Pellionia_caulialata:1.108344):1.5480772):0.2183484):1.562356,(Pellionia_grijsii:0.5773321,Pellionia_leiocarpa:0.5773321):3.859793):0.958013,((Procris_crenata:0.6631995,Pellionia_retrohispida:0.6631995):4.055091,(Pellionia_longzhouensis:2.959358,Pellionia_heyneana:2.959358):1.758932):0.6768478):3.508777):6.576415):11.1752):21.22652):9.03708,(((Pilea_peploides:1.762182,(((Pilea_paniculigera:0.7994601,Pilea_angulata:0.7994601):0.1956368,(Pilea_bambusifolia:0.2595768,Pilea_peperomioides:0.2595768):0.7355201):0.006795172,Pilea_elegantissima:1.001892):0.76029):23.3533,(((((((Pilea_umbrosa:0.3188325,Pilea_dolichocarpa:0.3188325):0.7425718,Pilea_cavaleriei:1.061404):0.1497288,Pilea_myriantha:1.211133):2.001009,((Pilea_semisessilis:2.322423,Pilea_gansuensis:2.322423):0.5026387,(Pilea_ternifolia:2.75099,Pilea_sinofasciata:2.75099):0.07407149):0.3870807):1.101497,((Pilea_insolens:0.1527576,Pilea_racemiformis:0.1527576):0.1333466,Pilea_verrucosa:0.2861041):4.027535):5.091994,Pilea_rubriflora:9.405634):12.27621,((((Pilea_multicellularis:3.827707,(Pilea_macrocarpa:0.1263478,Pilea_receptacularis:0.1263478):3.701359):3.806097,(Pilea_longipedunculata:0.4730905,(Pilea_peltata:0.4559711,Pilea_wightii:0.4559711):0.01711935):7.160713):7.614204,((((Pilea_bracteosa:0.2185458,Pilea_melastomoides:0.2185458):1.157968,Pilea_rostellata:1.376514):2.888273,(Pilea_rotundinucula:3.430307,(Pilea_media:2.630944,Pilea_notata:2.630944):0.7993629):0.8344797):9.743001,(Pilea_martini:6.240205,(Pilea_tsiangiana:0.0028539,Pilea_auricularis:0.0028539):6.237351):7.767583):1.24022):6.357739,((Pilea_somae:0.6093952,Pilea_scripta:0.6093952):10.37792,(((Pilea_menghaiensis:2.071202,(Pilea_cangyuanensis:0.6001322,Pilea_monilifera:0.6001322):1.471069):3.089397,(((Pilea_lomatogramma:0.1553454,Pilea_hilliana:0.1553454):3.531751,Pilea_cordifolia:3.687097):1.325512,((Pilea_aquarum:1.830797,(Pilea_penninervis:1.385738,Pilea_linearifolia:1.385738):0.4450582):2.861942,(((Pilea_anisophylla:0.3667233,Pilea_subcoriacea:0.3667233):1.797816,(Pilea_squamosa:0.8089239,(Pilea_japonica:0.2486673,Pilea_glaberrima:0.2486673):0.5602566):1.355616):0.7686189,Pilea_approximata:2.933158):1.75958):0.3198699):0.1479907):1.136427,(Pilea_symmeria:5.04829,Pilea_pellionioides:5.04829):1.248737):4.690286):10.61843):0.07609442):3.433644):2.445145,((Pilea_pumila:23.39063,Pilea_cadierei:23.39063):3.448111,((((((Pilea_subedentata:2.460691,Pilea_hexagona:2.460691):2.394711,((Pilea_salwinensis:0.6936982,(Pilea_medogensis:0.191294,Pilea_boniana:0.191294):0.5024042):2.794962,(((Pilea_pseudonotata:0.112514,Pilea_funkikensis:0.112514):0.236088,Pilea_sinocrassifolia:0.348602):2.817376,((Pilea_basicordata:0.3161,Pilea_swinglei:0.3161):0.0702948,Pilea_unciformis:0.3863948):2.779583):0.3226824):1.366741):3.418239,Pilea_cordistipulata:8.27364):0.5938153,(((Pilea_howelliana:0.4901487,Pilea_spinulosa:0.4901487):0.7869621,Pilea_oxyodon:1.277111):0.1358618,(Pilea_microcardia:1.012538,(Pilea_matsudae:0.1026084,Pilea_elliptilimba:0.1026084):0.9099294):0.4004349):7.454483):0.08262078,((Pilea_pauciflora:1.039564,Pilea_amplistipulata:1.039564):3.10636,(((Pilea_longicaulis:0.1134635,Pilea_villicaulis:0.1134635):0.1046694,Pilea_racemosa:0.2181329):2.786533,Pilea_chartacea:3.004666):1.141258):4.804153):17.29638,Pilea_plataniflora:26.2464584):0.5922828):0.7218888):29.3585):0.16356):8.98048,(((((Oreocnide_boniana:0.8686919,Oreocnide_integrifolia:0.8686919):0.8759645,((Oreocnide_tonkinensis:0.9769405,Oreocnide_serrulata:0.9769405):6.39917e-05,((Oreocnide_pedunculata:0.4342786,Oreocnide_rubescens:0.4342786):0.3281749,(Oreocnide_trinervis:0.6579101,Oreocnide_frutescens:0.6579101):0.1045434):0.214551):0.7676519):3.430904,(Oreocnide_obovata:3.455411,Oreocnide_kwangsiensis:3.4554111):1.720149):40.61336,((((Boehmeria_hamiltoniana:12.47217,(((Boehmeria_densiglomerata:0.7449709,(Boehmeria_japonica:0.6640077,Boehmeria_siamensis:0.6640077):0.08096321):2.050112,(Boehmeria_penduliflora:1.983541,((Boehmeria_polystachya:0.7304915,(Boehmeria_densiflora:0.1391683,Boehmeria_ingjiangensis:0.1391683):0.5913232):0.32882,Boehmeria_dolichostachya:1.059312):0.9242292):0.8115419):1.2912,(Boehmeria_tomentosa:0.0002030559,Boehmeria_pilosiuscula:0.0002030559):4.086079):8.38589):12.78065,(((((Boehmeria_silvestrii:2.578725,Boehmeria_tricuspis:2.578725):0.1742257,(Boehmeria_umbrosa:0.4987068,Boehmeria_spicata:0.4987068):2.254244):0.9428163,((((Boehmeria_conica:0.8771652,Boehmeria_formosana:0.8771652):0.1155613,(Boehmeria_glomerulifera:0.05537103,Boehmeria_zollingeriana:0.05537103):0.9373555):0.06932427,Boehmeria_lohuiensis:1.062051):1.058477,Boehmeria_lanceolata:2.120528):1.575239):1.717746,Boehmeria_allophylla:5.413512):0.3093758,Boehmeria_clidemioides:5.722888):19.52994):3.712855,(((Debregeasia_orientalis:15.61184,(Debregeasia_saeneb:2.105247,Debregeasia_longifolia:2.105247):13.50659):1.38769,(((Archiboehmeria_atrata:0.24577,Boehmeria_nivea:0.24577):6.99062,Sarcochlamys_pulcherrima:7.23639):6.320058,(Debregeasia_elliptica:6.690439,(Debregeasia_squamata:3.727108,Debregeasia_wallichiana:3.727108):2.96333):6.866009):3.443082):11.05656,(Boehmeria_macrophylla:10.53833,Cypholophus_moluccanus:10.53833):17.517765):0.9095854):6.82009,(((Pouzolzia_calophylla:17.13937,(Pouzolzia_zeylanica:10.81457,((Gonostegia_hirta:3.839502,Gonostegia_parvifolia:3.839502):2.799681,((Pouzolzia_niveotomentosa:2.0003718,Pouzolzia_sanguinea:2.000372):0.6447513,Gonostegia_pentandra:2.645123):3.99406):4.175386):6.3248):5.27677,Pipturus_arborescens:22.41614):8.54341,Chamabainia_cuspidata:30.95955):4.82622):10.00315):3.02063,(Droguetia_iners:48.20596,Parietaria_micrantha:48.205963):0.60359):17.25362):0.47877,(Maoutia_setosa:2.122605,(Leucosyke_quadrinervia:1.874958,Maoutia_puya:1.874958):0.2476474):64.41933):7.23487):2.14536,(((((Trema_orientalis:0.6412175,Trema_cannabina:0.6412175):5.749132,(((Trema_tomentosa:0.9165907,Trema_angustifolia:0.9165907):4.465843,Trema_nitida:5.382434):0.2327006,Trema_levigata:5.615135):0.7752153):43.37311,((((Celtis_julianae:0.4075803,Celtis_sinensis:0.4075803):2.063249,((Celtis_tetrandra:0.01032223,Celtis_timorensis:0.01032223):1.228943,(Celtis_philippensis:1.08365,(Celtis_chekiangensis:0.4048697,Celtis_koraiensis:0.4048697):0.67878):0.1556156):1.231564):1.443571,(((Celtis_cerasifera:0.8078144,Celtis_biondii:0.8078144):0.3701741,Celtis_bungeana:1.177988):2.087717,Celtis_vandervoetiana:3.265706):0.648694):44.23799,((Humulus_yunnanensis:12.69262,(Humulus_scandens:2.770803,Humulus_lupulus:2.770803):9.921817):33.47635,Pteroceltis_tatarinowii:46.16897):1.98342):1.61107):5.82669,Gironniera_subaequalis:55.59015):10.05285,(Aphananthe_aspera:24.80257,Aphananthe_cuspidata:24.802568):40.84043):10.27917):12.6179,((((Zelkova_sinica:3.5373,(Zelkova_serrata:1.375192,Zelkova_schneideriana:1.375192):2.162108):5.19346,Ulmus_macrocarpa:8.73076):1.14473,((Ulmus_chenmoui:9.562586,((Ulmus_laciniata:0.2987157,Ulmus_lanceifolia:0.2987157):7.782007,((Ulmus_pseudopropinqua:0.7359569,Ulmus_lamellosa:0.7359569):4.949851,(((Ulmus_harbinensis:0.0831562,Ulmus_parvifolia:0.0831562):2.098164,Ulmus_glaucescens:2.181321):2.99715,(Ulmus_bergmanniana:1.041076,(Ulmus_davidiana:0.1401984,Ulmus_uyematsui:0.1401984):0.9008777):4.137394):0.5073373):2.3949142):1.481864):0.1668693,(((Ulmus_elongata:2.704874,Ulmus_microcarpa:2.704874):0.2246064,(((Ulmus_androssowii:0.3073337,Ulmus_prunifolia:0.3073337):0.389021,(Ulmus_castaneifolia:0.1275262,Ulmus_changii:0.1275262):0.5688285):0.1175339,Ulmus_pumila:0.8138886):2.115592):0.7736097,(Ulmus_szechuanica:1.881641,(Ulmus_mianzhuensis:0.03162375,Ulmus_gaussenii:0.03162375):1.850017):1.821449):6.026366):0.1460343):17.91813,Hemiptelea_davidii:27.79362):60.74645):10.55766,(((((Hippophae_litangensis:0.03530941,Hippophae_rhamnoides:0.03530941):1.803266,(Hippophae_neurocarpa:0.5218409,Hippophae_goniocarpa:0.5218409):1.316735):2.909374,(Hippophae_gyantsensis:0.9448365,(Hippophae_salicifolia:0.820593,Hippophae_tibetana:0.820593):0.1242435):3.803114):23.55226,(((Elaeagnus_bockii:5.933052,((Elaeagnus_macrophylla:1.169307,(((Elaeagnus_micrantha:0.2761572,Elaeagnus_cinnamomifolia:0.2761572):0.3583224,Elaeagnus_guizhouensis:0.6344796):0.2347804,Elaeagnus_courtoisii:0.8692599):0.3000474):2.703368,(Elaeagnus_obovatifolia:0.1276522,Elaeagnus_thunbergii:0.1276522):3.745024):2.060377):0.0370037,(((((Elaeagnus_luoxiangensis:0.7472515,(Elaeagnus_tutcheri:0.6280532,Elaeagnus_glabra:0.6280532):0.1191983):0.1366617,(((Elaeagnus_liuzhouensis:0.1885072,Elaeagnus_sarmentosa:0.1885072):0.039563,Elaeagnus_yunnanensis:0.2280702):0.2592725,Elaeagnus_jiangxiensis:0.4873428):0.3965704):0.9385361,(Elaeagnus_lanpingensis:1.305256,(Elaeagnus_difficilis:0.2988953,Elaeagnus_viridis:0.2988953):1.006361):0.5171928):1.633844,(Elaeagnus_stellipila:1.623142,(Elaeagnus_tonkinensis:0.7736921,(Elaeagnus_obtusa:0.5799887,(Elaeagnus_geniculata:0.0246988,(Elaeagnus_lanceolata:0.01301729,Elaeagnus_nanchuanensis:0.01301729):0.01168152):0.5552899):0.1937034):0.8494498):1.833152):0.2872819,(((((Elaeagnus_magna:0.6461447,Elaeagnus_oxycarpa:0.6461447):0.05742225,Elaeagnus_ovata:0.7035669):0.2309726,Elaeagnus_xichouensis:0.9345395):2.037399,((Elaeagnus_wenshanensis:2.096219,(Elaeagnus_mollis:0.5323514,((Elaeagnus_gonyanthes:0.2077661,Elaeagnus_taliensis:0.2077661):0.03962935,Elaeagnus_triflora:0.2473955):0.2849559):1.563868):0.2208501,((Elaeagnus_retrostyla:0.5094198,((Elaeagnus_oldhamii:0.03231922,Elaeagnus_xingwenensis:0.03231922):0.4400315,Elaeagnus_argyi:0.4723507):0.03706916):1.109856,(Elaeagnus_pilostyla:0.9012646,Elaeagnus_angustata:0.9012646):0.7180115):0.6977932):0.6548687):0.5008588,Elaeagnus_bambusetorum:3.472797):0.2707786):2.226481):0.7029539,(((Elaeagnus_angustifolia:0.82891,Elaeagnus_pungens:0.82891):5.77212,Elaeagnus_umbellata:6.60103):0.00200419,((((Elaeagnus_grijsii:1.481115,(Elaeagnus_griffithii:0.549082,Elaeagnus_schlechtendalii:0.549082):0.9320326):2.435346,(((Elaeagnus_longiloba:0.9916649,Elaeagnus_delavayi:0.9916649):0.1412358,Elaeagnus_formosana:1.132901):1.409688,Elaeagnus_heterophylla:2.542589):1.373872):0.8880655,((Elaeagnus_macrantha:1.143622,Elaeagnus_conferta:1.143622):0.1330083,Elaeagnus_jingdongensis:1.27663):3.527896):0.4567372,((Elaeagnus_tubiflora:0.7633699,Elaeagnus_formosensis:0.7633699):2.495431,(((Elaeagnus_henryi:1.450353,(Elaeagnus_luxiensis:0.5897251,(Elaeagnus_pingnanensis:0.4136281,Elaeagnus_pallidiflora:0.4136281):0.1760969):0.8606284):0.3319202,(Elaeagnus_loureiroi:0.4471489,Elaeagnus_xizangensis:0.4471489):1.335125):0.6466704,((Elaeagnus_multiflora:0.1736398,Elaeagnus_wushanensis:0.1736398):2.126844,(Elaeagnus_calcarea:0.2565638,Elaeagnus_tarokoensis:0.2565638):2.04392):0.1284604):0.8298571):2.002462):1.341771):0.06997581):21.6272):66.63944,((((((((Colubrina_javanica:19.82127,Colubrina_asiatica:19.821267):8.99471,Alphitonia_incana:28.815975):8.85442,((Paliurus_orientalis:0.7287376,Hovenia_acerba:0.7287376):10.71244,((Paliurus_hemsleyanus:0.04400811,Paliurus_hirsutus:0.04400811):0.5793227,Paliurus_ramosissimus:0.6233308):10.81785):26.22922):1.9199,((Gouania_javanica:11.6487,Gouania_leptostachya:11.648697):22.42271,Ziziphus_jujuba:34.07141):5.51889):2.19571,(Hovenia_dulcis:18.22046,Hovenia_trichocarpa:18.22046):23.56555):21.87737,(Ziziphus_laui:2.185326,(Ziziphus_incurva:0.1638067,Ziziphus_fungii:0.1638067):2.021519):61.47806):2.077849,(((((((((Sageretia_yilinii:0.0844145,Sageretia_henryi:0.0844145):2.482201,(Sageretia_melliana:0.02158735,Sageretia_paucicostata:0.02158735):2.545028):2.644022,(((Sageretia_brandrethiana:0.1446541,Sageretia_lijiangensis:0.1446541):0.0259945,Sageretia_thea:0.1706486):4.199036,(Sageretia_omeiensis:0.001540901,Sageretia_lucida:0.001540901):4.368143):0.8409536):1.64354,(((Sageretia_hamosa:0.3732239,Sageretia_rugosa:0.3732239):0.2112667,Sageretia_camelliifolia:0.5844907):1.705295,Sageretia_laxiflora:2.289786):4.564391):7.334056,((Sageretia_pedicellata:5.41707,((Sageretia_gracilis:1.17486,Sageretia_horrida:1.17486):3.247717,(Sageretia_pycnophylla:1.529511,Sageretia_randaiensis:1.529511):2.893066):0.9944929):3.423706,Sageretia_subcaudata:8.840776):5.347457):8.721597,(((((Berchemia_barbigera:4.115102,(((Berchemia_flavescens:1.732977,(Berchemia_kulingensis:0.9727674,(Berchemia_brachycarpa:0.7528893,Berchemia_yunnanensis:0.7528893):0.2198781):0.7602095):1.767189,(((Berchemia_omeiensis:2.074062,Berchemia_medogensis:2.074062):1.029527,Berchemia_huana:3.103589):0.3661877,((Berchemia_edgeworthii:3.226871,Berchemia_lineata:3.226871):0.1626645,(((Berchemia_formosana:0.1477051,Berchemia_sinica:0.1477051):0.4583249,Berchemia_hispida:0.60603):1.782209,(Berchemia_longipes:0.7103042,Berchemia_hirtella:0.7103042):1.677934):1.001297):0.08024152):0.03038888):0.1939867,(Berchemia_polyphylla:0.7678909,Berchemia_annamensis:0.767891):2.926262):0.4209492):0.9915958,Berchemia_floribunda:5.106698):1.680882,Berchemia_longipedicellata:6.78758):12.51553,(Berchemiella_yunnanensis:12.95157,Berchemiella_wilsonii:12.95157):6.351541):0.43204,(((Rhamnella_gilgitica:1.385191,Rhamnella_rubrinervis:1.385191):2.878911,(Rhamnella_franguloides:2.844784,Rhamnella_forrestii:2.844784):1.419319):1.355949,((Rhamnella_martini:0.06304682,Rhamnella_julianae:0.06304682):1.819883,(Rhamnella_caudata:1.222635,Rhamnella_wilsonii:1.222635):0.6602945):3.737122):14.1151):3.17468):1.7086,(((Rhamnus_bungeana:0.7276165,Rhamnus_gilgiana:0.7276165):8.929823,Rhamnus_aurea:9.65744):8.78598,((((Rhamnus_leptophylla:9.131093,(((Rhamnus_formosana:4.30265,(Rhamnus_frangula:0.4271354,(Rhamnus_sargentiana:0.02575986,Rhamnus_leptacantha:0.02575986):0.4013755):3.875515):0.6133794,Rhamnus_wilsonii:4.91603):2.096352,(Rhamnus_rugulosa:0.1736783,Rhamnus_hainanensis:0.1736783):6.838704):2.118711):4.091994,((Rhamnus_procumbens:3.75814,(Rhamnus_ninglangensis:2.43059,(Rhamnus_iteinophylla:0.9890081,(Rhamnus_rhododendriphylla:0.6544136,(Rhamnus_flavescens:0.1639035,(Rhamnus_ussuriensis:0.006017431,Rhamnus_nakaharae:0.006017431):0.1578861):0.4905101):0.3345945):1.441582):1.32755):1.099745,((((Rhamnus_kwangsiensis:0.816164,Rhamnus_henryi:0.816164):1.428523,Rhamnus_nigricans:2.244687):0.3118388,Rhamnus_minuta:2.556526):2.022674,Rhamnus_globosa:4.5792):0.2786847):8.365202):3.024855,(Rhamnus_cathartica:0.52967,Rhamnus_utilis:0.52967):15.718272):2.083842,((Rhamnus_coriophylla:1.408212,Rhamnus_xizangensis:1.408212):13.99376,(Rhamnus_brachypoda:14.17602,(((((((Rhamnus_longipes:1.104109,Rhamnus_wumingensis:1.104109):0.0638654,Rhamnus_koraiensis:1.167975):0.2671443,(Rhamnus_davurica:0.5494317,Rhamnus_subapetala:0.5494317):0.8856875):0.4029404,(Rhamnus_songorica:1.341751,Rhamnus_schneideri:1.341751):0.4963082):4.899943,(((Rhamnus_arguta:0.3014088,Rhamnus_maximovicziana:0.3014088):1.502774,Rhamnus_parvifolia:1.804182):4.595616,((Rhamnus_esquirolii:0.2631528,Rhamnus_fulvotincta:0.2631528):1.195171,(Rhamnus_prostrata:0.207751,Rhamnus_grandiflora:0.207751):1.250573):4.941474):0.3382046):5.187761,(Rhamnus_bodinieri:6.163396,((Rhamnus_tzekweiensis:3.177936,((Rhamnus_diamantiaca:1.253025,Rhamnus_crenata:1.253025):0.05754584,((Rhamnus_lamprophylla:0.3356037,Rhamnus_hupehensis:0.3356037):0.3502337,((Rhamnus_rosthornii:0.1915669,Rhamnus_dumetorum:0.1915669):0.1483249,Rhamnus_virgata:0.3398918):0.3459456):0.6247334):1.867366):0.6264556,Rhamnus_napalensis:3.804392):2.359004):5.762368):0.05749035,((Rhamnus_heterophylla:0.6828789,Rhamnus_tangutica:0.6828789):1.898168,Rhamnus_hemsleyana:2.581046):9.402208):2.192769):1.225948):2.929813):0.1116357):6.17501):3.89861,Scutia_myrtina:28.51704):33.00916,(((Ventilago_maderaspatana:0.4244705,Ventilago_leiocarpa:0.4244705):0.816157,(Ventilago_elegans:0.3365717,(Ventilago_inaequilateralis:0.1456604,Ventilago_oblongifolia:0.1456604):0.1909114):0.9040557):28.780724,Ventilago_calyculata:30.02135):31.50485):4.215032):10.86618,((Ziziphus_mairei:25.3381,(((Ziziphus_montana:0.4675453,Ziziphus_attopensis:0.4675453):0.4892146,Ziziphus_rugosa:0.95676):0.6323139,Ziziphus_mauritiana:1.589074):23.74902):2.957143,((Ziziphus_pubinervis:0.783459,Ziziphus_xiangchengensis:0.783459):9.751063,Ziziphus_oenopolia:10.53452):17.76072):48.31217):18.33224):4.15808):15.27547,(((((((((Spiraea_miyabei:2.26861,Spiraea_salicifolia:2.26861):2.02437,Spiraea_cantoniensis:4.29298):2.311549,Spiraea_dasyantha:6.604529):0.7241407,(((((Spiraea_velutina:0.1866321,(Spiraea_mollifolia:0.08403807,Spiraea_myrtilloides:0.08403807):0.102594):0.4231047,(Spiraea_trilobata:0.03612194,Spiraea_dahurica:0.03612194):0.5736148):2.082062,((Spiraea_arcuata:2.25949,(Spiraea_morrisonicola:0.7336798,Spiraea_longigemmis:0.7336798):1.525811):0.3550387,(Spiraea_daochengensis:0.7850361,Spiraea_bella:0.7850361):1.829493):0.07726934):3.497035,(Spiraea_sericea:0.2525638,((Spiraea_prostrata:0.01698266,Spiraea_schochiana:0.01698266):0.03668616,Spiraea_kweichowensis:0.05366882):0.198895):5.93627):0.7274725,((((Spiraea_schneideriana:2.537199,Spiraea_alpina:2.537199):0.7338417,Spiraea_wilsonii:3.271041):2.045403,((Spiraea_uratensis:0.06056972,Spiraea_canescens:0.06056972):1.216826,Spiraea_elegans:1.277396):4.039047):0.9218242,((((Spiraea_japonica:3.287863,(((Spiraea_aquilegiifolia:0.7275005,(Spiraea_papillosa:0.03622123,Spiraea_henryi:0.03622123):0.6912793):1.121567,Spiraea_teretiuscula:1.849067):0.6483603,(((Spiraea_muliensis:0.2061691,Spiraea_lichiangensis:0.2061691):0.2591325,Spiraea_ningshiaensis:0.4653017):1.081657,Spiraea_fritschiana:1.546958):0.9504691):0.7904349):0.3573436,((((Spiraea_chinensis:0.87333,Spiraea_chamaedryfolia:0.87333):0.13703,Spiraea_blumei:1.01036):1.4321,(Spiraea_media:0.24563,Spiraea_prunifolia:0.24563):2.19683):0.09134,Spiraea_trichocarpa:2.5338):1.111406):1.375153,(((Spiraea_anomala:0.1157347,Spiraea_sargentiana:0.1157347):4.62736,((Spiraea_martini:3.351515,((Spiraea_hingshanensis:0.220982,Spiraea_purpurea:0.220982):0.6268345,Spiraea_xizangensis:0.8478165):2.503698):0.6995246,((Spiraea_teniana:1.023407,Spiraea_hayatana:1.023407):2.611484,Spiraea_nishimurae:3.634892):0.4161475):0.6920555):0.2624856,((Spiraea_yunnanensis:3.672818,(Spiraea_kwangsiensis:0.3531169,Spiraea_rosthornii:0.3531169):3.319701):0.93258,((Spiraea_flexuosa:0.8026316,(Spiraea_calcicola:0.1698311,Spiraea_sublobata:0.1698311):0.6328005):3.552927,(Spiraea_lasiocarpa:1.344275,Spiraea_hailarensis:1.344275):3.011284):0.249839):0.4001825):0.01477941):0.7811099,((Spiraea_lobulata:2.828923,((Spiraea_veitchii:0.1087538,Spiraea_siccanea:0.1087538):1.19659,Spiraea_mongolica:1.305344):1.523579):2.89181,((Spiraea_laeta:1.400242,((Spiraea_hypericifolia:0.6674431,Spiraea_tarokoensis:0.6674431):0.5518486,(Spiraea_cavaleriei:0.9633251,Spiraea_hirsuta:0.9633251):0.2559665):0.1809508):0.6082036,((Spiraea_compsophylla:0.7067548,(Spiraea_ovalis:0.3466104,Spiraea_formosana:0.3466104):0.3601445):0.5556375,Spiraea_pubescens:1.262392):0.7460536):3.712287):0.08073616):0.4367981):0.6780385):0.4123639):17.79085,(Aruncus_gombalanus:0.71258003,Aruncus_sylvester:0.71258):24.40694):20.93279,((((Sorbaria_kirilowii:1.066234,Sorbaria_sorbifolia:1.066234):0.8937256,Sorbaria_arborea:1.95996):38.54713,((((Armeniaca_dasycarpa:2.749801,Armeniaca_sibirica:2.749801):7.901886,((Armeniaca_xianjuxing:0.3153421,Armeniaca_holosericea:0.3153421):0.5347101,Armeniaca_hongpingensis:0.8500522):9.801635):0.2046227,(((Armeniaca_mandshurica:0.292314,Armeniaca_vulgaris:0.292314):0.9952925,Armeniaca_hypotrichodes:1.287607):9.210852,((((((((Cerasus_tomentosa:2.047946,(Cerasus_serrula:0.2799543,Cerasus_setulosa:0.2799543):1.767992):0.3002951,((Cerasus_pogonostyla:0.6887492,Cerasus_crataegifolia:0.6887492):0.5892407,Cerasus_pseudocerasus:1.27799):1.070251):2.111697,(((Cerasus_mugus:2.044558,(Cerasus_szechuanica:1.688659,(Cerasus_conradinae:0.5820926,(Cerasus_polytricha:0.2912241,Cerasus_conadenia:0.2912241):0.2908685):1.106567):0.355899):0.1694828,((Cerasus_dolichadenia:0.2284838,(Cerasus_humilis:0.2159093,Cerasus_campanulata:0.2159093):0.0125745):1.757231,((Cerasus_fruticosa:0.5392209,((Cerasus_cyclamina:0.08957751,Cerasus_yunnanensis:0.08957751):0.3180941,Cerasus_hefengensis:0.4076716):0.1315493):1.289936,Cerasus_dictyoneura:1.829157):0.1565581):0.2283263):1.162575,(((Cerasus_stipulacea:1.158357,(Cerasus_trichantha:0.8295524,(Cerasus_pusilliflora:0.1780435,(Cerasus_pleiocerasus:0.1777811,Cerasus_schneideriana:0.1777811):0.000262411):0.6515089):0.3288045):0.6895602,(Cerasus_henryi:0.04131102,Cerasus_yaoana:0.04131102):1.806606):0.5417001,((Cerasus_tatsienensis:0.3410421,Cerasus_discadenia:0.3410421):1.297181,((Cerasus_glandulosa:0.2309436,Cerasus_tianshanica:0.2309436):0.5164541,Cerasus_discoidea:0.7473977):0.8908257):0.7513938):0.9869987):1.083322):2.515532,(((Cerasus_japonica:0.5845073,Cerasus_cerasoides:0.5845073):2.979055,(Cerasus_clarofolia:3.01766,Cerasus_dielsiana:3.01766):0.5459029):0.2046455,(Cerasus_trichostoma:1.898224,((Cerasus_caudata:0.5034801,Cerasus_patentipila:0.5034801):0.7533748,Cerasus_maximowiczii:1.256855):0.6413689):1.869984):3.207262):1.92845,Prunus_salicina:8.90392):0.7129,Armeniaca_zhengheensis:9.61682):0.0749011,(Amygdalus_pedunculata:1.367954,Amygdalus_kansuensis:1.367954):8.323767):0.0526789,((((Amygdalus_mongolica:1.630109,((Amygdalus_davidiana:0.1348907,Prunus_hainanensis:0.1348907):0.2424451,Prunus_ussuriensis:0.3773358):1.252773):4.41927,(Prunus_cerasifera:0.8735078,Amygdalus_nana:0.8735078):5.175872):2.495933,Amygdalus_triloba:8.545312):0.589789,(Amygdalus_tangutica:2.125998,Amygdalus_mira:2.125998):7.009103):0.6092988):0.7540583):0.3578517):4.04003,((((((Pygeum_laxiflorum:1.653165,Pygeum_macrocarpum:1.653165):0.3445107,Pygeum_henryi:1.997676):0.8181243,((Pygeum_topengii:0.1612275,Pygeum_wilsonii:0.1612275):1.065893,Pygeum_oblongum:1.227121):1.588679):3.57601,(((Laurocerasus_spinulosa:2.509883,(Maddenia_hypoleuca:0.7687491,((Laurocerasus_menghaiensis:0.6242881,Maddenia_hypoxantha:0.6242881):0.04973825,Maddenia_himalaica:0.6740264):0.09472267):1.741134):1.847627,((((((Maddenia_fujianensis:0.299001,Laurocerasus_aquifolioides:0.299001):0.2682203,Laurocerasus_fordiana:0.5672213):0.7220356,(Laurocerasus_zippeliana:0.7575303,(Laurocerasus_undulata:0.7189024,Laurocerasus_andersonii:0.7189024):0.03862798):0.5317265):0.7274878,Maddenia_wilsonii:2.016745):0.4285408,Laurocerasus_dolichophylla:2.445285):1.051567,(((Laurocerasus_hypotricha:0.1276872,Maddenia_incisoserrata:0.1276872):0.02557027,(Laurocerasus_jenkinsii:0.01018925,Laurocerasus_phaeosticta:0.01018925):0.1430682):0.5526092,(Laurocerasus_australis:0.05857848,Laurocerasus_marginata:0.05857848):0.6472882):2.790986):0.8606577):1.86948,Padus_buergeriana:6.22699):0.16482):0.879577,(((Padus_brunnescens:0.03138102,Padus_wilsonii:0.03138102):1.978068,Padus_integrifolia:2.009449):2.034802,(((Padus_stellipila:0.3503607,Padus_brachypoda:0.3503607):0.6184715,Padus_maackii:0.9688321):2.999677,(Padus_cornuta:1.978338,Padus_velutina:1.978338):1.990171):0.07574158):3.227136):2.457113,((Padus_napaulensis:0.3675865,Padus_obtusata:0.3675865):6.010471,(Padus_perulata:0.6275095,(Padus_grayana:0.2773046,Padus_avium:0.2773046):0.3502048):5.750548):3.350443):5.16784):25.61075):2.34582,((((((Crataegus_scabrifolia:1.1887762,(Crataegus_songarica:1.129524,((Crataegus_cuneata:0.9949474,Crataegus_pinnatifida:0.9949474):0.01237514,Crataegus_remotilobata:1.007323):0.1222013):0.05925232):0.5903238,(Crataegus_shensiensis:1.658678,(((Crataegus_sanguinea:0.01561603,Crataegus_kansuensis:0.01561603):0.2250599,(Crataegus_wilsonii:0.08195369,Crataegus_altaica:0.08195369):0.1587222):1.019844,(((Crataegus_shandongensis:0.009607836,Crataegus_dahurica:0.009607836):0.7178129,Crataegus_hupehensis:0.7274207):0.1121525,((Crataegus_maximowiczii:0.6184649,(Crataegus_chungtienensis:0.3812398,Crataegus_aurantia:0.3812398):0.2372252):0.06992498,Crataegus_oresbia:0.6883899):0.1511833):0.4209466):0.3981581):0.120422):2.18444,(((Pyracantha_densiflora:0.06989412,Pyracantha_fortuneana:0.06989412):0.06576134,(Pyracantha_mekongensis:0.1010523,Pyracantha_crenulata:0.1010523):0.03460316):0.008634537,(Pyracantha_atalantioides:0.1078554,(Pyracantha_koidzumii:0.07999672,(Pyracantha_inermis:0.04997135,Pyracantha_angustifolia:0.04997135):0.03002537):0.0278587):0.03643458):3.81925):2.53643,(((((Sorbus_tapashana:1.9870723,(Sorbus_astateria:0.8557536,(Sorbus_albopilosa:0.08676673,Sorbus_poteriifolia:0.08676673):0.7689868):1.131319):0.10614,(Sorbus_folgneri:1.867086,Sorbus_vilmorinii:1.867086):0.2261265):0.04513426,Sorbus_helenae:2.138347):4.163414,(Sorbus_alnifolia:5.218541,((Sorbus_filipes:1.458733,(Sorbus_keissleri:0.6412607,Sorbus_sargentiana:0.6412607):0.8174719):3.129971,((((((Sorbus_medogensis:0.7222647,(Sorbus_rehderiana:0.4997324,(Sorbus_hemsleyi:0.1723964,Sorbus_pteridophylla:0.1723964):0.327336):0.2225323):0.3648801,Sorbus_yuana:1.087145):1.001247,Sorbus_setschwanensis:2.088392):1.586044,((Sorbus_kiukiangensis:1.71623,(Sorbus_rhamnoides:0.8205318,(Sorbus_hupehensis:0.4842374,Sorbus_subochracea:0.4842374):0.3362943):0.8956984):0.2237988,((((Sorbus_pohuashanensis:0.9626253,Sorbus_pallescens:0.9626253):0.4294958,((Sorbus_rufopilosa:0.001846663,Sorbus_foliolosa:0.001846663):1.135414,(Sorbus_ferruginea:0.8966023,(Sorbus_obsoletidentata:0.5117443,(Sorbus_coronata:0.1222829,Sorbus_tianschanica:0.1222829):0.3894615):0.384858):0.2406585):0.2548604):0.1259728,(Sorbus_oligodonta:0.07126617,Sorbus_yunnanensis:0.07126617):1.446828):0.162714,((Sorbus_Koehneana:0.8272142,Sorbus_insignis:0.8272142):0.00754978,((Sorbus_arguta:0.01403573,Sorbus_ursina:0.01403573):0.1957602,Sorbus_rhombifolia:0.2097959):0.6249681):0.8460439):0.2592211):1.734406):0.2576562,(((Sorbus_randaiensis:2.548136,(((((Sorbus_thomsonii:0.6893823,Sorbus_monbeigii:0.6893823):0.5260169,((((Sorbus_aronioides:0.5265988,(Sorbus_multijuga:0.4170394,Sorbus_glomerulata:0.4170394):0.1095595):0.2339031,(Sorbus_lanpingensis:0.55031,(Sorbus_zahlbruckneri:0.0194377,Sorbus_corymbifera:0.0194377):0.5308723):0.2101919):0.07339028,Sorbus_thibetica:0.8338922):0.270649,Sorbus_guanxianensis:1.104541):0.110858):0.1067514,Sorbus_dunnii:1.322151):0.3974679,(Sorbus_esserteauiana:1.217623,(Sorbus_prattii:1.171825,(Sorbus_tsinlingensis:0.6067339,Sorbus_amabilis:0.6067339):0.5650908):0.04579828):0.5019955):0.4835092,(Sorbus_megalocarpa:1.906453,Sorbus_scalaris:1.906453):0.2966742):0.345008):0.1731871,(Sorbus_epidendron:1.561536,Sorbus_ochracea:1.561536):1.159787):0.7796246,(((Sorbus_zayuensis:0.5782546,(Sorbus_salwinensis:0.04890027,Sorbus_meliosmifolia:0.04890027):0.5293543):1.079863,Sorbus_wilsoniana:1.658118):0.5347595,(Sorbus_cuspidata:1.878471,(Sorbus_reducta:1.507137,Sorbus_tiantangensis:1.507137):0.3713346):0.3144061):1.30807):0.4311442):0.5042407,(Sorbus_microphylla:3.049031,(Sorbus_globosa:2.417437,Sorbus_caloneura:2.417437):0.631594):1.387301):0.1523712):0.6298372):1.08322):0.1325495,(((((Photinia_tsaii:1.124391,(((Photinia_anlungensis:0.02795192,Photinia_chingshuiensis:0.02795192):0.07783269,Photinia_arguta:0.1057846):0.917768,(Photinia_kwangsiensis:0.4919719,Photinia_crassifolia:0.4919719):0.5315807):0.1008388):2.753769,(((Photinia_komarovii:0.04460826,Photinia_hirsuta:0.04460826):2.298654,Photinia_lochengensis:2.343262):1.160493,(Photinia_tushanensis:0.2477556,Photinia_benthamiana:0.2477556):3.255999):0.3744051):1.943056,((((((Chaenomeles_sinensis:0.06475847,Chaenomeles_thibetica:0.06475847):0.266791532,(Chaenomeles_cathayensis:0.1551928,Chaenomeles_speciosa:0.1551928):0.1763572):5.34454,((((Rhaphiolepis_wuzhishanensis:0.6228494,Rhaphiolepis_major:0.6228494):2.98902,Rhaphiolepis_ferruginea:3.611869):0.0004328812,(Eriobotrya_fragrans:2.70422,(Eriobotrya_seguinii:2.653072,((((Eriobotrya_serrata:0.8672416,Eriobotrya_bengalensis:0.8672416):0.6678265,((Eriobotrya_elliptica:0.6937551,Eriobotrya_tengyuehensis:0.6937551):0.6663054,Eriobotrya_deflexa:1.3600605):0.1750076):0.6545062,(((Eriobotrya_prinoides:0.3011084,Eriobotrya_cavaleriei:0.3011084):1.320186,(Eriobotrya_malipoensis:0.1231923,Eriobotrya_salwinensis:0.1231923):1.498102):0.1410313,Eriobotrya_henryi:1.762325):0.4272488):0.294897,Eriobotrya_obovata:2.484471):0.168601):0.05114767):0.9080818):0.4190582,(((Rhaphiolepis_umbellata:0.03728561,Rhaphiolepis_lanceolata:0.03728561):0.07651058,Rhaphiolepis_salicifolia:0.1137962):2.593708,Rhaphiolepis_indica:2.707504):1.323856):1.64473):0.03765,(((((Pyrus_phaeocarpa:0.501352,Pyrus_xerophila:0.501352):0.3939725,Pyrus_bretschneideri:0.8953245):1.612894,((Pyrus_ussuriensis:0.0766491,(Pyrus_pyrifolia:0.04612367,Pyrus_betulifolia:0.04612367):0.03052543):0.2958108,Pyrus_pashia:0.3724599):2.135759):0.07691108,(Pyrus_serrulata:1.212017,((Pyrus_hopeiensis:0.4703917,Pyrus_sinkiangensis:0.4703917):0.5541082,(Pyrus_pseudopashia:0.1179148,Pyrus_calleryana:0.1179148):0.9065851):0.1875172):1.373113):2.16073,(Photinia_glabra:1.24826,Photinia_serratifolia:1.24826):3.4976):0.96788):0.03226,((((((Malus_spectabilis:0.2674988,Malus_ombrophila:0.2674988):0.1765979,Malus_muliensis:0.4440967):0.06172145,(Malus_transitoria:0.2534216,Malus_asiatica:0.2534216):0.2523965):0.7902319,(((((Malus_prattii:0.1341639,Malus_honanensis:0.1341639):1.042729,(Malus_rockii:0.0175296,Malus_prunifolia:0.0175296):1.159363):0.01733066,((Malus_mandshurica:0.19883,Malus_sieboldii:0.19883):0.40652,Malus_hupehensis:0.60535):0.5888735):0.05693889,(Malus_Kansuensis:1.14879,((((Malus_sikkimensis:0.5967427,(Malus_halliana:0.1569766,Malus_yunnanensis:0.1569766):0.4397661):0.1507751,Malus_leiocalyca:0.7475178):0.1846203,(Malus_baccata:0.3992388,Malus_komarovii:0.3992388):0.5328993):0.1706426,Malus_sieversii:1.102781):0.04600923):0.1023725):0.03260504,(Malus_toringoides:1.075418,(Malus_daochengensis:0.4470978,Malus_doumeri:0.4470978):0.6283204):0.2083492):0.01228262):2.0967,(Docynia_indica:0.12853,Docynia_delavayi:0.12853):3.26422):1.98073,Dichotomanthes_tristaniicarpa:5.37348):0.37252):0.03835,((Amelanchier_asiatica:0.05643705,Amelanchier_sinica:0.05643705):2.517973,Sorbus_discolor:2.57441):3.20994):0.03686549):0.2554223,(((Photinia_integrifolia:0.2392292,(Photinia_lasiogyna:0.1886149,Photinia_loriformis:0.1886149):0.05061428):1.614242,((Photinia_raupingensis:0.2924094,Photinia_obliqua:0.2924094):0.411379,Photinia_podocarpifolia:0.7037884):1.149683):0.9308448,((Photinia_zhejiangensis:0.3424699,(Photinia_megaphylla:0.09702939,Photinia_bodinieri:0.09702939):0.2454405):0.7258543,Photinia_blinii:1.068324):1.715992):3.292322):0.3068722,((((((Photinia_fokienensis:0.7884297,Photinia_chihsiniana:0.7884297):0.7177071,Photinia_callosa:1.506137):0.9159257,Photinia_impressivena:2.422063):1.132409,((((Photinia_glomerata:0.29295,Photinia_prionophylla:0.29295):0.02936768,Photinia_prunifolia:0.3223176):0.7820725,(Photinia_chingiana:0.9160073,Photinia_berberidifolia:0.9160073):0.1883829):2.326041,((((Photinia_bergerae:0.5045009,Photinia_schneideriana:0.5045009):0.03985572,Photinia_sorbifolia:0.5443566):0.1181276,Photinia_stenophylla:0.6624842):1.517094,Photinia_pilosicalyx:2.179578):1.250853):0.1240401):1.679545,(((Photinia_villosa:0.75823,Photinia_parvifolia:0.75823):4.10854,Photinia_beauverdiana:4.86677):0.05224811,Photinia_lanuginosa:4.919018):0.3149979):0.5870617,(Photinia_lucida:1.41987,Photinia_beckii:1.41987):4.401208):0.5624322):0.0508):0.06566):0.59936,((Stranvaesia_davidiana:0.7282349,Stranvaesia_amphidoxa:0.7282349):3.296424,((Stranvaesia_tomentosa:0.05938045,Stranvaesia_oblanceolata:0.05938045):0.5460283,Stranvaesia_nussia:0.6054088):3.41925):3.074671):1.23892,((((((((Cotoneaster_moupinensis:0.21416,Cotoneaster_microphyllus:0.21416):0.56648,Cotoneaster_divaricatus:0.78064):1.68297,Cotoneaster_mongolicus:2.46361):0.51767,((((Cotoneaster_integerrimus:0.37442,Cotoneaster_melanocarpus:0.37442):1.10684,Cotoneaster_foveolatus:1.48126):0.34245,Cotoneaster_franchetii:1.82371):0.66025,Cotoneaster_morrisonensis:2.48396):0.49732):1.084126,Cotoneaster_wardii:4.065406):0.06091985,((Cotoneaster_dammeri:0.04487095,Cotoneaster_uniflorus:0.04487095):1.922064,((Cotoneaster_silvestrii:0.3635812,(Cotoneaster_Multiflorus:0.2427468,Cotoneaster_acuminatus:0.2427468):0.1208344):0.1082213,Cotoneaster_gracilis:0.4718025):1.495133):2.15939):0.9995727,(((Cotoneaster_chengkangensis:2.67994,((Cotoneaster_frigidus:1.875534,(Cotoneaster_rubens:0.9450551,Cotoneaster_oliganthus:0.9450551):0.9304792):0.06221142,Cotoneaster_soongoricus:1.937746):0.7421942):2.018452,(Cotoneaster_harrysmithii:4.66403,Cotoneaster_horizontalis:4.66403):0.0343624):0.2364189,(((Cotoneaster_glomerulatus:0.8045595,Cotoneaster_verruculosus:0.8045595):1.064697,(Cotoneaster_taylorii:1.705942,((Cotoneaster_subadpressus:1.371404,Cotoneaster_nitens:1.371404):0.1761358,Cotoneaster_salicifolius:1.54754):0.1584019):0.1633146):1.193333,Cotoneaster_rhytidophyllus:3.062589):1.872222):0.191087):0.2987917,(((Cotoneaster_pannosus:2.450804,(Cotoneaster_schantungensis:1.730182,(((Cotoneaster_glabratus:0.2446656,(Cotoneaster_adpressus:0.2271798,Cotoneaster_rosiflorus:0.2271798):0.01748581):0.06065853,Cotoneaster_acutifolius:0.3053242):0.470554,((Cotoneaster_zabelii:0.0979006,Cotoneaster_chingshuiensis:0.0979006):0.6215413,Cotoneaster_hebephyllus:0.7194419):0.05643628):0.9543037):0.7206225):1.975587,(((Cotoneaster_coriaceus:3.171464,Cotoneaster_rotundifolius:3.171464):0.05767225,Cotoneaster_reticulatus:3.229136):1.095786,(((Cotoneaster_glaucophyllus:1.079105,(Cotoneaster_sanguineus:0.1823524,Cotoneaster_apiculatus:0.1823524):0.8967529):1.056436,Cotoneaster_tenuipes:2.135542):1.284664,Cotoneaster_ambiguus:3.420206):0.9047159):0.1014696):0.9606278,(((((Cotoneaster_nitidus:0.3335979,Cotoneaster_nitidifolius:0.3335979):0.3778604,((Cotoneaster_obscurus:0.4523154,Cotoneaster_harrovianus:0.4523154):0.1018693,Cotoneaster_dielsianus:0.5541847):0.1572736):0.3259142,Cotoneaster_langei:1.037372):1.070968,(Cotoneaster_bullatus:0.5353052,(Cotoneaster_sherriffii:0.3681468,Cotoneaster_turbinatus:0.3681468):0.1671583):1.573035):2.567581,((Cotoneaster_affinis:1.556303,(Cotoneaster_conspicuus:1.183283,Cotoneaster_buxifolius:1.183283):0.3730192):2.703772,(Cotoneaster_fangianus:0.7543637,Cotoneaster_submultiflorus:0.7543637):3.505711):0.4158463):0.711098):0.03767065):2.91356):34.51466):3.1994):2.12081,(((Rhodotypos_scandens:28.87414,Kerria_japonica:28.87414):12.39533,((Exochorda_giraldii:4.65049,(Exochorda_serratifolia:0.3267313,Exochorda_racemosa:0.3267313):4.323759):13.14018,(Prinsepia_uniflora:2.69422,(Prinsepia_scandens:2.027754,(Prinsepia_sinensis:1.139622,Prinsepia_utilis:1.139622):0.8881312):0.6664663):15.09645):23.4788):3.97077,(Physocarpus_amurensis:8.33868,((((Neillia_ribesioides:0.09248936,Neillia_grandiflora:0.09248936):0.1339475,((Neillia_sinensis:0.03384242,Neillia_sparsiflora:0.03384242):0.09857742,Neillia_jinggangshanensis:0.1324198):0.09401697):0.01648318,((((Neillia_rubiflora:0.09824967,Neillia_thibetica:0.09824967):0.01798324,Neillia_thyrsiflora:0.1162329):0.0978448,Neillia_breviracemosa:0.2140777):0.01933813,(((Neillia_serratisepala:0.123897,Neillia_fugongensis:0.123897):0.02489088,(Neillia_gracilis:0.08992817,Neillia_affinis:0.08992817):0.05885971):0.01788919,(Neillia_uekii:0.1432542,Neillia_densiflora:0.1432542):0.02342289):0.06673877):0.009504157):1.5157,(Stephanandra_incisa:0.08876,Stephanandra_chinensis:0.08876):1.66986):6.58006):36.90156):2.93288):25.00998,Dryas_octopetala:73.1831):16.61697,((((Filipendula_vestita:0.297936,(Filipendula_ulmaria:0.006882991,Filipendula_palmata:0.006882991):0.29105305):1.520811,Filipendula_kiraishiensis:1.818747):8.336231,((Filipendula_intermedia:0.6972129,Filipendula_angustiloba:0.6972129):5.958073,Filipendula_glaberrima:6.655286):3.499691):66.07913,((((((Coluria_oligocarpa:0.4768281,Taihangia_rupestris:0.4768281):0.5582886,Coluria_henryi:1.035117):0.6968733,(Coluria_longifolia:0.3434796,Coluria_omeiensis:0.3434796):1.38851):14.37283,(Waldsteinia_ternata:13.9821407,((Geum_japonicum:2.152495,Geum_aleppicum:2.152495):1.566625,Geum_rivale:3.71912):10.26302):2.12268):38.99702,((((((Agrimonia_coreana:3.523933,(Agrimonia_nipponica:1.102324,Agrimonia_pilosa:1.102324):2.42161):2.395477,Agrimonia_eupatoria:5.91941):14.72027,Spenceria_ramalana:20.63968):10.45784,(((Sanguisorba_applanata:3.943618,(Sanguisorba_stipulata:0.5495397,(Sanguisorba_diandra:0.05829353,Sanguisorba_alpina:0.05829353):0.4912462):3.394078):12.33784,(Sanguisorba_officinalis:3.026849,Sanguisorba_tenuifolia:3.026849):13.25461):1.863688,((Acomastylis_elata:2.234536,Acomastylis_macrosepala:2.234536):7.166854,Sanguisorba_filiformis:9.40139):8.74376):12.95237):14.39151,((((((Rosa_kunmingensis:0.7977051,(Rosa_webbiana:0.101754,Rosa_filipes:0.101754):0.6959511):0.8332101,Rosa_caudata:1.630915):5.055167,(((((Rosa_chengkouensis:1.296717,(Rosa_maximowicziana:0.7082499,(Rosa_sericea:0.002282989,Rosa_duplicata:0.002282989):0.7059669):0.5884671):0.5241881,((Rosa_prattii:0.6087098,(Rosa_zhongdianensis:0.1255195,Rosa_sertata:0.1255195):0.4831903):1.044792,Rosa_cymosa:1.653502):0.1674035):2.470005,((Rosa_taiwanensis:0.6279324,(Rosa_giraldii:0.280062,Rosa_sikangensis:0.280062):0.3478704):1.639919,(Rosa_glomerata:0.006510824,Rosa_hugonis:0.006510824):2.26134):2.023059):0.2961312,(Rosa_praelucens:3.278234,(((Rosa_sinobiflora:0.53703384,Rosa_ludingensis:0.5370338):0.03375456,(Rosa_moyesii:0.189378,Rosa_lucidissima:0.189378):0.3814104):0.1709671,Rosa_tsinglingensis:0.7417555):2.536479):1.308807):1.432248,((Rosa_hezhangensis:4.043576,(Rosa_banksiae:0.5621132,Rosa_multiflora:0.5621132):3.481463):1.741616,((((Rosa_pseudobanksiae:0.2942462,(Rosa_taronensis:0.2226024,Rosa_forrestiana:0.2226024):0.07164383):0.3634419,Rosa_saturata:0.6576881):1.460919,(Rosa_calyptopoda:0.8911499,((Rosa_shangchengensis:0.08773192,Rosa_tibetica:0.08773192):0.8003346,Rosa_farreri:0.8880665):0.003083326):1.227458):2.637322,(((Rosa_pinnatisepala:0.6914021,Rosa_luciae:0.6914021):1.002085,Rosa_omeiensis:1.693488):1.108205,Rosa_deqenensis:2.801693):1.954236):1.029264):0.2340963):0.6667932):0.16551,(((Rosa_roxburghii:2.07618,(Rosa_laxa:1.021858,Rosa_miyiensis:1.021858):1.0543223):0.4238952,Rosa_lichiangensis:2.500076):3.903739,((Rosa_fedtschenkoana:4.963717,(Rosa_kweichowensis:1.041813,(Rosa_langyashanica:0.1286671,Rosa_berberifolia:0.1286671):0.9131463):3.921904):0.3464645,(Rosa_brunonii:1.902848,(Rosa_albertii:0.5242876,(Rosa_oxyacantha:0.4994149,Rosa_multibracteata:0.4994149):0.02487272):1.37856):3.407334):1.093633):0.4477775):0.5192954,((Rosa_xanthina:5.636074,(((Rosa_morrisonensis:1.237733,Rosa_mairei:1.237733):0.2184396,(Rosa_davidii:0.1904992,Rosa_macrophylla:0.1904992):1.265673):0.3729517,(Rosa_derongensis:0.06495688,Rosa_sweginzowii:0.06495688):1.764167):3.80695):0.02603204,(Rosa_kwangtungensis:4.081316,(Rosa_fargesiana:0.7209929,(Rosa_corymbulosa:0.547513,Rosa_henryi:0.547513):0.17348):3.360323):1.58079):1.708782):0.3790124,(Rosa_davurica:6.752443,(((((Rosa_longicuspis:0.796603,Rosa_platyacantha:0.796603):0.78838,(Rosa_weisiensis:0.7363247,Rosa_pricei:0.7363247):0.8486583):2.291512,((Rosa_lasiosepala:1.178425,Rosa_bracteata:1.178425):1.803715,Rosa_koreana:2.98214):0.8943554):2.216592,((((Rosa_graciliflora:0.009544293,Rosa_banksiopsis:0.009544293):0.8188584,Rosa_primula:0.8284027):0.1917968,((Rosa_beggeriana:0.4150065,(Rosa_setipoda:0.2091951,Rosa_willmottiae:0.2091951):0.2058114):0.3644401,Rosa_murielae:0.7794465):0.2407529):2.136646,(Rosa_anemoniflora:0.9851044,(Rosa_kokanica:0.4517561,(Rosa_soulieana:0.1320768,Rosa_helenae:0.1320768):0.3196793):0.5333483):2.171742):2.936241):0.05330048,(Rosa_rubus:5.528613,((((Rosa_sambucina:2.37218,Rosa_chinensis:2.37218):0.51135,Rosa_transmorrisonensis:2.88353):1.17226,Rosa_laevigata:4.05579):1.22278,((Rosa_persetosa:2.10687,Rosa_bella:2.10687):2.00873,((Rosa_acicularis:1.25789,Rosa_spinosissima:1.25789):1.8145,Rosa_rugosa:3.07239):1.04321):1.16297):0.2500427):0.6177749):0.6060557):0.9974566):37.73913):1.25551,((((((Potentilla_peduncularis:13.53398,(Potentilla_asperrima:0.6595353,Potentilla_pendula:0.6595353):12.87444):3.949048,((Potentilla_argentea:0.3125856,Potentilla_smithiana:0.3125856):12.6,(Potentilla_limprichtii:3.740031,Potentilla_eriocarpa:3.740031):9.172555):4.57044):0.4757378,(((Potentilla_hololeuca:0.02424659,Potentilla_acaulis:0.02424659):2.127431,Potentilla_taronensis:2.151677):11.10949,Potentilla_subdigitata:13.26116):4.697599):1.690712,(Potentilla_turfosa:11.7046,((Potentilla_coriandrifolia:2.492378,(((Potentilla_articulata:0.2790118,Potentilla_wenchuensis:0.2790118):0.8087432,(Potentilla_strigosa:1.087546,Potentilla_simulatrix:1.087546):0.000208746):1.3119,(Potentilla_fruticosa:0.02719933,Potentilla_gelida:0.02719933):2.372456):0.09272227):5.277533,(Potentilla_desertorum:4.367535,(Potentilla_betonicifolia:4.263972,(Potentilla_verticillaris:1.16869,Potentilla_aristata:1.16869):3.095281):0.1035633):3.402376):3.934691):7.944872):15.23521,((((Potentilla_ancistrifolia:2.019019,Potentilla_angustiloba:2.019019):2.120877,(((Potentilla_discolor:0.1245332,Potentilla_evestita:0.1245332):0.9430866,Potentilla_sericea:1.06762):1.127759,Potentilla_Kleiniana:2.195378):1.944517):2.768042,(Potentilla_sischanensis:1.803875,(Potentilla_rupestris:1.166281,Potentilla_virgata:1.166281):0.6375945):5.104062):9.635351,(Potentilla_fallens:4.302504,Potentilla_pamiroalaica:4.302504):12.24079):18.34139):5.69945,((((((Potentilla_supina:2.29655,((((Potentilla_tanacetifolia:1.09228,Potentilla_nivea:1.09228):0.08081,Potentilla_chinensis:1.17309):0.18319,Potentilla_multicaulis:1.35628):0.0804,Potentilla_recta:1.43668):0.85987):5.25394,Potentilla_fragarioides:7.55049):8.10049,((Potentilla_reptans:3.93031,Duchesnea_indica:3.93031):4.62063,Duchesnea_chrysantha:8.55094):7.10004):18.14839,Potentilla_anserina:33.79937):4.381502,(((Potentilla_conferta:1.98981,Potentilla_tugitakensis:1.98981):6.648897,(((Potentilla_cryptotaeniae:1.25688,(Potentilla_multiceps:1.116377,((Potentilla_potaninii:0.4111177,Potentilla_chrysantha:0.4111177):0.1010505,(Potentilla_gombalana:0.5086107,((Potentilla_freyniana:0.0007522161,Potentilla_griffithii:0.0007522161):0.3375761,Potentilla_crenulata:0.3383283):0.1702823):0.003557524):0.6042092):0.1405028):0.6040436,Potentilla_longifolia:1.860924):2.033382,Potentilla_glabriuscula:3.894306):4.744401):17.17697,((Potentilla_granulosa:0.3327761,Potentilla_polyphylloides:0.3327761):1.525025,Potentilla_cardotiana:1.857801):23.95788):12.36519):2.141261,((((Potentilla_stenophylla:1.565741,Potentilla_bifurca:1.565741):6.980986,((Potentilla_lineata:3.755754,(((Potentilla_leuconota:0.9719541,Potentilla_saundersiana:0.9719541):0.8589135,Potentilla_delavayi:1.830868):1.721917,Potentilla_pseudosimulatrix:3.552785):0.2029695):0.9848912,(Potentilla_imbricata:2.474633,Potentilla_glabra:2.474633):2.266012):3.806081):5.068398,((((Potentilla_xizangensis:2.069587,Potentilla_cuneata:2.069587):0.3872717,Potentilla_nervosa:2.456858):1.141772,(Potentilla_rosulifera:1.078164,(Potentilla_multifida:0.7467962,(Potentilla_macrosepala:0.06329055,Potentilla_flagellaris:0.06329055):0.6835056):0.3313683):2.520466):0.7000076,Potentilla_zhangbeiensis:4.298638):9.316487):18.97425,((Potentilla_inclinata:7.742018,(((Potentilla_biflora:2.791999,Potentilla_centigrana:2.791999):0.7379748,(Potentilla_lancinata:1.00226,(Potentilla_contigua:0.17821,Potentilla_polyphylla:0.17821):0.8240499):2.527714):1.900355,((Potentilla_microphylla:0.1246308,Potentilla_plumosa:0.1246308):3.065242,(Potentilla_argyrophylla:0.04649599,Potentilla_hypargyrea:0.04649599):3.143376):2.240456):2.311689):24.61345,((((Comarum_palustre:4.357365,Comarum_salesovianum:4.357365):19.56277,((Alchemilla_gracilis:0.2280426,Alchemilla_japonica:0.2280426):0.3313274,Alchemilla_glabra:0.55937):23.36077):1.74299,((Sibbaldia_omeiensis:0.1038283,Sibbaldia_tetrandra:0.1038283):0.6525417,(((Sibbaldia_purpurea:0.2151345,(Sibbaldia_sericea:0.007284124,Sibbaldia_micropetala:0.007284124):0.2078504):0.4861669,((Sibbaldia_procumbens:0.1487104,Osteomeles_schwerinae:0.1487104):0.5368096,(Osteomeles_anthyllidifolia:0.5249834,Osteomeles_subrotunda:0.5249834):0.1605366):0.01578138):0.01346902,(((Sibbaldia_sikkimensis:0.2681703,((Sibbaldia_cuneata:0.03025169,Sibbaldia_pentaphylla:0.03025169):0.06896993,Sibbaldia_phanerophlebia:0.09922162):0.1689486):0.02398814,Sibbaldia_adpressa:0.2921584):0.1872048,(Sibbaldia_perpusilloides:0.3928347,Sibbaldia_tenuis:0.3928347):0.0865285):0.2354072):0.0415996):24.90676):3.22112,(((((((Fragaria_moupinensis:0.02664797,Fragaria_pentaphylla:0.02664797):0.2388651,Fragaria_daltoniana:0.2655131):0.08204521,Fragaria_orientalis:0.3475583):0.2629749,((Fragaria_vesca:0.188404,Fragaria_nubicola:0.188404):0.2622299,Fragaria_mandshurica:0.450634):0.1598992):0.003226831,(Fragaria_nilgerrensis:0.03765767,Fragaria_gracilis:0.03765767):0.5761023):18.51956,(Potaninia_mongolica:2.7115,Potentilla_parvifolia:2.7115):16.42182):5.97232,(((Chamaerhodos_erecta:1.186638,Chamaerhodos_trifida:1.186638):4.542938,Chamaerhodos_canescens:5.729577):12.73455,(Chamaerhodos_altaica:5.886769,Chamaerhodos_sabulosa:5.886769):12.57736):6.641509):3.77861):3.471217):0.2339083):7.732758):0.2619969):6.16041):8.3573):2.437,(((((((Rubus_chrysobotrys:0.1121993,Rubus_kwangsiensis:0.1121993):11.25516,((Rubus_luchunensis:3.272978,(Rubus_glandulosocarpus:2.489466,((Rubus_tricolor:0.3841067,Rubus_lanyuensis:0.3841067):1.734176,((Rubus_doyonensis:0.5076545,Rubus_lasiostylus:0.5076545):0.3066213,Rubus_wallichianus:0.8142759):1.304007):0.3711831):0.7835119):6.010667,(((Rubus_wardii:0.2134574,Rubus_aurantiacus:0.2134574):1.397971,(Rubus_kawakamii:1.006556,(Rubus_trianthus:0.1583825,Rubus_subtibetanus:0.1583825):0.8481731):0.604873):4.538514,(Rubus_jinfoshanensis:2.851509,Rubus_fockeanus:2.851509):3.298434):3.133702):2.083712):4.032343,((Rubus_buergeri:5.515853,Rubus_fuscorubens:5.515853):8.133375,(((Rubus_cockburnianus:1.760975,Rubus_pectinaris:1.760975):7.491906,Rubus_acuminatus:9.25288):2.846397,((((Rubus_wangii:1.9990793,(Rubus_paniculatus:0.3334792,Rubus_clivicola:0.3334792):1.6656):1.053131,((Rubus_gressittii:2.660844,((Rubus_crassifolius:0.3267302,Rubus_stans:0.3267302):1.085881,Rubus_croceacanthus:1.412611):1.248233):0.2939135,Rubus_caudifolius:2.954758):0.097453):0.7924892,Rubus_fanjingshanensis:3.8447):1.324157,Rubus_tinifolius:5.168857):6.93042):1.549951):1.750472):2.383717,(((Rubus_ellipticus:13.17805,Rubus_rosifolius:13.17805):4.10081,(((Rubus_crataegifolius:10.93338,(Rubus_hirsutus:9.08763,Rubus_chingii:9.08763):1.84575):3.71179,Rubus_caesius:14.64517):0.96209,((Rubus_parvifolius:12.99596,Rubus_idaeus:12.99596):2.02042,(((Rubus_reflexus:0.11145,Rubus_cochinchinensis:0.11145):0.09725,Rubus_lambertianus:0.2087):6.35047,Rubus_saxatilis:6.55917):8.45721):0.59088):1.6716):0.13226,((Rubus_niveus:6.01231,Rubus_sachalinensis:6.01231):4.18049,Rubus_chamaemorus:10.1928):7.21832):0.372297):0.06205322,((Rubus_salwinensis:7.474979,((Rubus_arachnoideus:1.728798,(Rubus_oblongus:0.7425705,((Rubus_playfairianus:0.005822446,Rubus_fragarioides:0.005822446):0.4985454,Rubus_macilentus:0.5043678):0.2382027):0.9862274):3.573052,((((Rubus_multisetosus:0.2877904,Rubus_wawushanensis:0.2877904):0.6947796,Rubus_metoensis:0.98257):2.377842,(Rubus_zhaogoshanensis:0.4113114,Rubus_trijugus:0.4113114):2.949101):1.539517,(Rubus_ptilocarpus:1.672235,Rubus_bonatianus:1.672235):3.227693):0.4019211):2.173129):0.9195273,((Rubus_preptanthus:1.157057,(Rubus_irritans:0.9748486,Rubus_neoviburnifolius:0.9748486):0.1822089):3.216719,(((Rubus_parkeri:0.003490144,(Rubus_yanyunii:0.002582933,Rubus_dolichophyllus:0.002582933):0.0009072119):1.179504,Rubus_kulinganus:1.182994):2.516835,(Rubus_fujianensis:0.8778455,Rubus_stimulans:0.8778455):2.821983):0.6739481):4.02073):9.450964):0.7641446,(((Rubus_polyodontus:2.711021,((Rubus_subcoreanus:1.091836,Rubus_wuzhianus:1.091836):0.1381551,Rubus_simplex:1.229992):1.481029):4.418259,(Rubus_hastifolius:0.04314367,Rubus_hemithyrsus:0.04314367):7.086136):6.524982,((Rubus_platysepalus:5.570909,((((((Rubus_setchuenensis:0.0374886,Rubus_phoenicolasius:0.0374886):2.632534,Rubus_amabilis:2.670022):2.015233,(((Rubus_humulifolius:0.9672024,((Rubus_quinquefoliolatus:0.04325839,Rubus_lasiotrichos:0.04325839):0.3524827,Rubus_xanthocarpus:0.3957411):0.5714613):2.499638,(((Rubus_gyamdaensis:1.867821,(Rubus_amphidasys:0.7462737,(Rubus_flosculosus:0.5156552,Rubus_glandulosocalycinus:0.5156552):0.2306186):1.121547):0.4869992,((Rubus_rubrisetulosus:0.5960886,Rubus_alceifolius:0.5960886):1.147267,((Rubus_tsangiorum:1.226128,Rubus_spinulosoides:1.226128):0.2704347,(Rubus_austrotibetanus:1.241216,((Rubus_pentagonus:0.4248038,Rubus_formosensis:0.4248038):0.3331784,Rubus_yunanicus:0.7579822):0.483234):0.2553462):0.2467929):0.6114651):0.1976186,(((Rubus_lichuanensis:0.03968182,Rubus_panduratus:0.03968182):0.03767773,Rubus_taronensis:0.07735955):1.004959,Rubus_lobophyllus:1.082319):1.47012):0.9144016):1.17539,(Rubus_mallotifolius:0.2877663,Rubus_adenophorus:0.2877663):4.354465):0.04302447):0.4551731,((Rubus_forrestianus:2.020123,Rubus_treutleri:2.020123):2.480825,(Rubus_lishuiensis:2.578765,(Rubus_taiwanicola:1.786661,((Rubus_glabricarpus:0.1456788,Rubus_yiwuanus:0.1456788):1.187733,(Rubus_pectinellus:1.267755,Rubus_rolfei:1.267755):0.06565717):0.4532491):0.7921045):1.922183):0.63948):0.3164111,((Rubus_leucanthus:2.585026,Rubus_pileatus:2.585026):0.456407,((Rubus_alnifoliolatus:2.850776,Rubus_biflorus:2.850776):0.04268646,((Rubus_foliaceistipulatus:0.5771909,(Rubus_refractus:0.140247,Rubus_malipoensis:0.140247):0.4369439):1.621023,(Rubus_idaeopsis:1.021357,Rubus_faberi:1.021357):1.176857):0.695249):0.1479706):2.415406):0.06878848,(Rubus_lucens:3.270682,(((Rubus_brevipetiolatus:0.4027436,Rubus_peltatus:0.4027436):0.3380714,Rubus_latoauriculatus:0.740815):1.875216,Rubus_pseudopileatus:2.616031):0.6546509):2.254946):0.04528094):0.32166,Rubus_malifolius:5.892569):7.761692):4.955353):0.6111751,((Rubus_irenaeus:10.16735,(Rubus_lineatus:7.391238,(((Rubus_yuliensis:1.502816,(Rubus_bambusarum:0.121343,Rubus_eucalyptus:0.121343):1.381473):3.195308,(Rubus_wilsonii:1.048603,(Rubus_pinnatisepalus:0.6998176,Rubus_innominatus:0.6998176):0.3487852):3.649521):0.5360572,(((Rubus_sikkimensis:0.06279041,(Rubus_angustibracteatus:0.03937868,Rubus_thibetanus:0.03937868):0.02341172):0.627253,Rubus_xanthoneurus:0.6900434):1.336902,Rubus_parviaraliifolius:2.026945):3.207236):2.157057):2.776116):6.88305,((((((Rubus_howii:0.9750585,((Rubus_spananthus:0.7068938,(Rubus_stipulosus:0.3810592,(Rubus_chiliadenus:0.2576134,Rubus_gongshanensis:0.2576134):0.1234458):0.3258347):0.1441271,(Rubus_eustephanos:0.04249081,Rubus_dunnii:0.04249081):0.8085301):0.1240376):0.5995935,(Rubus_ichangensis:1.443652,Rubus_delavayi:1.443652):0.1309999):2.782529,(Rubus_pluribracteatus:0.6417237,Rubus_poliophyllus:0.6417237):3.715457):1.880997,Rubus_ourosepalus:6.238179):2.380246,(((Rubus_sumatranus:1.831689,(Rubus_raopingensis:1.186914,(Rubus_tsangii:0.1097527,Rubus_coreanus:0.1097527):1.077161):0.6447751):1.352957,(Rubus_potentilloides:1.86248,Rubus_fraxinifoliolus:1.86248):1.322166):0.8639521,(Rubus_alexeterius:1.947874,(Rubus_corchorifolius:1.020044,(Rubus_huangpingensis:0.3744337,(((Rubus_liui:0.03066885,Rubus_menglaensis:0.03066885):0.2342119,Rubus_nyalamensis:0.2648808):0.03800127,Rubus_piluliferus:0.302882):0.07155166):0.6456103):0.9278301):2.100724):4.569826):7.420456,(((((((Rubus_subinopertus:0.09761066,Rubus_impressinervus:0.09761066):0.02705123,Rubus_grayanus:0.1246619):3.16114,(Rubus_tephrodes:2.481491,(Rubus_chroosepalus:0.7176686,Rubus_pectinarioides:0.7176686):1.763822):0.8043109):2.402103,(Rubus_hypopitys:4.933134,(Rubus_feddei:1.845915,Rubus_erythrocarpus:1.845915):3.087219):0.7547715):0.2595709,(Rubus_lobatus:0.5536801,Rubus_arcticus:0.5536801):5.393796):5.653387,(Rubus_hanceanus:1.267112,(Rubus_paucidentatus:0.7109342,((Rubus_flagelliflorus:0.1843263,Rubus_jianensis:0.1843263):0.3397157,Rubus_inopertus:0.5240421):0.1868921):0.5561774):10.33375):1.597633,(((((Rubus_nagasawanus:2.879125,((Rubus_pacificus:0.7113054,Rubus_pirifolius:0.7113054):0.9489832,(Rubus_fraxinifolius:0.7148651,(Rubus_mesogaeus:0.1564725,Rubus_swinhoei:0.1564725):0.5583927):0.9454234):1.218836):1.897089,(((Rubus_fuscifolius:0.8154952,Rubus_shihae:0.8154952):0.2556947,(Rubus_calycacanthus:0.8665713,Rubus_penduliflorus:0.8665713):0.2046187):0.01663181,Rubus_pungens:1.087822):3.688392):2.00512,(((Rubus_taitoensis:1.024861,(Rubus_grandipaniculatus:0.1574334,Rubus_rufus:0.1574334):0.8674275):2.446697,Rubus_reticulatus:3.471558):2.26205,((Rubus_pararosifolius:0.4057257,Rubus_assamensis:0.4057257):2.232434,Rubus_laxus:2.638159):3.095449):1.047725):1.221477,((Rubus_jambosoides:0.1232528,Rubus_xichouensis:0.1232528):5.565069,Rubus_wushanensis:5.688322):2.314489):1.305487,((Rubus_columellaris:3.826282,(Rubus_subornatus:3.610448,Rubus_komarovii:3.610448):0.2158338):0.850394,(Rubus_pedunculosus:3.360978,(((Rubus_cinclidodictyus:0.753964,Rubus_hunanensis:0.753964):1.350515,Rubus_lutescens:2.104479):0.4705992,(Rubus_henryi:2.283575,(Rubus_lohfauensis:1.829273,Rubus_calycinus:1.829273):0.4543017):0.2915032):0.7859003):1.315697):4.631622):3.890198):2.840384):1.011525):2.170385):38.31805):18.69527):13.56596):24.57313):10.618):0.51947,((((Xanthophyllum_oliganthum:2.177594,Xanthophyllum_hainanense:2.1775938):17.35026,(Xanthophyllum_flavescens:12.00989,Xanthophyllum_yunnanense:12.00989):7.517958):53.93206,(((Securidaca_yaoshanensis:24.9124128,Securidaca_inappendiculata:24.912405):25.5628,(Salomonia_ciliata:4.160314,Salomonia_cantoniensis:4.160314):46.3149):3.25898,((((((((Polygala_japonica:1.434959,(Polygala_longifolia:1.068281,(Polygala_didyma:0.7088945,Polygala_carnosicaulis:0.7088945):0.3593862):0.3666784):3.283509,Polygala_lacei:4.718469):5.289437,(Polygala_tatarinowii:3.201391,Polygala_wattersii:3.201391):6.806514):3.879339,(Polygala_umbonata:0.04720777,Polygala_arillata:0.04720777):13.84004):0.4874529,(Polygala_monopetala:0.5684987,Polygala_polifolia:0.5684987):13.8062):24.81998,Polygala_bawanglingensis:39.19468):0.08563506,((Polygala_persicariifolia:10.93984,(Polygala_sibirica:0.3627208,Polygala_wuzhishanensis:0.3627208):10.57712):16.98824,(((Polygala_hybrida:0.6544016,Polygala_dunniana:0.6544016):0.2680548,Polygala_tricholopha:0.9224564):3.774741,(Polygala_hongkongensis:2.541729,(Polygala_elegans:0.5825085,Polygala_fallax:0.5825085):1.959221):2.155468):23.23088):11.35224):10.98676,(Polygala_paniculata:43.64872,(((Polygala_crotalarioides:1.918274,Polygala_lhunzeensis:1.918274):21.39575,(Polygala_karensium:21.68614,((((Polygala_resinosa:0.8627874,(Polygala_furcata:0.7497378,(Polygala_oligosperma:0.4557606,Polygala_caudata:0.4557606):0.2939772):0.1130496):0.119522,Polygala_arcuata:0.9823094):0.1976808,Polygala_barbellata:1.17999):2.880104,(Polygala_saxicola:0.04143299,Polygala_triflora:0.04143299):4.018661):17.62604):1.627884):6.570733,((Polygala_hainanensis:3.950013,(Polygala_latouchei:1.1524,(Polygala_isocarpa:0.448156,Polygala_chinensis:0.448156):0.704244):2.797613):7.803464,(((Polygala_tenuifolia:0.7221826,Polygala_koi:0.7221826):2.834538,(((Polygala_lijiangensis:0.3961718,Polygala_globulifera:0.3961718):0.6112612,Polygala_subopposita:1.007433):1.787241,Polygala_bomiensis:2.794674):0.7620469):8.171991,Polygala_wenxianensis:11.72871):0.02476545):18.13128):13.76396):6.618365):3.467109):19.72572):37.71606,(((((Smithia_blanda:1.074457,(Smithia_conferta:1.073284,Smithia_salsuginea:1.073284):0.001172322):71.16579,(((((Caesalpinia_caesia:3.7287359,(Caesalpinia_digyna:2.896183,Caesalpinia_hymenocarpa:2.896183):0.8325532):1.714615,Caesalpinia_decapetala:5.443351):32.61568,((((Caesalpinia_enneaphylla:0.2033197,Caesalpinia_crista:0.2033197):1.799035,(((Caesalpinia_mimosoides:0.05705822,Caesalpinia_magnifoliolata:0.05705822):0.6404072,Caesalpinia_minax:0.6974654):0.8125169,Caesalpinia_yunnanensis:1.509982):0.4923724):4.31418,(Caesalpinia_sinensis:1.869866,(Caesalpinia_elliptifolia:0.1431,Caesalpinia_millettii:0.1431):1.726766):4.446669):5.03117,(Caesalpinia_cucullata:2.617383,(Caesalpinia_tortuosa:0.09430734,Caesalpinia_vernalis:0.09430734):2.523076):8.730321):26.71133):12.73699,((((Senna_nomame:21.2747457,Cassia_javanica:21.27475):12.52837,(Chamaecrista_leschenaultiana:11.83967614,Chamaecrista_pumila:11.83968):21.96344):10.32478,((Pterolobium_punctatum:1.02767256,Caesalpinia_bonduc:1.027673):11.98523,Pterolobium_macropterum:13.0129):31.115):5.8065,(Peltophorum_tonkinense:49.13656,((Adenanthera_microsperma:32.33004,(((((((Albizia_lucidior:1.029219,Calliandra_umbrosa:1.029219):2.219189,(Albizia_retusa:0.214251,Albizia_corniculata:0.214251):3.034157):0.5520296,(((Albizia_kalkora:1.264484,((Albizia_duclouxii:0.05718485,Albizia_chinensis:0.05718485):1.050413,Albizia_garrettii:1.107598):0.1568855):0.2958956,(Albizia_calcarea:0.0556354,Albizia_crassiramea:0.0556354):1.504744):2.202588,(Albizia_attopeuensis:2.265093,(Albizia_sherriffii:0.9462688,Albizia_odoratissima:0.9462688):1.318825):1.497874):0.03747034):1.006763,Albizia_procera:4.8072):0.1447593,Albizia_mollis:4.95196):17.6737182,((((Archidendron_eberhardtii:2.46195,(Archidendron_tonkinense:0.6014196,Archidendron_laoticum:0.6014196):1.8605297):1.657869,((Archidendron_multifoliolatum:0.708119,Archidendron_balansae:0.708119):1.775446,((Archidendron_kerrii:0.3303515,(Archidendron_ellipticum:0.03845267,Archidendron_xichouense:0.03845267):0.2918988):1.707353,(Archidendron_utile:1.804341,(((Archidendron_robinsonii:0.4262757,Archidendron_alternifoliolatum:0.4262757):0.9022297,(Archidendron_cordifolium:1.124724,Archidendron_clypearia:1.124724):0.2037812):0.06803556,(Archidendron_turgidum:0.1467572,Archidendron_chevalieri:0.1467572):1.249784):0.4077999):0.2333635):0.4458609):1.636254):1.328901,Archidendron_lucidum:5.44872):16.67303,(((Smithia_sensitiva:13.280925,((Acacia_concinna:1.188634,Acacia_vietnamensis:1.188634):3.58263,(Acacia_tonkinensis:1.979119,Acacia_pruinescens:1.979119):2.792145):8.509662):1.046863,(Acacia_delavayi:3.535471,Acacia_teniana:3.535471):10.79232):0.73474,((Acacia_caesia:0.7384993,Acacia_megaladena:0.7384993):0.8291809,(Acacia_yunnanensis:0.7378468,Acacia_pennata:0.7378468):0.8298335):13.49485):7.059221):0.50393):8.45824,(Entada_parvifolia:8.28838,(Entada_rheedii:0.3192471,Entada_phaseoloides:0.3192471):7.969133):22.79554):1.24612):16.27003,Erythrophleum_fordii:48.60007):0.53649):0.79784):0.86162):3.0928,(Acrocarpus_fraxinifolius:36.74327,(((Gleditsia_australis:0.07891322,Gleditsia_japonica:0.07891322):4.328967,(Gleditsia_fera:2.172531,(Gleditsia_sinensis:0.1383249,Gleditsia_microphylla:0.1383249):2.034206):2.235349):8.88459,Gymnocladus_chinensis:13.292467):23.4508):17.14555):18.35143):21.19216,(((((((Ormosia_ferruginea:0.1702931,Ormosia_pingbianensis:0.1702931):0.5385199,((Ormosia_apiculata:0.2960868,(Ormosia_longipes:0.08726145,Ormosia_napoensis:0.08726145):0.2088254):0.170553,Ormosia_indurata:0.4666398):0.2421732):16.95816,((Ormosia_semicastrata:6.123736,Ormosia_hekouensis:6.123736):4.324304,(((Ormosia_boluoensis:0.9950178,Ormosia_emarginata:0.9950178):2.712907,((((Ormosia_pachycarpa:1.085642,(Ormosia_pachyptera:0.1595523,Ormosia_merrilliana:0.1595523):0.9260897):0.9403184,(Ormosia_fordiana:0.5923278,(Ormosia_purpureiflora:0.4292765,Ormosia_striata:0.4292765):0.1630512):1.433633):0.04217246,(Ormosia_hosiei:0.8865238,Ormosia_nuda:0.8865238):1.181609):1.132537,(((Ormosia_howii:1.540585,Ormosia_simplicifolia:1.540585):0.1822491,(Ormosia_pinnata:0.1483201,Ormosia_saxatilis:0.1483201):1.574514):1.009639,(((Ormosia_hengchuniana:0.1344682,(Ormosia_olivacea:0.006850396,Ormosia_inflata:0.006850396):0.1276178):1.156484,(Ormosia_henryi:0.2965297,Ormosia_balansae:0.2965297):0.9944222):0.8337834,(Ormosia_nanningensis:1.337116,(Ormosia_eugeniifolia:0.01413165,Ormosia_yunnanensis:0.01413165):1.322984):0.7876197):0.6077374):0.4681976):0.5072542):1.399515,((Ormosia_elliptica:0.1467418,Ormosia_glaberrima:0.1467418):3.001488,Ormosia_xylocarpa:3.14823):1.95921):5.340601):7.218933):12.867207,(Ormosia_pubescens:5.913184,(Ormosia_sericeolucida:3.19818,(Ormosia_microphylla:0.8389109,Ormosia_formosana:0.8389109):2.359269):2.715004):24.621):38.1317,(((((((Crotalaria_acicularis:0.3326851,Crotalaria_uncinella:0.3326851):3.2228,((Crotalaria_verrucosa:1.827366,Crotalaria_medicaginea:1.827366):0.05931798,Crotalaria_chiayiana:1.886684):1.668801):0.1748831,(Crotalaria_anningensis:0.2939047,Crotalaria_chinensis:0.2939047):3.436463):1.055214,((Crotalaria_pallida:0.4145824,Crotalaria_dubia:0.4145824):2.88054,((Crotalaria_sessiliflora:0.004202325,Crotalaria_calycina:0.004202325):0.5409208,(Crotalaria_occulta:0.08630597,Crotalaria_psoraleoides:0.08630597):0.4588171):2.749999):1.49046):2.264512,Crotalaria_bracteata:7.050094):0.5568247,((((((Crotalaria_yunnanensis:0.1136495,(Crotalaria_prostrata:0.04447224,(Crotalaria_albida:0.01791334,Crotalaria_tetragona:0.01791334):0.0265589):0.06917726):0.256876,(Crotalaria_retusa:0.2027662,Crotalaria_jianfengensis:0.2027662):0.1677593):3.500689,(Crotalaria_kurzii:1.296541,Crotalaria_linifolia:1.296541):2.574673):1.554716,Crotalaria_alata:5.425931):0.5265455,((Crotalaria_nana:3.107107,(((Crotalaria_uliginosa:0.9306113,Crotalaria_assamica:0.9306113):0.3995227,(Crotalaria_yaihsienensis:0.9422367,(Crotalaria_mairei:0.007651707,Crotalaria_ferruginea:0.007651707):0.934585):0.3878973):1.192244,Crotalaria_humifusa:2.522378):0.5847296):1.721981,Crotalaria_triquetra:4.829088):1.123388):0.07864719,(Crotalaria_hainanensis:1.489135,Crotalaria_similis:1.489135):4.541988):1.575795):42.5694314,(((Piptanthus_tomentosus:2.9681801,Piptanthus_nepalensis:2.96818):7.015993,Ammopiptanthus_mongolicus:9.984173):31.4524867,((Salweenia_bouffordiana:20.82421,Salweenia_wardii:20.82421):15.96591,((Thermopsis_barbata:29.39477,(((Thermopsis_lanceolata:1.300393,((Thermopsis_gyirongensis:0.6644723,(Thermopsis_yushuensis:0.3915813,Thermopsis_mongolica:0.391581264):0.272891):0.3527499,(Thermopsis_chinensis:0.1389883,(Thermopsis_inflata:0.04432817,Thermopsis_alpina:0.04432817):0.09466012):0.8782339):0.283171):2.024571,(Thermopsis_przewalskii:0.1797639,Thermopsis_fabacea:0.1797639):3.145201):6.406835,(Thermopsis_smithiana:0.3066316,Thermopsis_turkestanica:0.3066316):9.425168):19.66297):5.69471,(((Maackia_australis:0.5214618,Maackia_taiwanensis:0.5214618):18.364319,(Maackia_chekiangensis:6.430455,((Maackia_amurensis:2.53387,Maackia_hupehensis:2.53387):2.956132,(Maackia_tenuifolia:1.37173,Maackia_hwashanensis:1.37173):4.118272):0.9404531):12.45533):15.80852,((((Euchresta_tubulosa:0.02788476,Euchresta_formosana:0.02788476):18.13051,(Euchresta_horsfieldii:0.3250538,Euchresta_japonica:0.3250538):17.83334):4.75234,((Sophora_flavescens:1.788151,((Sophora_wilsonii:1.314592,Sophora_prazeri:1.314592):0.3516684,((((Sophora_davidii:0.3167927,(Sophora_albescens:0.2154246,Sophora_mollis:0.2154246):0.1013681):0.5058376,((Sophora_xanthoantha:0.1097139,Sophora_dunnii:0.1097139):0.4606324,Sophora_microcarpa:0.5703463):0.252284):0.1247562,Sophora_praetorulosa:0.9473865):0.5107672,((Sophora_velutina:0.0467855,Sophora_moorcroftiana:0.0467855):1.003073,((Sophora_yunnanensis:0.03304693,Sophora_tonkinensis:0.03304693):0.02043361,Sophora_brachygyna:0.05348055):0.996378):0.4082951):0.2081065):0.1218909):0.1172689,(Sophora_tomentosa:1.533828,(Sophora_alopecuroides:0.2766182,(Sophora_benthamii:0.07227195,Sophora_franchetiana:0.07227195):0.2043462):1.25721):0.3715915):21.00531):0.84036,Ammodendron_bifolium:23.75109):10.94321):0.39518):1.70064):4.64654):8.73969):18.48953):12.8368,(((((((Clitoria_ternatea:51.733189,(Clitoria_hanceana:0.9937777,Clitoria_mariana:0.9937777):50.73941):15.78503,((Apios_macrantha:7.85516,((Apios_fortunei:0.6641406,(Apios_gracillima:0.1320629,Apios_taiwaniana:0.1320629):0.5320777):1.640585,(Apios_carnea:1.485839,Apios_delavayi:1.485839):0.8188867):5.550434):44.78302,((((((((Erythrina_arborescens:5.599704,(Erythrina_stricta:2.728782,Erythrina_subumbrans:2.728782):2.870922):2.166756,Erythrina_Variegata:7.76646):23.71104,Dysolobium_pilosum:31.4775):14.80169,((((((Pueraria_stricta:0.00188568,Pueraria_peduncularis:0.00188568):17.88724,Pueraria_calycina:17.88913):5.210084,((Pueraria_wallichii:5.71197,(Pueraria_edulis:1.156985,Pueraria_phaseoloides:1.156985):4.554985):0.468502,Pueraria_alopecuroides:6.180472):16.91874):7.301141,(((((((Glycine_tomentella:1.81886,Glycine_tabacina:1.81886):3.0319617,(Glycine_gracilis:0.5828258,Glycine_soja:0.5828258):4.267996):0.7578782,Glycine_dolichocarpa:5.6087):4.10585,Pycnospora_lutescens:9.71455):8.84009,Cullen_corylifolium:18.55464):7.40127,((Teramnus_labialis:0.6316756,Phylacium_majus:0.6316756):24.71262,((Amphicarpaea_linearis:0.07454012,Amphicarpaea_ferruginea:0.07454012):8.3402603,Amphicarpaea_edgeworthii:8.4148):16.9295):0.61161):1.98603,(Pueraria_montana:22.89807,Nogra_guangxiensis:22.89807):5.04387):2.45841):0.17117,(Dumasia_yunnanensis:28.69125,((Dumasia_miaoliensis:1.859318,((Dumasia_nitida:0.06035366,Dumasia_forrestii:0.06035366):0.2133286,Dumasia_villosa:0.2736823):1.585635):8.19605,(((Dumasia_henryi:0.8477227,Dumasia_hirsuta:0.8477227):1.57692,Dumasia_truncata:2.424642):1.777932,Dumasia_cordifolia:4.202574):5.852794):18.63588):1.88027):11.18428,((Vigna_radiata:12.00312,((((Vigna_minima:0.3264798,Vigna_reflexopilosa:0.3264798):0.8395882,Vigna_aconitifolia:1.166068):1.144586,Vigna_trilobata:2.310653):7.174868,((Vigna_umbellata:1.249038,(Vigna_vexillata:0.6243906,Vigna_marina:0.6243906):0.6246474):5.916512,(Vigna_hosei:4.430713,Vigna_adenantha:4.430713):2.734837):2.319971):2.517599):15.26852,((Dolichos_tenuicaulis:2.69034,((Dolichos_junghuhnianus:0.9218647,Dolichos_thorelii:0.9218647):0.7474676,Dolichos_trilobus:1.669332):1.021008):15.58135,Macrotyloma_uniflorum:18.27169):8.99995):14.48416):4.52339):2.0025,((((((Rhynchosia_acuminatissima:6.852316,(Rhynchosia_yunnanensis:0.1796106,Rhynchosia_chinensis:0.1796106):6.672706):1.70823,Rhynchosia_lutea:8.560546):4.675158,((Rhynchosia_rufescens:8.368872,(Rhynchosia_sericea:1.247831,(Rhynchosia_volubilis:0.8243031,Rhynchosia_dielsii:0.8243031):0.4235275):7.121041):2.730414,(Rhynchosia_acuminatifolia:7.77305,Rhynchosia_kunmingensis:7.77305):3.326236):2.136419):11.52894,(Rhynchosia_himalensis:3.304126,Rhynchosia_viscosa:3.304126):21.46052):0.1512766,((((Cajanus_grandiflorus:0.4129614,Cajanus_volubilis:0.4129614):1.681936,Cajanus_goensis:2.094897):0.139723,Cajanus_niveus:2.23462):17.709377,(Cajanus_mollis:1.2791457,Cajanus_scarabaeoides:1.279146):18.66485):4.971926):5.674354,(((Flemingia_paniculata:0.1375637,Flemingia_macrophylla:0.1375637):0.03420625,((Flemingia_mengpengensis:0.09488287,Flemingia_strobilifera:0.09488288):0.066034,(((Flemingia_latifolia:0.03620329,Flemingia_stricta:0.03620329):0.08271078,(Flemingia_fluminalis:0.04531796,((Flemingia_grahamiana:0.02356186,(Flemingia_lineata:0.02242102,((Flemingia_prostrata:0.01385072,Flemingia_procumbens:0.01385072):0.002209598,Flemingia_involucrata:0.01606032):0.006360697):0.001140844):0.0007885892,Flemingia_kweichowensis:0.02435045):0.02096751):0.07359611):0.04073511,(Flemingia_wallichii:0.1577707,Flemingia_chappar:0.1577707):0.001878493):0.001267694):0.01085312):21.89105,(Rhynchosia_minima:16.69328,Eriosema_chinense:16.693276):5.36954):8.52746):17.69141):0.54824,((Spatholobus_pulcher:4.214955,((Spatholobus_uniauritus:0.5885102,(Spatholobus_biauritus:0.1998956,(Spatholobus_sinensis:0.07564351,Spatholobus_varians:0.07564351):0.1242521):0.3886145):1.458648,Spatholobus_discolor:2.047158):2.167797):9.983205,(((Butea_monosperma:4.46097,Butea_braamiana:4.4609704):5.97439,Spatholobus_parviflorus:10.43536):3.612406,((Spatholobus_suberectus:0.4994641,Spatholobus_harmandii:0.4994641):0.7874181,Spatholobus_gengmaensis:1.286882):12.76088):0.1503938):34.63177):1.9421,(Craspedolobium_unijugum:44.01701,((Cochlianthus_montanus:9.71604,(((((Mucuna_lamellata:2.602556,((Mucuna_interrupta:1.865862,(Mucuna_bodinieri:0.9680796,Mucuna_hainanensis:0.9680796):0.8977828):0.3671257,(Mucuna_bracteata:0.3440731,Mucuna_championii:0.3440731):1.888915):0.3695676):0.04857638,Mucuna_cyclocarpa:2.651132):0.3956193,((Mucuna_sempervirens:1.098352,Mucuna_calophylla:1.098352):0.7603227,Mucuna_hirtipetala:1.858674):1.188077):2.305159,(((Mucuna_macrocarpa:1.49604,Mucuna_incurvata:1.49604):0.4826979,(Mucuna_pruriens:0.335967,(Mucuna_gigantea:0.1750572,Mucuna_macrobotrys:0.1750572):0.1609098):1.642771):2.851302,((Mucuna_birdwoodiana:0.9335312,Mucuna_revoluta:0.9335312):0.4453889,Mucuna_membranacea:1.37892):3.45112):0.5218698):2.110247,Cochlianthus_gracilis:7.462157):2.253883):32.43255,(((((Hylodesmum_williamsii:12.33847,((Hylodesmum_longipes:0.9964315,(Hylodesmum_laterale:0.3843135,Hylodesmum_laxum:0.3843135):0.612118):3.382673,(((Hylodesmum_menglaense:0.1726633,Hylodesmum_podocarpum:0.1726633):2.671758,(Hylodesmum_densum:0.1658459,Hylodesmum_leptopus:0.1658459):2.678575):1.317242,Hylodesmum_repandum:4.161663):0.2174412):7.959362):11.96758,((Trifidacanthus_unifoliolatus:8.43535,Mecopus_nidulans:8.43535):9.84901,(((Alysicarpus_bupleurifolius:2.76801,((Alysicarpus_vaginalis:0.9308402,Alysicarpus_rugosus:0.9308402):0.1769831,Alysicarpus_yunnanensis:1.107823):1.660187):15.18858483,((Desmodium_gracillimum:11.1285,(Desmodium_oblongum:10.01579,((((Desmodium_multiflorum:1.777912,Desmodium_callianthum:1.777912):4.441462,((Desmodium_gangeticum:1.386936,(Desmodium_amethystinum:0.6584745,Desmodium_reticulatum:0.6584745):0.7284613):3.135813,((Desmodium_flexuosum:0.4193917,Desmodium_heterocarpon:0.4193917):0.5403686,Desmodium_hispidum:0.9597603):3.562989):1.696625):1.978768,Desmodium_triflorum:8.198143):0.1774081,((((Desmodium_stenophyllum:0.1581413,Desmodium_velutinum:0.1581413):5.389886,(Desmodium_sequax:0.6896157,Desmodium_rubrum:0.6896157):4.858411):1.726523,Desmodium_griffithianum:7.274551):0.2033403,(Desmodium_concinnum:6.895865,Desmodium_megaphyllum:6.895865):0.5820257):0.8976598):1.640244):1.112709):1.806974,(((Desmodium_diffusum:0.2893582,(Desmodium_zonatum:0.03526792,Desmodium_microphyllum:0.03526792):0.2540903):3.029236,((Desmodium_dichotomum:0.2160501,Desmodium_renifolium:0.2160501):1.164201,(Desmodium_yunnanense:0.3962073,(Desmodium_elegans:0.06257887,Desmodium_laxiflorum:0.06257887):0.3336285):0.9840438):1.938343):0.5035965,Desmodium_heterophyllum:3.82219):9.113288):5.021117):0.01523517,(Desmodium_styracifolium:8.60337,((Christia_constricta:2.182146,Christia_vespertilionis:2.182146):1.008394,(((Christia_hainanensis:1.206092,Christia_obcordata:1.206092):0.9112672,((((Uraria_crinita:0.01413701,Uraria_picta:0.01413701):0.1121431,(Uraria_sinensis:0.08292457,Uraria_lagopodioides:0.08292457):0.04335558):0.001080447,(Uraria_neglecta:0.1050931,Uraria_lacei:0.1050931):0.02226745):0.002939409,Uraria_rufescens:0.1303):1.987059):1.051376,Christia_campanulata:3.168735):0.02180503):5.41283):9.36846):0.31253):6.02169):0.3361999,Hylodesmum_oldhamii:24.64225):3.06634,((((Dendrolobium_lanceolatum:9.416247,Dendrolobium_triangulare:9.416247):4.027223,((Tadehagi_triquetrum:0.98761,Tadehagi_pseudotriquetrum:0.98761):5.729332,(Dendrolobium_dispermum:6.203312,(Dendrolobium_umbellatum:2.765004,Dendrolobium_rugosum:2.765004):3.438308):0.5136296):6.726528):2.69959,(Phyllodium_kurzianum:9.857268,((Phyllodium_elegans:0.41746,Phyllodium_pulchellum:0.41746):1.437827,Phyllodium_longipes:1.855287):8.001981):6.285792):2.04429,Ohwia_caudata:18.18735):9.52124):3.31461,(((Campylotropis_macrocarpa:3.203779,((Campylotropis_wenshanica:1.522796,(((Campylotropis_argentea:0.2869756,(Campylotropis_pauciflora:0.2514671,Campylotropis_hirtella:0.2514671):0.03550851):0.2248721,(Campylotropis_teretiracemosa:0.3069879,Campylotropis_capillipes:0.3069879):0.2048598):0.736487,((Campylotropis_decora:0.05754326,Campylotropis_yunnanensis:0.05754326):0.8769059,Campylotropis_wilsonii:0.9344491):0.3138856):0.2744609):1.153502,(Campylotropis_cytisoides:0.7656845,(Campylotropis_tenuiramea:0.5826627,Campylotropis_bonii:0.5826627):0.1830218):1.910614):0.5274814):0.04387052,((Campylotropis_fulva:2.178053,((Campylotropis_harmsii:0.5679582,Campylotropis_sulcata:0.5679582):0.7963245,((Campylotropis_henryi:1.094229,Campylotropis_brevifolia:1.094229):0.1580247,(Campylotropis_grandifolia:0.7654865,(Campylotropis_polyantha:0.5799942,(Campylotropis_diversifolia:0.08210125,Campylotropis_howellii:0.08210125):0.497893):0.1854923):0.4867672):0.112029):0.8137701):0.8499121,((Campylotropis_latifolia:1.200745,(Campylotropis_delavayi:0.3578362,Campylotropis_trigonoclada:0.3578362):0.8429085):0.9160727,Campylotropis_pinetorum:2.116817):0.9111474):0.2196851):8.28013,((Kummerowia_stipulacea:8.71689,Kummerowia_striata:8.71689):0.08804021,(((((Lespedeza_fordii:1.991473,(Lespedeza_davurica:0.8311874,(Lespedeza_cyrtobotrya:0.3646456,Lespedeza_buergeri:0.3646456):0.4665418):1.16028571):4.56986,((Lespedeza_cuneata:2.52649,Lespedeza_floribunda:2.52649):0.45873,Lespedeza_bicolor:2.98522):3.576113):0.4240801,((((Lespedeza_maximowiczii:0.496131,Lespedeza_davidii:0.496131):0.5122931,(Lespedeza_forrestii:0.5122629,Lespedeza_mucronata:0.5122629):0.4961611):0.4110184,Lespedeza_thunbergii:1.419442):1.497098,((Lespedeza_juncea:1.11198,(Lespedeza_tomentosa:0.4188202,(Lespedeza_chinensis:0.2008499,Lespedeza_virgata:0.2008499):0.2179703):0.6931599):1.69893,(Lespedeza_fasciculiflora:0.05013832,Lespedeza_inschanica:0.05013832):2.760772):0.10563):4.068873):0.255267,Lespedeza_dunnii:7.24068):1.16001,(Lespedeza_caraganae:6.292757,(Lespedeza_pilosa:6.062817,Lespedeza_potaninii:6.062817):0.2299402):2.107933):0.40424):2.72285):19.49542):11.12539):1.86842):6.75502):0.47638,((Shuteria_ferruginea:0.00829939,Shuteria_involucrata:0.00829939):6.551418,Shuteria_vestita:6.559717):44.68869):1.38977):14.88004):2.14767,(Abrus_precatorius:64.55811,((((Ophrestia_pinnata:43.85761,(((Tephrosia_kerrii:1.640609,((Tephrosia_vestita:0.9669986,(Tephrosia_purpurea:0.0569247,Tephrosia_pumila:0.0569247):0.9100739):0.37987,Tephrosia_obovata:1.3468686):0.2937404):4.432551,(Tephrosia_coccinea:1.331196,(Tephrosia_luzonensis:0.9348878,Tephrosia_ionophlebia:0.9348878):0.3963086):4.741964):24.34623,(((Fordia_microphylla:4.898324,Fordia_cauliflora:4.898324):8.860366,Pongamia_pinnata:13.75869):3.62596,(((Paraderris_hainanensis:0.3581594,Paraderris_canarensis:0.3581594):4.256141,(Paraderris_glauca:3.438357,Paraderris_hancei:3.4383568):1.175943):7.29449,((Derris_breviramosa:1.767278,((Derris_fordii:0.05343894,Derris_palmifolia:0.05343894):0.5142349,Derris_scabricaulis:0.5676739):1.199604):4.130642,((((Derris_cavaleriei:0.578278,(Derris_alborubra:0.2857621,Derris_laxiflora:0.2857621):0.2925159):0.9672927,((Derris_tonkinensis:0.3968246,Derris_robusta:0.3968245):0.5755342,(((Derris_ferruginea:0.05212317,Derris_trifoliata:0.05212317):0.4440471,Derris_yunnanensis:0.4961703):0.2211237,Derris_harrowiana:0.717294):0.2550648):0.5732119):0.4574609,(Derris_eriocarpa:0.1535322,Derris_caudatilimba:0.1535322):1.849499):0.05669971,Derris_marginata:2.059731):3.838189):6.01087):5.47586):13.03474):13.43822):1.83175,(((Millettia_pulchra:1.204428,Millettia_cubittii:1.204428):6.425572,(((Millettia_tetraptera:2.499614,Millettia_leucantha:2.499614):0.3993789,(Millettia_macrostachya:0.1258811,Millettia_pachycarpa:0.1258811):2.773112):2.039121,((Millettia_pubinervis:0.1492296,Millettia_leptobotrya:0.1492296):4.256996,Millettia_ichthyochtona:4.406226):0.5318884):2.691886):13.04507,(((Millettia_sapindifolia:0.5317446,Millettia_entadoides:0.5317446):0.4848818,(Millettia_pachyloba:0.2499879,Millettia_lantsangensis:0.2499879):0.7666385):5.981233,(Millettia_velutina:2.081179,(Millettia_oraria:0.091882,Millettia_erythrocalyx:0.091882):1.989297):4.91668):13.67721):25.01429):9.42003,((Canavalia_rosea:0.14157,(Canavalia_cathartica:0.06999287,Canavalia_lineata:0.06999287):0.07157713):12.7382,(Galactia_tenuiflora:1.60287,Galactia_tashiroi:1.60287):11.2769):42.22962):8.530196,Abrus_pulchellus:63.63959):0.9185238):5.10778):0.79926,((Aganope_dinghuensis:10.364712,Aganope_latifolia:10.36471):20.807665,Aganope_thyrsiflora:31.17238):39.29277):6.67782,(((((Indigofera_argutidens:2.150357,(Indigofera_chenii:1.885644,((Indigofera_caudata:0.1644187,Indigofera_heterantha:0.1644187):0.7383275,Indigofera_bracteata:0.9027462):0.982898):0.2647132):0.2013898,(Indigofera_stachyodes:1.650574,Indigofera_esquirolii:1.650574):0.7011729):0.616726,Indigofera_howellii:2.968473):13.19264,((Indigofera_cylindracea:0.03801893,Indigofera_jindongensis:0.03801893):8.358246,(Indigofera_hirsuta:3.537168,(Indigofera_hebepetala:0.9293922,Indigofera_calcicola:0.9293922):2.607776):4.859096):7.7648509):0.851935,(((((Indigofera_hamiltonii:0.07422241,Indigofera_bungeana:0.07422241):2.46666,(Indigofera_penduloides:0.6148987,Indigofera_parkesii:0.6148987):1.925983):3.767287,((Indigofera_mairei:3.472291,(Indigofera_delavayi:0.4235154,Indigofera_ramulosissima:0.4235154):3.048776):1.834272,(Indigofera_zollingeriana:2.010322,Indigofera_jikongensis:2.010322):3.296241):1.001607):4.733078,(Indigofera_lacei:3.668236,(Indigofera_litoralis:3.596325,(Indigofera_linnaei:0.9235874,Indigofera_rigioclada:0.9235874):2.672737):0.07191174):7.373011):4.949332,((((((Indigofera_decora:0.218336,Indigofera_kirilowii:0.218336):0.4063728,Indigofera_chaetodonta:0.6247088):2.449716,Indigofera_sticta:3.074425):0.5017684,(Indigofera_sensitiva:0.7801027,Indigofera_dichroa:0.7801027):2.79609):4.586999,(Indigofera_cassioides:5.895081,(((Indigofera_hancockii:0.3171315,Indigofera_acutipetala:0.3171315):0.09925345,Indigofera_franchetii:0.4163849):4.458801,((Indigofera_szechuensis:0.71334,Indigofera_amblyantha:0.71334):0.6026811,(Indigofera_nummulariifolia:0.3533255,Indigofera_colutea:0.3533255):0.9626957):3.559165):1.019895):2.268111):4.032326,((((((Indigofera_reticulata:1.607726,Indigofera_muliensis:1.607726):0.4972964,(Indigofera_scabrida:0.4201012,Indigofera_wilsonii:0.4201012):1.684921):1.357577,(Indigofera_hendecaphylla:0.3490283,Indigofera_megaphylla:0.3490283):3.113571):2.306526,(Indigofera_trifoliata:2.344303,((Indigofera_atropurpurea:1.311833,Indigofera_pendula:1.311833):0.8129813,(Indigofera_carlesii:0.2755057,Indigofera_pedicellata:0.2755057):1.849309):0.2194891):3.424822):3.681582,(((Indigofera_densifructa:3.014692,(Indigofera_fortunei:1.90752,((Indigofera_neosericopetala:0.3364832,Indigofera_myosurus:0.3364832):1.192613,Indigofera_shipingensis:1.529096):0.3784238):1.107172):2.294411,(Indigofera_dumetorum:0.8001294,Indigofera_silvestrii:0.8001294):4.508974):1.337597,((Indigofera_byobiensis:2.757852,(Indigofera_nigrescens:1.373583,(Indigofera_cordifolia:1.36226,(Indigofera_taiwaniana:0.3946167,Indigofera_henryi:0.3946167):0.9676436):0.01132274):1.384269):3.54744,((Indigofera_galegoides:1.382762,(Indigofera_squalida:1.155537,(Indigofera_lenticellata:0.7156953,(Indigofera_mengtzeana:0.3810253,Indigofera_venulosa:0.3810253):0.33467):0.4398413):0.2272251):2.419554,((Indigofera_dolichochaete:0.05567428,Indigofera_pampaniniana:0.05567428):1.345653,Indigofera_balfouriana:1.401327):2.400989):2.502976):0.3414089):2.804007):0.6876469,(Indigofera_linifolia:2.013348,Indigofera_wightii:2.013348):8.125006):2.057164):3.795061):1.022471):60.12992):1.8016,((((((Glycyrrhiza_uralensis:0.2567999,((Glycyrrhiza_pallidiflora:0.1189812,Glycyrrhiza_yunnanensis:0.1189812):0.04003824,((Glycyrrhiza_squamulosa:0.0002093662,Glycyrrhiza_glabra:0.0002093662):0.004480654,Glycyrrhiza_inflata:0.00469002):0.1543294):0.09778045):0.0009497169,Glycyrrhiza_eglandulosa:0.2577496):0.3507904,Glycyrrhiza_aspera:0.60854):50.26962,(((((((Callerya_bonatiana:2.219315,((Callerya_longipedunculata:0.2400449,Callerya_eurybotrya:0.2400449):0.194922,Callerya_kiangsiensis:0.4349669):1.784348):2.010188,Callerya_oosperma:4.229503):0.707316,(((Callerya_fordii:0.6304567,Callerya_cinerea:0.6304567):2.675273,Callerya_reticulata:3.305729):0.3091443,(Callerya_championii:0.666305,Callerya_nitida:0.666305):2.948569):1.321945):2.947807,((Callerya_tsui:0.1536293,Callerya_congestiflora:0.1536293):0.5605079,Callerya_sericosema:0.7141372):7.170488):0.5972192,(Callerya_speciosa:2.761066,(Callerya_gentiliana:1.960175,(Callerya_dielsiana:0.6171799,Callerya_dorwardii:0.6171799):1.342995):0.8008914):5.720778):12.19847,Callerya_sphaerosperma:20.68031):20.2162,(((Wisteria_sinensis:0.1240779,Wisteria_venusta:0.1240779):0.4103004,(Wisteria_brevidentata:0.1473603,Wisteria_villosa:0.1473603):0.387018):33.9345317,Afgekia_filipes:34.468909):6.4276):9.98165):3.74549,(((((((((((Astragalus_mattam:1.317285,(Astragalus_yangchangii:0.7951602,Astragalus_schanginianus:0.7951602):0.5221246):6.571289,Astragalus_huochengensis:7.888574):2.861583,(Astragalus_satoi:1.065643,Astragalus_jiuquanensis:1.065643):9.684514):1.190471,((((Astragalus_compressus:1.838921,Astragalus_angustissimus:1.838921):5.732101,(((((Astragalus_lasiosemius:3.253842,Astragalus_oxyglottis:3.253842):0.6077017,(Astragalus_dsharkenticus:2.25499,(Astragalus_monbeigii:0.7004673,Astragalus_wenquanensis:0.7004673):1.554523):1.606554):0.6987894,(((Astragalus_chomutowii:0.3503353,Astragalus_praeteritus:0.3503353):2.270804,(Astragalus_cysticalyx:1.731282,Astragalus_basiflorus:1.731282):0.8898572):1.819855,(Astragalus_sphaerophysa:3.554205,Astragalus_yunningensis:3.554205):0.8867894):0.1193386):1.502488,(((Astragalus_taipaishanensis:1.279822,Astragalus_nanjiangianus:1.279822):4.274058,Astragalus_przhevalskianus:5.553881):0.4531262,(Astragalus_datunensis:1.942038,(((Astragalus_austrotibetanus:0.837693,Astragalus_perbrevis:0.837693):0.1868096,Astragalus_peterae:1.024503):0.7199664,Astragalus_przewalskii:1.744469):0.1975688):4.064969):0.05581456):0.2280159,((Astragalus_alatavicus:1.04694,Astragalus_roseus:1.04694):2.307475,Astragalus_fukangensis:3.354415):2.936422):1.280185):0.3916087,(((((Astragalus_tumbatsicus:0.835705,((Astragalus_galactites:0.2101967,Astragalus_tongolensis:0.2101967):0.587075,Astragalus_skythropos:0.7972717):0.03843328):0.1196738,Astragalus_yanerwoensis:0.9553788):1.47076,((Astragalus_ochrias:0.3738834,Astragalus_havianus:0.3738834):0.2092393,Astragalus_minshanensis:0.5831227):1.843016):1.729438,((Astragalus_aurantiacus:0.0874743,Astragalus_rigidulus:0.0874743):3.087973,(Astragalus_sphaerocystis:1.643911,Astragalus_euchlorus:1.643911):1.531537):0.9801292):2.453784,(Astragalus_ceratoides:5.70235,(((((((Astragalus_neochorgosicus:0.1528272,Astragalus_sungpanensis:0.1528272):1.591368,Astragalus_falconeri:1.744195):0.1573336,Astragalus_arkalycensis:1.901529):0.7379301,Astragalus_chrysopterus:2.639459):1.638133,((Astragalus_parvicarinatus:0.09217259,Astragalus_junatovii:0.09217259):1.882083,(Astragalus_strictus:1.317324,(Astragalus_scoparius:0.7455146,Astragalus_latiunguiculatus:0.7455146):0.5718095):0.6569311):2.303337):0.442845,((Astragalus_dabanshanicus:0.8134061,(Astragalus_buchtormensis:0.6611475,Astragalus_chiukiangensis:0.6611475):0.1522586):0.1390281,Astragalus_scabrisetus:0.9524342):3.768003):0.07722355,Astragalus_sesamoides:4.797661):0.904689):0.9070114):1.35327):0.3535291,(Astragalus_novissimus:1.938505,Astragalus_wushanicus:1.938505):6.377655):3.624468):1.433779,((((Astragalus_melanostachys:3.719074,((Astragalus_capillipes:2.70775,Astragalus_dalaiensis:2.70775):0.536841,(Astragalus_geerwusuensis:0.3558351,(Astragalus_cobresiiphilus:0.07094729,Astragalus_sciadophorus:0.07094729):0.2848878):2.888756):0.4744831):2.014426,Astragalus_pseudoversicolor:5.733501):3.925804,(Astragalus_sogotensis:2.540802,(Astragalus_saccocalyx:2.046391,Astragalus_yumenensis:2.046391):0.4944114):7.118502):0.8018833,(Astragalus_stalinskyi:8.938019,Astragalus_densiflorus:8.938019):1.523168):2.913218):0.4204997,((Astragalus_uliginosus:13.36209,(((Astragalus_mongholicus:5.1241,Astragalus_chinensis:5.1241):5.9759,(Astragalus_sinicus:11.02585,Astragalus_alpinus:11.02585):0.07415):0.62343,(Astragalus_frigidus:8.07214,Astragalus_alopecias:8.07214):3.65129):1.63866):0.07119743,((Astragalus_laspurensis:4.235487,((Astragalus_maiusculus:1.066651,((Astragalus_pullus:0.3599932,(Astragalus_persimilis:0.1541958,Astragalus_altaicola:0.1541958):0.2057973):0.701106,Astragalus_davidii:1.061099):0.005551939):0.8137924,(Astragalus_lhorongensis:1.282468,(Astragalus_purpurinus:0.2754281,Astragalus_platyphyllus:0.2754281):1.00704):0.5979751):2.355043):9.000312,((Astragalus_weixinensis:0.4609887,Astragalus_hamiensis:0.4609887):12.22053,(((((Astragalus_orbiculatus:1.448218,Astragalus_filicaulis:1.448218):6.510516,(Astragalus_kukunoricus:7.405546,(Astragalus_arnoldii:0.6539322,(Astragalus_arbuscula:0.1739808,Astragalus_longiracemosus:0.1739808):0.4799514):6.751613):0.5531889):3.078713,((Astragalus_arcuatus:2.336917,((Astragalus_thomsonii:0.05874492,Astragalus_habamontis:0.05874492):0.5625341,Astragalus_kurtschumensis:0.621279):1.715638):0.960436,((Astragalus_ammodytes:0.7029593,Astragalus_sinkiangensis:0.7029593):2.424266,Astragalus_tekesensis:3.127225):0.1701277):7.740095):0.01829316,((((Astragalus_eerqisiensis:5.438396,(Astragalus_saratagius:4.395196,((Astragalus_craibianus:0.04876108,Astragalus_macrostephanus:0.04876108):0.02283855,Astragalus_malcolmii:0.07159963):4.323596):1.0432):0.5208769,(Astragalus_macropterus:2.189196,(Astragalus_nicolaii:1.643777,Astragalus_flexus:1.643777):0.5454188):3.770077):4.05585,((Astragalus_jiazaensis:2.332806,Astragalus_yangtzeanus:2.332806):3.979221,((Astragalus_longilobus:4.200504,((Astragalus_olgae:3.460629,Astragalus_munroi:3.460629):0.3972071,((((Astragalus_ernestii:0.01845181,Astragalus_pavlovii:0.01845181):0.1575213,Astragalus_shadiensis:0.1759732):0.4958866,Astragalus_chagyabensis:0.6718598):0.3361505,Astragalus_zaissanensis:1.00801):2.849826):0.3426673):0.6752911,(Astragalus_cupulicalycinus:3.72875,(((Astragalus_arnoldianus:0.7334911,Astragalus_variabilis:0.7334911):0.04628712,Astragalus_limprichtii:0.7797782):2.686294,(Astragalus_monophyllus:0.09811279,Astragalus_pendulatopetalus:0.09811279):3.36796):0.262678):1.147044):1.436233):3.703095):0.713993,(((((Astragalus_gebleri:4.08044,(Astragalus_confertus:0.7055188,Astragalus_burqinensis:0.7055188):3.374921):2.649368,Astragalus_unijugus:6.729809):0.3000157,((Astragalus_kialensis:5.469521,(((((Astragalus_steinbergianus:2.247968,((Astragalus_hebecarpus:1.486991,Astragalus_iliensis:1.486991):0.04317506,((Astragalus_caeruleopetalinus:0.1012745,Astragalus_polyceras:0.1012745):0.2504167,(Astragalus_pallasii:0.1303041,(Astragalus_batangensis:0.004927733,Astragalus_baerlukensis:0.004927733):0.1253763):0.2213872):1.178475):0.7178013):0.177428,Astragalus_dumetorum:2.425396):0.3534919,(Astragalus_luteolus:1.156621,Astragalus_gracilidentatus:1.156621):1.622266):0.1761281,Astragalus_scaberrimus:2.955016):1.147059,(Astragalus_stipulatus:0.2831874,Astragalus_yangii:0.2831874):3.818887):1.367446):1.553673,(Astragalus_dingjiensis:1.539893,((Astragalus_smithianus:1.273547,Astragalus_lanzhouensis:1.273547):0.04933745,(Astragalus_petraeus:1.203853,((Astragalus_leansanicus:0.1985796,Astragalus_degensis:0.1985796):0.2339242,Astragalus_transecticola:0.4325038):0.7713494):0.1190309):0.2170088):5.483301):0.006630305):2.412822,((Astragalus_moupinensis:0.5641139,(Astragalus_kifonsanicus:0.1889748,Astragalus_orbicularifolius:0.1889748):0.3751391):0.6816357,Astragalus_huiningensis:1.24575):8.196897):0.7638558,(((Astragalus_yechengensis:1.034772,Astragalus_leucocladus:1.034772):1.137781,(Astragalus_tenuis:0.1782198,Astragalus_persepolitanus:0.1782198):1.994333):5.373042,(Astragalus_toksunensis:2.287466,((Astragalus_vulpinus:0.877467,(Astragalus_aridovallicola:0.3025498,Astragalus_hoantchy:0.3025498):0.5749172):0.4419885,Astragalus_wolungensis:1.319455):0.9680107):5.258128):2.660908):0.5226139):0.3266249):1.447108,((((Astragalus_sutchuenensis:4.934518,Astragalus_sedaensis:4.934518):3.085237,((((Astragalus_kuschakewiczii:3.313917,(Astragalus_aksuensis:2.074794,((Astragalus_multiceps:0.2992736,Astragalus_anfractuosus:0.2992736):1.216919,Astragalus_agrestis:1.516193):0.5586014):1.239123):0.07316476,((Astragalus_tibetanus:0.3780668,Astragalus_peduncularis:0.3780668):0.8322717,(Astragalus_forrestii:0.3800289,(Astragalus_alopecurus:0.3568951,Astragalus_ornithorrhynchus:0.3568951):0.02313374):0.8303096):2.176743):0.9770014,Astragalus_hsinbaticus:4.364083):1.159899,Astragalus_blandulus:5.523982):2.495772):1.682635,(Astragalus_macrotropis:1.982771,Astragalus_alaschanus:1.982771):7.719619):1.025466,(Astragalus_stenoceras:8.095962,((Astragalus_oplites:4.33001,(Astragalus_sikkimensis:0.5088114,Astragalus_minutidentatus:0.5088114):3.821199):1.029045,(((Astragalus_majevskianus:0.1924759,Astragalus_hysophilus:0.1924759):0.3796493,(Astragalus_heterodontus:0.4653804,Astragalus_luteiflorus:0.4653804):0.1067448):3.814218,(Astragalus_nematodioides:0.5221455,Astragalus_changduensis:0.5221455):3.864197):0.9727121):2.736907):2.631894):1.774993):0.1786682):0.5542821):0.1974884):0.3616182):0.1458843,(((((Astragalus_vladimirii-komarovii:1.719297,(Astragalus_dependens:0.179666,Astragalus_webbianus:0.179666):1.539631):3.174154,Astragalus_changmuicus:4.893451):6.753153,(Astragalus_muliensis:0.5473681,Astragalus_maowensis:0.5473681):11.09924):1.488799,(((((Astragalus_sieversianus:0.35508,Astragalus_pseudoscaberrimus:0.35508):2.092963,((Astragalus_ordosicus:0.07085184,Astragalus_supralaevis:0.07085184):0.8417462,Astragalus_floridulus:0.9125981):1.535445):1.48875,((((Astragalus_lasiopetalus:0.7114588,(Astragalus_acaulis:0.2089443,Astragalus_souliei:0.2089443):0.5025145):1.375343,(Astragalus_mahoschanicus:2.027003,Astragalus_semicircularis:2.027003):0.05979868):0.3246482,(Astragalus_graveolens:1.502132,((Astragalus_porphyreus:0.1129082,Astragalus_danicus:0.1129082):1.107823,(Astragalus_gongshanensis:0.9277049,Astragalus_zacharensis:0.9277049):0.2930263):0.2814003):0.9093182):0.4335838,(Astragalus_taiyuanensis:0.06742437,Astragalus_handelii:0.06742437):2.777609):1.091759):7.520819,((((Astragalus_chilienshanensis:4.251902,((Astragalus_luculentus:3.014437,((Astragalus_arpilobus:0.4263787,Astragalus_dendroides:0.4263787):2.314942,Astragalus_candidissimus:2.74132):0.2731165):1.099486,Astragalus_borodinii:4.113923):0.1379792):2.094568,((Astragalus_tribuloides:1.218858,Astragalus_miniatus:1.218858):1.783849,Astragalus_habaheensis:3.002707):3.343763):0.8029711,((Astragalus_lessertioides:0.07779965,Astragalus_nanellus:0.07779965):1.986766,(Astragalus_nivalis:0.2210035,Astragalus_fangensis:0.2210035):1.843562):5.084875):4.271905,(((((Astragalus_charguschanus:2.606435,Astragalus_efoliolatus:2.606435):0.7968375,Astragalus_beitashanensis:3.403273):5.027347,(Astragalus_laguroides:0.5461142,(Astragalus_lucidus:0.4487241,Astragalus_wulumuquianus:0.4487241):0.09739013):7.884505):1.634435,((((Astragalus_matiensis:0.1852023,Astragalus_golmunensis:0.1852023):0.07799147,Astragalus_chengkangensis:0.2631938):8.099295,(((((Astragalus_commixtus:1.620012,Astragalus_sulcatus:1.620012):0.4520611,(Astragalus_neomonodelphus:0.3559148,(Astragalus_laceratus:0.181284,Astragalus_crassifolius:0.181284):0.1746308):1.716159):0.695009,(((((Astragalus_zayuensis:0.1534385,Astragalus_lanuginosus:0.1534385):0.4065821,Astragalus_saxorum:0.5600206):0.4413459,Astragalus_dulungkiangensis:1.001367):0.2422587,(Astragalus_guinanicus:1.130616,(Astragalus_dahuricus:0.03879422,Astragalus_hypogaeus:0.03879422):1.091822):0.1130093):0.01216579,Astragalus_tungensis:1.255791):1.511291):1.063084,(Astragalus_dilutus:1.164291,Astragalus_nanshanicus:1.164291):2.665875):4.303564,((((Astragalus_karkarensis:1.820153,Astragalus_psilosepalus:1.820153):2.274971,((Astragalus_cognatus:2.900393,((Astragalus_tyttocarpus:0.01895394,Astragalus_tsangpoensis:0.01895394):1.615427,Astragalus_polycladus:1.634381):1.266012):0.8619209,(((Astragalus_yunnanensis:0.4312468,Astragalus_lepsensis:0.4312468):0.1544409,Astragalus_heptapotamicus:0.5856877):2.039284,Astragalus_retusifoliatus:2.624972):1.137342):0.3328105):1.401984,Astragalus_daqingshanicus:5.497108):1.335669,(Astragalus_masanderanus:1.207193,((Astragalus_kunlunensis:0.6952363,(Astragalus_discolor:0.5905208,((Astragalus_taldicensis:0.009625373,Astragalus_tibeticola:0.009625373):0.2798288,Astragalus_chaidamuensis:0.2894542):0.3010666):0.1047155):0.04758925,Astragalus_moellendorffii:0.7428255):0.4643672):5.625584):1.300953):0.228758):0.9932858,(((Astragalus_grubovii:1.020132,Astragalus_obtusifoliolus:1.020132):0.6874633,(Astragalus_macrolobus:0.4892945,Astragalus_longiscapus:0.4892945):1.218301):2.003674,(Astragalus_testiculatus:2.855323,(Astragalus_tecti-mundi:0.168021,Astragalus_contortuplicatus:0.168021):2.687302):0.8559467):5.644505):0.7092804):0.1917398,((((Astragalus_rhizanthus:0.2638365,Astragalus_nangxianensis:0.2638365):0.8725169,((Astragalus_hoffmeisteri:0.4757534,Astragalus_bhotanensis:0.4757534):0.6121223,((Astragalus_sagastaigolensis:0.6493097,Astragalus_baotouensis:0.6493097):0.3108455,Astragalus_licentianus:0.9601552):0.1277205):0.04847769):4.464578,(Astragalus_pindreensis:0.7343613,(Astragalus_pseudohypogaeus:0.3359371,(Astragalus_pseudoborodinii:0.1002408,Astragalus_laxmannii:0.1002408):0.2356963):0.3984241):4.86657):1.099476,(Astragalus_puberulus:5.582377,Astragalus_lehmannianus:5.582377):1.118031):3.556387):1.164552):0.03626545):1.123254,((Astragalus_pamirensis:2.339362,Astragalus_campylorhynchus:2.339362):1.236511,Astragalus_monadelphus:3.575874):9.004992):0.5545382):0.4034741,((((Astragalus_khasianus:4.086494,(Astragalus_ellipsoideus:1.06461,Astragalus_brevialatus:1.06461):3.021884):2.870364,((Astragalus_nokoensis:1.165101,Astragalus_nankotaizanensis:1.165101):1.157326,(Astragalus_lithophilus:1.101486,Astragalus_xitaibaicus:1.101486):1.220941):4.634431):1.110803,(Astragalus_hotianensis:6.308691,((Astragalus_zadaensis:1.030054,Astragalus_lang-ranii:1.030054):2.207221,(Astragalus_porphyrocalyx:2.711111,(((Astragalus_qingheensis:0.9320732,(Astragalus_henryi:0.3746425,Astragalus_miyalomontis:0.3746425):0.5574306):0.3871346,Astragalus_brevivexillatus:1.319208):0.1610277,Astragalus_ophiocarpus:1.480235):1.230876):0.5261641):3.071415):1.758971):3.985613,((Astragalus_melilotoides:3.91661,Astragalus_hancockii:3.91661):6.569897,Astragalus_beketowii:10.48651):1.566768):1.485603):0.4019121):4.31063,((((((Oxytropis_alpina:3.845955,((Oxytropis_nutans:2.554621,(Oxytropis_pseudofrigida:2.42951,(Oxytropis_kansuensis:0.2030213,Oxytropis_ochrantha:0.2030213):2.226489):0.1251108):1.26115,(Oxytropis_yanchiensis:1.26423,(Oxytropis_poncinsii:0.9852045,(((Oxytropis_parasericeopetala:0.007140303,Oxytropis_auriculata:0.007140303):0.4772589,Oxytropis_giraldii:0.4843992):0.2297813,Oxytropis_hirsuta:0.7141805):0.271024):0.2790254):2.551541):0.03018378):0.1119272,(Oxytropis_inschanica:1.413752,Oxytropis_oxyphylla:1.413752):2.54413):1.074054,(((Oxytropis_hirsutiuscula:2.611172,Oxytropis_hystrix:2.611172):1.509311,(((Oxytropis_pseudocoerulea:0.4968898,(Oxytropis_caerulea:0.1542796,Oxytropis_taochensis:0.1542796):0.3426102):0.05843786,Oxytropis_ciliata:0.5553276):0.1640588,(Oxytropis_tukemansuensis:0.5622479,Oxytropis_argentata:0.5622479):0.1571386):3.401096):0.04170616,((((((Oxytropis_assiensis:0.5069519,(Oxytropis_sitaipaiensis:0.1628022,Oxytropis_tudanensis:0.1628022):0.3441497):0.2145373,Oxytropis_qinghaiensis:0.7214893):1.469945,((Oxytropis_grandiflora:0.4704088,Oxytropis_lehmannii:0.4704088):1.421024,(Oxytropis_stracheyana:0.4567221,Oxytropis_trichocalycina:0.4567221):1.43471):0.3000013):0.3554866,Oxytropis_trichophora:2.54692):0.1150462,(Oxytropis_linearibracteata:0.3424866,Oxytropis_ladyginii:0.3424866):2.31948):0.07792063,(((Oxytropis_longialata:0.5715887,Oxytropis_diversifolia:0.5715887):0.202103,Oxytropis_chinglingensis:0.7736917):1.229197,((((Oxytropis_cinerascens:0.1922027,Oxytropis_gueldenstaedtioides:0.1922027):1.295192,Oxytropis_ochroleuca:1.487395):0.01996955,(Oxytropis_pagobia:1.145448,(Oxytropis_falcata:0.5570554,Oxytropis_pauciflora:0.5570554):0.5883925):0.3619168):0.3480811,Oxytropis_bicolor:1.855446):0.1474427):0.7369987):1.422301):0.8697479):0.5971709,(Oxytropis_glabra:5.574655,(((Oxytropis_rupifraga:0.4245943,Oxytropis_sacciformis:0.4245943):0.9493662,(Oxytropis_langshanica:0.2772621,Oxytropis_merkensis:0.2772621):1.096698):2.163641,Oxytropis_imbricata:3.537601):2.037054):0.05445206):0.2461379,(((Oxytropis_podoloba:1.072561,Oxytropis_sinkiangensis:1.072561):4.446899,((((Oxytropis_penduliflora:1.601071,Oxytropis_globiflora:1.601071):1.52226,(Oxytropis_krylovii:0.2358068,Oxytropis_leptophylla:0.2358068):2.887525):0.235345,((((Oxytropis_squammulosa:0.1685534,Oxytropis_pusilla:0.1685534):0.7752198,((Oxytropis_proboscidea:0.007575106,Oxytropis_saposhnikovii:0.007575106):0.05228143,Oxytropis_bella:0.05985654):0.8839167):0.3927365,Oxytropis_ganningensis:1.33651):1.975361,((((Oxytropis_ochrolongibracteata:0.9566073,Oxytropis_myriophylla:0.9566073):0.324719,Oxytropis_melanocalyx:1.281326):0.05565241,Oxytropis_yekenensis:1.336979):0.1235991,Oxytropis_holanshanensis:1.460578):1.851293):0.04680593):0.2533134,Oxytropis_filiformis:3.61199):1.90747):0.3194862,(Oxytropis_mollis:5.736076,((Oxytropis_meinshausenii:2.024801,Oxytropis_densa:2.024801):1.355922,((Oxytropis_subpodoloba:1.840734,Oxytropis_moellendorffii:1.840734):0.409431,Oxytropis_sichuanica:2.250165):1.130558):2.355353):0.1028704):0.03629869):0.2509549,((((((Oxytropis_latibracteata:2.834986,(Oxytropis_maduoensis:0.6982858,Oxytropis_dichroantha:0.6982858):2.136701):0.81046,(Oxytropis_densiflora:2.482148,Oxytropis_przewalskii:2.482148):1.163298):0.4596254,(((Oxytropis_brevipedunculata:0.1527128,Oxytropis_reniformis:0.1527128):0.3535813,Oxytropis_tashkurensis:0.5062941):3.416352,((Oxytropis_trichophysa:0.01878546,Oxytropis_lanceatifoliola:0.01878546):3.114423,Oxytropis_immersa:3.133208):0.7894378):0.182426):0.463687,(Oxytropis_xinglongshanica:2.77543,(Oxytropis_wutaiensis:1.523254,Oxytropis_platysema:1.523254):1.252176):1.793329):0.05667316,(Oxytropis_maqinensis:0.2005911,Oxytropis_latialata:0.2005911):4.424841):1.417683,(((Oxytropis_savellanica:3.243725,(Oxytropis_aciphylla:2.222988,(Oxytropis_pseudohirsuta:1.486357,Oxytropis_pseudomyriophylla:1.486357):0.7366303):1.020738):1.157263,(Oxytropis_anertii:4.19497,Oxytropis_pilosa:4.19497):0.2060183):0.488284,(((Oxytropis_songarica:0.1953197,Oxytropis_biflora:0.1953197):3.662921,Oxytropis_lhasaensis:3.85824):0.9374942,(((Oxytropis_yunnanensis:2.132869,((Oxytropis_qilianshanica:0.1763241,Oxytropis_racemosa:0.1763241):0.03230726,(Oxytropis_tragacanthoides:0.07584361,Oxytropis_baxoiensis:0.07584361):0.1327877):1.924237):1.521238,Oxytropis_avisoides:3.654107):0.72992,((((((((Oxytropis_deflexa:0.03235117,Oxytropis_siziwangensis:0.03235117):0.4319925,Oxytropis_humifusa:0.4643437):0.4788308,(Oxytropis_neimonggolica:0.0279505,Oxytropis_sericopetala:0.0279505):0.915224):0.6141918,(((Oxytropis_guinanensis:0.6358379,Oxytropis_gerzeensis:0.6358379):0.05519825,Oxytropis_tianschanica:0.6910361):0.09355078,Oxytropis_lapponica:0.7845869):0.7727793):0.02401939,Oxytropis_zekogensis:1.581386):0.4394977,(Oxytropis_hirta:1.185767,Oxytropis_microphylla:1.185767):0.8351162):0.5162046,Oxytropis_ochrocephala:2.537088):1.472027,((Oxytropis_eriocarpa:2.016821,(Oxytropis_qitaiensis:1.805855,(Oxytropis_ramosissima:0.5926115,Oxytropis_chionobia:0.5926115):1.213243):0.2109663):1.41767,(Oxytropis_barkolensis:2.404849,Oxytropis_muricata:2.404849):1.029641):0.5746239):0.3749118):0.4117081):0.09353762):1.153843):0.08308467):12.12522):2.35683,((((Sphaerophysa_salsula:2.156726,Eremosparton_songoricum:2.156726):9.270784,(Colutea_delavayi:1.61066,Colutea_nepalensis:1.6106597):9.81685):0.8764574,Phyllolobium_turgidocarpum:12.30397):0.04708258,(((Phyllolobium_balfourianum:8.537619,Phyllolobium_donianum:8.537619):3.250422,(((Phyllolobium_dolichochaete:0.5843319,Phyllolobium_tribulifolium:0.5843319):1.339058,(Phyllolobium_prodigiosum:0.4453099,Phyllolobium_lasaense:0.4453099):1.47808):4.842678,((((Phyllolobium_milingense:0.02976362,Phyllolobium_sichuanense:0.02976362):1.815829,Phyllolobium_heydei:1.845593):1.297007,Phyllolobium_eutrichus:3.1426):0.2639082,Phyllolobium_sanbilingense:3.406508):3.35956):5.021973):0.00472896,(Phyllolobium_siccaneum:8.389812,(((Phyllolobium_tingriense:4.165699,Phyllolobium_chinense:4.165699):2.004074,(Phyllolobium_pastorium:0.06206021,Phyllolobium_enneaphyllum:0.06206021):6.107713):0.3852061,(Phyllolobium_flavovirens:4.057321,(Phyllolobium_lineariauriferum:1.883096,Phyllolobium_camptodontum:1.883096):2.174224):2.497658):1.834832):3.402958):0.5582802):8.2572):25.39471,((((Tibetia_tongolensis:1.73647,(Tibetia_yadongensis:1.20611,(Tibetia_himalaica:0.3572269,(Tibetia_yunnanensis:0.3043526,Tibetia_forrestii:0.3043526):0.0528743):0.8488827):0.5303604):26.53572,(Gueldenstaedtia_taihangensis:0.39944998,(Gueldenstaedtia_henryi:0.3319144,Gueldenstaedtia_verna:0.3319144):0.06753556):27.87274):6.87926,((Chesniella_mongolica:6.936107,((((Chesneya_crassipes:0.04316549,Chesneya_polystichoides:0.04316549):0.07453352,(Chesneya_acaulis:0.07174506,(Chesneya_spinosa:0.04667363,Chesneya_cuneata:0.04667363):0.02507143):0.04595395):0.009625646,Chesneya_nubigena:0.1273246):0.004156242,Chesneya_macrantha:0.1314809):6.804626109):23.05292,Chesniella_ferganensis:29.98903):5.16242):6.68473,(((((Caragana_bicolor:5.904222,((Caragana_jubata:0.2248594,Caragana_qingheensis:0.2248594):2.868749,Caragana_camilloi-schneideri:3.093609):2.810613):1.134595,((((Caragana_leucospina:0.1189585,Caragana_stenophylla:0.1189585):0.3746804,Caragana_zahlbruckneri:0.4936389):1.324921,(Caragana_erinacea:1.572513,Caragana_ussuriensis:1.572513):0.2460473):0.3513627,((Caragana_fruticosa:0.01115021,Caragana_kirghisorum:0.01115021):1.215535,Caragana_gerardiana:1.226685):0.9432376):4.868894):2.84983,(Caragana_microphylla:0.14413,Caragana_korshinskii:0.14413):9.744517):1.966023,(((((((Caragana_sinica:3.45304,Caragana_rosea:3.45304):2.46024,(Caragana_pygmaea:4.49872,Caragana_chinghaiensis:4.49872):1.41456):0.59696,Caragana_laeta:6.51024):3.16241,(Calophaca_sinica:8.771086,(Calophaca_soongorica:0.2960008,Calophaca_chinensis:0.2960008):8.4750855):0.9015641):1.09122,Halimodendron_halodendron:10.76387):0.7225634,(((((((Caragana_aurantiaca:1.376728,Caragana_potaninii:1.376728):0.4028799,(Caragana_brachypoda:0.1646692,Caragana_stipitata:0.1646692):1.614939):0.7817176,(Caragana_kozlowii:2.017983,(Caragana_versicolor:0.1638535,Caragana_tragacanthoides:0.1638535):1.85413):0.5433423):1.625455,(Caragana_brevifolia:1.100253,(Caragana_changduensis:0.6112093,(Caragana_polourensis:0.1445776,Caragana_turfanensis:0.1445776):0.4666317):0.4890434):3.086527):0.1298098,(((Caragana_chumbica:2.199163,((Caragana_kansuensis:0.1414934,Caragana_davazamcii:0.1414934):0.6390154,(Caragana_franchetiana:0.5917691,Caragana_frutex:0.5917691):0.1887398):1.418654):0.2797509,((Caragana_boisii:0.6888951,(Caragana_liouana:0.07160682,Caragana_pruinosa:0.07160682):0.6172883):0.1864776,(Caragana_pekinensis:0.3714562,Caragana_shensiensis:0.3714562):0.5039166):1.603541):0.5539071,Caragana_purdomii:3.032821):1.283769):4.389267,(((Caragana_tekesiensis:0.9432722,Caragana_turkestanica:0.9432722):1.228694,(Caragana_soongorica:1.197593,Caragana_tibetica:1.197593):0.9743729):4.053714,((Caragana_leveillei:0.637649,(Caragana_roborovskyi:0.0801609,Caragana_manshurica:0.0801609):0.5574881):4.059072,Caragana_opulens:4.696721):1.528959):2.480176):0.8975677,(Caragana_pleiophylla:1.091934,((Caragana_spinosa:0.5788453,Caragana_leucophloea:0.5788453):0.3066454,Caragana_densa:0.8854907):0.2064436):8.51149):1.883009):0.226351,((((Caragana_pumila:0.01239773,Caragana_junatovii:0.01239773):0.05610659,Caragana_crassispina:0.06850432):7.228682,((Caragana_aegacanthoides:4.299878,Caragana_licentiana:4.299878):1.259304,((Caragana_dasyphylla:1.373598,Caragana_aliensis:1.373598):3.1284,Caragana_arborescens:4.501999):1.057183):1.738005):4.109683,(Caragana_acanthophylla:0.017203,Caragana_tangutica:0.017203):11.38967):0.3059146):0.1418856):25.57738,((((((Hedysarum_algidum:4.17156,(Hedysarum_ussuriense:0.3361302,Hedysarum_iliense:0.3361302):3.83543):0.3443341,(Hedysarum_thiochroum:0.3972235,Hedysarum_polybotrys:0.3972235):4.118671):5.230913,(Hedysarum_kumaonense:2.432739,Hedysarum_tibeticum:2.432739):7.314068):12.51751,(Hedysarum_alpinum:20.92741,((Onobrychis_pulchella:0.41814,Onobrychis_tanaitica:0.41813996):17.20225,((Corethrodendron_fruticosum:1.59184,((Corethrodendron_lignosum:0.1643277,Corethrodendron_scoparium:0.1643277):0.6231076,Corethrodendron_multijugum:0.7874354):0.8044046):12.08414,Eversmannia_subspinosa:13.67598):3.94441):3.30702):1.336904):0.6395164,((((Hedysarum_brachypterum:5.604204,Hedysarum_flavescens:5.604204):3.341569,((Hedysarum_sikkimense:3.20661,Hedysarum_shanense:3.20661):2.63484,((((Hedysarum_xizangense:0.7132674,(Hedysarum_pseudastragalus:0.4232671,Hedysarum_setosum:0.4232671):0.2900003):0.3764559,(Hedysarum_gmelinii:0.8891965,Hedysarum_songaricum:0.8891965):0.2005267):3.663814,(Hedysarum_splendens:1.905385,(Hedysarum_jinchuanense:1.249695,Hedysarum_tanguticum:1.249695):0.6556896):2.848153):0.6874191,Hedysarum_trigonomerum:5.440956):0.400494):3.104323):4.118663,((Hedysarum_fistulosum:0.5559825,Hedysarum_krylovii:0.5559825):5.790567,((Hedysarum_kirghisorum:2.05279,(Hedysarum_nagarzense:1.166865,(Hedysarum_dentatoalatum:0.2297163,(Hedysarum_inundatum:0.04491962,Hedysarum_neglectum:0.04491962):0.1847966):0.9371482):0.8859254):3.978647,(Hedysarum_citrinum:5.90432,Hedysarum_hirtifoliolum:5.90432):0.1271168):0.3151126):6.717887):2.902135,((((Hedysarum_campylocarpon:0.4703369,Hedysarum_longigynophorum:0.4703369):2.691542,Hedysarum_semenovii:3.161879):5.855558,(Hedysarum_petrovii:3.6890309,Hedysarum_ferganense:3.689031):5.328406):2.452982,((Hedysarum_dahuricum:0.3361476,Hedysarum_taipeicum:0.3361476):1.325829,(Hedysarum_limitaneum:0.5466588,Hedysarum_setigerum:0.5466588):1.115318):9.808442):4.496152):6.937259):6.96646,Alhagi_sparsifolia:29.87029):7.56176):4.40413):4.16678):3.5596,(((((Vicia_sativa:25.27228,((((((Vicia_ohwiana:0.8421813,(Vicia_bakeri:0.5997529,(Vicia_costata:0.1190992,Vicia_nummularia:0.1190992):0.4806537):0.2424284):5.550542,(Vicia_deflexa:2.398558,(((Vicia_wushanica:0.001952583,Vicia_ramuliflora:0.001952583):0.9048639,Vicia_sinogigantea:0.9068165):0.7340913,(Vicia_bungei:0.6941003,(Vicia_latibracteolata:0.3678328,Vicia_dichroantha:0.3678328):0.3262674):0.9468076):0.7576497):3.994166):1.622746,Vicia_amurensis:8.015469):2.872071,((Vicia_unijuga:0.694729,Vicia_tibetica:0.694729):2.849796,(Vicia_sepium:0.3585226,Vicia_hirsuta:0.3585226):3.186002):7.343016):0.2787067,(((Vicia_ternata:0.31843,Vicia_amoena:0.31843):1.265783,(Vicia_megalotropis:1.216381,(Vicia_tenuifolia:0.6940467,Vicia_kioshanica:0.6940467):0.5223348):0.3678318):7.745105,((Vicia_taipaica:3.940492,((((Vicia_lilacina:0.2471736,(Vicia_geminiflora:0.009887209,Vicia_tetrantha:0.009887209):0.2372864):0.5044121,Vicia_cracca:0.7515857):0.7285566,Vicia_venosa:1.480142):0.1388607,(Vicia_subvillosa:0.8959919,(Vicia_tetrasperma:0.2526681,Vicia_multicaulis:0.2526681):0.6433238):0.7230111):2.321489):0.1661043,(Vicia_perelegans:1.601483,Vicia_chinensis:1.601483):2.505113):5.222722):1.836929):11.16319,((Vicia_japonica:2.183645,Vicia_pseudo-orobus:2.183645):0.9296942,Vicia_kulingana:3.113339):19.21609):2.942846):0.07898,((((Lathyrus_japonicus:2.592878,(Lathyrus_anhuiensis:2.491577,Lathyrus_tuberosus:2.491577):0.1013011):0.8567089,((Lathyrus_caudatus:0.9340598,(Lathyrus_humilis:0.7653227,Lathyrus_davidii:0.7653227):0.1687371):0.6053614,(Lathyrus_pisiformis:0.2354719,Lathyrus_dielsianus:0.2354719):1.303949):1.910166):7.443325,(Lathyrus_komarovii:2.844106,Lathyrus_pratensis:2.8441056):8.048806):1.840008,(Lathyrus_krylovii:5.836216,(((Lathyrus_vaniotii:1.055033,Lathyrus_quinquenervius:1.055033):0.9619755,Lathyrus_palustris:2.0170078):2.440545,Lathyrus_gmelinii:4.457553):1.378663):6.896704):12.61834):13.09215,(((Trifolium_eximium:0.3430449,Trifolium_lupinaster:0.3430449):2.361015,(Trifolium_gordeievii:1.39494,Trifolium_fragiferum:1.39494):1.30912):33.049709,((((((Medicago_monantha:2.739515,((Medicago_orthoceras:0.1865388,Medicago_falcata:0.1865388):0.1002295,Medicago_edgeworthii:0.2867684):2.452747):0.892995,Medicago_archiducis-nicolaii:3.63251):5.563153,Medicago_minima:9.195663):15.48941,((Medicago_lupulina:3.812293,Medicago_platycarpos:3.812293):6.379251,Medicago_ruthenica:10.19154):14.49353):5.02181,(((Trigonella_cachemiriana:4.874759,((Trigonella_emodi:2.589863,Trigonella_cancellata:2.58986255):0.2307136,(Trigonella_fimbriata:0.4585986,Trigonella_arcuata:0.4585986):2.361978):2.0541829):8.505061,Trigonella_pamirica:13.37982):1.32971,((Melilotus_albus:0.53543059,Melilotus_officinalis:0.5354306):0.3818694,(Melilotus_indicus:0.2130454,Melilotus_dentatus:0.2130454):0.7042546):13.79223):14.99735):3.7341,(Ononis_antiquorum:8.32852,Ononis_arvensis:8.32852):25.11246):2.31279):2.68964):5.01583,Cicer_microphyllum:43.45924):4.01152,Parochetus_communis:47.47076):2.0918):5.06109):15.95595,(Sesbania_bispinosa:65.80792,((Lotus_tenuis:0.9278051,Lotus_taitungensis:0.9278051):2.972005,((Lotus_angustissimus:0.6365344,Lotus_corniculatus:0.6365344):2.681348,Lotus_krylovii:3.3178821):0.5819276):61.90811):4.77168):8.36497):2.52939,(((Pterocarpus_indicus:55.76033,(((((Dalbergia_hupeana:3.442252,(Dalbergia_tonkinensis:2.758656,((Dalbergia_stenophylla:1.306825,Dalbergia_millettii:1.306825):0.2515779,Dalbergia_assamica:1.558403):1.200253):0.6835961):5.692376,((Dalbergia_obtusifolia:0.8990969,Dalbergia_sericea:0.8990969):0.5334358,Dalbergia_polyadelpha:1.432533):7.702095):1.235078,((Dalbergia_hainanensis:2.653487,(Dalbergia_benthamii:1.343948,(Dalbergia_burmanica:0.699104,Dalbergia_volubilis:0.699104):0.6448445):1.309539):5.518117,(Dalbergia_peishaensis:4.225537,(Dalbergia_cultrata:0.04151445,Dalbergia_candenatensis:0.04151445):4.184023):3.946068):2.198101):2.550534,((((Dalbergia_ximengensis:1.05350247,(Dalbergia_yunnanensis:0.3429439,Dalbergia_tsoi:0.3429439):0.7105588):2.535757,((Dalbergia_rimosa:1.090767,Dalbergia_dyeriana:1.090767):1.197359,(Dalbergia_odorifera:0.1458247,Dalbergia_pinnata:0.1458247):2.142302):1.301133):1.324417,(Dalbergia_henryana:4.348977,(Dalbergia_hancei:2.544458,Dalbergia_jingxiensis:2.544458):1.804519):0.5646995):0.1678065,((Dalbergia_stipulacea:0.6981278,Dalbergia_kingiana:0.6981278):0.4599825,Dalbergia_mimosoides:1.15811):3.923373):7.838757):30.36617,(Aeschynomene_indica:18.23975,Smithia_ciliata:18.23975):25.04666):12.47392):3.74532,(Zornia_intecta:3.902119959,Zornia_gibbosa:3.90212):55.60353):18.42229,Bowringia_callicarpa:77.92794):3.54602):0.02872):0.9405,(Cladrastis_chingii:4.0394304,(((Cladrastis_parvifolia:0.6849106,(Cladrastis_delavayi:0.07794543,Cladrastis_platycarpa:0.07794543):0.6069651):0.1762521,Cladrastis_scandens:0.8611627):0.0955994,Cladrastis_wilsonii:0.9567621):3.082668):78.40375):10.98923):2.31084,Zenia_insignis:95.74325):4.7080404,((Sindora_glabra:21.27941,((Saraca_dives:0.2714654,Saraca_griffithiana:0.2714654):12.020845,(Lysidice_rhodostegia:6.0528,Lysidice_brevicalyx:6.0528):6.23951):8.9871):76.60818,(((((((Bauhinia_nervosa:0.2367375,Bauhinia_delavayi:0.2367375):4.87125,((((Bauhinia_hypochrysa:0.07763662,Bauhinia_touranensis:0.07763662):1.472514,Bauhinia_calciphila:1.55015):0.7506095,((Bauhinia_wuzhengyii:0.2996185,Bauhinia_yunnanensis:0.2996185):0.3620358,Bauhinia_lingyuenensis:0.6616542):1.639106):1.607203,(Bauhinia_pyrrhoclada:1.880646,(Bauhinia_rubrovillosa:0.05623242,Bauhinia_viridescens:0.05623242):1.824413):2.027318):1.200024):6.500522,(Bauhinia_variegata:8.64808,Bauhinia_racemosa:8.64808):2.960429):5.858711,(Bauhinia_acuminata:0.4766572,Bauhinia_corymbosa:0.4766572):16.99056):13.72171,((((Bauhinia_tianlinensis:2.386956,Bauhinia_comosa:2.386956):16.70429,((Bauhinia_ornata:1.422228,Bauhinia_damiaoshanensis:1.422228):9.793872,(Bauhinia_apertilobata:1.057771,Bauhinia_erythropoda:1.057771):10.15833):7.875149):3.121702,((Bauhinia_venustula:5.1807,(Bauhinia_cercidifolia:1.638061,Bauhinia_khasiana:1.638061):3.542639):1.076924,((Bauhinia_ovatifolia:0.4980026,Bauhinia_esquirolii:0.4980026):5.03067,Bauhinia_brachycarpa:5.528672):0.7289515):15.95533):8.282184,((Bauhinia_aurea:22.74963,(Bauhinia_scandens:15.51834,Bauhinia_championii:15.51834):7.231285):5.139292,((Bauhinia_japonica:0.3911728,Bauhinia_bohniana:0.3911728):24.42599,(Bauhinia_carcinophylla:4.01812,Bauhinia_hirsuta:4.01812):20.79904):3.071756):2.606218):0.6937955):1.817309,(Bauhinia_paucinervata:12.2145,(Bauhinia_longistipes:4.890954,((Bauhinia_coccinea:1.333385,(Bauhinia_wallichii:0.9543109,(Bauhinia_didyma:0.8196084,Bauhinia_quinnanensis:0.8196084):0.1347025):0.3790738):1.556706,(Bauhinia_hypoglauca:2.087244,((Bauhinia_chalcophylla:0.1478811,Bauhinia_glauca:0.1478811):0.9063213,Bauhinia_hainanensis:1.054202):1.033041):0.8028476):2.000863):7.323548):20.79174):9.99321,(Cercis_chinensis:2.0894,((Cercis_chuniana:0.2832889,Cercis_chingii:0.2832889):1.779936,(Cercis_racemosa:0.5286383,Cercis_glabra:0.5286383):1.534586):0.02617531):40.91005):54.88814):2.5637):10.72468):14.3347):2.5363):0.19288):0.81861):1.70437):0.08867,((Cynomorium_songaricum:124.99861,(((((Gonocarpus_micranthus:15.354033,Gonocarpus_chinensis:15.35403):6.21411,Myriophyllum_oguraense:21.5681395):46.22767,Penthorum_chinense:67.79581):46.28947,((Tillaea_likiangensis:18.51541,(Tillaea_alata:2.539498,((Tillaea_mongolica:0.1012698,Tillaea_aquatica:0.1012698):0.729679,Tillaea_schimperi:0.8309488):1.708549):15.97592):68.36602,((((((((((Sedum_morrisonense:19.24333,Sedum_bulbiferum:19.24333):4.39864,(Sedum_alfredii:20.2915,Sedum_baileyi:20.2915):3.35047):2.1615,Sedum_sarmentosum:25.80347):18.52824,(Rosularia_alpestris:32.43134,(Rosularia_platyphylla:2.898876,Rosularia_turkestanica:2.898876):29.532461):11.90037):1.26582,(Pseudosedum_lievenii:24.56953,Pseudosedum_affine:24.56953):21.028):3.8893134,(((Sedum_latentibulbosum:0.8664057,Sedum_polytrichoides:0.8664057):7.176193,Sedum_purdomii:8.042598):30.59822,((((Sedum_blepharophyllum:9.891625,(((((Sedum_trullipetalum:0.3973266,Sedum_roborowskii:0.3973266):0.9714954,(Sedum_leptophyllum:0.08768087,Sedum_bonnieri:0.08768087):1.281141):2.709444,Sedum_hengduanense:4.078266):0.5757464,((Sedum_oligospermum:0.3898951,Sedum_morotii:0.3898951):1.804392,Sedum_sagittipetalum:2.194287):2.459725):1.241522,(((Sedum_actinocarpum:0.3387584,Sedum_chuhsingense:0.3387584):1.906089,(Sedum_daigremontianum:0.5666459,Sedum_nothodugueyi:0.5666459):1.678202):1.418697,((Sedum_makinoi:0.02484199,Sedum_ramentaceum:0.02484199):0.254538,Sedum_tetractinum:0.27938):3.384165):2.23199):3.996091):1.277027,((Sedum_engleri:4.565423,Sedum_oreades:4.565423):2.696664,(((Sedum_sekiteiense:0.6776953,Sedum_tsonanum:0.6776953):0.4353914,Sedum_obtusipetalum:1.113087):2.275724,(((Sedum_onychopetalum:0.4345956,Sedum_luchuanicum:0.4345956):0.1796797,Sedum_tianmushanense:0.6142754):0.2523301,Sedum_uniflorum:0.8666055):2.522206):3.873276):3.906565):1.375339,((Sedum_erythrospermum:0.1460317,Sedum_ulricae:0.1460317):9.745755,((Sedum_concarpum:2.434784,(Sedum_parvisepalum:1.094966,Sedum_lutzii:1.094966):1.339817):6.670024,((Sedum_pagetodes:1.659115,(Sedum_platysepalum:0.002611697,Sedum_hangzhouense:0.002611697):1.656503):6.339591,((Sedum_yvesii:0.1874287,Sedum_paracelatum:0.1874287):0.9847955,Sedum_lungtsuanense:1.172224):6.826482):1.106101):0.7869795):2.652205):21.55049,((((Sedum_dielsii:10.51151,((((Sedum_hakonense:0.1562719,Sedum_dimorphophyllum:0.1562719):0.9592829,Sedum_chingtungense:1.115555):5.841154,((((Sedum_subtile:0.05303982,Sedum_dugueyi:0.05303982):1.09996,Sedum_trichospermum:1.153):3.048357,Sedum_majus:4.201358):1.851661,(Sedum_costantinii:0.8296576,Sedum_multicaule:0.8296576):5.223361):0.9036902):1.115176,(((Sedum_celatum:1.488942,Sedum_nokoense:1.488942):0.008365288,(Sedum_formosanum:0.3208416,Sedum_gagei:0.3208416):1.176466):4.359477,((((Sedum_leucocarpum:0.2415532,Sedum_feddei:0.2415532):0.4588122,Sedum_franchetii:0.7003654):1.010279,Sedum_beauverdii:1.710644):0.2305676,Sedum_perrotii:1.941212):3.915572):2.2151):2.439626):5.939338,((((((Sedum_rosei:1.67638,(Sedum_grammophyllum:0.6909684,(Sedum_triactina:0.1338777,Sedum_leblancae:0.1338777):0.5570907):0.9854113):2.187411,(Sedum_wilsonii:0.9409319,Sedum_pratoalpinum:0.9409319):2.922859):0.2904854,Sedum_erici-magnusii:4.154276):2.794417,(Sedum_fui:6.536462,(Sedum_przewalskii:5.959751,(Sedum_somenii:0.03339215,Sedum_didymocalyx:0.03339215):5.926359):0.5767106):0.4122319):0.2008593,(((Sedum_muyaicum:0.171789,Sedum_chauveaudii:0.171789):5.266946,(Sedum_correptum:0.01129248,Sedum_longyanense:0.01129248):5.427443):1.528966,(Sedum_giajae:2.152925,Sedum_lineare:2.152925):4.814776):0.1818518):0.9925395,((Sedum_celiae:0.8949677,(Sedum_semilunatum:0.596883,Sedum_magniflorum:0.596883):0.2980847):3.378882,((Sedum_wenchuanense:0.09661815,Sedum_raymondii:0.09661815):2.667698,Sedum_henrici-robertii:2.764316):1.509534):3.868242):8.308755):6.962152,(Sedum_forrestii:1.077433,Sedum_glaebosum:1.077433):22.33557):10.35876,(((Sedum_bergeri:3.01949,(Sedum_oligocarpum:0.3002695,Sedum_woronowii:0.3002695):2.719221):7.099246,(Sedum_heckelii:1.603274,(Sedum_filipes:0.4981958,Sedum_tosaense:0.4981958):1.105078):8.515463):9.721566,(((((Sedum_emarginatum:0.9100562,Sedum_nanchuanense:0.9100562):1.669911,(Sedum_prasinopetalum:1.027164,Sedum_longifuniculatum:1.027164):1.552803):7.701136,(Sedum_kiangnanense:6.656314,(Sedum_tsiangii:1.081904,((Sedum_elatinoides:0.4075498,Sedum_planifolium:0.4075498):0.1159374,Sedum_japonicum:0.5234872):0.5584171):5.57441):3.624789):0.6583093,((Sedum_stellariifolium:0.3005762,Sedum_stimulosum:0.3005762):1.426586,Sedum_obtrullatum:1.727162):9.21225):4.035315,((((Sedum_rosthornianum:0.09493842,Sedum_tsinghaicum:0.09493842):0.03713589,Sedum_fedtschenkoi:0.1320743):2.166549,Sedum_wangii:2.298623):5.716007,(Sedum_barbeyi:0.4260873,Sedum_pampaninii:0.4260873):7.588542):6.960097):4.865576):13.93145):0.322731):4.546328):10.84603):0.1606966,((((Sedum_microsepalum:0.7711292,Sedum_cryptomerioides:0.7711292):6.701075,Sedum_susanneae:7.472204):1.498549,Sedum_sinoglaciale:8.970753):6.784407,(((Sedum_phyllanthum:4.403685,(Sedum_jiulungshanense:0.4903671,Sedum_dongzhiense:0.4903671):3.913318):0.5288996,Sedum_fischeri:4.932585):8.778315,Sedum_drymarioides:13.7109):2.04426):33.89238):5.81683,((((((Hylotelephium_bonnafousii:0.2911473,Hylotelephium_verticillatum:0.2911473):4.179617,(Hylotelephium_spectabile:3.204555,(Hylotelephium_ewersii:2.165398,(Hylotelephium_pseudospectabile:0.5186477,Hylotelephium_pallescens:0.5186477):1.64675):1.039157):1.266209):1.662167,(Hylotelephium_mongolicum:0.9807286,Hylotelephium_erythrostictum:0.9807286):5.152202):2.780099,((Hylotelephium_viviparum:2.928449,(Hylotelephium_tangchiense:2.309631,(Hylotelephium_sieboldii:0.6649896,Hylotelephium_subcapitatum:0.6649896):1.644641):0.6188183):3.026515,(Hylotelephium_mingjinianum:1.356783,(Hylotelephium_tatarinowii:1.110218,(Hylotelephium_angustum:0.9316234,Hylotelephium_triphyllum:0.9316234):0.1785942):0.2465656):4.598181):2.958065):17.04475,(((Sinocrassula_longistyla:2.289633,(Sinocrassula_techinensis:0.9842707,Sinocrassula_yunnanensis:0.9842707):1.305362):0.6759124,Sinocrassula_diversifolia:2.965545):6.475625,((Sinocrassula_densirosulata:2.438806,Sinocrassula_ambigua:2.438806):0.2177667,Sinocrassula_indica:2.656572):6.784598):16.51661):4.02923,(Orostachys_malacophylla:5.005505,((Orostachys_chanetii:0.6151869,(Orostachys_minuta:0.5592989,(Orostachys_thyrsiflora:0.1772881,Orostachys_japonica:0.1772881):0.3820108):0.05588798):2.44138,(Orostachys_spinosa:1.843814,(Orostachys_cartilaginea:0.5942495,Orostachys_fimbriata:0.5942495):1.249565):1.212753):1.948938):24.98151):25.47736):0.51809,((((((Rhodiola_sacra:4.52576,Rhodiola_bupleuroides:4.52576):0.52028,Rhodiola_fastigiata:5.04604):0.43242,Rhodiola_crenulata:5.47846):0.19683,Rhodiola_kirilowii:5.67529):0.1872,((((((Rhodiola_cretinii:0.7898672,Rhodiola_tangutica:0.7898672):3.318548,((Rhodiola_stapfii:0.6576096,Rhodiola_serrata:0.6576096):1.70081,Rhodiola_primuloides:2.358419):1.749996):0.2144147,((Rhodiola_gannanica:0.4016902,Rhodiola_atsaensis:0.4016902):2.857392,(Rhodiola_hobsonii:1.325317,(Rhodiola_angusta:0.6517463,(Rhodiola_smithii:0.2721305,Rhodiola_nobilis:0.2721305):0.3796158):0.6735708):1.933766):1.063747):0.000371254,(Rhodiola_purpureoviridis:3.49584,((Rhodiola_kashgarica:0.9634182,(Rhodiola_sachalinensis:0.1007423,Rhodiola_dumulosa:0.1007423):0.8626759):1.037369,Rhodiola_rosea:2.000787):1.495053):0.8273613):1.20639,(((Rhodiola_heterodonta:0.1674311,Rhodiola_prainii:0.1674311):0.62304,Rhodiola_yunnanensis:0.7904711):3.047325,(Rhodiola_tibetica:1.679574,Rhodiola_tieghemii:1.679574):2.158222):1.691795):0.1292241,(((Rhodiola_ovatisepala:1.372085,Rhodiola_calliantha:1.372085):1.094307,((Rhodiola_alsia:0.4373202,Rhodiola_junggarica:0.4373202):1.7115,((Rhodiola_alterna:0.2636298,Rhodiola_stephanii:0.2636298):0.3654812,Rhodiola_liciae:0.629111):1.519709):0.3175722):2.768285,((((Rhodiola_handelii:3.376529,Rhodiola_wallichiana:3.376529):1.199032,((Rhodiola_pamiroalaica:1.512317,(Rhodiola_litwinowii:1.228059,(Rhodiola_himalensis:0.7563923,(Rhodiola_pinnatifida:0.7302634,Rhodiola_sexifolia:0.7302634):0.02612887):0.4716663):0.2842585):2.37149,(Rhodiola_macrocarpa:1.940555,Rhodiola_quadrifida:1.940555):1.943253):0.6917536):0.1262244,Rhodiola_humilis:4.701786):0.3426595,(((Rhodiola_sherriffii:1.88458,(Rhodiola_sinuata:1.420473,(((Rhodiola_gelida:0.3665523,Rhodiola_recticaulis:0.3665523):0.2914835,Rhodiola_subopposita:0.6580358):0.3485767,Rhodiola_coccinea:1.006612):0.413861):0.4641071):0.4300083,((Rhodiola_kansuensis:0.6628912,(Rhodiola_chrysanthemifolia:0.06256796,Rhodiola_wenchuanensis:0.06256796):0.6003232):1.164937,Rhodiola_atuntsuensis:1.827828):0.4867608):0.6330279,((Rhodiola_discolor:1.34511,Rhodiola_forrestii:1.34511):0.7338483,Rhodiola_semenovii:2.078958):0.8686587):2.096828):0.1902315):0.4241384):0.203675):35.57598,((((Phedimus_floriferus:1.610225,Phedimus_selskianus:1.610225):0.9243593,Phedimus_kamtschaticus:2.534584):6.769545,(Phedimus_middendorffianus:8.305457,Phedimus_hsinganicus:8.305457):0.9986723):0.5195403,(Phedimus_odontophyllus:7.637836,(Phedimus_aizoon:1.444586,Phedimus_hybridus:1.444586):6.19325):2.185834):31.6148):14.54399):4.08196,(Kalanchoe_tashiroi:12.8918656,(Kalanchoe_ceratophylla:3.208266,((Kalanchoe_garambiensis:0.156477,Kalanchoe_integra:0.156477):0.3108493,Kalanchoe_spathulata:0.4673263):2.74094):9.683604):47.17255):26.81702):27.20384):8.35817,(((((((Saxifraga_brachyphylla:1.681943,Saxifraga_isophylla:1.681943):2.121734,((Saxifraga_baimashanensis:0.6179839,Saxifraga_megacordia:0.6179839):1.70007,((Saxifraga_bergenioides:0.338162,Saxifraga_andersonii:0.338162):0.2491775,(Saxifraga_litangensis:0.0686363,Saxifraga_bijiangensis:0.0686363):0.5187033):1.730714):1.485623):59.08433,((Saxifraga_flaccida:9.158249,(Saxifraga_subomphalodifolia:0.5887174,Saxifraga_ludlowii:0.5887174):8.569532):38.81482,(((Saxifraga_cardiophylla:1.244074,Saxifraga_haplophylloides:1.244074):3.562459,(Saxifraga_sheqilaensis:0.6021458,Saxifraga_gonggashanensis:0.6021458):4.204387):11.75118,((Saxifraga_dongchuanensis:2.397834,Saxifraga_punctulatoides:2.397834):10.46515,(((Saxifraga_moorcroftiana:2.107407,Saxifraga_atuntsiensis:2.107407):1.304634,Saxifraga_diversifolia:3.412042):4.81404,((Saxifraga_engleriana:0.6963769,Saxifraga_glabricaulis:0.6963769):2.456481,Saxifraga_carnosula:3.152858):5.073224):4.636904):3.694725):31.41536):14.91494):11.38402,(((((Saxifraga_tigrina:1.645389,Saxifraga_yezhiensis:1.645389):3.106153,Saxifraga_dielsiana:4.751542):9.022766,((Saxifraga_subamplexicaulis:6.243629,(Saxifraga_hemisphaerica:5.138238,Saxifraga_umbellulata:5.138238):1.105391):1.095926,(Saxifraga_finitima:2.341274,Saxifraga_substrigosa:2.341274):4.998281):6.434753):44.18781,(((((Chrysosplenium_nepalense:5.94036,Chrysosplenium_sinicum:5.94036):12.92028,Chrysosplenium_ramosum:18.86064):2.65665,((((Chrysosplenium_japonicum:1.658899,(Chrysosplenium_qinlingense:0.8563662,Chrysosplenium_taibaishanense:0.8563662):0.8025329):4.79838,(Chrysosplenium_delavayi:0.6597345,Chrysosplenium_lixianense:0.6597345):5.797545):4.251738,(((((Chrysosplenium_cavaleriei:0.6938459,Chrysosplenium_carnosum:0.6938459):2.803534,(Chrysosplenium_macrophyllum:0.7078154,Chrysosplenium_fuscopuncticulosum:0.7078154):2.789565):0.5011465,((Chrysosplenium_lanuginosum:0.8973457,Chrysosplenium_jienningense:0.8973457):0.04171721,(Chrysosplenium_microspermum:0.7309659,Chrysosplenium_forrestii:0.7309659):0.2080969):3.059464):3.349786,((Chrysosplenium_absconditicapsulum:1.380527,Chrysosplenium_flagelliferum:1.380527):4.62542,(Chrysosplenium_biondianum:0.9438667,Chrysosplenium_chinense:0.9438667):5.06208):1.342366):2.14172,((Chrysosplenium_giraldianum:2.48959,((Chrysosplenium_griffithii:0.2822841,Chrysosplenium_oxygraphoides:0.2822841):0.8765465,Chrysosplenium_nudicaule:1.158831):1.330759):1.071211,(Chrysosplenium_uniflorum:0.7554131,Chrysosplenium_glossophyllum:0.7554131):2.805388):5.929232):1.218984):0.1672392,(((Chrysosplenium_sikangense:1.890846,Chrysosplenium_axillare:1.890846):0.3131641,(Chrysosplenium_davidianum:2.14712,(Chrysosplenium_serreanum:0.3407743,Chrysosplenium_wuwenchenii:0.3407743):1.806346):0.05688988):2.710195,(Chrysosplenium_hydrocotylifolium:2.217323,(Chrysosplenium_pilosum:0.7427036,(Chrysosplenium_hebetatum:0.5244941,Chrysosplenium_lectus-cochleae:0.5244941):0.2182095):1.47462):2.696882):5.962052):10.64103):27.07642,Peltoboykinia_tellimoides:48.59371):9.00913,(((((Rodgersia_podophylla:0.8534916,Rodgersia_sambucifolia:0.8534916):2.418018,(Rodgersia_pinnata:0.990616,Rodgersia_aesculifolia:0.990616):2.280894):4.98932,Astilboides_tabularis:8.26083):10.82206,(((Bergenia_emeiensis:0.6394961,Bergenia_purpurascens:0.6394961):5.544564,((Bergenia_tianquanensis:1.216124,(Bergenia_crassifolia:0.9518369,Bergenia_pacumbis:0.9518369):0.2642874):1.095456,Bergenia_scopulosa:2.31158):3.87248):9.62613,(Oresitrophe_rupifraga:5.34907,Mukdenia_rossii:5.34907):10.46112):3.2727):25.33437,(((Tiarella_polyphylla:2.49145,Mitella_formosana:2.4914499):8.64162,Mitella_nuda:11.13307):31.59785,((Saniculiphyllum_guangxiense:28.91168,Tanakaea_radicans:28.91168):3.70326,((Astilbe_grandis:6.327029,(Astilbe_rivularis:1.203666,(Astilbe_rubra:0.2735168,Astilbe_chinensis:0.2735168):0.9301494):5.123363):3.250831,(Astilbe_macrocarpa:5.875914,(Astilbe_longicarpa:0.2785936,Astilbe_macroflora:0.2785936):5.597321):3.701946):23.03708):10.11598):1.68634):13.18558):0.3592781):3.796039,(((((Saxifraga_aristulata:9.185671,((((Saxifraga_minutifoliosa:1.175282,Saxifraga_chionophila:1.175282):0.5075899,(Saxifraga_montanella:1.213479,(Saxifraga_llonakhensis:0.06712079,Saxifraga_jacquemontiana:0.06712079):1.146358):0.4693935):0.374672,Saxifraga_atrata:2.057544):4.259214,((Saxifraga_strigosa:1.157858,Saxifraga_epiphylla:1.157858):1.164478,Saxifraga_prattii:2.322336):3.994422):2.868913):2.001343,((((Saxifraga_kwangsiensis:0.7728476,Saxifraga_pellucida:0.7728476):1.687789,((Saxifraga_bronchialis:0.6062909,((Saxifraga_wallichiana:0.08684096,Saxifraga_heleonastes:0.08684096):0.02704156,Saxifraga_xiaozhongdianensis:0.1138825):0.4924084):0.1517185,Saxifraga_nambulana:0.7580094):1.702627):2.922244,((Saxifraga_unguiculata:0.4058889,Saxifraga_oreophila:0.4058889):3.424419,(Saxifraga_stellariifolia:1.853023,(Saxifraga_nakaoides:0.2939905,Saxifraga_microgyna:0.2939905):1.559032):1.977285):1.552572):4.727014,Saxifraga_lixianensis:10.10989):1.077119):10.00699,((Saxifraga_lychnitis:9.488777,Saxifraga_cinerascens:9.488777):3.402671,(Saxifraga_lumpuensis:12.63349,(((Saxifraga_sanguinea:0.9423785,(Saxifraga_habaensis:0.3401244,Saxifraga_afghanica:0.3401244):0.602254):6.589596,(((Saxifraga_glaucophylla:0.3353296,Saxifraga_gouldii:0.3353296):3.919189,((Saxifraga_congestiflora:0.5754046,Saxifraga_dshagalensis:0.5754046):2.489874,((((Saxifraga_bulleyana:0.7715308,Saxifraga_versicallosa:0.7715308):0.7460573,(Saxifraga_likiangensis:0.06452873,Saxifraga_nigroglandulifera:0.06452873):1.453059):1.037732,(Saxifraga_chumbiensis:0.4655277,Saxifraga_gedangensis:0.4655277):2.089792):0.3074795,((Saxifraga_nelsoniana:1.068978,(Saxifraga_perpusilla:0.1980932,Saxifraga_flexilis:0.1980932):0.8708853):0.907477,Saxifraga_ciliatopetala:1.976455):0.8863439):0.2024793):1.18924):0.1335873,(Saxifraga_nana:2.667532,(Saxifraga_tangutica:1.939025,((Saxifraga_mucronulatoides:0.06537538,Saxifraga_sessiliflora:0.06537538):0.4111882,Saxifraga_melanocentra:0.4765636):1.462461):0.7285074):1.720574):3.143869):0.2562238,((Saxifraga_dahaiensis:3.603207,Saxifraga_contraria:3.603207):1.12844,(Saxifraga_brevicaulis:1.1748,((Saxifraga_hirculus:0.3084582,Saxifraga_heteroclada:0.3084582):0.6157119,Saxifraga_champutungensis:0.92417):0.2506298):3.556847):3.056552):4.845296):0.2579532):8.302555):6.357869,Saxifraga_subsessiliflora:27.55187):32.08771,((((Saxifraga_parva:4.518693,(Saxifraga_clavistaminea:1.416584,Saxifraga_dingqingensis:1.416584):3.102109):0.5274568,Saxifraga_oresbia:5.04615):1.935745,(((Saxifraga_hengduanensis:0.4756903,Saxifraga_hypericoides:0.4756903):1.248676,Saxifraga_przewalskii:1.724367):3.964623,(Saxifraga_lushuiensis:0.3271045,Saxifraga_rotundipetala:0.3271045):5.361885):1.292906):15.67309,((Saxifraga_tibetica:3.323485,Saxifraga_kingdonii:3.323485):4.203719,Saxifraga_peplidifolia:7.527203):15.12778):36.98459):2.118576):12.51387):1.140994,((((((((Saxifraga_parnassiifolia:1.349481,(Saxifraga_gemmipara:1.292744,(Saxifraga_caveana:0.0819128,Saxifraga_setulosa:0.0819128):1.210831):0.0567371):2.117771,(Saxifraga_monantha:1.265942,(Saxifraga_zayuensis:0.5334601,Saxifraga_elliptica:0.5334601):0.7324819):2.20131):9.864675,Saxifraga_smithiana:13.33193):5.504528,(((Saxifraga_kingiana:4.712604,Saxifraga_hookeri:4.712604):0.02700877,(((Saxifraga_decussata:0.3789238,Saxifraga_pulvinaria:0.3789238):0.5893625,((Saxifraga_davidii:0.2391414,Saxifraga_doyalana:0.2391414):0.3837453,(Saxifraga_kongboensis:0.2105726,Saxifraga_josephii:0.2105726):0.4123141):0.3453996):1.586523,Saxifraga_egregioides:2.55481):2.184803):8.415487,(Saxifraga_divaricata:1.970699,Saxifraga_tentaculata:1.970699):11.1844):5.681355):15.57229,((((Saxifraga_filifolia:15.81957,((Saxifraga_signatella:2.9248,Saxifraga_signata:2.9248):2.287967,((Saxifraga_imparilis:1.301618,Saxifraga_stenophylla:1.301618):3.453644,((Saxifraga_gyalana:3.930568,Saxifraga_miralana:3.930568):0.2051038,Saxifraga_fortunei:4.135672):0.6195907):0.4575054):10.6068):10.57413,(((Saxifraga_nangqenica:0.2483138,Saxifraga_granulifera:0.2483138):13.84794,Saxifraga_sibirica:14.09626):5.973257,((((((Saxifraga_wardii:1.119504,Saxifraga_rupicola:1.119504):0.2014186,((Saxifraga_pallida:0.09297141,Saxifraga_daochengensis:0.09297141):0.9399742,(Saxifraga_tsangchanensis:0.3527386,Saxifraga_linearifolia:0.3527386):0.680207):0.2879767):0.3680119,Saxifraga_parkaensis:1.688934):0.1357512,Saxifraga_coarctata:1.824685):0.1604947,Saxifraga_glacialis:1.98518):15.10144,(Saxifraga_triaristulata:1.369116,Saxifraga_brachypodoidea:1.369116):15.71751):2.982888):6.324183):0.3503081,((Saxifraga_densifoliata:6.185385,Saxifraga_pratensis:6.185385):17.72292,(((Saxifraga_zekoensis:0.5031524,Saxifraga_filicaulis:0.5031524):8.836267,(Saxifraga_sinomontana:1.107324,(Saxifraga_nangxianensis:0.5992366,Saxifraga_forrestii:0.5992366):0.5080875):8.232096):1.642027,(Saxifraga_omphalodifolia:8.205815,(((Saxifraga_georgei:4.618197,(Saxifraga_manchuriensis:1.927315,Saxifraga_elliotii:1.927315):2.690883):0.8593162,Saxifraga_parvula:5.477513):0.5695033,(Saxifraga_paiquensis:3.018807,Saxifraga_lepidostolonosa:3.018807):3.028209):2.158799):2.775632):12.92686):2.835699):2.134807,((Saxifraga_benzilanensis:4.438903,Saxifraga_medogensis:4.438903):16.71614,(((((Saxifraga_clivorum:0.3912482,Saxifraga_erinacea:0.3912482):3.037533,(Saxifraga_mucronulata:2.864592,Saxifraga_heterotricha:2.864592):0.5641889):5.139864,(((Saxifraga_implicans:2.399021,(Saxifraga_rizhaoshanensis:0.4824699,Saxifraga_angustata:0.4824699):1.916551):0.276985,Saxifraga_macrostigmatoides:2.676006):1.647546,Saxifraga_decora:4.323552):4.245093):3.078103,Saxifraga_laciniata:11.64675):2.911355,((Saxifraga_sediformis:0.3868554,Saxifraga_jainzhuglaensis:0.3868554):0.4468944,Saxifraga_daliensis:0.8337498):13.72435):6.596943):7.723764):5.529932):14.99603,((Saxifraga_erectisepala:0.2827041,Saxifraga_dianxibeiensis:0.2827041):1.015725,Saxifraga_montana:1.298429):48.10634):14.86983,(((((Saxifraga_nigroglandulosa:6.22841,((Saxifraga_yarlungzangboensis:1.82014,(Saxifraga_zhidoensis:1.653242,((Saxifraga_tatsienluensis:0.4225448,Saxifraga_pseudoparvula:0.4225448):0.3718455,Saxifraga_peraristulata:0.7943903):0.8588518):0.1668982):1.694912,(((Saxifraga_diffusicallosa:0.8264125,Saxifraga_chrysanthoides:0.8264125):0.3897657,(Saxifraga_taraktophylla:0.7896317,((Saxifraga_sphaeradena:0.1738615,Saxifraga_nanelloides:0.1738615):0.3229829,Saxifraga_gemmigera:0.4968444):0.2927873):0.4265465):1.000487,(Saxifraga_giraldiana:2.204994,(Saxifraga_subaequifoliata:0.2806736,Saxifraga_nanella:0.2806736):1.924321):0.01167107):1.298387):2.713357):0.005177034,(Saxifraga_gongshanensis:0.3521523,Saxifraga_maxionggouensis:0.3521523):5.881434):0.3202079,(Saxifraga_candelabrum:2.681149,Saxifraga_drabiformis:2.681149):3.872645):7.793721,((Saxifraga_unguipetala:5.184428,(Saxifraga_consanguinea:5.050107,(Saxifraga_ludingensis:2.154239,Saxifraga_egregia:2.154239):2.895868):0.1343211):7.747791,((((Saxifraga_deqenensis:0.3070429,Saxifraga_brachypoda:0.3070429):2.322592,(Saxifraga_punctulata:0.2578279,Saxifraga_rufescens:0.2578279):2.371807):1.750564,Saxifraga_eglandulosa:4.380199):4.869098,Saxifraga_pseudohirculus:9.249297):3.682922):1.415296):17.04655,((((Saxifraga_subtsangchanensis:6.855559,((Saxifraga_hirculoides:0.04270107,Saxifraga_auriculata:0.04270107):6.805891,Saxifraga_saginoides:6.848593):0.006966827):0.4769775,((((Saxifraga_mengtzeana:1.123404,Saxifraga_culcitosa:1.123404):0.7762462,Saxifraga_cacuminum:1.89965):0.01933515,(Saxifraga_cordigera:0.6924002,Saxifraga_uninervia:0.6924002):1.226585):2.148397,Saxifraga_subternata:4.067383):3.265154):14.77806,(Saxifraga_wenchuanensis:0.6051828,Saxifraga_yushuensis:0.6051828):21.50541):0.6937553,((Saxifraga_dongwanensis:0.433142,(Saxifraga_elatinoides:0.2994619,(Saxifraga_pulchra:0.2442142,Saxifraga_insolens:0.2442142):0.05524777):0.1336801):18.89872,(((Saxifraga_aurantiaca:1.030527,(Saxifraga_diapensia:0.4820933,Saxifraga_loripes:0.4820933):0.5484335):3.01487,Saxifraga_heterocladoides:4.045397):2.843888,(Saxifraga_stella-aurea:5.299592,(Saxifraga_pardanthina:2.387595,Saxifraga_draboides:2.387595):2.911997):1.589693):12.44257):3.47249):8.589719):32.88053):9.78971,(((((Saxifraga_balfourii:7.99207,Saxifraga_brunonis:7.99207):4.58931,Saxifraga_hispidula:12.58138):8.25619,Saxifraga_cernua:20.83757):7.78111,Saxifraga_oppositifolia:28.61868):31.13615,Saxifraga_stolonifera:59.75483):14.30948):1.348714):11.97558,(((Ribes_rubrum:8.09622,Ribes_himalense:8.09622):0.2167,(((Ribes_glaciale:1.08418,Ribes_maximowiczianum:1.08418):0.28428,Ribes_soulieanum:1.36846):4.26515,Ribes_orientale:5.63361):2.67931):0.91992996,(((Ribes_ambiguum:4.547146,(Ribes_moupinense:3.597218,(Ribes_latifolium:0.6203987,Ribes_pubescens:0.6203987):2.976819):0.9499288):2.571164,(((Ribes_glabricalycinum:0.6910494,Ribes_pulchellum:0.6910494):1.579558,Ribes_setchuense:2.270608):2.749241,(((Ribes_xizangense:1.197453,Ribes_vilmorinii:1.197453):0.3192244,(Ribes_formosanum:0.4409415,Ribes_fuyunense:0.4409415):1.075736):1.433408,((Ribes_diacanthum:0.4477542,(Ribes_griffithii:0.3717555,Ribes_stenocarpum:0.3717555):0.07599872):0.1476195,Ribes_giraldii:0.5953737):2.354711):2.069763):2.098462):1.559061,((Ribes_viridiflorum:5.960815,((((Ribes_saxatile:1.797645,Ribes_tenue:1.797645):0.4720163,Ribes_henryi:2.269662):0.6134048,((Ribes_pseudofasciculatum:2.123948,(Ribes_hunanense:1.359764,Ribes_komarovii:1.359764):0.7641834):0.3940413,((Ribes_maximowiczii:0.4330582,Ribes_franchetii:0.4330582):1.73813,(((Ribes_laciniatum:0.00236108,Ribes_heterotrichum:0.00236108):0.5742972,Ribes_mandshuricum:0.5766583):1.479384,Ribes_kialanum:2.056042):0.1151467):0.3468004):0.3650775):2.847192,((Ribes_fargesii:2.167129,Ribes_palczewskii:2.167129):2.6218,(Ribes_aciculare:4.363503,Ribes_glabrifolium:4.363503):0.4254257):0.9413292):0.2305569):1.339664,(Ribes_horridum:4.436916,(((Ribes_laurifolium:1.484234,(((Ribes_triste:0.232511,(Ribes_takare:0.2055456,Ribes_fasciculatum:0.2055456):0.02696537):0.3236578,Ribes_tianquanense:0.5561688):0.5223077,Ribes_burejense:1.078476):0.4057571):0.265478,(((Ribes_luridum:0.09237876,Ribes_altissimum:0.09237876):0.1533288,Ribes_davidii:0.2457075):0.05496881,Ribes_procumbens:0.3006763):1.449035):1.83647,(Ribes_meyeri:1.872277,(((Ribes_alpestre:0.004337618,Ribes_longiracemosum:0.004337618):0.789612,Ribes_humile:0.7939497):0.6782243,Ribes_rubrisepalum:1.472174):0.4001027):1.713905):0.8507339):2.863563):1.376893):0.5554781):78.15575):7.20146,((((((Itea_coriacea:1.040662,Itea_indochinensis:1.040662):0.9970123,(Itea_kwangsiensis:1.277772,(Itea_parviflora:0.2515802,Itea_tenuinervia:0.2515802):1.026192):0.7599025):1.465026,(Itea_ilicifolia:2.682195,(Itea_amoena:0.6513332,Itea_omeiensis:0.6513332):2.030861):0.8205058):1.65256,((Itea_chinensis:1.006056,Itea_macrophylla:1.006056):1.71055,(Itea_riparia:0.03049817,Itea_oldhamii:0.03049817):2.686108):2.438654):3.654887,Itea_yangchunensis:8.810147):0.1347629,((Itea_glutinosa:0.4127068,Itea_kiukiangensis:0.4127068):6.874383,Itea_yunnanensis:7.28709):1.65782):85.64515):27.85339):2.55517):0.04799,(((((((Daphniphyllum_himalense:0.7502488,Daphniphyllum_macropodum:0.7502488):2.99522,(Daphniphyllum_longeracemosum:0.6139351,Daphniphyllum_angustifolium:0.6139351):3.131533):2.0733,(Daphniphyllum_subverticillatum:4.289531,(Daphniphyllum_calycinum:1.711758,Daphniphyllum_oldhamii:1.711758):2.577774):1.529237):0.9960719,(Daphniphyllum_paxianum:6.237332,(Daphniphyllum_majus:0.2847223,Daphniphyllum_chartaceum:0.2847223):5.95261):0.5775079):82.59779,(((Semiliquidambar_chingii:13.81895,(Semiliquidambar_caudata:0.3937158,Semiliquidambar_cathayensis:0.3937158):13.42523):0.3287,(Altingia_excelsa:6.56658,((Altingia_gracilipes:4.16331,Liquidambar_formosana:4.16331):2.193783,((Altingia_multinervis:3.830094,Altingia_yunnanensis:3.830094):2.200301,(Altingia_tenuifolia:4.180603,(Liquidambar_acalycina:1.128387,(Altingia_obovata:1.024572,(Altingia_siamensis:0.6110283,Altingia_chinensis:0.6110283):0.4135437):0.1038146):3.052216):1.849793):0.3266975):0.2094872):7.58107):75.15242,((((Rhodoleia_stenopetala:0.335909,Rhodoleia_championii:0.335909):3.100701,(((Rhodoleia_macrocarpa:0.2096224,Rhodoleia_forrestii:0.2096224):0.07290535,Rhodoleia_henryi:0.2825278):0.4675607,Rhodoleia_parvipetala:0.7500885):2.686522):27.84344,(Exbucklandia_tonkinensis:5.8142,(Exbucklandia_longipetala:2.269271,Exbucklandia_populnea:2.269271):3.544929):25.46585):52.72002,(((((((Eustigma_oblongifolium:0.82048,(Eustigma_balansae:0.4470116,Eustigma_lenticellatum:0.4470116):0.3734684):8.33041,(Sinowilsonia_henryi:7.35854,Fortunearia_sinensis:7.35854):1.79235):2.40668,Parrotia_subaequalis:11.55757):1.69509,((((Distyliopsis_tutcheri:0.2420378,Distyliopsis_dunnii:0.2420378):1.553115,Distyliopsis_laurifolia:1.795153):0.04469708,((Distyliopsis_salicifolia:0.346441,Distyliopsis_yunnanensis:0.346441):1.34167,((((((Distylium_racemosum:0.02073745,Distylium_chungii:0.02073745):0.1688247,Distylium_elaeagnoides:0.1895622):0.009914806,(Distylium_chinense:0.01506566,Distylium_buxifolium:0.01506566):0.1844113):0.02796304,((Distylium_cuspidatum:0.1000739,(Distylium_gracile:0.01283017,Distylium_pingpienense:0.01283017):0.08724372):0.1097539,(((Distylium_myricoides:0.09722252,Distylium_macrophyllum:0.09722252):0.04401365,Distylium_dunnianum:0.1412362):0.04935405,Distylium_tsiangii:0.1905902):0.01923762):0.01761217):0.998354,Sycopsis_triplinervia:1.225794):0.214436,Sycopsis_sinensis:1.44023):0.2478812):0.1517388):5.52984,Hamamelis_mollis:7.36969):5.88297):3.44209,(((Loropetalum_subcordatum:0.3115327,(Corylopsis_willmottiae:0.12631,(Corylopsis_henryi:0.1237854,((((Corylopsis_glandulifera:0.02636664,Corylopsis_sinensis:0.02636664):0.0003990199,Corylopsis_trabeculosa:0.02676566):0.08621418,((((Corylopsis_stelligera:0.01087245,(Corylopsis_yunnanensis:0.001017976,Corylopsis_omeiensis:0.001017976):0.009854469):0.01112668,Corylopsis_velutina:0.02199913):0.05968116,(Corylopsis_brevistyla:0.06766254,((Corylopsis_platypetala:0.02437468,Corylopsis_glaucescens:0.02437468):0.02644114,Corylopsis_pauciflora:0.05081582):0.01684672):0.01401774):0.02424741,(Corylopsis_rotundifolia:0.03680402,Corylopsis_veitchiana:0.03680402):0.06912368):0.007052142):0.01040877,((Corylopsis_alnifolia:0.02151345,Corylopsis_microcarpa:0.02151345):0.05394311,((Corylopsis_multiflora:0.03785091,Corylopsis_obovata:0.03785091):0.02332228,Corylopsis_yui:0.06117319):0.01428337):0.04793204):0.000396835):0.002524557):0.1852227):0.9159328,Loropetalum_chinense:1.227466):9.127204,Loropetalum_lanceum:10.35467):6.34008):14.38908,Disanthus_cercidifolius:31.08383):7.21704,(Mytilaria_laosensis:17.64843,Chunia_bucklandioides:17.64843):20.65244):45.6992):5.3):0.11256):1.69948,Cercidiphyllum_japonicum:91.11211):26.17033,(Paeonia_jishanensis:12.07153,(((Paeonia_emodi:3.887619,(Paeonia_ostii:2.180663,Paeonia_qiui:2.180663):1.706956):6.600429,(Paeonia_obovata:5.188898,((Paeonia_decomposita:0.3377662,Paeonia_cathayana:0.3377662):3.096759,(Paeonia_intermedia:0.0528267,Paeonia_sterniana:0.0528267):3.381698):1.754373):5.29915):0.04870848,(Paeonia_anomala:7.938127,((((Paeonia_suffruticosa:0.5300009,Paeonia_ludlowii:0.5300009):0.3987937,Paeonia_mairei:0.9287946):3.492701,Paeonia_delavayi:4.421496):0.7182373,(Paeonia_lactiflora:5.073711,Paeonia_rockii:5.073711):0.06602258):2.798393):2.59863):1.534774):105.2109):7.76417):5.80489):0.39745,((((((((((Phacellaria_glomerata:0.1810984,Dendrotrophe_umbellata:0.1810984):1.913791,(Phacellaria_fargesii:1.491229,(((Phacellaria_caulescens:0.03475988,Phacellaria_rigidula:0.03475988):0.1843983,Phacellaria_tonkinensis:0.2191582):0.9169984,Phacellaria_compressa:1.136157):0.3550728):0.6036597):6.394951,((Dendrotrophe_varians:0.8229374,((Dendrotrophe_granulata:0.1351859,Dendrotrophe_buxifolia:0.1351859):0.5670849,Dendrotrophe_platyphylla:0.7022709):0.1206665):7.324626,Dendrotrophe_polyneura:8.147563):0.342277):86.5708,((((Viscum_nudum:8.216587,((Viscum_ovalifolium:0.1088043,Viscum_fargesii:0.1088043):2.901304,((Viscum_liquidambaricola:2.022826,(Viscum_yunnanense:0.8049687,Viscum_loranthi:0.8049687):1.217857):0.7268652,Viscum_multinerve:2.749691):0.2604177):5.206479):46.70015,((Viscum_diospyrosicola:5.296929,(Viscum_articulatum:1.446489,Viscum_monoicum:1.446489):3.850439):0.7432169,(Viscum_coloratum:0.8404184,Viscum_album:0.8404184):5.199727):48.87659):10.46079,(((Arceuthobium_pini:0.7786008,Arceuthobium_tibetense:0.7786008):2.227428,(Arceuthobium_sichuanense:0.45669397,Arceuthobium_chinense:0.456694):2.549335):43.910611,Arceuthobium_oxycedri:46.91664):18.46089):1.92362,Korthalsella_japonica:67.30115):27.75949):9.67684,((Pyrularia_edulis:24.966653,Scleropyrum_wallichianum:24.96665):74.0387,((((Cansjera_rheedei:21.842622,(Opilia_amentacea:20.97878,Urobotrya_latisquama:20.97878392):0.86384):0.06293,Lepionurus_sylvestris:21.90555):5.16277,Champereia_manillana:27.06832):64.25892,Osyris_quadripartita:91.32724):7.67811):5.73213):0.84536,((((((Thesium_chinense:1.929603,Thesium_emodi:1.929603):2.220316,Thesium_arvense:4.1499188):0.2279146,Thesium_bomiense:4.37783281):14.95385,(Thesium_remotebracteatum:18.06327,((((Thesium_jarmilae:0.8671035,Thesium_longifolium:0.8671035):2.422332,Thesium_psilotoides:3.289435):0.3987721,Thesium_refractum:3.688208):1.101622,Thesium_longiflorum:4.78983):13.27344):1.268411):5.472541,((Thesium_ramosoides:2.404631,(Thesium_brevibracteatum:0.05581404,Thesium_cathaicum:0.05581404):2.348817):15.31733,(Thesium_himalense:5.411433,Thesium_tongolicum:5.411433):12.31053):7.082256):50.80136,(Buckleya_henryi:3.069003,Buckleya_graebneriana:3.069003):72.53658):29.97726):4.04036,(((((Macrosolen_geminatus:0.8072512,Macrosolen_tricolor:0.8072512):1.345898,Macrosolen_robinsonii:2.153149):16.93211,(Macrosolen_bibracteolatus:5.722703,Macrosolen_cochinchinensis:5.722703):13.36256):40.07135,(((Helixanthera_terrestris:17.14675,(((Helixanthera_guangxiensis:1.04289,Helixanthera_parasitica:1.04289):3.683174,(Helixanthera_scoriarum:1.653236,Helixanthera_pulchra:1.653236):3.072828):11.83999,Helixanthera_sampsonii:16.56606):0.5806929):13.93159,((((Helixanthera_coccinea:0.9775984,Tolypanthus_esquirolii:0.9775984):23.61164,Tolypanthus_maclurei:24.58924):5.54087,(((((Taxillus_chinensis:0.4297036,Taxillus_sericus:0.4297036):1.263875,(Taxillus_vestitus:1.597958,Taxillus_delavayi:1.597958):0.09562002):2.443889,Taxillus_limprichtii:4.137467):1.590598,(Taxillus_caloreas:0.9556356,Taxillus_nigrans:0.9556356):4.772429):12.75599,(((Taxillus_tsaii:0.1453216,Taxillus_liquidambaricola:0.1453216):3.617652,Taxillus_levinei:3.762974):9.554794,((Taxillus_sutchuenensis:0.09375716,Taxillus_theifer:0.09375716):6.404691,(((Taxillus_thibetensis:1.182864,Taxillus_kaempferi:1.182864):2.401172,(Taxillus_umbellifer:3.457758,Taxillus_pseudochinensis:3.457758):0.1262774):1.39388,(Taxillus_balansae:4.878526,(((((Scurrula_chingii:0.25519,Scurrula_Pulverulenta:0.25519):0.5434614,Scurrula_gongshanensis:0.7986514):0.4984715,Scurrula_parasitica:1.297123):0.07663533,Scurrula_elata:1.373758):3.309582,((Scurrula_notothixoides:0.8075496,Scurrula_phoebe-formosanae:0.8075496):0.919141,((Scurrula_atropurpurea:0.6457032,Scurrula_ferruginea:0.6457032):0.465183,Scurrula_buddleioides:1.110886):0.6158044):2.956649):0.1951862):0.09938968):1.520532):6.81932):5.166282):11.64606):0.48867,Dendrophthoe_pentandra:30.61878):0.45956):21.84886,((Loranthus_guizhouensis:0.2887276,Loranthus_kaoi:0.2887276):8.722032,(Loranthus_lambertianus:8.127631,(Loranthus_pseudo-odoratus:2.659432,(Loranthus_delavayi:0.9879953,Loranthus_tanakae:0.9879954):1.671436):5.468199):0.883129):43.91644):6.22941):44.31593,(Olax_acuminata:92.4117,((((Schoepfia_griffithii:0.06312793,Schoepfia_fragrans:0.06312793):0.02719946,Schoepfia_chinensis:0.09032738):0.01576262,Schoepfia_jasminodora:0.10609):18.03808,(Olax_imbricata:1.010017,Olax_austrosinensis:1.010017):17.13415):74.26753):11.06084):6.15066):10.3644,(Malania_oleifera:46.15126,Ximenia_americana:46.15126):73.83634):1.72042,Erythropalum_scandens:121.708):8.92992,((((((((((Brachystemma_calycinum:13.58695,Sagina_procumbens:13.58695):5.78587,(Sagina_japonica:0.8673173,(Sagina_Saginoides:0.2147405,Sagina_maxima:0.2147405):0.6525768):18.5055):27.46971,((((Minuartia_biflora:0.4919797,Minuartia_verna:0.4919797):2.931196,Minuartia_macrocarpa:3.423176):3.158641,(Minuartia_litwinowii:1.145427,(Minuartia_kashmirica:0.5616514,(Minuartia_kryloviana:0.5350404,Minuartia_regeliana:0.5350404):0.02661103):0.5837755):5.43639):22.39692,(Minuartia_laricina:4.796918,Minuartia_arctica:4.796918):24.18182):17.86379):25.9743,(((Thylacospermum_caespitosum:25.86848,Spergula_arvensis:25.86848):29.25015,((Spergularia_rubra:1.845962,(Spergularia_marina:0.1565078,Spergularia_diandra:0.1565078):1.689454):0.8996177,Spergularia_media:2.74558):52.37305):17.16504,(((((((((Silene_noctiflora:29.04193,Silene_baccifera:29.04193):0.04011,(Silene_latifolia:23.30855,Silene_vulgaris:23.30855):5.77349):0.92007,((Silene_firma:3.46368,Silene_aprica:3.46368):5.37823,(Silene_wardii:0.16348,Silene_nepalensis:0.16348):8.67843):21.1602):7.342711,(((((((Silene_rubricalyx:0.279049,Silene_puranensis:0.279049):0.1570538,Silene_bilingua:0.4361028):11.15052,(((((Silene_viscidula:0.6640946,(Silene_nana:0.3211351,Silene_atsaensis:0.3211351):0.3429595):0.6120921,Silene_cashmeriana:1.276187):3.689365,(Silene_macrostyla:0.4899263,(Silene_davidii:0.2903748,Silene_scopulorum:0.2903748):0.1995516):4.475625):3.399277,((Silene_adenocalyx:2.159156,((Silene_bungei:0.2377861,Silene_borysthenica:0.2377861):0.7487675,Silene_koreana:0.9865537):1.172602):4.87307,(Silene_melanantha:3.042815,(Silene_namlaensis:1.519323,(Silene_gonosperma:1.224194,Silene_otodonta:1.224194):0.2951291):1.523492):3.989411):1.332602):1.650699,(((Silene_platyphylla:0.02439679,Silene_graminifolia:0.02439679):1.51569,Silene_incisa:1.540087):0.3448323,(Silene_quadriloba:0.6035141,(Silene_qiyunshanensis:0.4517276,Silene_napuligera:0.4517276):0.1517865):1.281405):8.130608):1.571098):4.007518,(((Silene_delavayi:0.9089751,Silene_monbeigii:0.9089751):3.975062,(Silene_karaczukuri:4.478896,Silene_altaica:4.478896):0.4051416):4.690086,(Silene_incurvifolia:5.337503,Silene_herbilegorum:5.337503):4.236621):6.02002):0.1228409,(Silene_repens:0.5596936,Silene_stewartiana:0.5596936):15.15729):2.270558,(Silene_cardiopetala:9.564637,((((Silene_lineariloba:2.151576,((Silene_gracilenta:0.7470531,Silene_fortunei:0.7470531):0.5458999,Silene_capitata:1.292953):0.8586231):0.9981633,(((Silene_tatarinowii:0.397348,Silene_phoenicodonta:0.397348):1.597531,Silene_zhoui:1.994879):1.128457,Silene_moorcroftiana:3.123336):0.02640338):0.3913426,Silene_tubiformis:3.541082):0.2223488,(Silene_odoratissima:2.887054,Silene_chodatii:2.887054):0.876377):5.801206):8.422906):4.362866,(((((((Silene_esquamata:0.2338196,(Silene_suaveolens:0.00805433,Silene_kungessana:0.00805433):0.2257653):2.065404,Silene_lhassana:2.299223):5.891924,Silene_dawoensis:8.191147):1.161627,((((Silene_seoulensis:2.564437,((Silene_yetii:1.121014,Silene_kialensis:1.121014):0.7769301,Silene_trachyphylla:1.897944):0.6664924):1.561651,Silene_indica:4.126088):2.035269,(((Silene_grandiflora:1.362762,(Silene_nigrescens:0.09668979,Silene_principis:0.09668979):1.266072):0.1335846,(Silene_dumetosa:1.433535,Silene_salicifolia:1.433535):0.06281143):1.116261,(Silene_pseudofortunei:1.623441,(Silene_himalayensis:1.347816,(((Silene_khasiana:0.4873596,Silene_wolgensis:0.4873596):0.361548,Silene_oblanceolata:0.8489076):0.4739312,Silene_alexandrae:1.322839):0.02497699):0.275625):0.9891664):3.54875):2.184657,((((Silene_chungtienensis:1.081016,Silene_pubicalycina:1.081016):0.6635558,(Silene_lamarum:0.09267711,Silene_hupehensis:0.09267711):1.651895):3.014204,(Silene_muliensis:1.236109,Silene_songarica:1.236109):3.522667):2.560273,Silene_alaschanica:7.319049):1.026964):1.00676):10.30414,(Silene_morrisonmontana:6.955541,(((Silene_foliosa:0.514233,Silene_atrocastanea:0.514233):3.571889,Silene_otites:4.086122):0.8769956,(Silene_holopetala:1.321782,(Silene_gracilicaulis:1.202936,(Silene_tianschanica:0.05461348,Silene_batangensis:0.05461348):1.148322):0.1188462):3.641336):1.992423):12.70137):1.33806,((Silene_tibetica:0.7437693,(Silene_multifurcata:0.497473,Silene_orientalimongolica:0.497473):0.2462963):1.304771,(Silene_karekirii:0.7668302,Silene_pseudotenuis:0.7668302):1.28171):18.94643):1.289021,((Silene_longicornuta:5.467495,Silene_ningxiaensis:5.467495):6.289671,((((Silene_yunnanensis:3.181842,Silene_jenisseensis:3.181842):1.141904,(Silene_rosiflora:1.60354,Silene_asclepiadea:1.60354):2.720205):0.7361027,Silene_lichiangensis:5.059848):4.702406,((((Silene_caespitella:0.506012,(Silene_zhongbaensis:0.3159679,Silene_sveae:0.3159679):0.1900441):0.6347237,(Silene_komarovii:0.1713667,Silene_conoidea:0.1713667):0.9693689):3.199128,Silene_linnaeana:4.339863):2.337067,((Silene_nangqenensis:0.8051106,Silene_huguettiae:0.8051106):1.055202,Silene_subcretacea:1.860312):4.816618):3.085324):1.994912):10.52683):0.06641493):14.99441):0.05425918,(((Lychnis_chalcedonica:3.884014,Lychnis_fulgens:3.884014):1.666254,Lychnis_cognata:5.550268):14.24123,(Lychnis_senno:1.399868,(Lychnis_wilfordii:0.5331189,Lychnis_coronata:0.533119):0.8667486):18.391634):17.60758):30.37377,Arenaria_bryophylla:67.77285):1.05381,(((((((Dianthus_ramosissimus:0.8475954,Dianthus_elatus:0.8475954):4.769339,(((((Dianthus_acicularis:0.113866,Dianthus_orientalis:0.113866):0.3220351,Dianthus_palinensis:0.4359011):0.4821209,Dianthus_barbatus:0.918022):1.111892,Dianthus_superbus:2.029914):3.098322,((Dianthus_hoeltzeri:2.501565,(((Dianthus_turkestanicus:1.240647,Dianthus_longicalyx:1.240647):0.660143,Dianthus_kuschakewiczii:1.90079):0.3072362,Dianthus_soongoricus:2.20802628):0.2935389):0.8441203,Dianthus_semenovii:3.345685):1.78255):0.4886986):0.3106059,(Dianthus_pygmaeus:2.359093,Dianthus_repens:2.359093):3.568447):9.62699,Petrorhagia_alpina:15.554529):15.18275,Acanthophyllum_pungens:30.737282):15.96922,(((Gypsophila_licentiana:4.21311,(Gypsophila_altissima:1.156951,(Gypsophila_capituliflora:0.3064776,Gypsophila_muralis:0.3064776):0.8504735):3.056159):0.1750105,(Gypsophila_cephalotes:3.431019,Gypsophila_spinosa:3.431019):0.957102):0.4724492,(((Gypsophila_davurica:2.557362,((Gypsophila_huashanensis:0.06367426,Gypsophila_desertorum:0.06367426):0.2654831,Gypsophila_patrinii:0.3291573):2.228204):1.031876,((Gypsophila_oldhamiana:1.794095,Gypsophila_perfoliata:1.794095):1.348227,(Gypsophila_cerastioides:2.690316,((Gypsophila_paniculata:1.923186,Gypsophila_sericea:1.923186):0.4397498,Gypsophila_pacifica:2.362936):0.3273795):0.4520056):0.4469171):1.259184,Gypsophila_tschiliensis:4.848423):0.01214738):41.84593):3.6145,Psammosilene_tunicoides:50.321):18.50566):0.2532265,(((((Lepyrodiclis_stellarioides:2.534301,(Pseudostellaria_tibetica:1.321834,Pseudostellaria_davidii:1.321834):1.212466):6.599473,((Pseudostellaria_polymorpha:5.383253,(Pseudostellaria_tianmushanensis:0.5126422,(Pseudostellaria_heterantha:0.1314231,Pseudostellaria_japonica:0.1314231):0.3812191):4.870611):2.059501,((Pseudostellaria_helanshanensis:4.571393,(Pseudostellaria_himalaica:1.689293,Pseudostellaria_rupestris:1.689293):2.8821):1.518699,Pseudostellaria_heterophylla:6.090092):1.352663):1.691018):10.97874,(Lepyrodiclis_holosteoides:3.8748,Pseudostellaria_sylvatica:3.8748):16.23771):13.13394,((((Cerastium_cerastoides:3.330655,(((Cerastium_wilsonii:1.737611,(Cerastium_thomsonii:0.8481271,Cerastium_baischanense:0.8481271):0.8894836):0.51146,(Cerastium_dichotomum:0.788912,Cerastium_davuricum:0.788912):1.460159):0.2170194,Cerastium_subpilosum:2.46609):0.864565):0.07988487,((((Cerastium_pusillum:0.4702411,(((Cerastium_pauciflorum:0.3005516,(Cerastium_falcatum:0.2712459,Cerastium_szechuense:0.2712459):0.02930567):0.1457262,(Cerastium_parvipetalum:0.3469387,Cerastium_fontanum:0.3469387):0.09933911):0.002753503,Cerastium_glomeratum:0.4490313):0.02120975):0.2970495,Cerastium_lithospermifolium:0.7672906):0.6195551,Cerastium_morrisonense:1.386846):0.8964152,((Cerastium_limprichtii:0.6156545,(Cerastium_tianschanicum:0.0136307,Cerastium_takasagomontanum:0.0136307):0.6020238):1.242374,(Cerastium_furcatum:0.3893721,Cerastium_arvense:0.3893721):1.468657):0.4252321):1.127279):16.26057,Holosteum_umbellatum:19.67111):3.64927,((((Stellaria_cherleriae:0.6306544,Stellaria_parviumbellata:0.6306544):1.305949,Stellaria_decumbens:1.936603):14.89332,(((Stellaria_longifolia:0.07294,Stellaria_graminea:0.07294):14.63479,Stellaria_alsine:14.70773):1.752379,((Stellaria_gyangtseensis:0.3171707,Stellaria_omeiensis:0.3171707):2.280037,(Stellaria_infracta:1.191888,Stellaria_patens:1.191888):1.405319):13.8629):0.3698145):1.168617,((((Stellaria_neglecta:8.42629,Stellaria_media:8.42629):1.40716,Stellaria_nemorum:9.83345):5.12869,Myosoton_aquaticum:14.96214):1.689866,((((((Stellaria_irrigua:0.8477193,Stellaria_alaschanica:0.8477193):0.3294683,Stellaria_lanata:1.177188):2.012449,(Stellaria_oxycoccoides:0.05519009,Stellaria_bistyla:0.05519009):3.134447):5.531771,(Stellaria_imbricata:7.108089,Stellaria_winkleri:7.108089):1.613318):4.675574,(((((Stellaria_umbellata:1.993064,Stellaria_radians:1.993064):0.6169598,Stellaria_pusilla:2.610024):1.659878,(((((Stellaria_nipponica:0.3271811,Stellaria_lanipes:0.3271811):0.1651367,Stellaria_brachypetala:0.4923178):0.6464607,Stellaria_martjanovii:1.138779):0.1971872,(Stellaria_salicifolia:0.2054096,Stellaria_petiolaris:0.2054096):1.130556):0.5526492,Stellaria_vestita:1.888615):2.381287):0.578418,(Stellaria_subumbellata:4.829845,(Stellaria_uda:2.639629,(Stellaria_palustris:0.8618448,Stellaria_mainlingensis:0.8618448):1.777784):2.190215):0.01847502):1.791902,((Stellaria_crassifolia:1.5311,Stellaria_zangnanensis:1.5311):1.359727,((Stellaria_soongorica:0.2440979,Stellaria_nepalensis:0.2440979):0.568311,(Stellaria_gyirongensis:0.2686303,Stellaria_reticulivena:0.2686303):0.5437786):2.078418):3.749395):6.75676):1.39496,((Stellaria_wushanensis:6.258146,((Stellaria_henryi:0.6103343,Stellaria_arenarioides:0.6103343):4.770883,((Stellaria_chinensis:1.709666,Stellaria_arisanensis:1.709666):3.203476,(Stellaria_ovatifolia:2.684948,((Stellaria_amblyosepala:0.03401899,Stellaria_bungeana:0.03401899):2.236972,(Stellaria_pilosoides:0.8581163,(Stellaria_monosperma:0.08152708,Stellaria_discolor:0.08152708):0.7765892):1.412875):0.4139563):2.228195):0.4680749):0.8769288):6.480618,(Stellaria_petraea:9.116582,((((Stellaria_dianthifolia:0.347506,Stellaria_delavayi:0.347506):0.8300741,Stellaria_souliei:1.17758):0.2968777,(Stellaria_yunnanensis:1.208852,(Stellaria_filicaulis:0.1932921,Stellaria_dichotoma:0.1932921):1.01556):0.2656061):0.4722669,Stellaria_congestiflora:1.946725):7.169857):3.622182):2.053178):1.860064):1.346534):5.32184):9.92607):31.6852,(Arenaria_serpyllifolia:37.77076,(Moehringia_lateriflora:20.35713,(Moehringia_umbrosa:6.747151,Moehringia_trinervia:6.747151):13.60998):17.41363):27.16089):4.148237):1.225333,(((((Arenaria_debilis:6.6767,((Arenaria_kumaonensis:0.4436975,(Arenaria_karakorensis:0.4192562,Arenaria_yulongshanensis:0.4192562):0.02444128):0.3492281,Arenaria_qinghaiensis:0.7929256):5.883775):4.678447,(((Arenaria_capillaris:0.8006407,Arenaria_puranensis:0.8006407):0.001840097,Arenaria_setifera:0.8024808):3.287162,Arenaria_trichophora:4.089643):7.265505):2.494123,(((Arenaria_salweenensis:0.06139181,Arenaria_melandryoides:0.06139181):11.47149,(((Arenaria_densissima:0.1597629,Arenaria_auricoma:0.1597629):2.15516,(Arenaria_littledalei:2.126291,((Arenaria_gerzensis:0.400099,(Arenaria_nigricans:0.2196381,Arenaria_juncea:0.2196381):0.1804609):1.239569,(Arenaria_potaninii:0.5320261,Arenaria_monantha:0.5320261):1.107642):0.4866235):0.1886319):5.494581,Arenaria_yunnanensis:7.809504):3.723377):1.212968,((Arenaria_chamdoensis:3.575615,(Arenaria_melanandra:0.3000712,Arenaria_pseudostellaria:0.3000712):3.275544):8.513168,Arenaria_nivalomontana:12.08878):0.657066):1.103422):34.21273,((((Arenaria_polytrichoides:11.65741,(((Arenaria_iochanensis:3.734428,((Arenaria_stracheyi:0.4120673,Arenaria_longipes:0.4120673):0.7546687,Arenaria_monilifera:1.166736):2.567692):5.871245,Arenaria_forrestii:9.605673):0.8845024,(((Arenaria_griffithii:0.4668385,Arenaria_longistyla:0.4668385):5.548573,Arenaria_neelgherrensis:6.015412):0.3272138,Arenaria_ionandra:6.342626):4.147549):1.167233):9.884485,(((Arenaria_bomiensis:1.283514,(Arenaria_euodonta:0.4502828,(Arenaria_festucoides:0.02035024,Arenaria_rhodantha:0.02035024):0.4299326):0.8332307):0.6845431,Arenaria_giraldii:1.968057):0.9470625,(Arenaria_leucasteria:2.605977,Arenaria_szechuensis:2.605977):0.3091423):18.62677):4.296594,(((((Arenaria_orbiculata:2.069653,((Arenaria_acicularis:0.08395651,Arenaria_rockii:0.08395651):0.6081111,(Arenaria_zhongdianensis:0.4938178,Arenaria_melandryiformis:0.4938178):0.1982498):1.377586):4.070742,(Arenaria_smithiana:2.005045,Arenaria_kansuensis:2.005045):4.13535):1.126629,((((Arenaria_oreophila:0.2443405,Arenaria_przewalskii:0.2443405):0.7366913,(Arenaria_filipes:0.970755,(Arenaria_fridericae:0.7947876,Arenaria_zadoiensis:0.7947876):0.1759674):0.01027676):2.229258,(Arenaria_haitzeshanensis:0.04849874,Arenaria_ciliolata:0.04849874):3.161791):3.671719,Arenaria_saginoides:6.882008):0.3850159):3.378894,((Arenaria_shannanensis:2.481849,Arenaria_roborowskii:2.481849):3.909693,(Arenaria_androsacea:2.339847,(Arenaria_pharensis:1.309948,(Arenaria_grueningiana:0.3826561,Arenaria_compressa:0.3826561):0.9272924):1.029899):4.051695):4.254376):5.857517,(Arenaria_dsharaensis:4.445024,Arenaria_glanduligera:4.445024):12.05841):9.335051):10.96708,(Arenaria_delavayi:4.678982,((Arenaria_lancangensis:0.1033968,Arenaria_pulvinata:0.1033968):2.879172,((Arenaria_roseiflora:0.6822679,Arenaria_pogonantha:0.6822679):1.452133,Arenaria_ramellata:2.134401):0.8481677):1.696413):32.12658):11.25643):11.2342,(((((Arenaria_ischnophylla:0.2452045,(Arenaria_formosa:0.00846664,Arenaria_amdoensis:0.00846664):0.2367379):3.939293,((Arenaria_weissiana:0.03427331,Arenaria_edgeworthiana:0.03427331):0.08222715,(Arenaria_polysperma:0.0286911,Arenaria_inornata:0.0286911):0.08780936):4.067997):0.2557261,((Arenaria_quadridentata:0.3879298,Arenaria_trichophylla:0.3879298):3.402826,(Arenaria_spathulifolia:0.02605317,Arenaria_taibaishanensis:0.02605317):3.764703):0.6494676):8.877003,(Arenaria_napuligera:0.3340206,Arenaria_brevipetala:0.3340206):12.98321):45.1014,(((Arenaria_minima:14.14829,(((Arenaria_longicaulis:2.640154,(Arenaria_barbata:1.085361,Arenaria_membranisepala:1.085361):1.554793):0.7575346,((Arenaria_longipetiolata:0.01016308,Arenaria_inconspicua:0.01016308):2.910079,Arenaria_schneideriana:2.920242):0.4774467):1.37073,Arenaria_fimbriata:4.768418):9.379875):9.016765,(Arenaria_xerophila:12.32909,((Arenaria_dimorphitricha:2.744055,(Arenaria_reducta:2.100441,Arenaria_tumengelaensis:2.100441):0.6436147):5.514728,(Arenaria_longiseta:2.140809,(Arenaria_omeiensis:1.09324,(Arenaria_aksayqingensis:0.1963688,Arenaria_baxoiensis:0.1963688):0.8968709):1.047569):6.117975):4.070305):10.83597):12.18224,(Arenaria_dawuensis:0.04438653,Arenaria_monosperma:0.04438653):35.30291):23.07133):0.8775676):11.00902):1.97845):0.53316):10.3613,(((Polycarpaea_gaudichaudii:23.606187,Polycarpaea_corymbosa:23.60619):20.2341,Polycarpon_prostratum:43.84029):34.85492,Herniaria_glabra:78.69521):4.48292):3.03735,(Herniaria_polygama:78.31751,(Herniaria_caucasica:76.65737,Gymnocarpos_przewalskii:76.6573718):1.660135):7.897973):12.62148,((((Acroglochin_persicarioides:66.35381,(((Krascheninnikovia_ewersmannia:28.89299,((Krascheninnikovia_arborescens:0.9563269,(Ceratocarpus_arenarius:0.380747,Krascheninnikovia_compacta:0.380747):0.5755799):10.64682,Krascheninnikovia_ceratoides:11.60314):17.28985):12.3219,((Axyris_amaranthoides:0.7207894,Axyris_prostrata:0.7207894):1.091261,Axyris_hybrida:1.81205):39.40284):19.45433,(((((Dysphania_schraderiana:2.2702531,Dysphania_aristata:2.270254):15.9169,Dysphania_botrys:18.18715):9.32463,Chenopodium_acuminatum:27.51178):0.7169885,(Chenopodium_hybridum:2.809746,Chenopodium_gracilispicum:2.809746):25.41902):17.30214,((((Chenopodium_ficifolium:0.1771174,Chenopodium_bryoniifolium:0.1771174):8.1459,((Chenopodium_karoi:0.627085,Chenopodium_strictum:0.627085):0.6517913,(Chenopodium_urbicum:0.058636,Chenopodium_iljinii:0.058636):1.22024):7.044141):1.477873,Chenopodium_rubrum:9.80089):33.44991,((((((((Atriplex_patula:0.7362721,Atriplex_prostrata:0.7362721):0.1450822,Atriplex_fera:0.8813543):0.03332754,((Atriplex_tatarica:0.2732939,Atriplex_micrantha:0.2732939):0.4576501,Atriplex_laevis:0.7309439):0.1837378):0.5670382,((Atriplex_dimorphostegia:0.5734173,(Atriplex_centralasiatica:0.5666052,(Atriplex_maximowicziana:0.5281112,(Atriplex_cana:0.1655985,Atriplex_sibirica:0.1655985):0.3625127):0.03849393):0.006812109):0.8704338,((Atriplex_patens:0.3089189,Atriplex_verrucifera:0.3089189):1.057317,(Atriplex_repens:0.7291696,Atriplex_aucheri:0.7291696):0.637066):0.07761557):0.03786888):14.14769,Archiatriplex_nanpinensis:15.62941):10.11499,Microgynoecium_tibeticum:25.7444):4.54035,Chenopodium_album:30.28475):10.42854,(Chenopodium_foliosum:15.25714,(Chenopodium_chenopodioides:0.3070365,Chenopodium_glaucum:0.3070365):14.9501):25.45615):2.537511):2.280112):15.13831):5.68459):0.839,((Agriophyllum_lateriflorum:2.41336,((Corispermum_tibeticum:0.1640281,((Corispermum_patelliforme:0.06780227,(Corispermum_stauntonii:0.04459165,Corispermum_dutreuilii:0.04459165):0.02321062):0.07936858,((Corispermum_heptapotamicum:0.05424186,Corispermum_praecox:0.05424186):0.08034749,((Corispermum_lhasaense:0.02573359,Corispermum_macrocarpum:0.02573359):0.04879145,(Corispermum_orientale:0.02034433,Corispermum_declinatum:0.02034433):0.05418071):0.06006431):0.0125815):0.01685723):0.06701192,((Corispermum_huanghoense:0.1293837,((Corispermum_pamiricum:0.05683348,Corispermum_dilutum:0.05683348):0.07059526,((((Corispermum_lehmannianum:0.0385325,Corispermum_stenolepis:0.0385325):0.004271086,Corispermum_platypterum:0.04280358):0.05941215,Corispermum_tylocarpum:0.1022157):0.02190757,((Corispermum_pseudofalcatum:0.08871749,(Corispermum_retortum:0.01520354,Corispermum_falcatum:0.01520354):0.07351395):0.03472042,Corispermum_candelabrum:0.1234379):0.0006853878):0.003305435):0.00195492):0.06725759,((Corispermum_puberulum:0.1886416,(Corispermum_chinganicum:0.007747282,Corispermum_elongatum:0.007747282):0.1808944):0.001290215,((Corispermum_confertum:0.08382,Corispermum_lepidocarpum:0.08382):0.06722,Corispermum_mongolicum:0.15104):0.03889186):0.006709389):0.03439875):2.18232):26.81727,(Agriophyllum_squarrosum:3.374416,Agriophyllum_minus:3.374416):25.85621):37.96218):3.67556,(((((((Salsola_laricifolia:8.55855,Salsola_arbusculiformis:8.55855):9.58882,((((Anabasis_aphylla:3.033234,(Anabasis_pelliotii:0.1145338,Anabasis_brevifolia:0.1145338):2.9187):2.64017,(Anabasis_salsa:2.365151,Anabasis_cretacea:2.365151):3.308253):6.125567,((Anabasis_truncata:0.1426984,Anabasis_eriopoda:0.1426984):0.2109286,Anabasis_elatior:0.353627):11.44534):5.93956,((((((Haloxylon_ammodendron:13.61627,Haloxylon_persicum:13.61627):2.0313,Girgensohnia_oppositiflora:15.64757):0.33455,Halogeton_glomeratus:15.98212):0.26861,Cornulaca_alaschanica:16.25073):0.16622,((Halogeton_arachnoideus:12.75604,Horaninovia_ulicina:12.75604):3.13015,Iljinia_regelii:15.88619):0.53076):0.55347,Salsola_soda:16.97042):0.76811):0.40884):6.23982,Halothamnus_glaucus:24.38719):0.96872,Sympegma_regelii:25.35591):13.07727,(((((Halimocnemis_villosa:0.0964,(Halimocnemis_karelinii:0.07880962,Halimocnemis_longifolia:0.07880962):0.01759038):22.14419,((Petrosimonia_glaucescens:4.77087,Petrosimonia_squarrosa:4.77087):11.13584,Petrosimonia_sibirica:15.90671):6.33388):11.06917,Nanophyton_erinaceum:33.30976):2.75711,Salsola_arbuscula:36.06687):0.6517684,((((Salsola_nitraria:9.511537,(Salsola_lanata:6.864258,Salsola_zaidamica:6.864258):2.647279):3.927025,(((Salsola_praecox:0.7639911,Salsola_affinis:0.7639911):1.775756,(Salsola_foliosa:1.696378,((Salsola_micranthera:0.602098,Salsola_subcrassa:0.602098):0.7791759,(Salsola_brachiata:0.3517322,Salsola_korshinskyi:0.3517322):1.029542):0.3151041):0.8433692):1.970267,(Salsola_orientalis:3.465468,(Salsola_sukaczevii:0.9667709,((Salsola_aperta:0.4661323,Salsola_rosacea:0.4661323):0.0918196,Salsola_heptapotamica:0.5579519):0.408819):2.498697):1.044546):8.928547):2.897238,((((Salsola_implicata:0.8136465,Salsola_tamariscina:0.8136465):4.501324,Salsola_nepalensis:5.314971):5.215717,(((Salsola_passerina:1.509047,Salsola_ikonnikovii:1.509047):1.133344,(Salsola_collina:1.524712,Salsola_komarovii:1.524712):1.11768):4.394444,(Salsola_pellucida:1.489804,(Salsola_chinghaiensis:1.086586,Salsola_junatovii:1.086586):0.4032181):5.547031):3.493852):5.036461,(Salsola_dshungarica:0.4341166,Salsola_paulsenii:0.4341166):15.13303):0.768651):4.146841,(((Salsola_sinkiangensis:0.1147563,Salsola_ferganica:0.1147563):0.7097068,Salsola_abrotanoides:0.8244631):0.7523509,Salsola_monoptera:1.576814):18.90583):16.236):1.714542):4.28184,(((((Bassia_dasyphylla:1.605136,Bassia_sedoides:1.605136):5.002866,Bassia_hyssopifolia:6.608002):4.533758,Panderia_turkestanica:11.14176):8.62426,Camphorosma_monspeliaca:19.76602):5.9049,(((Kochia_laniflora:2.119126,(Kochia_stellaris:1.6653172,(Kochia_scoparia:0.8174453,Kochia_melanoptera:0.8174453):0.847872):0.453809):9.44951,Kochia_odontoptera:11.56864):4.690024,(Kochia_krylovii:0.3542273,Kochia_prostrata:0.3542273):15.90443):9.41226):17.0441):14.96585,((((Halopeplis_pygmaea:16.15065,(Halostachys_caspica:11.374936,(((Kalidium_foliatum:0.001229312,Kalidium_schrenkianum:0.001229312):0.7128289,Kalidium_cuspidatum:0.7140582):6.899952,(Kalidium_caspicum:3.182602,Kalidium_gracile:3.182602):4.431408):3.76093):4.77571):2.07997,Halocnemum_strobilaceum:18.23062):9.44485,Salicornia_europaea:27.67547):19.06265,((((((Suaeda_salsa:0.6656407,Suaeda_arcuata:0.6656407):0.5110631,(Suaeda_glauca:0.712731,Suaeda_heterophylla:0.712731):0.4639727):4.028437,((((Suaeda_dendroides:0.9332523,Suaeda_pterantha:0.9332523):0.3137245,Suaeda_physophora:1.246977):0.5258971,Suaeda_altissima:1.772874):0.9544377,(Suaeda_prostrata:1.262198,(Suaeda_stellatiflora:1.059644,Suaeda_linifolia:1.059644):0.2025546):1.465113):2.477829):3.829495,((Suaeda_australis:4.708803,((Suaeda_crassifolia:2.7112,(Suaeda_acuminata:1.309232,Suaeda_microphylla:1.309232):1.401967):1.148223,Suaeda_paradoxa:3.859422):0.8493807):2.892606,Suaeda_przewalskii:7.601408):1.433227):6.868996,Suaeda_corniculata:15.90363):0.111938,(Suaeda_kossinskyi:3.347636,Suaeda_rigida:3.347636):12.66793):30.72255):10.94275):13.1875):3.34076,(Polycnemum_arvense:71.27686,((((((Amaranthus_retroflexus:1.229412,Amaranthus_blitum:1.229412):1.009037,Amaranthus_viridis:2.23845):5.30861,((Amaranthus_albus:2.044664,Amaranthus_hybridus:2.0446636):5.159044,(Amaranthus_roxburghianus:3.178439,Amaranthus_taishanensis:3.178439):4.025269):0.3433523):30.27497,Deeringia_polysperma:37.82203):3.27831,((Celosia_argentea:1.6626397,Celosia_taitoensis:1.66264):35.29592,Deeringia_amaranthoides:36.95856):4.14178):17.70101,((((((Achyranthes_aspera:5.15997,(Achyranthes_bidentata:0.6663324,Achyranthes_longifolia:0.6663324):4.493638):2.81203,(Cyathula_officinalis:3.572406,Cyathula_capitata:3.572406):4.399593):10.97412,(Cyathula_tomentosa:1.365247,Cyathula_prostrata:1.365247):17.580871):7.66085,(Psilotrichum_yunnanense:3.4728338,Psilotrichum_ferrugineum:3.472833):23.13414):4.93938,((Gomphrena_celosioides:5.95456,Philoxerus_wrightii:5.95456):23.22822,Alternanthera_sessilis:29.18278):2.36357):1.85654,(Aerva_sanguinolenta:17.13378,Aerva_glabrata:17.13378):16.26911):25.39846):12.47551):2.93227):24.62783):2.27875,((((Portulaca_oleracea:0.0262919,Portulaca_pilosa:0.0262919):12.59841,Portulaca_psammotropha:12.6247):74.63331,(((Mollugo_nudicaulis:1.116019,Mollugo_stricta:1.116019):0.6355415,Mollugo_cerviana:1.751561):77.16238,((Glinus_oppositifolius:11.50406,Glinus_lotoides:11.50406):37.98399,Mollugo_verticillata:49.48805):29.42589):8.34407):6.50376,(((Trianthema_portulacastrum:31.94348,Sesuvium_portulacastrum:31.94348):29.3292,Tetragonia_tetragonioides:61.27268):10.03688,((((Phytolacca_polyandra:0.4179767,Phytolacca_acinosa:0.4179767):9.223763,Phytolacca_japonica:9.64174):45.94235,((Pisonia_aculeata:6.3118775,Pisonia_umbellifera:6.311878):28.617362,((Commicarpus_chinensis:1.76012044,Commicarpus_lantsangensis:1.76012):13.55156,(Boerhavia_repens:0.560812,((Boerhavia_hualienense:0.1846641,Boerhavia_diffusa:0.1846641):0.03594048,Boerhavia_erecta:0.2206046):0.3402074):14.75086898):19.61756):20.65485):11.35652,(Gisekia_pierrei:2.0577023,Gisekia_pharnaceoides:2.057703):64.88291):4.36895):22.45221):7.35394):18.25363,(((((((((Polygonum_strindbergii:15.35389,((Polygonum_alpinum:1.082306,(Polygonum_pulchrum:0.3172283,Polygonum_rigidum:0.3172283):0.7650773):8.369074,Polygonum_wallichii:9.45138):5.902509):21.73631,(((((Polygonum_schischkinii:0.4096333,Polygonum_lichiangense:0.4096333):0.1401875,Polygonum_lapathifolium:0.5498208):0.5221182,Polygonum_angustifolium:1.071939):5.045448,((Polygonum_palmatum:1.578584,Polygonum_milletii:1.578584):1.239158,(Polygonum_hookeri:1.797529,(Polygonum_dissitiflorum:0.2251405,Polygonum_limosum:0.2251405):1.572388):1.020213):3.299645):29.91641,(((Polygonum_microcephalum:1.909751,Polygonum_longisetum:1.909751):4.053269,((Polygonum_foliosum:1.876613,Polygonum_barbatum:1.876613):3.884024,(Polygonum_umbrosum:4.91554,Polygonum_vacciniifolium:4.91554):0.8450972):0.2023822):6.802182,((Polygonum_polycnemoides:5.492005,(Polygonum_senticosum:5.425426,((((Polygonum_glaciale:1.230526,(Polygonum_viscosum:0.2537501,Polygonum_molliiforme:0.2537501):0.9767763):0.424549,((Polygonum_amplexicaule:0.4844053,Polygonum_paronychioides:0.4844053):0.1979376,(Polygonum_campanulatum:0.3224934,(Polygonum_praetermissum:0.3096435,Polygonum_assamicum:0.3096435):0.01284997):0.3598495):0.9727325):0.08012595,((Polygonum_ellipticum:0.3620211,Polygonum_hydropiper:0.3620211):1.337141,Polygonum_popovii:1.699162):0.03603949):2.505426,(Polygonum_manshuriense:3.511962,(Polygonum_acerosum:2.047937,Polygonum_kawagoeanum:2.047937):1.464025):0.7286656):1.184799):0.06657911):6.547164,(((Polygonum_posumbu:0.2316765,Polygonum_thunbergii:0.2316765):0.1162381,Polygonum_runcinatum:0.3479146):0.941384,(Polygonum_patulum:0.7423811,Polygonum_coriarium:0.7423811):0.5469175):10.74987):0.7260322):23.26859):1.056405):10.08512,(Polygonum_sparsipilosum:0.9162034,Polygonum_platyphyllum:0.9162034):46.25912):2.366418,((Polygonum_japonicum:34.00285,(((((Polygonum_paralimicola:0.2242422,Polygonum_purpureonervosum:0.2242422):0.8447829,Polygonum_capitatum:1.069025):0.2321294,Polygonum_emodi:1.301154):2.807273,Polygonum_biconvexum:4.108428):11.91605,(Polygonum_humifusum:4.032053,Polygonum_tibeticum:4.032053):11.99242):17.97837):0.7965686,((((Polygonum_hastatosagittatum:1.65396,Polygonum_sibiricum:1.65396):7.512366,Polygonum_orientale:9.166326):3.807161,(((Polygonum_dichotomum:0.4843554,Polygonum_pacificum:0.4843554):3.133376,(Polygonum_forrestii:0.3608679,Polygonum_chinense:0.3608679):3.256863):7.276702,((Polygonum_cathayanum:1.309251,Polygonum_fertile:1.309251):8.737766,Polygonum_nepalense:10.04702):0.8474158):2.079054):21.11442,((((((Polygonum_maackianum:1.070741,Polygonum_suffultum:1.070741):2.936807,(Polygonum_songaricum:0.6306573,(Polygonum_ajanense:0.2699475,Polygonum_pinetorum:0.2699475):0.3607097):3.376891):3.131197,Polygonum_ochotense:7.138746):1.899068,(Polygonum_honanense:2.067905,(Polygonum_cognatum:1.067253,Polygonum_pubescens:1.067253):1.000652):6.96991):3.959539,(Polygonum_polystachyum:0.3558397,(Polygonum_limicola:0.2940239,Polygonum_darrisii:0.2940239):0.06181576):12.64151):18.99297,(((((Polygonum_ocreatum:1.924162,Polygonum_subscaposum:1.924162):3.548684,(Polygonum_alopecuroides:0.009912065,Polygonum_persicaria:0.009912065):5.462934):3.39359,((Polygonum_huananense:2.669294,(Polygonum_glabrum:1.681696,Polygonum_suffultoides:1.681696):0.9875986):0.8098622,Polygonum_bungeanum:3.479157):5.38728):2.782514,(Polygonum_argyrocoleon:9.891257,Polygonum_taquetii:9.891257):1.757693):10.82155,(((Polygonum_acetosum:0.4355097,Polygonum_criopolitanum:0.4355097):2.253824,(Polygonum_amphibium:0.7090746,Polygonum_intramongolicum:0.7090746):1.980259):6.528062,Polygonum_paleaceum:9.217395):13.2531):9.519822):2.09759):0.7115055):14.74232):3.561076,((((((Polygonum_perfoliatum:0.4332975,Polygonum_tortuosum:0.4332975):5.91661,(((Polygonum_humile:0.001363048,Polygonum_divaricatum:0.001363048):1.353322,Polygonum_sinomontanum:1.354685):2.035243,(Polygonum_viviparum:0.344121,Polygonum_coriaceum:0.344121):3.045808):2.959979):0.1846933,(Polygonum_muricatum:2.187442,Polygonum_viscoferum:2.187442):4.347158):0.9345139,(Polygonum_affine:0.4720959,(Polygonum_nummulariifolium:0.27002,Polygonum_jucundum:0.27002):0.2020759):6.997019):3.296413,(Polygonum_griffithii:0.5406855,Polygonum_strigosum:0.5406855):10.22484):34.84131,((((Koenigia_islandica:11.93252,Polygonum_cyanandrum:11.93252):2.76279,Polygonum_filicaule:14.69531):14.53569,Polygonum_molle:29.231):11.20058,Polygonum_delicatulum:40.43158):5.175257):7.495976):12.23346,((((Fagopyrum_leptopodum:3.915595,(Fagopyrum_crispatifolium:0.15082654,Fagopyrum_tataricum:0.1508265):3.764769):20.08225,((((Fagopyrum_dibotrys:0.1555805,Fagopyrum_caudatum:0.1555805):6.721717,((Fagopyrum_wenchuanense:0.9895917,Fagopyrum_lineare:0.9895917):3.308141,Fagopyrum_pugense:4.297732):2.579565):5.789603,(((Fagopyrum_qiangcai:0.4754648,Fagopyrum_gilesii:0.4754648):1.280905,Fagopyrum_gracilipes:1.75637):0.9742144,Fagopyrum_statice:2.730584):9.936317):7.371508,(Fagopyrum_urophyllum:11.49038,Parapteropyrum_tibeticum:11.49038):8.548029):3.959441):35.76037,(((((((Atraphaxis_laetevirens:1.351303,(Atraphaxis_irtyschensis:0.5255459,(Atraphaxis_pyrifolia:0.313601,Atraphaxis_decipiens:0.313601):0.2119449):0.8257573):0.3329268,(((Atraphaxis_pungens:1.19955,Atraphaxis_manshurica:1.19955):0.2716799,(Atraphaxis_frutescens:0.3943106,(Atraphaxis_virgata:0.1517918,Atraphaxis_spinosa:0.1517918):0.2425188):1.076919):0.1802594,((Atraphaxis_canescens:0.3024593,Atraphaxis_compacta:0.3024593):1.082075,Atraphaxis_bracteata:1.384534):0.2669553):0.03274073):24.62009,((Polygonum_arenastrum:13.38761,Polygonum_aviculare:13.38761):9.80633,Polygonum_plebeium:23.19394):3.11038):5.97128,Reynoutria_japonica:32.2756):8.91417,(((Fallopia_forbesii:2.243672,(Fallopia_cynanchoides:1.978769,Fallopia_multiflora:1.978769):0.2649033):15.38006,((Fallopia_dentatoalata:0.6245608,Fallopia_dumetorum:0.6245608):8.814049,(Fallopia_denticulata:1.466706,Fallopia_convolvulus:1.466706):7.971904):8.185122):7.076279,Fallopia_aubertii:24.70001):16.48976):11.24959,(((Oxyria_sinensis:26.45463,Oxyria_digyna:26.45463):12.53795,(((((Rheum_altaicum:1.68385,(Rheum_hotaoense:0.9056877,Rheum_australe:0.9056877):0.7781623):1.529244,((Rheum_likiangense:2.630202,Rheum_webbianum:2.630202):0.004500981,(Rheum_tataricum:0.8142218,Rheum_racemiferum:0.8142218):1.820482):0.5783901):6.650722,(Rheum_forrestii:7.41381,Rheum_delavayi:7.41381):2.450006):0.3703531,((Rheum_officinale:4.12056,Rheum_nanum:4.12056):5.358943,Rheum_przewalskyi:9.479503):0.7546655):1.496411,(((Rheum_subacaule:0.01885376,Rheum_spiciforme:0.01885376):2.340073,Rheum_tanguticum:2.358927):7.737665,((Rheum_reticulatum:3.369593,(((Rheum_sublanceolatum:0.5222759,(Rheum_rhomboideum:0.300494,Rheum_acuminatum:0.300494):0.2217819):0.1369653,Rheum_compactum:0.6592413):2.485192,((Rheum_lhasaense:2.300965,(Rheum_moorcroftianum:0.06948245,Rheum_laciniatum:0.06948245):2.231483):0.4397993,((Rheum_alexandrae:1.864248,Rheum_yunnanense:1.864248):0.4875079,(Rheum_rhabarbarum:0.4971299,Rheum_globulosum:0.4971299):1.854626):0.3890085):0.403669):0.22516):3.936525,((Rheum_rhizostachyum:2.307323,(Rheum_wittrockii:2.230076,(Rheum_tibeticum:0.6176262,(Rheum_pumilum:0.1951917,Rheum_maculatum:0.1951917):0.4224345):1.612449):0.0772476):0.8070511,((Rheum_palmatum:0.235773,Rheum_glabricaule:0.235773):2.844305,(Rheum_nobile:2.156772,((Rheum_uninerve:0.6203231,Rheum_inopinatum:0.6203231):1.366492,Rheum_kialense:1.986815):0.1699568):0.9233056):0.03429661):4.191744):2.790473):1.633988):27.262):5.05853,((((Rumex_aquaticus:8.872004,((Rumex_gmelinii:0.6382388,Rumex_thyrsiflorus:0.6382388):0.4077713,(Rumex_thianschanicus:0.5737422,Rumex_obtusifolius:0.5737422):0.4722679):7.825994):11.2198,(((Rumex_dentatus:1.303248,Rumex_acetosa:1.303248):0.4561792,(Rumex_trisetifer:0.7291693,Rumex_japonicus:0.7291693):1.030258):1.851936,Rumex_microcarpus:3.611364):16.48044):10.92812,(((Polygonum_macrophyllum:4.86267,Polygonum_bistorta:4.86267):14.05197,Rumex_crispus:18.91464):2.205488,(Rumex_stenophyllus:3.008979,((Rumex_confertus:0.05677282,Rumex_popovii:0.05677282):1.687028,Rumex_similans:1.743801):1.265178):18.11115):9.899792):4.43596,(((Rumex_pseudonatronatus:3.42484,(Rumex_hastatus:1.921569,Rumex_maritimus:1.921569):1.503271):1.457797,(Rumex_chalepensis:0.258872,Rumex_amurensis:0.258872):4.623765):2.895156,(((Rumex_patientia:0.3873686,Rumex_angulatus:0.3873686):0.0007558048,Rumex_marschallianus:0.3881244):2.431558,(((Rumex_acetosella:0.1122261,Rumex_longifolius:0.1122261):0.1116927,Rumex_yungningensis:0.2239188):1.208236,Rumex_nepalensis:1.432155):1.387527):4.958111):27.67809):8.59523):8.38825):3.30192,(((((((Calligonum_leucocladum:0.1225514,Calligonum_cordatum:0.1225514):0.3960637,Calligonum_gobicum:0.5186151):0.389328,(Calligonum_mongolicum:0.2871457,Calligonum_yengisaricum:0.2871457):0.6207974):1.419378,((Calligonum_rubicundum:1.2480483,(Calligonum_jeminaicum:0.7541248,(Calligonum_korlaense:0.7154075,(Calligonum_klementzii:0.6188371,Calligonum_calliphysa:0.6188371):0.09657036):0.03871731):0.4939234):0.7944061,((Calligonum_chinense:0.07828564,Calligonum_caput-medusae:0.07828564):0.3612604,Calligonum_ebinuricum:0.439546):1.602908):0.2848665):0.4216384,(Calligonum_alashanicum:2.692056,((Calligonum_densum:0.8193155,Calligonum_taklimakanense:0.8193155):1.720993,((Calligonum_arborescens:1.252517,Calligonum_roborowskii:1.252517):1.239309,Calligonum_aphyllum:2.491826):0.048482):0.151748):0.05690294):0.3774708,(Calligonum_colubrinum:2.497725,(((Calligonum_pumilum:0.1797285,Calligonum_zaidamense:0.1797285):0.07809875,Calligonum_trifarium:0.2578272):0.03472296,Calligonum_squarrosum:0.29255025):2.205175):0.6287048):33.27709,Pteroxygonum_giraldii:36.40352):19.33776):4.01694):5.50575,(Antenoron_filiforme:44.63422,Polygonum_sagittatum:44.63422):20.62975):0.0723):32.67004,((((Ceratostigma_griffithii:0.3282093,Ceratostigma_ulicinum:0.3282093):1.024827,Ceratostigma_willmottianum:1.353037):37.83399,((((Plumbago_indica:7.584119,Plumbago_auriculata:7.584119):5.808711,Plumbago_zeylanica:13.39283):18.90259,Plumbagella_micrantha:32.29542):1.909894,(Ceratostigma_plumbaginoides:28.40699,Ceratostigma_minus:28.40699):5.798326):4.981716):26.9002,((((Goniolimon_callicomum:4.970962,(Goniolimon_eximium:4.938271,(Goniolimon_dschungaricum:0.1013289,Goniolimon_speciosum:0.1013289):4.836942):0.03269072):17.49885,(Ikonnikovia_kaufmanniana:15.98731,Acantholimon_lycopodioides:15.98731):6.4825):6.97095,(((Acantholimon_tianschanicum:0.1360685,Acantholimon_laevigatum:0.1360685):15.17775,((Acantholimon_diapensioides:0.6679329,(Acantholimon_hedinii:0.6646135,Acantholimon_alatavicum:0.6646135):0.003319476):2.147615,(Acantholimon_borodinii:0.06114906,Acantholimon_popovii:0.06114906):2.754399):12.49827):5.761353,Acantholimon_kokandense:21.07517):8.365589):10.37565,(((Limonium_dichroanthum:2.547179,((Limonium_leptolobum:1.3985818,Limonium_dielsianum:1.398582):0.02198283,Limonium_lacostei:1.420565):1.126614):11.16548,((Limonium_tenellum:4.432182,((Limonium_callianthum:1.110537,Limonium_bicolor:1.110537):2.555268,Limonium_aureum:3.665805):0.7663773):1.056341,((Limonium_kaschgaricum:4.583095,Limonium_potaninii:4.583095):0.9037682,((((Limonium_congestum:0.2563392,Limonium_flexuosum:0.2563392):0.8255766,(Limonium_wrightii:0.8120545,Limonium_coralloides:0.8120545):0.2698613):1.471777,Limonium_franchetii:2.553693):2.200514,Limonium_gmelinii:4.754207):0.7326564):0.001659971):8.224131):4.622226,((((Limonium_sinense:0.1064912,Limonium_myrianthum:0.1064912):1.003867,Limonium_otolepis:1.110358):2.196462,Limonium_suffruticosum:3.306821):2.173021,Limonium_chrysocomum:5.479842):12.85504):21.48153):26.27082):31.91908):17.89693,(((Reaumuria_kaschgarica:9.893876,(Reaumuria_trigyna:7.108253,(Reaumuria_soongarica:2.389075,Reaumuria_alternifolia:2.389075):4.719177):2.785623):35.17212,((Myricaria_rosea:21.93711,((((Myricaria_wardii:0.01587936,Myricaria_pulcherrima:0.01587936):0.2468594,Myricaria_paniculata:0.2627388):0.4733782,(Myricaria_laxiflora:0.1284231,Myricaria_elegans:0.1284231):0.6076938):1.138985,Myricaria_platyphylla:1.8751022):20.06201):16.0309,(((((Tamarix_hohenackeri:3.664879,(((Tamarix_elongata:0.04337539,Tamarix_tarimensis:0.04337539):0.8040744,Tamarix_gansuensis:0.8474498):0.2887752,(Tamarix_sachensis:1.052973,Tamarix_gracilis:1.052973):0.08325202):2.528654):2.06078,((Tamarix_jintaensis:1.841291,(Tamarix_taklamakanensis:0.8900362,Tamarix_chinensis:0.8900362):0.9512544):1.777963,((Tamarix_androssowii:2.572552,Tamarix_laxa:2.572552):0.1634637,Tamarix_hispida:2.736016):0.8832377):2.106405):0.08213149,((Tamarix_austromongolica:3.993746,(Tamarix_leptostachya:1.168926,Tamarix_karelinii:1.168926):2.82482):1.708824,(Tamarix_arceuthoides:0.8016094,Tamarix_ramosissima:0.8016094):4.900961):0.1052195):17.91912,Myricaria_bracteata:23.72691):11.18752,(Myricaria_squamosa:0.3285458,Myricaria_prostrata:0.3285458):34.58588):3.053579):7.09799):15.75875,Frankenia_pulverulenta:60.82475):55.07849):0.78568,(((Drosera_indica:20.69138,((Drosera_oblanceolata:0.128265,Drosera_rotundifolia:0.128265):0.2135832,(Drosera_peltata:0.1448317,Drosera_burmanni:0.1448317):0.1970166):20.34953):21.03168,Drosera_spathulata:41.72306):67.86077,(Nepenthes_mirabilis:81.21968,Ancistrocladus_tectorius:81.21968):28.36415):7.10509):2.68042):10.73501,(((((((((((((((((Impatiens_microcentra:0.5161531,Impatiens_medogensis:0.5161531):1.363921,((Impatiens_margaritifera:0.3851981,Impatiens_dicentra:0.3851981):0.1051626,Impatiens_macrovexilla:0.4903607):1.389713):3.400443,(Impatiens_yaoshanensis:0.9203126,(Impatiens_chishuiensis:0.6389882,(Impatiens_aureliana:0.09210228,Impatiens_holocentra:0.09210228):0.546886):0.2813243):4.360204):1.041847,Impatiens_commelinoides:6.322364):1.369594,(((Impatiens_duclouxii:0.4798136,Impatiens_blepharosepala:0.4798136):0.113094,(Impatiens_ceratophora:0.5395457,Impatiens_balansae:0.5395457):0.0533619):5.391718,Impatiens_tortisepala:5.984625):1.707332):0.530042,((((Impatiens_chiulungensis:0.8523609,Impatiens_yunnanensis:0.8523609):0.6042696,(Impatiens_ruiliensis:0.8262325,(Impatiens_hongkongensis:0.7282924,Impatiens_lasiophyton:0.7282924):0.09794007):0.630398):2.603834,(Impatiens_jinggangensis:1.530403,Impatiens_luchunensis:1.530403):2.530062):1.190467,((Impatiens_microstachys:1.041839,(Impatiens_cyclosepala:0.9383384,Impatiens_morsei:0.9383384):0.1035002):1.023264,((Impatiens_recurvicornis:0.1645359,Impatiens_poculifer:0.1645359):0.9576246,Impatiens_soulieana:1.122161):0.9429419):3.185829):2.971068):1.716112,((Impatiens_lacinulifera:1.071171,Impatiens_tenuibracteata:1.071171):5.462257,((Impatiens_piufanensis:1.234407,Impatiens_monticola:1.234407):0.8142777,(Impatiens_guizhouensis:1.206645,Impatiens_nanlingensis:1.206645):0.8420396):4.484744):3.404684):1.562524,(((Impatiens_reptans:0.6799311,(Impatiens_lobulifera:0.3606363,Impatiens_lecomtei:0.3606363):0.3192947):1.240484,((Impatiens_huangyanensis:0.2357736,Impatiens_uliginosa:0.2357736):1.185397,Impatiens_parviflora:1.42117):0.4992454):7.533994,(Impatiens_tienchuanensis:1.148816,Impatiens_tuberculata:1.148816):8.305593):2.046227):3.845198,(((Impatiens_purpurea:0.1440094,Impatiens_cornutisepala:0.1440094):5.057329,(Impatiens_musyana:5.011801,Impatiens_gracilipes:5.011801):0.1895368):6.845944,((((Impatiens_lucorum:0.09049877,Impatiens_procumbens:0.09049877):0.944202,Impatiens_leveillei:1.034701):2.277415,Impatiens_epilobioides:3.312116):0.3940295,Impatiens_bodinieri:3.706145):8.341137):3.298552):1.184441,((Impatiens_tayemonii:0.4736713,(Impatiens_chashanensis:0.3300026,Impatiens_stenosepala:0.3300026):0.1436688):1.559805,Impatiens_mengtszeana:2.033476):14.4968):0.8810287,(Impatiens_aconitoides:6.894464,(Impatiens_brevipes:3.712214,Impatiens_neglecta:3.712214):3.18225):10.51684):3.585027,(((Impatiens_infirma:0.316131,Impatiens_purpureifolia:0.316131):7.952145,((Impatiens_fanjingshanica:0.6560683,Impatiens_tienmushanica:0.6560683):6.584658,((Impatiens_shimianensis:2.807737,(Impatiens_pseudokingii:0.07840866,Impatiens_rostellata:0.07840866):2.729329):4.023761,((Impatiens_scabrida:1.114001,Impatiens_lemeei:1.114001):5.362297,(((Impatiens_minimisepala:0.5198418,Impatiens_xanthocephala:0.5198418):1.836652,((Impatiens_wuyuanensis:1.509877,Impatiens_quadriloba:1.509877):0.570753,Impatiens_thomsonii:2.08063):0.275863):0.8533986,(((Impatiens_forrestii:0.3754808,Impatiens_chekiangensis:0.3754808):1.273676,Impatiens_lateristachys:1.649157):0.3376546,Impatiens_jiulongshanica:1.986811):1.223081):3.266406):0.3552001):0.4092279):1.02755):1.665817,(Impatiens_fugongensis:4.718276,(Impatiens_tomentella:2.387739,(Impatiens_leptocaulon:2.178601,Impatiens_trichosepala:2.178601):0.2091382):2.330536):5.215817):11.06224):6.95936,((((((Impatiens_vittata:1.393853,Impatiens_faberi:1.393853):0.1794098,Impatiens_fragicolor:1.573262):19.19879,(((((Impatiens_bellula:4.150733,((Impatiens_principis:2.22112,((Impatiens_sigmoidea:1.519496,Impatiens_pingxiangensis:1.519496):0.03283349,Impatiens_rhombifolia:1.552329):0.6687909):1.014516,((Impatiens_siculifer:1.977803,Impatiens_cristata:1.977803):0.9093567,(Impatiens_rectangula:1.793982,((Impatiens_crassicaudex:0.0120445,Impatiens_lushiensis:0.0120445):1.661694,Impatiens_rectirostrata:1.673738):0.1202438):1.093178):0.348476):0.9150974):0.3921916,(Impatiens_desmantha:0.9009034,(Impatiens_wuchengyihii:0.478275,Impatiens_weihsiensis:0.478275):0.4226284):3.642022):0.4367272,(Impatiens_scutisepala:3.437088,(((Impatiens_amabilis:0.5507368,Impatiens_labordei:0.5507368):1.510558,(Impatiens_lepida:0.05917597,Impatiens_yilingiana:0.05917597):2.002118):0.6572327,(Impatiens_odontophylla:0.7017867,Impatiens_brachycentra:0.7017867):2.01674):0.7185608):1.542564):3.993737,(((((((Impatiens_omeiana:0.4582241,Impatiens_obesa:0.4582241):1.796599,((Impatiens_noli-tangere:1.729051,((Impatiens_exiguiflora:0.1268792,Impatiens_blinii:0.1268792):1.256123,Impatiens_tenerrima:1.383002):0.3460485):0.1409941,Impatiens_meyana:1.870045):0.3847779):1.500222,(((Impatiens_yingjiangensis:0.4905895,Impatiens_potaninii:0.4905895):1.756625,(Impatiens_robusta:0.1275105,Impatiens_angulata:0.1275105):2.119704):0.9289786,Impatiens_waldheimiana:3.176193):0.578852):1.069779,(Impatiens_loulanensis:2.093662,Impatiens_ganpiuana:2.093662):2.731162):0.217573,(Impatiens_pterosepala:1.460947,Impatiens_gongshanensis:1.460947):3.58145):0.6337089,Impatiens_taishunensis:5.676106):1.746909,((Impatiens_fenghwaiana:0.1257035,Impatiens_crassiloba:0.1257035):6.673494,((((Impatiens_dichroa:2.99772,Impatiens_odontopetala:2.99772):0.1056601,(((Impatiens_hancockii:0.1081888,Impatiens_oblongipetala:0.1081888):1.163304,Impatiens_nyimana:1.271493):1.712846,Impatiens_apsotis:2.984339):0.1190408):0.343198,((Impatiens_cyanantha:0.4307357,Impatiens_corchorifolia:0.4307357):2.557546,((((Impatiens_tongbiguanensis:0.6239914,Impatiens_begoniifolia:0.6239914):0.3966261,Impatiens_henanensis:1.020617):0.3015859,Impatiens_ernstii:1.322203):1.491872,Impatiens_gasterocheila:2.814076):0.174206):0.458296):1.225784,(Impatiens_platysepala:0.2678303,Impatiens_rupestris:0.2678303):4.404531):2.126836):0.6238179):1.550374):11.02517,((((((Impatiens_xanthina:2.524466,((Impatiens_linghziensis:0.5642724,Impatiens_fissicornis:0.5642724):0.5616297,Impatiens_notolopha:1.125902):1.398564):2.011459,(((Impatiens_clavigera:0.02660254,Impatiens_aquatilis:0.02660254):1.292455,(Impatiens_rugata:0.3127896,Impatiens_hainanensis:0.3127896):1.006268):0.1302603,Impatiens_chinensis:1.449317):3.086608):1.961685,(((Impatiens_sutchuenensis:1.764245,((Impatiens_longicornuta:0.6785733,(Impatiens_laxiflora:0.006061155,Impatiens_extensifolia:0.006061155):0.6725121):0.8361138,Impatiens_distracta:1.514687):0.2495577):2.156133,(((Impatiens_divaricata:0.1641718,Impatiens_chimiliensis:0.1641718):0.4486763,Impatiens_clavicuspis:0.6128481):1.445859,((Impatiens_conaensis:0.03935327,Impatiens_anhuiensis:0.03935327):1.572107,Impatiens_rubrostriata:1.61146):0.4472464):1.861671):0.5411081,(((Impatiens_platyceras:0.40522,Impatiens_arctosepala:0.40522):1.694276,Impatiens_spathulata:2.099496):2.328596,((Impatiens_dolichoceras:0.09428923,(Impatiens_thiochroa:0.05063963,Impatiens_chungtienensis:0.05063963):0.0436496):1.587552,(Impatiens_taronensis:0.3201196,Impatiens_lilacina:0.3201196):1.361722):2.746251):0.03339414):2.036124):1.419695,(((((Impatiens_nobilis:1.112364,Impatiens_nasuta:1.112364):1.216471,Impatiens_drepanophora:2.328835):1.796481,((Impatiens_imbecilla:0.1943423,Impatiens_crenulata:0.1943423):2.74931,(((Impatiens_kamtilongensis:0.1035496,Impatiens_paradoxa:0.1035496):0.005572528,Impatiens_qingchengshanica:0.1091221):2.711419,(Impatiens_tubulosa:1.264676,(Impatiens_polyceras:0.4055795,Impatiens_tsangshanensis:0.4055795):0.8590963):1.555866):0.1231106):1.181665):0.9698276,(((((Impatiens_liangshanensis:0.8270155,(Impatiens_bahanensis:0.02642798,Impatiens_pritzelii:0.02642798):0.8005875):1.263973,(Impatiens_alpicola:2.027448,(Impatiens_suichangensis:1.372175,Impatiens_devolii:1.372175):0.6552731):0.06354062):0.7268919,Impatiens_furcillata:2.817881):1.758031,((Impatiens_fargesii:3.027839,Impatiens_latebracteata:3.027839):1.056227,(((Impatiens_henryi:0.5586617,(Impatiens_compta:0.2409312,Impatiens_oligoneura:0.2409312):0.3177305):0.2806942,Impatiens_dimorphophylla:0.8393559):1.849905,(Impatiens_stenantha:0.950056,(Impatiens_longialata:0.4921995,Impatiens_delavayi:0.4921995):0.4578564):1.739205):1.394805):0.4918465):0.4525309,((Impatiens_longipes:0.5325401,(Impatiens_cornucopia:0.3161893,Impatiens_oxyanthera:0.3161893):0.2163507):0.2935428,(Impatiens_platychlaena:0.2959374,Impatiens_martinii:0.2959374):0.5301455):4.20236):0.06670071):1.178169,Impatiens_chlorosepala:6.273313):1.643992):3.328747,(Impatiens_toxophora:0.4954566,Impatiens_mussotii:0.4954566):10.75059):4.248712,(((Impatiens_bracteata:0.7630216,(Impatiens_linocentra:0.08416005,Impatiens_apalophylla:0.08416005):0.6788616):6.709948,Impatiens_polyneura:7.472969):3.440271,((((Impatiens_torulosa:1.498629,(Impatiens_hunanensis:0.1381986,Impatiens_hengduanensis:0.1381986):1.36043):0.02266031,Impatiens_chloroxantha:1.521289):2.387295,((Impatiens_membranifolia:1.159534,Impatiens_bachii:1.159534):0.1972723,(Impatiens_wilsonii:0.3593549,Impatiens_cyathiflora:0.3593549):0.9974509):2.551779):0.3897273,(Impatiens_undulata:1.062625,Impatiens_atherosepala:1.062625):3.235687):6.614928):4.581523):4.503794):0.7734989):4.406922,((Impatiens_davidii:3.604776,((Impatiens_trigonosepala:0.3534608,Impatiens_conchibracteata:0.3534608):0.1385467,(Impatiens_diaphana:0.2749331,Impatiens_abbatis:0.2749331):0.2170744):3.112769):1.118791,(Impatiens_muliensis:0.09815748,Impatiens_napoensis:0.09815748):4.625409):20.45541):0.3963755,((Impatiens_uniflora:21.66527,((((((((Impatiens_radiata:2.58703,Impatiens_urticifolia:2.58703):0.06375,Impatiens_bicornuta:2.65078):1.28615,Impatiens_racemosa:3.93693):6.06442,Impatiens_cymbifera:10.00135):1.31519,((Impatiens_serrata:0.17719,Impatiens_falcifer:0.17719):7.10689,(Impatiens_amplexicaulis:5.373,Impatiens_sulcata:5.373):1.91108):4.03246):6.10615,Impatiens_textorii:17.42269):0.96402,Impatiens_puberula:18.38671):0.96632,Impatiens_arguta:19.35303):2.31224):2.32992,((Impatiens_subecalcarata:1.78609,Impatiens_nubigena:1.78609):3.06391,Impatiens_barbata:4.85):19.14519):1.580164):1.141781,(Impatiens_pudica:0.2563462,Impatiens_trichopoda:0.2563462):26.46079):1.238555):76.65243,((((Sarcosperma_griffithii:3.820025,Sarcosperma_kachinense:3.820025):26.12348,((Sarcosperma_laurinum:1.621197,Sarcosperma_arboreum:1.621197):26.58938,((((((Chrysophyllum_lanceolatum:1.01528,(Planchonella_obovata:0.3607908,Planchonella_clemensii:0.3607908):0.65448894):0.61794918,Xantolis_shweliensis:1.633229):0.926151,Xantolis_longispinosa:2.5593795):5.48467,(Xantolis_stenosepala:4.838133,Xantolis_boniana:4.838133):3.205917):1.36233,((Madhuca_pasquieri:6.86777,((Diploknema_butyracea:0.12508,Madhuca_hainanensis:0.12508):5.66664,((Sinosideroxylon_pedunculatum:0.09348082,Sinosideroxylon_wightianum:0.09348082):0.1890062,Sinosideroxylon_yunnanense:0.282487):5.509233):1.07605):0.73126,(Manilkara_hexandra:7.37849,((Pouteria_annamensis:0.8881644,Pouteria_grandifolia:0.8881644):6.446922,Palaquium_formosanum:7.3350867):0.0434033):0.22054):1.80735):6.30965,(Eberhardtia_tonkinensis:0.19833,Eberhardtia_aurata:0.19833):15.5177):12.49454):1.732927):47.88819,(((((((((Schima_remotiserrata:0.5718659,Schima_argentea:0.5718659):0.008240309,(Schima_sericans:0.222192,Schima_noronhae:0.222192):0.3579143):1.94643,(Schima_sinensis:0.2248719,Schima_parviflora:0.2248719):2.301665):0.9760427,(Schima_superba:2.159158,(Schima_brevipedicellata:2.106923,Schima_multibracteata:2.106923):0.05223499):1.343422):1.696101,(((Schima_khasiana:0.8683875,Schima_wallichii:0.8683875):0.6912783,Schima_villosa:1.559666):0.8490648,Schima_crenata:2.408731):2.789949):21.81312,(((((((Pyrenaria_wuana:1.108537,(Pyrenaria_hirta:0.8591237,Pyrenaria_jonquieriana:0.8591237):0.249413):1.165689,(Pyrenaria_menglaensis:0.3401804,Pyrenaria_khasiana:0.3401804):1.934045):0.1014299,(Pyrenaria_maculatoclada:1.457898,Pyrenaria_oblongicarpa:1.457898):0.9177576):2.9416843,(((Pyrenaria_diospyricarpa:1.235425,Pyrenaria_pingpienensis:1.235425):0.7354809,(Pyrenaria_kwangsiensis:1.472095,Pyrenaria_microcarpa:1.472095):0.4988102):1.659728,((Pyrenaria_spectabilis:1.865867,Pyrenaria_sophiae:1.865867):0.8561174,(Camellia_sinensis:0.14872,Camellia_oleifera:0.14872):2.573264):0.9086492):1.686707):0.1599197,((Camellia_xanthochroma:4.346724,((((Camellia_saluenensis:0.1086455,Camellia_villicarpa:0.1086455):0.8183436,(Camellia_cordifolia:0.7294344,Camellia_longipedicellata:0.7294344):0.1975546):0.7175127,(Camellia_rosthorniana:1.115646,Camellia_indochinensis:1.115646):0.5288557):2.537402,((Camellia_pachyandra:0.5357753,Camellia_trichoclada:0.5357753):3.123275,(((Camellia_szemaoensis:0.7545776,((Camellia_taliensis:0.181484,Camellia_fluviatilis:0.181484):0.01590955,Camellia_pingguoensis:0.1973936):0.557184):0.8065072,(Camellia_ilicifolia:0.02785886,Camellia_longissima:0.02785886):1.533226):1.235719,(Camellia_micrantha:2.319844,(Camellia_azalea:0.6330811,(Camellia_pyxidiacea:0.1794432,Camellia_tsingpienensis:0.1794432):0.4536379):1.686763):0.4769593):0.8622467):0.5228535):0.1648203):0.326884,(((Camellia_fangchengensis:0.2160157,Camellia_parviflora:0.2160157):1.376853,(Camellia_leptophylla:1.296249,(Camellia_longicalyx:0.1931439,(Camellia_semiserrata:0.1791373,Camellia_paucipunctata:0.1791373):0.01400667):1.103105):0.2966204):0.6574658,(Camellia_flavida:0.6707656,Camellia_pubipetala:0.6707656):1.579569):2.423273):0.8036517):0.05714032,(((((Camellia_forrestii:0.2654782,Camellia_pubifurfuracea:0.2654782):4.574086,(Camellia_synaptica:1.673232,Camellia_chrysanthoides:1.673232):3.166332):0.484597,(Camellia_anlungensis:1.84791,(Camellia_costei:1.445196,(Camellia_amplexifolia:0.9822212,Camellia_kissii:0.9822212):0.4629745):0.4027143):3.476251):0.06004432,(Camellia_mileensis:1.205627,Camellia_hongkongensis:1.205627):4.178578):0.1353707,(((Camellia_wardii:5.116426,((((Camellia_pilosperma:0.05358023,Camellia_transarisanensis:0.05358023):0.2106604,Camellia_viridicalyx:0.2642406):0.3640589,Camellia_gilbertii:0.6282996):4.279348,((Camellia_stuartiana:4.223091,((Camellia_pitardii:0.4354768,Camellia_melliana:0.4354768):0.2162803,Camellia_huana:0.6517571):3.571334):0.4301521,((Camellia_hekouensis:1.358284,Camellia_candida:1.358284):3.190136,(((Camellia_salicifolia:0.1611643,Camellia_caudata:0.1611643):0.9557874,((Camellia_luteoflora:0.04345584,Camellia_subintegra:0.04345584):1.046346,Camellia_costata:1.089802):0.02714964):1.29527,((Camellia_polyodonta:1.79711,(((Camellia_glabricostata:1.500201,(Camellia_cupiformis:0.6464118,((Camellia_punctata:0.0504679,Camellia_assimiloides:0.0504679):0.3938797,Camellia_yunnanensis:0.4443476):0.2020642):0.8537896):0.1556881,(Camellia_gaudichaudii:0.4789641,Camellia_gymnogyna:0.4789641):1.176925):0.003336673,(Camellia_euphlebia:0.6924191,((Camellia_reticulata:0.3158689,Camellia_lawii:0.3158689):0.07159965,(Camellia_grijsii:0.3504755,Camellia_tsaii:0.3504755):0.03699308):0.3049505):0.9668071):0.1378839):0.1620909,((Camellia_crapnelliana:0.03549785,Camellia_impressinervis:0.03549785):0.721589,Camellia_tachangensis:0.7570869):1.202114):0.4530205):2.136198):0.1048231):0.2544046):0.2087779):0.3236446,((((Camellia_granthamiana:3.4691,(Camellia_fraterna:0.09678,Camellia_cuspidata:0.09678):3.37232):0.11526,Camellia_chekiangoleosa:3.58436):1.36511,Camellia_japonica:4.94947):0.4695561,((Camellia_szechuanensis:0.1020835,Camellia_brevistyla:0.1020835):0.2327669,(Camellia_drupifera:0.1955177,Camellia_kwangsiensis:0.1955177):0.1393327):5.084176):0.02104414):0.01535057,((Camellia_fascicularis:1.557407,((Camellia_parvimuricata:1.292606,Camellia_gracilipes:1.292606):0.2424125,(Camellia_mairei:1.059684,Camellia_tuberculata:1.059684):0.4753345):0.02238937):3.575591,(Camellia_petelotii:3.969542,((Camellia_edithae:0.2973901,Camellia_lutchuensis:0.2973901):2.824592,((Camellia_ptilophylla:1.76209,(Camellia_grandibracteata:1.282385,Camellia_crassicolumna:1.282385):0.4797053):1.00202,((Camellia_euryoides:0.880064,((Camellia_crassipes:0.1803398,Camellia_elongata:0.1803398):0.5122585,(Camellia_tenii:0.4492331,Camellia_furfuracea:0.4492331):0.2433652):0.1874657):0.4204433,Camellia_rhytidocarpa:1.300507):1.463603):0.3578714):0.8475598):1.163457):0.3224222):0.06415529):0.01482391):1.51156,((((Polyspora_speciosa:0.7486808,Polyspora_hainanensis:0.7486808):0.9551679,(Polyspora_chrysandra:0.13887,Apterosperma_oblata:0.13887):1.564979):0.2361777,(Polyspora_axillaris:0.9195848,Polyspora_longicarpa:0.9195848):1.020442):2.727254,Polyspora_tiantangensis:4.66728):2.37868):19.96584):0.69786,((Stewartia_sichuanensis:4.94292,(Stewartia_obovata:1.5491207,((Stewartia_sinensis:0.07635338,Stewartia_cordifolia:0.07635338):0.17722,Stewartia_laotica:0.2535734):1.295547):3.3938):0.4610599,(Stewartia_rostrata:4.174782,((Stewartia_pteropetiolata:2.280057,(((Stewartia_calcicola:0.05544621,Stewartia_villosa:0.05544621):0.2675067,Stewartia_rubiginosa:0.3229529):1.020021,(Stewartia_medogensis:0.1800706,Stewartia_sinii:0.1800706):1.162903):0.9370837):0.03427549,((Stewartia_densivillosa:0.4977752,Stewartia_micrantha:0.4977752):0.6319833,Stewartia_crassifolia:1.129759):1.184574):1.860449):1.229198):22.30568):48.23535,(((((((((Sinojackia_huangmeiensis:0.07665111,Sinojackia_rehderiana:0.07665111):1.911928,Sinojackia_henryi:1.988579):1.007494,Sinojackia_sarcocarpa:2.996073):1.730464,((((Rehderodendron_macrocarpum:1.975951,(Rehderodendron_kweichowense:0.3011768,Rehderodendron_kwangtungense:0.3011768):1.674774):0.6282918,Rehderodendron_gongshanense:2.604243):1.483372,(((Pterostyrax_psilophyllus:1.16729,Pterostyrax_corymbosus:1.16729):2.38059,Halesia_macgregorii:3.54788):0.11102,Melliodendron_xylocarpum:3.6589):0.4287152):0.5685848,Rehderodendron_indochinense:4.6562):0.07033721):4.098773,(Sinojackia_xylocarpa:3.676754,(Sinojackia_dolichocarpa:2.533609,Sinojackia_microcarpa:2.533609):1.143144):5.148556):14.87318,(Bruinsmia_polysperma:2.71273,((Alniphyllum_pterospermum:0.7878105,Alniphyllum_eberhardtii:0.7878105):0.6283209,Alniphyllum_fortunei:1.416131):1.296599):20.98576):28.82187,(Huodendron_tibeticum:39.84749,((Huodendron_tomentosum:2.686731,Huodendron_biaristatum:2.686731):6.757941,((((Styrax_odoratissimus:0.79431,Styrax_dasyanthus:0.79431):5.22586,Styrax_suberifolius:6.02017):0.09232995,((((Styrax_formosanus:1.366496,Styrax_confusus:1.366496):1.27378,((Styrax_chrysocarpus:0.6756967,Styrax_wilsonii:0.6756967):1.89872,Styrax_hemsleyanus:2.574416):0.0658603):0.9567464,(((Styrax_rugosus:0.2910661,Styrax_agrestis:0.2910661):2.2643738,((Styrax_supaii:0.4704071,Styrax_wuyuanensis:0.4704071):1.023013,Styrax_zhejiangensis:1.49342):1.06202):0.06682721,(Styrax_macranthus:1.280649,Styrax_calvescens:1.280649):1.341619):0.974756):0.4796763,((((Styrax_tonkinensis:0.1481576,Styrax_perkinsiae:0.1481576):0.6039138,Styrax_limprichtii:0.7520713):0.4158755,Styrax_chinensis:1.167947):2.004907,(Styrax_obassis:0.7687936,(Styrax_macrocarpus:0.7044208,((Styrax_serrulatus:0.1698616,Styrax_japonicus:0.1698616):0.3185028,(Styrax_huanus:0.1254179,Styrax_hainanensis:0.1254179):0.3629464):0.2160564):0.06437287):2.40406):0.9038458):2.0358):0.57648,(((Styrax_grandiflorus:0.2734794,Styrax_roseus:0.2734794):0.3200972,Styrax_argentifolius:0.5935766):2.183251,Styrax_faberi:2.776828):3.912152):2.755692):30.40282):12.67287):15.48896,((((Berneuxia_thibetica:0.3282182,Diapensia_purpurea:0.3282182):5.985731,Diapensia_himalaica:6.313949):8.170661,Diapensia_wardii:14.4846134):1.56448,(Shortia_rotundifolia:9.04441,Shortia_sinensis:9.044409):7.00468):51.96023):7.41224,(((((Symplocos_sumuntia:4.09824,Symplocos_stellaris:4.09824):0.75097,Symplocos_anomala:4.84921):0.08847,Symplocos_hookeri:4.93768):12.48296,(((Symplocos_poilanei:1.125524,(Symplocos_xylopyrena:0.3720467,Symplocos_sulcata:0.3720467):0.7534771):8.048916,((Symplocos_pseudobarberina:4.141216,((Symplocos_pyrifolia:0.4857676,Symplocos_dolichotricha:0.4857676):0.4345043,Symplocos_dryophila:0.9202719):3.220944):0.9421255,(Symplocos_pendula:1.236042,Symplocos_heishanensis:1.236042):3.8473):4.091099):5.40135,((((Symplocos_adenophylla:0.4154708,Symplocos_fukienensis:0.4154708):2.028868,Symplocos_euryoides:2.444339):1.009758,(Symplocos_glandulifera:2.510697,Symplocos_paucinervia:2.510697):0.9434):3.008358,((((((Symplocos_atriolivacea:0.1503442,(Symplocos_pilosa:0.1385167,Symplocos_congesta:0.1385167):0.0118275):0.0209704,Symplocos_ovatilobata:0.1713146):0.1447704,Symplocos_hainanensis:0.316085):3.019476,(Symplocos_glomerata:3.030278,Symplocos_austrosinensis:3.030278):0.305284):1.524903,((((Symplocos_lancifolia:0.2306824,Symplocos_cochinchinensis:0.2306824):0.5575981,Symplocos_yangchunensis:0.7882805):0.08181882,Symplocos_lucida:0.8700993):0.2552096,Symplocos_vacciniifolia:1.125309):3.735156):0.1581833,((((((Symplocos_wikstroemiifolia:0.1686308,Symplocos_glauca:0.1686308):0.1018506,Symplocos_fordii:0.2704814):1.460838,Symplocos_crassilimba:1.731319):0.2068209,((Symplocos_spectabilis:1.235527,Symplocos_paniculata:1.235527):0.347527,Symplocos_nokoensis:1.583054):0.3550855):1.264262,((Symplocos_modesta:0.1245897,Symplocos_racemosa:0.1245897):1.489001,(Symplocos_viridissima:0.8394554,(Symplocos_chaoanensis:0.09281659,Symplocos_ulotricha:0.09281659):0.7466388):0.7741356):1.588811):1.230052,((Symplocos_adenopus:0.2296787,Symplocos_ramosissima:0.2296787):0.2297882,Symplocos_groffii:0.4594669):3.972987):0.5861939):1.443807):8.113336):2.844849):55.71173,((Polemonium_caeruleum:0.9813649,Polemonium_sumushanense:0.9813649):0.7677451,Polemonium_chinense:1.74911):71.38326):2.28919):0.52345):0.599,(((((((Ternstroemia_insignis:0.3229762,Ternstroemia_simaoensis:0.3229762):2.74109,Ternstroemia_nitida:3.064067):2.202067,(((Ternstroemia_gymnanthera:3.40764,Anneslea_fragrans:3.40764):0.1309674,Ternstroemia_luteoflora:3.538607):0.9617566,Ternstroemia_conicocarpa:4.500364):0.7657701):1.820956,(((Ternstroemia_hainanensis:0.1587126,Ternstroemia_biangulipes:0.1587126):0.2940997,Ternstroemia_kwangtungensis:0.4528123):5.418192,((Ternstroemia_yunnanensis:0.4055773,Ternstroemia_sichuanensis:0.4055773):4.0297084,(Ternstroemia_japonica:1.431681,Ternstroemia_microphylla:1.431681):3.003605):1.435719):1.216086):16.10313,(((((Adinandra_formosana:4.122613,(Cleyera_obscurinervia:0.5033524,(Cleyera_parvifolia:0.2047196,Cleyera_lipingensis:0.2047196):0.2986328):3.61926):1.006827,(((Cleyera_incornuta:3.638727,(Cleyera_yangchunensis:2.819599,Cleyera_japonica:2.819599):0.8191281):0.07689013,Cleyera_longicarpa:3.715618):1.173261,(Cleyera_pachyphylla:0.3390943,Cleyera_obovata:0.3390943):4.549784):0.2405612):0.721549,(Adinandra_lancipetala:3.400409,Adinandra_lasiostyla:3.400409):2.45058):2.630731,(((Adinandra_glischroloma:2.58098,(Adinandra_filipes:1.723878,(Adinandra_angustifolia:1.574657,Adinandra_nigroglandulosa:1.574657):0.1492216):0.8571013):1.199444,((Adinandra_howii:0.008192382,Adinandra_hirta:0.008192382):3.395358,(((Adinandra_elegans:0.1540938,Adinandra_epunctata:0.1540938):0.1865964,Adinandra_integerrima:0.3406902):2.389725,Adinandra_bockiana:2.730415):0.6731358):0.3768726):0.07675638,(((Adinandra_millettii:0.07594362,Adinandra_latifolia:0.07594362):1.547795,(((Adinandra_megaphylla:0.826156,Adinandra_nitida:0.826156):0.4918091,(Adinandra_retusa:0.2503109,Adinandra_hainanensis:0.2503109):1.067654):0.2940261,Adinandra_grandis:1.611991):0.01174726):1.687728,Adinandra_pingbianensis:3.311467):0.5457129):4.62454):4.24628,((((((Eurya_lanciformis:0.4652968,Eurya_rengechiensis:0.4652968):2.410795,Eurya_weissiae:2.876092):0.1804304,(((Eurya_groffii:0.7412086,Eurya_auriformis:0.7412086):0.7602571,(Eurya_polyneura:0.2338278,Eurya_crenatifolia:0.2338278):1.267638):0.4759331,(Eurya_yunnanensis:1.020785,Eurya_velutina:1.020785):0.9566142):1.079124):5.138667,((((Eurya_hainanensis:0.6311288,Eurya_bifidostyla:0.6311288):3.080701,(Eurya_trichocarpa:3.27165,(Eurya_pyracanthifolia:0.9167073,Eurya_kueichowensis:0.9167073):2.354943):0.4401797):3.063228,((Eurya_pittosporifolia:0.2400527,Eurya_obliquifolia:0.2400527):2.878117,(Eurya_ovatifolia:1.742773,Eurya_acuminata:1.742773):1.375397):3.656888):1.071321,(((Eurya_phaeosticta:0.9401273,Eurya_tsingpienensis:0.9401273):3.774693,((((Eurya_subintegra:1.212673,(Eurya_semiserrulata:1.212461,Eurya_chuekiangensis:1.212461):0.0002115356):1.587504,(Eurya_acuminoides:1.472282,(Eurya_gnaphalocarpa:1.332227,(((Eurya_crassilimba:0.4386366,(Eurya_jintungensis:0.2775144,Eurya_pentagyna:0.2775144):0.1611222):0.5508989,Eurya_impressinervis:0.9895354):0.0444811,Eurya_septata:1.034017):0.2982104):0.1400547):1.327896):0.8997714,(Eurya_perserrata:3.167028,(((Eurya_macartneyi:0.13663,Eurya_chinensis:0.13663):0.15514,Eurya_loquaiana:0.29177):0.59752,(Eurya_emarginata:0.10849,Eurya_muricata:0.10849):0.7808):2.277738):0.5329204):0.8096425,((Eurya_prunifolia:0.9406025,(Eurya_wuliangshanensis:0.2938581,Eurya_metcalfiana:0.2938581):0.6467444):2.880237,Eurya_fangii:3.820839):0.688752):0.2052286):2.542327,(Eurya_ciliata:3.30427,(Eurya_japonica:0.2514307,Eurya_acuminatissima:0.2514307):3.052839):3.952877):0.5892327):0.3488099):0.6475915,((((Eurya_glaberrima:1.417663,Eurya_patentipila:1.417663):1.149206,Eurya_taronensis:2.566869):2.365342,(Eurya_wenshanensis:3.520993,((Eurya_obtusifolia:1.147506,Eurya_rugosa:1.147506):0.3079907,Eurya_taitungensis:1.455496):2.065496):1.411219):1.288043,(Eurya_tetragonoclada:1.436647,Eurya_persicifolia:1.436647):4.783608):2.622526):0.3820793,((Eurya_cavinervis:3.494053,((Eurya_handel-mazzettii:0.03691137,Eurya_amplexifolia:0.03691137):1.424662,Eurya_saxicola:1.461574):2.032479):4.869443,((((Eurya_glandulosa:1.841544,(((Eurya_quinquelocularis:0.6506216,Eurya_magniflora:0.6506216):0.5500077,Eurya_gungshanensis:1.200629):0.4402345,(Eurya_hebeclados:1.559275,Eurya_oblonga:1.559275):0.08158854):0.2006802):4.983357,(Eurya_brevistyla:3.204771,Eurya_lunglingensis:3.204771):3.62013):0.05535884,((Eurya_paratetragonoclada:2.752262,(Eurya_cuneata:1.6867,Eurya_megatrichocarpa:1.6867):1.065562):2.767479,((Eurya_marlipoensis:0.5219183,Eurya_tsaii:0.5219183):0.6060331,Eurya_pseudocerasifera:1.127951):4.39179):1.360519):1.201457,((((Eurya_disticha:2.118061,((((Eurya_luchunensis:0.05388698,Eurya_subcordata:0.05388698):1.000802,Eurya_strigillosa:1.054689):0.1383707,(Eurya_rubiginosa:1.063887,Eurya_leptophylla:1.063887):0.1291726):0.119467,Eurya_acutisepala:1.312527):0.805534):0.5468863,(Eurya_nitida:1.473433,(Eurya_hupehensis:0.05958293,Eurya_inaequalis:0.05958293):1.41385):1.191514):0.8692452,(Eurya_henryi:2.508587,Eurya_distichophylla:2.508587):1.025605):1.199943,(Eurya_alata:0.7481486,Eurya_stenophylla:0.7481486):3.985986):3.347582):0.2817789):0.8613647):3.50314):10.46222):0.10042,Euryodendron_excelsum:23.29064):15.69856,Pentaphylax_euryoides:38.9892):37.55481):1.28768):18.1335,(((Sladenia_integrifolia:80.30284,(((Maesa_cavinervis:15.29796,(Maesa_densistriata:2.856434,(Maesa_insignis:1.467559,(Maesa_consanguinea:0.125889,Maesa_permollis:0.125889):1.34167):1.388875):12.44153):30.49194,((((Maesa_chisia:1.133499,Maesa_macilentoides:1.133499):8.443187,((Maesa_striatocarpa:0.4912307,Maesa_montana:0.4912307):2.540118,Maesa_macilenta:3.031349):6.545337):11.58953,(((((Maesa_marioniae:0.7514128,(Maesa_ambigua:0.414327,Maesa_japonica:0.414327):0.3370858):1.274396,Maesa_reticulata:2.025809):1.13628,Maesa_indica:3.162089):5.131065,(Maesa_membranacea:2.912496,((Maesa_argentea:1.639676,(Maesa_confusa:1.117365,Maesa_ramentacea:1.117365):0.5223106):1.100347,(Maesa_lanyuensis:1.425072,Maesa_rugosa:1.425072):1.314951):0.1724728):5.380658):2.321516,(Maesa_salicifolia:1.49399,Maesa_tenera:1.49399):9.12068):10.55155):20.91603,(Maesa_manipurensis:6.771366,((Maesa_perlarius:1.93112,(Maesa_parvifolia:1.715927,(Maesa_brevipaniculata:1.133778,Maesa_hupehensis:1.133778):0.5821497):0.2151929):2.0910826,Maesa_acuminatissima:4.022202):2.749163):35.31088):3.707651):28.9197,((((((Androsace_septentrionalis:41.55727,Pomatosace_filicula:41.55727):3.809766,((Androsace_globifera:27.32106,(Androsace_incana:10.23249,Androsace_gracilis:10.23249):17.08857):10.07867,(((Androsace_cuscutiformis:6.696948,Androsace_rockii:6.696948):2.961968,(Androsace_ovalifolia:0.007151887,Androsace_dissecta:0.007151887):9.651765):25.97103,((Androsace_sublanata:20.37886,Androsace_erecta:20.37886):10.17998,Androsace_spinulifera:30.55884):5.07111):1.769773):7.967312):2.267244,((((Androsace_laxa:0.2429325,Androsace_adenocephala:0.2429325):21.27697,((Androsace_lehmannii:1.297882,(Androsace_forrestiana:0.2121482,Androsace_longifolia:0.2121482):1.085734):3.548327,(((Androsace_lehmanniana:0.6618793,Androsace_selago:0.6618793):0.01084339,((Androsace_axillaris:0.1047076,Androsace_maxima:0.1047076):0.1889176,Androsace_brachystegia:0.2936251):0.3790975):2.977567,(Androsace_integra:0.4454501,(Androsace_mirabilis:0.0647837,Androsace_cernuiflora:0.0647837):0.3806664):3.204839):1.19592):16.67369):9.394948,((Androsace_wilsoniana:10.27479,((Androsace_umbellata:0.8087209,Androsace_hookeriana:0.8087209):6.209591,(Androsace_graceae:4.080302,Androsace_medifissa:4.080302):2.93801):3.256477):10.70041,(Androsace_wardii:7.338056,((Androsace_ovczinnikovii:0.1531845,Androsace_stenophylla:0.1531845):1.742254,Androsace_henryi:1.895438):5.442618):13.63714):9.939656):5.181141,(((Androsace_robusta:5.256783,Androsace_alaschanica:5.256783):20.24286,((((((((Androsace_strigillosa:1.378964,Androsace_yargongensis:1.378964):0.08994124,(Androsace_nortonii:1.210491,(Androsace_kouytchensis:0.2582457,(Androsace_gmelinii:0.190679,Androsace_runcinata:0.190679):0.06756668):0.9522448):0.258415):0.9463649,Androsace_engleri:2.41527):0.4781091,Androsace_geraniifolia:2.893379):2.326463,(Androsace_zambalensis:4.845589,(Androsace_euryantha:0.1751941,Androsace_minor:0.1751941):4.670395):0.3742537):2.227463,((Androsace_pomeiensis:0.824975,Androsace_paxiana:0.824975):1.065975,Androsace_mairei:1.89095):5.556356):1.702414,Androsace_mariae:9.14972):9.366756,((Androsace_graminifolia:4.00885,Androsace_squarrosula:4.00885):5.679285,((Androsace_limprichtii:2.747072,((Androsace_delavayi:1.996989,(Androsace_bulleyana:1.481228,((((Androsace_gagnepainiana:0.1148283,Androsace_ciliifolia:0.1148283):0.0695049,Androsace_rigida:0.1843332):0.03689961,Androsace_alchemilloides:0.2212328):0.235329,Androsace_zayulensis:0.4565618):1.024666):0.5157603):0.2834328,Androsace_elatior:2.280421):0.4666503):5.205595,(Androsace_tapete:2.94727,(Androsace_filiformis:0.3824651,Androsace_flavescens:0.3824651):2.564805):5.005396):1.735468):8.828342):6.983166):0.3191795,((Androsace_tanggulashanensis:0.1481349,Androsace_bisulca:0.1481349):14.10916,(Androsace_mollis:10.19016,((Androsace_sarmentosa:0.7043355,Androsace_rotundifolia:0.7043355):0.3833236,Androsace_cuttingii:1.087659):9.102504):4.067131):11.56153):10.27717):11.53829):8.44614,((((Omphalogramma_forrestii:0.6870429,Omphalogramma_brachysiphon:0.6870429):4.448744,((Omphalogramma_vinciflorum:1.161423,Omphalogramma_elwesianum:1.161423):2.139834,(((Omphalogramma_elegans:0.3749458,Omphalogramma_minus:0.3749458):2.026091,Omphalogramma_souliei:2.401037):0.7993693,Omphalogramma_tibeticum:3.200407):0.1008501):1.83453):0.9409232,(Omphalogramma_delavayi:6.00509,Bryocarpum_himalaicum:6.00509):0.07162):44.46193,((((Primula_socialis:38.11363,(((Primula_valentiniana:7.461231,((Primula_rockii:3.226087,Primula_levicalyx:3.226087):3.444304,((Primula_henryi:3.828871,(Primula_tayloriana:3.267644,(Primula_caldaria:1.693111,Primula_filchnerae:1.693111):1.574533):0.5612262):0.4969497,(Primula_sinoplantaginea:2.809775,(Primula_bullata:2.433653,(Primula_praetermissa:1.369146,(Primula_littledalei:0.08961339,Primula_asarifolia:0.08961339):1.279533):1.064507):0.3761221):1.516045):2.344571):0.7908396):4.527646,(((Primula_walshii:0.8746512,Primula_jucunda:0.8746512):2.919764,(Primula_annulata:0.3980994,Primula_hoi:0.3980994):3.396316):4.824114,(Primula_melanops:1.641069,(Primula_rotundifolia:1.256466,Primula_spicata:1.256466):0.3846023):6.977461):3.370347):20.11604,(((Primula_woodwardii:0.5283733,(Primula_rubicunda:0.1040712,Primula_lungchiensis:0.1040712):0.4243021):3.004164,(Primula_firmipes:1.507413,Primula_tenuiloba:1.507413):2.025125):8.944701,((Primula_fagosa:5.796331,(((Primula_tanneri:2.629394,(Primula_poissonii:0.7276794,Primula_maikhaensis:0.7276794):1.901714):0.5250387,Primula_eburnea:3.154432):0.0852218,(Primula_flabellifera:0.605476,Primula_qinghaiensis:0.605476):2.634178):2.556677):3.125647,(Primula_hoffmanniana:7.141182,(Primula_sinoexscapa:3.93154,Primula_algida:3.93154):3.209642):1.780796):3.55526):19.62768):6.008709):2.767061,((((((Primula_melanantha:0.4969947,(Primula_optata:0.3221072,Primula_chartacea:0.3221072):0.1748875):3.513034,Primula_epilithica:4.010029):1.337509,(((Primula_aemula:0.7378275,Primula_lactucoides:0.7378275):0.93871,Primula_homogama:1.676538):2.311651,Primula_muscoides:3.988188):1.359349):1.298748,((Primula_veris:0.04230511,Primula_sandemaniana:0.04230511):5.778517,((Primula_rugosa:0.2215214,Primula_secundiflora:0.2215214):0.4213798,(Primula_rimicola:0.2069257,Primula_odontica:0.2069257):0.4359755):5.177921):0.8254628):1.865871,(((Primula_mallophylla:0.3096006,Primula_waddellii:0.3096006):0.2326959,Primula_efarinosa:0.5422964):3.361092,Primula_woonyoungiana:3.903388):4.608768):24.62425,(((((Primula_giraldiana:3.00191,Primula_megalocarpa:3.00191):0.5450332,(Primula_bracteata:1.328818,Primula_hoii:1.328818):2.218125):0.805108,(Primula_atrodentata:1.395922,Primula_merrilliana:1.395922):2.95613):23.70972,((Primula_caveana:0.9285971,Primula_bergenioides:0.9285971):1.32094,Primula_fenghwaiana:2.249538):25.81223):2.578163,(((Primula_russeola:0.3871071,Primula_violacea:0.3871071):4.695849,((Primula_tsiangii:0.5071616,(Primula_klattii:0.4719467,Primula_monticola:0.4719467):0.03521489):1.435062,((Primula_farinosa:0.5208049,Primula_purdomii:0.5208049):0.7235899,Primula_bathangensis:1.244395):0.6978285):3.140733):17.20202,(Primula_palmata:12.7231,((Primula_szechuanica:1.412762,(Primula_chamaedoron:0.6784692,(Primula_fistulosa:0.417487,Primula_reticulata:0.417487):0.2609822):0.7342933):10.28806,(Primula_knuthiana:2.238178,((Primula_meiotera:1.113955,(Primula_primulina:0.2101171,Primula_divaricata:0.2101171):0.9038378):0.8915905,((Primula_strumosa:0.3476769,(Primula_lacerata:0.2406783,Primula_laxiuscula:0.2406783):0.1069986):1.05877,Primula_vilmoriniana:1.406447):0.599098):0.2326322):9.462644):1.02228):9.561878):8.354956):2.496471):7.744279):3.461026,((((((((Primula_stenocalyx:0.3915278,Primula_prattii:0.3915278):0.8691254,Primula_hookeri:1.260653):1.868782,Primula_maximowiczii:3.129435):0.04566428,(Primula_densa:2.664283,Primula_chamaethauma:2.664283):0.5108164):28.9426,((((Primula_duclouxii:18.38199,Primula_dryadifolia:18.38199):0.92094,(Cortusa_matthioli:16.5747,((Primula_chapaensis:7.22714,Primula_heucherifolia:7.22714):6.88749,Primula_blattariformis:14.11463):2.46007):2.72823):7.91459,Primula_sieboldii:27.21752):0.6000907,((((((Primula_odontocalyx:0.4599361,(Primula_miyabeana:0.001023802,Primula_erratica:0.001023802):0.4589123):2.12339,Primula_soongii:2.583326):1.404896,(Primula_davidii:0.6071126,Primula_pinnatifida:0.6071126):3.381109):4.711547,Primula_longiscapa:8.699769):12.2121,(((Primula_macrophylla:3.137044,Primula_alsophila:3.137044):1.217145,((Primula_nutans:0.1299472,Primula_nutantiflora:0.1299472):1.443345,Primula_conspersa:1.573293):2.780896):3.293904,((((Primula_vaginata:0.9444857,Primula_wilsonii:0.9444857):0.5531978,(Primula_apicicallosa:0.2972681,Primula_minutissima:0.2972681):1.200416):4.631592,(((Primula_laciniata:1.398484,Primula_inopinata:1.398484):0.06107495,Primula_latisecta:1.459559):2.188775,(Primula_silaensis:2.692466,(Primula_ovalifolia:0.03124677,Primula_souliei:0.03124677):2.661219):0.9558678):2.480942):0.2046373,((Primula_effusa:0.2405336,Primula_aliciae:0.2405336):1.607674,Primula_griffithii:1.848208):4.485706):1.31418):13.26378):6.478099,((((((Primula_hilaris:0.1220923,Primula_tangutica:0.1220923):0.3096375,Primula_tsariensis:0.4317298):1.910253,Primula_rubifolia:2.341983):7.232364,(Primula_stenodonta:7.532092,(Primula_fangii:2.98091,((Primula_pellucida:0.04644649,Primula_gambeliana:0.04644649):0.4491602,Primula_huashanensis:0.4956067):2.485303):4.551182):2.042255):1.345876,(Primula_occlusa:9.968955,(Primula_cernua:0.7696894,Primula_melanodonta:0.7696894):9.199265):0.9512689):3.639387,((((Primula_lithophila:0.3761324,Primula_tenuituba:0.3761324):0.4750364,Primula_fangingensis:0.8511688):7.038246,((Primula_kingii:0.4853876,Primula_mollis:0.4853876):1.505632,((Primula_yunnanensis:0.3570179,Primula_loeseneri:0.3570179):1.419642,Primula_malacoides:1.77666):0.2143604):5.898395):4.811798,(Primula_geraniifolia:8.001567,((((Primula_dickieana:1.431688,Primula_chionogenes:1.431688):1.853729,Primula_coerulea:3.285417):0.744913,((Primula_serratifolia:1.256701,Primula_kongboensis:1.256701):0.566881,(Primula_breviscapa:0.3082618,Primula_crocifolia:0.3082618):1.51532):2.206748):1.433579,Primula_sertulum:5.463909):2.537658):4.699645):1.858398):12.83036):0.42764):4.300085):0.1149943,(((Primula_tenella:1.491191,(Primula_florindae:0.208456,Primula_pulchella:0.208456):1.282735):0.9735514,((Primula_urticifolia:0.49105,(Primula_ioessa:0.396496,Primula_muscarioides:0.396496):0.09455398):1.838761,(((Primula_saturata:0.4933981,((Primula_partschiana:0.3804182,Primula_bomiensis:0.3804182):0.0218319,Primula_exscapa:0.4022501):0.091148):1.681506,Primula_cicutariifolia:2.174904):0.0003224756,Primula_oreodoxa:2.175227):0.1545847):0.1349311):18.26445,(Primula_wenshanensis:3.402066,((Primula_chionata:2.096513,Primula_baileyana:2.096513):0.03921877,Primula_aerinantha:2.135732):1.266335):17.32713):11.50349):2.181612,((((Primula_malvacea:4.13362,(Primula_concholoba:0.9154873,Primula_pauliana:0.9154873):3.218133):6.955047,(((Primula_minor:2.130668,Primula_chienii:2.130668):0.4252985,Primula_sinolisteri:2.555966):3.27868,(Primula_tridentifera:5.031236,(Primula_cawdoriana:3.428687,(Primula_rupestris:0.7787617,(Primula_youngeriana:0.1391278,Primula_forbesii:0.1391278):0.6396339):2.649925):1.602549):0.8034099):5.254022):4.205238,((Primula_euosma:0.1936114,Primula_pycnoloba:0.1936114):3.12379,Primula_comata:3.317401):11.9765):17.73206,((((((Primula_anisodora:3.244965,(Primula_septemloba:0.4454135,Primula_crassa:0.4454135):2.799552):4.00662,Primula_pumilio:7.251585):0.5387371,((Primula_tsongpenii:5.661537,((Primula_farreriana:0.6630644,Primula_smithiana:0.6630644):3.228575,Primula_whitei:3.891639):1.769897):1.225553,(Primula_erythrocarpa:2.727257,Primula_tzetsouensis:2.727257):4.159833):0.9032323):4.542554,((((Primula_gracilenta:0.5279815,Primula_tongolensis:0.5279815):0.8486555,(Primula_calthifolia:1.168016,(((Primula_pseudoglabra:0.07998753,Primula_taliensis:0.07998753):0.11099,Primula_nivalis:0.1909775):0.4586928,Primula_pulverulenta:0.6496704):0.5183453):0.2086213):1.188651,Primula_watsonii:2.565288):8.21105,((Primula_leptophylla:0.1197817,Primula_barbicalyx:0.1197817):1.591342,Primula_cunninghamii:1.711124):9.065214):1.556539):15.17345,(((((Primula_falcifolia:1.002985,Primula_glomerata:1.002985):0.5183473,(Primula_kweichouensis:0.05603333,Primula_petrocallis:0.05603333):1.465299):0.7065316,Primula_celsiiformis:2.227864):0.5679442,((Primula_jaffreyana:0.3055662,Primula_sinuata:0.3055662):2.213889,Primula_hylobia:2.519455):0.2763528):24.27865,((Primula_obconica:9.549451,((((Primula_tardiflora:0.3523676,Primula_virginis:0.3523676):0.03813471,Primula_concinna:0.3905023):0.01013489,Primula_subularia:0.4006372):1.151689,Primula_ninguida:1.552326):7.997124):1.231742,(((Primula_polyneura:1.783432,Primula_triloba:1.783432):5.471667,(((Primula_sherriffiae:0.8180996,Primula_orbicularis:0.8180996):0.05890798,Primula_flaccida:0.8770075):0.2897421,Primula_obsessa:1.16675):6.088349):2.742478,Primula_candicans:9.997577):0.7836151):16.29327):0.4318646):4.881161,((Primula_chumbiensis:13.48635,((Primula_barbatula:0.2685638,Primula_tenuipes:0.2685638):5.105394,(Primula_saxatilis:0.8765585,Primula_sonchifolia:0.8765585):4.497399):8.112389):16.30087,(((((((Primula_membranifolia:0.07514442,Primula_fernaldiana:0.07514442):0.06053498,Primula_klaveriana:0.1356794):0.2312944,Primula_beesiana:0.3669738):2.518591,Primula_prevernalis:2.885565):10.22955,(Primula_rhodochroa:0.1247465,Primula_scapigera:0.1247465):12.99037):3.700914,((Primula_waltonii:8.967656,((Primula_moschophora:0.2540047,Primula_reflexa:0.2540047):2.254694,Primula_chrysochlora:2.508699):6.458957):0.05366654,(Primula_moupinensis:5.763774,Primula_advena:5.763774):3.257548):7.794709):0.1434416,((Primula_interjacens:1.013594,Primula_dumicola:1.013594):6.093969,Primula_elizabethiae:7.107563):9.851909):12.82774):2.600272):0.6384779):1.388336):4.482319,((((((((Primula_wangii:0.5744319,Primula_obliqua:0.5744319):0.4160486,Primula_clutterbuckii:0.9904806):1.842062,(Primula_hypoleuca:0.0290222,Primula_elongata:0.0290222):2.803521):1.60152,((Primula_neurocalyx:0.6553168,Primula_cavaleriei:0.6553168):2.22117,Primula_gracilipes:2.876487):1.557576):1.946979,((((Primula_tibetica:3.067867,(((Primula_scopulorum:0.731773,Primula_esquirolii:0.731773):1.455442,Primula_cerina:2.187215):0.1964839,(Primula_flava:0.08384462,Primula_sinensis:0.08384462):2.299854):0.684168):0.8673503,(Primula_buryana:0.1678462,(Primula_pseudodenticulata:0.04527275,Primula_cinerascens:0.04527275):0.1225735):3.767371):0.8090174,(Primula_forrestii:4.549695,Primula_glabra:4.549695):0.1945397):1.156559,(Primula_praeflorens:1.5341,Primula_ambita:1.5341):4.366694):0.480248):1.999008,Primula_bracteosa:8.38005):4.387089,(Primula_runcinata:10.66577,((Primula_kwangtungensis:0.7419354,Primula_sapphirina:0.7419354):0.6218415,(Primula_sinomollis:0.004662723,Primula_oxygraphidifolia:0.004662723):1.359114):9.301993):2.101369):1.130627,(((Primula_humilis:0.4993208,(Primula_limbata:0.1763219,Primula_wollastonii:0.1763219):0.3229989):1.292765,(((Primula_violaris:0.614835,Primula_prenantha:0.614835):0.5780846,Primula_vialii:1.19292):0.1913257,Primula_graminifolia:1.384245):0.4078407):0.2726563,(Primula_handeliana:1.572987,Primula_rupicola:1.572987):0.491755):11.83302):24.99885):5.445092):0.08976734,(((Primula_kialensis:14.94306,Primula_blinii:14.94306):1.92492,(((((((Primula_epilosa:3.72461,Primula_deflexa:3.72461):2.46845,(Primula_bellidifolia:3.4514,Primula_veitchiana:3.4514):2.74166):1.38137,Primula_aromatica:7.57443):1.6219,((Primula_denticulata:7.8703,Primula_involucrata:7.8703):0.86224,Primula_gemmifera:8.73254):0.46379):2.87346,(Primula_alpicola:5.71561,Primula_sikkimensis:5.71561):6.35418):0.65729,Primula_bella:12.72708):2.73223,(Primula_capitata:8.46926,Primula_fasciculata:8.46926):6.99005):1.40867):23.49267,((((((Primula_calliantha:5.23956,Primula_faberi:5.23956):3.12347,Primula_agleniana:8.36303):5.32059,(((Primula_calderiana:6.4331,Primula_boreiocalliantha:6.4331):0.58939,Primula_amethystina:7.02249):0.35371,((Primula_aurantiaca:3.09322,Primula_cockburniana:3.09322):1.10392,Primula_chungensis:4.19714):3.17906):6.30742):0.85347,(Primula_chionantha:9.88228,Primula_helodoxa:9.88228):4.65481):0.72565,Primula_diantha:15.26274):1.64585,Primula_bulleyana:16.90859):23.45206):4.07083):6.10716):5.54178):3.27189,(((((((((((((Ardisia_perreticulata:0.1711112,Ardisia_crassinervosa:0.1711112):0.9453137,Ardisia_alutacea:1.116425):1.12559,(Ardisia_garrettii:1.463792,(Ardisia_porifera:0.2961022,(Ardisia_solanacea:0.1629416,Ardisia_pingbienensis:0.1629416):0.1331606):1.16769):0.7782226):1.047262,Ardisia_gigantifolia:3.289276):0.997838,((Ardisia_baotingensis:2.164775,Ardisia_pubivenula:2.164775):0.1768997,Ardisia_brunnescens:2.341675):1.945439):1.97512,((Ardisia_sieboldii:1.357315,Ardisia_quinquegona:1.357315):0.6347523,(Ardisia_humilis:1.726876,((Ardisia_obtusa:1.148648,Ardisia_cornudentata:1.148648):0.4420501,(((Ardisia_crenata:0.08611661,Ardisia_curvula:0.08611661):0.6425388,Ardisia_filiformis:0.7286554):0.1439454,Ardisia_densilepidotula:0.8726009):0.7180969):0.1361785):0.2651912):4.270167):0
[truncated: 713,710 more chars]
