# Supplementary material for: The origins of climate‐diversity relationships and richness patterns in Chinese plants
Source: Ecol Evol. 2022 Dec 12;12(12):e9607. doi: 10.1002/ece3.9607 (PMC9745389; doi:10.1002/ece3.9607)
Supplement: Supplementary file 1 — Appendix S1. Supporting information [file ECE3-12-e9607-s001.zip › ECE3_9607_Data S6.txt]

#### Data S6: the 1000th tree (26,977 species) from the posterior distribution of 1,000 trees

(((((((((Illicium_philippinense:0.169019,Illicium_angustisepalum:0.169019):0.8760101,Illicium_tsaii:1.045029):0.3542462,Illicium_micranthum:1.399275):1.920811,(Illicium_griffithii:2.269321,((Illicium_tashiroi:0.6407041,Illicium_brevistylum:0.6407041):1.488765,(((Illicium_burmanicum:1.493109,Illicium_petelotii:1.493109):0.4841916,Illicium_lanceolatum:1.977301):0.05122087,(Illicium_oligandrum:0.7594264,Illicium_tsangii:0.7594264):1.269095):0.1009473):0.1398522):1.050765):0.1908516,((((Illicium_modestum:0.1800992,Illicium_jiadifengpi:0.1800992):0.7205855,Illicium_majus:0.9006847):1.884227,((Illicium_wardii:0.4260306,((Illicium_simonsii:0.2402602,(Illicium_macranthum:0.09688952,Illicium_merrillianum:0.09688952):0.1433707):0.1122539,(Illicium_leiophyllum:0.2357746,Illicium_ternstroemioides:0.2357746):0.1167396):0.07351645):0.1012299,(Illicium_henryi:0.31917,Illicium_pachyphyllum:0.31917):0.2080904):2.257652):0.5997389,(Illicium_verum:0.3584107,Illicium_dunnianum:0.3584107):3.02624):0.1262873):0.6039118,(Illicium_difengpi:0.4237288,Illicium_arborescens:0.4237288):3.691121):103.8852,(((Schisandra_sphaerandra:4.747055,(Schisandra_neglecta:2.932116,(((Schisandra_pubescens:0.1123538,Schisandra_plena:0.1123538):1.510262,(Schisandra_sphenanthera:0.0174163,Schisandra_glaucescens:0.0174163):1.605199):0.04931428,Schisandra_micrantha:1.67193):1.260186):1.814939):2.626215,((Schisandra_propinqua:1.031351,(Schisandra_grandiflora:0.5064262,Schisandra_rubriflora:0.5064262):0.524925):2.856988,(((Schisandra_pubinervis:0.9023468,(Schisandra_lancifolia:0.6387835,Schisandra_incarnata:0.6387835):0.2635633):0.1760824,((Schisandra_bicolor:0.5097418,(Schisandra_longipes:0.02330851,Schisandra_arisanensis:0.02330851):0.4864333):0.4309662,Schisandra_henryi:0.940708):0.1377212):1.974244,(Schisandra_chinensis:0.7596499,Schisandra_tomentella:0.7596499):2.293023):0.8356662):3.48493):26.52679,((Kadsura_longipedunculata:0.1571809,Kadsura_coccinea:0.1571809):1.148469,((Kadsura_renchangiana:1.114766,Kadsura_angustifolia:1.114766):0.003858437,((Kadsura_induta:0.08222006,Kadsura_japonica:0.08222006):0.8225476,(Kadsura_oblongifolia:0.5232647,Kadsura_heteroclita:0.5232647):0.381503):0.2138569):0.1870254):32.59441):74.1):30.7449,(((((((((Meliosma_thomsonii:1.267961,Meliosma_dilleniifolia:1.267961):9.662814,(((((Meliosma_kirkii:0.1898629,(Meliosma_laui:0.1623206,Meliosma_rhoifolia:0.1623206):0.02754228):1.618444,(Meliosma_pinnata:1.351735,Meliosma_veitchiorum:1.351735):0.4565716):1.335485,Meliosma_paupera:3.143792):3.875199,Meliosma_alba:7.018991):1.309375,((Meliosma_flexuosa:2.21112,Meliosma_oldhamii:2.21112):4.20821,Meliosma_squamulata:6.41933):1.909036):2.602409):4.186605,((((Meliosma_velutina:0.2019202,Meliosma_simplicifolia:0.2019202):7.323179,(((((Meliosma_rigida:0.211321,Meliosma_fordii:0.211321):0.5201985,Meliosma_callicarpifolia:0.7315195):1.082976,Meliosma_thorelii:1.814495):1.166354,Meliosma_myriantha:2.980849):2.592357,(Meliosma_arnottiana:1.155449,Meliosma_cuneifolia:1.155449):4.417757):1.951892):1.703953,(Meliosma_yunnanensis:2.146604,Meliosma_dumicola:2.146604):7.082448):4.909212,((Meliosma_glandulosa:12.45183,(Meliosma_angustifolia:6.36238,Meliosma_henryi:6.36238):6.089446):1.678862,(Meliosma_longipes:2.596824,(Meliosma_bifida:0.2042904,Meliosma_parviflora:0.2042904):2.392534):11.53386):0.007575565):0.9791164):68.97483,(((Sabia_parviflora:0.08501774,Sabia_coriacea:0.08501774):0.3097264,Sabia_schumanniana:0.3947441):2.449996,((Sabia_purpurea:1.358644,Sabia_paniculata:1.358644):1.30035,((((Sabia_japonica:0.91492,(Sabia_emarginata:0.5660937,Sabia_fasciculata:0.5660937):0.3488263):0.182591,(Sabia_discolor:0.3270942,Sabia_swinhoei:0.3270942):0.7704169):0.2224789,(Sabia_dielsii:0.6612575,Sabia_campanulata:0.6612575):0.6587325):0.04851455,((Sabia_yunnanensis:1.304902,Sabia_transarisanensis:1.304902):0.01904387,(Sabia_nervosa:0.3789915,Sabia_limoniacea:0.3789915):0.9449549):0.04455819):1.29049):0.1857459):81.24747):49.50294,(((Tetracentron_sinense:22.33193,Trochodendron_aralioides:22.33193):110.8268,((((Dillenia_pentagyna:2.333218,Dillenia_indica:2.3332178):1.458652,Dillenia_turbinata:3.79187):48.1082,(Tetracera_sarmentosa:5.925291,Tetracera_scandens:5.925291):45.974779):79.52905,((((((Leea_compactiflora:6.728613,(Leea_macrophylla:1.148063,Leea_glabra:1.148063):5.580551):3.870117,((Leea_aequata:3.327248,((Leea_guineensis:0.5275415,Leea_longifolia:0.5275415):0.6231462,Leea_philippinensis:1.150688):2.17656):2.976505,((Leea_asiatica:1.27936,Leea_indica:1.27936):1.007365,Leea_setuligera:2.286725):4.017028):4.294977):60.63939,(((((((((((((Tetrastigma_jinxiuense:0.09225089,Tetrastigma_xishuangbannaense:0.09225089):0.7638415,Tetrastigma_jinghongense:0.8560924):0.254892,(Tetrastigma_erubescens:0.3859328,Tetrastigma_lanyuense:0.3859328):0.7250516):0.562811,(((Tetrastigma_macrocorymbum:0.2824317,((Tetrastigma_funingense:0.09505344,Tetrastigma_delavayi:0.09505344):0.1119539,Tetrastigma_pseudocruciatum:0.2070074):0.07542431):0.1412447,Tetrastigma_henryi:0.4236763):0.08407086,(Tetrastigma_lineare:0.4302635,(Tetrastigma_lenticellatum:0.01495048,Tetrastigma_ceratopetalum:0.01495048):0.415313):0.07748368):1.166048):0.1242954,Tetrastigma_longipedunculatum:1.798091):6.616238,(((Tetrastigma_pubinerve:2.21583,(Tetrastigma_yiwuense:0.754994,Tetrastigma_yunnanense:0.754994):1.460835):0.6684702,Tetrastigma_kwangsiense:2.8843):2.523882,((Tetrastigma_subtetragonum:3.95715,(Tetrastigma_obovatum:1.413709,Tetrastigma_papillatum:1.413709):2.543442):0.1428211,Tetrastigma_tonkinense:4.099972):1.30821):3.006147):1.883678,(((Tetrastigma_triphyllum:1.151477,Tetrastigma_formosanum:1.151477):0.08841177,(((Tetrastigma_hypoglaucum:0.152422,Tetrastigma_campylocarpum:0.152422):0.07380136,Tetrastigma_retinervium:0.2262234):0.7926129,Tetrastigma_godefroyanum:1.018836):0.2210525):6.504023,(Tetrastigma_cruciatum:0.6794185,Tetrastigma_tsaianum:0.6794185):7.064493):2.554095):0.3993632,((Tetrastigma_rumicispermum:8.5629,Tetrastigma_obtectum:8.5629):0.8353265,(Tetrastigma_pachyphyllum:7.029846,(((((Tetrastigma_sichouense:0.310574,Tetrastigma_venulosum:0.310574):0.2370229,Tetrastigma_cauliflorum:0.5475968):3.728592,Tetrastigma_xizangense:4.276188):0.03224456,(Tetrastigma_planicaule:0.928363,(Tetrastigma_lincangense:0.178246,Tetrastigma_serrulatum:0.178246):0.750117):3.38007):0.9190695,((Tetrastigma_apiculatum:0.2171602,Tetrastigma_hemsleyanum:0.2171602):0.4205928,Tetrastigma_caudatum:0.6377531):4.589749):1.802344):2.368381):1.299143):22.23302,Cayratia_japonica:32.93039):5.82392,(((((Cayratia_menglaensis:0.265188,Cayratia_trifolia:0.265188):0.5882005,(Cayratia_albifolia:0.7573558,Cayratia_cardiospermoides:0.7573558):0.09603272):0.1500251,(Cayratia_ciliifera:0.008823732,Cayratia_lanceolata:0.008823732):0.9945899):4.30873,Cayratia_fugongensis:5.312144):33.01323,((((Cayratia_timoriensis:0.6183402,Cayratia_cordifolia:0.6183402):5.771904,Cayratia_corniculata:6.390244):16.31964,(Cayratia_medogensis:1.933108,((Cayratia_pedata:0.04816364,Cayratia_oligocarpa:0.04816364):1.512041,Cayratia_daliensis:1.560205):0.3729031):20.77678):2.600468,Cayratia_geniculata:25.31035):13.01502):0.4289347):16.03352,(((((Cissus_triloba:0.1510378,Cissus_javana:0.1510378):0.1183341,Cissus_kerrii:0.2693719):1.3026783,(Cissus_austroyunnanensis:0.2481807,Cissus_aristata:0.2481807):1.323869):18.09485,((Cissus_repens:15.40902,Cissus_hexangularis:15.40902):0.06180323,Cissus_elongata:15.47082):4.196076):2.990281,(((Cissus_assamica:0.3881532,(Cissus_wenshanensis:0.3138441,Cissus_repanda:0.3138441):0.07430909):1.981196,(Cissus_luzoniensis:0.2354402,Cissus_subtetragona:0.2354402):2.133909):2.483613,(Cissus_adnata:0.7833676,Cissus_pteroclada:0.7833676):4.069594):17.80422):32.13065):3.11174,((((((Parthenocissus_henryana:1.331938,Yua_austro-orientalis:1.3319382):1.373189,(Parthenocissus_laetevirens:1.984225,Parthenocissus_feddei:1.984225):0.7209021):0.5372109,(Parthenocissus_tricuspidata:1.249265,Parthenocissus_dalzielii:1.249265):1.993073):3.777684,(Parthenocissus_semicordata:3.195199,(Parthenocissus_chinensis:0.2752468,Yua_thomsonii:0.2752468):2.919953):3.824822):2.443309,Parthenocissus_suberosa:9.46333):47.33674,((Ampelocissus_xizangensis:2.810624,((Ampelocissus_butoensis:0.4173679,Ampelocissus_artemisiifolia:0.4173679):0.4787488,Ampelocissus_sikkimensis:0.8961168):1.91450702):0.9044559,(((((((Vitis_longquanensis:0.2157156,Vitis_yunnanensis:0.2157156):0.4841297,(Vitis_bryoniifolia:0.2355111,(Vitis_amurensis:0.1809397,Vitis_zhejiang-adstricta:0.1809397):0.05457134):0.4643343):0.2911914,((Vitis_betulifolia:0.7706903,(Vitis_fengqinensis:0.7609752,Vitis_silvestrii:0.7609752):0.00971511):0.1101769,((Vitis_tsoi:0.02735795,Vitis_menghaiensis:0.02735795):0.2658839,(Vitis_jinggangensis:0.1302428,Vitis_wenxianensis:0.1302428):0.162999):0.5876253):0.1101695):0.05876179,((Vitis_retordii:0.3219911,(Vitis_wilsoniae:0.2562606,Vitis_shenxiensis:0.2562606):0.06573045):0.7207464,(((Vitis_pseudoreticulata:0.6541058,(Vitis_wuhanensis:0.4739073,(Vitis_bellula:0.1397003,Vitis_hui:0.1397003):0.334207):0.1801985):0.1281091,((Vitis_piasezkii:0.06593439,Vitis_mengziensis:0.06593439):0.3781591,Vitis_hancockii:0.4440934):0.3381215):0.1519413,(((Vitis_flexuosa:0.2335833,Vitis_bashanica:0.2335833):0.1260654,(Vitis_chungii:0.08067503,Vitis_sinocinerea:0.08067503):0.2789737):0.3285138,(Vitis_pilosonerva:0.4608913,Vitis_heyneana:0.4608913):0.2272712):0.2459937):0.1085813):0.007061033):0.04260872,((Vitis_wenchowensis:0.413137,Vitis_romanetii:0.413137):0.5890209,(Vitis_balansana:0.1777877,Vitis_lanceolatifoliosa:0.1777877):0.8243703):0.09024927):9.275762e-05,((Vitis_luochengensis:0.7553862,(Vitis_davidii:0.7264244,(Vitis_ruyuanensis:0.5784484,Vitis_chunganensis:0.5784484):0.147976):0.02896183):0.006818008,Vitis_erythrophylla:0.7622042):0.3302958):0.0360991,Ampelocissus_hoabinhensis:1.128599):2.586481):53.08499):1.0995):1.83191,(((Ampelopsis_megalophylla:2.844657,(Ampelopsis_glandulosa:2.19909,Ampelopsis_delavayana:2.19909):0.6455669):6.649076,((((Ampelopsis_tomentosa:0.02724025,Ampelopsis_humulifolia:0.02724025):0.6548966,Ampelopsis_mollifolia:0.6821368):1.294681,((Ampelopsis_grossedentata:1.334509,(Ampelopsis_japonica:0.7432147,Ampelopsis_gongshanensis:0.7432147):0.5912947):0.1977204,(Ampelopsis_chaffanjonii:0.2853371,Ampelopsis_rubifolia:0.2853371):1.246893):0.4445881):0.4351468,(Ampelopsis_cantoniensis:1.630314,Ampelopsis_hypoglauca:1.630314):0.7816508):7.081768):6.311497,((Ampelopsis_acutidentata:0.6164827,Ampelopsis_acerifolia:0.6164827):5.31107,(Ampelopsis_bodinieri:0.8088909,Ampelopsis_aconitifolia:0.8088909):5.118662):9.877677):43.92625):11.50664):59.52471,(((((((Stachyurus_salicifolius:0.5619267,Stachyurus_retusus:0.5619267):5.078214,(Stachyurus_chinensis:1.565552,((Stachyurus_obovatus:0.3625997,Stachyurus_cordatulus:0.3625997):0.9995445,Stachyurus_yunnanensis:1.362144):0.2034077):4.074589):4.529869,Stachyurus_himalaicus:10.17001):20.13349,(((((Turpinia_macrosperma:0.2072063,Turpinia_montana:0.2072063):0.4111495,(Turpinia_pomifera:0.2649655,Turpinia_cochinchinensis:0.2649655):0.3533902):0.7225903,(((Turpinia_ternata:0.9626634,Turpinia_subsessilifolia:0.96266344):0.02358042,((Turpinia_robusta:0.001743696,Turpinia_indochinensis:0.001743696):0.7955085,Turpinia_ovalifolia:0.7972522):0.1889917):0.03359524,Turpinia_formosana:1.019839):0.3211069):2.272534,((Turpinia_affinis:0.6075828,Turpinia_arguta:0.6075828):1.395788,Turpinia_simplicifolia:2.0033703):1.610109):2.48282,(((Staphylea_bumalda:0.1806993,Staphylea_yuanjiangensis:0.1806993):1.244391,(Staphylea_campanulata:1.267605,(Staphylea_forrestii:1.244543,(Staphylea_holocarpa:1.034989,Staphylea_shweliensis:1.034989):0.2095539):0.023062):0.1574852):2.85183,Euscaphis_japonica:4.27692):1.81938):24.2072):96.15758,(((((((((Spondias_lakonensis:12.99292,(Dracontomelon_macrocarpum:1.445456,Dracontomelon_duperreanum:1.445456):11.54746):5.47519,(Lannea_coromandelica:9.87429,Choerospondias_axillaris:9.87429):8.59382):33.31101,((((Dobinea_vulgaris:7.67023,Dobinea_delavayi:7.67023):20.17387,(((Rhus_hypoleuca:6.112142,(Rhus_teniana:1.836965,(Rhus_punjabensis:0.3474198,(Rhus_potaninii:0.3419219,Rhus_wilsonii:0.3419219):0.005497892):1.489545):4.275177):8.688208,((((Toxicodendron_sylvestre:4.34497,Toxicodendron_succedaneum:4.34497):4.48013,((Toxicodendron_fulvum:0.7863575,(Toxicodendron_acuminatum:0.1979092,Toxicodendron_trichocarpum:0.1979092):0.5884483):8.028559,((Toxicodendron_vernicifluum:7.343572,(Toxicodendron_radicans:4.168745,Toxicodendron_wallichii:4.168745):3.174827):0.06835297,((Toxicodendron_hookeri:5.9675948,((Toxicodendron_yunnanense:2.515765,((Toxicodendron_calcicola:0.6265056,Toxicodendron_grandiflorum:0.6265056):0.005061011,Toxicodendron_delavayi:0.6315666):1.884198):1.406015,Toxicodendron_griffithii:3.921779):2.045815):0.03374834,Toxicodendron_hirtellum:6.001343):1.410582):1.402991):0.01018394):2.00029,(Pistacia_chinensis:4.65491,Pistacia_weinmanniifolia:4.65491):6.17048):0.55575,(Rhus_chinensis:11.23925,Cotinus_coggygria:11.23925):0.14189):3.41921):5.29705,((((Semecarpus_longifolius:3.546604,Semecarpus_microcarpus:3.546604):3.013048,(Semecarpus_cuneiformis:3.108667,Semecarpus_reticulatus:3.108667):3.450985):6.648499,(Drimycarpus_racemosus:12.04384,Drimycarpus_anacardiifolius:12.04384438):1.164312):2.162828,(Mangifera_sylvatica:9.89131,(Mangifera_siamensis:3.194194,(Mangifera_persiciforma:2.7297584,Mangifera_laurina:2.729759):0.4644348):6.697116):5.47967):4.72642):7.7467):8.76106,((Pegia_sarmentosa:19.24919,Pegia_nitida:19.249195):3.295089,(Cotinus_nana:17.08175,Cotinus_szechuanensis:17.08175):5.462526):14.06088):11.61045,(((Buchanania_arborescens:1.017007,Buchanania_yunnanensis:1.017007):4.648464,Buchanania_microphylla:5.665471):4.993377,Buchanania_latifolia:10.65885):37.55676):3.56351):17.41314,(((Garuga_floribunda:0.4192833,Garuga_pierrei:0.4192833):30.77281,((Canarium_parvum:1.359087,Garuga_pinnata:1.359087):7.992507,((Canarium_subulatum:1.873468,(Canarium_bengalense:0.2530933,Canarium_album:0.2530933):1.620375):0.4223818,(Garuga_forrestii:0.9991688,(Canarium_tonkinense:0.3936051,(Canarium_strictum:0.07414831,Canarium_pimela:0.07414831):0.3194568):0.6055637):1.296681):7.055745):21.8405):17.40798,(Protium_serratum:0.4779938,Protium_yunnanense:0.4779938):48.122076):20.59219):13.29637,((Peganum_nigellastrum:10.9543,(Peganum_multisectum:6.118375,(((Nitraria_sibirica:0.6520997,Nitraria_roborowskii:0.6520997):1.027027,Nitraria_tangutorum:1.679127):0.09098346,(Nitraria_pamirica:0.4237794,Nitraria_sphaerocarpa:0.4237794):1.346331):4.348265):4.835924):28.27561,Peganum_harmala:39.22991):43.25872):2.4684,((((Picrasma_quassioides:11.50956,Picrasma_chinensis:11.50956):36.82102,((((Ailanthus_guangxiensis:1.823775,Ailanthus_vilmoriniana:1.823775):0.7543177,Ailanthus_triphysa:2.578093):18.14175,((Ailanthus_altissima:0.07117807,Ailanthus_fordii:0.07117807):2.29523,Ailanthus_giraldii:2.366408):18.35343):15.21161,(Brucea_mollis:24.06946,Brucea_javanica:24.06946):11.86199):12.39913):23.16903,(((((Murraya_tetramera:0.6240359,Murraya_crenulata:0.6240359):8.195185,(Murraya_kwangsiensis:3.094521,((Murraya_microphylla:0.286725,Murraya_alata:0.286725):0.4817263,Murraya_euchrestifolia:0.7684513):2.326069):5.7247):32.94574,((((((Tetradium_daniellii:0.4452753,Tetradium_calcicola:0.4452753):11.03536,((Tetradium_austrosinense:0.02463229,Tetradium_glabrifolium:0.02463229):5.209695,(Tetradium_trichotomum:0.516726,(Tetradium_ruticarpum:0.02382242,Tetradium_fraxinifolium:0.02382242):0.4929036):4.717601):6.246313):7.08461,(Phellodendron_chinense:2.39222,Phellodendron_amurense:2.39222):16.17303):7.11131,((Murraya_exotica:11.06066,Toddalia_asiatica:11.06066):4.21578,((((((Zanthoxylum_khasianum:2.932956,Zanthoxylum_stipitatum:2.932956):2.741991,((((Zanthoxylum_simulans:0.5762744,Zanthoxylum_undulatifolium:0.5762744):0.3143553,Zanthoxylum_bungeanum:0.8906296):2.99505,Zanthoxylum_dimorphophyllum:3.88568):0.4264074,(Zanthoxylum_multijugum:1.776076,(Zanthoxylum_myriacanthum:0.09950164,Zanthoxylum_integrifolium:0.09950164):1.676575):2.536011):1.36286):0.5428557,((Zanthoxylum_collinsiae:1.135658,Zanthoxylum_avicennae:1.135658):1.19143,(Zanthoxylum_motuoense:1.29335,(Zanthoxylum_schinifolium:0.1252145,Zanthoxylum_scandens:0.1252145):1.168136):1.033738):3.890715):3.575015,Zanthoxylum_liboense:9.792818):0.1607841,(Zanthoxylum_yuanjiangense:1.747152,Zanthoxylum_laetum:1.747152):8.20645):5.311539,(((Zanthoxylum_oxyphyllum:0.02004021,Zanthoxylum_acanthopodium:0.02004021):11.24963,(Zanthoxylum_austrosinense:0.2537331,Zanthoxylum_tomentellum:0.2537331):11.01593):0.2733504,((((Zanthoxylum_molle:1.697752,(Zanthoxylum_wutaiense:1.378066,Zanthoxylum_pteracanthum:1.378066):0.3196861):1.448419,((Zanthoxylum_dissitum:1.026737,Zanthoxylum_leiboicum:1.026737):1.362481,Zanthoxylum_stenophyllum:2.389218):0.7569531):3.156353,Zanthoxylum_glomeratum:6.302524):2.1739632,((Zanthoxylum_nitidum:0.9991749,(Zanthoxylum_kwangsiense:0.4805207,Zanthoxylum_xichouense:0.4805207):0.5186542):0.5746974,((Zanthoxylum_armatum:1.051598,Zanthoxylum_piasezkii:1.051598):0.2161796,(((Zanthoxylum_micranthum:0.5537098,((Zanthoxylum_ailanthoides:0.2939475,Zanthoxylum_macranthum:0.2939475):0.0564232,Zanthoxylum_echinocarpum:0.3503707):0.2033391):0.07708807,(Zanthoxylum_rhombifoliolatum:0.5542852,Zanthoxylum_pilosulum:0.5542852):0.07651264):0.3362216,(Zanthoxylum_calcicola:0.3230646,Zanthoxylum_esquirolii:0.3230646):0.6439548):0.3007577):0.3060951):6.902615):3.066529):3.722124):0.01129865):10.40012):9.69312,(((Acronychia_pedunculata:5.06963,Melicope_pteleifolia:5.06963):0.6339506,((Melicope_glomerata:3.364305,Melicope_triphylla:3.364305):1.160725,(Melicope_semecarpifolia:0.8938234,Melicope_lunu-ankenda:0.8938234):3.631207):1.17855):6.255009,Melicope_patulinervia:11.95859):23.41109):4.2467,(((Skimmia_multinervia:2.15881,((Skimmia_arborescens:1.009092,(Skimmia_melanocarpa:0.8631015,Skimmia_laureola:0.8631015):0.1459903):0.650273,Skimmia_reevesiana:1.659365):0.4994452):18.48853,Dictamnus_dasycarpus:20.6473388):2.36111,Orixa_japonica:23.00845):16.60793):2.148577):10.06686,((((Haplophyllum_dauricum:0.5705669,Haplophyllum_acutifolium:0.5705669):4.754873,Haplophyllum_tragacanthoides:5.32544):33.12229,(((Paramignya_confertifolia:14.156506,(((((((Atalantia_guillauminii:0.1319657,Atalantia_acuminata:0.1319657):0.3658513,Atalantia_fongkaica:0.497817):2.297323,Atalantia_kwangtungensis:2.79514):0.4199271,(Atalantia_buxifolia:0.1354487,Atalantia_henryi:0.1354487):3.079618):5.704053,Atalantia_dasycarpa:8.9191204):2.66426,(Citrus_japonica:4.71209,((Citrus_hystrix:1.221291,Citrus_trifoliata:1.221291):0.09406085,Citrus_cavaleriei:1.315352):3.396738):6.87129):2.46099,Luvunga_scandens:14.044371):0.11214):2.82144,Murraya_paniculata:16.97795):1.57675,((Clausena_dunniana:9.22103,((Clausena_lansium:0.518017,(Clausena_odorata:0.3315725,Clausena_hainanensis:0.3315725):0.1864445):7.365092,(Clausena_lenis:1.955228,((Clausena_emarginata:0.08727353,Clausena_excavata:0.08727353):1.369184,(Clausena_vestita:0.1991906,Clausena_yunnanensis:0.1991906):1.2572671):0.4987703):5.927882):1.337921):8.78347,((((((Glycosmis_cochinchinensis:0.1433689,(Glycosmis_montana:0.04488806,Glycosmis_parviflora:0.04488806):0.09848088):3.5778102,((Glycosmis_lucida:2.30802,((Glycosmis_pseudoracemosa:0.00274785,Glycosmis_esquirolii:0.00274785):0.1351139,Glycosmis_oligantha:0.1378617):2.170158):0.08179174,((Glycosmis_longifolia:1.450536,Glycosmis_xizangensis:1.450536):0.6479235,Glycosmis_pentaphylla:2.098459):0.2913528):1.331367):4.385851,Glycosmis_craibii:8.10703):1.557762,Micromelum_falcatum:9.664792):6.416898,Micromelum_integerrimum:16.081687):1.58133,Murraya_koenigii:17.66302):0.34148):0.5502):19.89303):9.94511,(Boenninghausenia_albiflora:28.05498,Psilopeganum_sinense:28.05498):20.33786):3.43898):13.66825,Harrisonia_perforata:65.50007):5.99954):1.85189,(((Xylocarpus_granatum:12.55015,((Toona_sinensis:4.052181,Toona_ciliata:4.052181):4.321389,(Toona_sureni:1.814168,Toona_fargesii:1.814168):6.559401):4.17658):14.75877,Chukrasia_tabularis:27.30892):22.96473,((Dysoxylum_cumingianum:28.43055,Melia_azedarach:28.43055):15.24135,((Dysoxylum_lenticellatum:24.32301,((((Dysoxylum_gotadhora:0.8822326,(Dysoxylum_mollissimum:0.3322826,Dysoxylum_grande:0.3322826):0.5499501):2.009252,Dysoxylum_pallens:2.891485):4.042189,Dysoxylum_densiflorum:6.933674):3.256911,((Dysoxylum_parasiticum:2.557816,Dysoxylum_excelsum:2.557816):0.1998081,Dysoxylum_hongkongense:2.757624):7.432961):14.13243):7.430182,(((((Munronia_unifoliolata:18.58729,(Munronia_pinnata:16.93619,Munronia_yinggelingensis:16.9361954):1.651097):2.82888,Turraea_pubescens:21.416171):0.59321,Cipadessa_baccifera:22.00938):1.49085,(((((Aglaia_lawii:4.163999,(Aglaia_rimosa:3.623111,((Aglaia_teysmanniana:0.00361339,Aglaia_elaeagnoidea:0.00361339):0.981773,Aglaia_edulis:0.9853864):2.637725):0.5408878):2.256444,((Aglaia_spectabilis:0.1215229,Aglaia_perviridis:0.1215229):3.460239,Reinwardtiodendron_humile:3.5817615):2.838681):1.347917,(Aphanamixis_polystachya:5.25827,Aglaia_odorata:5.25827):2.51009):1.51154,Chisocheton_cumingianus:9.2799):1.08673,Dysoxylum_arborescens:10.36663):13.1336):4.90744,((Heynea_trijuga:3.853229,Walsura_pinnata:3.853229):5.413731,(Walsura_robusta:0.9916116,Heynea_velutina:0.9916116):8.275348):19.14071):3.345523):11.91871):6.60175):23.07785):11.60553):1.62052,((((((((((Mischocarpus_hainanensis:0.5380734,(Mischocarpus_pentapetalus:0.2614038,Mischocarpus_sundaicus:0.2614038):0.2766696):16.0022866,Arytera_littoralis:16.54036):11.03857,Eurycorymbus_cavaleriei:27.57893):4.77611,(((((Allophylus_hirsutus:0.07189918,Allophylus_petelotii:0.07189918):0.3480774,(Allophylus_longipes:0.1315098,Allophylus_viridis:0.1315098):0.2884667):1.3915898,(Allophylus_chartaceus:0.2664393,Allophylus_timoriensis:0.2664393):1.545127):9.583583,(((Allophylus_repandifolius:0.04002348,Allophylus_trichophyllus:0.04002348):5.141774,(Allophylus_dimorphus:1.588343,Allophylus_caudatus:1.588343):3.593454):5.311648,Allophylus_cobbe:10.4934446):0.9017051):10.20701,Cardiospermum_halicacabum:21.6021632):10.75288):1.01187,((((Nephelium_chryseum:0.6951334,Nephelium_topengii:0.6951334):6.990657,Pometia_pinnata:7.68579):3.11933,(((Dimocarpus_confinis:1.05222,Dimocarpus_yunnanensis:1.05222):4.255069,Dimocarpus_fumatus:5.30729):0.605737,Xerospermum_bonii:5.913027):4.892093):13.32965,((Lepisanthes_browniana:11.03585,(((((Lepisanthes_senegalensis:0.07005134,Lepisanthes_oligophylla:0.07005134):1.43832,Lepisanthes_cauliflora:1.508371):0.08065038,Lepisanthes_unilocularis:1.589021):4.67249,Lepisanthes_hainanensis:6.261512):0.3182136,Lepisanthes_basicardia:6.579725):4.456125):2.38772,((Sapindus_delavayi:0.3839729,Sapindus_rarak:0.3839729):3.873428,(Sapindus_saponaria:0.5132646,Sapindus_tomentosus:0.5132646):3.744136):9.16617):10.7112):9.23214):4.76244,((Paranephelium_hainanense:0.9870679,Paranephelium_hystrix:0.9870679):21.64229,((Pavieasia_yunnanensis:0.4115453,Pavieasia_kwangsiensis:0.4115453):9.48752524,Amesiodendron_chinense:9.89907):12.73029):15.49999):4.60949,(Koelreuteria_elegans:2.67843,(Koelreuteria_bipinnata:0.2772642,Koelreuteria_paniculata:0.2772642):2.401166):40.06041):9.41018,((Boniodendron_minus:7.55913,Harpullia_cupanioides:7.55913):0.84786,Dodonaea_viscosa:8.40699):43.74203):2.21442,((((Dipteronia_sinensis:11.0038,Dipteronia_dyeriana:11.0038):0.97288,(((Acer_tsinglingense:7.489112,(Acer_stachyophyllum:6.620492,(((Acer_sino-oblongum:1.018413,Acer_pubipetiolatum:1.018413):2.885838,(((Acer_yangbiense:1.127046,(Acer_metcalfii:0.9758556,(Acer_sinense:0.1537478,Acer_sinopurpurascens:0.1537478):0.8221078):0.1511905):1.619786,Acer_pilosum:2.746832):1.152756,(((Acer_acuminatum:1.388828,((Acer_pubinerve:0.9744993,(Acer_lucidum:0.5861183,Acer_pentaphyllum:0.5861183):0.388381):0.1785615,Acer_coriaceifolium:1.153061):0.2357667):1.306089,Acer_longipes:2.694917):0.8469916,((Acer_wardii:1.886278,Acer_pinnatinervium:1.886278):0.6074467,((Acer_laurinum:0.5689071,(Acer_sutchuenense:0.2229621,Acer_pictum:0.2229621):0.3459449):1.405711,(Acer_confertifolium:1.121607,Acer_paihengii:1.121607):0.8530108):0.5191069):1.048184):0.3576795):0.004662975):0.00252052,(Acer_kungshanense:0.2328118,Acer_mandshuricum:0.2328118):3.67396):2.71372):0.8686203):2.094819,((((Acer_pectinatum:3.76099,Acer_davidii:3.76099):1.47815,Acer_tegmentosum:5.23914):1.90379,Acer_tataricum:7.14293):1.59364,(((Acer_pseudosieboldianum:0.59459,Acer_elegantulum:0.59459):1.51513,Acer_fabri:2.10972):3.76824,Acer_erianthum:5.87796):2.85861):0.8473613):0.8091787,((((Acer_pauciflorum:6.860574,(Acer_sikkimense:5.552831,(Acer_chienii:0.5039283,Acer_buergerianum:0.5039283):5.048902):1.307744):0.6018925,(Acer_tibetense:7.0489735,(Acer_lungshengense:3.659548,(Acer_miaoshanicum:0.6898863,Acer_nikoense:0.6898863):2.969662):3.389426):0.4134931):0.1255411,(Acer_shihweii:6.667498,((Acer_caudatum:2.127782,Acer_serrulatum:2.127782):2.626106,((Acer_oblongum:2.842616,((Acer_kweilinense:0.2346314,(Acer_griseum:0.01249374,Acer_chingii:0.01249374):0.2221377):1.542019,Acer_campbellii:1.776651):1.065965):1.676778,Acer_fulvescens:4.519394):0.234494):1.91361):0.9205099):1.834144,((((((Acer_miaotaiense:0.07209789,Acer_wangchii:0.07209789):0.1067599,Acer_linganense:0.1788578):4.17048,((Acer_yinkunii:1.636492,Acer_albopurpurascens:1.636492):1.079174,((Acer_maximowiczii:1.321607,(Acer_ukurunduense:1.051148,Acer_fenzelianum:1.051148):0.2704585):1.251881,Acer_cordatum:2.573487):0.1421784):1.633672):1.14428,((((Acer_crassum:1.479169,Acer_thomsonii:1.479169):0.2093425,Acer_tenellum:1.688511):1.700322,((Acer_oligocarpum:0.5492928,(Acer_shenkanense:0.3474257,Acer_acutum:0.3474257):0.2018671):0.894325,Acer_gracilifolium:1.443618):1.945215):0.6451897,Acer_kuomeii:4.034022):1.459596):0.5678231,(Acer_laxiflorum:3.547477,Acer_yui:3.547477):2.513965):3.281829,((((((Acer_forrestii:0.1653357,Acer_poliophyllum:0.1653357):3.344097,Acer_amplum:3.509433):0.3592144,((Acer_caudatifolium:1.077803,(Acer_flabellatum:0.9728312,Acer_morrisonense:0.9728312):0.1049716):0.3434194,(Acer_chunii:0.07206942,Acer_hilaense:0.07206942):1.349153):2.447425):1.639501,(((Acer_duplicatoserratum:1.139798,(Acer_cappadocicum:0.2878252,Acer_leipoense:0.2878252):0.8519733):3.051076,((Acer_tutcheri:0.02329161,Acer_oliverianum:0.02329161):3.150341,((Acer_tonkinense:0.1185752,Acer_triflorum:0.1185752):2.838999,(Acer_sterculiaceum:1.96644,Acer_truncatum:1.96644):0.991135):0.2160578):1.017242):0.9352045,Acer_caesium:5.126079):0.3820693):0.6889034,((Acer_wilsonii:0.5715497,Acer_paxii:0.5715497):2.499253,((Acer_henryi:0.5271327,Acer_barbinerve:0.5271327):1.088912,Acer_sycopseoides:1.616044):1.454759):3.126248):2.746764,((Acer_kwangnanense:1.3652,Acer_komarovii:1.3652):4.393276,(Acer_ceriferum:0.07662947,Acer_laevigatum:0.07662947):5.681846):3.18534):0.399455):0.07888123):0.9709583):1.58357):29.91044,((Aesculus_assamica:1.825053,Aesculus_chinensis:1.825053):15.606377,Handeliodendron_bodinieri:17.43143):24.45569):10.30612,Delavaya_toxocarpa:52.19324):2.1702):6.79101,Xanthoceras_sorbifolium:61.15445):25.4231):4.64881,(Biebersteinia_heterostemon:22.00633,Biebersteinia_odora:22.00633):69.22003):29.4124,((((Perrottetia_racemosa:0.750867,Perrottetia_arisanensis:0.750867):39.789613,Dipentodon_sinicus:40.54048):10.91802,(Tapiscia_sinensis:10.17433,Tapiscia_yunnanensis:10.17433):41.28417):65.22076,(((((((((Colona_thorelii:1.620533,Colona_floribunda:1.620533):10.229897,(Microcos_stauntoniana:7.06264,(Microcos_chungii:2.790277,(((((Grewia_chuniana:0.4675529,Grewia_eriocarpa:0.4675529):0.04151043,Grewia_latiglandulosa:0.5090633):0.1973065,(((Grewia_kwangtungensis:0.01434851,Grewia_multiflora:0.01434851):0.04292044,Grewia_sessiliflora:0.05726894):0.413284,Grewia_lacei:0.4705529):0.2358169):0.2015834,Grewia_cuspidatoserrata:0.9079533):0.1251167,(((((Grewia_urenifolia:0.4118415,Grewia_macropetala:0.4118415):0.1209203,Grewia_henryi:0.5327617):0.05892801,Grewia_concolor:0.5916897):0.2237814,Grewia_piscatorum:0.8154711):0.1566007,(((Grewia_hirsuta:0.3723313,(Grewia_tiliifolia:0.3325229,Grewia_angustisepala:0.3325229):0.0398084):0.4502846,(Grewia_rhombifolia:0.3741217,(Grewia_biloba:0.1645787,Grewia_celtidifolia:0.1645787):0.209543):0.4484943):0.07522992,(((Microcos_paniculata:0.4639487,Grewia_oligandra:0.4639487):0.1629785,(Grewia_acuminata:0.3680943,(Grewia_brachypoda:0.01504675,Grewia_abutilifolia:0.01504675):0.3530476):0.2588329):0.1294662,((Grewia_falcata:0.03280272,Grewia_yinkiangensis:0.03280272):0.6960418,(Grewia_retusifolia:0.07725797,Grewia_permagna:0.07725797):0.6515865):0.02754898):0.1414524):0.07422594):0.06099817):1.757207):4.272363):4.78779):16.78535,((Corchorus_trilocularis:5.02145,(Corchorus_aestuans:0.2821943,Corchorus_olitorius:0.2821943):4.739255):17.4646,((Triumfetta_annua:9.3528,Triumfetta_rhomboidea:9.3528):2.1596,((Triumfetta_grandidens:0.3809674,Triumfetta_pilosa:0.3809674):11.09389,(Triumfetta_cana:8.550739,Triumfetta_semitriloba:8.550739):2.92412):0.03754078):10.97365):6.14973):4.96312,Commersonia_bartramia:33.5989):1.82703,((Melochia_corchorifolia:20.23896,Waltheria_indica:20.2389623):14.50537,(((Byttneria_integrifolia:6.40648,(Byttneria_grandifolia:4.749537,Byttneria_pilosa:4.749537):1.656943):17.92306,Kleinhovia_hospita:24.32954):1.60669,Ambroma_augustum:25.936229):8.8081):0.6816):6.37856,(((((((Bombax_insigne:2.28974,(Bombax_ceiba:2.2336877,Bombax_cambodiense:2.233688):0.05605197):24.7981,(((((Hibiscus_hispidissimus:0.559996,(Hibiscus_taiwanensis:0.2465004,(Hibiscus_indicus:0.02354876,Hibiscus_hamabo:0.02354876):0.2229516):0.3134957):2.667116,((((Hibiscus_labordei:0.1618622,Hibiscus_yunnanensis:0.1618622):0.8968966,(Hibiscus_aridicola:0.1754885,Hibiscus_trionum:0.1754885):0.8832703):0.4604306,Hibiscus_fragrans:1.519189):1.02499,(((Abelmoschus_manihot:0.22458,Abelmoschus_sagittifolius:0.22458):0.3398934,(Abelmoschus_crinitus:0.04438121,Abelmoschus_moschatus:0.04438121):0.5200921):1.387767,Abelmoschus_muliensis:1.95224):0.5919398):0.6829319):2.242348,((Hibiscus_surattensis:2.567589,(((Hibiscus_lobatus:0.2711941,Hibiscus_grewiifolius:0.2711941):1.56491,(Hibiscus_leviseminus:0.7773734,(Hibiscus_syriacus:0.7462095,Hibiscus_austroyunnanensis:0.7462095):0.03116393):1.058731):0.1414891,Hibiscus_sinosyriacus:1.977594):0.5899956):2.224157,((Hibiscus_paramutabilis:0.8937643,Hibiscus_macrophyllus:0.8937643):3.149377,Hibiscus_tiliaceus:4.043141):0.7486051):0.6777135):8.37234,(((Urena_repanda:0.7463735,(Nayariophyton_zizyphifolium:0.5407789,Urena_lobata:0.5407789):0.2055946):3.931456,Urena_procumbens:4.67783):6.29229,((Kydia_calycina:0.3930863,Kydia_glabrescens:0.3930863):7.475484,Decaschistia_mouretii:7.86857):3.10155):2.87168):9.99723,(((Thespesia_lampas:0.2412005,Thespesia_populnea:0.2412005):22.432929,((Alcea_nudiflora:8.46673,((Malva_verticillata:3.75343,Malva_pusilla:3.75343):3.87317,Althaea_officinalis:7.6266):0.84013):8.34795,((((Abutilon_paniculatum:2.146809,(Abutilon_indicum:0.8439099,((Abutilon_guineense:0.6874143,Abutilon_roseum:0.6874143):0.1028018,Abutilon_hirtum:0.7902161):0.05369381):1.302899):1.2605,Abutilon_sinense:3.407308):4.949221,(Abutilon_theophrasti:0.1598087,Abutilon_gebauerianum:0.1598087):8.196721):2.47947,(((Sida_rhombifolia:0.9169137,Sida_orientalis:0.9169137):0.5387945,Sida_acuta:1.455708):3.008462,(((Sida_alnifolia:0.1899855,Sida_chinensis:0.1899855):2.64336,((Sida_yunnanensis:0.3218818,Sida_cordata:0.3218818):0.8127503,Sida_subcordata:1.134632):1.6987132):1.558007,((Sida_cordifolia:0.1431098,(Sida_szechuensis:0.02482027,Sida_mysorensis:0.02482027):0.1182895):0.7102982,(Sida_javensis:0.1370982,Sida_cordifolioides:0.13709825):0.7163097):3.537945):0.07281741):6.37183):5.97868):5.85945):1.11315,Wissadula_periplocifolia:23.78728):0.05175):3.24881):1.56572,((((Firmiana_pulcherrima:1.942056,Firmiana_kwangsiensis:1.942056):5.127492,((Firmiana_hainanensis:1.350619,Firmiana_simplex:1.350619):4.499963,((Firmiana_danxiaensis:1.000388,Firmiana_major:1.000388):1.088536,Firmiana_colorata:2.088924):3.761658):1.218966):18.25309,((((((Sterculia_foetida:0.0343059,Sterculia_principis:0.0343059):1.870826,Sterculia_ceramica:1.905132):1.12227,(Sterculia_pinbienensis:0.9766454,Sterculia_euosma:0.9766454):2.050757):4.378424,(Sterculia_impressinervis:0.600853,Sterculia_brevissima:0.600853):6.804973):15.14827,((((Sterculia_yuanjiangensis:1.194794,Sterculia_gengmaensis:1.194794):0.8733103,Sterculia_simaoensis:2.068104):11.05573,((((Sterculia_subnobilis:0.6211714,(Sterculia_lanceolata:0.2335257,Sterculia_henryi:0.2335257):0.3876457):1.683618,Sterculia_hainanensis:2.30479):2.894649,Sterculia_monosperma:5.199439):1.395025,(Sterculia_tonkinensis:0.1629826,Sterculia_subracemosa:0.1629826):6.4314805):6.529371):5.374109,(((Sterculia_cinnamomifolia:2.023349,Sterculia_kingtungensis:2.023349):3.963316,((Sterculia_lanceifolia:1.458524,((Sterculia_pexa:0.162536,Sterculia_scandens:0.162536):0.3748144,Sterculia_hymenocalyx:0.5373504):0.921174):3.054399,(Sterculia_micrantha:1.502209,Sterculia_guangxiensis:1.502209):3.010714):1.473742):2.166787,Sterculia_villosa:8.153453):10.34449):4.056156):1.63879,(Heritiera_parvifolia:4.829908,(Heritiera_littoralis:0.807344,Heritiera_angustata:0.807344):4.022564):19.36298):1.12975):0.2584,Pterygota_alata:25.58104):3.07252):0.39303,(Berrya_cordifolia:10.36445,Diplodiscus_trichospermus:10.36445):18.68214):0.06458,((Craigia_kwangsiensis:1.63777,Craigia_yunnanensis:1.63777):6.16259,(((Tilia_mandshurica:0.6784421,Tilia_tuan:0.6784421):1.748178,(Tilia_nobilis:1.077403,Tilia_oliveri:1.077403):1.349216):0.8169051,((Tilia_miqueliana:0.2430503,Tilia_chingiana:0.2430503):2.926864,((((Tilia_membranacea:0.5679931,(Tilia_paucicostata:0.0456152,Tilia_amurensis:0.0456152):0.5223779):1.479625,(Tilia_mongolica:1.99471,Tilia_kueichouensis:1.99471):0.05290754):0.0298242,((Tilia_callidonta:0.01100095,Tilia_japonica:0.01100095):1.951235,Tilia_henryana:1.962236):0.1152054):0.7351193,(((Tilia_jiaodongensis:0.1331649,Tilia_likiangensis:0.1331649):1.301825,(Tilia_chinensis:0.1099693,Tilia_endochrysea:0.1099693):1.325021):0.544475,Tilia_taishanensis:1.979465):0.833096):0.3573529):0.07361087):4.556835):21.31081):0.60487,((((((Helicteres_angustifolia:0.009954116,Helicteres_isora:0.009954116):1.2751523,(Helicteres_elongata:0.1079525,Helicteres_plebeja:0.1079525):1.177154):3.979908,Helicteres_obtusa:5.265015):2.633945,((Helicteres_lanceolata:1.374885,(Helicteres_glabriuscula:0.1850609,Helicteres_hirsuta:0.1850609):1.189824):4.046493,Helicteres_viscida:5.4213788):2.477581):3.31594,Helicteres_prostrata:11.2149):10.26153,((Reevesia_rubronervia:2.015557,Reevesia_lofouensis:2.015557):0.1208127,((Reevesia_orbicularifolia:0.6519673,((Reevesia_pycnantha:0.2146866,((Reevesia_pubescens:0.04868515,Reevesia_glaucophylla:0.04868515):0.003856117,(Reevesia_longipetiolata:0.003153885,Reevesia_lancifolia:0.003153885):0.04938738):0.1621453):0.2259482,Reevesia_tomentosa:0.4406348):0.2113325):0.8929252,(Reevesia_formosana:1.258321,((Reevesia_rotundifolia:0.6090451,(Reevesia_lumlingensis:0.2545226,Reevesia_shangszeensis:0.2545226):0.3545225):0.3168333,(Reevesia_botingensis:0.02653947,Reevesia_thyrsoidea:0.02653947):0.8993389):0.3324424):0.2865718):0.5914775):19.34006):8.23961):1.85674,(((Pterospermum_proteus:3.265239,(((Pterospermum_kingtungense:0.362678,Pterospermum_menglunense:0.362678):0.51611,Pterospermum_niveum:0.878788):2.102888,(Pterospermum_acerifolium:0.3794682,Pterospermum_truncatolobatum:0.3794682):2.602208):0.2835624):14.1721,(Pterospermum_yunnanense:11.54915,(Pterospermum_heterophyllum:1.740163,Pterospermum_lanceifolium:1.740163):9.808985):5.888192):8.16032,(((Eriolaena_glabrescens:0.1526604,Eriolaena_candollei:0.1526604):16.07575,((Eriolaena_quinquelocularis:1.930789,Eriolaena_kwangsiensis:1.930789):3.318195,(Eriolaena_spectabilis:4.051251,Corchoropsis_crenata:4.051251):1.197734):10.97943):6.67411,((Burretiodendron_kydiifolium:1.54524,Burretiodendron_esquirolii:1.54524):9.98281,(Excentrodendron_tonkinense:0.03033814,Excentrodendron_obconicum:0.03033814):11.4977109):11.37447):2.69514):5.97512):10.23171):53.45797,(((((Diarthron_altaicum:0.09947196,Diarthron_linifolium:0.09947196):1.946959,(Diarthron_vesiculosum:1.012083,Diarthron_tianschanicum:1.012083):1.034348):39.81736,((((((Wikstroemia_hainanensis:2.695714,((Wikstroemia_baimashanensis:0.9743591,Wikstroemia_paxiana:0.9743591):0.1533381,(Wikstroemia_glabra:1.085339,(Wikstroemia_alternifolia:0.5963434,Wikstroemia_linearifolia:0.5963434):0.4889955):0.04235822):1.568017):0.9465013,(((Wikstroemia_lamatsoensis:0.06387319,Wikstroemia_longipaniculata:0.06387319):0.8194588,(Wikstroemia_leptophylla:0.3606183,Wikstroemia_trichotoma:0.3606183):0.5227137):2.066645,(((Wikstroemia_monnula:0.3797528,(Wikstroemia_reginaldi-farreri:0.2794913,(Wikstroemia_delavayi:0.1616799,Wikstroemia_haoi:0.1616799):0.1178115):0.1002615):0.2346941,((Wikstroemia_lichiangensis:0.1442267,Wikstroemia_capitatoracemosa:0.1442267):0.05353158,(Wikstroemia_lanceolata:0.08496146,Wikstroemia_taiwanensis:0.08496146):0.1127968):0.4166886):1.324572,(Wikstroemia_pachyrachis:0.5279348,Wikstroemia_retusa:0.5279348):1.411085):1.010957):0.6922392):2.000467,((((Wikstroemia_liangii:1.47668,Wikstroemia_mononectaria:1.47668):1.151153,((Wikstroemia_gracilis:0.2558799,Wikstroemia_fargesii:0.2558799):0.2209416,Wikstroemia_ligustrina:0.4768215):2.151011):0.7570963,Wikstroemia_cochlearifolia:3.384929):0.7149426,(Wikstroemia_linoides:0.6690582,Wikstroemia_indica:0.6690582):3.430814):1.542811):0.113676,((Wikstroemia_techinensis:0.4962907,Wikstroemia_nutans:0.4962907):3.830102,(((Wikstroemia_capitata:0.3128458,Wikstroemia_subcyclolepidota:0.3128458):0.5350126,Wikstroemia_angustifolia:0.8478584):1.367532,(Wikstroemia_stenophylla:1.654591,((Wikstroemia_scytophylla:0.1232583,Wikstroemia_pilosa:0.1232583):0.03825914,Wikstroemia_chui:0.1615175):1.493074):0.5607987):2.111003):1.429966):1.092902,((((Wikstroemia_chamaedaphne:0.285723,Wikstroemia_sinoparviflora:0.285723):0.01579608,Wikstroemia_fuminensis:0.3015191):1.650654,(((Wikstroemia_lungtzeensis:0.209106,Wikstroemia_huidongensis:0.209106):0.9448562,Wikstroemia_anhuiensis:1.153962):0.4921539,((Wikstroemia_micrantha:0.4938194,Wikstroemia_dolichantha:0.4938194):0.01840763,Wikstroemia_pampaninii:0.512227):1.133889):0.3060565):2.908588,(Stellera_chamaejasme:4.56708,Wikstroemia_canescens:4.56708):0.2936807):1.988499):22.33383,((Daphne_longituba:13.52001,(((Daphne_laciniata:1.04938,Daphne_kiusiana:1.04938):6.903655,(((Daphne_jinzhaiensis:1.364652,Daphne_rhynchocarpa:1.364652):0.06400723,Daphne_holosericea:1.428659):2.289758,Daphne_esquirolii:3.718417):4.234618):0.8147245,((Daphne_nana:3.545617,((Daphne_genkwa:3.353694,Daphne_longilobata:3.353694):0.1095123,(Daphne_acutiloba:1.260695,Daphne_depauperata:1.260695):2.202512):0.0824109):2.710883,(((Daphne_retusa:2.136351,Daphne_chingshuishaniana:2.136351):0.1678723,(Daphne_myrtilloides:0.7910642,Daphne_tripartita:0.7910642):1.513159):3.748075,(((((Daphne_hekouensis:0.04942637,Daphne_aurantiaca:0.04942637):1.658128,Daphne_rosmarinifolia:1.707554):1.037995,(Daphne_angustiloba:2.389892,(Daphne_arisanensis:0.7565978,((Daphne_macrantha:0.1519653,Daphne_papyracea:0.1519653):0.2539098,Daphne_championii:0.4058752):0.3507227):1.633294):0.3556565):0.8173362,((Daphne_giraldii:1.599181,(Daphne_pachyphylla:1.02213,Daphne_pseudomezereum:1.02213):0.5770513):1.297807,Daphne_axillaris:2.896988):0.6658967):0.1752004,Daphne_altaica:3.738085):2.314213):0.204202):2.51126):4.752248):1.855012,((Thymelaea_passerina:12.3697,Daphne_bholua:12.3696998):2.761892,(((((Daphne_erosiloba:2.077326,((Daphne_tenuiflora:0.1528571,Daphne_yunnanensis:0.1528571):1.872892,Daphne_gemmata:2.025749):0.05157721):2.618101,(Daphne_brevituba:0.9340097,Daphne_emeiensis:0.9340097):3.761417):1.208663,((((Daphne_leishanensis:0.2080331,Daphne_morrisonensis:0.2080331):0.5428933,(Daphne_grueningiana:0.2505374,Daphne_modesta:0.2505374):0.500389):0.1797228,Daphne_penicillata:0.9306492):2.969015,(Daphne_jinyunensis:1.84542,(Daphne_purpurascens:1.47972,Daphne_xichouensis:1.47972):0.3657005):2.054244):2.004426):6.037045,((Daphne_feddei:0.7236601,Daphne_pedunculata:0.7236601):4.751466,((Daphne_gracilis:0.09792421,Daphne_limprichtii:0.09792421):0.01358722,Daphne_wangiana:0.1115114):5.363615):6.466008):1.866939,Daphne_tangutica:13.80807):1.323519):0.2434277):13.80807):12.6807):0.07651,((Eriosolena_composita:17.35906,Rhamnoneuron_balansae:17.35906):11.90473,(Edgeworthia_chrysantha:6.908006,(Edgeworthia_eriosolenoides:3.606219,(Edgeworthia_gardneri:2.141845,Edgeworthia_albiflora:2.141845):1.464374):3.301786):22.35578):12.67651):9.79865,(Aquilaria_sinensis:7.86188,Aquilaria_yunnanensis:7.86188042):43.87707):43.52351):3.72489,((Helianthemum_songaricum:57.034553,((Parashorea_chinensis:15.456446,Shorea_assamica:15.45645):6.32704,Dipterocarpus_retusus:21.78349):35.25106):7.87282,((Hopea_reticulata:1.397908,(Vatica_guangxiensis:1.230638,Hopea_hainanensis:1.230638):0.1672699):28.23585,(Vatica_mangachapoi:2.285032,Hopea_chinensis:2.285032):27.34873):35.27361):34.07998):14.55082,((((((((((((((((Taphrospermum_fontanum:1.398439,Platycraspedum_tibeticum:1.398439):0.6940959,Taphrospermum_altaicum:2.092535):0.9540816,Platycraspedum_wuchengyii:3.046616):14.66984,(Taphrospermum_verticillatum:5.423747,(Taphrospermum_tibeticum:1.766938,Taphrospermum_himalaicum:1.766938):3.656809):12.29271):8.43979,Aphragmus_oxycarpus:26.15625):1.99668,Litwinowia_tenuissima:28.15293):0.06168,Megadenia_pygmaea:28.21461):0.71566,((((((Synstemon_petrovii:2.672782,Pycnoplinthus_uniflora:2.672782):8.244148,Cryptospora_falcata:10.91693):3.22864,Pseudoarabidopsis_toxophylla:14.14557):2.11578,(Oreoloma_violaceum:9.3771402,(Oreoloma_eglandulosum:0.3202151,(Oreoloma_matthioloides:0.01820848,Microstigma_brachycarpum:0.01820848):0.3020067):9.056925):6.88421):7.04984,Spirorhynchus_sabulosus:23.31119):0.11503,Eurycarpus_marinellii:23.42622):5.50405):0.04751,Berteroella_maximowiczii:28.97778):4.306709,(((Alyssum_tenuifolium:8.593085,(((Alyssum_lenense:0.03680933,Alyssum_obovatum:0.03680933):2.162576,Megacarpaea_megalocarpa:2.199385):6.222436,(Alyssum_canescens:4.189189,(Alyssum_desertorum:0.3231402,(Alyssum_tortuosum:0.2885274,Alyssum_dasycarpum:0.2885274):0.0346128):3.866049):4.232632):0.1712637):23.37236,(((Alyssum_simplex:0.03471694,Stevenia_cheiranthoides:0.03471694):22.736503,(((Lepidium_latifolium:3.476729,Lepidium_obtusum:3.476729):4.222005,(((Lepidium_campestre:0.7759185,Lepidium_sativum:0.7759185):2.936142,((((Lepidium_ruderale:0.07584448,Lepidium_ferganense:0.07584448):1.770685,Lepidium_virginicum:1.84653):0.03142712,((Lepidium_capitatum:0.5530574,Lepidium_draba:0.5530574):1.301778,Lepidium_cordatum:1.854835):0.02312173):1.379943,(Lepidium_brachyotum:2.424335,(Lepidium_alashanicum:0.8791802,Lepidium_densiflorum:0.8791802):1.545155):0.833565):0.4541607):2.696478,(Lepidium_chalepense:2.532707,Lepidium_didymum:2.532707):3.875832):1.290195):7.691857,((Lepidium_perfoliatum:0.9949133,Lepidium_cartilagineum:0.9949133):11.6878,(Lepidium_cuneiforme:1.627878,Lepidium_apetalum:1.627878):11.05483):2.70788):7.38063):2.96922,((((((Cardamine_macrophylla:12.50213,((Cardamine_pratensis:4.3649,Cardamine_flexuosa:4.3649):5.73029,Cardamine_hirsuta:10.09519):2.40694):0.1952049,((((Cardamine_griffithii:0.6298567,Cardamine_prorepens:0.6298567):1.493083,Cardamine_trifoliolata:2.12294):0.9485206,(Cardamine_scaposa:0.1054149,Cardamine_tianqingiae:0.1054149):2.966046):4.28989,(((((Cardamine_rockii:0.5353603,Cardamine_changbaiana:0.5353603):0.3158683,Cardamine_paucifolia:0.8512286):1.233888,(Cardamine_trifida:0.4747627,Cardamine_multijuga:0.4747627):1.610354):0.9318896,((Cardamine_circaeoides:0.04093925,Cardamine_stenoloba:0.04093925):1.462594,(Cardamine_loxostemonoides:0.3394622,Cardamine_hupingshanensis:0.3394622):1.164071):1.513473):0.6350932,Cardamine_lyrata:3.652099):3.709251):5.335985):1.257155,(((Cardamine_caroides:6.294969,Cardamine_bodinieri:6.294969):3.683981,((((Cardamine_pulchella:0.9004949,Cardamine_leucantha:0.9004949):0.08598804,Cardamine_yunnanensis:0.9864829):1.540118,((Cardamine_fragariifolia:1.653271,Cardamine_delavayi:1.653271):0.01513669,Cardamine_parviflora:1.668408):0.8581931):3.554055,(Cardamine_simplex:2.932905,(Cardamine_komarovii:2.548279,Cardamine_purpurascens:2.548279):0.3846255):3.147751):3.898294):2.435749,((((Cardamine_tangutorum:0.2096273,Cardamine_scutata:0.2096273):1.190884,Cardamine_anhuiensis:1.400511):7.349301,Cardamine_impatiens:8.7498121):0.007419325,((((Cardamine_cheotaiyienii:0.4818551,Cardamine_gracilis:0.4818551):2.248704,((Cardamine_microzyga:0.2751396,(Cardamine_multiflora:0.1070408,Cardamine_hydrocotyloides:0.1070408):0.1680989):2.240957,Cardamine_violacea:2.516097):0.2144625):3.011745,((Cardamine_granulifera:2.068167,(Cardamine_franchetiana:1.061157,Cardamine_engleriana:1.061157):1.007009):0.004164132,Cardamine_repens:2.072331):3.669973):1.251495,(Cardamine_fargesiana:1.24706,(Cardamine_hygrophila:0.01329094,Cardamine_calcicola:0.01329094):1.233769):5.746739):1.763432):3.657468):1.53979):4.13485,((Barbarea_taiwaniana:1.92897,(Barbarea_vulgaris:1.395357,(Barbarea_orthoceras:0.0509244,Barbarea_intermedia:0.0509244):1.344433):0.5336127):8.21407,((Rorippa_cantoniensis:1.841799,(((Rorippa_palustris:0.4571604,Rorippa_globosa:0.4571604):0.1095462,(Rorippa_sylvestris:0.1166911,Rorippa_elata:0.1166911):0.4500156):0.1631099,Rorippa_benghalensis:0.7298165):1.1119821):1.818911,(Rorippa_barbareifolia:1.282611,(Rorippa_indica:0.2996576,Rorippa_dubia:0.2996576):0.9829538):2.378099):6.48233):7.9463):6.4545,(((((((Erysimum_deflexum:0.4057044,Erysimum_benthamii:0.4057044):0.6443221,Erysimum_roseum:1.050027):3.72910846,(Erysimum_handel-mazzettii:0.08956697,Erysimum_siliculosum:0.08956697):4.689568):0.9041728,(((Erysimum_schlagintweitianum:0.8413026,Erysimum_funiculosum:0.8413026):0.1917298,Erysimum_wardii:1.033032):1.963887,Erysimum_flavum:2.99692):2.686388):0.1909319,(Erysimum_amurense:3.747534,(Erysimum_sisymbrioides:3.477886,((Erysimum_hieraciifolium:0.8137589,Erysimum_canescens:0.8137589):0.9640831,((Erysimum_cheiranthoides:0.6551075,Erysimum_forrestii:0.6551075):0.4954883,Erysimum_macilentum:1.15059558):0.6272463):1.700044):0.2696476):2.126706):8.75493,(((((Camelina_microcarpa:0.60759,Camelina_sativa:0.60759):10.1782,Neslia_paniculata:10.78579):2.99824,((Arabidopsis_thaliana:2.837489,Arabidopsis_halleri:2.837489):7.845741,Arabidopsis_lyrata:10.68323):3.1008):0.16943,Turritis_glabra:13.95346):0.43178,Olimarabidopsis_pumila:14.38524):0.24393):2.88648,((Crucihimalaya_stricta:1.072036,(Crucihimalaya_himalaica:0.2526628,(Crucihimalaya_lasiocarpa:0.172786,Crucihimalaya_wallichii:0.172786):0.07987676):0.8193736):1.879174,(Crucihimalaya_mollissima:0.6380544,Crucihimalaya_axillaris:0.6380544):2.313156):14.56444):7.02819):0.74626,((((((Yinshania_rupicola:0.5344094,Yinshania_fumarioides:0.5344094):2.600439,Yinshania_zayuensis:3.134849):9.455764,(((Yinshania_paradoxa:0.111862,Yinshania_acutangula:0.111862):0.5714214,Yinshania_furcatopilosa:0.6832835):2.497539,(((Yinshania_rivulorum:0.13491131,Yinshania_henryi:0.1349113):2.415849,(Yinshania_lichuanensis:0.1978187,Yinshania_hui:0.1978187):2.352942):0.2157603,Yinshania_sinuata:2.766521):0.4143021):9.40979):2.382679,Yinshania_hunanensis:14.97329):7.652198,(Descurainia_sophia:16.73049,Hornungia_procumbens:16.730491):5.895):0.09745,((Sophiopsis_annua:7.434339,(Smelowskia_alba:6.37952,((Smelowskia_tibetica:0.11898,Hedinia_tibetica:0.11897999):3.884719,Smelowskia_calycina:4.003699):2.375821):1.054819):6.394431,Sophiopsis_sisymbrioides:13.82877):8.89417):2.56716):0.45034):6.225005):0.7012647,((((((Parrya_nudicaulis:9.454645,Diptychocarpus_strictus:9.454645):5.104275,(Parrya_pinnatifida:0.6774601,(Parrya_lancifolia:0.4765386,Parrya_beketovii:0.4765386):0.2009215):13.88146):5.21028,((Chorispora_tenella:4.778851,Chorispora_sibirica:4.778851):2.451912,((Chorispora_greigii:0.3660855,(Chorispora_tashkorganica:0.2106239,Chorispora_bungeana:0.2106239):0.1554617):1.082955,(Chorispora_songarica:0.9419392,Chorispora_macropoda:0.9419392):0.5071017):5.781722):12.53844):8.97935,(((((Dontostemon_perennis:1.160917,Dontostemon_elegans:1.160917):1.628296,(Dontostemon_crassifolius:1.834422,Dontostemon_pinnatifidus:1.834422):0.9547904):3.563735,Dontostemon_glandulosus:6.352948):1.948645,((Dontostemon_hispidus:1.721067,Dontostemon_dentatus:1.721067):0.5775995,((Dontostemon_tibeticus:1.115084,Dontostemon_micranthus:1.115084):0.02468787,Dontostemon_integrifolius:1.139771):1.158895):6.002927):3.767007,(Dontostemon_senilis:11.97927,Clausia_trichosepala:11.97927):0.08933):16.67995):1.2907,(((((Neotorularia_brachycarpa:1.093804,Neotorularia_brevipes:1.093804):4.498911,(Neotorularia_torulosa:0.2747813,Neotorularia_qingshuiheense:0.2747813):5.317934):12.30447,((((Tetracme_recurvata:1.065092,(Sisymbriopsis_shuanghuica:0.7490518,Sisymbriopsis_yechengica:0.7490518):0.3160403):0.4589318,Sisymbriopsis_pamirica:1.524024):7.126792,Tetracme_quadricornis:8.6508156):6.775494,((((Dilophia_salsa:5.24018,Dilophia_ebracteata:5.24018):6.71553,(((Braya_scharnhorstii:0.2904448,Braya_forrestii:0.2904448):0.3792019,(Braya_humilis:0.2859434,Braya_rosea:0.2859434):0.3837034):11.204913,((Christolea_niyaensis:4.00415,Christolea_crassifolia:4.00415):0.93634,(Phaeonychium_kashgaricum:2.747378,((Phaeonychium_parryoides:0.1095834,Phaeonychium_villosum:0.1095834):0.4757619,Phaeonychium_jafrii:0.5853453):2.162032):2.193112):6.93407):0.08115):1.95875,Leptaleum_filifolium:13.91446):0.60001,(((((Euclidium_syriacum:9.0151,Desideria_linearis:9.0151):0.8978189,((Desideria_stewartii:1.05816,Desideria_pumila:1.05816):4.48724,(Desideria_flabellata:3.297399,(Desideria_baiogoinensis:0.6368906,Desideria_prolifera:0.6368906):2.660508):2.248001):4.367519):0.4063711,(Sisymbriopsis_mollipila:10.20719,Desideria_himalayensis:10.20719):0.1121):1.71332,Lachnoloma_lehmannii:12.03261):0.56344,((Neotorularia_korolkowii:0.5264697,Malcolmia_karelinii:0.5264697):10.7634,((Malcolmia_hispida:1.394274,Malcolmia_africana:1.394274):1.713841,Malcolmia_scorpioides:3.108115):8.181755):1.30618):1.91842):0.91184):2.47088):5.2595,((Leiospora_pamirica:1.94568,Leiospora_exscapa:1.94568):6.11191,Leiospora_eriocalyx:8.05759):15.0991):2.86415,(((Sterigmostemum_caspicum:20.52689,Hesperis_sibirica:20.5268894):2.00419,((Cithareloma_vernum:19.62958,Tauscheria_lasiocarpa:19.62958):1.64532,(Bunias_orientalis:1.554464,Bunias_cochlearioides:1.554464):19.72044):1.25618):1.55612,Matthiola_chorassanica:24.0872):1.93364):4.01841):2.5835,((Pugionium_dolabratum:0.74119,Pugionium_cornutum:0.74119):31.03758,((((Baimashania_pulvinata:8.983232,Baimashania_wangii:8.983232):11.31861,((((Arabis_serrata:0.12939,Arabis_hirsuta:0.12939):17.56404,((Draba_nemorosa:5.06727,Draba_lanceolata:5.06727):0.06264,((((((Draba_matangensis:1.588802,Draba_yueii:1.588802):1.250816,((Draba_altaica:0.2087697,Draba_remotiflora:0.2087697):0.5196512,Draba_setosa:0.7284209):2.111197):1.390634,Draba_subamplexicaulis:4.230251):0.4069001,((Draba_mongolica:3.344315,(Draba_gracillima:1.112863,Draba_senilis:1.112863):2.231452):0.9464367,(Draba_cachemirica:0.8551787,(Draba_linearifolia:0.6010085,Draba_sibirica:0.6010085):0.2541702):3.435573):0.3464):0.1671344,((((Draba_polyphylla:0.2988602,Draba_parviflora:0.2988602):1.018461,Draba_oreodoxa:1.317322):1.557236,(Draba_winterbottomii:2.330971,Draba_draboides:2.330971):0.5435863):1.653321,((Draba_oreades:1.966428,(Draba_involucrata:1.783829,(Draba_amplexicaulis:0.7313044,(Draba_ussuriensis:0.6768977,Draba_sikkimensis:0.6768977):0.05440671):1.052525):0.1825995):2.533494,(((((((Draba_glomerata:0.1585845,Draba_nylamensis:0.1585845):0.89464,Draba_huetii:1.053225):1.271764,((Draba_jucunda:0.2829404,Draba_korshinskyi:0.2829404):1.059275,Draba_lasiophylla:1.342215):0.9827733):0.4736865,(Draba_eriopoda:0.2902964,Draba_handelii:0.2902964):2.508379):0.5716532,(Draba_yunnanensis:0.9540595,Draba_zangbeiensis:0.9540595):2.416269):0.3480617,(Draba_melanopus:1.114063,(Draba_surculosa:0.7928176,Draba_serpens:0.7928176):0.321245):2.604328):0.4321044,((Draba_ellipsoidea:2.226459,(Draba_bartholomewii:1.115872,(((Draba_calcicola:0.4779344,Draba_turczaninowii:0.4779344):0.2092438,Draba_stenocarpa:0.6871782):0.01221928,Draba_lichiangensis:0.6993975):0.4164747):1.110587):0.2306854,Draba_elata:2.457145):1.69335):0.3494283):0.02795581):0.2764071):0.1131058,((Draba_tibetica:0.1665792,Draba_alajica:0.1665792):1.141437,(Draba_sekiyana:1.082837,Draba_ladyginii:1.082837):0.2251788):3.609375):0.2125184):12.56352):0.9834562,((Arabis_tibetica:6.128512,((Arabis_stelleri:0.265693,Arabis_axilliflora:0.265693):4.708066,((Arabis_pendula:1.8730431,Arabis_bijuga:1.873043):0.172136,(Arabis_auriculata:0.8568937,Arabis_flagellosa:0.8568937):1.188285):2.92858):1.154754):2.885214,((Arabis_amplexicaulis:0.8716838,Arabis_pterosperma:0.8716838):0.1834901,Arabis_paniculata:1.055174):7.958553):9.66316):0.6115138,(Arabis_fruticulosa:2.005845,Arabis_alaschanica:2.005845):17.28256):1.01344):9.17171,(((Goldbachia_pendula:10.72214,Goldbachia_laevigata:10.72214):17.07257,((((Orychophragmus_limprichtianus:6.513483,Orychophragmus_violaceus:6.513483):12.9579,(Crambe_kotschyana:15.60161,((Brassica_elongata:12.5227301,Eruca_vesicaria:12.52273):2.73986,(Sinapis_arvensis:10.66668,Sinapis_alba:10.66668):4.59591):0.33902):3.86977):0.37476,((((Sisymbrium_luteum:0.308335,Sisymbrium_altissimum:0.308335):2.794211,Sisymbrium_heteromallum:3.102546):0.8683504,Sisymbrium_loeselii:3.970896):2.786344,(Sisymbrium_officinale:2.903901,(((Sisymbrium_irio:0.3592994,Sisymbrium_brassiciforme:0.3592994):1.221819,(Sisymbrium_orientale:0.004617615,Sisymbrium_yunnanense:0.004617615):1.576501):0.7289551,Sisymbrium_polymorphum:2.310074):0.593827):3.853339):13.0889):3.35736,((Conringia_planisiliqua:11.78548,Pachypterygium_multicaule:11.78548):0.09553,((Isatis_minima:0.01058341,Isatis_tinctoria:0.01058341):2.557034,(Isatis_costata:0.7076108,Isatis_violascens:0.7076108):1.860007):9.313392):11.32249):4.59121):1.04714,((Thlaspi_cochleariforme:23.90461,(Thlaspi_andersonii:7.9727085,((Thlaspi_yunnanense:2.068761,Thlaspi_flagelliferum:2.068761):0.6289788,Thlaspi_arvense:2.69774):5.274968):15.9319):3.79222,(((Thellungiella_salsuginea:0.6856239,Thellungiella_halophila:0.6856239):10.45837,(Pegaeophyton_minutum:1.8745311,Pegaeophyton_scapiflorum:1.874531):9.269459):0.27174,(Eutrema_deltoideum:9.11899,(((((Eutrema_heterophyllum:0.05161993,Eutrema_tenue:0.05161993):0.02597468,Eutrema_bouffordii:0.07759461):0.3243448,Eutrema_himalaicum:0.4019394):0.3223812,Eutrema_integrifolium:0.7243206):5.4473872,Eutrema_yunnanense:6.171708):2.947282):2.29674):16.2811):1.14502):0.6317):2.13014,((((((Cardaria_pubescens:0.6557024,Lignariella_hobsonii:0.6557024):0.8303721,Cardaria_draba:1.486074):19.216705,Lignariella_ohbana:20.70278):9.31338,((Berteroa_incana:6.35764,Galitzkya_potaninii:6.35764):18.92169,Alyssum_linifolium:25.27933):4.73683):0.98028,Microthlaspi_perfoliatum:30.99644):0.31725,Megacarpaea_delavayi:31.31369):0.29):0.17508):0.84398):0.04396):0.6177787):0.3003013,((((Solms-laubachia_minor:0.07085963,Solms-laubachia_platycarpa:0.07085963):1.302526,Solms-laubachia_xerophyta:1.373385):9.821585,(Solms-laubachia_eurycarpa:2.252068,(Solms-laubachia_lanata:1.123153,Solms-laubachia_gamosepala:1.123153):1.128915):8.942902):6.734602,(Solms-laubachia_retropilosa:11.19497,(Solms-laubachia_pulcherrima:0.08071002,Solms-laubachia_linearifolia:0.08071002):11.11426):6.7346012):15.655223):13.49484,(Gynandropsis_gynandra:31.67072,Arivela_viscosa:31.67072):15.40891):3.29811,(((((Capparis_lanceolaris:1.360234,(Capparis_cantoniensis:1.192485,((Capparis_sabiifolia:0.01333908,Capparis_henryi:0.01333908):0.420675,Capparis_dasyphylla:0.4340141):0.7584707):0.1677495):0.5313176,Capparis_versicolor:1.891552):24.68172,(((Capparis_himalayensis:4.311158,(Capparis_fohaiensis:2.166276,Capparis_multiflora:2.166276):2.144882):1.242831,(Capparis_fengii:0.4361576,Capparis_assamica:0.4361576):5.117832):19.753772,(((Capparis_trichocarpa:1.861415,Capparis_hainanensis:1.861415):17.49206,Capparis_spinosa:19.353479):5.716622,(((Capparis_floribunda:1.99316,Capparis_viburnifolia:1.99316):1.049592,Capparis_tenera:3.042752):6.332751,((((Capparis_khuamak:0.1214937,Capparis_bodinieri:0.1214937):0.1721512,(Capparis_membranifolia:0.1002156,Capparis_subsessilis:0.1002156):0.1934293):6.907232,(Capparis_formosana:0.2161151,Capparis_micracantha:0.2161151):6.984762):1.425604,(((Capparis_masaikai:2.141285,Capparis_acutifolia:2.141285):0.65359,(((Capparis_pubiflora:0.8087147,(Capparis_sepiaria:0.1304528,Capparis_sikkimensis:0.1304528):0.678262):1.400345,Capparis_pubifolia:2.209059):0.03399095,((Capparis_zeylanica:0.7344417,Capparis_wui:0.7344417):0.7621976,(Capparis_chingiana:1.222932,Capparis_yunnanensis:1.222932):0.2737068):0.7464109):0.551825):1.239559,Capparis_urophylla:4.034434):4.592047):0.7490224):15.6946):0.2376575):1.265511):4.9872727,((Crateva_formosensis:2.493427,Crateva_magna:2.493427):2.519534,(Crateva_religiosa:0.187607,Crateva_trifoliata:0.187607):4.825354):26.54758):2.406457,Crateva_unilocularis:33.967):16.41074):18.16984,((Oligomeris_linifolia:42.81508,(Stixis_suaveolens:11.07318,Stixis_scandens:11.07318):31.7419):10.79255,Borthwickia_trifoliata:53.60763):14.93995):9.91639,Azima_sarmentosa:78.46397):15.98113,Bretschneidera_sinensis:94.4451):19.09307):3.14109):3.9595):5.82232):1.34374,(((((Memecylon_lanceolatum:54.1123,((Memecylon_hainanense:14.80998,(((Memecylon_octocostatum:0.3140749,Memecylon_nigrescens:0.3140749):0.5917385,Memecylon_pauciflorum:0.9058133):13.71569,(Memecylon_luchuenense:5.629343,(Memecylon_celastrinum:3.448599,((Memecylon_polyanthum:2.3526714,Memecylon_caeruleum:2.352672):0.3118651,((Memecylon_pendulum:0.5251257,Memecylon_ligustrifolium:0.5251257):0.4091825,Memecylon_scutellatum:0.9343082):1.730228):0.7840619):2.180744):8.992158):0.1884771):24.98201,(Astronia_ferruginea:29.563076,(((Osbeckia_capitata:10.62412,(((Melastoma_intermedium:2.72055,(Melastoma_imbricatum:1.337949,(Melastoma_dodecandrum:1.013291,(Melastoma_malabathricum:0.03167827,Melastoma_sanguineum:0.03167827):0.9816127):0.3246582):1.382601):3.52788,Osbeckia_chinensis:6.24843):3.5808,Osbeckia_nepalensis:9.82923):0.7948871):1.053693,(Osbeckia_nutans:0.7408449,Osbeckia_stellata:0.7408449):10.93697):13.42406,(Diplectria_barbata:21.4117605,((((((Blastus_cochinchinensis:1.412211,((Blastus_pauciflorus:0.2110622,Blastus_auriculatus:0.2110622):0.1373398,Blastus_borneensis:0.348402):1.063809):0.9459591,Blastus_tenuifolius:2.358171):6.794734,((Blastus_setulosus:0.1606536,Blastus_brevissimus:0.1606536):2.7649,Blastus_mollissimus:2.925554):6.22735):1.388906,Blastus_tsaii:10.54181):0.110839,(((Sonerila_cantonensis:0.1766458,Sonerila_primuloides:0.1766458):0.526225,Sonerila_hainanensis:0.7028708):4.279496,((Sonerila_maculata:1.433878,Sonerila_plagiocardia:1.433878):1.317602,Sonerila_erecta:2.75148):2.230887):5.670283):1.928031,(((Plagiopetalum_tenuicaule:11.80705,((Phyllagathis_gracilis:2.898506,(Phyllagathis_asarifolia:2.164707,(Phyllagathis_velutina:0.0336049,Phyllagathis_longiradiosa:0.0336049):2.131102):0.7337988):5.993644,(((((Phyllagathis_elattandra:0.1033546,Phyllagathis_erecta:0.1033546):2.33391,(Phyllagathis_ternata:0.2233568,Phyllagathis_melastomatoides:0.2233568):2.213908):2.415653,((Phyllagathis_latisepala:1.9734481,Phyllagathis_deltoidea:1.973448):2.36101,(((Phyllagathis_setotheca:0.6891943,Phyllagathis_stenophylla:0.6891943):0.1282395,Phyllagathis_oligotricha:0.8174338):1.304317,((((Phyllagathis_cavaleriei:0.3217816,Phyllagathis_fengii:0.3217816):1.290368,(Phyllagathis_ovalifolia:0.565932,Phyllagathis_longearistata:0.565932):1.046217):0.2473389,(Phyllagathis_tentaculifera:0.4478311,Phyllagathis_tetrandra:0.4478311):1.411657):0.153512,Phyllagathis_plagiopetala:2.013):0.1087507):2.212707):0.51846):0.9084879,((Medinilla_septentrionalis:0.4290955,Medinilla_fengii:0.4290955):2.296665,(((((Medinilla_arboricola:0.542753,Medinilla_rubicunda:0.542753):0.1047561,Medinilla_himalayana:0.647509):0.2340392,Medinilla_petelotii:0.8815482):0.9441135,(Medinilla_nana:1.582818,Medinilla_lanceata:1.582818):0.24284383):0.6051744,(Medinilla_formosana:1.38545473,(Medinilla_assamica:0.2985347,Medinilla_hayatana:0.2985347):1.08692):1.045382):0.2949239):3.035646):0.7279702,((Phyllagathis_cymigera:0.4198467,Phyllagathis_scorpiothyrsoides:0.4198467):0.8326986,(Phyllagathis_hispidissima:0.01953727,Phyllagathis_hainanensis:0.01953727):1.233008):5.236831):2.402774):2.914901):0.1810593,Plagiopetalum_esquirolii:11.98811):0.09463,((((Barthea_barthei:2.70751,Allomorphia_urophylla:2.70751):4.04826,((((Fordiophyton_degeneratum:0.5482799,(Bredia_hirsuta:0.4316901,Bredia_esquirolii:0.4316901):0.1165898):0.9251865,((Bredia_yunnanensis:0.8301805,(Fordiophyton_strictum:0.5772247,(Bredia_quadrangularis:0.4968301,(Bredia_sessilifolia:0.1079696,Fordiophyton_breviscapum:0.1079696):0.3888604):0.08039465):0.2529558):0.6294782,Fordiophyton_faberi:1.459659):0.01380767):0.3130436,(((((Fordiophyton_longipes:0.4143445,Bredia_oldhamii:0.4143445):0.084995921,((Bredia_sinensis:0.1751796,Bredia_microphylla:0.1751796):0.1320683,Fordiophyton_brevicaule:0.3072479):0.1920925):0.09522352,Bredia_biglandularis:0.5945639):0.3721296,((Fordiophyton_peperomiifolium:0.7958105,(Fordiophyton_cordifolium:0.1364275,Fordiophyton_repens:0.1364275):0.659383):0.0410377,Bredia_longiloba:0.8368482):0.1298453):0.6641365,Bredia_fordii:1.63083):0.15568):4.77534,((((Oxyspora_curtisii:1.2466351,(Oxyspora_cernua:0.1261964,Oxyspora_teretipetiolata:0.1261964):1.120439):4.351335,((Oxyspora_paniculata:1.710341,Sarcopyramis_napalensis:1.710341):0.8554795,(Sarcopyramis_bodinieri:0.499515,(Oxyspora_yunnanensis:0.2574183,Oxyspora_vagans:0.2574183):0.2420967):2.066306):3.032149):0.78573,Tigridiopalma_magnifica:6.3837):0.06989,((Scorpiothyrsus_shangszeensis:0.3875462,Scorpiothyrsus_xanthostictus:0.3875462):1.932161,Scorpiothyrsus_erythrotrichus:2.3197075):4.133882):0.10826):0.19392):0.59876,(Cyphotheca_montana:7.00964125,((Allomorphia_curtisii:0.3317422,Allomorphia_balansae:0.3317422):2.77024,Allomorphia_baviensis:3.101982):3.907659):0.3448888):0.85959,(Sporoxeia_sciadophila:0.19814996,Sporoxeia_clavicalcarata:0.19814998):8.01597):3.86862):0.49794):8.83108):3.69011):4.46121):10.2289):14.32032):23.41481,Crypteronia_paniculata:77.52711):18.29408,((((((((Syzygium_kusukusense:3.370625,Syzygium_taiwanicum:3.370625):3.193999,((Syzygium_album:4.013068,(((Syzygium_tenuirhachis:1.061377,(Syzygium_guangxiense:0.3715396,Syzygium_salwinense:0.3715396):0.6898372):0.1981047,Syzygium_fluviatile:1.259481):1.50718,((Syzygium_hancei:0.2289972,(Syzygium_rysopodum:0.05273118,Syzygium_levinei:0.05273118):0.176266):0.3651022,Syzygium_araiocladum:0.5940994):2.172562):1.246407):2.000143,(((((Syzygium_saxatile:0.3391996,Syzygium_buxifolioideum:0.3391996):0.4897109,Syzygium_toddalioides:0.8289105):0.5805938,(Syzygium_cinereum:0.8639266,Syzygium_handelii:0.8639266):0.5455776):0.7932026,((Syzygium_austrosinense:0.05616965,Syzygium_tephrodes:0.05616965):1.467502,(Syzygium_kwangtungense:0.523291,(Syzygium_jienfunicum:0.5226791,(Syzygium_tsoongii:0.1130656,Syzygium_congestiflorum:0.1130656):0.4096135):0.0006119482):1.00038):0.6790357):1.403169,Syzygium_stenocladum:3.605876):2.407336):0.5514126):0.6636439,(Syzygium_oblancilimbum:6.664996,(Syzygium_cathayense:3.95871,(Syzygium_balsameum:1.729746,Syzygium_euphlebium:1.729746):2.228963):2.706286):0.5632718):3.359689,(((((Syzygium_conspersipunctatum:0.9028787,Syzygium_bubengense:0.9028787):0.1163144,Syzygium_brachythyrsum:1.019193):1.105851,Syzygium_forrestii:2.125044):5.617956,(((Syzygium_thumra:1.305371,Syzygium_fruticosum:1.305371):0.6531131,(Syzygium_nanpingense:0.1287135,Syzygium_odoratum:0.1287135):1.829771):4.732041,(((Syzygium_laosense:2.122164,Syzygium_vestitum:2.122164):0.532496,Syzygium_szemaoense:2.65466):1.25761,((((Syzygium_lasianthifolium:0.8375553,Syzygium_austroyunnanense:0.8375553):0.614692,Syzygium_gongshanense:1.452247):0.3540741,(Syzygium_hainanense:0.1342833,Syzygium_xizangense:0.1342833):1.672038):1.306293,Syzygium_densinervium:3.112614):0.7996563):2.778254):1.052475):1.977274,(Syzygium_nervosum:5.76689,(Syzygium_cumini:4.24095,Syzygium_jambos:4.24095):1.52594):3.953384):0.8676826):0.1402677,(Syzygium_buxifolium:10.4783,Syzygium_acuminatissimum:10.4783):0.2499241):0.1964659,((((Syzygium_simile:1.991917,Syzygium_bullockii:1.991917):5.8852,(((Syzygium_yunnanense:1.761201,(Syzygium_imitans:1.695119,(Syzygium_polypetaloideum:1.180833,Syzygium_wenshanense:1.180833):0.5142865):0.06608171):4.345425,(((Syzygium_infrarubiginosum:0.2003705,Syzygium_zeylanicum:0.2003705):2.039107,Syzygium_rehderianum:2.239478):1.723223,((Syzygium_championii:0.3502799,Syzygium_chunianum:0.3502799):0.4089617,Syzygium_claviflorum:0.7592416):3.20346):2.143924):1.080027,((Syzygium_melanophyllum:0.08733433,Syzygium_boisianum:0.08733433):6.528516,(Syzygium_sichuanense:3.96331,(Syzygium_megacarpum:2.200458,(Syzygium_tetragonum:1.349906,((Syzygium_paucivenium:0.8715529,Syzygium_myrsinifolium:0.8715529):0.1935701,Syzygium_baviense:1.065123):0.284783):0.8505524):1.762851):2.65254):0.5708026):0.6904648):0.4252173,((Syzygium_formosanum:1.297794,(Syzygium_oblatum:0.7969061,Syzygium_euonymifolium:0.7969061):0.5008881):2.356704,(Syzygium_howii:0.208922,Syzygium_globiflorum:0.208922):3.445576):4.647837):2.601574,((Syzygium_grijsii:2.355131,Syzygium_rockii:2.355131):0.04595925,(Syzygium_sterrophyllum:0.3293189,Syzygium_lineatum:0.3293189):2.071772):8.502819):0.02078071):20.93393,((Rhodamnia_dumetorum:20.27029,Rhodomyrtus_tomentosa:20.27029):1.11574,(((Decaspermum_albociliatum:0.08516378,Decaspermum_glabrum:0.08516378):5.3831556,(Decaspermum_parviflorum:1.948479,Decaspermum_austrohainanicum:1.948479):3.519841):9.30586,((Decaspermum_montanum:0.4009309,Decaspermum_gracilentum:0.4009309):1.274468,Decaspermum_hainanense:1.6753993):13.09878):6.61185):10.47259):8.1087,Baeckea_frutescens:39.96732):55.85387):4.06851,(((((((((Ammannia_multiflora:0.1365703,Ammannia_auriculata:0.1365703):0.2106621,Ammannia_baccifera:0.3472324):44.5093035,(((Sonneratia_ovata:0.3968488,(Sonneratia_alba:0.0853996,Sonneratia_gulngai:0.0853996):0.3114492):0.3004512,Sonneratia_caseolaris:0.6973):36.21492,((((Lagerstroemia_balansae:1.076325,Lagerstroemia_villosa:1.076325):15.01928,(Lagerstroemia_subcostata:11.9576901,((Lagerstroemia_caudata:0.9095909,Lagerstroemia_indica:0.9095909):1.068151,((Lagerstroemia_intermedia:0.2361911,Lagerstroemia_limii:0.2361911):0.8594148,(Lagerstroemia_suprareticulata:0.978046,(Lagerstroemia_guilinensis:0.1136148,Lagerstroemia_fordii:0.1136148):0.8644312):0.11756):0.8821359):9.979948):4.137915):0.2359051,(((Lagerstroemia_tomentosa:0.04949226,Lagerstroemia_venusta:0.04949226):0.9008057,Lagerstroemia_excelsa:0.950298):2.60721,(Lagerstroemia_glabra:1.764242,Lagerstroemia_anhuiensis:1.764242):1.793266):12.774):11.13821,Duabanga_grandiflora:27.46972):9.4425):7.94432):2.9889,(Lythrum_salicaria:0.14504,Lythrum_virgatum:0.14504):47.7004):3.58917,Pemphis_acidula:51.43461):1.5205,Woodfordia_fruticosa:52.95511):17.64496,(((Rotala_cordata:9.831452,(Rotala_hexandra:1.454793,Rotala_mexicana:1.454793):8.376659):20.22175,(Rotala_rotundifolia:0.5306509,(Rotala_taiwaniana:0.4777731,Rotala_rosea:0.4777731):0.05287783):29.52255):6.045096,(Rotala_densiflora:9.229569,(Rotala_wallichii:1.4580149,Rotala_indica:1.458014):7.771554):26.86873):34.50177):6.9,((((((Circaea_erubescens:0.2327827,Circaea_repens:0.2327827):0.729988,Circaea_cordata:0.9627707):2.460188,(Circaea_canadensis:2.383451,Circaea_mollis:2.3834515):1.039507):3.687932,(Circaea_alpina:0.3986422,(Circaea_ovata:0.05241389,Circaea_glabrescens:0.05241389):0.3462283):6.712248):33.6694,((((Chamerion_latifolium:2.160008,(Chamerion_angustifolium:1.266851,Chamerion_speciosum:1.266851):0.8931566):9.698432,Chamerion_conspersum:11.85844):6.93629,(((Epilobium_kingdonii:1.462198,(Epilobium_wallichianum:1.097354,(Epilobium_cylindricum:0.1333703,Epilobium_palustre:0.1333703):0.9639833):0.3648439):1.416971,((((Epilobium_subcoriaceum:1.6396,(((Epilobium_hohuanense:0.06243381,Epilobium_kermodei:0.06243381):0.3767036,Epilobium_amurense:0.4391374):0.03675225,Epilobium_ciliatum:0.4758897):1.16371):0.1563518,(((Epilobium_gouldii:0.08158796,Epilobium_nankotaizanense:0.08158796):0.2050977,(Epilobium_clarkeanum:0.05032347,Epilobium_hirsutum:0.05032347):0.2363622):0.4959244,((Epilobium_pengii:0.08296816,Epilobium_brevifolium:0.08296816):0.4429634,(Epilobium_fastigiatoramosum:0.294903,(Epilobium_taiwanianum:0.2049005,Epilobium_tibetanum:0.2049005):0.09000254):0.2310285):0.2566785):1.013341):0.3088154,((((Epilobium_pyrricholophum:0.2137867,Epilobium_williamsii:0.2137867):0.04099467,Epilobium_minutiflorum:0.2547813):0.1247145,Epilobium_roseum:0.3794958):0.5094877,(Epilobium_royleanum:0.6197093,Epilobium_fangii:0.6197093):0.2692742):1.215783):0.09680369,(((((Epilobium_sikkimense:0.04145758,Epilobium_tianschanicum:0.04145758):0.08362433,Epilobium_platystigmatosum:0.1250819):0.5076093,(Epilobium_sinense:0.02436105,Epilobium_pannosum:0.02436105):0.6083302):0.6257843,Epilobium_anagallidifolium:1.258476):0.07433491,(Epilobium_blinii:0.07896811,Epilobium_laxum:0.07896811):1.253842):0.8687601):0.6775977):0.07503172,Epilobium_parviflorum:2.9542):15.84053):2.73903,(((Oenothera_stricta:0.1390759,Oenothera_biennis:0.1390759):0.3466158,(Oenothera_rosea:0.04085644,Oenothera_glazioviana:0.04085644):0.4448353):0.0843083,(Oenothera_parviflora:0.4559308,Oenothera_laciniata:0.4559308):0.1140692):20.96376):19.24653):20.68866,(Ludwigia_octovalvis:12.42266,(((Ludwigia_hyssopifolia:2.2432902,Ludwigia_ovalis:2.24329):0.5658781,Ludwigia_prostrata:2.809168):1.004389,(Ludwigia_perennis:0.04119056,Ludwigia_epilobioides:0.04119056):3.772367):8.609103):49.04629):16.03112):17.5,(((((Quisqualis_indica:2.4008699,Quisqualis_conferta:2.40087):6.2703,(Combretum_sundaicum:5.61271,(Combretum_latifolium:5.308737,((((Combretum_griffithii:0.5796269,(Combretum_punctatum:0.2776616,Combretum_pilosum:0.2776616):0.3019653):0.6410378,Combretum_roxburghii:1.220665):1.481957,Combretum_alfredii:2.702622):0.5405018,Combretum_wallichii:3.243124):2.0656135):0.3039732):3.05846):8.40594,Getonia_floribunda:17.07711):3.77252,((((Terminalia_myriocarpa:0.02583141,Terminalia_franchetii:0.02583141):0.4380568,Terminalia_chebula:0.4638882):3.347271,(Terminalia_catappa:3.047811,(Terminalia_bellirica:0.6637558,Terminalia_nigrovenulosa:0.6637558):2.384055):0.7633485):13.321571,Anogeissus_acuminata:17.132733):3.7169):9.04884,(Lumnitzera_littorea:6.66983,Lumnitzera_racemosa:6.66983):23.22864):65.1016):4.88963):26.77065,(((Erodium_cicutarium:0.4499792,Erodium_stephanianum:0.4499792):35.592337,(Erodium_tibetanum:0.426971,Erodium_oxyrhinchum:0.426971):35.61535):9.76212,(((((((Geranium_pylzowianum:2.225126,((Geranium_wlassovianum:0.8794192,Geranium_soboliferum:0.8794192):1.224688,(Geranium_yunnanense:0.2033298,Geranium_platyanthum:0.2033298):1.90077655):0.121019):0.05144694,((Geranium_sibiricum:0.1483456,Geranium_thunbergii:0.1483456):1.960041,Geranium_delavayi:2.108387):0.1681855):2.894423,((Geranium_donianum:0.1813537,Geranium_wilfordii:0.1813537):3.8922,Geranium_robertianum:4.073554):1.097442):1.928726,Geranium_rosthornii:7.099721):4.803849,(((Geranium_himalayense:0.187483,Geranium_collinum:0.187483):0.3994716,Geranium_napuligerum:0.5869546):9.505018,(((Geranium_albiflorum:0.1859614,Geranium_koreanum:0.1859614):5.785806,Geranium_pogonanthum:5.971767):2.294546,Geranium_krameri:8.266313):1.825659):1.811597):2.007874,((((Geranium_erianthum:2.835385,(Geranium_linearilobum:1.445067,(Geranium_sinense:0.04599345,Geranium_franchetii:0.04599345):1.399074):1.390318):2.071667,((Geranium_pseudosibiricum:0.3164549,Geranium_moupinense:0.3164549):4.023258,(((Geranium_refractum:1.657798,((Geranium_umbelliforme:0.5374734,(Geranium_christensenianum:0.48112,Geranium_polyanthes:0.48112):0.05635338):0.2084858,(Geranium_rectum:0.6747125,(Geranium_strictipes:0.5220522,Geranium_canopurpureum:0.5220522):0.1526604):0.07124668):0.9118386):0.1699124,Geranium_wallichianum:1.82771):0.9190769,(Geranium_farreri:0.08884993,Geranium_ocellatum:0.08884993):2.657937):1.592926):0.5673389):5.932929,(((Geranium_pratense:0.5360484,Geranium_shensianum:0.5360484):0.5446608,(Geranium_saxatile:0.2994956,Geranium_lambertii:0.2994956):0.7812135):1.807498,((Geranium_dahuricum:0.2577218,(Geranium_maximowiczii:0.04938674,Geranium_divaricatum:0.04938674):0.2083351):0.6323635,Geranium_hayatanum:0.8900853):1.998122):7.951774):0.5093776,(Geranium_suzukii:3.056739,Geranium_hispidissimum:3.056739):8.29262):2.562085):22.44088,(Geranium_nepalense:28.2756,Geranium_rotundifolium:28.2756):8.07672):9.45212):80.85591):1.14447):1.25364,(((Tribulus_cistoides:2.17647,Tribulus_terrestris:2.17647):90.88779,(((Zygophyllum_oxycarpum:0.482899,((Zygophyllum_jaxarticum:0.1354663,Zygophyllum_potaninii:0.1354663):0.2921809,(Zygophyllum_mucronatum:0.2681495,Zygophyllum_obliquum:0.2681495):0.1594977):0.05525174):0.362811,((Zygophyllum_macropterum:0.07387147,Zygophyllum_pterocarpum:0.07387147):0.7629515,(((Zygophyllum_brachypterum:0.07017682,Zygophyllum_rosowii:0.07017682):0.3583223,((Zygophyllum_macropodum:0.1489935,Zygophyllum_kaschgaricum:0.1489935):0.03280848,Zygophyllum_gobicum:0.1818019):0.2466972):0.3101283,(((Zygophyllum_fabago:0.3821856,(Zygophyllum_loczyi:0.1408639,(Zygophyllum_fabagoides:0.02786681,Zygophyllum_sinkiangense:0.02786681):0.112997):0.2413217):0.001227949,Zygophyllum_xanthoxylon:0.3834136):0.1339854,(Zygophyllum_iliense:0.05809091,Zygophyllum_kansuense:0.05809091):0.459308):0.2212285):0.09819554):0.008887051):25.70657,Tetraena_mongolica:26.55228):66.51198):35.17559,(((((((Cnestis_palala:12.388335,((Rourea_minor:2.3001,Agelaea_trinervis:2.3001):4.82185,Ellipanthus_glabrifolius:7.12195):5.26639):3.32431,((Rourea_microphylla:0.7681959,Rourea_caudata:0.7681959):12.67132,(Connarus_yunnanensis:0.09024,Connarus_paniculatus:0.090240001):13.3492804):2.27313):39.76422,((Biophytum_fruticosum:9.98306,(Biophytum_sensitivum:1.232773,Biophytum_umbraculum:1.232773):8.750287):40.15416,((Oxalis_obtriangulata:1.537909,Oxalis_corniculata:1.537909):31.11958,((Oxalis_leucolepis:1.604721,Oxalis_stricta:1.604721):16.47006,(Oxalis_acetosella:0.3855857,Oxalis_griffithii:0.3855857):17.68919):14.58271):17.47973):5.33965):28.01437,((((Sloanea_sigun:1.449029,((Sloanea_leptocarpa:0.60100369,Sloanea_hemsleyana:0.6010037):0.1861122,Sloanea_integrifolia:0.7871158):0.6619129):0.1301021,Sloanea_chingiana:1.579131):5.730369,(((Sloanea_dasycarpa:3.349711,((Sloanea_hainanensis:0.04930513,Sloanea_changii:0.04930513):1.313779,Sloanea_mollis:1.3630836):1.986627):2.402358,(Sloanea_xichouensis:2.606354,(Sloanea_tomentosa:0.554522,Sloanea_sterculiacea:0.554522):2.051832):3.145714):0.7995813,(Sloanea_cordifolia:0.2884032,Sloanea_sinensis:0.2884032):6.263247):0.75785):54.39056,(((((Elaeocarpus_lacunosus:4.324146,Elaeocarpus_subpetiolatus:4.324146):0.4666805,Elaeocarpus_braceanus:4.790827):2.624103,(((Elaeocarpus_lanceifolius:0.5877794,Elaeocarpus_bachmaensis:0.5877794):3.05125,(Elaeocarpus_multiflorus:0.6914082,Elaeocarpus_sphaerocarpus:0.69140824):2.947621):1.818286,(Elaeocarpus_auricomus:1.762211,Elaeocarpus_gymnogynus:1.762211):3.695104):1.957614):10.21017,(Elaeocarpus_japonicus:13.59782,Elaeocarpus_decipiens:13.59782):4.027281):2.946989,(((Elaeocarpus_howii:5.59735,((Elaeocarpus_chinensis:2.541313,Elaeocarpus_nitentifolius:2.541313):2.531808,((Elaeocarpus_glabripetalus:0.92892,Elaeocarpus_prunifolioides:0.92892):1.856995,((Elaeocarpus_limitaneus:0.07468094,Elaeocarpus_varunua:0.07468094):2.544672,Elaeocarpus_petiolatus:2.619353):0.1665621):2.287206):0.5242292):0.4155148,(Elaeocarpus_oblongilimbus:1.947468,Elaeocarpus_duclouxii:1.947468):4.065397):9.211159,(((Elaeocarpus_harmandii:0.3472308,Elaeocarpus_sikkimensis:0.3472308):5.672768,((((Elaeocarpus_sylvestris:0.408441,Elaeocarpus_atropunctatus:0.408441):0.7624449,((Elaeocarpus_argenteus:0.0441403,Elaeocarpus_poilanei:0.0441403):0.2971102,(Elaeocarpus_laoticus:0.06243163,Elaeocarpus_brachystachyus:0.06243163):0.2788188):0.8296355):0.1539367,((Elaeocarpus_balansae:0.7143961,Elaeocarpus_longlingensis:0.7143961):0.06635022,(Elaeocarpus_austroyunnanensis:0.719416,Elaeocarpus_rugosus:0.719416):0.06133034):0.5440763):3.890231,Elaeocarpus_hainanensis:5.215054):0.8049446):5.017352,(Elaeocarpus_dubius:7.300423,Elaeocarpus_angustifolius:7.300423):3.736928):4.186674):5.348066):41.12797):21.79118):42.48961,((((((Campylospermum_serratum:13.74735,(Ochna_integerrima:0.1292233,Campylospermum_striatum:0.1292233):13.618127):38.50202,Sauvagesia_rhodoleuca:52.249368):63.7964,(((((Endospermum_chinense:64.82044,((((((Microstachys_chamaelea:15.299577,Homalanthus_fastuosus:15.299584):4.60172,(Neoshirakia_atrobadiomaculata:7.852758,Neoshirakia_japonica:7.852758):12.04854):1.54654,Balakata_baccata:21.44784):1.85935,(((Triadica_sebifera:0.2677885,Triadica_rotundifolia:0.2677885):5.920402,Triadica_cochinchinensis:6.18819):8.5164,Gymnanthes_remota:14.704592):8.6026):14.01667,((Excoecaria_agallocha:0.4048301,Excoecaria_acerifolia:0.4048301):18.788469,(Excoecaria_kawakamii:0.9087176,Excoecaria_venenata:0.9087176):18.28458):18.13056):16.40006,((((Euphorbia_thomsoniana:0.7238587,(Euphorbia_tibetica:0.4821023,Euphorbia_pachyrrhiza:0.4821023):0.2417564):0.1080279,(Euphorbia_dracunculoides:0.1687756,Euphorbia_kozlovii:0.1687756):0.663111):11.8753,((Euphorbia_wallichii:0.5025133,Euphorbia_micractina:0.5025133):5.214015,(Euphorbia_rapulum:2.495889,((Euphorbia_hsinchuensis:0.4254433,Euphorbia_kansui:0.4254433):0.1880194,Euphorbia_royleana:0.6134627):1.882426):3.220639):6.990659):23.87372,(((((((Euphorbia_turczaninowii:1.788449,Euphorbia_helioscopia:1.788449):0.01283061,((Euphorbia_griffithii:0.07473569,Euphorbia_hainanensis:0.07473569):1.564697,(Euphorbia_macrorrhiza:0.7945403,Euphorbia_sororia:0.7945403):0.8448919):0.1618475):6.675371,Euphorbia_granulata:8.476651):11.11232,((Euphorbia_humilis:9.613244,(Euphorbia_pilosa:8.553729,(Euphorbia_latifolia:3.319937,Euphorbia_hyssopifolia:3.319937):5.233792):1.059515):4.256665,Euphorbia_tongchuanensis:13.86991):5.719066):2.559318,(((Euphorbia_jolkinii:9.816674,(Euphorbia_hirta:1.716784,Euphorbia_alpina:1.716784):8.09989):7.088009,((Euphorbia_antiquorum:1.294722,Euphorbia_sparrmannii:1.294722):4.920761,(((Euphorbia_altaica:1.881762,(Euphorbia_sieboldiana:0.7289469,Euphorbia_monocyathium:0.7289469):1.152815):2.434611,(Euphorbia_turkestanica:2.697813,(((Euphorbia_heishuiensis:0.2047886,Euphorbia_alatavica:0.2047886):0.1661979,Euphorbia_indica:0.3709865):2.123752,(Euphorbia_stracheyi:2.460176,(((Euphorbia_thymifolia:0.009022151,Euphorbia_prolifera:0.009022151):0.9159297,(Euphorbia_altotibetica:0.009081276,(Euphorbia_hylonoma:0.004943407,Euphorbia_yanjinensis:0.004943407):0.004137869):0.9158705):0.9795295,Euphorbia_fischeriana:1.904481):0.5556948):0.03456221):0.2030751):1.61856):1.367965,(Euphorbia_taihsiensis:1.87409,Euphorbia_lioui:1.87409):3.810248):0.5311446):10.6892):2.275459,(Euphorbia_donii:16.88577,(((Euphorbia_garanbiensis:2.030112,Euphorbia_lucorum:2.030112):0.5902034,(Euphorbia_heyneana:1.891658,Euphorbia_soongarica:1.891658):0.7286576):14.04817,Euphorbia_inderiensis:16.66849):0.2172831):2.294371):2.968151):9.735778,((Euphorbia_bifida:3.397681,(((Euphorbia_sikkimensis:0.06368024,Euphorbia_buchtormensis:0.06368024):1.036362,(Euphorbia_blepharophylla:0.792337,Euphorbia_kansuensis:0.792337):0.3077057):1.152757,(Euphorbia_makinoi:1.45515,Euphorbia_franchetii:1.45515):0.7976491):1.144882):11.86371,(Euphorbia_esula:13.08239,Euphorbia_pekinensis:13.08239):2.178999):16.62268):0.0179858,((Euphorbia_maculata:2.04048,Euphorbia_humifusa:2.04048):9.6088,Euphorbia_atoto:11.64928):20.2527759):4.678854):17.14301):11.09652):0.99419,((((((((Macaranga_tanarius:1.362421,(Macaranga_sampsonii:0.8282042,Macaranga_indica:0.8282042):0.5342165):3.537893,(Macaranga_sinensis:0.0402959,Macaranga_denticulata:0.0402959):4.860017):2.328787,(Macaranga_lowii:2.776331,(Macaranga_henryi:1.388646,(Macaranga_pustulata:0.9998461,(Macaranga_andamanica:0.3055552,Macaranga_kurzii:0.3055552):0.694291):0.3887996):1.387685):4.452769):7.78857,(((Mallotus_millietii:4.04168,((((Mallotus_esquirolii:0.4880825,Mallotus_oreophilus:0.4880825):1.936623,(Mallotus_tiliifolius:2.159714,(Mallotus_garrettii:1.272261,((Mallotus_dunnii:0.6936894,Mallotus_pallidus:0.6936894):0.202463,(Mallotus_anomalus:0.7644513,Mallotus_paniculatus:0.7644513):0.1317011):0.3761085):0.8874527):0.2649921):0.9401762,((Mallotus_nepalensis:0.9402808,Mallotus_barbatus:0.9402808):1.23073,Mallotus_roxburghianus:2.171011):1.193871):0.4773491,((Mallotus_microcarpus:0.2278547,Mallotus_conspurcatus:0.2278547):1.531557,((Mallotus_tetracoccus:1.206178,(Mallotus_luchenensis:0.524659,Mallotus_decipiens:0.524659):0.6815188):0.4856071,(Mallotus_lianus:0.3267866,Mallotus_tenuifolius:0.3267866):1.364998):0.06762692):2.082819):0.1994486):5.94297,((Mallotus_lotingensis:2.188385,(Mallotus_yunnanensis:0.2424739,Mallotus_metcalfianus:0.2424739):1.945911):6.771428,(((Mallotus_japonicus:6.09407,Mallotus_apelta:6.09407):2.1686,Mallotus_peltatus:8.26267):0.3972496,(Mallotus_repandus:7.61097,Mallotus_philippensis:7.61097):1.04895):0.2998934):1.024837):0.12089,Trevia_nudiflora:10.10554):4.91213):9.19686,Hancea_hookeriana:24.21453):21.22426,(((((Claoxylon_hainanense:0.07601762,Claoxylon_khasianum:0.07601762):3.595512,((Claoxylon_brachyandrum:1.273295,Claoxylon_subsessiliflorum:1.273295):0.4312539,(Claoxylon_indicum:1.053838,Claoxylon_longifolium:1.0538382):0.6507103):1.966981):25.01988,Mercurialis_leiocarpa:28.69141):14.74007,((((Acalypha_lanceolata:4.064219,((Acalypha_caturus:1.48846,Acalypha_akoensis:1.48846):2.465627,(Acalypha_wui:1.806513,(Acalypha_indica:0.4288215,Acalypha_matsudae:0.4288215):1.377692):2.147573):0.1101323):1.148714,(Acalypha_australis:1.991936,(Acalypha_kerrii:0.22623,(Acalypha_suirenbiensis:0.1510782,Acalypha_supera:0.1510782):0.07515188):1.7657066):3.220997):2.02335,((Acalypha_hainanensis:0.1876345,(Acalypha_angatensis:0.08883511,Acalypha_mairei:0.08883511):0.09879942):2.692455,Acalypha_acmophylla:2.88009):4.356193):0.004537326,Acalypha_schneideriana:7.24082):36.19066):1.69329,((Cnesmone_hainanensis:26.5982,((Dalechampia_bidentata:3.7665916,Cnesmone_tonkinensis:3.766592):3.088329,Cnesmone_mairei:6.854921):19.74328):15.12385,((Cleidion_spiciflorum:6.156948,Cleidion_bracteosum:6.1569475):9.664032,Cleidion_brevipetiolatum:15.82098):25.90107):3.40272):0.31402):2.0543,((((Speranskia_cantonensis:4.534906,(Chrozophora_sabulosa:3.797806,Speranskia_tuberculata:3.797806):0.7370991):30.59514,((Koilodepas_hainanense:24.917141,(Sumbaviopsis_albicans:19.15871,Melanolepis_multiglandulosa:19.15871):5.75843):5.27156,(Cephalomappa_sinensis:25.44794,(Cleidiocarpon_cavaleriei:8.12393,Epiprinus_siletianus:8.12393):17.32401):4.74076):4.94135):0.19859,(Discocleidion_rufescens:12.50976,Discocleidion_ulmifolium:12.50976):22.818877):9.00793,(Homonoia_riparia:10.89315,Lasiococca_comberi:10.89315):33.44342):3.15652):7.08176,(Alchornea_hunanensis:13.940648,((Alchornea_kelungensis:0.2337055,Alchornea_tiliifolia:0.2337055):3.316995,(((Alchornea_trewioides:0.13581,Alchornea_davidii:0.13581):2.629043,Alchornea_rugosa:2.764853):0.2347053,(Alchornea_mollis:1.497414,Alchornea_androgyna:1.497414):1.502145):0.5511419):10.38995):40.6342):11.23978):0.92353,((((Ostodes_paniculata:19.92713,Ostodes_katharinae:19.92713):12.11456,(((Baliospermum_calycinum:0.09486,((Baliospermum_angustifolium:0.06383033,(Baliospermum_bilobatum:0.01113903,Baliospermum_solanifolium:0.01113903):0.0526913):0.0002265084,Baliospermum_yui:0.06405684):0.030803162):26.547721,Deutzianthus_tonkinensis:26.64258):4.26562,(((Trigonostemon_albiflorus:2.465449,(((Trigonostemon_howii:0.5053621,Trigonostemon_chinensis:0.5053621):0.07107244,Trigonostemon_fragilis:0.5764346):1.474057,(Trigonostemon_thyrsoideus:1.874464,((Trigonostemon_bonianus:0.1216773,Trigonostemon_tuberculatus:0.1216773):0.7879197,Trigonostemon_flavidus:0.909597):0.9648666):0.1760284):0.4149565):13.19316,Trigonostemon_xyphophylloides:15.65861):14.80651,(((Blachia_andamanica:0.1920768,Strophioblachia_glandulosa:0.1920768):23.3673,(Blachia_pentzii:6.072074,(Blachia_siamensis:2.352947,(Blachia_jatrophifolia:0.9743721,Strophioblachia_fimbricalyx:0.9743721):1.378575):3.719127):17.48731):6.83428,((Aleurites_moluccana:0.10066,Vernicia_montana:0.10066):2.16099,Vernicia_fordii:2.26165):28.13201):0.07146):0.44308):1.13349):22.83252,((((Croton_howii:1.78001,Croton_dinghuensis:1.78001):6.645041,(((Croton_crassifolius:1.640115,Croton_lauioides:1.640115):0.2919111,(Croton_cascarilloides:0.202122,Croton_caudatus:0.202122):1.729904):3.581789,((Croton_euryphyllus:1.5221525,Croton_hancei:1.522153):1.722092,(Croton_chunianus:0.648005,Croton_tiglium:0.648005):2.59624):2.26957):2.911236):2.488838,((Croton_laui:2.019509,Croton_kongensis:2.0195093):4.019846,Croton_mangelong:6.039355):4.874534):2.873191,(((Croton_purpurascens:0.6939727,(Croton_laniflorus:0.2418598,Croton_lachnocarpus:0.2418598):0.4521129):3.697638,Croton_laevigatus:4.391611):7.356624,((Croton_joufra:0.2917586,Croton_merrillianus:0.2917586):3.300665,((Croton_yunnanensis:1.337367,Croton_damayeshu:1.337367):0.2143841,(Croton_cnidophyllus:0.01083203,Croton_yanhuii:0.01083203):1.540919):2.040673):8.155811):2.038845):41.08713):9.01243,(Suregada_aequorea:1.50514,Suregada_multiflora:1.5051405):62.3815):2.85152):11.69227,Chaetocarpus_castanocarpus:78.43043):32.51258,Sapria_himalayana:110.943):5.10276):1.18632,((Dichapetalum_gelonioides:5.708709,Dichapetalum_longipetalum:5.708709):106.39318,Ixonanthes_reticulata:112.1019):5.1302):1.46715,((((((((((((Antidesma_maclurei:0.814871,Antidesma_bunius:0.814871):1.759578,Antidesma_ghaesembilla:2.574449):0.06581604,(Antidesma_hainanense:2.462705,(Antidesma_fordii:0.8935627,Antidesma_sootepense:0.8935627):1.569142):0.1775606):0.2486047,(Antidesma_montanum:1.6558226,((Antidesma_acidum:0.3213482,Antidesma_japonicum:0.3213482):0.8609343,(Antidesma_nienkui:0.3525139,Antidesma_hontaushanense:0.3525139):0.82976854):0.4735405):1.233047):51.73411,(((Aporosa_yunnanensis:2.232721,Aporosa_villosa:2.232721):2.04145,(Baccaurea_ramiflora:2.4138736,Aporosa_dioica:2.413874):1.860298):3.579599,Aporosa_planchoniana:7.85377):46.76921):5.41395,(Bischofia_javanica:6.592766,Bischofia_polycarpa:6.592766):53.44416):35.2959,(((((Leptopus_hainanensis:0.5290349,Leptopus_chinensis:0.5290349):14.66576,(((Leptopus_clarkei:4.069479,Leptopus_australis:4.0694792):2.943144,Leptopus_fangdingianus:7.012623):0.2724133,Leptopus_pachyphyllus:7.285037):7.909753):19.94649,((Actephila_subsessilis:1.100739,Actephila_excelsa:1.100739):17.4489623,Actephila_merrilliana:18.5497):16.59158):41.02543,(((((Cleistanthus_macrophyllus:1.082937,Cleistanthus_concinnus:1.0829366):0.6089103,(Cleistanthus_sumatranus:0.1076657,(Cleistanthus_tonkinensis:0.08832258,Cleistanthus_pedicellatus:0.08832258):0.0193431):1.584181):1.565254,Cleistanthus_petelotii:3.2571):8.57344,Cleistanthus_tomentosus:11.83054):21.76489,((Bridelia_stipularis:1.829977,Bridelia_retusa:1.829977):2.239883,((Bridelia_parvifolia:0.1804895,Bridelia_balansae:0.1804895):3.181709,((Bridelia_affinis:0.02288182,Bridelia_tomentosa:0.02288182):0.7090201,Bridelia_glauca:0.731902):2.630296):0.7076619):29.52557):42.57128):4.53727,(((((Flueggea_leucopyrus:0.1002508,Flueggea_acicularis:0.1002508):9.741145,Richeriella_gracilis:9.841396):0.8632745,(Flueggea_virosa:0.6920782,Flueggea_suffruticosa:0.6920782):10.01259):16.58862,(((((Phyllanthus_fangchengensis:1.070217,Phyllanthus_nanellus:1.070217):6.667182,((Phyllanthus_taxodiifolius:4.667851,(((Phyllanthus_leptoclados:2.950192,Phyllanthus_clarkei:2.950192):1.113472,(Phyllanthus_cochinchinensis:0.8315051,Phyllanthus_arenarius:0.8315051):3.232159):0.5258072,Phyllanthus_virgatus:4.589471):0.07838041):0.9626643,((Phyllanthus_glaucus:2.185762,(Phyllanthus_bodinieri:0.2247177,Phyllanthus_flexuosus:0.2247177):1.961044):2.220406,(Phyllanthus_forrestii:1.933803,Phyllanthus_hainanensis:1.933803):2.472365):1.224348):2.106882):2.457766,(((Phyllanthus_sootepensis:1.168088,Phyllanthus_guangdongensis:1.168088):0.661754,Phyllanthus_oligospermus:1.829842):0.00599095,((Phyllanthus_maderaspatensis:0.3857357,Phyllanthus_fimbricalyx:0.3857357):0.1974357,(Phyllanthus_reticulatus:0.3269953,Phyllanthus_tsiangii:0.3269953):0.256176):1.252662):8.359331):1.425291,(((Phyllanthus_ussuriensis:1.348429,((Phyllanthus_pachyphyllus:0.4391273,(Phyllanthus_tsarongensis:0.2085798,Phyllanthus_chekiangensis:0.2085798):0.2305475):0.09260649,Phyllanthus_franchetianus:0.5317337):0.816695):7.310288,Phyllanthus_urinaria:8.658717):2.587669,Phyllanthus_pulcher:11.24639):0.3740696):7.825215,(((((Phyllanthodendron_breynioides:4.695044,((((((Glochidion_arborescens:0.9779462,(Glochidion_triandrum:0.6506,(Glochidion_khasicum:0.2892777,((Glochidion_suishaense:0.1972037,Glochidion_coccineum:0.1972037):0.07259326,Glochidion_nubigenum:0.2697969):0.01948079):0.3613222):0.3273463):0.1310085,((((Glochidion_hirsutum:0.1845291,(Glochidion_rubrum:0.09856808,Glochidion_oblatum:0.09856808):0.08596105):0.03530836,Glochidion_ellipticum:0.2198375):0.105042,Glochidion_heyneanum:0.3248795):0.579418,Glochidion_eriocarpum:0.9042975):0.2046572):0.01815761,((Glochidion_puberum:0.5929172,(Glochidion_thomsonii:0.3736451,(((Glochidion_wrightii:0.003315881,Glochidion_daltonii:0.003315881):0.04247836,Glochidion_medogense:0.04579424):0.2185099,(Glochidion_philippicum:0.2389629,Glochidion_wilsonii:0.2389629):0.02534121):0.109341):0.219272):0.2497306,(Glochidion_lutescens:0.1073558,Glochidion_sphaerogynum:0.1073558):0.735292):0.2844646):0.001507656,((Glochidion_lanceolarium:0.1932224,Glochidion_lanceolatum:0.1932224):0.5946436,(Glochidion_obovatum:0.6723469,Glochidion_zeylanicum:0.6723469):0.1155192):0.3407539):1.89926,Phyllanthodendron_roseum:3.02788):0.5716375,Phyllanthodendron_dunnianum:3.599517):1.095527):0.2464939,Phyllanthodendron_lativenium:4.941538):3.141122,((Phyllanthodendron_anthopotamicum:0.04284751,Phyllanthodendron_caudatifolium:0.04284751):4.597119,((Phyllanthodendron_moi:0.4867944,(Phyllanthodendron_orbicularifolium:0.2220741,Phyllanthodendron_petraeum:0.2220741):0.2647203):0.6707235,Phyllanthodendron_yunnanense:1.157518):3.482449):3.442694):2.76571,((((Breynia_fruticosa:4.60702,Sauropus_androgynus:4.60702):0.11951,(Sauropus_bacciformis:4.170253,(((Sauropus_quadrangularis:0.5320749,Sauropus_reticulatus:0.5320749):1.756922,((Sauropus_pierrei:0.2148619,(Sauropus_tsiangii:0.01610595,Sauropus_bonii:0.01610595):0.1987559):0.4837562,(Sauropus_macranthus:0.2707742,Sauropus_trinervius:0.2707742):0.4278439):1.590379):0.7823906,((Sauropus_yanhuianus:1.211903,Sauropus_repandus:1.211903):0.443708,(Sauropus_delavayi:0.06592681,Sauropus_garrettii:0.06592681):1.589685):1.415776):1.098865):0.5562771):0.2503508,(Breynia_vitis-idaea:2.934469,Breynia_rostrata:2.934469):2.042412):3.109629,(Breynia_officinalis:3.461132,Breynia_retusa:3.461132):4.625378):2.76186):2.45449,Phyllanthus_emblica:13.30286):6.14281):7.84762):1.94014,Margaritaria_indica:29.23343):51.47055):14.62885):12.36406,Bhesa_robusta:107.6969):4.24427,Microdesmis_caseariifolia:111.94116):1.87525,((((((Bruguiera_gymnorhiza:4.633944,Bruguiera_cylindrica:4.633944):4.888436,Bruguiera_sexangula:9.52238):24.37767,((Rhizophora_mucronata:1.099592,Rhizophora_apiculata:1.099592):3.332048,Rhizophora_stylosa:4.43164):29.46841):0.27385,(Kandelia_obovata:23.827519,Ceriops_tagal:23.82752):10.34638):5.78124,(((Carallia_garciniifolia:1.244082,Carallia_brachiata:1.244082):9.373098,(Carallia_diplopetala:0.3095179,Carallia_pectinifolia:0.3095179):10.30766):14.46651,Pellacalyx_yunnanensis:25.08369):14.87145):44.43178,Erythroxylum_sinense:84.38692):29.42949):2.46375,((Drypetes_longistipitata:0.8430569,(Drypetes_congestiflora:0.1407235,Drypetes_perreticulata:0.1407235):0.7023334):12.4458887,(((((Drypetes_integrifolia:0.7876126,Drypetes_arcuatinervia:0.7876126):1.70391,Drypetes_obtusa:2.491522):0.3355455,(((Drypetes_hainanensis:0.8703416,Drypetes_cumingii:0.8703416):1.304368,(Drypetes_salicifolia:1.299168,Drypetes_kwangtungensis:1.299168):0.8755416):0.1267871,Drypetes_indica:2.301497):0.5255711):2.216771,Drypetes_hoaensis:5.043839):5.703834,(Drypetes_littoralis:10.18111,Putranjiva_formosana:10.18111):0.5665634):2.541277):102.9912):0.98908,((((((((Casearia_tardieuae:0.22246353,Casearia_glomerata:0.2224636):0.1167644,Casearia_flexuosa:0.339228):0.04634522,Casearia_membranacea:0.3855732):5.912495,Casearia_graveolens:6.298068):28.38555,(Casearia_kurzii:6.659755,Casearia_velutina:6.659755):28.02386):36.45338,((((((Homalium_breviracemosum:1.120056,Homalium_cochinchinense:1.1200561):2.105244,(Homalium_phanerophlebium:0.05530452,Homalium_paniculiflorum:0.05530452):3.169995):6.092892,Homalium_stenophyllum:9.318192):0.3876381,(((Homalium_mollissimum:0.03563193,Homalium_sabiifolium:0.03563193):1.493339,Homalium_ceylanicum:1.528971):2.347745,(Homalium_kwangsiense:1.075251,Homalium_kainantense:1.075251):2.801465):5.829114):15.10974,(((Xylosma_controversa:4.70599,Xylosma_longifolia:4.70599):2.25466,((Flacourtia_mollis:0.28054,(Flacourtia_jangomas:0.07998927,Flacourtia_ramontchi:0.07998927):0.20055075):5.86832,Xylosma_congesta:6.14886):0.81179):7.272,((Scolopia_oldhamii:5.971438,(Scolopia_saeva:2.423636,Scolopia_buxifolia:2.4236363):3.547803):0.2471124,Scolopia_chinensis:6.218551):8.014099):10.58292):20.50683,(((Idesia_polycarpa:17.03909,Bennettiodendron_leprosipes:17.03909):22.79491,(((((((((Salix_clathrata:0.08780421,Salix_spodiophylla:0.08780421):0.8508202,Salix_schugnanica:0.9386244):6.105115,((Salix_integra:1.003391,Salix_oreinoma:1.003391):1.104666,Salix_chaenomeloides:2.108057):4.935683):2.004093,((Salix_turanica:1.7149,Salix_alfredii:1.7149):7.023558,Salix_lamashanensis:8.738458):0.3093748):0.1826922,(((Salix_sikkimensis:3.485501,Salix_wangiana:3.485501):0.5023117,Salix_jinchuanica:3.987813):1.802286,((((((Salix_songarica:0.01831294,Salix_glareorum:0.01831294):1.638935,Salix_morrisonicola:1.657248):0.3250554,Salix_phaidima:1.982303):0.2480169,Salix_argyrophegga:2.23032):1.173836,(Salix_taipaiensis:3.289073,Salix_souliei:3.289073):0.1150834):1.192638,(Salix_kusanoi:2.246311,(((Salix_balansaei:0.3945946,Salix_kongbanica:0.3945946):0.3730684,Salix_carmanica:0.767663):1.382874,Salix_psilostigma:2.150537):0.09577455):2.350483):1.193304):3.440427):1.096955,(Salix_hupehensis:8.790635,(((Salix_paraphylicifolia:3.27875,(Salix_alatavica:2.478933,Salix_leveilleana:2.478933):0.7998166):0.2164126,(Salix_coggygria:0.4198484,Salix_hypoleuca:0.4198484):3.075314):0.6753166,(Salix_tenuijulis:3.522029,((Salix_obscura:1.430419,((Salix_michelsonii:0.2752209,Salix_omeiensis:0.2752209):1.139169,(Salix_yadongensis:1.309668,(Salix_okamotoana:0.1452749,Salix_gyirongensis:0.1452749):1.164393):0.1047217):0.01602873):0.1651399,(Salix_argyracea:1.084182,(Salix_floccosa:0.3409888,(Salix_lindleyana:0.1208596,Salix_divaricata:0.1208596):0.2201292):0.7431934):0.5113762):1.926471):0.6484499):4.620156):1.536845):0.3006038,((((((Salix_cavaleriei:0.3486806,Salix_psammophila:0.3486806):3.506003,(Salix_zangica:2.617171,(Salix_arctica:0.3549836,Salix_anticecrenata:0.3549836):2.262187):1.237513):1.707547,Salix_etosia:5.562231):1.424332,((Salix_karelinii:1.215614,(Salix_pycnostachya:0.1360594,Salix_berberifolia:0.1360594):1.079555):3.704489,Salix_nummularia:4.920104):2.066459):2.100326,(((Salix_taraikensis:0.1326853,Salix_doii:0.1326853):4.24705,((Salix_sericocarpa:2.123562,(Salix_sclerophylla:0.1562824,Salix_muliensis:0.1562824):1.96728):0.1107865,Salix_chienii:2.234349):2.145387):2.028679,((Salix_daguanensis:3.934606,((((Salix_wolohoensis:0.3139243,(Salix_limprichtii:0.1353877,Salix_dunnii:0.1353877):0.1785366):0.5837771,(Salix_biondiana:0.8123095,(Salix_rorida:0.06857964,Salix_resecta:0.06857964):0.7437298):0.08539192):1.133856,Salix_hirticaulis:2.031557):0.6095689,(Salix_myrtillacea:1.713341,((Salix_annulifera:0.2889248,Salix_gracilior:0.2889248):1.18357,(Salix_pilosomicrophylla:0.2596923,Salix_raddeana:0.2596923):1.212802):0.2408467):0.9277848):1.29348):0.6070028,(((Salix_eriocarpa:0.8708172,Salix_contortiapiculata:0.8708172):0.6489091,Salix_fulvopubescens:1.519726):1.419076,Salix_dasyclados:2.938802):1.602806):1.866806):2.678474):0.07468708,((((((Salix_ernestii:1.664096,Salix_balfouriana:1.664096):0.873319,Salix_maximowiczii:2.537415):2.006793,(((Salix_pella:1.920392,Salix_kouytchensis:1.920392):1.028569,(Salix_cathayana:2.600747,Salix_longiflora:2.600747):0.348214):1.514531,(Salix_daltoniana:2.569555,((Salix_longissimipedicellaris:1.032709,Salix_gracilistyla:1.032709):1.426741,Salix_tagawana:2.459449):0.1101057):1.893937):0.08071582):2.148654,((Salix_metaglauca:1.922211,Salix_pseudowallichiana:1.922211):1.658119,(Salix_suchowensis:1.519702,Salix_caesia:1.519702):2.060628):3.112532):0.3927704,((((Salix_ludingensis:0.1161937,Salix_characta:0.1161937):1.396071,(Salix_chingiana:0.2335117,Salix_occidentalisinensis:0.2335117):1.278753):0.8544231,((Salix_bistyla:0.5510981,Salix_paraplesia:0.5510981):0.1133033,Salix_taoensis:0.6644014):1.702286):1.277117,(Salix_kamanica:0.7573439,(Salix_myrtilloides:0.2612348,Salix_juparica:0.2612348):0.4961091):2.88646):3.441829):0.269936,((((Salix_phanera:1.684117,Salix_minjiangensis:1.684117):2.610628,(Salix_fedtschenkoi:0.3066868,(Salix_faxonianoides:0.005128848,Salix_longistamina:0.005128848):0.301558):3.988059):2.065968,((((Salix_kangdingensis:0.01433446,Salix_xiaoguangshanica:0.01433446):0.654517,Salix_pingliensis:0.6688514):1.432303,(((Salix_kochiana:0.222704,Salix_gilashanica:0.222704):1.048236,Salix_flabellaris:1.27094):0.2499278,Salix_yumenensis:1.520868):0.580287):1.184423,((Salix_ochetophylla:1.694027,(Salix_hsinganica:0.3989717,(Salix_opsimantha:0.3276666,Salix_pseudospissa:0.3276666):0.07130502):1.295055):1.105957,(((Salix_nipponica:0.4111522,Salix_maizhokunggarensis:0.4111522):1.970756,(((Salix_plocotricha:0.2535182,Salix_neoamnematchinensis:0.2535182):0.1553059,Salix_cupularis:0.408824):0.1396598,Salix_wilsonii:0.5484838):1.833425):0.157474,Salix_bikouensis:2.539383):0.2606011):0.4855942):3.075135):0.9385673,((Salix_praticola:1.229855,(Salix_yuhuangshanensis:0.5777479,Salix_wuxuhaiensis:0.5777479):0.6521073):3.093433,(Salix_zhegushanica:3.98556,Salix_eriostachya:3.98556):0.3377288):2.975992):0.05628819):1.806007):1.466508):0.2658663,((((Salix_pentandra:4.14331,Salix_alba:4.14331):0.03853,Salix_babylonica:4.18184):5.88459,Chosenia_arbutifolia:10.06643):0.7854889,(((((((((Salix_wilhelmsiana:1.771711,(Salix_qinlingica:1.76403,(Salix_amphibola:0.362639,Salix_qinghaiensis:0.362639):1.401391):0.007680921):2.805698,Salix_sungkianica:4.577409):2.693041,Salix_scopulicola:7.27045):2.126692,((((((Salix_piptotricha:0.6353861,Salix_radinostachya:0.6353861):1.900234,((Salix_rockii:0.4115407,Salix_mesnyi:0.4115407):0.1733519,Salix_chikungensis:0.5848926):1.950727):0.7537234,Salix_sajanensis:3.289343):0.08761562,(Salix_zayulica:0.9645271,(Salix_linearistipularis:0.3328289,Salix_microstachya:0.3328289):0.6316982):2.412432):3.488848,(((Salix_spathulifolia:0.126259,Salix_sphaeronymphe:0.126259):0.3197793,Salix_caprea:0.4460384):2.073703,(Salix_boseensis:2.433094,((Salix_salwinensis:0.403865,Salix_paraflabellaris:0.403865):0.5992784,((Salix_rehderiana:0.08248659,Salix_heterochroma:0.08248659):0.306899,Salix_pseudowolohoensis:0.3893856):0.6137578):1.42995):0.08664762):4.346065):2.187527,(((Salix_bhutanensis:1.403116,Salix_siuzevii:1.403116):1.043456,(Salix_schwerinii:2.097641,Salix_xizangensis:2.097641):0.3489316):3.950398,(Salix_burqinensis:1.561134,Salix_sclerophylloides:1.561134):4.835836):2.656363):0.3438091):0.001880309,((Salix_Sinopurpurea:1.491121,(Salix_lanifera:0.1170722,Salix_tengchongensis:0.1170722):1.374049):2.969604,((Salix_magnifica:0.1509162,Salix_tianschanica:0.1509162):1.19965,Salix_microphyta:1.350567):3.110159):4.938297):0.2450993,((((Salix_koriyanagi:1.824305,(Salix_dibapha:0.3412357,Salix_denticulata:0.3412357):1.483069):0.8589047,Salix_donggouxianica:2.68321):1.781806,(((Salix_tangii:2.136498,((Salix_delavayana:0.3343094,Salix_rosthornii:0.3343094):0.4087496,Salix_daliensis:0.743059):1.393439):0.04204889,Salix_glauca:2.178547):0.1237508,((Salix_sphaeronymphoides:0.8177746,(Salix_wallichiana:0.10302,Salix_macroblasta:0.10302):0.7147547):0.4735753,(Salix_divergentistyla:0.1011213,Salix_vestita:0.1011213):1.190229):1.010948):2.162718):5.010752,((Salix_liouana:0.45483,(Salix_saposhnikovii:0.02238685,Salix_capusii:0.02238685):0.4324431):2.710995,(Salix_tetrasperma:0.5228987,(Salix_Sinica:0.3099481,(Salix_vaccinioides:0.2173555,Salix_tenella:0.2173555):0.0925926):0.2129506):2.642927):6.309942):0.1683542):0.1940069,((((Salix_paraheterochroma:0.7601957,Salix_zhouquensis:0.7601957):3.412014,(Salix_polyclona:1.926879,Salix_chekiangensis:1.926879):2.245331):3.652946,(((((Salix_driophila:0.911959,(Salix_rectijulis:0.06286054,Salix_serpyllum:0.06286054):0.8490985):1.169721,Salix_humaensis:2.08168):0.3342036,((Salix_kirilowiana:0.1353558,Salix_erioclada:0.1353558):0.4000085,Salix_lasiopes:0.5353643):1.880519):0.1775911,((Salix_kangensis:0.5001557,Salix_taiwanalpina:0.5001557):0.1794483,(Salix_taishanensis:0.3190633,Salix_warburgii:0.3190633):0.3605407):1.913871):1.812339,Salix_paratetradenia:4.405813):3.419342):1.122155,((((Salix_calyculata:2.998286,Salix_neowilsonii:2.998286):1.092526,((Salix_pseudopermollis:0.5106868,Salix_cinerea:0.5106868):0.7080231,(Salix_luctuosa:1.079758,(Salix_dissa:0.200854,Salix_neolapponum:0.200854):0.8789038):0.1389522):2.872102):4.302989,(Salix_nankingensis:2.854801,(Salix_brachista:1.776017,(((Salix_heteromera:0.07972757,Salix_medogensis:0.07972757):0.1214885,Salix_floderusii:0.2012161):1.088461,Salix_capitata:1.289677):0.4863398):1.078784):5.539001):0.2753929,((Salix_caspica:2.452633,((Salix_atopantha:0.3859865,Salix_haoana:0.3859865):1.065264,((Salix_maerkangensis:0.01118213,Salix_permollis:0.01118213):1.348783,Salix_crenata:1.359965):0.09128465):1.001383):5.370136,Salix_turczaninowii:7.822768):0.8464256):0.2781167):0.890818):0.4576974,((((((Salix_ovatomicrophylla:0.5565632,Salix_gyamdaensis:0.5565632):3.35561,((Salix_resectoides:1.914991,Salix_sachalinensis:1.914991):0.06834595,(Salix_shihtsuanensis:1.688212,(Salix_pyrolifolia:0.5536099,Salix_jingdongensis:0.5536099):1.134602):0.2951246):1.928837):1.396586,((Salix_blakii:0.5065153,Salix_takasagoalpina:0.5065153):4.087902,Salix_variegata:4.594418):0.7143419):0.9253749,((Salix_araeostachya:2.03126,(Salix_rhoophila:1.024942,Salix_parvidenticulata:1.024942):1.006318):0.08601947,Salix_hastata:2.117279):4.116855):1.523505,((Salix_bangongensis:3.989035,(((Salix_koreensis:0.5492727,Salix_oritrepha:0.5492727):0.4313917,(Salix_shandanensis:0.7969278,(Salix_dalungensis:0.634618,Salix_pseudolasiogyne:0.634618):0.1623098):0.1837365):2.796083,(((Salix_rhododendrifolia:0.07535659,Salix_iliensis:0.07535659):0.2340315,Salix_cheilophila:0.3093881):2.409393,Salix_yanbianica:2.718781):1.057967):0.2122872):0.8055808,(Salix_weixiensis:2.292557,Salix_argyrotrichocarpa:2.292557):2.502058):2.963024):0.3148077,Salix_guebriantiana:8.072448):2.223379):0.5309629,(((Salix_skvortzovii:1.452898,Salix_inamoena:1.452898):3.922503,(Salix_insignis:4.064398,((Salix_triandroides:0.6984268,Salix_oreophila:0.6984268):1.903721,(Salix_kungmuensis:0.2466126,(Salix_jishiensis:0.2169031,Salix_rosmarinifolia:0.2169031):0.02970949):2.355536):1.46225):1.311003):1.01789,(((Salix_hylonoma:0.4241002,Salix_tarbagataica:0.4241002):0.5434744,Salix_moupinensis:0.9675746):3.878988,(((Salix_pierotii:1.182535,((Salix_pseudotangii:1.008232,(Salix_trichocarpa:0.1873321,Salix_fengiana:0.1873321):0.8209001):0.1070182,Salix_baileyi:1.11525):0.0672847):1.239135,(Salix_cyanolimnea:0.1525438,Salix_nujiangensis:0.1525438):2.269127):1.714364,((Salix_heishuiensis:0.1066718,Salix_fargesii:0.1066718):2.18787,Salix_mictotricha:2.294541):1.841493):0.7105283):1.546728):4.433498):0.02512984):0.04203111):26.30609,((Populus_adenopoda:15.58492,(((Populus_tomentosa:4.48734,Populus_tremula:4.48734):5.36105,(((Populus_szechuanica:7.0602,Populus_maximowiczii:7.0602):1.7569,Populus_wilsonii:8.8171):0.75981,Populus_cathayana:9.57691):0.27148):1.26006,Populus_suaveolens:11.10845):4.476467):1.321223,(((((((((Populus_xiangchengensis:0.230915,Populus_wuana:0.230915):0.7008089,Populus_Davidiana:0.931724):0.4989983,(Populus_pseudomaximowiczii:1.04336,Populus_yunnanensis:1.04336):0.3873619):0.9483373,(Populus_przewalskii:0.147764,Populus_shanxiensis:0.147764):2.231296):4.330124,((((Populus_talassica:0.002508708,Populus_rotundifolia:0.002508708):1.456594,Populus_jrtyschensis:1.459103):2.962629,(Populus_glauca:4.100671,Populus_wulianensis:4.100671):0.3210615):0.6012297,Populus_schneideri:5.022962):1.686222):1.272946,Populus_ciliata:7.98213):5.729594,(((Populus_yatungensis:0.3776102,Populus_yuana:0.3776102):4.62019,(((Populus_keerqinensis:0.4584921,Populus_euphratica:0.4584921):1.09733,(Populus_pilosa:0.3192894,(Populus_mainlingensis:0.2985721,Populus_pseudosimonii:0.2985721):0.02071733):1.236532):0.1895318,Populus_afghanica:1.745354):3.252447):5.01045,((((Populus_charbinensis:0.3655226,Populus_koreana:0.3655226):1.609893,((Populus_qiongdaoensis:0.1062462,Populus_lasiocarpa:0.1062462):1.31104,(Populus_alaschanica:0.3724841,Populus_haoana:0.3724841):1.044802):0.5581293):5.438771,((Populus_kangdingensis:0.1124271,Populus_wenxianica:0.1124271):1.124498,Populus_hsinganica:1.236925):6.177261):1.529488,(Populus_iliensis:6.834227,((Populus_platyphylla:0.06295483,Populus_pruinosa:0.06295483):6.027747,(Populus_trinervis:4.465514,(Populus_ningshanica:2.536972,Populus_qamdoensis:2.536972):1.928542):1.625187):0.7435253):2.109447):1.064577):3.703473):0.3321371,(((Populus_nakaii:1.151181,Populus_laurifolia:1.151181):3.42457,Populus_purdomii:4.575751):6.204327,(((Populus_girinensis:1.906145,Populus_lancifolia:1.906145):1.894948,(Populus_minhoensis:0.191064,Populus_simonii:0.191064):3.610029):1.093161,Populus_ussuriensis:4.894254):5.885823):3.263784):1.304139,((Populus_manshurica:0.64149,Populus_pseudoglauca:0.64149):10.94527,((Populus_pamirica:1.605387,Populus_hopeiensis:1.605387):9.911509,(Populus_intramongolica:4.601173,Populus_canescens:4.601173):6.915723):0.06986722):3.761237):1.55814):20.2939):2.63396):1.12104,(((Carrierea_calycina:9.569943,Itoa_orientalis:9.569943):5.808767,Carrierea_dunniana:15.37871):5.49183,Poliothyrsis_sinensis:20.87054):20.0845):4.36736):25.8146):35.27435,(((((((((Viola_guangzhouensis:0.2997064,Viola_cuspidifolia:0.2997064):0.6367581,Viola_perpusilla:0.9364645):2.157176,Viola_japonica:3.093641):6.355854,(Viola_nuda:0.4538573,Viola_magnifica:0.4538573):8.995638):1.346794,((Viola_bulbosa:1.425328,Viola_hirta:1.4253281):2.373147,Viola_sacchalinensis:3.798475):6.997814):2.541371,(Viola_belophylla:13.05576,(((Viola_muliensis:2.091017,((Viola_macroceras:0.2229189,Viola_diamantiaca:0.2229189):1.095636,Viola_sumatrana:1.318555):0.7724619):5.654335,((((Viola_rossii:0.1081557,Viola_pendulicarpa:0.1081557):0.2950996,(Viola_confertifolia:0.3681481,Viola_wallichiana:0.3681481):0.03510724):0.03576372,Viola_acutifolia:0.439019):5.49921,((Viola_rupestris:1.242929,Viola_kosanensis:1.242929):0.387815,((Viola_sikkimensis:0.06197287,Viola_tienschiensis:0.06197287):0.1663397,Viola_arcuata:0.2283126):1.402431):4.307485):1.807122):4.618582,(((Viola_fargesii:7.04917,(((((Viola_raddeana:2.720433,(Viola_trichopetala:2.321315,(Viola_formosana:2.078263,Viola_grypoceras:2.078263):0.2430524):0.3991173):2.284825,(((Viola_lactiflora:2.329125,((((Viola_triangulifolia:0.1920446,Viola_serrula:0.1920446):0.9241662,(Viola_diffusa:0.178858,Viola_inconspicua:0.178858):0.9373528):0.289195,Viola_hondoensis:1.405406):0.3737607,Viola_tenuicornis:1.779167):0.5499587):0.000431157,(((Viola_altaica:0.5086662,Viola_henryi:0.5086662):0.3406062,(Viola_szetschwanensis:0.02494302,Viola_montana:0.02494302):0.8243293):0.2796637,Viola_davidii:1.128936):1.20062):0.2984163,(Viola_hancockii:1.748754,((Viola_websteri:0.9651635,Viola_hediniana:0.9651635):0.7620042,(Viola_lucens:0.04755683,Viola_kwangtungensis:0.04755683):1.679611):0.02158588):0.8792192):2.377284):0.3507813,(Viola_yunnanfuensis:0.463121,Viola_pekinensis:0.463121):4.892917):1.292683,((Viola_betonicifolia:2.366063,((Viola_acuminata:0.5077841,Viola_cameleo:0.5077841):0.5474476,(Viola_hirtipes:0.06808778,Viola_obtusa:0.06808778):0.9871439):1.310831):1.66953,Viola_yunnanensis:4.035593):2.613128):0.0326516,((Viola_muehldorfii:3.86034,Viola_gmeliniana:3.86034):2.747982,Viola_striatella:6.608322):0.07305089):0.3677968):2.27668,((Viola_moupinensis:0.5113051,Viola_mongolica:0.5113051):3.762387,Viola_forrestiana:4.273692):5.052158):2.990485,((((((Viola_biflora:0.3947354,Viola_kunawarensis:0.3947354):0.2103715,Viola_senzanensis:0.6051068):4.95763,Viola_selkirkii:5.562737):4.497374,(((Viola_tokubuchiana:0.9462825,Viola_Urophylla:0.9462825):2.356163,Viola_phalacrocarpa:3.302446):0.1720736,(Viola_stewardiana:0.4965819,Viola_patrinii:0.4965819):2.977937):6.585592):1.694867,((Viola_albida:2.53952,Viola_chaerophylloides:2.53952):3.98145,(((Viola_mandshurica:0.71129,Viola_philippica:0.71129):4.22438,Viola_dissecta:4.93567):0.78835,Viola_dactyloides:5.72402):0.79695):5.234008):0.3958001,((((((Viola_duclouxii:0.1122333,Viola_pilosa:0.1122333):0.975696,Viola_prionantha:1.087929):0.8342566,(Viola_brachyceras:0.9617522,((Viola_variegata:0.2101624,Viola_nagasawae:0.2101624):0.7408535,Viola_mirabilis:0.9510159):0.01073634):0.9604337):0.3716409,Viola_thomsonii:2.293827):4.790848,((Viola_dimorphophylla:0.6617055,Viola_delavayi:0.6617055):6.21452,((Viola_collina:0.351726,(Viola_grandisepala:0.03001791,Viola_orientalis:0.03001791):0.3217081):5.389343,(Viola_tenuissima:0.2935916,Viola_sphaerocarpa:0.2935916):5.447477):1.135156):0.2084494):2.006468,Viola_mucronulifera:9.091142):3.059636):0.1655569):0.04759886):0.691826):0.2819001):26.06541,Hybanthus_enneaspermus:39.40307):18.85596,(((Rinorea_erianthera:1.8328929,Rinorea_longiracemosa:1.832893):6.220556,Rinorea_bengalensis:8.053449):18.06273,Rinorea_virgata:26.11618):32.14285):44.13486,(((Adenia_cardiophylla:3.082203,Adenia_heterophylla:3.082203):23.886247,Adenia_penangiana:26.96844687):16.90948,(((((Passiflora_xishuangbannaensis:0.194194,Passiflora_jugorum:0.194194):0.5695465,(Passiflora_siamica:0.07947242,Passiflora_tonkinensis:0.07947242):0.6842681):1.432113,Passiflora_wilsonii:2.195854):5.233244,(Passiflora_henryi:7.090375,(Passiflora_papilio:4.758721,((((Passiflora_eberhardtii:0.02749305,Passiflora_jianfengensis:0.02749305):1.26475809,Passiflora_cupiformis:1.292252):0.9565955,Passiflora_cochinchinensis:2.24884761):2.1454,Passiflora_altebilobata:4.394247):0.3644739):2.331654):0.3387227):4.752263,Passiflora_kwangtungensis:12.18136):31.69657):58.51596):4.01746):0.08357,(Hydnocarpus_annamensis:94.4428888,(Hydnocarpus_hainanensis:40.1434,Gynocardia_odorata:40.1434):54.29949):12.05203):10.77432):1.43):0.42512,((((((((Aspidopterys_floribunda:4.655635,(Aspidopterys_concava:1.9037317,Aspidopterys_microcarpa:1.903732):2.751903):0.2865778,(Aspidopterys_henryi:1.488644,(Aspidopterys_esquirolii:0.03992146,Aspidopterys_nutans:0.03992146):1.4487228):3.453568):1.108888,(Aspidopterys_glabriuscula:2.866255,(Aspidopterys_cavaleriei:0.4786729,Aspidopterys_obcordata:0.4786729):2.387582):3.184845):6.89126,(Hiptage_benghalensis:1.13207,(((Hiptage_acuminata:0.4269211,Hiptage_minor:0.4269211):0.24844,(((Hiptage_lanceolata:0.3512076,Hiptage_candicans:0.3512076):0.07599433,Hiptage_fraxinifolia:0.4272019):0.06102472,Hiptage_yunnanensis:0.4882266):0.1871345):0.1010376,(Hiptage_luodianensis:0.2661602,(Hiptage_tianyangensis:0.2305604,Hiptage_multiflora:0.2305604):0.03559975):0.5102386):0.3556712):11.81029):2.95216,Tristellateia_australasiae:15.89452):3.06271,Ryssopterys_timoriensis:18.95723):72.48269,((Elatine_hydropiper:21.77113,(Elatine_ambigua:10.71521,Elatine_triandra:10.71521):11.05592):34.84446,((Bergia_ammannioides:0.64586465,Bergia_capensis:0.6458647):26.70768,Bergia_serrata:27.35354):29.26205):34.82433):27.54234,(((((Dalzellia_sessilis:67.13263,(Cladopus_chinensis:0.9667955,Cladopus_nymanii:0.9667955):66.165834):27.74816,((Cratoxylum_cochinchinense:14.59288,Cratoxylum_formosum:14.59288):57.41565,((((((Hypericum_enshiense:3.204749,(Hypericum_qinlingense:2.330803,(Hypericum_addingtonii:1.031592,(Hypericum_cohaerens:0.2489542,Hypericum_petiolulatum:0.2489542):0.7826379):1.299211):0.8739458):1.549589,(Hypericum_patulum:0.5531071,Hypericum_longistylum:0.5531071):4.201231):9.581775,((Hypericum_reptans:7.508102,Hypericum_acmosepalum:7.508102):0.8381267,(Hypericum_nagasawae:1.600158,Hypericum_hengshanense:1.600158):6.746071):5.989884):3.824735,Hypericum_perforatum:18.160848):0.1192135,(((((Hypericum_formosanum:0.813073,Hypericum_stellatum:0.813073):5.623092,Hypericum_forrestii:6.436165):4.644504,Hypericum_kingdonii:11.08067):1.407609,((Hypericum_taihezanense:1.9285,Hypericum_prattii:1.9285):4.445738,((Hypericum_nokoense:0.7975233,Hypericum_elatoides:0.7975233):1.151322,Hypericum_subalatum:1.948845):4.425393):6.11404):2.932266,((((Hypericum_lancasteri:0.5548337,Hypericum_beanii:0.5548337):0.5144667,Hypericum_uralum:1.0693):2.01893,((Hypericum_kouytchense:0.6708767,(Hypericum_ascyron:0.3380269,(Hypericum_hookerianum:0.1839663,Hypericum_attenuatum:0.1839663):0.1540606):0.3328498):0.8004337,(((Hypericum_przewalskii:0.6656547,Hypericum_subcordatum:0.6656547):0.1767746,Hypericum_seniawinii:0.8424292):0.5403274,((Hypericum_monogynum:0.5619745,Hypericum_wilsonii:0.5619745):0.08254258,Hypericum_himalaicum:0.6445171):0.7382395):0.08855377):1.61692):4.048756,((Hypericum_wardianum:2.709423,(Hypericum_hirsutum:0.4014831,Hypericum_henryi:0.4014831):2.30794):0.02937254,(Hypericum_ludlowii:1.900444,Hypericum_japonicum:1.900444):0.838351):4.39819):8.283557):2.859519):3.743198,((Triadenum_japonicum:0.9068099,Triadenum_breviflorum:0.9068099):20.964624,(((((Hypericum_subsessile:0.4025529,(Hypericum_elongatum:0.1224253,Hypericum_daliense:0.1224253):0.2801276):1.649675,Hypericum_monanthemum:2.052228):1.237774,Hypericum_curvisepalum:3.290002):2.23683,(((Hypericum_bellum:0.297438,Hypericum_elodeoides:0.297438):0.7687946,Hypericum_lagarocladum:1.066233):4.421694,(Hypericum_sampsonii:3.683113,((Hypericum_nakamurae:0.7733104,(((Hypericum_latisepalum:0.05664184,Hypericum_trigonum:0.05664184):0.1475839,Hypericum_maclarenii:0.2042258):0.158965,Hypericum_scabrum:0.3631908):0.4101197):1.549016,Hypericum_hubeiense:2.322327):1.360786):1.804814):0.03890445):3.802744,((Hypericum_choisyanum:0.2449708,Hypericum_augustinii:0.2449708):3.875647,(((Hypericum_gramineum:0.1472901,Hypericum_wightianum:0.1472901):2.650977,(Hypericum_erectum:0.1101713,Hypericum_faberi:0.1101713):2.688096):0.8109492,((Hypericum_geminiflorum:0.4550982,Hypericum_pseudohenryi:0.4550982):0.7958765,Hypericum_fosteri:1.250975):2.358242):0.5114019):5.208957):12.54186):0.1518262):49.98527):22.87226):7.74854,((((Calophyllum_inophyllum:0.9123948,(Calophyllum_blancoi:0.3712579,Calophyllum_polyanthum:0.3712579):0.5411369):0.9060932,Calophyllum_membranaceum:1.818488):5.501102,Mesua_ferrea:7.31959):26.11076,Mammea_yunnanensis:33.430351):69.19898):1.87846,((((Garcinia_bracteata:0.314609,Garcinia_oblongifolia:0.314609):4.478306,Garcinia_cowa:4.792915):11.30989,((Garcinia_kwangsiensis:1.288793,(Garcinia_linii:0.7983997,Garcinia_subelliptica:0.7983997):0.4903928):5.774501,((Garcinia_xanthochymus:0.8724805,Garcinia_esculenta:0.8724805):0.8643599,(Garcinia_erythrosepala:0.9011519,(Garcinia_yunnanensis:0.4675178,((Garcinia_multiflora:0.1877041,Garcinia_oligantha:0.1877041):0.2409338,Garcinia_subfalcata:0.4286379):0.0388799):0.433634):0.8356885):5.326453):9.039508):1.442068,(Garcinia_nujiangensis:4.240074,(((Garcinia_pedunculata:0.7157591,Garcinia_lancilimba:0.7157591):2.00022,Garcinia_paucinervis:2.715979):1.443455,(Garcinia_tetralata:3.029366,Garcinia_xishuanbannaensis:3.029366):1.130068):0.0806402):13.3048):86.96292):13.54474,(((Tirpitzia_sinensis:5.15181,Tirpitzia_ovoidea:5.15181):28.46406,((Anisadenia_saxatilis:4.57427,Anisadenia_pubescens:4.57427):26.00775,Reinwardtia_indica:30.58202):3.03385):20.57153,((Linum_pallescens:0.6736274,Linum_heterosepalum:0.6736274):33.75176,((Linum_corymbulosum:0.337413,(Linum_altaicum:0.2777233,Linum_stelleroides:0.2777233):0.0596897):14.8767406,((Linum_perenne:0.1004235,Linum_amurense:0.1004235):5.631599,Linum_nutans:5.732023):9.482131):19.21124):19.76201):63.86513):0.92973):0.1421):6.85649):0.40375,((((((((((Euonymus_actinocarpus:2.728466,(Euonymus_subcordatus:1.947286,(Euonymus_gibber:0.7555011,Euonymus_kengmaensis:0.7555011):1.191785):0.7811796):5.91369,((((Euonymus_balansae:4.072777,Euonymus_dolichopus:4.072777):3.410941,((Euonymus_jinyangensis:1.766961,Euonymus_sachalinensis:1.766961):4.396782,(((Euonymus_bullatus:4.059266,((Euonymus_spraguei:0.5364567,Euonymus_phellomanus:0.5364567):3.125255,((((Euonymus_verrucosus:0.4084858,Euonymus_aculeatus:0.4084858):1.970935,(Euonymus_acanthocarpus:2.216705,((Euonymus_fimbriatus:1.741564,(Euonymus_lushanensis:0.1209015,Euonymus_nanoides:0.1209015):1.620662):0.4371472,Euonymus_prismatomerioides:2.178711):0.03799395):0.1627163):0.06035263,((Euonymus_rehderianus:0.2573522,Euonymus_kweichowensis:0.2573522):0.5124031,(Euonymus_kachinensis:0.0800115,Euonymus_acanthoxanthus:0.0800115):0.6897438):1.670018):0.7312238,(Euonymus_cornutus:0.3858772,(Euonymus_tsoi:0.01041618,Euonymus_wui:0.01041618):0.375461):2.78512):0.4907142):0.3975546):1.708767,(Euonymus_lichiangensis:2.000064,((Euonymus_vaganoides:0.07603575,(Euonymus_pallidifolius:0.05729706,Euonymus_szechuanensis:0.05729706):0.01873869):0.6653974,(Euonymus_chloranthoides:0.1797643,Euonymus_salicifolius:0.1797643):0.5616688):1.258631):3.767969):0.3817244,(Euonymus_maackii:2.733987,(Euonymus_gracillimus:0.2034433,Euonymus_dielsianus:0.2034433):2.530544):3.41577):0.01398603):1.319975):0.5158878,Euonymus_lucidus:7.999606):0.4672268,((Euonymus_clivicola:4.600989,(((Euonymus_tenuiserratus:0.5519463,Euonymus_euscaphis:0.5519463):0.1565374,((Euonymus_pittosporoides:0.2462031,Euonymus_laxicymosus:0.2462031):0.05294135,Euonymus_tashiroi:0.2991445):0.4093393):3.100379,((((Euonymus_glaber:0.1955807,Euonymus_chenmoui:0.1955807):0.6995847,Euonymus_tingens:0.8951654):0.331172,(Euonymus_hui:0.391394,(Euonymus_schensianus:0.3853297,Euonymus_serratifolius:0.3853297):0.0060643):0.8349434):1.047751,((Euonymus_oxyphyllus:1.096743,Euonymus_chui:1.096743):0.0738308,Euonymus_giraldii:1.170574):1.103515):1.534774):0.7921265):2.940136,(((Euonymus_aculeolus:3.178066,((Euonymus_yunnanensis:0.2956439,Euonymus_verrucosoides:0.2956439):0.1302112,Euonymus_semenovii:0.4258551):2.752211):1.058677,(Euonymus_viburnoides:1.938663,(Euonymus_frigidus:0.6788683,Euonymus_verrucocarpus:0.6788683):1.259794):2.298081):2.76736,((Euonymus_macropterus:1.600545,(Euonymus_venosus:0.2131322,Euonymus_theacola:0.2131322):1.387413):2.231147,(Euonymus_vagans:2.475195,Euonymus_hukuangensis:2.475195):1.356496):3.172412):0.5370214):0.9257085):0.1753229):0.8905014,(((((((((Euonymus_sanguineus:0.7207989,Euonymus_bockii:0.7207989):0.03391458,Euonymus_nanus:0.7547134):0.4186981,(Euonymus_microcarpus:0.6583938,Euonymus_ficoides:0.6583938):0.5150177):0.1113443,(Euonymus_pseudovagans:0.05483986,Euonymus_hupehensis:0.05483986):1.229916):0.4357996,(Euonymus_echinatus:0.1568358,Euonymus_tonkinensis:0.1568358):1.56372):2.286672,(((Euonymus_percoriaceus:0.5952321,Euonymus_chengii:0.5952321):1.005492,Euonymus_fortunei:1.6007245):2.113404,(Euonymus_grandiflorus:0.8421779,Euonymus_hainanensis:0.8421779):2.871951):0.2930983):0.2740352,(Euonymus_wilsonii:0.8589983,Euonymus_parasimilis:0.8589983):3.422264):1.353773,(Euonymus_laxiflorus:4.661489,((Euonymus_ternifolius:2.181471,Euonymus_theifolius:2.181471):0.2629646,Euonymus_potingensis:2.444435):2.217054):0.9735463):3.749812,Euonymus_distichus:9.384847):0.14781):0.9601226,((((Glyptopetalum_aquifolium:0.3127937,Glyptopetalum_longepedunculatum:0.3127937):4.881166,(((Glyptopetalum_fengii:0.3205367,Glyptopetalum_geloniifolium:0.3205367):1.910514,((Glyptopetalum_feddei:0.9543656,Glyptopetalum_ilicifolium:0.9543656):0.8304301,Glyptopetalum_sclerocarpum:1.784796):0.4462547):2.565645,(Glyptopetalum_rhytidophyllum:3.665591,(Glyptopetalum_longipedicellatum:3.420587,((Euonymus_nitidus:0.61076,Euonymus_myrianthus:0.61076):1.46324,Glyptopetalum_reticulinerve:2.074):1.3465873):0.2450033):1.131105):0.3972643):2.47248,Euonymus_centidens:7.66644):2.17146,((Euonymus_alatus:6.77711,Euonymus_carnosus:6.77711):2.99919,Euonymus_hamiltonianus:9.7763):0.0616):0.65488):11.57376,(((((Celastrus_glaucophyllus:1.283747,Celastrus_tonkinensis:1.283747):0.3002473,Celastrus_aculeatus:1.583994):4.225774,((Celastrus_rugosus:2.710471,Celastrus_hypoleucoides:2.710471):1.493985,(Celastrus_cuneatus:0.03312573,Celastrus_hindsii:0.03312573):4.17133):1.605312):4.450211,Celastrus_orbiculatus:10.25998):3.340501,((((Celastrus_vaniotii:0.3058418,Celastrus_stylosus:0.3058418):0.09369519,Celastrus_homaliifolius:0.399537):1.766907,(Celastrus_paniculatus:0.1973702,(Tripterygium_wilfordii:0.18152,Celastrus_punctatus:0.18152):0.01585022):1.969074):3.832916,((((Celastrus_gemmatus:1.319748,(Celastrus_oblanceifolius:0.4847122,(Celastrus_hookeri:0.2845194,Celastrus_hirsutus:0.2845194):0.2001929):0.8350362):0.4100684,(Celastrus_flagellaris:1.465382,(Celastrus_hypoleucus:0.7382881,Celastrus_virens:0.7382881):0.7270941):0.2644346):0.1711178,(Celastrus_franchetianus:0.8922935,Celastrus_kusanoi:0.8922935):1.008641):1.751943,(Celastrus_angulatus:0.2970684,(Celastrus_rosthornianus:0.1429218,Celastrus_monospermus:0.1429218):0.1541466):3.355809):2.346483):7.60112):8.46606):1.49303,(((Maytenus_guangxiensis:11.17394,Maytenus_inflata:11.17394):8.589743,((Maytenus_confertiflora:0.005245816,Maytenus_austroyunnanensis:0.005245816):0.9461899,(Maytenus_hookeri:0.5350793,Maytenus_hainanensis:0.5350793):0.4163563):18.81225):2.4117534,(((((((Salacia_obovatilimba:0.005447177,Salacia_sessiliflora:0.005447177):3.059896,Salacia_hainanensis:3.065344):0.7151492,(Salacia_polysperma:0.07595259,Salacia_aurantiaca:0.07595259):3.70454):0.6168376,(Salacia_glaucifolia:0.5169414,Salacia_cochinchinensis:0.5169414):3.880389):1.98982,(Salacia_confertiflora:1.547391,(Salacia_chinensis:0.3560143,Salacia_amplifolia:0.3560143):1.191377):4.839759):13.69443,(((Loeseneriella_merrilliana:1.857839,((Loeseneriella_griseoramula:0.8717665,Plagiopteron_suaveolens:0.8717665):0.4566341,Loeseneriella_lenticellata:1.328401):0.5294383):11.3969207,(Loeseneriella_concinna:1.547145,Loeseneriella_yunnanensis:1.547145):11.70761):1.20107,(Pristimera_arborea:2.373204,((Pristimera_setulosa:0.6352317,Pristimera_indica:0.6352317):1.38203,Pristimera_cambodiana:2.0172617):0.3559425):12.08263):5.62575):1.98603,(((Gymnosporia_emarginata:1.044812,(Gymnosporia_esquirolii:1.03746,((Gymnosporia_rufa:0.6006256,Gymnosporia_tiaoloshanensis:0.6006256):0.07334754,((Gymnosporia_berberoides:0.2976156,(Gymnosporia_variabilis:0.09589519,Gymnosporia_jinyangensis:0.09589519):0.2017205):0.1067275,Gymnosporia_orbiculata:0.4043432):0.26963):0.363487):0.00735173):0.07140389,(Gymnosporia_royleana:0.005876433,Gymnosporia_graciliramula:0.005876433):1.110339):0.1710042,Gymnosporia_diversifolia:1.2872204):20.78039):0.10783):1.38413):1.21965,Pleurostylia_opposita:24.77922):23.03838,Monimopetalum_chinense:47.8176):16.03829,((((Microtropis_gracilipes:0.7878803,Microtropis_japonica:0.7878803):2.530556,Microtropis_dehuaensis:3.318436):1.120496,(((Microtropis_hexandra:0.595972,Microtropis_fallax:0.595972):3.108077,(Microtropis_semipaniculata:1.52706,Microtropis_submembranacea:1.52706):2.176989):0.5631638,(((Microtropis_macrophylla:0.3676609,Microtropis_obscurinervia:0.3676609):2.149114,Microtropis_pyramidalis:2.516775):0.8978873,Microtropis_henryi:3.414662):0.8525504):0.1717198):4.537568,(((Microtropis_petelotii:1.30209,((Microtropis_sphaerocarpa:0.3766569,Microtropis_paucinervia:0.3766569):0.133966,(Microtropis_discolor:0.1536728,Microtropis_malipoensis:0.1536728):0.3569501):0.7914671):0.2588524,Microtropis_oligantha:1.560942):5.734977,((Microtropis_reticulata:0.4120203,Microtropis_triflora:0.4120203):5.957904,((((Microtropis_shenzhenensis:0.05314574,Microtropis_thyrsiflora:0.05314574):0.61691,Microtropis_osmanthoides:0.6700557):2.377181,((Microtropis_fokienensis:2.045824,Microtropis_obliquinervia:2.045824):0.1798505,Microtropis_pallens:2.225675):0.8215622):1.712551,((Microtropis_biflora:0.4685373,Microtropis_tetragona:0.4685373):1.066683,(Microtropis_yunnanensis:0.8461083,Microtropis_wui:0.8461083):0.6891119):3.224568):1.610136):0.9259954):1.680581):54.87939):2.77237,((((((((((Parnassia_nubicola:0.5791448,Parnassia_longshengensis:0.5791448):0.491987,Parnassia_davidii:1.071132):1.661048,(Parnassia_labiata:1.086485,Parnassia_angustipetala:1.086485):1.645695):1.255526,Parnassia_lanceolata:3.987706):1.213554,(Parnassia_deqenensis:3.775816,(Parnassia_petitmenginii:1.839611,((Parnassia_lutea:1.087729,Parnassia_yulongshanensis:1.087729):0.6510981,((Parnassia_longipetaloides:0.2765704,(Parnassia_subscaposa:0.08389043,Parnassia_yanyuanensis:0.08389043):0.19268):0.1450676,Parnassia_perciliata:0.421638):1.317189):0.1007845):1.936205):1.425443):0.248658,Parnassia_amoena:5.449917):0.8974435,((Parnassia_qinghaiensis:1.696532,Parnassia_yiliangensis:1.696532):0.7538356,(Parnassia_cooperi:1.761425,(((Parnassia_lijiangensis:0.2397212,Parnassia_monochoriifolia:0.2397212):0.6869868,Parnassia_viridiflora:0.926708):0.03982209,(Parnassia_venusta:0.276712,Parnassia_foliosa:0.276712):0.6898181):0.7948947):0.6889425):3.896994):8.186325,(((((Parnassia_pusilla:0.7931206,(Parnassia_scaposa:0.5771797,(Parnassia_dilatata:0.02025114,Parnassia_chengkouensis:0.02025114):0.5569285):0.2159409):0.7970571,Parnassia_esquirolii:1.590178):0.101412,Parnassia_oreophila:1.69159):1.632107,((Parnassia_yui:0.1592835,Parnassia_epunctulata:0.1592835):1.214313,((Parnassia_farreri:0.3642724,Parnassia_yunnanensis:0.3642724):0.04988182,Parnassia_obovata:0.4141543):0.9594421):1.9501):9.945776,((Parnassia_omeiensis:1.75187,Parnassia_bifolia:1.75187):2.712029,Parnassia_cordata:4.463899):8.805573):1.264214):1.148664,((((Parnassia_kangdingensis:0.889277,Parnassia_degeensis:0.889277):2.088697,(Parnassia_noemiae:0.8145962,Parnassia_guilinensis:0.8145962):2.163378):5.863635,(Parnassia_simaoensis:3.91263,((Parnassia_mysorensis:0.8157813,Parnassia_submysorensis:0.8157813):0.3092564,Parnassia_cacuminum:1.125038):2.787592):4.92898):4.043794,((Parnassia_crassifolia:1.932324,Parnassia_filchneri:1.932324):2.06005,((Parnassia_humilis:1.360065,(Parnassia_faberi:0.992466,(Parnassia_leptophylla:0.504546,Parnassia_xinganensis:0.504546):0.48792):0.3675993):2.514987,((Parnassia_gansuensis:0.1284777,Parnassia_rhombipetala:0.1284777):0.1427836,Parnassia_tibetana:0.2712613):3.603791):0.1173221):8.89303):2.796947):0.1971195,((Parnassia_palustris:12.99573,(((((Parnassia_delavayi:4.52587,Parnassia_brevistyla:4.52587):3.44866,Parnassia_wightiana:7.97453):0.65007,Parnassia_trinervis:8.6246):0.05392,(Parnassia_chinensis:0.90936,Parnassia_tenella:0.90936):7.76916):0.79089,Parnassia_longipetala:9.46941):3.52632):0.58724,Parnassia_laxmannii:13.58297):2.2965):50.74879):59.75634):1.66237,(((((((((((Alnus_lanata:2.00258,(Alnus_nepalensis:0.7407688,Alnus_mandshurica:0.7407688):1.261811):6.034569,(Alnus_trabeculosa:6.539848,(Alnus_cremastogyne:3.758226,(Alnus_formosana:0.8137798,Alnus_japonica:0.8137798):2.944446):2.781622):1.497301):4.043381,(Alnus_ferdinandi-coburgii:1.242554,(Alnus_hirsuta:0.2281301,Alnus_henryi:0.2281301):1.014424):10.83798):58.3963,(((Ostryopsis_nobilis:12.50098,Ostryopsis_davidiana:12.50097544):51.1327,(((Ostrya_rehderiana:0.9593011,Ostrya_trichocarpa:0.95930109):14.81627,(((((((((Carpinus_londoniana:0.06530247,Carpinus_tsunyihensis:0.06530247):0.1079352,Carpinus_tientaiensis:0.1732377):0.4966682,(Carpinus_cordata:0.5548699,((Carpinus_firmifolia:0.3432308,Carpinus_fargesiana:0.3432308):0.1220312,Carpinus_microphylla:0.465262):0.08960789):0.115036):0.5526062,(Carpinus_hupeana:0.7364497,(Carpinus_purpurinervis:0.4351673,(Carpinus_shensiensis:0.1424884,Carpinus_rankanensis:0.1424884):0.2926789):0.3012824):0.4860624):0.957777,(((Carpinus_henryana:0.5873505,Carpinus_tschonoskii:0.5873505):0.1123378,Carpinus_chuniana:0.6996883):0.9142965,(((Carpinus_omeiensis:0.1526641,Carpinus_fangiana:0.1526641):0.5422615,((Carpinus_minutiserrata:0.02761149,(Carpinus_mollicoma:0.007216961,Carpinus_rupestris:0.007216961):0.02039453):0.2190075,Carpinus_putoensis:0.246619):0.4483067):0.7592151,Carpinus_hebestroma:1.454141):0.159844):0.5663044):0.3541042,((Carpinus_turczaninowii:0.08655633,Carpinus_tsaiana:0.08655633):1.482113,((Carpinus_monbeigiana:0.2127458,Carpinus_kweichowensis:0.2127458):0.4983531,Carpinus_viminea:0.7110989):0.8575705):0.9657239):0.1781714,((((Carpinus_dayongina:0.05536453,Carpinus_stipulata:0.05536453):0.1366619,Carpinus_oblongifolia:0.1920264):0.6872255,Carpinus_kawakamii:0.879252):0.9783172,Carpinus_sungpanensis:1.857569):0.8549955):0.2693853,(Carpinus_pubescens:0.21367,Carpinus_polyneura:0.21367):2.76828):2.10279,Ostrya_multinervis:5.08474):10.69083):44.02447,(Ostrya_japonica:0.2678791,Ostrya_yunnanensis:0.2678791):59.53216):3.83364):0.3249,((Corylus_wangii:2.136212,Corylus_heterophylla:2.136212):4.659768,((Corylus_ferox:1.156218,Corylus_chinensis:1.156218):2.465331,((Corylus_fargesii:0.7730908,Corylus_mandshurica:0.7730908):0.113447,Corylus_yunnanensis:0.8865379):2.735011):3.174431):57.1626):6.51825):0.078,((((Betula_jiulungensis:0.185507,Betula_dahurica:0.185507):0.7295081,((Betula_rotundifolia:0.3255674,Betula_middendorfii:0.3255674):0.5378842,Betula_rhombibracteata:0.8634517):0.05156342):3.094489,((Betula_potaninii:2.620587,((Betula_fruticosa:1.21667,Betula_platyphylla:1.21667):1.394553,(Betula_chinensis:0.5713063,(Betula_fargesii:0.4942047,Betula_halophila:0.4942047):0.07710167):2.039916):0.009364057):0.8058648,(((Betula_calcicola:0.2521164,Betula_tianschanica:0.2521164):1.105619,Betula_humilis:1.357736):0.9389636,(Betula_delavayi:1.298708,(Betula_pendula:0.4242095,Betula_ermanii:0.4242095):0.874499):0.9979911):1.129752):0.5830523):0.3991663,((Betula_albosinensis:0.8661166,(Betula_microphylla:0.6206073,(Betula_fujianensis:0.04302311,Betula_trichogemma:0.04302311):0.5775842):0.2455092):3.270054,(((Betula_ovalifolia:1.051305,Betula_insignis:1.051305):0.7200726,(Betula_gynoterminalis:0.07019846,Betula_gmelinii:0.07019846):1.701179):0.4189243,((((Betula_cylindrostachya:0.1295516,(Betula_luminifera:0.008770807,Betula_utilis:0.008770807):0.1207808):0.323254,Betula_austrosinensis:0.4528056):0.8728039,(Betula_schmidtii:0.3677128,Betula_costata:0.3677128):0.9578967):0.3713561,(Betula_jinpingensis:0.6101503,Betula_alnoides:0.6101503):1.086815):0.4933363):1.945869):0.272499):66.14616):16.83763,(((Myrica_esculenta:0.5380692,Myrica_adenophora:0.5380692):1.114966,Myrica_rubra:1.65303543):1.8393653,Myrica_nana:3.4924):83.90006):1.91366,((((Engelhardia_spicata:7.990303,Engelhardia_roxburghiana:7.990303):8.456494,(Engelhardia_serrata:2.465355,Engelhardia_hainanensis:2.4653549):13.98144):50.68074,(((((Juglans_regia:0.08217522,Juglans_mandshurica:0.08217522):1.333985,Juglans_sigillata:1.41616):6.98477,(Pterocarya_hupehensis:3.9023,(((Pterocarya_rhoifolia:0.4697297,Pterocarya_macroptera:0.4697297):0.3848791,Pterocarya_tonkinensis:0.8546088):0.7526305,Pterocarya_stenoptera:1.607239):2.295061):4.49863):4.17516,Cyclocarya_paliurus:12.57609):52.50423,((Platycarya_longzhouensis:18.11802,Platycarya_strobilacea:18.11802):46.27781,(((Carya_tonkinensis:0.1801199,Carya_hunanensis:0.1801199):0.1477001,(Carya_cathayensis:0.09560079,Carya_kweichowensis:0.09560079):0.2322192):63.67222,Annamocarya_sinensis:64.00004):0.39579):0.68449):2.04722):4.55817,Rhoiptelea_chiliantha:71.68571):17.62041):7.75058,(((Fagus_hayatae:0.06150813,Fagus_lucida:0.06150813):2.251652,(Fagus_engleriana:2.229518,Fagus_longipetiolata:2.229518):0.08364236):70.13966,((((((((((Castanopsis_boisii:0.624655,Castanopsis_clarkei:0.624655):3.685871,Castanopsis_damingshanensis:4.310527):0.1586713,(((Castanopsis_ledongensis:0.3490884,Castanopsis_cerebrina:0.3490884):1.25821,(Castanopsis_tonkinensis:1.505425,Castanopsis_platyacantha:1.505425):0.1018735):1.598194,(Castanopsis_globigemmata:2.688411,(Castanopsis_nigrescens:1.917878,(Castanopsis_tessellata:0.7844972,((Castanopsis_kweichowensis:0.274589,(Castanopsis_chunii:0.1592926,Castanopsis_calathiformis:0.1592926):0.1152964):0.3319686,Castanopsis_ceratacantha:0.6065576):0.1779396):1.133381):0.7705332):0.5170806):1.263706):0.1427745,(Castanopsis_carlesii:4.50173,Castanopsis_indica:4.50173):0.1102423):0.09157768,((((((Castanopsis_jucunda:0.4339836,Castanopsis_densispinosa:0.4339836):0.9933968,(Castanopsis_fissa:0.03261016,Castanopsis_hainanensis:0.03261016):1.39477):2.21827,(Castanopsis_sclerophylla:1.956758,((Castanopsis_wattii:0.3343184,Castanopsis_xichouensis:0.3343184):0.7837551,Castanopsis_kawakamii:1.118074):0.8386847):1.688892):0.03155094,(Castanopsis_ouonbiensis:3.640312,(Castanopsis_rockii:0.9254147,Castanopsis_glabrifolia:0.9254147):2.714897):0.03688947):0.4534166,(((Castanopsis_argyrophylla:3.84457,Castanopsis_tibetana:3.84457):0.10573,Castanopsis_fargesii:3.9503):0.16333,Castanopsis_chinensis:4.11363):0.01698768):0.3113031,((((Castanopsis_fleuryi:0.481443,(Castanopsis_subuliformis:0.3421965,(Castanopsis_longzhouica:0.238666,Castanopsis_delavayi:0.238666):0.1035305):0.1392465):1.883887,((Castanopsis_tcheponensis:0.265583,Castanopsis_fabri:0.265583):0.3591656,(Castanopsis_hsiensiui:0.07335425,Castanopsis_amabilis:0.07335425):0.5513943):1.740581):0.07488404,(Castanopsis_crassifolia:2.405108,Castanopsis_megaphylla:2.405108):0.03510527):1.07068,(((Castanopsis_longispina:0.2237237,Castanopsis_tribuloides:0.2237237):1.972724,((Castanopsis_eyrei:1.52489,Castanopsis_hystrix:1.52489):0.5975849,(Castanopsis_ferox:0.7817972,((Castanopsis_mekongensis:0.0384973,Castanopsis_lamontii:0.0384973):0.4250033,Castanopsis_choboensis:0.4635006):0.3182966):1.340678):0.07397264):1.150005,((((Castanopsis_remotidenticulata:1.295084,Castanopsis_echinocarpa:1.295084):0.1706912,(Castanopsis_rufotomentosa:0.4941309,((Castanopsis_orthacantha:0.05866662,Castanopsis_jianfenglingensis:0.05866662):0.3716998,(Castanopsis_concinna:0.183889,Castanopsis_uraiana:0.183889):0.2464774):0.06376451):0.9716444):0.2844352,(Castanopsis_wenchangensis:1.688677,Castanopsis_hupehensis:1.688677):0.0615333):0.2249083,(Castanopsis_fordii:0.4234997,Castanopsis_oblonga:0.4234997):1.551619):1.371333):0.1644409):0.9310277):0.2616292):32.4965,(Castanea_mollissima:3.50093,(Castanea_seguinii:1.37509,Castanea_henryi:1.37509):2.12584):33.69912):0.18657,(((((((Lithocarpus_elaeagnifolius:0.4191333,Lithocarpus_fohaiensis:0.4191333):0.9297438,(Lithocarpus_brachystachyus:1.08177,(Lithocarpus_naiadarum:0.8338781,Lithocarpus_confinis:0.8338781):0.2478916):0.2671075):2.258578,Lithocarpus_propinquus:3.607455):2.365875,((((Lithocarpus_taitoensis:1.509262,(Lithocarpus_areca:1.105574,(Lithocarpus_hancei:0.4104047,Lithocarpus_ithyphyllus:0.4104047):0.6951689):0.4036889):0.5155345,(Lithocarpus_calophyllus:0.8879533,Lithocarpus_howii:0.8879533):1.136844):1.174224,(Lithocarpus_oleifolius:0.5717457,Lithocarpus_amygdalifolius:0.5717457):2.627275):0.1524197,((Lithocarpus_fenzelianus:2.478726,(Lithocarpus_nantoensis:0.990277,Lithocarpus_quercifolius:0.990277):1.488449):0.004768258,((Lithocarpus_brevicaudatus:0.2910061,(Lithocarpus_longanoides:0.2264423,Lithocarpus_levis:0.2264423):0.06456378):0.9371551,(Lithocarpus_kawakamii:0.8788049,Lithocarpus_microspermus:0.8788049):0.3493562):1.255333):0.867946):2.621889):1.230423,(Lithocarpus_silvicolarum:6.174097,((Lithocarpus_elmerrillii:2.143689,((Lithocarpus_echinotholus:0.2794052,Lithocarpus_triqueter:0.2794052):1.508492,(Lithocarpus_laoticus:1.447598,((Lithocarpus_chifui:0.5675002,Lithocarpus_harlandii:0.5675002):0.7862664,(Lithocarpus_fenestratus:0.2658568,Lithocarpus_haipinii:0.2658568):1.08791):0.09383165):0.3402988):0.3557916):3.466958,(((((Lithocarpus_echinophorus:0.91094,Lithocarpus_cleistocarpus:0.91094):0.06008,Lithocarpus_dealbatus:0.97102):0.40122,Lithocarpus_xylocarpus:1.37224):1.10301,Lithocarpus_pachylepis:2.47525):2.44021,((Lithocarpus_litseifolius:2.97837,Lithocarpus_henryi:2.97837):0.14229,Lithocarpus_glaber:3.12066):1.7948):0.6951868):0.5634506):1.029656):0.3932147,((Lithocarpus_garrettianus:3.948025,(((Lithocarpus_yongfuensis:1.512018,(Lithocarpus_hypoglaucus:0.1547383,Lithocarpus_longipedicellatus:0.1547383):1.35728):0.5025029,(Lithocarpus_attenuatus:1.504432,Lithocarpus_craibianus:1.504432):0.510089):0.4697983,Lithocarpus_thomsonii:2.48432):1.463706):1.759676,(((((Lithocarpus_trachycarpus:0.6742653,Lithocarpus_balansae:0.6742653):0.4128223,Lithocarpus_eriobotryoides:1.087088):0.05475299,Lithocarpus_mianningensis:1.141841):0.1266897,((Lithocarpus_shinsuiensis:0.08852066,Lithocarpus_obovatilimbus:0.08852066):0.6734097,Lithocarpus_paihengii:0.7619304):0.5066):4.060222,(((Lithocarpus_damiaoshanicus:0.3228098,Lithocarpus_mairei:0.3228098):2.604617,(Lithocarpus_cucullatus:0.2643041,Lithocarpus_obscurus:0.2643041):2.663122):1.803,Lithocarpus_qinzhouicus:4.730427):0.5983257):0.3789486):1.889267):0.5708823,((((Lithocarpus_floccosus:1.21673,((Lithocarpus_longzhouicus:0.3931561,Lithocarpus_tubulosus:0.3931561):0.6339639,((Lithocarpus_handelianus:0.09949158,Lithocarpus_rhabdostachyus:0.09949158):0.019815,Lithocarpus_gaoligongensis:0.1193066):0.9078134):0.1896098):1.486282,(Lithocarpus_arcaula:0.9847517,Lithocarpus_truncatus:0.9847517):1.71826):3.536478,(Lithocarpus_nitidinux:2.960636,((Lithocarpus_irwinii:1.722258,Lithocarpus_pasania:1.722258):0.5582922,((Lithocarpus_chiungchungensis:1.096077,Lithocarpus_magneinii:1.096077):1.019389,(Lithocarpus_crassifolius:1.47465,Lithocarpus_corneus:1.47465):0.6408163):0.1650835):0.6800862):3.278854):1.6955513,(((Lithocarpus_iteaphyllus:0.9510865,Lithocarpus_sphaerocarpus:0.9510865):5.291519,(Lithocarpus_listeri:2.761633,(Lithocarpus_yangchunensis:0.6265826,Lithocarpus_paniculatus:0.6265826):2.135051):3.480972):1.588142,(((Lithocarpus_collettii:0.3514148,Lithocarpus_tenuilimbus:0.3514148):6.949486,(((Lithocarpus_tephrocarpus:3.139392,((Lithocarpus_dodonaeifolius:1.819864,Lithocarpus_macilentus:1.819864):0.9201572,(Lithocarpus_tabularis:2.291083,(Lithocarpus_cinereus:0.6721202,Lithocarpus_bacgiangensis:0.6721202):1.618963):0.4489383):0.399371):3.189549,((Lithocarpus_mekongensis:1.556004,(Lithocarpus_farinulentus:1.003998,Lithocarpus_laetus:1.003998):0.5520068):1.487191,Lithocarpus_bonnetii:3.043196):3.285746):0.5303674,((Lithocarpus_leucodermis:2.188286,Lithocarpus_skanianus:2.188286):2.24351,((Lithocarpus_variolosus:0.6800902,Lithocarpus_konishii:0.6800902):2.530926,((Lithocarpus_cyrtocarpus:2.44075,((Lithocarpus_calolepis:0.2660715,Lithocarpus_caudatilimbus:0.2660715):1.685093,(Lithocarpus_jenkinsii:0.001010982,Lithocarpus_pseudoxizangensis:0.001010982):1.950153):0.4895855):0.7673735,(Lithocarpus_gymnocarpus:0.09488592,Lithocarpus_grandifolius:0.09488592):3.113237):0.002892567):1.22078):2.427513):0.4415911):0.3808292,((Lithocarpus_cryptocarpus:0.6475575,(Lithocarpus_pachyphyllus:0.2776774,Lithocarpus_fordianus:0.2776774):0.3698801):4.593032,((Lithocarpus_talangensis:2.873734,((((Lithocarpus_fangii:0.8613992,Lithocarpus_lepidocarpus:0.8613992):1.014119,Lithocarpus_rosthornii:1.875519):0.4399717,(((Lithocarpus_uvariifolius:0.4403025,Lithocarpus_apricus:0.4403025):1.223628,Lithocarpus_pseudoreinwardtii:1.66393):0.1571956,(Lithocarpus_megalophyllus:0.2307713,Lithocarpus_formosanus:0.2307713):1.590355):0.4943645):0.08502747,(Lithocarpus_lycoperdon:0.626885,Lithocarpus_petelotii:0.626885):1.773633):0.4732162):1.432378,((((Lithocarpus_elizabethiae:0.4701906,(Lithocarpus_xizangensis:0.1308364,Lithocarpus_phansipanensis:0.1308364):0.3393541):0.08800067,Lithocarpus_melanochromus:0.5581913):0.2591889,((Lithocarpus_pakhaensis:0.07033641,Lithocarpus_oblanceolatus:0.07033641):0.4279336,Lithocarpus_amoenus:0.49827):0.3191101):0.6930073,(Lithocarpus_pseudovestitus:0.07690981,Lithocarpus_chrysocomus:0.07690981):1.433478):2.795724):0.9344779):2.44114):0.1490181):0.1042935):0.2328088):29.21877):0.19188,((Cyclobalanopsis_subhinoidea:0.5760208,(Cyclobalanopsis_saravanensis:0.03466654,Cyclobalanopsis_changhualingensis:0.03466654):0.5413542):0.2429492,((((Cyclobalanopsis_annulata:0.5547568,((Cyclobalanopsis_obovatifolia:0.08645675,(Cyclobalanopsis_hui:0.009815616,Cyclobalanopsis_blakei:0.009815616):0.07664113):0.08758363,Cyclobalanopsis_sessilifolia:0.1740404):0.3807164):0.0259068,((Cyclobalanopsis_gambleana:0.4549987,Cyclobalanopsis_fuliginosa:0.4549987):0.08530604,(Cyclobalanopsis_tiaoloshanica:0.3939086,(((Cyclobalanopsis_delicatula:0.0979271,Cyclobalanopsis_chapensis:0.0979271):0.07680265,(Cyclobalanopsis_ningangensis:0.0004165461,Cyclobalanopsis_chevalieri:0.0004165461):0.1743132):0.1530635,Cyclobalanopsis_chingsiensis:0.3277932):0.06611542):0.1463961):0.04035886):0.2035861,((((Cyclobalanopsis_semiserrata:0.2886613,((Cyclobalanopsis_austrocochinchinensis:0.003777568,Cyclobalanopsis_yonganensis:0.003777568):0.2469493,Cyclobalanopsis_gilva:0.2507269):0.03793443):0.2505859,Cyclobalanopsis_morii:0.5392472):0.1525292,(Cyclobalanopsis_litoralis:0.6836612,(Cyclobalanopsis_lamellosa:0.5732606,Cyclobalanopsis_sichourensis:0.5732606):0.1104005):0.008115233):0.02131795,((Cyclobalanopsis_neglecta:0.3696126,(Cyclobalanopsis_phanera:0.3359089,Cyclobalanopsis_edithiae:0.3359089):0.03370369):0.3350019,((((Cyclobalanopsis_camusiae:0.04497143,Cyclobalanopsis_thorelii:0.04497143):0.07788538,(Cyclobalanopsis_pentacycla:0.06707526,Cyclobalanopsis_augustinii:0.06707526):0.05578154):0.3663482,(Cyclobalanopsis_argyrotricha:0.2874925,Cyclobalanopsis_patelliformis:0.2874925):0.2017125):0.07557824,(Cyclobalanopsis_disciformis:0.06605551,Cyclobalanopsis_oxyodon:0.06605551):0.4987277):0.1398313):0.008479813):0.07115539):0.03315809,((((Cyclobalanopsis_championii:0.1520559,Cyclobalanopsis_fleuryi:0.1520559):0.07971828,Cyclobalanopsis_lungmaiensis:0.2317742):0.1215917,Cyclobalanopsis_kerrii:0.3533659):0.4270166,(((((Cyclobalanopsis_kiukiangensis:0.167653,(Cyclobalanopsis_multinervis:0.1528943,Cyclobalanopsis_chungii:0.1528943):0.01475869):0.0716505,Cyclobalanopsis_tenuicupula:0.2393035):0.4973195,(((Cyclobalanopsis_tomentosinervis:0.1351381,Cyclobalanopsis_dinghuensis:0.1351381):0.3658441,(((Cyclobalanopsis_stewardiana:0.1451239,(Cyclobalanopsis_austroglauca:0.04467039,Cyclobalanopsis_daimingshanensis:0.04467039):0.1004535):0.1232732,((Cyclobalanopsis_stenophylloides:0.1552815,Cyclobalanopsis_bella:0.1552815):0.1005605,(Cyclobalanopsis_kouangsiensis:0.2054112,Cyclobalanopsis_glaucoides:0.2054112):0.0504308):0.01255503):0.2267018,Cyclobalanopsis_hypophaea:0.4950988):0.005883301):0.05524372,Cyclobalanopsis_jenseniana:0.5562259):0.1803971):0.01076493,((((Cyclobalanopsis_helferiana:0.19899,Cyclobalanopsis_albicaulis:0.19899):0.1103864,Cyclobalanopsis_pachyloma:0.3093764):0.2466758,Cyclobalanopsis_jinpinensis:0.5560522):0.1638165,(Cyclobalanopsis_lobbii:0.3508532,(Cyclobalanopsis_xanthotricha:0.3080442,(Cyclobalanopsis_glauca:0.1951225,Cyclobalanopsis_longinux:0.1951225):0.1129217):0.04280898):0.3690155):0.02751923):0.02508747,((Cyclobalanopsis_macrocalyx:0.595579,((Cyclobalanopsis_yingjiangensis:0.0660824,Cyclobalanopsis_rex:0.0660824):0.261465,Cyclobalanopsis_litseoides:0.3275474):0.2680316):0.1307902,((((Cyclobalanopsis_gracilis:0.074887,Cyclobalanopsis_dongfangensis:0.074887):0.2131428,(Cyclobalanopsis_motuoensis:0.09423172,Cyclobalanopsis_myrsinifolia:0.09423172):0.1937981):0.166977,Cyclobalanopsis_elevaticostata:0.4550068):0.2152607,(Cyclobalanopsis_delavayi:0.008482542,Cyclobalanopsis_poilanei:0.008482542):0.661785):0.05610164):0.04610622):0.00790712):0.03702528):0.001562196):36.75953):0.68226,(((((((Quercus_griffithii:0.4509721,Quercus_serrata:0.4509721):0.123775,(Quercus_aquifolioides:0.03863378,Quercus_bawanglingensis:0.03863378):0.5361133):0.1546019,(Quercus_chenii:0.1337823,Quercus_baronii:0.1337823):0.5955667):0.7957031,Quercus_multinervis:1.525052):0.05046934,((Quercus_phillyreoides:0.03873129,(Quercus_setulosa:0.01025111,Quercus_yunnanensis:0.01025111):0.02848018):1.175583,((Quercus_tarokoensis:0.05220726,Quercus_semecarpifolia:0.05220726):0.6770645,Quercus_aliena:0.7292718):0.4850421):0.3612076):0.2315853,(((Quercus_cocciferoides:1.132606,(Quercus_spinosa:0.1625367,Quercus_utilis:0.1625367):0.9700689):0.09396773,((Quercus_mongolica:0.15453,Quercus_dentata:0.15453):0.9857885,((Quercus_guyavifolia:0.03882894,Quercus_dolicholepis:0.03882894):0.8081571,(Quercus_fabri:0.3079456,Quercus_senescens:0.3079456):0.5390405):0.2933325):0.08625479):0.07962637,(((Quercus_rehderiana:0.2457779,Quercus_lanata:0.2457779):0.6344773,(Quercus_marlipoensis:0.1601169,Quercus_lodicosa:0.1601169):0.7201383):0.1843428,(Quercus_acrodonta:0.3773807,Quercus_monimotricha:0.3773807):0.6872173):0.2416017):0.500907):0.05940326,(Quercus_kingiana:1.746898,(((Quercus_franchetii:0.09289583,Quercus_acutissima:0.09289583):0.02224788,Quercus_oxyphylla:0.1151437):1.036617,(Quercus_engleriana:0.09645826,Quercus_variabilis:0.09645826):1.055302):0.5951374):0.119612):36.39425):1.37908,Formanodendron_doichangensis:39.63984):32.81298):24.60388):25.66628,((((((((((Begonia_villifolia:0.7953305,((Begonia_xingyiensis:0.2722474,Begonia_sinofloribunda:0.2722474):0.1039783,Begonia_lukuana:0.3762258):0.4191047):0.7021432,(Begonia_longialata:1.235303,Begonia_dentatobracteata:1.235303):0.2621703):1.743068,((Begonia_guishanensis:1.518422,((Begonia_nantoensis:0.1917069,Begonia_luochengensis:0.1917069):0.653413,((Begonia_subhowii:0.3474455,Begonia_curvicarpa:0.3474455):0.1744537,Begonia_dielsiana:0.5218992):0.3232207):0.6733017):1.047133,(Begonia_pseudodryadis:1.642704,(Begonia_austroguangxiensis:0.8676787,Begonia_rhynchocarpa:0.8676787):0.7750253):0.9228505):0.6749875):0.5762291,((Begonia_aurantiflora:2.383871,(Begonia_lanternaria:1.57335,((Begonia_arboreta:0.5212924,Begonia_forrestii:0.5212924):0.3635284,Begonia_circumlobata:0.8848208):0.6885295):0.8105212):1.143391,(Begonia_bouffordii:0.1699593,Begonia_jingxiensis:0.1699593):3.357304):0.2895081):0.131175,Begonia_lacerata:3.947946):3.688739,(Begonia_brevisetulosa:1.735569,((Begonia_filiformis:1.498626,(Begonia_coptidimontana:0.896346,Begonia_suboblata:0.896346):0.6022799):0.1887592,(Begonia_morifolia:0.7083807,Begonia_chishuiensis:0.7083807):0.9790045):0.04818396):5.901116):0.7971758,((((((Begonia_fenicis:0.2052009,Begonia_cucurbitifolia:0.2052009):0.3192948,(Begonia_alveolata:0.008573316,Begonia_xishuiensis:0.008573316):0.5159224):1.414877,(Begonia_yingjiangensis:1.473465,Begonia_pseudodaxinensis:1.473465):0.4659077):0.3196958,Begonia_cehengensis:2.259068):0.4481393,(Begonia_acutitepala:2.080663,(Begonia_peii:1.619264,Begonia_parvula:1.619264):0.4613984):0.6265446):5.267748,((((((Begonia_wangii:0.09115163,Begonia_crocea:0.09115163):0.08215771,(Begonia_semiparietalis:0.04358466,Begonia_fimbristipula:0.04358466):0.1297247):2.901759,(Begonia_muliensis:1.286663,Begonia_asteropyrifolia:1.286663):1.788405):0.3574922,((Begonia_cathayana:0.2495351,Begonia_obliquifolia:0.2495351):0.03697603,Begonia_cylindrica:0.2865111):3.146049):4.278445,((Begonia_pulvinifera:5.899964,((Begonia_hemsleyana:1.550936,((Begonia_ravenii:1.045041,Begonia_hymenocarpa:1.045041):0.4782902,(Begonia_taliensis:1.469339,((Begonia_pseudoleprosa:0.08470244,(Begonia_gigabracteata:0.007446386,Begonia_summoglabra:0.007446386):0.07725605):0.6331196,Begonia_pedatifida:0.717822):0.7515167):0.05399253):0.02760474):1.31566,Begonia_chingii:2.866596):3.033368):1.226389,Begonia_ornithophylla:7.126353):0.5846526):0.07386898,(Begonia_reflexisquamosa:3.668253,(((Begonia_lithophila:0.1835334,Begonia_psilophylla:0.1835334):0.1393945,Begonia_gungshanensis:0.3229279):3.16645,(Begonia_acetosella:2.878156,(Begonia_megalophyllaria:2.498228,Begonia_henryi:2.498228):0.3799286):0.6112216):0.1788751):4.116621):0.1900808):0.458906):3.871309,((((((Begonia_cirrosa:0.15756,Begonia_crystallina:0.15756):0.1818,Begonia_fangii:0.33936):0.80097,Begonia_daxinensis:1.14033):3.54677,Begonia_biflora:4.6871):4.95003,(Begonia_daweishanensis:2.15984,(Begonia_palmata:0.65146,Begonia_baviensis:0.65146):1.50838):7.47729):2.5023635,(((((((Begonia_platycarpa:0.850048,Begonia_limprichtii:0.850048):5.370706,((Begonia_liuyanii:1.949805,Begonia_duclouxii:1.949805):3.584547,((Begonia_josephii:1.124731,Begonia_ruboides:1.124731):3.948843,(((Begonia_bamaensis:0.1270369,(Begonia_dryadis:0.05652253,Begonia_imitans:0.05652253):0.0705144):0.5757138,(Begonia_zhengyiana:0.2448066,Begonia_arachnoidea:0.2448066):0.4579441):4.107014,(Begonia_rubropunctata:4.122079,Begonia_macrotoma:4.122079):0.6876854):0.2638103):0.4607771):0.6864024):2.707484,Begonia_gulinqingensis:8.928238):0.9812806,((Begonia_longanensis:4.991466,(Begonia_peltatifolia:1.915814,Begonia_repenticaulis:1.915814):3.075652):2.739355,((((Begonia_huangii:2.933046,((Begonia_setifolia:1.290392,(Begonia_sinovietnamica:0.8615363,Begonia_rockii:0.8615363):0.428856):1.307524,(Begonia_asperifolia:0.5082515,Begonia_rex:0.5082515):2.089665):0.3351293):1.455424,((Begonia_malipoensis:0.1247303,Begonia_wenshanensis:0.1247303):3.713354,(((Begonia_pengii:0.5599912,Begonia_ceratocarpa:0.5599912):0.2992488,Begonia_debaoensis:0.85924):2.628183,((((Begonia_lipingensis:0.1093156,Begonia_pinglinensis:0.1093156):1.104174,Begonia_hainanensis:1.21349):0.3850374,Begonia_rotundilimba:1.598527):1.648318,Begonia_clavicaulis:3.246845):0.2405781):0.3506606):0.5503858):1.700229,(((Begonia_variifolia:1.292403,Begonia_formosana:1.292403):0.1725212,Begonia_emeiensis:1.464924):3.772578,Begonia_longicarpa:5.237502):0.8511968):0.8577929,((Begonia_sikkimensis:1.69418,Begonia_longistyla:1.69418):3.033051,((((Begonia_edulis:0.7124319,(Begonia_oreodoxa:0.4149644,Begonia_porteri:0.4149644):0.2974675):0.8070586,(Begonia_mengtzeana:1.472785,Begonia_rubinea:1.472785):0.04670536):1.215097,Begonia_longifolia:2.734587):0.1250885,((Begonia_sublongipes:1.913602,((((Begonia_paucilobata:0.1099877,Begonia_guangxiensis:0.1099877):0.5185454,Begonia_picta:0.6285332):0.1741474,(Begonia_hekouensis:0.5298861,Begonia_cavaleriei:0.5298861):0.2727945):0.3657901,Begonia_picturata:1.1684707):0.7451311):0.3818036,((Begonia_glechomifolia:0.3929986,Begonia_algaia:0.3929986):0.7148591,Begonia_fimbribracteata:1.107858):1.187548):0.5642704):1.867555):2.21926):0.7843299):2.178697):0.818852,(Begonia_buimontana:2.862473,(Begonia_discrepans:0.8589767,Begonia_labordei:0.8589767):2.003496):7.865898):0.6839396,(Begonia_hatacoa:0.5016291,Begonia_scitifolia:0.5016291):10.91068):0.4559434,((((Begonia_retinervia:2.639364,Begonia_setulosopeltata:2.639364):1.565207,(((Begonia_smithiana:0.4746457,Begonia_handelii:0.4746457):0.2924781,Begonia_tsoongii:0.7671238):0.06613997,Begonia_taiwaniana:0.8332638):3.371307):1.340561,(Begonia_austrotaiwanensis:3.223675,Begonia_digyna:3.223675):2.321457):4.922732,(((((Begonia_modestiflora:0.4107854,Begonia_chitoensis:0.4107854):1.8014,Begonia_augustinei:2.212185):0.7261076,(Begonia_wilsonii:1.216431,Begonia_tetralobata:1.216431):1.721862):2.363068,Begonia_morsei:5.301361):0.02272623,(((((Begonia_umbraculifolia:0.0619219,Begonia_purpureofolia:0.0619219):0.3096035,Begonia_lancangensis:0.3715254):0.8326523,(Begonia_gagnepainiana:0.02608696,Begonia_luzhaiensis:0.02608696):1.178091):0.803387,Begonia_laminariae:2.007565):3.031832,((((((Begonia_silletensis:1.223175,(Begonia_coptidifolia:0.6038293,Begonia_miranda:0.6038293):0.619346):0.4452556,((Begonia_ningmingensis:1.140154,Begonia_leprosa:1.140154):0.2291824,Begonia_polytricha:1.369336):0.2990949):0.5460291,Begonia_howii:2.21446):0.05622565,Begonia_yui:2.270686):2.375773,(((Begonia_truncatiloba:2.146216,(Begonia_subcoriacea:0.4839341,Begonia_obsolescens:0.4839341):1.662282):0.8794727,(Begonia_discreta:0.6629658,Begonia_versicolor:0.6629658):2.362723):1.026386,(Begonia_flaviflora:0.536546,Begonia_grandis:0.536546):3.515529):0.5943836):0.198003,((Begonia_manhaoensis:0.2397438,Begonia_masoniana:0.2397438):1.837741,(Begonia_fordii:0.1277973,Begonia_rongjiangensis:0.1277973):1.949688):2.766977):0.1949351):0.2846902):5.143778):1.400389):0.27124):0.1656765):59.74841,Tetrameles_nudiflora:72.05358):9.48475,((((((((Hemsleya_graciliflora:1.81217,((Hemsleya_ellipsoidea:0.5185679,(Hemsleya_amabilis:0.06030047,Hemsleya_zhejiangensis:0.06030047):0.4582674):0.7363345,Hemsleya_pengxianensis:1.254902):0.557268):1.023875,Hemsleya_sphaerocarpa:2.836046):3.149233,(((Hemsleya_chinensis:2.90138,Hemsleya_gigantha:2.90138):0.13764,Hemsleya_lijiangensis:3.03902):2.60154,Hemsleya_macrocarpa:5.64056):0.3447184):1.086042,(((Hemsleya_mitrata:2.2501,(Hemsleya_panlongqi:1.099197,Hemsleya_dulongjiangensis:1.099197):1.150903):3.374604,Hemsleya_dipterygia:5.624704):1.047938,((Hemsleya_turbinata:0.8000203,Hemsleya_dolichocarpa:0.8000203):5.308427,(((Hemsleya_chengyihana:2.41887,((Hemsleya_panacis-scandens:1.220573,Hemsleya_emeiensis:1.220573):0.9752719,Hemsleya_endecaphylla:2.195844):0.2230253):1.951715,(Hemsleya_macrosperma:0.2665994,Hemsleya_carnosiflora:0.2665994):4.103986):0.7202299,Hemsleya_delavayi:5.090815):1.017632):0.5641948):0.3986781):15.30952,Gomphogyne_cissiformis:22.38084):13.62867,(((Gynostemma_guangxiense:2.528425,Gynostemma_caulopterum:2.528425):6.074503,(Gynostemma_compressum:1.669122,Gynostemma_longipes:1.669122):6.933806):19.24876,(((Gynostemma_aggregatum:5.79638,(Gynostemma_laxiflorum:0.6335987,(Gynostemma_pentaphyllum:0.5004191,(Gynostemma_yixingense:0.2070721,Gynostemma_cardiospermum:0.2070721):0.293347):0.1331796):5.162781):6.92566,((((Gynostemma_burmanicum:0.3500785,Gynostemma_simplicifolium:0.3500785):0.1435095,Gynostemma_laxum:0.493588):1.667977,Gynostemma_microspermum:2.161565):7.150671,Neoalsomitra_clavigera:9.312236):3.409803):2.993576,Gynostemma_pentagynum:15.71561):12.13608):8.15782):6.15595,((((((((Thladiantha_dentata:1.513897,(Thladiantha_setispina:0.5932548,(((Thladiantha_capitata:0.08010595,(Thladiantha_longisepala:0.01057777,Thladiantha_nudiflora:0.01057777):0.06952818):0.2653833,(((Thladiantha_punctata:0.01680335,Thladiantha_medogensis:0.01680335):0.0009264026,Thladiantha_maculata:0.01772975):0.128797,Thladiantha_villosula:0.1465267):0.1989625):0.1894785,Thladiantha_davidii:0.5349677):0.05828708):0.9206423):0.9925228,(((Thladiantha_henryi:1.290712,(((Thladiantha_cordifolia:0.4617537,Thladiantha_hookeri:0.4617537):0.2282025,Thladiantha_montana:0.6899562):0.3507575,((Thladiantha_dimorphantha:0.8930479,Thladiantha_grandisepala:0.8930479):0.06674014,((Thladiantha_sessilifolia:0.01050917,Thladiantha_oliveri:0.01050917):0.0970731,Thladiantha_pustulata:0.1075823):0.8522058):0.08092566):0.2499988):0.07328205,Thladiantha_longifolia:1.363994):0.5111936,(Thladiantha_dubia:1.625507,Thladiantha_lijiangensis:1.625507):0.2496814):0.6312319):0.630491,(Sinobaijiania_yunnanensis:0.092339,Sinobaijiania_decipiens:0.092339):3.044572):22.11099,Sinobaijiania_taiwaniana:25.2479):3.95656,(((Momordica_cochinchinensis:15.080542,Momordica_subangulata:15.08054):11.47355,((((((Schizopepon_dioicus:0.1827313,Schizopepon_longipes:0.1827313):12.86781,((Edgaria_darjeelingensis:7.20739,Herpetospermum_pedunculosum:7.20739):2.92194,Biswarea_tonglensis:10.12933):2.921213):3.172557,(((Schizopepon_bryoniifolius:2.13449,(Schizopepon_bicirrhosus:0.6227037,Schizopepon_monoicus:0.6227037):1.511786):3.117573,Schizopepon_bomiensis:5.252062):1.213198,(Schizopepon_macranthus:1.139436,Schizopepon_xizangensis:1.139436):5.325825):9.75784):0.06923,Gymnopetalum_scabrum:16.29233):7.86844,(Solena_heterophylla:18.1365,((((Zehneria_japonica:0.03826565,Zehneria_wallichii:0.03826565):1.179504,Zehneria_bodinieri:1.21777):15.549,(((Cucumis_hystrix:10.64848,(Mukia_javanica:1.336945,Mukia_maderaspatana:1.336945):9.311535):5.2351,Diplocyclos_palmatus:15.88358):0.37813,Coccinia_grandis:16.26171):0.50506):0.91691,Scopellaria_marginata:17.68368):0.45282):6.02427):0.19244,(((((((Trichosanthes_tetragonosperma:0.2088232,Trichosanthes_wallichiana:0.2088232):0.4447209,(Trichosanthes_trichocarpa:0.2373971,Trichosanthes_fissibracteata:0.2373971):0.4161471):2.897466,(Trichosanthes_cordata:1.009875,Trichosanthes_baviensis:1.009875):2.541136):5.911397,(((Trichosanthes_sericeifolia:2.138232,((Trichosanthes_rubriflos:0.6556669,Trichosanthes_quinquefolia:0.6556669):0.2526286,(Trichosanthes_kerrii:0.06301836,Trichosanthes_rosthornii:0.06301836):0.8452772):1.229936):1.151356,Trichosanthes_jinggangshanica:3.289588):5.258797,((Trichosanthes_dunniana:6.67786,Trichosanthes_villosa:6.67786):1.25885,Trichosanthes_laceribractea:7.93671):0.6116747):0.9140231):0.424608,(Trichosanthes_dafangensis:5.655403,(Trichosanthes_smilacifolia:4.027293,Trichosanthes_lepiniana:4.027293):1.62811):4.231612):0.7054242,(((Trichosanthes_cucumerina:7.90627,Trichosanthes_reticulinervis:7.90627):0.1054026,(Trichosanthes_truncata:8.005273,(Trichosanthes_cucumeroides:7.1171,(Trichosanthes_pedata:5.19466,((Trichosanthes_pilosa:0.1118687,Trichosanthes_kirilowii:0.1118687):3.897914,(Trichosanthes_rugatisemina:0.9296785,Trichosanthes_subrosea:0.9296785):3.080104):1.184878):1.922439):0.8881729):0.006399949):2.08754,((Trichosanthes_quinquangulata:2.462777,(Trichosanthes_hylonoma:0.3453792,Trichosanthes_tricuspidata:0.3453792):2.117398):6.681946,Trichosanthes_homophylla:9.144723):0.9544897):0.4932276):5.06384,(Gymnopetalum_chinense:14.78327,Hodgsonia_heteroclita:14.78327):0.87301):8.69693):2.20088):1.4718,(Siraitia_grosvenorii:4.740582,(Siraitia_sikkimensis:1.197155,Siraitia_siamensis:1.197155):3.543426):23.28531):1.17857):0.9408,Indofevillea_khasiana:30.14526):8.93647,(Actinostemma_tenerum:26.33418,(Bolbostemma_paniculatum:2.944382,Bolbostemma_biglandulosum:2.944382):23.3898):12.74755):1.2196,Zanonia_indica:40.30133):1.86413):37.67091,(Coriaria_nepalensis:8.50734,(Coriaria_terminalis:0.2145606,Coriaria_intermedia:0.2145606):8.292779):71.32903):1.70196):41.18465):2.26822,(((((((((Maclura_fruticosa:2.815711,Maclura_pubescens:2.815711):7.634279,((Maclura_tricuspidata:0.9181104,Maclura_cochinchinensis:0.9181104):3.754227,Maclura_amboinensis:4.672338):5.777652):33.12419,(((((Ficus_hookeriana:3.602661,Ficus_nervosa:3.602661):1.267545,(((((Ficus_variolosa:1.7938,Ficus_pumila:1.7938):0.06213,Ficus_abelii:1.85593):0.11415,Ficus_tuphapensis:1.97008):0.71681,Ficus_septica:2.68689):1.04426,(((((((Ficus_elastica:1.00882,Ficus_benjamina:1.00882):0.66101,Ficus_microcarpa:1.66983):0.86689,Ficus_orthoneura:2.53672):0.46223,Ficus_virens:2.99895):0.25732,Ficus_tikoua:3.25627):0.06984,Ficus_subincisa:3.32611):0.10581,Ficus_stenophylla:3.43192):0.29923):1.139056):0.3897441,(((((((((Ficus_fistulosa:0.06335349,Ficus_hederacea:0.06335349):0.4398346,Ficus_daimingshanensis:0.5031881):1.197603,Ficus_chapaensis:1.700792):0.990442,((Ficus_stricta:1.523065,((Ficus_rumphii:0.2557607,Ficus_ruficaulis:0.2557607):0.8597147,Ficus_semicordata:1.115475):0.4075899):0.7374461,((Ficus_vaccinioides:0.1528387,Ficus_irisana:0.1528387):1.980177,(Ficus_curtipes:0.701442,(Ficus_oligodon:0.5173291,Ficus_ovatifolia:0.5173291):0.1841129):1.431574):0.1274955):0.4307221):0.3666824,(Ficus_sarmentosa:2.096265,(Ficus_heterophylla:0.4632969,(Ficus_squamosa:0.09680896,Ficus_prostrata:0.09680896):0.3664879):1.632968):0.9616511):0.6813933,((((Ficus_beipeiensis:0.9196357,Ficus_guangxiensis:0.9196357):1.219019,((Ficus_drupacea:0.3146614,Ficus_cumingii:0.3146614):0.115652,Ficus_sagittata:0.4303134):1.708342):0.6048728,((Ficus_tsiangii:1.333439,Ficus_pubilimba:1.333439):0.2155737,(Ficus_tannoensis:0.8724005,Ficus_maclellandii:0.8724005):0.676612):1.194515):0.1616484,((((Ficus_subulata:0.3118712,Ficus_vasculosa:0.3118712):0.4205293,(Ficus_subpisocarpa:0.5380028,(Ficus_heteromorpha:0.5129657,Ficus_langkokensis:0.5129657):0.02503706):0.1943978):1.263299,((Ficus_trivia:1.36442,Ficus_pandurata:1.36442):0.4215779,(Ficus_racemosa:1.147809,((Ficus_ischnopoda:0.4554084,Ficus_erecta:0.4554084):0.02083485,Ficus_yunnanensis:0.4762432):0.6715656):0.6381894):0.2097014):0.879541,Ficus_pubigera:2.875241):0.02993563):0.834133):0.01107948,((Ficus_esquiroliana:0.7152985,Ficus_laevis:0.7152985):0.7824267,(Ficus_hirta:0.3602094,Ficus_polynervis:0.3602094):1.137516):2.252664):1.219649,((((Ficus_hispida:0.04888779,Ficus_cardiophylla:0.04888779):0.4845375,(Ficus_glaberrima:0.2278129,Ficus_gasparriniana:0.2278129):0.3056124):1.378058,((((Ficus_geniculata:1.156196,((Ficus_trichocarpa:0.2088236,Ficus_filicauda:0.2088236):0.2768074,Ficus_pubinervis:0.485631):0.670565):0.1964255,((Ficus_neriifolia:0.3948922,Ficus_callosa:0.3948922):0.8518362,Ficus_altissima:1.246728):0.1058932):0.4663944,((Ficus_auriculata:0.2898215,Ficus_dinganensis:0.2898215):0.3832719,(Ficus_pedunculosa:0.573435,Ficus_formosana:0.573435):0.09965842):1.145922):0.03671874,(Ficus_undulata:1.067471,(Ficus_simplicissima:0.311227,(Ficus_cyrtophylla:0.1805879,Ficus_napoensis:0.1805879):0.1306391):0.7562444):0.7882632):0.05574854):2.992187,(Ficus_tinctoria:1.032619,(Ficus_ruyuanensis:1.02543,Ficus_heteropleura:1.02543):0.007189321):3.871051):0.0663672):0.1009321,((Ficus_virgata:1.841489,((Ficus_kurzii:0.5879472,Ficus_benguetensis:0.5879472):0.8767476,(Ficus_praetermissa:0.4362508,Ficus_aurantiaca:0.4362508):1.028444):0.3767942):3.116932,((Ficus_fusuiensis:0.3305094,Ficus_annulata:0.3305094):2.722727,((Ficus_fulva:2.457266,((Ficus_concinna:1.533174,((Ficus_chartacea:0.0001062829,Ficus_pisocarpa:0.0001062829):0.1353857,Ficus_variegata:0.135492):1.397682):0.2415578,((Ficus_sinociliata:0.3683838,Ficus_henryi:0.3683838):0.9925602,(Ficus_guizhouensis:0.3556962,Ficus_pyriformis:0.3556962):1.005248):0.4137882):0.6825336):0.399202,Ficus_caulocarpa:2.856468):0.1967688):1.905185):0.1125488):0.1889801):24.95799,((((Streblus_tonkinensis:0.2905739,Streblus_ilicifolius:0.2905739):0.07443349,Streblus_asper:0.3650074):15.81389,((Streblus_taxoides:0.05597132,Streblus_indicus:0.05597132):12.81711,(Streblus_macrophyllus:0.7065049,Streblus_zeylanicus:0.7065049):12.16658):3.305815):6.89543,Antiaris_toxicaria:23.07433):7.14361):7.25019,(((Broussonetia_kurzii:9.212754,Broussonetia_kaempferi:9.212754):13.30984,((Malaisia_scandens:1.916355,Broussonetia_kazinoki:1.916355):13.326,Broussonetia_papyrifera:15.24235):7.280237):10.47981,(Fatoua_pilosa:19.31263,Fatoua_villosa:19.31263):13.68977):4.46573):6.10605):2.72644,(((((Morus_wittiorum:0.7340918,Morus_cathayana:0.7340918):1.4185508,Morus_mongolica:2.152642):0.9916792,(Morus_liboensis:0.2396086,Morus_macroura:0.2396086):2.904713):1.964879,(Morus_notabilis:1.740513,((Morus_australis:0.6652247,Morus_serrata:0.6652247):0.5216662,(Morus_trilobata:1.030411,Morus_alba:1.030411):0.1564797):0.5536219):3.368687):30.06326,((Artocarpus_nanchuanensis:1.604606,Artocarpus_styracifolius:1.6046064):9.117904,(((Artocarpus_tonkinensis:0.7223032,Artocarpus_lakoocha:0.7223032):4.837241,Artocarpus_gomezianus:5.559544):2.060598,((Artocarpus_petelotii:2.875,Artocarpus_pithecogallus:2.875):1.389592,(Artocarpus_nigrifolius:3.973146,((Artocarpus_chama:1.245594,Artocarpus_gongshanensis:1.245594):2.180447,(Artocarpus_xanthocarpus:2.533013,(Artocarpus_hypargyreus:0.05993503,Artocarpus_nitidus:0.05993503):2.473078):0.8930281):0.5471045):0.2914469):3.355549):3.102368):24.44995):11.12816):27.47619,(((((((((Dendrocnide_stimulans:2.400074,(Dendrocnide_sinuata:1.377414,Dendrocnide_urentissima:1.377414):1.022661):1.7963159,((Dendrocnide_basirotunda:0.5344145,Dendrocnide_meyeniana:0.5344144):0.03325252,Dendrocnide_kotoensis:0.567667):3.628723):40.93307,((((((Urtica_parviflora:0.2408797,Urtica_mairei:0.2408797):1.638321,Urtica_fissa:1.8792):4.771286,(Urtica_atrichocaulis:0.3736884,Urtica_angustifolia:0.3736884):6.276798):0.8548136,(((Urtica_dioica:0.6782116,(Urtica_thunbergiana:0.4006696,Urtica_urens:0.4006696):0.2775421):4.51224,(Urtica_hyperborea:0.8596108,Urtica_laetevirens:0.8596108):4.330841):2.291151,((Urtica_ardens:3.250474,Urtica_cannabina:3.250474):1.581223,(Urtica_taiwaniana:0.07980322,Urtica_triangularis:0.07980322):4.751893):2.649906):0.02369791):34.03208,(Nanocnide_lobata:21.55893,Nanocnide_japonica:21.55893):19.97845):3.54162,Laportea_cuspidata:45.079):0.05046):2.136699,(((Laportea_medogensis:0.3603563,Laportea_fujianensis:0.3603563):3.190939,Laportea_interrupta:3.551296):1.235515,Laportea_violacea:4.78681):42.47935):1.988891,(Poikilospermum_suaveolens:43.06013,(Poikilospermum_naucleiflorum:19.43075,(Poikilospermum_lanceolatum:1.616601,Laportea_bulbifera:1.616601):17.81414):23.62938):6.19492):0.05706,Girardinia_diversifolia:49.31211):7.77058,(((Lecanthus_peduncularis:0.6569683,(Lecanthus_pileoides:0.07896194,Lecanthus_petelotii:0.07896194):0.5780064):47.22508,((((((((Elatostema_brunneinerve:0.3964775,(Elatostema_angustitepalum:0.07941212,Elatostema_wangii:0.07941212):0.3170654):7.358922,Elatostema_scaposum:7.7554):0.5213223,(((Elatostema_oblongifolium:1.114879,(Elatostema_actinotrichum:1.099428,(Elatostema_tianeense:0.1960955,Elatostema_prunifolium:0.1960955):0.9033326):0.01545117):0.3398254,Elatostema_laxicymosum:1.454705):0.6456682,((Elatostema_pleiophlebium:0.3428323,Elatostema_tricaule:0.3428323):0.3668886,Elatostema_tenuicaudatoides:0.7097209):1.390652):6.176349):1.981223,(Elatostema_myrtillus:9.749153,((Elatostema_tetratepalum:2.782377,(Elatostema_pachyceras:0.341088,Elatostema_gungshanense:0.341088):2.441289):6.484952,Elatostema_obscurinerve:9.267329):0.481824):0.5087926):0.6711052,(Elatostema_grandidentatum:2.688696,Elatostema_laxisericeum:2.688696):8.240355):0.8863318,((((((Elatostema_manhaoense:0.4867478,Elatostema_lihengianum:0.4867478):0.1555556,Elatostema_pseudobrachyodontum:0.6423034):0.6861864,Elatostema_lui:1.32849):2.685347,((Elatostema_hekouense:0.2102492,Elatostema_napoense:0.2102492):0.5020807,(Elatostema_stewardii:0.1170475,Elatostema_strigillosum:0.1170475):0.5952825):3.301506):7.434699,(((((Elatostema_pergameneum:0.1793749,Elatostema_microtrichum:0.1793749):0.8721938,Elatostema_biglomeratum:1.051569):0.1710478,(Elatostema_procridioides:1.019725,Elatostema_cultratum:1.019725):0.2028912):7.601348,(((Elatostema_auriculatum:0.4739429,Elatostema_tenuicornutum:0.4739429):1.29418,((Elatostema_cikaiense:0.9215996,Elatostema_leucocephalum:0.9215996):0.4762136,Elatostema_subcoriaceum:1.397813):0.3703097):6.621376,(((((((Elatostema_cataractum:2.283102,Elatostema_albopilosum:2.283102):0.7930353,(Elatostema_mabienense:0.009211765,Elatostema_atroviride:0.009211765):3.066926):2.025175,((((Elatostema_breviacuminatum:2.061765,(Elatostema_menglunense:0.270261,(Elatostema_recurviramum:0.1410142,Elatostema_obtusidentatum:0.1410142):0.1292468):1.791504):0.3971624,Elatostema_hirtellum:2.458928):1.096307,((((((Elatostema_dactylocephalum:1.195596,Elatostema_dissectum:1.195596):0.2399426,Elatostema_acutitepalum:1.435539):0.2353177,(Elatostema_eriocephalum:1.127968,(Elatostema_xichouense:0.1988054,Elatostema_densistriolatum:0.1988054):0.9291624):0.5428885):0.01855663,Elatostema_boehmerioides:1.689413):0.9879361,(Elatostema_aliferum:0.1251757,Elatostema_jinpingense:0.1251757):2.552173):0.4477287,Elatostema_recticaudatum:3.125078):0.4301566):1.320947,Elatostema_beibengense:4.876181):0.2251317):0.7764861,(Elatostema_yungshunense:1.363159,Elatostema_subpenninerve:1.363159):4.51464):0.2660443,(Elatostema_subcuspidatum:2.374998,Elatostema_oreocnidioides:2.374998):3.768845):0.9169025,((Elatostema_angulosum:0.109153,Elatostema_strigulosum:0.109153):4.817074,(((Elatostema_yaoshanense:0.3720149,Elatostema_medogense:0.3720149):1.189067,Elatostema_bamaense:1.561082):2.05063,(Elatostema_ramosum:1.050382,Elatostema_macintyrei:1.050382):2.56133):1.314516):2.134519):0.6774955,Elatostema_microcephalanthum:7.738241):0.6512577):0.4344661):1.247277,((((Elatostema_pycnodontum:0.04954654,Elatostema_crispulum:0.04954654):0.8631471,(((Elatostema_monandrum:0.2494639,Elatostema_hirtellipedunculatum:0.2494639):0.1434593,Elatostema_stigmatosum:0.3929232):0.3000844,Elatostema_yui:0.6930076):0.219686):3.06927,((Elatostema_longistipulum:1.059673,Elatostema_litseifolium:1.059673):2.08449,(Elatostema_glochidioides:0.5891437,Elatostema_dissectoides:0.5891437):2.555019):0.8378008):4.118498,((Elatostema_polystachyoides:1.679548,(Elatostema_atropurpureum:0.7002404,(Elatostema_salvinioides:0.5919643,Elatostema_gyrocephalum:0.5919643):0.1082761):0.979308):1.941722,(Elatostema_cyrtandrifolium:2.298384,(Elatostema_sublineare:0.9271914,Elatostema_longipes:0.9271914):1.371193):1.322886):4.479191):1.970781):1.377294):0.01640027,((((((Elatostema_pseudoficoides:0.345541,Elatostema_rhombiforme:0.345541):2.637087,Elatostema_crassiusculum:2.982628):1.624945,Elatostema_paracuminatum:4.607573):0.9632312,(Elatostema_pubipes:0.486495,Elatostema_platyceras:0.486495):5.084309):0.6904411,((Elatostema_involucratum:3.37551,Elatostema_hypoglaucum:3.37551):2.64149,Elatostema_acuminatum:6.017):0.2442451):1.931259,Elatostema_wenxienense:8.192504):3.272432):0.3504465):0.06276738,((((Elatostema_sinense:5.247456,(((((Elatostema_hezhouense:0.4522715,Elatostema_yachense:0.4522715):0.146173,Elatostema_ficoides:0.5984445):1.106657,(Elatostema_calciferum:0.08557098,Elatostema_pauciflorum:0.08557098):1.61953):0.1677422,(Elatostema_alnifolium:0.2902645,Elatostema_tenuinerve:0.2902645):1.582579):1.549399,(((((Elatostema_ferrugineum:0.2359012,Elatostema_tenuifolium:0.2359012):0.2734536,(((Elatostema_obtusum:0.0811868,Elatostema_yangbiense:0.0811868):0.2080184,Elatostema_angulaticaule:0.2892052):0.05413947,Elatostema_malipoense:0.3433446):0.1660102):0.05010784,(Elatostema_tianlinense:0.3514792,Elatostema_shanglinense:0.3514792):0.2079835):2.296524,Elatostema_hookerianum:2.855987):0.2772334,((Elatostema_brevipedunculatum:0.695397,Elatostema_parvum:0.695397):2.123854,(Elatostema_megacephalum:1.718336,Elatostema_attenuatum:1.718336):1.100916):0.3139689):0.2890225):1.825214):2.130728,(Elatostema_cuneiforme:5.975049,(Elatostema_nigribracteatum:5.247844,((((Elatostema_rivulare:0.2765713,(Elatostema_retrohirtum:0.2740781,Elatostema_setulosum:0.2740781):0.002493136):0.1905149,Elatostema_schizocephalum:0.4670862):0.9132644,(Elatostema_malacotrichum:1.162104,Elatostema_integrifolium:1.162104):0.2182464):2.453565,Elatostema_luxiense:3.833916):1.413928):0.7272053):1.403135):1.997067,(((((Elatostema_lasiocephalum:0.2329564,Elatostema_pseudodissectum:0.2329564):0.288322,Elatostema_laevissimum:0.5212783):2.178548,((Elatostema_longibracteatum:2.089911,Elatostema_multicaule:2.089911):0.2274509,(Elatostema_phanerophlebium:0.2201079,Elatostema_xanthotrichum:0.2201079):2.097254):0.3824643):1.54783,Elatostema_platyphyllum:4.247656):2.827491,(((Elatostema_gueilinense:0.436501,Elatostema_multicanaliculatum:0.436501):3.555509,((((Elatostema_villosum:0.5460276,(Elatostema_funingense:0.1302941,Elatostema_mashanense:0.1302941):0.4157335):0.3558547,Elatostema_pianmaense:0.9018823):0.5412875,(Elatostema_latistipulum:1.441253,Elatostema_subtrichotomum:1.441253):0.001917092):1.59582,(Elatostema_rupestre:0.4751904,(Elatostema_coriaceifolium:0.4162082,(Elatostema_liboense:0.2814826,Elatostema_ichangense:0.2814826):0.1347256):0.05898219):2.563799):0.9530205):2.129759,Elatostema_asterocephalum:6.121769):0.9533774):2.300105):1.089221,(((Elatostema_acuteserratum:9.177195,((Elatostema_trichocarpum:0.03894134,Elatostema_cuneatum:0.03894134):7.565498,(Elatostema_bracteosum:4.705274,((Elatostema_papillosum:3.148188,(((Elatostema_minutifurfuraceum:0.003392711,Elatostema_crenatum:0.003392711):0.5421701,Elatostema_imbricans:0.5455628):0.06097489,Elatostema_balansae:0.6065377):2.54165):0.641503,Elatostema_microdontum:3.789691):0.9155834):2.899165):1.572756):1.074612,(((Elatostema_brachyodontum:1.106256,Elatostema_lungzhouense:1.106256):3.98052,(Elatostema_tenuireceptaculum:4.25073,(((Elatostema_omeiense:0.6383463,Elatostema_pseudoplatyphyllum:0.6383463):2.780253,(Elatostema_nianbense:0.5424265,Elatostema_dulongense:0.5424265):2.876173):0.2034223,(Elatostema_nasutum:0.2539771,Elatostema_conduplicatum:0.2539771):3.368044):0.6287089):0.8360453):2.32267,(((Elatostema_retrorstigulosum:2.74966,(Elatostema_goniocephalum:2.676998,Elatostema_petelotii:2.676998):0.07266164):1.885742,(Elatostema_cuspidatum:1.11372,Elatostema_pseudocuspidatum:1.11372):3.521682):0.5748706,(Elatostema_nanchuanense:4.87296,(Elatostema_tenuicaudatum:3.780023,((((Elatostema_albovillosum:0.9234001,Elatostema_xanthophyllum:0.9234001):0.5564283,((Elatostema_fengshanense:0.4348057,Elatostema_celingense:0.4348057):0.8853448,Elatostema_baiseense:1.320151):0.1596779):0.7413433,(Elatostema_lineolatum:1.057596,(Elatostema_filipes:0.9102262,Elatostema_youyangense:0.9102262):0.1473702):1.163575):0.8891303,Elatostema_duyunense:3.110302):0.6697206):1.092937):0.3373124):2.199173):2.842361):0.08615588,Elatostema_didymocephalum:10.33796):0.1265095):1.413677):14.77738,(((((Pellionia_yunnanensis:1.271302,Pellionia_radicans:1.271302):1.292268,(Pellionia_macrophylla:0.01685949,Pellionia_brevifolia:0.01685949):2.546711):1.66994,Pellionia_latifolia:4.23351):5.804681,(((Pellionia_acutidentata:5.137525,(((Pellionia_brachyceras:3.107416,((Pellionia_caulialata:1.28579,(Pellionia_leiocarpa:0.9304011,Pellionia_grijsii:0.9304011):0.3553894):1.634899,((Pellionia_heteroloba:1.145113,Pellionia_repens:1.145113):0.1650683,Pellionia_donglanensis:1.310181):1.610508):0.1867269):0.2873237,Pellionia_longipedunculata:3.39474):0.9203524,Pellionia_longzhouensis:4.315092):0.8224327):3.24441,((Pellionia_scabra:1.22296,Pellionia_veronicoides:1.22296):2.803035,(Pellionia_heyneana:1.8541407,(Procris_crenata:0.7746949,Pellionia_retrohispida:0.7746949):1.079446):2.171854):4.35594):0.2356975,Pellionia_incisoserrata:8.617632):1.42056):5.442138,(Pellionia_paucidentata:0.02409516,Pellionia_viridis:0.02409516):15.45623):11.1752):21.22652):9.03708,(Pilea_plataniflora:27.56063,(((((((((Pilea_approximata:0.3667233,(Pilea_anisophylla:0.298713,Pilea_pseudonotata:0.298713):0.06801033):1.981451,Pilea_subcoriacea:2.348174):2.648749,(((Pilea_aquarum:2.103323,Pilea_penninervis:2.103323):1.079526,Pilea_multicellularis:3.182849):1.696777,(Pilea_notata:1.559142,(Pilea_hilliana:0.2141517,Pilea_lomatogramma:0.2141517):1.34499):3.320485):0.1172958):0.951728,(Pilea_glaberrima:1.121761,Pilea_cordifolia:1.121761):4.82689):0.08668634,(Pilea_howelliana:4.565466,((Pilea_monilifera:0.8647978,(Pilea_menghaiensis:0.1402191,Pilea_cangyuanensis:0.1402191):0.7245787):0.8399874,(Pilea_tsiangiana:0.2584203,Pilea_martini:0.2584203):1.446365):2.86068):1.469871):9.068554,(Pilea_symmeria:6.297026,((Pilea_scripta:0.8689076,(Pilea_japonica:0.3257357,Pilea_rubriflora:0.3257357):0.5431719):4.717472,(Pilea_pellionioides:0.9164269,Pilea_somae:0.9164269):4.669953):0.7106467):8.806865):8.348608,(((Pilea_rotundinucula:2.285888,(Pilea_squamosa:1.385738,Pilea_racemosa:1.385738):0.9001494):2.283773,(((Pilea_bracteosa:0.2185458,Pilea_melastomoides:0.2185458):1.157968,Pilea_rostellata:1.376514):2.165885,(Pilea_linearifolia:3.040458,Pilea_media:3.040458):0.5019405):1.027262):16.56566,(((Pilea_myriantha:2.955994,Pilea_ternifolia:2.955994):1.085245,(((Pilea_insolens:0.01291376,Pilea_racemiformis:0.01291376):0.2731904,Pilea_verrucosa:0.2861041):2.816698,((Pilea_sinofasciata:2.408516,Pilea_gansuensis:2.408516):0.3424741,((Pilea_cavaleriei:0.4924566,Pilea_dolichocarpa:0.4924566):2.101773,Pilea_semisessilis:2.594229):0.1567607):0.3518124):0.9384367):9.902559,((((((Pilea_cordistipulata:0.8466648,Pilea_spinulosa:0.8466648):7.827483,((Pilea_oxyodon:0.7992014,(Pilea_matsudae:0.1026084,Pilea_elliptilimba:0.1026084):0.696593):0.4779095,Pilea_microcardia:1.277111):7.397037):0.06918171,((Pilea_hexagona:0.5734632,Pilea_subedentata:0.5734632):4.820107,(((Pilea_unciformis:0.9977765,Pilea_swinglei:0.9977765):2.490884,((Pilea_salwinensis:0.191294,Pilea_medogensis:0.191294):2.589136,(Pilea_boniana:0.2331451,(Pilea_sinocrassifolia:0.112514,Pilea_funkikensis:0.112514):0.1206311):2.547284):0.7082307):0.1105267,Pilea_basicordata:3.599187):1.794383):3.349759):0.2067471,((Pilea_villicaulis:0.2181329,Pilea_longicaulis:0.2181329):4.086989,((Pilea_chartacea:0.4652073,Pilea_pauciflora:0.4652073):0.5743567,(Pilea_amplistipulata:0.9263404,Pilea_umbrosa:0.9263404):0.1132237):3.265558):4.644955):0.4380173,Pilea_auricularis:9.388094):1.62554,(Pilea_peltata:7.670056,(((Pilea_longipedunculata:0.3658634,Pilea_macrocarpa:0.3658634):3.036317,Pilea_wightii:3.40218):1.372557,Pilea_receptacularis:4.774737):2.895318):3.343579):2.930164):7.191524):2.317177):1.740925,(Pilea_pumila:23.39063,Pilea_cadierei:23.39063):1.802794):0.789864,((Pilea_paniculigera:0.8787666,(Pilea_bambusifolia:0.09821376,Pilea_peperomioides:0.09821376):0.7805528):1.366976,((Pilea_angulata:0.2474264,Pilea_peploides:0.2474264):0.6254313,Pilea_elegantissima:0.8728576):1.372885):23.73755):1.577342):29.3585):0.16356):8.98048,((((Oreocnide_obovata:0.2463581,Oreocnide_kwangsiensis:0.2463581):4.929202,((Oreocnide_tonkinensis:1.057235,Oreocnide_serrulata:1.057235):0.3874836,((Oreocnide_boniana:0.7177077,Oreocnide_integrifolia:0.7177077):0.5404694,((Oreocnide_pedunculata:0.7609542,Oreocnide_frutescens:0.7609542):0.02013331,(Oreocnide_trinervis:0.4380088,Oreocnide_rubescens:0.4380088):0.3430787):0.4770895):0.1865415):3.730841):40.61336,(((((Archiboehmeria_atrata:0.24577,Boehmeria_nivea:0.24577):6.99062,Sarcochlamys_pulcherrima:7.23639):9.76314,(Debregeasia_squamata:14.66336,(Debregeasia_longifolia:8.31515,((Debregeasia_elliptica:2.105247,Debregeasia_saeneb:2.105247):3.942091,(Debregeasia_orientalis:3.647127,Debregeasia_wallichiana:3.647127):2.400211):2.267811):6.348212):2.336169):11.96615,(((((Boehmeria_polystachya:0.2433314,Boehmeria_tricuspis:0.2433314):5.547768,((Boehmeria_dolichostachya:0.3599265,Boehmeria_siamensis:0.3599265):5.084719,(Boehmeria_densiglomerata:1.891308,(Boehmeria_penduliflora:0.8549915,Boehmeria_japonica:0.8549915):1.036316):3.553338):0.3464538):6.437689,(Boehmeria_hamiltoniana:4.086282,(Boehmeria_clidemioides:2.489324,(Boehmeria_tomentosa:0.09707274,Boehmeria_pilosiuscula:0.09707274):2.392251):1.596959):8.142506):13.02404,(((Boehmeria_umbrosa:1.253974,Boehmeria_spicata:1.253974):4.83764,(Boehmeria_silvestrii:5.7017,((Boehmeria_lohuiensis:0.4171443,Boehmeria_lanceolata:0.4171443):4.454481,(Boehmeria_glomerulifera:0.05537103,Boehmeria_zollingeriana:0.05537103):4.816255):0.8300742):0.3899145):4.136008,((Boehmeria_ingjiangensis:1.33344,Boehmeria_densiflora:1.33344):1.763349,((Boehmeria_formosana:0.3878846,Boehmeria_conica:0.3878846):0.4558787,Boehmeria_allophylla:0.8437633):2.253026):7.130833):15.0252):3.488097,(Boehmeria_macrophylla:10.53833,Cypholophus_moluccanus:10.53833):18.202592):0.224758):6.82009,(((((((Pouzolzia_zeylanica:1.690909,Gonostegia_pentandra:1.690909):2.464555,Gonostegia_hirta:4.155463):3.971146,Gonostegia_parvifolia:8.12661):2.463174,Pouzolzia_niveotomentosa:10.58978):6.549586,(Pouzolzia_calophylla:6.9316821,Pouzolzia_sanguinea:6.931682):10.20769):5.27677,Pipturus_arborescens:22.41614):8.54341,Chamabainia_cuspidata:30.95955):4.82622):10.00315):3.02063,(Droguetia_iners:48.20596,Parietaria_micrantha:48.20596):0.60359):17.25362):0.47877,((Maoutia_setosa:1.874958,Maoutia_puya:1.874958):40.93022,Leucosyke_quadrinervia:42.805178):23.73676):7.23487):2.14536,((((((Trema_orientalis:0.5133156,Trema_angustifolia:0.5133156):0.1279019,Trema_cannabina:0.6412175):5.749133,((Trema_nitida:0.1025051,Trema_levigata:0.1025051):1.791954,Trema_tomentosa:1.894459):4.495891):43.37311,((Celtis_tetrandra:3.9144,(Celtis_vandervoetiana:2.704277,((Celtis_julianae:1.692258,(Celtis_sinensis:0.4075803,(Celtis_cerasifera:0.1983162,Celtis_bungeana:0.1983162):0.2092641):1.284678):0.8000869,((Celtis_biondii:0.8078144,Celtis_timorensis:0.8078144):1.437368,(Celtis_chekiangensis:0.8424606,(Celtis_philippensis:0.4048697,Celtis_koraiensis:0.4048697):0.4375909):1.402722):0.2471624):0.2119319):1.210123):44.23799,((Humulus_yunnanensis:12.69262,(Humulus_scandens:3.067095,Humulus_lupulus:3.067095):9.625525):33.47635,Pteroceltis_tatarinowii:46.16897):1.98342):1.61107):5.82669,Gironniera_subaequalis:55.59015):10.05285,(Aphananthe_aspera:24.80257,Aphananthe_cuspidata:24.80257):40.84043):10.27917):12.6179,((((Ulmus_laciniata:0.288821,Ulmus_lanceifolia:0.288821):7.612675,(((Ulmus_chenmoui:0.0850267,Ulmus_gaussenii:0.0850267):0.00956979,Ulmus_szechuanica:0.09459649):3.866108,(Ulmus_mianzhuensis:1.475527,(Ulmus_androssowii:0.906391,(Ulmus_pumila:0.7556694,Ulmus_changii:0.7556694):0.1507216):0.5691364):2.485177):3.940792):1.973994,(((((Ulmus_glaucescens:1.041076,(Ulmus_davidiana:1.006426,Ulmus_uyematsui:1.006426):0.03464992):1.155511,Ulmus_bergmanniana:2.196587):2.91316,(Ulmus_harbinensis:0.3101803,Ulmus_parvifolia:0.3101803):4.799567):2.690711,((Ulmus_castaneifolia:2.989996,(Ulmus_lamellosa:1.245727,(Ulmus_prunifolia:0.2111508,(Ulmus_pseudopropinqua:0.1106207,Ulmus_microcarpa:0.1106207):0.1005301):1.034576):1.744269):2.797369,Ulmus_elongata:5.787365):2.013094):1.904007,((Zelkova_serrata:3.5373,(Zelkova_sinica:1.779595,Zelkova_schneideriana:1.779595):1.757705):5.19346,Ulmus_macrocarpa:8.73076):0.9737052):0.1710248):17.91813,Hemiptelea_davidii:27.79362):60.74645):10.55766,(((((Hippophae_neurocarpa:0.420557,Hippophae_goniocarpa:0.420557):3.784043,(Hippophae_rhamnoides:1.219194,(Hippophae_litangensis:0.1097936,Hippophae_gyantsensis:0.1097936):1.1094):2.985406):0.5433501,(Hippophae_salicifolia:0.820593,Hippophae_tibetana:0.820593):3.927357):23.55226,(((((Elaeagnus_multiflora:0.593159,Elaeagnus_formosensis:0.593159):0.01766872,(Elaeagnus_obovatifolia:0.1673844,Elaeagnus_thunbergii:0.1673844):0.4434433):4.929269,(Elaeagnus_pingnanensis:4.450671,(((((((Elaeagnus_triflora:0.09605731,Elaeagnus_retrostyla:0.09605731):0.194695,(Elaeagnus_tutcheri:0.2564338,(Elaeagnus_nanchuanensis:0.1766728,(Elaeagnus_lanceolata:0.01471815,Elaeagnus_obtusa:0.01471815):0.1619547):0.07976101):0.03431844):0.2075967,Elaeagnus_luoxiangensis:0.4983489):0.1635789,Elaeagnus_glabra:0.6619279):0.2945648,(Elaeagnus_courtoisii:0.623571,(Elaeagnus_pilostyla:0.09570027,Elaeagnus_argyi:0.09570027):0.5278707):0.3329217):0.2250137,((Elaeagnus_yunnanensis:0.1885072,Elaeagnus_sarmentosa:0.1885072):0.6296698,(((Elaeagnus_oldhamii:0.0106455,Elaeagnus_loureiroi:0.0106455):0.1851189,Elaeagnus_xingwenensis:0.1957644):0.5575876,(Elaeagnus_jiangxiensis:0.2076561,Elaeagnus_liuzhouensis:0.2076561):0.5456959):0.06482511):0.3633293):3.163574,Elaeagnus_macrophylla:4.345081):0.1055906):1.089425):0.4299594,(((Elaeagnus_bambusetorum:4.539867,(((Elaeagnus_lanpingensis:0.4329448,Elaeagnus_viridis:0.4329448):2.155092,((((Elaeagnus_luxiensis:0.4471489,Elaeagnus_xizangensis:0.4471489):0.3942364,Elaeagnus_stellipila:0.8413853):0.956776,Elaeagnus_difficilis:1.798161):0.02428788,((Elaeagnus_gonyanthes:0.1878795,Elaeagnus_taliensis:0.1878795):0.4363285,(Elaeagnus_mollis:0.007380491,Elaeagnus_geniculata:0.007380491):0.6168275):1.198241):0.7655873):1.564779,(Elaeagnus_henryi:1.422557,(Elaeagnus_jingdongensis:1.27663,Elaeagnus_macrantha:1.27663):0.1459274):2.730258):0.3870521):1.217035,(Elaeagnus_conferta:3.182047,((Elaeagnus_ovata:0.2670787,Elaeagnus_xichouensis:0.2670787):1.05362,(Elaeagnus_pallidiflora:1.312338,Elaeagnus_wenshanensis:1.312338):0.008360873):1.861348):2.574856):0.125372,(((Elaeagnus_cinnamomifolia:0.05471386,Elaeagnus_bockii:0.05471386):0.2563851,Elaeagnus_micrantha:0.3110989):5.087587,((((Elaeagnus_tonkinensis:0.4136713,Elaeagnus_angustata:0.4136713):1.046909,((Elaeagnus_heterophylla:0.1721615,Elaeagnus_guizhouensis:0.1721615):1.145375,((Elaeagnus_tubiflora:0.1808302,Elaeagnus_delavayi:0.1808302):0.7767612,Elaeagnus_longiloba:0.9575914):0.3599448):0.1430436):2.45588,(((Elaeagnus_griffithii:0.3690743,Elaeagnus_formosana:0.3690743):0.2646704,Elaeagnus_schlechtendalii:0.6337447):2.357225,Elaeagnus_grijsii:2.99097):0.9254901):0.0850709,(((Elaeagnus_magna:0.2217761,Elaeagnus_oxycarpa:0.2217761):0.5415938,Elaeagnus_wushanensis:0.7633699):1.331573,(Elaeagnus_calcarea:0.2531609,Elaeagnus_tarokoensis:0.2531609):1.841782):1.906588):1.397155):0.4835884):0.0877817):0.7029539,((Elaeagnus_angustifolia:0.82891,Elaeagnus_pungens:0.82891):5.77212,Elaeagnus_umbellata:6.60103):0.07198):21.6272):66.63944,((((Ziziphus_pubinervis:0.03870278,Ziziphus_oenopolia:0.03870278):10.14569,(Ziziphus_mauritiana:0.9402507,Ziziphus_rugosa:0.9402507):9.244138):18.4177,(Ziziphus_xiangchengensis:1.938092,(Ziziphus_montana:0.4963446,Ziziphus_attopensis:0.4963446):1.441747):26.66399):48.00532,(((((((((Sageretia_brandrethiana:2.34452,(Sageretia_melliana:0.02158735,Sageretia_paucicostata:0.02158735):2.322932):6.239848,(Sageretia_yilinii:0.0844145,Sageretia_henryi:0.0844145):8.499954):5.500596,(Sageretia_subcaudata:13.55081,((((Sageretia_gracilis:1.25611,Sageretia_horrida:1.25611):0.7576374,Sageretia_randaiensis:2.013748):5.336861,Sageretia_rugosa:7.350609):4.684707,(((Sageretia_hamosa:0.5844907,Sageretia_laxiflora:0.5844907):1.721158,((Sageretia_pedicellata:1.169293,Sageretia_pycnophylla:1.169293):0.9385286,Sageretia_camelliifolia:2.107822):0.1978264):4.192328,((Sageretia_lijiangensis:1.363039,Sageretia_thea:1.363039):3.424868,(Sageretia_omeiensis:0.1560372,Sageretia_lucida:0.1560372):4.631869):1.71007):5.537339):1.515498):0.534151):8.824866,((Berchemiella_yunnanensis:19.30311,(((Berchemia_huana:6.340178,(Berchemia_omeiensis:3.520338,(Berchemia_longipes:2.574656,((((Berchemia_sinica:0.04055056,Berchemia_hispida:0.04055056):0.5772118,Berchemia_formosana:0.6177623):0.57297,Berchemia_hirtella:1.190732):0.8537162,((Berchemia_brachycarpa:0.80801877,Berchemia_kulingensis:0.8080188):1.198233,(Berchemia_flavescens:1.401833,Berchemia_yunnanensis:1.401833):0.6044192):0.03819666):0.5302074):0.9456818):2.8198402):0.4474024,(((Berchemia_lineata:0.9545953,(Berchemia_polyphylla:0.1383368,Berchemia_annamensis:0.1383368):0.8162585):2.19462,Berchemia_edgeworthii:3.149216):1.710363,(Berchemia_floribunda:3.473019,(Berchemia_longipedicellata:0.1416274,(Berchemia_medogensis:0.04496672,Berchemia_barbigera:0.04496672):0.09666073):3.331391):1.38656):1.928002):6.145839,Berchemiella_wilsonii:12.93342):6.369691):0.43204,(Rhamnella_rubrinervis:6.134914,((((Rhamnella_martini:0.1126657,Rhamnella_julianae:0.1126657):1.564529,Rhamnella_wilsonii:1.677195):0.2330375,Rhamnella_caudata:1.910232):1.866905,((Rhamnella_franguloides:1.653372,Rhamnella_forrestii:1.653372):0.9977145,Rhamnella_gilgitica:2.651087):1.12605):2.357777):13.60024):3.17468):1.7086,(((((Rhamnus_globosa:0.8695965,Rhamnus_ninglangensis:0.8695965):10.25619,((Rhamnus_hemsleyana:1.380739,Rhamnus_xizangensis:1.380739):0.7327801,Rhamnus_coriophylla:2.113519):9.012267):0.8018268,(((((((Rhamnus_lamprophylla:1.954643,(Rhamnus_hupehensis:0.6664695,Rhamnus_tzekweiensis:0.6664695):1.288173):1.152538,Rhamnus_wilsonii:3.10718):0.07075611,Rhamnus_napalensis:3.177936):1.191207,((Rhamnus_kwangsiensis:0.6326085,Rhamnus_henryi:0.6326085):1.691989,(Rhamnus_wumingensis:1.006053,Rhamnus_nigricans:1.006053):1.318544):2.044546):1.658012,(Rhamnus_diamantiaca:3.804392,((((Rhamnus_rosthornii:0.1915669,Rhamnus_dumetorum:0.1915669):0.1500163,Rhamnus_virgata:0.3415831):0.5522916,(Rhamnus_bodinieri:0.2025371,Rhamnus_crenata:0.2025371):0.6913376):1.334184,(Rhamnus_maximovicziana:1.804182,(Rhamnus_arguta:1.225104,Rhamnus_parvifolia:1.225104):0.579078):0.4238767):1.576333):2.222764):4.452519,(Rhamnus_procumbens:1.207723,(Rhamnus_nakaharae:0.9761068,(Rhamnus_flavescens:0.5949362,Rhamnus_rhododendriphylla:0.5949362):0.3811705):0.2316164):9.271952):1.446089,(((Rhamnus_sargentiana:0.4814695,Rhamnus_frangula:0.4814695):4.124157,(Rhamnus_formosana:0.5932939,Rhamnus_leptacantha:0.5932939):4.012333):2.143526,(Rhamnus_rugulosa:0.4567964,Rhamnus_hainanensis:0.4567964):6.292357):5.176611):0.00184875):4.841626,((Rhamnus_iteinophylla:1.997822,Rhamnus_brachypoda:1.997822):9.920712,(((Rhamnus_minuta:0.2008017,Rhamnus_aurea:0.2008017):1.509303,Rhamnus_bungeana:1.710105):7.641442,Rhamnus_gilgiana:9.351547):2.566987):4.850705):1.674181,((Rhamnus_cathartica:0.52967,Rhamnus_utilis:0.52967):17.908969,(Rhamnus_leptophylla:12.39114,((((Rhamnus_songorica:0.2773141,Rhamnus_koraiensis:0.2773141):0.3035797,Rhamnus_longipes:0.5808938):0.8936142,((Rhamnus_davurica:0.6043508,Rhamnus_subapetala:0.6043508):0.3649887,(Rhamnus_heterophylla:0.6828789,Rhamnus_tangutica:0.6828789):0.2864606):0.5051684):5.056516,(Rhamnus_esquirolii:1.366598,(((Rhamnus_fulvotincta:0.1670112,Rhamnus_grandiflora:0.1670112):0.3633693,(Rhamnus_ussuriensis:0.1524412,Rhamnus_schneideri:0.1524412):0.3779394):0.02772303,Rhamnus_prostrata:0.5581036):0.8084942):5.164426):5.86012):6.047495):0.004781127):6.17501):3.89861,Scutia_myrtina:28.51704):33.00916,(Ventilago_calyculata:30.02135,(((Ventilago_inaequilateralis:0.1456604,Ventilago_oblongifolia:0.1456604):0.05146144,Ventilago_elegans:0.1971218):0.9122082,(Ventilago_maderaspatana:0.695629,Ventilago_leiocarpa:0.695629):0.413701):28.91202):31.50485):3.929495,(((((Colubrina_javanica:19.821273,Colubrina_asiatica:19.821273):8.99471,Alphitonia_incana:28.815982):8.85442,((Paliurus_orientalis:0.9052675,Hovenia_acerba:0.9052675):10.53591,((Paliurus_hemsleyanus:0.04162857,Paliurus_hirsutus:0.04162857):0.1412446,Paliurus_ramosissimus:0.1828731):11.25831):26.22922):1.9199,((Gouania_javanica:11.6487,Gouania_leptostachya:11.6487):22.42271,Ziziphus_jujuba:34.07141):5.51889):2.19571,(Hovenia_dulcis:18.22046,Hovenia_trichocarpa:18.22046):23.56555):23.66969):4.149082,(Ziziphus_laui:2.185326,(Ziziphus_mairei:1.879432,(Ziziphus_incurva:0.1614889,Ziziphus_fungii:0.1614889):1.717943):0.3058938):67.41945):7.002633):18.33224):4.15808):15.27547,(((Filipendula_glaberrima:9.387647,(((Filipendula_palmata:0.307054,Filipendula_kiraishiensis:0.307054):0.04401776,Filipendula_ulmaria:0.3510717):7.083526,((Filipendula_intermedia:0.0206841,Filipendula_angustiloba:0.0206841):3.170902,Filipendula_vestita:3.191586):4.243011):1.953049):66.84646,((((((Coluria_henryi:0.01896506,Coluria_oligocarpa:0.01896506):0.3772112,Taihangia_rupestris:0.3961763):1.335814,(Coluria_longifolia:0.01402924,Coluria_omeiensis:0.01402924):1.717961):14.37283,(Waldsteinia_ternata:13.9821406,((Geum_aleppicum:0.1894999,Geum_japonicum:0.1894999):3.52962,Geum_rivale:3.71912):10.26302):2.12268):38.99702,((((((Agrimonia_pilosa:3.211255,(Agrimonia_coreana:1.213702,Agrimonia_nipponica:1.213702):1.997552):2.708155,Agrimonia_eupatoria:5.91941):14.72027,Spenceria_ramalana:20.63968):10.45784,(Sanguisorba_alpina:18.14515,(((Sanguisorba_filiformis:2.250868,Acomastylis_macrosepala:2.250868):7.150522,Acomastylis_elata:9.40139):3.455409,(((Sanguisorba_stipulata:0.6279429,Sanguisorba_officinalis:0.6279429):1.042966,(Sanguisorba_applanata:0.6962649,Sanguisorba_diandra:0.6962649):0.9746441):2.272709,Sanguisorba_tenuifolia:3.943618):8.913181):5.288351):12.95237):14.39151,(((((((Rosa_rubus:1.020858,(Rosa_zhongdianensis:0.1255195,Rosa_sertata:0.1255195):0.8953382):4.262213,((((Rosa_sambucina:2.37218,Rosa_chinensis:2.37218):0.51135,Rosa_transmorrisonensis:2.88353):1.17226,Rosa_laevigata:4.05579):1.22278,((Rosa_persetosa:2.10687,Rosa_bella:2.10687):2.00873,((Rosa_acicularis:1.25789,Rosa_spinosissima:1.25789):1.8145,Rosa_rugosa:3.07239):1.04321):1.16297):0.004500368):0.4915693,((Rosa_soulieana:1.201093,((Rosa_setipoda:0.5890626,Rosa_willmottiae:0.5890626):0.344829,Rosa_koreana:0.9338916):0.2672012):0.08336138,Rosa_murielae:1.284454):4.490185):0.8068331,(((Rosa_mairei:1.932561,Rosa_platyacantha:1.932561):2.351011,((Rosa_omeiensis:0.2725288,Rosa_pricei:0.2725288):1.312454,(Rosa_longicuspis:0.4636671,Rosa_weisiensis:0.4636671):1.121316):2.698589):0.1711429,(Rosa_banksiopsis:1.277655,((Rosa_graciliflora:0.01957734,Rosa_kokanica:0.01957734):0.6611618,Rosa_helenae:0.6807392):0.5969159):3.17706):2.126758):0.6231999,((((((Rosa_langyashanica:1.041813,Rosa_albertii:1.041813):0.2400531,(Rosa_kweichowensis:0.03012091,Rosa_berberifolia:0.03012091):1.251746):3.544136,((Rosa_brunonii:0.3625713,Rosa_multibracteata:0.3625713):0.3530952,Rosa_oxyacantha:0.7156665):4.110336):0.5738387,((((Rosa_webbiana:0.101754,Rosa_filipes:0.101754):1.354418,(Rosa_morrisonensis:0.8922558,(Rosa_davidii:0.01058061,Rosa_macrophylla:0.01058061):0.8816752):0.5639167):2.660455,((Rosa_corymbulosa:1.476908,Rosa_kwangtungensis:1.476908):2.604408,(Rosa_fargesiana:0.4244093,Rosa_henryi:0.4244093):3.656907):0.03531111):0.4268571,(Rosa_xanthina:2.857452,Rosa_fedtschenkoana:2.857452):1.686033):0.8563564):0.1612974,((Rosa_giraldii:0.280062,Rosa_sikangensis:0.280062):1.826624,(Rosa_prattii:0.6279324,Rosa_hugonis:0.6279324):1.478753):3.454453):1.600442,((((((Rosa_sericea:0.1356999,Rosa_derongensis:0.1356999):0.7857122,(Rosa_bracteata:0.3749135,((Rosa_sweginzowii:0.1919374,Rosa_duplicata:0.1919374):0.09852032,Rosa_maximowicziana:0.2904577):0.08445579):0.5464986):0.9476836,((Rosa_anemoniflora:0.4339229,Rosa_kunmingensis:0.4339229):1.219579,Rosa_cymosa:1.653502):0.2155941):0.123748,Rosa_beggeriana:1.992844):3.145327,(Rosa_laxa:4.559952,((Rosa_taronensis:0.6576881,((Rosa_saturata:0.1367388,Rosa_pseudobanksiae:0.1367388):0.257009,Rosa_chengkouensis:0.3937478):0.2639404):1.788899,((Rosa_taiwanensis:0.235468,Rosa_glomerata:0.235468):0.88546,(Rosa_miyiensis:0.7355871,(Rosa_farreri:0.0274849,Rosa_calyptopoda:0.0274849):0.7081022):0.3853408):1.325659):2.113365):0.5782187):0.9946766,((Rosa_roxburghii:1.122719,Rosa_caudata:1.1227188):3.464322,((Rosa_tibetica:3.018293,(Rosa_shangchengensis:0.2693277,Rosa_lichiangensis:0.2693277):2.748965):1.007847,((Rosa_tsinglingensis:0.9485629,(((Rosa_moyesii:0.1590386,Rosa_lucidissima:0.1590386):0.2810728,Rosa_sinobiflora:0.4401114):0.1146888,Rosa_ludingensis:0.5548002):0.3937626):1.03747,(Rosa_praelucens:0.5007562,Rosa_deqenensis:0.5007562):1.485277):2.040106):0.5609017):1.545806):1.028733):0.04309228):0.1597231,((Rosa_hezhangensis:4.361363,Rosa_forrestiana:4.361363):2.7043966,((Rosa_banksiae:0.2442741,Rosa_multiflora:0.2442741):1.083083,(Rosa_pinnatisepala:0.6914021,Rosa_luciae:0.6914021):0.6359549):5.738402):0.2986368):0.3855042,(Rosa_primula:2.666656,(Rosa_lasiosepala:1.232172,Rosa_davurica:1.232172):1.434484):5.083244):37.73913):1.25551,(((Potentilla_hypargyrea:7.377487,(((Potentilla_lancinata:1.293341,Potentilla_biflora:1.293341):2.485368,Potentilla_contigua:3.778708):0.2898554,Potentilla_centigrana:4.068564):3.308923):28.06684,((((((Potentilla_crenulata:0.4999847,Potentilla_lineata:0.4999847):1.37088,Potentilla_glabra:1.870865):3.352299,(Potentilla_stenophylla:1.652643,Potentilla_bifurca:1.652643):3.57052):1.10433,(((Potentilla_xizangensis:0.1557414,Potentilla_nervosa:0.1557414):3.451141,(Potentilla_cuneata:2.630668,Potentilla_zhangbeiensis:2.630668):0.9762143):0.6917557,(Potentilla_multifida:0.1798844,Potentilla_flagellaris:0.1798844):4.118754):2.028855):7.012767,((((Potentilla_inclinata:0.5454737,Potentilla_freyniana:0.5454737):3.409805,Potentilla_gombalana:3.955278):2.191463,(Potentilla_microphylla:0.1246308,Potentilla_plumosa:0.1246308):6.02211):3.434897,(Potentilla_imbricata:3.927378,((Potentilla_pseudosimulatrix:1.391129,(Potentilla_saundersiana:0.1107837,Potentilla_delavayi:0.1107837):1.280345):1.969189,Potentilla_leuconota:3.360317):0.5670602):5.654261):3.758622):19.70905,((((Comarum_palustre:4.357365,(Alchemilla_gracilis:0.55937,(Alchemilla_glabra:0.4102994,Alchemilla_japonica:0.4102994):0.1490706):3.797995):19.56277,Comarum_salesovianum:23.92014):1.74299,((((Osteomeles_subrotunda:0.4834084,(Sibbaldia_procumbens:0.1032104,Osteomeles_schwerinae:0.1032104):0.380198):0.2021116,Osteomeles_anthyllidifolia:0.68552):0.03106786,(((Sibbaldia_phanerophlebia:0.03064963,Sibbaldia_cuneata:0.03064963):0.2030795,Sibbaldia_pentaphylla:0.2337291):0.2456341,((Sibbaldia_sikkimensis:0.2681703,(Sibbaldia_perpusilloides:0.2160139,Sibbaldia_tenuis:0.2160139):0.05215639):0.1846974,Sibbaldia_adpressa:0.4528676):0.02649562):0.2372246):0.03978214,((Sibbaldia_purpurea:0.4755663,(Sibbaldia_sericea:0.06017233,Sibbaldia_micropetala:0.06017233):0.415394):0.04617742,(Sibbaldia_omeiensis:0.1038283,Sibbaldia_tetrandra:0.1038283):0.4179155):0.2346262):24.90676):3.22112,(((((Fragaria_orientalis:0.4977026,Fragaria_pentaphylla:0.4977026):0.1128306,(((Fragaria_moupinensis:0.01526126,Fragaria_nubicola:0.01526126):0.3000152,Fragaria_vesca:0.3152765):0.2346832,(Fragaria_daltoniana:0.450634,Fragaria_mandshurica:0.450634):0.09932566):0.06057352):0.003226831,(Fragaria_nilgerrensis:0.2641394,Fragaria_gracilis:0.2641394):0.3496206):18.51956,(Potaninia_mongolica:2.7115,Potentilla_parvifolia:2.7115):16.42182):5.97232,((Chamaerhodos_canescens:5.990816,Chamaerhodos_erecta:5.990816):12.86175,((Chamaerhodos_altaica:5.842542,Chamaerhodos_sabulosa:5.842542):7.091335,Chamaerhodos_trifida:12.93388):5.918691):6.253072):3.77861):4.165057):2.395024):5.139799,((((((Potentilla_supina:2.29655,((((Potentilla_tanacetifolia:1.09228,Potentilla_nivea:1.09228):0.08081,Potentilla_chinensis:1.17309):0.18319,Potentilla_multicaulis:1.35628):0.0804,Potentilla_recta:1.43668):0.85987):5.25394,Potentilla_fragarioides:7.55049):8.10049,((Potentilla_reptans:3.93031,Duchesnea_indica:3.93031):4.62063,Duchesnea_chrysantha:8.55094):7.10004):18.14839,Potentilla_anserina:33.79937):2.990381,((Potentilla_longifolia:25.81568,((((Potentilla_aristata:4.262714,Potentilla_verticillaris:4.262714):7.276811,(((((Potentilla_ancistrifolia:1.677908,Potentilla_angustiloba:1.677908):0.215515,(Potentilla_articulata:0.1343351,Potentilla_wenchuensis:0.1343351):1.759088):0.5062325,(Potentilla_macrosepala:0.7236861,((Potentilla_strigosa:0.05213169,Potentilla_simulatrix:0.05213169):0.4242577,Potentilla_rosulifera:0.4763894):0.2472967):1.675969):6.335646,((Potentilla_griffithii:0.6053794,Potentilla_coriandrifolia:0.6053794):6.640753,((Potentilla_argyrophylla:0.5868468,Potentilla_betonicifolia:0.5868468):0.06913905,Potentilla_turfosa:0.6559858):6.590146):1.489169):1.88755,(Potentilla_gelida:1.089175,(Potentilla_fruticosa:0.04431248,Potentilla_eriocarpa:0.04431248):1.044863):9.533676):0.9166737):5.053377,(Potentilla_limprichtii:12.91259,Potentilla_smithiana:12.91259):3.680317):3.538081,(Potentilla_pendula:13.53398,(Potentilla_asperrima:0.8436572,Potentilla_peduncularis:0.8436572):12.69032):6.597007):5.684699):0.5173373,((((Potentilla_potaninii:0.06892015,Potentilla_tugitakensis:0.06892015):0.9998637,Potentilla_cryptotaeniae:1.068784):1.371274,((Potentilla_chrysantha:0.4277931,Potentilla_glabriuscula:0.4277931):1.525766,(Potentilla_multiceps:1.625767,(Potentilla_desertorum:0.4772462,Potentilla_polyphylla:0.4772462):1.14852):0.327793):0.4864987):5.6866,(((Potentilla_granulosa:0.5243076,Potentilla_cardotiana:0.5243076):1.478898,Potentilla_polyphylloides:2.003206):2.010172,Potentilla_conferta:4.013377):4.11328):18.20636):10.45673):3.532382,(Potentilla_argentea:11.76852,(((((((Potentilla_hololeuca:0.3049254,Potentilla_taronensis:0.3049254):1.80024,Potentilla_acaulis:2.105165):1.80521,Potentilla_subdigitata:3.910375):0.2778605,((Potentilla_discolor:0.3297565,Potentilla_evestita:0.3297565):0.7378634,Potentilla_sericea:1.06762):3.120616):0.02018698,Potentilla_Kleiniana:4.208423):2.699515,(Potentilla_sischanensis:1.508285,(Potentilla_rupestris:1.466673,Potentilla_virgata:1.466673):0.04161266):5.399652):3.75252,(Potentilla_fallens:4.099307,Potentilla_pamiroalaica:4.099307):6.561151):1.10806):28.55361):0.2619969):6.16041):8.3573):2.437,(((((((Rubus_kawakamii:1.370105,Rubus_pectinaris:1.370105):4.286257,Rubus_buergeri:5.656362):1.734876,((((Rubus_yunanicus:0.2649396,Rubus_formosensis:0.2649396):0.9762766,(Rubus_pentagonus:0.397499,Rubus_austrotibetanus:0.397499):0.8437172):3.085216,((Rubus_lineatus:1.628437,(Rubus_sikkimensis:0.7499338,Rubus_potentilloides:0.7499338):0.8785036):1.166271,(Rubus_tsangiorum:2.243987,((Rubus_amphidasys:0.8556291,Rubus_gyamdaensis:0.8556291):1.056638,((Rubus_howii:0.5585842,Rubus_tricolor:0.5585842):0.01282438,Rubus_flosculosus:0.5714086):1.340858):0.3317197):0.5507219):1.531724):1.207719,(((((Rubus_pararosifolius:0.2759447,Rubus_assamensis:0.2759447):0.2106836,Rubus_lucens:0.4866283):0.03132327,Rubus_brevipetiolatus:0.5179515):1.241094,Rubus_doyonensis:1.759045):1.832404,((Rubus_ptilocarpus:2.565452,((Rubus_lanyuensis:0.5076545,Rubus_lasiostylus:0.5076545):0.3066213,Rubus_wallichianus:0.8142759):1.751176):0.0456143,(Rubus_aurantiacus:0.7235121,Rubus_glandulosocarpus:0.7235121):1.887554):0.9803832):1.942702):1.857087):3.83341,((Rubus_jinfoshanensis:0.2454451,Rubus_luchunensis:0.2454451):8.107671,Rubus_fockeanus:8.353116):2.871532):5.286307,((Rubus_lichuanensis:3.671946,(((Rubus_pinnatisepalus:0.279998,Rubus_innominatus:0.279998):1.222818,(Rubus_bambusarum:0.121343,Rubus_eucalyptus:0.121343):1.381473):1.668745,((Rubus_trianthus:0.1429005,Rubus_subtibetanus:0.1429005):0.427323,Rubus_columellaris:0.5702234):2.601337):0.5003851):7.695411,((((((Rubus_arcticus:0.1006547,Rubus_lobatus:0.1006547):0.04144915,Rubus_laxus:0.1421039):5.436204,((Rubus_impressinervus:0.1584235,(Rubus_subinopertus:0.062708,Rubus_grayanus:0.062708):0.09571547):2.922447,(Rubus_pectinarioides:1.918319,(Rubus_chroosepalus:1.68507,Rubus_tephrodes:1.68507):0.233249):1.162552):2.497437):0.965262,((Rubus_hypopitys:0.5183104,Rubus_glandulosocalycinus:0.5183104):4.080913,(Rubus_erythrocarpus:2.067684,(Rubus_spinulosoides:1.785581,((Rubus_parviaraliifolius:1.114903,Rubus_nagasawanus:1.114903):0.2110847,Rubus_feddei:1.325988):0.4595932):0.2821029):2.53154):1.944346):1.025432,(Rubus_wardii:3.192559,Rubus_acuminatus:3.192559):4.376443):1.735345,Rubus_irenaeus:9.304347):2.06301):5.143598):1.663995,((((((Rubus_fraxinifolius:1.264044,((Rubus_mesogaeus:0.3840097,Rubus_swinhoei:0.3840097):0.3324334,Rubus_pacificus:0.7164431):0.547601):1.40692,(((Rubus_pungens:1.07119,Rubus_penduliflorus:1.07119):0.01663181,(Rubus_fuscifolius:0.8154952,Rubus_shihae:0.8154952):0.2723265):0.684064,Rubus_pirifolius:1.771886):0.8990784):5.080295,(((Rubus_taitoensis:1.021169,Rubus_reticulatus:1.021169):2.450389,(Rubus_grandipaniculatus:0.3828702,Rubus_rufus:0.3828702):3.088688):2.216763,Rubus_wushanensis:5.688322):2.062938):0.2515516,(((Rubus_jambosoides:0.1232528,Rubus_xichouensis:0.1232528):1.496088,Rubus_wangii:1.6193413):3.308031,Rubus_clivicola:4.927372):3.075439):4.099933,((Rubus_paucidentatus:1.96492,(Rubus_hanceanus:0.6823776,Rubus_jianensis:0.6823776):1.282543):9.775082,(((((Rubus_komarovii:4.489179,(((Rubus_lutescens:0.06279041,Rubus_angustibracteatus:0.06279041):0.3882603,Rubus_xanthoneurus:0.4510507):0.7991952,Rubus_cinclidodictyus:1.250246):3.238933):0.6631566,(((Rubus_mallotifolius:1.041994,Rubus_pedunculosus:1.041994):2.568454,Rubus_subornatus:3.610448):0.06815537,((((Rubus_eustephanos:0.2415123,Rubus_calycinus:0.2415123):1.022419,Rubus_dunnii:1.263931):0.2499278,Rubus_piluliferus:1.513859):1.087358,(Rubus_lohfauensis:1.829273,((Rubus_glabricarpus:0.4218768,Rubus_henryi:0.4218768):0.1877078,Rubus_yiwuanus:0.6095846):1.219689):0.7719444):1.077385):1.473733):1.858433,(Rubus_ourosepalus:6.172551,(Rubus_delavayi:1.574652,(((Rubus_parkeri:0.362616,Rubus_spananthus:0.362616):0.09295337,(Rubus_stipulosus:0.293075,Rubus_ichangensis:0.293075):0.1624944):1.103334,(Rubus_chiliadenus:0.2576134,Rubus_gongshanensis:0.2576134):1.30129):0.01574878):4.597899):0.8382175):1.607656,(Rubus_pluribracteatus:0.1484561,Rubus_poliophyllus:0.1484561):8.469968):0.295254,(((Rubus_nyalamensis:0.5488763,(Rubus_huangpingensis:0.1532325,Rubus_menglaensis:0.1532325):0.3956438):0.01115479,Rubus_corchorifolius:0.5600311):2.968394,Rubus_alexeterius:3.528425):5.385253):2.826324):0.3627411):4.549245,(((Rubus_forrestianus:2.020123,Rubus_treutleri:2.020123):4.566571,(((((Rubus_amabilis:0.2656227,Rubus_phoenicolasius:0.2656227):2.404399,Rubus_setchuenensis:2.670022):0.9012752,(Rubus_lishuiensis:3.00499,((Rubus_pectinellus:0.2391087,Rubus_taiwanicola:0.2391087):1.094303,Rubus_rolfei:1.333412):1.671578):0.5663073):1.283658,((Rubus_raopingensis:1.922338,((Rubus_tsangii:0.1071703,Rubus_coreanus:0.1071703):1.079743,Rubus_sumatranus:1.186914):0.7354242):0.09202749,(Rubus_fraxinifoliolus:0.2186121,(Rubus_chrysobotrys:0.1121993,Rubus_kwangsiensis:0.1121993):0.1064128):1.795753):2.84059):0.2854736,((((Rubus_lobophyllus:1.02137,(Rubus_lasiotrichos:0.9120264,(Rubus_latoauriculatus:0.1907459,Rubus_peltatus:0.1907459):0.7212805):0.1093437):0.06094846,((Rubus_flagelliflorus:0.3641838,Rubus_inopertus:0.3641838):0.3385249,(Rubus_quinquefoliolatus:0.6319269,Rubus_humulifolius:0.6319269):0.07078188):0.3796098):0.6873016,Rubus_hunanensis:1.76962):1.69722,((Rubus_panduratus:0.256092,Rubus_taronensis:0.256092):2.296347,Rubus_adenophorus:2.552439):0.9144016):1.673588):1.446265):9.251715,((((Rubus_cockburnianus:3.590466,(Rubus_yuliensis:1.466321,((Rubus_liui:0.1119762,Rubus_paniculatus:0.1119762):1.219102,(Rubus_fujianensis:1.055293,Rubus_stimulans:1.055293):0.2757848):0.1352429):2.124145):0.1093622,((Rubus_yanyunii:0.002582933,Rubus_dolichophyllus:0.002582933):0.5381538,Rubus_kulinganus:0.5407368):3.159092):4.694678,((((Rubus_preptanthus:0.5670106,Rubus_neoviburnifolius:0.5670106):0.7827327,((Rubus_playfairianus:0.611082,Rubus_macilentus:0.611082):0.5517486,Rubus_oblongus:1.162831):0.1869127):5.827346,Rubus_irritans:7.177089):0.9968689,(Rubus_salwinensis:5.648262,((((((Rubus_zhaogoshanensis:0.02988751,Rubus_thibetanus:0.02988751):0.6104777,Rubus_trijugus:0.6403652):0.9849701,((Rubus_wawushanensis:0.7583774,Rubus_metoensis:0.7583774):0.5887133,Rubus_multisetosus:1.347091):0.2782446):2.206754,Rubus_foliaceistipulatus:3.832089):0.4221637,Rubus_bonatianus:4.254253):0.2694548,(Rubus_arachnoideus:1.247326,Rubus_fragarioides:1.247326):3.276382):1.124554):2.525696):0.2205484):4.916474,((Rubus_croceacanthus:3.526865,((((Rubus_rubrisetulosus:0.8435724,Rubus_alceifolius:0.8435724):0.471386,Rubus_calycacanthus:1.314958):1.305842,((Rubus_crassifolius:0.3267302,Rubus_stans:0.3267302):1.841212,(Rubus_fanjingshanensis:1.092059,Rubus_fuscorubens:1.092059):1.075883):0.4528577):0.09511619,Rubus_gressittii:2.715916):0.8109485):1.793295,(Rubus_tinifolius:2.619686,Rubus_caudifolius:2.619686):2.700474):7.99082):2.527428):0.8135797):1.522961):1.04584,((((Rubus_leucanthus:2.585026,Rubus_pileatus:2.585026):5.497715,(((Rubus_polyodontus:1.229992,Rubus_simplex:1.229992):1.672728,Rubus_subcoreanus:2.90272):0.09256958,(((Rubus_hastifolius:0.1805703,Rubus_hemithyrsus:0.1805703):0.1096459,Rubus_xanthocarpus:0.2902162):0.6308518,Rubus_wuzhianus:0.9210681):2.074221):5.087452):5.086234,(((Rubus_platysepalus:2.431881,Rubus_wilsonii:2.431881):3.177435,((Rubus_idaeopsis:2.36621,(Rubus_faberi:0.6872116,(Rubus_refractus:0.2480278,Rubus_malipoensis:0.2480278):0.4391839):1.678998):1.229864,((Rubus_alnifoliolatus:2.850776,Rubus_biflorus:2.850776):0.007693173,Rubus_pseudopileatus:2.85847):0.7376048):2.013242):0.4843262,Rubus_malifolius:6.093642):7.075333):5.121758,(((Rubus_ellipticus:13.17805,Rubus_rosifolius:13.17805):4.10081,(((Rubus_crataegifolius:10.93338,(Rubus_hirsutus:9.08763,Rubus_chingii:9.08763):1.84575):3.71179,Rubus_caesius:14.64517):0.96209,((Rubus_parvifolius:12.99596,Rubus_idaeus:12.99596):2.02042,(((Rubus_reflexus:0.11145,Rubus_cochinchinensis:0.11145):0.09725,Rubus_lambertianus:0.2087):6.35047,Rubus_saxatilis:6.55917):8.45721):0.59088):1.6716):0.13226,((Rubus_niveus:6.01231,Rubus_sachalinensis:6.01231):4.18049,Rubus_chamaemorus:10.1928):7.21832):0.879613):0.930057):38.31805):18.69527):13.56596,(((((((((((Spiraea_ovalis:0.4863459,Spiraea_formosana:0.4863459):0.2223343,Spiraea_compsophylla:0.7086802):0.9190382,(Spiraea_laeta:0.1874432,Spiraea_pubescens:0.1874432):1.440275):4.873148,(Spiraea_schochiana:0.4016485,(Spiraea_sericea:0.05366882,Spiraea_kweichowensis:0.05366882):0.3479797):6.099218):0.01122829,((((Spiraea_kwangsiensis:0.3531169,Spiraea_rosthornii:0.3531169):2.076741,Spiraea_purpurea:2.429858):2.969921,((Spiraea_tarokoensis:4.12945,(((Spiraea_hayatana:1.035339,Spiraea_teniana:1.035339):0.1737862,Spiraea_nishimurae:1.209126):2.518057,((Spiraea_uratensis:0.06056972,Spiraea_canescens:0.06056972):0.6611452,(Spiraea_anomala:0.4761065,Spiraea_sargentiana:0.4761065):0.2456084):3.005467):0.4022673):0.8761305,(((((Spiraea_papillosa:0.6703726,Spiraea_hirsuta:0.6703726):0.8747114,Spiraea_aquilegiifolia:1.545084):0.9124636,(Spiraea_teretiuscula:1.088433,(Spiraea_cavaleriei:0.7275005,Spiraea_henryi:0.7275005):0.3609329):1.369114):0.7660313,((((Spiraea_chinensis:0.87333,Spiraea_chamaedryfolia:0.87333):0.13703,Spiraea_blumei:1.01036):1.4321,(Spiraea_media:0.24563,Spiraea_prunifolia:0.24563):2.19683):0.09134,Spiraea_trichocarpa:2.5338):0.6897789):1.192373,(Spiraea_daochengensis:1.18695,Spiraea_bella:1.18695):3.229001):0.5896286):0.3941981):0.5919145,(((Spiraea_wilsonii:0.2988948,Spiraea_schneideriana:0.2988948):2.44237,Spiraea_morrisonicola:2.741265):0.6777833,(Spiraea_elegans:2.646127,(Spiraea_alpina:0.4964111,Spiraea_yunnanensis:0.4964111):2.149716):0.772921):2.572645):0.5204016):0.7942686,(((Spiraea_miyabei:2.26861,Spiraea_salicifolia:2.26861):2.02437,Spiraea_cantoniensis:4.29298):0.8467375,Spiraea_dasyantha:5.139717):2.166645):0.02230704,((((((Spiraea_trilobata:0.3099289,Spiraea_myrtilloides:0.3099289):0.2727736,Spiraea_mollifolia:0.5827025):0.8785047,Spiraea_velutina:1.461207):2.183999,(Spiraea_muliensis:2.893271,((Spiraea_hypericifolia:1.208642,((Spiraea_lichiangensis:0.2061691,Spiraea_ningshiaensis:0.2061691):0.4913319,Spiraea_fritschiana:0.697501):0.5111407):0.0662294,Spiraea_japonica:1.274871):1.6184):0.7519351):1.314213,(((Spiraea_flexuosa:0.4796244,Spiraea_dahurica:0.4796244):2.281001,((Spiraea_prostrata:0.2953421,(Spiraea_calcicola:0.1017678,Spiraea_hailarensis:0.1017678):0.1935743):0.4864675,Spiraea_sublobata:0.7818096):1.978816):1.929952,((Spiraea_hingshanensis:3.351515,((Spiraea_martini:1.202973,Spiraea_xizangensis:1.202973):1.069498,(Spiraea_arcuata:1.870888,Spiraea_longigemmis:1.870888):0.4015836):1.079043):1.004044,Spiraea_lasiocarpa:4.355559):0.3350186):0.2688419):2.034409,(Spiraea_lobulata:3.123303,((Spiraea_veitchii:0.1087538,Spiraea_siccanea:0.1087538):1.29625,Spiraea_mongolica:1.405004):1.7183):3.870525):0.334842):17.79085,(Aruncus_sylvester:0.71258,Aruncus_gombalanus:0.71258004):24.40694):20.93279,(((Sorbaria_kirilowii:1.95996,(Sorbaria_arborea:0.6562661,Sorbaria_sorbifolia:0.6562661):1.303694):38.54713,((((Armeniaca_dasycarpa:2.975607,Armeniaca_sibirica:2.975607):7.648061,(Armeniaca_xianjuxing:0.3931186,Armeniaca_hongpingensis:0.3931186):10.23055):0.2326418,(((Armeniaca_mandshurica:0.3769745,Armeniaca_hypotrichodes:0.3769745):1.658939,(Armeniaca_vulgaris:0.01064994,Armeniaca_holosericea:0.01064994):2.025263):8.727346,((((((Prunus_ussuriensis:4.738852,((Amygdalus_davidiana:0.1348907,Prunus_hainanensis:0.1348907):1.495218,Amygdalus_mongolica:1.630109):3.108743):1.249743,Amygdalus_nana:5.988595):1.924395,(Prunus_cerasifera:6.239014,Amygdalus_triloba:6.2390138):1.673976):0.4889956,(Amygdalus_pedunculata:1.66001,Amygdalus_kansuensis:1.66001):6.741976):1.289735,(Amygdalus_tangutica:2.220619,Amygdalus_mira:2.220619):7.471102):0.0526789,(((((((Cerasus_trichantha:1.346483,(Cerasus_henryi:0.1211929,Cerasus_yaoana:0.1211929):1.22529):2.425823,Cerasus_schneideriana:3.772306):1.232149,((((Cerasus_pusilliflora:0.2571386,Cerasus_pleiocerasus:0.2571386):1.721857,(Cerasus_japonica:0.5697763,Cerasus_cerasoides:0.5697763):1.40922):0.164899,Cerasus_trichostoma:2.143895):2.575269,(((Cerasus_pseudocerasus:0.8310135,Cerasus_crataegifolia:0.8310135):0.160633,Cerasus_pogonostyla:0.9916466):2.554747,(Cerasus_clarofolia:3.01766,Cerasus_dielsiana:3.01766):0.5287341):1.17277):0.2852916):0.4723384,((Cerasus_tatsienensis:0.1906986,Cerasus_maximowiczii:0.1906986):0.8531762,(Cerasus_discadenia:0.3410421,Cerasus_stipulacea:0.3410421):0.7028327):4.432919):1.498676,(((Cerasus_conadenia:2.077913,(Cerasus_polytricha:0.9104866,Cerasus_dolichadenia:0.9104866):1.167426):0.1075008,(((((Cerasus_fruticosa:0.4199246,Cerasus_cyclamina:0.4199246):0.120198,Cerasus_yunnanensis:0.5401226):0.2890115,(Cerasus_caudata:0.4382571,Cerasus_patentipila:0.4382571):0.3908771):1.02599,(((Cerasus_szechuanica:0.1171708,Cerasus_hefengensis:0.1171708):0.8576313,Cerasus_conradinae:0.9748021):0.30666,Cerasus_mugus:1.281462):0.5736621):0.04938409,(Cerasus_dictyoneura:1.702658,Cerasus_humilis:1.702658):0.2018503):0.2809054):2.732941,(((Cerasus_serrula:0.7085602,Cerasus_setulosa:0.7085602):1.899779,(Cerasus_discoidea:2.172281,((Cerasus_glandulosa:0.327115,Cerasus_tianshanica:0.327115):0.7245173,Cerasus_tomentosa:1.051632):1.120648):0.4360585):1.063516,Cerasus_campanulata:3.671855):1.2465):2.057115):1.92845,Prunus_salicina:8.90392):0.7129,Armeniaca_zhengheensis:9.61682):0.12758):1.018859):0.09305089):4.04003,((((Pygeum_henryi:0.6738865,Pygeum_macrocarpum:0.6738865):2.141913,(((Pygeum_oblongum:0.5617802,Pygeum_wilsonii:0.5617802):0.06597861,Pygeum_topengii:0.6277588):1.5444,Pygeum_laxiflorum:2.1721589):0.6436414):3.57601,((((Laurocerasus_dolichophylla:2.067974,Maddenia_wilsonii:2.067974):0.9932253,((Maddenia_himalaica:0.4293672,Laurocerasus_menghaiensis:0.4293672):0.2828015,Maddenia_hypoxantha:0.7121687):2.349031):1.296311,(((Laurocerasus_australis:0.1560035,Laurocerasus_marginata:0.1560035):0.8238552,(Maddenia_hypoleuca:0.7687491,Laurocerasus_spinulosa:0.7687491):0.2111097):2.118917,((((Maddenia_fujianensis:0.4484225,Maddenia_incisoserrata:0.4484225):0.1156778,((Laurocerasus_phaeosticta:0.01018925,Laurocerasus_fordiana:0.01018925):0.5280904,Laurocerasus_jenkinsii:0.5382796):0.02582065):0.3189544,((Laurocerasus_aquifolioides:0.403244,Laurocerasus_undulata:0.403244):0.2153073,(Laurocerasus_zippeliana:0.2937744,Laurocerasus_andersonii:0.2937744):0.3247769):0.2645034):0.4062022,Laurocerasus_hypotricha:1.289257):1.809519):1.258734):1.86948,Padus_buergeriana:6.22699):0.16482):3.33669,((((Padus_napaulensis:0.04274287,Padus_obtusata:0.04274287):0.5737736,Padus_brunnescens:0.6165164):0.3448187,Padus_perulata:0.9613351):7.722641,(Padus_velutina:4.044251,((((Padus_stellipila:0.3503607,Padus_cornuta:0.3503607):0.03320329,Padus_wilsonii:0.383564):0.2573132,Padus_brachypoda:0.6408772):3.201415,((Padus_grayana:1.812145,(Padus_maackii:0.5137466,Padus_avium:0.5137466):1.298399):0.2534763,Padus_integrifolia:2.065622):1.77667):0.2019586):4.639725):1.044524):5.16784):25.61075):2.34582,(((((((Crataegus_shandongensis:0.2960563,(Crataegus_aurantia:0.1114926,Crataegus_dahurica:0.1114926):0.1845637):0.4563123,Crataegus_oresbia:0.7523686):1.026731,(((Crataegus_altaica:1.07444,Crataegus_cuneata:1.07444):0.04268073,(Crataegus_pinnatifida:0.6430565,((Crataegus_kansuensis:0.1400156,(Crataegus_wilsonii:0.0064412,Crataegus_remotilobata:0.0064412):0.1335744):0.0976112,Crataegus_sanguinea:0.2376268):0.4054297):0.4740645):0.6070484,((((Crataegus_chungtienensis:0.3812398,Crataegus_maximowiczii:0.3812398):0.4583335,Crataegus_hupehensis:0.8395732):0.476445,(Crataegus_shensiensis:0.7850885,Crataegus_songarica:0.7850886):0.5309296):0.1686991,Crataegus_scabrifolia:1.4847178):0.2394521):0.05493055):2.18444,((((Pyracantha_crenulata:0.1228417,((Pyracantha_mekongensis:0.00826372,Pyracantha_koidzumii:0.00826372):0.02227674,Pyracantha_densiflora:0.03054046):0.0923012):0.01178552,Pyracantha_fortuneana:0.1346272):0.001028287,(Pyracantha_atalantioides:0.05335967,Pyracantha_angustifolia:0.05335967):0.08229579):0.008634537,Pyracantha_inermis:0.14429):3.81925):2.53643,(((Sorbus_filipes:0.3745378,Sorbus_obsoletidentata:0.3745378):5.80888,((((((((Sorbus_globosa:0.4105421,Sorbus_randaiensis:0.4105421):0.468968,Sorbus_reducta:0.8795102):0.9989611,(Sorbus_cuspidata:1.648382,(Sorbus_zayuensis:0.08201735,Sorbus_tiantangensis:0.08201735):1.566364):0.2300895):0.6187962,((Sorbus_wilsoniana:0.02806504,(Sorbus_salwinensis:0.007214998,Sorbus_meliosmifolia:0.007214998):0.02085004):1.753365,((Sorbus_glomerulata:0.691646,(Sorbus_setschwanensis:0.6483171,(Sorbus_thibetica:0.5528882,Sorbus_multijuga:0.5528882):0.09542888):0.04332896):0.4618797,(Sorbus_guanxianensis:0.7750919,(Sorbus_rehderiana:0.2532567,Sorbus_medogensis:0.2532567):0.5218352):0.3784338):0.6279039):0.7158378):0.8030629,(Sorbus_microphylla:0.6712048,Sorbus_caloneura:0.6712048):2.629126):0.1012541,(Sorbus_prattii:0.1984235,Sorbus_amabilis:0.1984235):3.203161):0.4904552,(Sorbus_corymbifera:2.178437,((((Sorbus_tsinlingensis:1.574856,Sorbus_tapashana:1.574856):0.04608007,Sorbus_dunnii:1.620936):0.2800549,(Sorbus_zahlbruckneri:0.1409325,Sorbus_ochracea:0.1409325):1.760059):0.1575945,((Sorbus_esserteauiana:1.294362,Sorbus_monbeigii:1.294362):0.07810662,((Sorbus_pohuashanensis:0.790499,Sorbus_pallescens:0.790499):0.4498761,(Sorbus_thomsonii:0.5603358,(Sorbus_epidendron:0.340555,Sorbus_aronioides:0.340555):0.2197808):0.6800394):0.1320937):0.6861169):0.1198507):1.713603):1.408793,(((Sorbus_helenae:2.244809,((Sorbus_vilmorinii:1.8831,((Sorbus_albopilosa:0.1436496,Sorbus_astateria:0.1436496):1.605402,Sorbus_poteriifolia:1.749052):0.1340482):0.2004306,Sorbus_folgneri:2.08353):0.1612785):1.2067299,(Sorbus_alnifolia:2.885767,((((Sorbus_rhamnoides:0.5512754,Sorbus_subochracea:0.5512754):0.481543,Sorbus_pteridophylla:1.032818):0.4619214,Sorbus_hupehensis:1.49474):0.4280663,(((Sorbus_oligodonta:0.1252488,Sorbus_yunnanensis:0.1252488):1.276276,(((Sorbus_tianschanica:0.713702,(Sorbus_coronata:0.5211187,Sorbus_rufopilosa:0.5211187):0.1925833):0.1619883,Sorbus_foliolosa:0.8756903):0.4738623,Sorbus_ferruginea:1.349553):0.0519726):0.2792827,((Sorbus_kiukiangensis:0.8222471,Sorbus_ursina:0.8222471):0.7332963,((Sorbus_arguta:0.4583042,Sorbus_rhombifolia:0.4583042):0.6549049,(Sorbus_Koehneana:0.1912913,Sorbus_insignis:0.1912913):0.9219179):0.4423342):0.1252646):0.2419982):0.9629609):0.5657716):0.2228968,((Sorbus_hemsleyi:0.5626263,Sorbus_lanpingensis:0.5626263):2.41789,((Sorbus_megalocarpa:1.034976,Sorbus_scalaris:1.034976):1.280428,((Sorbus_yuana:1.213457,Sorbus_sargentiana:1.213457):0.8749344,Sorbus_keissleri:2.088392):0.2270123):0.6651125):0.6939189):1.626397):0.8825854):0.2508917,(((((Photinia_prunifolia:0.5740162,Photinia_chingiana:0.5740162):0.3499723,Photinia_prionophylla:0.9239885):2.848573,(((Photinia_bodinieri:0.3424699,(Photinia_zhejiangensis:0.09702939,Photinia_megaphylla:0.09702939):0.2454405):0.9574327,Photinia_blinii:1.299903):1.888869,(Photinia_chihsiniana:0.8416156,(Photinia_fokienensis:0.6871073,((Photinia_anlungensis:0.02795192,Photinia_chingshuiensis:0.02795192):0.6130315,(Photinia_arguta:0.6066715,((Photinia_stenophylla:0.1332877,Photinia_tsaii:0.1332877):0.02155293,Photinia_benthamiana:0.1548406):0.4518309):0.03431194):0.04612387):0.1545083):2.347156):0.5837898):1.267533,(Photinia_beckii:0.1129039,Photinia_impressivena:0.1129039):4.927191):1.343415,(((((((Photinia_komarovii:0.1402433,Photinia_hirsuta:0.1402433):1.465778,((Photinia_sorbifolia:0.6071906,Photinia_bergerae:0.6071906):0.2254101,Photinia_schneideriana:0.8326007):0.7734204):2.272139,((Photinia_kwangsiensis:1.98388,Photinia_berberidifolia:1.98388):0.2487796,Photinia_pilosicalyx:2.23266):1.6455):0.88667,((Photinia_callosa:0.04290454,Photinia_crassifolia:0.04290454):3.538593,(Photinia_tushanensis:0.9595111,Photinia_lochengensis:0.9595111):2.621987):1.183332):0.1541881,(((Photinia_obliqua:0.2924094,(Photinia_lasiogyna:0.145738,(Photinia_lucida:0.00812914,Photinia_raupingensis:0.00812914):0.1376089):0.1466714):0.6863645,(Photinia_glomerata:0.03015591,Photinia_podocarpifolia:0.03015591):0.9486179):1.310517,(Photinia_integrifolia:0.4019373,(Photinia_lanuginosa:0.03979449,Photinia_loriformis:0.03979449):0.3621428):1.887354):2.629727):0.9471437,((Photinia_villosa:0.75823,Photinia_parvifolia:0.75823):4.10854,Photinia_beauverdiana:4.86677):0.9993919):0.08798327,(((((Chaenomeles_cathayensis:0.33155,(Chaenomeles_speciosa:0.18917401,(Chaenomeles_sinensis:0.1719238,Chaenomeles_thibetica:0.1719238):0.01725024):0.142376):5.34454,(((Eriobotrya_fragrans:2.55271,((((Eriobotrya_prinoides:0.04411435,Eriobotrya_salwinensis:0.04411435):0.8731448,Eriobotrya_obovata:0.9172592):1.086322,(Eriobotrya_tengyuehensis:1.36006,Eriobotrya_deflexa:1.3600605):0.6435205):0.4703898,Eriobotrya_seguinii:2.473971):0.07873962):0.1515096,(Eriobotrya_henryi:2.189574,(Eriobotrya_bengalensis:1.068653,((Eriobotrya_elliptica:0.6917262,Eriobotrya_serrata:0.6917262):0.1755154,(Eriobotrya_malipoensis:0.3663832,Eriobotrya_cavaleriei:0.3663832):0.5008583):0.201411):1.120922):0.5146457):1.32714,(((Rhaphiolepis_umbellata:0.3844582,Rhaphiolepis_ferruginea:0.3844582):3.227411,Rhaphiolepis_salicifolia:3.611869):0.1460811,((Rhaphiolepis_major:0.08988693,Rhaphiolepis_wuzhishanensis:0.08988693):1.3799477,(Rhaphiolepis_indica:0.459039,Rhaphiolepis_lanceolata:0.459039):1.010796):2.288115):0.2734099):1.64473):0.03765,(((Pyrus_serrulata:1.395378,((Pyrus_hopeiensis:0.4703917,Pyrus_sinkiangensis:0.4703917):0.6446985,(Pyrus_pseudopashia:0.09267819,Pyrus_calleryana:0.09267819):1.022412):0.2802875):1.189752,(Pyrus_phaeocarpa:0.8685833,((Pyrus_pashia:0.2708836,Pyrus_xerophila:0.2708836):0.3530577,((Pyrus_ussuriensis:0.1120079,(Pyrus_pyrifolia:0.04612367,Pyrus_betulifolia:0.04612367):0.06588426):0.260452,Pyrus_bretschneideri:0.3724599):0.2514814):0.244642):1.716547):2.16073,(Photinia_glabra:1.24826,Photinia_serratifolia:1.24826):3.4976):0.96788):0.03226,(((((((Malus_yunnanensis:0.7824997,((Malus_mandshurica:0.19883,Malus_sieboldii:0.19883):0.40652,Malus_hupehensis:0.60535):0.1771497):0.0314078,(((Malus_leiocalyca:0.1569766,Malus_sikkimensis:0.1569766):0.1617744,Malus_spectabilis:0.318751):0.2006992,Malus_halliana:0.5194502):0.2944573):0.2872209,Malus_Kansuensis:1.101128):0.001652124,Malus_sieversii:1.102781):0.1932694,(((Malus_daochengensis:0.5650257,Malus_toringoides:0.5650257):0.31451,((Malus_honanensis:0.09180723,Malus_prattii:0.09180723):0.04235668,Malus_prunifolia:0.1341639):0.7453718):0.369945,((((Malus_ombrophila:0.03973622,Malus_muliensis:0.03973622):0.167222,Malus_doumeri:0.2069582):0.4107834,(Malus_transitoria:0.2534216,Malus_asiatica:0.2534216):0.36432):0.5561977,(Malus_rockii:0.5628266,(Malus_baccata:0.3992388,Malus_komarovii:0.3992388):0.1635878):0.6111128):0.07554131):0.0465693):2.0967,(Docynia_indica:0.12853,Docynia_delavayi:0.12853):3.26422):1.98073,Dichotomanthes_tristaniicarpa:5.37348):0.37252):0.03835,((Amelanchier_asiatica:1.025112,Amelanchier_sinica:1.0251121):1.5492979,Sorbus_discolor:2.57441):3.20994):0.1697951):0.4293649):0.0508):0.06566):0.59936,(Stranvaesia_tomentosa:4.220214,((Stranvaesia_davidiana:0.3708043,Stranvaesia_amphidoxa:0.3708043):0.3386576,(Stranvaesia_nussia:0.6994243,Stranvaesia_oblanceolata:0.6994243):0.0100376):3.510752):2.879116):1.23892,(((Cotoneaster_glomerulatus:4.87947,((Cotoneaster_harrysmithii:4.66403,Cotoneaster_horizontalis:4.66403):0.1625848,((((Cotoneaster_nitens:1.44035,(Cotoneaster_subadpressus:1.219403,Cotoneaster_salicifolius:1.219403):0.2209467):0.0287772,((Cotoneaster_conspicuus:1.140342,Cotoneaster_rhytidophyllus:1.140342):0.1474269,Cotoneaster_buxifolius:1.287769):0.1813584):1.419215,(Cotoneaster_taylorii:0.9623625,Cotoneaster_turbinatus:0.9623625):1.925979):1.787579,(((Cotoneaster_affinis:0.5209379,Cotoneaster_submultiflorus:0.5209379):0.5842589,Cotoneaster_fangianus:1.105197):3.154878,(((Cotoneaster_soongoricus:0.5644674,(Cotoneaster_dammeri:0.3811352,Cotoneaster_uniflorus:0.3811352):0.1833323):0.01587367,Cotoneaster_glabratus:0.5803411):3.546577,(((Cotoneaster_sherriffii:0.1313261,Cotoneaster_nitidifolius:0.1313261):0.9941376,(Cotoneaster_nitidus:1.064116,Cotoneaster_verruculosus:1.064116):0.06134738):1.341066,((Cotoneaster_obscurus:0.7114583,Cotoneaster_langei:0.7114583):0.5828903,Cotoneaster_bullatus:1.294349):1.172181):1.660389):0.1331564):0.4158463):0.1506935):0.05285533):0.4592878,((((((Cotoneaster_moupinensis:0.21416,Cotoneaster_microphyllus:0.21416):0.56648,Cotoneaster_divaricatus:0.78064):1.68297,Cotoneaster_mongolicus:2.46361):0.51767,((((Cotoneaster_integerrimus:0.37442,Cotoneaster_melanocarpus:0.37442):1.10684,Cotoneaster_foveolatus:1.48126):0.34245,Cotoneaster_franchetii:1.82371):0.66025,Cotoneaster_morrisonensis:2.48396):0.49732):1.390852,(Cotoneaster_wardii:4.274156,(((Cotoneaster_glaucophyllus:0.3461586,Cotoneaster_sanguineus:0.3461586):2.333781,Cotoneaster_Multiflorus:2.67994):1.149626,(Cotoneaster_rubens:2.284844,Cotoneaster_chengkangensis:2.284844):1.544722):0.4445902):0.0979762):0.577778,(((Cotoneaster_acuminatus:0.3573281,Cotoneaster_dielsianus:0.3573281):1.000573,Cotoneaster_silvestrii:1.357901):2.545697,(Cotoneaster_harrovianus:1.775299,(Cotoneaster_gracilis:0.1032283,(Cotoneaster_apiculatus:0.00674711,Cotoneaster_chingshuiensis:0.00674711):0.09648115):1.67207):2.128299):1.046312):0.3888481):0.0859321,(((Cotoneaster_coriaceus:1.205807,(Cotoneaster_rosiflorus:0.4162584,Cotoneaster_tenuipes:0.4162584):0.7895485):0.9790532,Cotoneaster_reticulatus:2.18486):2.217256,(((Cotoneaster_frigidus:1.947375,(Cotoneaster_pannosus:0.0610093,Cotoneaster_oliganthus:0.0610093):1.886365):0.3600315,(Cotoneaster_schantungensis:1.085389,(Cotoneaster_zabelii:0.6221904,Cotoneaster_hebephyllus:0.6221904):0.4631982):1.222018):0.2513394,(Cotoneaster_ambiguus:1.90151,(Cotoneaster_rotundifolius:0.6817853,(Cotoneaster_adpressus:0.1502385,Cotoneaster_acutifolius:0.1502385):0.5315468):1.219725):0.6572356):1.843371):1.022574):2.91356):34.51466):3.1994):2.12081,(((Rhodotypos_scandens:28.87414,Kerria_japonica:28.87414):12.39533,((Exochorda_giraldii:4.65049,(Exochorda_serratifolia:0.3431796,Exochorda_racemosa:0.3431796):4.30731):13.14018,(Prinsepia_uniflora:2.69422,(Prinsepia_sinensis:2.027754,(Prinsepia_utilis:1.529021,Prinsepia_scandens:1.529021):0.4987328):0.6664663):15.09645):23.4788):3.97077,((((((Neillia_jinggangshanensis:0.08629946,(Neillia_sparsiflora:0.02273232,Neillia_sinensis:0.02273232):0.06356715):0.09998986,(Neillia_ribesioides:0.01275847,Neillia_grandiflora:0.01275847):0.1735309):0.04251315,((Neillia_uekii:0.02979119,Neillia_serratisepala:0.02979119):0.1958997,((Neillia_affinis:0.1255579,Neillia_fugongensis:0.1255579):0.06494775,Neillia_gracilis:0.1905057):0.03518522):0.003111584):0.01411753,(((Neillia_densiflora:0.09824967,Neillia_thibetica:0.09824967):0.09191741,Neillia_rubiflora:0.1901671):0.02810721,(Neillia_breviracemosa:0.1129103,Neillia_thyrsiflora:0.1129103):0.105364):0.02464571):1.5157,(Stephanandra_incisa:0.08876,Stephanandra_chinensis:0.08876):1.66986):6.58006,Physocarpus_amurensis:8.33868):36.90156):2.93288):25.00998,Dryas_octopetala:73.1831):16.61697):24.57313):10.618):0.51947,(((((Xanthophyllum_yunnanense:0.1443859,Xanthophyllum_oliganthum:0.1443859):1.172662,Xanthophyllum_hainanense:1.317048):0.9536142,Xanthophyllum_flavescens:2.270662):71.18925,(((Securidaca_yaoshanensis:24.9124128,Securidaca_inappendiculata:24.912412):25.5628,(Salomonia_ciliata:3.86743,Salomonia_cantoniensis:3.86743):46.60778):3.25898,((((Polygala_furcata:0.8069236,(Polygala_resinosa:0.6064068,(Polygala_oligosperma:0.2774058,Polygala_caudata:0.2774058):0.3290009):0.2005169):10.13292,(((Polygala_hybrida:0.8518695,(Polygala_tricholopha:0.5272509,Polygala_dunniana:0.5272509):0.3246186):0.2546376,Polygala_persicariifolia:1.106507):0.002630402,(Polygala_elegans:0.6329626,Polygala_fallax:0.6329626):0.4761749):9.830703):17.366,(Polygala_sibirica:0.00478447,Polygala_wuzhishanensis:0.00478447):28.30106):15.67757,(((Polygala_tenuifolia:3.728859,(((Polygala_lijiangensis:0.4731768,Polygala_subopposita:0.4731768):0.5342562,Polygala_globulifera:1.007433):1.787241,((Polygala_barbellata:0.6949494,Polygala_koi:0.6949494):0.813012,Polygala_polifolia:1.507961):1.286712):0.934185):7.833098,Polygala_wenxianensis:11.56196):24.29408,((Polygala_paniculata:29.603443,((Polygala_lhunzeensis:9.170675,(Polygala_crotalarioides:0.1088095,Polygala_bawanglingensis:0.1088095):9.061866):14.14335,(Polygala_karensium:21.76169,(Polygala_arcuata:4.845818,(Polygala_hongkongensis:3.566938,(Polygala_saxicola:0.04143299,Polygala_triflora:0.04143299):3.525505):1.278879):16.91588):1.552328):6.28942):3.573084,((((Polygala_isocarpa:1.061842,(Polygala_latouchei:0.7965818,(Polygala_wattersii:0.08581676,Polygala_chinensis:0.08581676):0.7107651):0.2652598):1.157639,(Polygala_monopetala:0.5684987,Polygala_bomiensis:0.5684987):1.650982):1.224162,(Polygala_hainanensis:1.400442,(Polygala_umbonata:0.04720777,Polygala_arillata:0.04720777):1.353234):2.043201):10.93105,((Polygala_tatarinowii:3.619956,(Polygala_didyma:1.528854,((Polygala_longifolia:0.1729389,Polygala_japonica:0.1729389):0.2167549,Polygala_carnosicaulis:0.3896938):1.139161):2.091102):0.7767373,Polygala_lacei:4.396694):9.978003):18.80183):2.679511):8.127379):9.750773):19.72572):37.71606,(((((Smithia_salsuginea:2.611315,(Smithia_conferta:1.520694,Smithia_blanda:1.520694):1.090621):69.60123,((((((Caesalpinia_sinensis:2.002355,(Caesalpinia_crista:1.836881,(Caesalpinia_yunnanensis:1.627491,((Caesalpinia_mimosoides:0.05705822,Caesalpinia_magnifoliolata:0.05705822):0.4030963,Caesalpinia_minax:0.4601545):1.167337):0.2093896):0.1654738):3.972287,(Caesalpinia_millettii:2.05096,Caesalpinia_elliptifolia:2.05096):3.923681):31.53568,(Caesalpinia_vernalis:2.585474,(Caesalpinia_tortuosa:0.2482596,Caesalpinia_cucullata:0.2482596):2.337215):34.92484):1.24187,((Caesalpinia_decapetala:3.38606,Caesalpinia_hymenocarpa:3.38606):2.004928,(Caesalpinia_caesia:4.169519,(Caesalpinia_digyna:0.8971055,Caesalpinia_enneaphylla:0.8971055):3.272413):1.22147):33.3612):12.04383,((((Senna_nomame:21.27475,Cassia_javanica:21.27475):12.52837,(Chamaecrista_pumila:7.848139,Chamaecrista_leschenaultiana:7.848139):25.954981):10.32478,(Pterolobium_punctatum:13.0129,(Pterolobium_macropterum:6.063277,Caesalpinia_bonduc:6.063276):6.949623):31.115):5.8065,(Peltophorum_tonkinense:49.1365605,((Adenanthera_microsperma:32.33004,((((Albizia_mollis:4.73399,(((Albizia_garrettii:1.67462,(Albizia_crassiramea:1.264484,(Albizia_calcarea:0.3136744,Albizia_kalkora:0.3136744):0.9508095):0.4101359):0.02388805,(Albizia_duclouxii:0.05718485,Albizia_chinensis:0.05718485):1.641323):1.886556,(Albizia_attopeuensis:2.45074,(Albizia_sherriffii:0.6274357,Albizia_odoratissima:0.6274357):1.823304):1.134324):1.148927):0.2179693,((Albizia_lucidior:1.121862,Calliandra_umbrosa:1.121862):2.529975,(Albizia_procera:3.614584,(Albizia_retusa:0.2625943,Albizia_corniculata:0.2625943):3.35199):0.03725308):1.300123):17.6737228,((((((Archidendron_ellipticum:0.4517895,Archidendron_kerrii:0.4517895):0.4873144,Archidendron_xichouense:0.939104):0.3548154,Archidendron_robinsonii:1.293919):0.7105182,Archidendron_alternifoliolatum:2.004438):3.444282,((Archidendron_balansae:3.858132,(((Archidendron_turgidum:0.3022184,Archidendron_chevalieri:0.3022184):1.626188,(Archidendron_tonkinense:1.7547299,(Archidendron_cordifolium:1.511596,(Archidendron_clypearia:1.189362,Archidendron_utile:1.189362):0.3222343):0.2431341):0.1736767):0.2302949,(Archidendron_multifoliolatum:1.646775,Archidendron_lucidum:1.646775):0.5119265):1.69943):1.024231,(Archidendron_laoticum:2.46195,Archidendron_eberhardtii:2.46195):2.420413):0.5663578):16.67303,(((Acacia_yunnanensis:1.095353,(Acacia_pennata:0.4849286,Acacia_pruinescens:0.4849286):0.6104244):13.23244,((Acacia_tonkinensis:5.473691,(Acacia_vietnamensis:3.970484,((Acacia_caesia:1.808292,Acacia_concinna:1.808292):0.1708271,Acacia_megaladena:1.979119):1.991365):1.503208):6.815922,(Acacia_delavayi:3.535471,Acacia_teniana:3.535471):8.754142):2.038176):3.558316,Smithia_sensitiva:17.886105):4.235645):0.50393):8.45824,(Entada_phaseoloides:8.2883803,(Entada_rheedii:0.1706701,Entada_parvifolia:0.1706701):8.11771):22.79554):1.24612):16.27003,Erythrophleum_fordii:48.60007):0.53649):0.79784):0.86162):3.0928,(Acrocarpus_fraxinifolius:36.74327,(((Gleditsia_fera:0.02921031,(Gleditsia_sinensis:0.01650567,Gleditsia_microphylla:0.01650567):0.01270464):4.378669,(Gleditsia_australis:0.03247637,Gleditsia_japonica:0.03247637):4.375404):8.88459,Gymnocladus_chinensis:13.292472):23.4508):17.14555):18.32373):21.21986,(((((((((Ormosia_hosiei:0.8865238,Ormosia_nuda:0.8865238):0.9867151,(Ormosia_yunnanensis:1.337116,(Ormosia_nanningensis:0.1383166,Ormosia_eugeniifolia:0.1383166):1.198799):0.5361234):1.885989,((((Ormosia_inflata:0.1771661,Ormosia_howii:0.1771661):1.088549,Ormosia_pingbianensis:1.265715):0.1760777,Ormosia_simplicifolia:1.441793):0.05890638,(Ormosia_pinnata:0.1483201,Ormosia_saxatilis:0.1483201):1.352379):2.258528):1.573402,((((Ormosia_balansae:0.2561961,Ormosia_olivacea:0.2561961):1.255589,Ormosia_henryi:1.511785):0.23415,(Ormosia_boluoensis:0.2682019,Ormosia_xylocarpa:0.2682019):1.477733):1.585205,(Ormosia_emarginata:1.012512,(Ormosia_elliptica:0.4932713,Ormosia_glaberrima:0.4932713):0.5192407):2.318628):2.00149):12.33434,((Ormosia_semicastrata:5.879893,Ormosia_hekouensis:5.879893):0.1486454,((Ormosia_hengchuniana:0.7394654,((Ormosia_longipes:0.1077492,Ormosia_napoensis:0.1077492):0.1883377,Ormosia_apiculata:0.2960868):0.4433786):2.658728,(Ormosia_indurata:0.7088131,Ormosia_ferruginea:0.7088131):2.689381):2.630345):11.63843):12.86721,(((((Ormosia_pachyptera:0.801004,(Ormosia_merrilliana:0.3071031,Ormosia_formosana:0.3071031):0.4939009):0.2846381,Ormosia_pachycarpa:1.085642):1.077822,Ormosia_microphylla:2.163464):0.07081381,(Ormosia_fordiana:0.6532128,(Ormosia_purpureiflora:0.1971627,Ormosia_striata:0.1971627):0.4560501):1.581065):3.678906,(Ormosia_sericeolucida:3.19818,Ormosia_pubescens:3.19818):2.715004):24.620998):38.1317,(((Crotalaria_psoraleoides:7.527399,(Crotalaria_kurzii:0.580718,Crotalaria_albida:0.580718):6.946681):5.1822211,((((Crotalaria_tetragona:5.277744,Crotalaria_hainanensis:5.277744):0.5425115,(Crotalaria_nana:1.489135,Crotalaria_similis:1.489135):4.331121):0.4744475,((((((((Crotalaria_pallida:0.4886856,Crotalaria_prostrata:0.4886856):0.9711568,((Crotalaria_sessiliflora:0.2061882,Crotalaria_calycina:0.2061882):0.4087381,Crotalaria_linifolia:0.6149263):0.8449162):0.4516851,(Crotalaria_medicaginea:1.657614,Crotalaria_verrucosa:1.657614):0.253914):1.549327,((Crotalaria_anningensis:0.2939047,Crotalaria_chinensis:0.2939047):0.5019688,Crotalaria_dubia:0.7958735):2.664981):1.062583,Crotalaria_chiayiana:4.523438):0.2906492,(Crotalaria_triquetra:3.107107,Crotalaria_bracteata:3.107107):1.70698):0.3531104,(Crotalaria_acicularis:0.1634149,Crotalaria_uncinella:0.1634149):5.003783):0.6070919,((Crotalaria_retusa:1.645775,(Crotalaria_jianfengensis:0.356013,Crotalaria_yunnanensis:0.356013):1.289762):3.780156,Crotalaria_alata:5.425931):0.3483587):0.520414):1.723282,((Crotalaria_yaihsienensis:2.118182,(Crotalaria_mairei:0.007651707,Crotalaria_ferruginea:0.007651707):2.11053):0.404196,((Crotalaria_uliginosa:0.7558307,(Crotalaria_occulta:0.4379108,Crotalaria_humifusa:0.4379108):0.3179199):0.5743033,Crotalaria_assamica:1.330134):1.192244):5.495608):4.691634):37.46673,(((Piptanthus_tomentosus:2.9681804,Piptanthus_nepalensis:2.96818):7.92248,Ammopiptanthus_mongolicus:10.89066):30.546,((Salweenia_bouffordiana:20.82421,Salweenia_wardii:20.82421):15.96591,(((Thermopsis_barbata:6.031594,(((Thermopsis_gyirongensis:1.638684,(Thermopsis_inflata:1.229147,((Thermopsis_chinensis:0.4671383,Thermopsis_alpina:0.4671383):0.7494794,(Thermopsis_przewalskii:0.1259964,Thermopsis_fabacea:0.1259964):1.090621):0.01252967):0.4095369):0.1323114,Thermopsis_lanceolata:1.770996):1.553969,(Thermopsis_yushuensis:2.228355,Thermopsis_mongolica:2.2283543):1.09661):2.706629):23.36318,(Thermopsis_smithiana:0.173157,Thermopsis_turkestanica:0.173157):29.22161):5.69471,(((((Maackia_tenuifolia:1.37173,Maackia_hwashanensis:1.37173):0.9400887,(Maackia_australis:0.4808633,Maackia_taiwanensis:0.4808633):1.830955):0.6905592,Maackia_chekiangensis:3.002377):3.428077,(Maackia_amurensis:2.53387,Maackia_hupehensis:2.53387):3.896585):28.26385,(((Euchresta_horsfieldii:18.15839,(Euchresta_japonica:0.763756,(Euchresta_tubulosa:0.3242395,Euchresta_formosana:0.3242395):0.4395165):17.39463):4.75234,((((Sophora_praetorulosa:1.2459063,(Sophora_microcarpa:1.165658,(Sophora_dunnii:1.031128,(Sophora_davidii:1.008963,(Sophora_wilsonii:0.2202058,(Sophora_albescens:0.1153376,Sophora_mollis:0.1153376):0.1048682):0.7887577):0.02216465):0.1345303):0.0802475):0.4522943,(Sophora_flavescens:1.629398,(Sophora_moorcroftiana:0.5862709,(Sophora_alopecuroides:0.07227195,Sophora_benthamii:0.07227195):0.51399896):1.043127):0.06880221):0.08924658,((Sophora_franchetiana:0.1065605,Sophora_yunnanensis:0.1065605):0.05993671,(Sophora_xanthoantha:0.04631154,Sophora_velutina:0.04631154):0.1201857):1.62095):0.1179733,((Sophora_tomentosa:0.2194773,(Sophora_tonkinensis:0.05348055,Sophora_brachygyna:0.05348055):0.1659967):0.1354631,Sophora_prazeri:0.3549404):1.55048):21.00531):0.84036,Ammodendron_bifolium:23.75109):10.94321):0.39518):1.70064):4.64654):8.73969):18.48953):12.8368,((((((((Clitoria_mariana:1.401314,Clitoria_hanceana:1.4013138):50.33188,Clitoria_ternatea:51.73319):15.78503,(((Apios_carnea:1.442989,((Apios_gracillima:0.115794,Apios_delavayi:0.115794):0.5760282,Apios_fortunei:0.6918223):0.75116726):6.412171,(Apios_taiwaniana:2.564216,Apios_macrantha:2.564216):5.290944):44.78302,(((((((Erythrina_Variegata:7.7664594,(Erythrina_stricta:1.968466,(Erythrina_subumbrans:1.285486,Erythrina_arborescens:1.285486):0.6829806):5.797994):23.71104,Dysolobium_pilosum:31.4775):14.80169,((((((Pueraria_stricta:0.0622501,Pueraria_peduncularis:0.0622501):17.41449,(Pueraria_alopecuroides:5.790402,(Pueraria_phaseoloides:5.495921,(Pueraria_wallichii:0.7709845,Pueraria_edulis:0.7709845):4.724937):0.2944809):11.68634):5.06388,Pueraria_calycina:22.54062):7.859729,(((((((Glycine_tabacina:4.456823,Glycine_tomentella:4.456823):0.3109835,Glycine_gracilis:4.767807):0.8408933,(Glycine_dolichocarpa:0.3064993,Glycine_soja:0.3064993):5.302201):4.10585,Pycnospora_lutescens:9.71455):8.84009,Cullen_corylifolium:18.55464):7.40127,((Teramnus_labialis:21.319781,Phylacium_majus:21.31978):4.02452,((Amphicarpaea_edgeworthii:0.6035932,Amphicarpaea_ferruginea:0.6035932):7.811207,Amphicarpaea_linearis:8.4148):16.9295):0.61161):1.98603,(Pueraria_montana:22.89807,Nogra_guangxiensis:22.89807):5.04387):2.45841):0.17117,((Dumasia_yunnanensis:18.67123,(((Dumasia_truncata:1.170369,Dumasia_henryi:1.170369):1.828857,Dumasia_hirsuta:2.9992261):0.7505507,Dumasia_cordifolia:3.749776):14.92145):10.02002,(Dumasia_miaoliensis:2.04077,((Dumasia_nitida:0.06035366,Dumasia_forrestii:0.06035366):0.1588979,Dumasia_villosa:0.2192516):1.821519):26.65048):1.88027):11.18428,(((Vigna_aconitifolia:2.0950267,Vigna_trilobata:2.095027):9.908093,(((Vigna_radiata:0.3389186,Vigna_hosei:0.3389186):1.939036,((Vigna_umbellata:1.249038,(Vigna_vexillata:0.6243906,Vigna_marina:0.6243906):0.6246474):0.5509598,(Vigna_reflexopilosa:1.309519,Vigna_minima:1.309519):0.4904793):0.4779567):9.35965,Vigna_adenantha:11.6376):0.3655152):15.26852,(((Dolichos_trilobus:1.329921,(Dolichos_junghuhnianus:0.1866249,Dolichos_thorelii:0.1866249):1.143296):1.3604192,Dolichos_tenuicaulis:2.69034):15.58135,Macrotyloma_uniflorum:18.27169):8.99995):14.48416):4.52339):2.0025,((((((Flemingia_fluminalis:0.006624898,Flemingia_paniculata:0.006624898):0.06452902,Flemingia_macrophylla:0.07115392):0.08415011,(Flemingia_latifolia:0.1471402,((Flemingia_stricta:0.06121824,((Flemingia_kweichowensis:0.02228534,Flemingia_procumbens:0.02228534):0.03552576,(Flemingia_grahamiana:0.02373178,Flemingia_involucrata:0.02373178):0.03407932):0.003407144):0.02743784,Flemingia_mengpengensis:0.08865608):0.05848409):0.008163862):0.01646597,(Flemingia_lineata:0.1597077,(Flemingia_prostrata:0.1025931,((Flemingia_strobilifera:0.06568228,Flemingia_wallichii:0.06568228):0.02706517,Flemingia_chappar:0.09274746):0.009845604):0.05711463):0.01206231):21.89105,(Rhynchosia_minima:16.69328,Eriosema_chinense:16.69328):5.36954):8.52746,((Rhynchosia_himalensis:3.304126,Rhynchosia_viscosa:3.304126):26.38632,((((Rhynchosia_acuminatissima:6.852316,(Rhynchosia_yunnanensis:0.01704958,Rhynchosia_chinensis:0.01704958):6.835267):1.395587,Rhynchosia_lutea:8.247903):14.16019,(Rhynchosia_kunmingensis:12.94704,((Rhynchosia_acuminatifolia:4.250003,(Rhynchosia_dielsii:0.7961116,(Rhynchosia_sericea:0.07894533,Rhynchosia_volubilis:0.07894533):0.7171662):3.453892):4.476911,Rhynchosia_rufescens:8.726914):4.220127):9.461053):1.97921,((Cajanus_niveus:2.587277,(Cajanus_scarabaeoides:0.1928752,Cajanus_mollis:0.1928752):2.394402):1.255371,((Cajanus_grandiflorus:0.3218538,Cajanus_volubilis:0.3218538):0.3201423,Cajanus_goensis:0.641996):3.200652):20.544654):5.303147):0.899829):17.69141):0.54824,((Spatholobus_harmandii:1.226548,Spatholobus_gengmaensis:1.226548):12.97161,(((Butea_braamiana:0.03293959,Butea_monosperma:0.03293959):10.40242,Spatholobus_parviflorus:10.43536):3.693592,(((Spatholobus_suberectus:0.06471022,Spatholobus_biauritus:0.06471022):0.1351854,Spatholobus_uniauritus:0.1998956):4.019381,((Spatholobus_pulcher:0.5885102,Spatholobus_sinensis:0.5885102):1.132725,(Spatholobus_discolor:0.2196241,Spatholobus_varians:0.2196241):1.501611):2.498042):9.909675):0.06920803):34.63177):1.9421,(Craspedolobium_unijugum:44.01701,(((Cochlianthus_gracilis:8.364968,((((Mucuna_calophylla:1.730639,((Mucuna_cyclocarpa:0.8601442,Mucuna_bodinieri:0.8601442):0.2300828,Mucuna_lamellata:1.090227):0.6404123):0.9204928,(Mucuna_interrupta:1.437213,(Mucuna_hainanensis:1.092541,(Mucuna_sempervirens:0.9627849,Mucuna_hirtipetala:0.9627849):0.1297557):0.3446722):1.213919):1.216004,(Mucuna_birdwoodiana:0.6322931,Mucuna_revoluta:0.6322931):3.234843):1.484774,(((Mucuna_macrocarpa:1.455998,Mucuna_incurvata:1.455998):0.09355911,((Mucuna_pruriens:0.1418007,Mucuna_macrobotrys:0.1418007):0.3138082,Mucuna_gigantea:0.4556089):1.093948):3.417785,((Mucuna_bracteata:0.2678786,Mucuna_championii:0.2678786):2.922397,Mucuna_membranacea:3.190276):1.777067):0.3845675):3.013058):1.351072,Cochlianthus_montanus:9.71604):32.43255,((((((Trifidacanthus_unifoliolatus:8.43535,Mecopus_nidulans:8.43535):9.84901,(((Desmodium_styracifolium:8.60337,((Christia_campanulata:1.883535,Christia_vespertilionis:1.883535):1.307005,(((Christia_hainanensis:1.087931,Christia_obcordata:1.087931):1.507237,((((Uraria_neglecta:0.1050931,(Uraria_crinita:0.04994577,Uraria_picta:0.04994577):0.05514737):0.02118701,(Uraria_sinensis:0.08292457,Uraria_lagopodioides:0.08292457):0.04335558):0.001601631,Uraria_lacei:0.1278818):0.002418225,Uraria_rufescens:0.13029999):2.464868):0.4823856,Christia_constricta:3.077554):0.1129863):5.41283):9.3617271,((Desmodium_gracillimum:11.1285,(((Desmodium_heterophyllum:1.318624,(Desmodium_dichotomum:0.5210324,Desmodium_renifolium:0.5210324):0.7975918):1.99997,((Desmodium_zonatum:0.07192846,Desmodium_diffusum:0.07192846):0.2174298,Desmodium_microphyllum:0.2893582):3.029236):0.1212702,(Desmodium_yunnanense:0.2364939,(Desmodium_elegans:0.1168401,Desmodium_laxiflorum:0.1168401):0.1196539):3.20337):7.68864):1.530767,(((Desmodium_megaphyllum:7.323036,(Desmodium_rubrum:5.603494,((Desmodium_sequax:0.1371113,Desmodium_velutinum:0.1371113):3.273676,(Desmodium_concinnum:0.3240867,Desmodium_stenophyllum:0.3240867):3.0867):2.192707):1.719542):0.1548552,Desmodium_griffithianum:7.477891):3.043061,(((Desmodium_oblongum:1.607396,Desmodium_gangeticum:1.607396):6.31924,Desmodium_triflorum:7.926636):0.524552,(Desmodium_callianthum:6.695066,((Desmodium_amethystinum:1.74294,Desmodium_multiflorum:1.74294):0.4989161,((Desmodium_flexuosum:0.4492984,Desmodium_reticulatum:0.4492984):1.304175,(Desmodium_heterocarpon:1.358901,Desmodium_hispidum:1.358901):0.3945715):0.4883828):4.45321):1.756122):2.069764):2.138319):5.305827):0.006732937,(Alysicarpus_bupleurifolius:2.76801,(Alysicarpus_vaginalis:1.4167445,(Alysicarpus_yunnanensis:0.8462841,Alysicarpus_rugosus:0.8462841):0.5704602):1.351266):15.20382):0.31253):4.716662,((((Hylodesmum_longipes:0.1638582,Hylodesmum_repandum:0.1638582):1.094572,Hylodesmum_laterale:1.258431):1.461019,(Hylodesmum_densum:0.02975882,Hylodesmum_leptopus:0.02975882):2.689691):1.950119,(Hylodesmum_podocarpum:0.4350247,(Hylodesmum_menglaense:0.07647962,Hylodesmum_laxum:0.07647962):0.3585451):4.234544):18.33145):1.641228,(Hylodesmum_williamsii:12.33847,Hylodesmum_oldhamii:12.33847):12.30378):3.06634,((((((Tadehagi_triquetrum:0.98761,Tadehagi_pseudotriquetrum:0.98761):3.468775,Dendrolobium_lanceolatum:4.456385):1.178119,Dendrolobium_dispermum:5.634504):7.808966,((Dendrolobium_rugosum:6.085535,Dendrolobium_triangulare:6.085535):1.865814,Dendrolobium_umbellatum:7.951348):5.492122):2.69959,((Phyllodium_elegans:0.6455741,Phyllodium_kurzianum:0.6455741):10.18409,(Phyllodium_longipes:0.69697,Phyllodium_pulchellum:0.69697):10.13269):5.313398):2.04429,Ohwia_caudata:18.18735):9.52124):3.31461,((((((Campylotropis_delavayi:0.3578362,Campylotropis_trigonoclada:0.3578362):1.087216,Campylotropis_latifolia:1.445053):0.6717649,Campylotropis_pinetorum:2.116817):0.9530559,((((Campylotropis_capillipes:0.2868146,Campylotropis_teretiracemosa:0.28681463):0.2929234,(Campylotropis_decora:0.03858408,Campylotropis_wilsonii:0.03858408):0.5411539):1.151859,(Campylotropis_yunnanensis:0.6722623,((Campylotropis_argentea:0.1259932,Campylotropis_pauciflora:0.1259932):0.006857622,Campylotropis_hirtella:0.1328508):0.5394115):1.059335):1.291751,(((Campylotropis_wenshanica:1.88562,Campylotropis_bonii:1.88562):0.7044235,(Campylotropis_cytisoides:0.7656845,Campylotropis_tenuiramea:0.7656845):1.824359):0.1410427,Campylotropis_macrocarpa:2.731086):0.2922621):0.04652519):0.1777767,(((Campylotropis_henryi:1.167067,Campylotropis_grandifolia:1.167067):0.1400753,Campylotropis_brevifolia:1.307143):1.32881,((Campylotropis_polyantha:2.280463,(Campylotropis_fulva:0.4461744,(Campylotropis_diversifolia:0.08210125,Campylotropis_howellii:0.08210125):0.3640732):1.834288):0.1329765,(Campylotropis_harmsii:0.2286225,Campylotropis_sulcata:0.2286225):2.184817):0.2225133):0.6116977):8.28013,((Kummerowia_striata:8.52578,(((Lespedeza_fordii:3.805891,Lespedeza_caraganae:3.805891):4.198509,(((Lespedeza_fasciculiflora:0.6050551,Lespedeza_cyrtobotrya:0.6050551):1.2400293,(Lespedeza_buergeri:0.4970706,Lespedeza_davurica:0.4970706):1.348014):1.314945,Lespedeza_dunnii:3.16003):4.84437):0.3962899,(((((Lespedeza_cuneata:2.52649,Lespedeza_floribunda:2.52649):0.45873,Lespedeza_bicolor:2.98522):0.7544041,((((Lespedeza_maximowiczii:0.5916267,Lespedeza_davidii:0.5916267):0.1119091,(Lespedeza_forrestii:0.5862109,Lespedeza_mucronata:0.5862109):0.1173249):0.6711293,((Lespedeza_virgata:0.6898183,Lespedeza_juncea:0.6898183):0.2965153,(Lespedeza_chinensis:0.5745441,Lespedeza_tomentosa:0.5745441):0.4117895):0.3883315):1.928501,Lespedeza_thunbergii:3.303166):0.4364583):3.017832,Lespedeza_potaninii:6.757456):0.3748049,(Lespedeza_pilosa:6.907144,Lespedeza_inschanica:6.907144):0.2251174):1.268429):0.1250898):0.2791502,Kummerowia_stipulacea:8.80493):2.72285):19.49542):11.12539):1.86842):6.75502):0.47638,((Shuteria_ferruginea:0.1365421,Shuteria_involucrata:0.1365421):6.417115,Shuteria_vestita:6.553658):44.69475):1.38977):14.88004):2.14767,((((Ophrestia_pinnata:43.85761,(((((Tephrosia_luzonensis:0.2744886,Tephrosia_pumila:0.2744886):0.7468264,Tephrosia_ionophlebia:1.021315):0.3974807,(Tephrosia_vestita:1.331196,Tephrosia_coccinea:1.331196):0.08759928):4.654364,(Tephrosia_purpurea:1.291739,(Tephrosia_kerrii:0.8304777,Tephrosia_obovata:0.8304777):0.4612611):4.7814208):24.34623,(((Fordia_cauliflora:11.77219,Fordia_microphylla:11.77219):1.9865,Pongamia_pinnata:13.75869):3.62596,(((Paraderris_hainanensis:0.5727592,Paraderris_canarensis:0.5727592):4.04154,(Paraderris_hancei:3.761529,Paraderris_glauca:3.761529):0.8527709):7.29449,(Derris_breviramosa:5.89792,((((((Derris_cavaleriei:0.758765,Derris_laxiflora:0.758765):0.08536947,(Derris_alborubra:0.717294,((Derris_ferruginea:0.05212317,Derris_yunnanensis:0.05212317):0.006306722,Derris_harrowiana:0.05842989):0.6588641):0.1268405):0.02105069,Derris_marginata:0.8651852):0.4659802,Derris_trifoliata:1.331165):0.2820094,Derris_robusta:1.6131745):0.4886489,(((Derris_tonkinensis:0.5168638,((Derris_eriocarpa:0.00546898,Derris_caudatilimba:0.00546898):0.2383013,Derris_fordii:0.2437703):0.2730935):0.288689,Derris_scabricaulis:0.8055528):0.2287975,Derris_palmifolia:1.03435):1.067473):3.796096):6.01087):5.47586):13.03474):13.43822):1.83175,((Millettia_entadoides:11.245,((Millettia_tetraptera:4.319641,Millettia_ichthyochtona:4.319641):3.310359,(((Millettia_pubinervis:0.3778091,Millettia_leptobotrya:0.3778091):2.521184,(Millettia_macrostachya:0.2700561,Millettia_pachycarpa:0.2700561):2.628937):1.670262,((Millettia_pulchra:1.105376,Millettia_leucantha:1.105376):0.2030045,Millettia_cubittii:1.30838):3.260875):3.060745):3.615004):9.746513,((Millettia_sapindifolia:0.6291778,(Millettia_pachyloba:0.2499879,Millettia_lantsangensis:0.2499879):0.3791899):6.346784,(Millettia_velutina:2.128939,(Millettia_oraria:0.32935103,Millettia_erythrocalyx:0.329351):1.799588):4.847022):14.01556):24.69784):9.42003,((Canavalia_lineata:0.14157004,(Canavalia_cathartica:0.02342476,Canavalia_rosea:0.02342476):0.1181452):12.7382,(Galactia_tenuiflora:1.60287,Galactia_tashiroi:1.6028699):11.2769):42.22962):9.44872,(Abrus_precatorius:63.8704,Abrus_pulchellus:63.8704):0.6877114):5.10778):0.79926,((Aganope_latifolia:21.76105,Aganope_dinghuensis:21.7610561):9.411328,Aganope_thyrsiflora:31.17238):39.29277):6.67782,(((Indigofera_lacei:6.320195,((Indigofera_penduloides:2.540882,(Indigofera_hamiltonii:0.008390166,Indigofera_bungeana:0.008390166):2.532492):3.426662,Indigofera_litoralis:5.967544):0.352651):10.4758734,((Indigofera_stachyodes:1.648381,Indigofera_calcicola:1.648381):1.455666,((Indigofera_hebepetala:0.4568509,Indigofera_dolichochaete:0.4568509):0.3398631,(Indigofera_mengtzeana:0.01664042,Indigofera_pampaniniana:0.01664042):0.7800736):2.307333):13.69202):0.2169814,((((((Indigofera_szechuensis:2.050886,(Indigofera_parkesii:0.7170096,(Indigofera_nummulariifolia:0.5813657,Indigofera_amblyantha:0.5813657):0.1356439):1.333877):2.916181,(Indigofera_hancockii:0.08195894,Indigofera_acutipetala:0.08195894):4.885108):2.857467,(((Indigofera_scabrida:1.877069,(Indigofera_franchetii:1.162218,(Indigofera_reticulata:0.7533257,Indigofera_trifoliata:0.7533257):0.4088924):0.7148505):1.221842,(Indigofera_balfouriana:2.053918,Indigofera_squalida:2.053918):1.044993):0.02432229,((Indigofera_carlesii:0.219244,(Indigofera_shipingensis:0.2167193,Indigofera_pedicellata:0.2167193):0.002524767):2.874574,((Indigofera_atropurpurea:1.311833,Indigofera_pendula:1.311833):1.03247,((Indigofera_cassioides:0.1224787,Indigofera_hendecaphylla:0.1224787):0.2265496,Indigofera_megaphylla:0.3490283):1.995275):0.7495141):0.02941571):4.701301):3.979213,((((Indigofera_fortunei:2.283396,(Indigofera_densifructa:2.094866,(Indigofera_neosericopetala:0.3364832,Indigofera_myosurus:0.3364832):1.758383):0.1885298):1.600243,((Indigofera_muliensis:1.86373,(Indigofera_heterantha:0.8123558,Indigofera_rigioclada:0.8123558):1.051374):0.5394502,Indigofera_linnaei:2.40318):1.480459):1.425464,(Indigofera_dumetorum:0.8001294,Indigofera_silvestrii:0.8001294):4.508974):4.141604,((Indigofera_taiwaniana:5.616699,((Indigofera_lenticellata:1.001909,Indigofera_galegoides:1.001909):0.7186923,Indigofera_venulosa:1.720602):3.896097):0.8344984,(Indigofera_linifolia:1.660878,Indigofera_wightii:1.660878):4.79032):2.99951):2.35304):4.013736,(Indigofera_sticta:2.079752,Indigofera_colutea:2.0797523):13.73773):0.6309094,((((Indigofera_esquirolii:2.348692,Indigofera_argutidens:2.348692):0.1565239,((Indigofera_howellii:0.533366,((Indigofera_jindongensis:0.1750125,Indigofera_bracteata:0.1750125):0.1461389,Indigofera_cylindracea:0.3211514):0.2122146):0.8499957,((Indigofera_caudata:0.0278781,Indigofera_chenii:0.0278781):0.4551125,Indigofera_ramulosissima:0.4829906):0.9003711):1.121854):2.380589,Indigofera_hirsuta:4.885805):5.175353,((((Indigofera_decora:0.1365777,Indigofera_kirilowii:0.1365777):0.0134983,Indigofera_chaetodonta:0.150076):3.287404,((Indigofera_sensitiva:0.633585,Indigofera_wilsonii:0.633585):0.1465177,Indigofera_dichroa:0.7801027):2.657378):5.112633,((Indigofera_jikongensis:2.977196,(Indigofera_zollingeriana:2.010322,(((Indigofera_byobiensis:1.232979,Indigofera_cordifolia:1.232979):0.1292816,(Indigofera_nigrescens:0.2893003,Indigofera_henryi:0.2893003):1.07296):0.16445,Indigofera_mairei:1.52671):0.4836113):0.9668745):2.134509,Indigofera_delavayi:5.111705):3.438409):1.511043):6.387236):0.564657):60.12992):1.8016,((((((Glycyrrhiza_pallidiflora:0.05052672,Glycyrrhiza_squamulosa:0.05052672):0.1092212,(((Glycyrrhiza_inflata:0.05232197,(Glycyrrhiza_eglandulosa:0.01404439,Glycyrrhiza_glabra:0.01404439):0.03827758):0.04828783,Glycyrrhiza_aspera:0.1006098):0.006715142,Glycyrrhiza_yunnanensis:0.1073249):0.05242299):0.4487921,Glycyrrhiza_uralensis:0.60854):50.26962,((((Callerya_speciosa:4.936819,Callerya_sphaerosperma:4.936819):2.878269,(((Callerya_tsui:0.5002908,Callerya_congestiflora:0.5002908):0.2138464,Callerya_sericosema:0.7141372):0.594192,(Callerya_gentiliana:0.6171799,(Callerya_dorwardii:0.1147971,Callerya_dielsiana:0.1147971):0.5023828):0.6911493):6.506758):0.07099007,(((Callerya_eurybotrya:0.6477354,Callerya_longipedunculata:0.6477354):3.111224,(Callerya_bonatiana:0.9761149,Callerya_oosperma:0.9761149):2.782844):0.4705434,(Callerya_kiangsiensis:3.851769,(((Callerya_championii:0.6433746,Callerya_nitida:0.6433746):2.662355,Callerya_reticulata:3.305729):0.4814832,(Callerya_fordii:0.8234636,Callerya_cinerea:0.8234636):2.963749):0.06455619):0.377734):3.656575):33.01043,(Afgekia_filipes:34.46891,(Wisteria_sinensis:0.80631,(Wisteria_brevidentata:0.4182801,(Wisteria_villosa:0.07044197,Wisteria_venusta:0.07044197):0.3478381):0.3880299):33.662597):6.4276):9.98165):3.74549,(((((((((((Astragalus_maiusculus:0.3381649,Astragalus_saccocalyx:0.3381649):1.114843,(Astragalus_longiscapus:0.9605947,(Astragalus_multiceps:0.3566509,Astragalus_macrolobus:0.3566509):0.6039438):0.4924132):5.009014,(Astragalus_obtusifoliolus:3.463513,(Astragalus_testiculatus:2.300018,(Astragalus_contortuplicatus:1.886994,(Astragalus_grubovii:0.1316783,Astragalus_tecti-mundi:0.1316783):1.755315):0.4130246):1.163495):2.998508):1.593758,(Astragalus_wushanicus:4.72367,((((Astragalus_angustissimus:0.5096929,Astragalus_compressus:0.5096929):1.72299,Astragalus_pseudoversicolor:2.232683):2.216375,((Astragalus_chomutowii:0.3478733,Astragalus_confertus:0.3478733):2.176349,(Astragalus_kialensis:1.146219,Astragalus_burqinensis:1.146219):1.378004):1.924835):0.08997211,Astragalus_havianus:4.53903):0.1846398):3.332109):3.375092,Astragalus_dulungkiangensis:11.43087):0.9480997,(((((Astragalus_danicus:1.637673,Astragalus_anfractuosus:1.637673):2.120557,((Astragalus_aksuensis:2.212176,((Astragalus_dependens:0.3137291,Astragalus_peduncularis:0.3137291):0.8966094,Astragalus_alopecurus:1.210338):1.001838):0.1282413,Astragalus_kuschakewiczii:2.340418):1.417812):1.296523,Astragalus_gebleri:5.054752):0.3585661,((((Astragalus_masanderanus:1.207193,Astragalus_ordosicus:1.207193):1.453611,(Astragalus_geerwusuensis:0.3558351,Astragalus_cobresiiphilus:0.3558351):2.304968):0.4598068,(Astragalus_satoi:1.065643,Astragalus_jiuquanensis:1.065643):2.054967):1.894953,(Astragalus_capillipes:0.9802104,Astragalus_chrysopterus:0.9802104):4.035353):0.3977553):0.6531375,(((Astragalus_lhorongensis:0.3578927,Astragalus_platyphyllus:0.3578927):1.11244,Astragalus_purpurinus:1.470333):2.542952,(Astragalus_laspurensis:1.492779,Astragalus_davidii:1.492779):2.520506):2.053171):6.312515):1.561819,((((((Astragalus_miniatus:6.599355,((Astragalus_habaheensis:3.229699,((Astragalus_tribuloides:0.06554678,Astragalus_borodinii:0.06554678):0.8231775,Astragalus_dumetorum:0.8887243):2.340974):3.317542,(Astragalus_candidissimus:2.344533,(Astragalus_luculentus:1.826153,Astragalus_bhotanensis:1.826153):0.5183804):4.202708):0.05211375):1.312033,(Astragalus_nanellus:0.2210035,Astragalus_fangensis:0.2210035):7.690384):3.347612,(((((Astragalus_sagastaigolensis:1.347634,((Astragalus_licentianus:1.108753,Astragalus_nangxianensis:1.108753):0.01609615,((Astragalus_hoffmeisteri:0.8692733,Astragalus_baotouensis:0.8692733):0.1699852,Astragalus_rhizanthus:1.039259):0.08559067):0.2227843):4.860305,((Astragalus_dendroides:0.5487298,Astragalus_pseudoborodinii:0.5487298):0.6784609,Astragalus_pindreensis:1.227191):4.980748):3.704974,(((Astragalus_qingheensis:2.713176,(Astragalus_porphyrocalyx:1.725456,(Astragalus_shadiensis:0.4765675,Astragalus_ophiocarpus:0.4765675):1.248889):0.9877199):3.595515,((Astragalus_hotianensis:1.030054,(Astragalus_nivalis:0.2785841,Astragalus_lang-ranii:0.2785841):0.7514697):1.974764,Astragalus_zadaensis:3.004818):3.303872):3.561122,(Astragalus_pseudohypogaeus:0.1555456,Astragalus_laxmannii:0.1555456):9.714267):0.04310008):0.2095689,((Astragalus_retusifoliatus:4.095124,(((Astragalus_lepsensis:0.1489663,Astragalus_heptapotamicus:0.1489663):0.02899232,Astragalus_pavlovii:0.1779587):0.7158878,Astragalus_yunnanensis:0.8938464):3.201278):1.401984,((Astragalus_psilosepalus:2.821258,(Astragalus_polycladus:1.204483,((Astragalus_tyttocarpus:0.0511471,Astragalus_tsangpoensis:0.0511471):1.134428,Astragalus_miyalomontis:1.185575):0.01890761):1.616775):0.8441553,(Astragalus_karkarensis:0.7703594,Astragalus_cognatus:0.7703594):2.895054):1.831695):4.625373):0.6588224,(((Astragalus_efoliolatus:3.403273,Astragalus_laguroides:3.403273):5.027347,(Astragalus_lucidus:0.0142865,Astragalus_wulumuquianus:0.0142865):8.416333):0.7009929,(((Astragalus_altaicola:0.2230801,Astragalus_pullus:0.2230801):0.1369131,Astragalus_sogotensis:0.3599932):5.722983,((Astragalus_iliensis:3.795786,((((Astragalus_laceratus:0.6495831,(Astragalus_neomonodelphus:0.0739438,Astragalus_crassifolius:0.0739438):0.5756393):0.5751502,Astragalus_sulcatus:1.224733):1.276548,((Astragalus_commixtus:0.6929025,Astragalus_golmunensis:0.6929025):0.9496341,(Astragalus_chengkangensis:0.1041892,Astragalus_matiensis:0.1041892):1.538347):0.858745):0.7710271,(Astragalus_nanshanicus:2.712559,(Astragalus_hypogaeus:2.072073,Astragalus_lanuginosus:2.072073):0.6404861):0.5597493):0.5234774):0.2254527,(((Astragalus_ochrias:0.8018403,Astragalus_minshanensis:0.8018403):0.4673178,Astragalus_galactites:1.269158):0.8575349,Astragalus_yanerwoensis:2.126693):1.894546):2.061737):3.048636):1.649691):0.4776959):1.321866,(((((((Astragalus_maowensis:0.2441346,Astragalus_moellendorffii:0.2441346):0.1013491,Astragalus_skythropos:0.3454836):0.2154593,Astragalus_ornithorrhynchus:0.5609429):3.894247,Astragalus_changmuicus:4.45519):6.21207,(((Astragalus_acaulis:0.7114588,(Astragalus_lasiopetalus:0.3582511,Astragalus_souliei:0.3582511):0.3532077):2.253301,((Astragalus_mahoschanicus:0.2439602,Astragalus_graveolens:0.2439602):1.08282,(Astragalus_dahuricus:0.692446,Astragalus_porphyreus:0.692446):0.6343343):1.63798):1.317603,((Astragalus_semicircularis:0.7130187,Astragalus_pseudoscaberrimus:0.7130187):0.8055181,Astragalus_sieversianus:1.518537):2.763826):6.384897):0.09866981,(Astragalus_taiyuanensis:0.4263285,Astragalus_handelii:0.4263285):10.3396):0.3129964,((Astragalus_vladimirii-komarovii:1.719297,Astragalus_puberulus:1.719297):6.126668,Astragalus_webbianus:7.845965):3.232961):1.50194):0.6278726,((Astragalus_forrestii:0.7183662,Astragalus_tibetanus:0.7183662):12.43623,((((Astragalus_blandulus:8.639937,(((Astragalus_hysophilus:0.5721252,Astragalus_stenoceras:0.5721252):7.070167,(Astragalus_heterodontus:0.4454098,(Astragalus_luteiflorus:0.1628755,Astragalus_majevskianus:0.1628755):0.2825342):7.196883):0.3774622,(Astragalus_hsinbaticus:5.443556,(Astragalus_sutchuenensis:4.389497,Astragalus_sedaensis:4.389497):1.054059):2.576199):0.6201823):0.08577394,(((Astragalus_minutidentatus:0.3363963,Astragalus_sikkimensis:0.3363963):0.05542173,Astragalus_nematodioides:0.391818):3.510112,Astragalus_changduensis:3.90193):4.823781):0.8441417,((Astragalus_macrotropis:0.6582511,Astragalus_henryi:0.6582511):1.302769,Astragalus_alaschanus:1.96102):7.608832):3.285276,((((Astragalus_luteolus:3.344644,(Astragalus_stipulatus:2.955016,Astragalus_austrotibetanus:2.955016):0.3896282):0.720515,((Astragalus_hebecarpus:2.625434,((((Astragalus_caeruleopetalinus:0.3121477,Astragalus_polyceras:0.3121477):0.03954352,(Astragalus_batangensis:0.04264579,Astragalus_baerlukensis:0.04264579):0.3090454):0.3927073,Astragalus_pallasii:0.7443985):0.8077263,Astragalus_steinbergianus:1.552125):1.073309):1.0526,(Astragalus_dilutus:2.826527,(Astragalus_gracilidentatus:2.088576,Astragalus_beitashanensis:2.088576):0.7379512):0.8515072):0.3871246):2.964665,((Astragalus_unijugus:2.269398,Astragalus_smithianus:2.269398):4.753797,(Astragalus_dingjiensis:1.67828,((((Astragalus_leansanicus:0.1985796,Astragalus_degensis:0.1985796):0.5215057,Astragalus_huiningensis:0.7200853):0.2115211,Astragalus_lanzhouensis:0.9316064):0.2722468,(Astragalus_petraeus:0.4546696,Astragalus_transecticola:0.4546696):0.7491836):0.4744263):5.344915):0.006630305):4.574631,((((Astragalus_pamirensis:2.665332,Astragalus_campylorhynchus:2.665332):1.95735,((Astragalus_nicolaii:2.627492,((Astragalus_eerqisiensis:0.1275307,Astragalus_flexus:0.1275307):1.261569,(Astragalus_lessertioides:0.909258,Astragalus_macropterus:0.909258):0.4798416):1.238393):1.39238,Astragalus_monadelphus:4.019872):0.6028104):1.61511,((((Astragalus_zaissanensis:2.911361,((Astragalus_chagyabensis:0.6718598,Astragalus_ernestii:0.6718598):0.8100561,Astragalus_longilobus:1.481916):1.429445):0.4689162,(Astragalus_arkalycensis:2.653357,(Astragalus_scabrisetus:0.7638524,Astragalus_dabanshanicus:0.7638524):1.889505):0.7269198):0.8829152,(Astragalus_oplites:2.814636,Astragalus_munroi:2.814636):1.448556):1.763036,((((((Astragalus_malcolmii:0.3456439,Astragalus_yangtzeanus:0.3456439):0.5468114,(Astragalus_craibianus:0.0145491,Astragalus_macrostephanus:0.0145491):0.8779062):0.1232055,Astragalus_tongolensis:1.015661):1.043672,Astragalus_saratagius:2.059332):2.135604,(Astragalus_oxyglottis:1.188323,Astragalus_jiazaensis:1.188323):3.006613):0.4609157,((((Astragalus_kunlunensis:0.04138381,Astragalus_arnoldianus:0.04138381):0.6921073,Astragalus_variabilis:0.7334911):0.2718773,(Astragalus_pendulatopetalus:0.9838162,(Astragalus_monophyllus:0.5277498,Astragalus_novissimus:0.5277498):0.4560663):0.02155224):2.460704,(Astragalus_limprichtii:2.498877,Astragalus_cupulicalycinus:2.498877):0.9671952):1.18978):1.370377):0.2115639):4.419085,((Astragalus_leucocladus:7.105925,((((Astragalus_toksunensis:0.1782198,Astragalus_persepolitanus:0.1782198):2.11853,Astragalus_yechengensis:2.29675):0.3465968,(((Astragalus_tenuis:0.5427768,Astragalus_gongshanensis:0.5427768):1.068316,(((Astragalus_moupinensis:0.07009904,Astragalus_orbicularifolius:0.07009904):0.2888135,Astragalus_kifonsanicus:0.3589125):0.6930562,Astragalus_zacharensis:1.051969):0.5591239):0.2184202,((Astragalus_neochorgosicus:0.1528272,Astragalus_sungpanensis:0.1528272):0.3285175,Astragalus_tibeticola:0.4813447):1.348168):0.8138338):0.08881512,(((Astragalus_arpilobus:0.3589296,Astragalus_vulpinus:0.3589296):0.501404,Astragalus_wolungensis:0.8603336):1.083162,Astragalus_ammodytes:1.943495):0.7886665):4.373763):3.025198,((((((((Astragalus_cysticalyx:2.584427,(Astragalus_basiflorus:2.212653,(Astragalus_persimilis:0.3279466,Astragalus_praeteritus:0.3279466):1.884706):0.3717744):1.277116,Astragalus_monbeigii:3.861544):0.09029895,((Astragalus_dsharkenticus:2.25499,Astragalus_wenquanensis:2.25499):1.183409,Astragalus_lasiosemius:3.438399):0.5134436):0.6257704,((Astragalus_taipaishanensis:1.605332,Astragalus_nanjiangianus:1.605332):0.3252122,(Astragalus_tungensis:1.566587,(Astragalus_sphaerophysa:1.255791,(Astragalus_zayuensis:0.2066405,Astragalus_guinanicus:0.2066405):1.049151):0.3107963):0.3639571):2.647068):1.506833,((Astragalus_arbuscula:3.471038,((Astragalus_datunensis:1.357776,(Astragalus_buchtormensis:0.3169959,Astragalus_chiukiangensis:0.3169959):1.04078):0.8965555,((Astragalus_chilienshanensis:0.4663767,Astragalus_perbrevis:0.4663767):0.08099059,(Astragalus_peterae:0.08154761,Astragalus_przewalskii:0.08154761):0.4658196):1.706964):1.216706):2.457172,(Astragalus_alatavicus:1.04694,Astragalus_roseus:1.04694):4.88127):0.1562355):0.2086374,((Astragalus_euchlorus:0.4503439,Astragalus_rigidulus:0.4503439):2.725104,(Astragalus_aurantiacus:0.8016896,(Astragalus_charguschanus:0.4317194,Astragalus_sphaerocystis:0.4317194):0.3699702):2.373758):3.117635):0.316278,Astragalus_przhevalskianus:6.609361):0.9616611,(((((Astragalus_parvicarinatus:0.09752005,Astragalus_junatovii:0.09752005):0.6479945,Astragalus_scoparius:0.7455146):0.5718095,(Astragalus_ceratoides:1.201969,Astragalus_sesamoides:1.201969):0.1153552):3.288883,Astragalus_latiunguiculatus:4.606207):0.1914535,Astragalus_falconeri:4.797661):2.773362):2.5601):0.5257554):0.9475772):1.250673):0.29947):0.05413981):0.2446683,((((Astragalus_stalinskyi:10.46119,((((Astragalus_daqingshanicus:5.027836,(Astragalus_schanginianus:2.536032,Astragalus_muliensis:2.536032):2.491805):0.8720986,Astragalus_mattam:5.899935):1.876186,(Astragalus_yangchangii:1.004527,Astragalus_huochengensis:1.004527):6.771594):2.229377,((Astragalus_aridovallicola:0.3025498,Astragalus_hoantchy:0.3025498):8.687068,Astragalus_densiflorus:8.989618):1.015879):0.4556904):2.615077,(((((Astragalus_filicaulis:1.12097,(Astragalus_agrestis:0.3957795,(Astragalus_yunningensis:0.2900111,Astragalus_scaberrimus:0.2900111):0.1057684):0.7251907):0.3272479,Astragalus_sciadophorus:1.448218):3.024647,((Astragalus_tumbatsicus:0.6539322,Astragalus_arnoldii:0.6539322):0.6077838,Astragalus_longiracemosus:1.261716):3.211149):7.042925,(Astragalus_lehmannianus:3.297353,(((Astragalus_arcuatus:0.05874492,Astragalus_habamontis:0.05874492):0.1336768,Astragalus_thomsonii:0.1924218):3.092615,((Astragalus_orbiculatus:0.1308176,Astragalus_kurtschumensis:0.1308176):2.096907,(Astragalus_sinkiangensis:0.7029593,(Astragalus_discolor:0.423764,(Astragalus_tekesensis:0.3634308,(Astragalus_taldicensis:0.2901207,Astragalus_chaidamuensis:0.2901207):0.07331008):0.06033319):0.2791953):1.524766):1.057311):0.01231651):8.218437):0.6149223,((((Astragalus_melanostachys:2.205101,Astragalus_yangii:2.205101):0.613258,((Astragalus_olgae:0.2074635,(Astragalus_supralaevis:0.07085184,Astragalus_floridulus:0.07085184):0.1366116):1.210291,(Astragalus_yumenensis:0.9971939,(Astragalus_fukangensis:0.8573527,Astragalus_strictus:0.8573527):0.1398412):0.4205609):1.400604):1.022417,Astragalus_dalaiensis:3.840776):6.638544,(Astragalus_brevivexillatus:9.659304,(Astragalus_weixinensis:0.876906,Astragalus_hamiensis:0.876906):8.782398):0.8200162):1.651392):0.9455515):0.3227443,((Astragalus_beketowii:7.953505,(Astragalus_melilotoides:3.91661,Astragalus_hancockii:3.91661):4.0368949):2.951681,(((Astragalus_lithophilus:1.319678,Astragalus_khasianus:1.319678):0.4856022,Astragalus_saxorum:1.80528):4.888305,((((Astragalus_nankotaizanensis:0.8130671,Astragalus_brevialatus:0.8130671):0.3876143,Astragalus_ellipsoideus:1.200681):0.4740344,(Astragalus_kukunoricus:1.487762,Astragalus_xitaibaicus:1.487762):0.1869542):2.087525,Astragalus_nokoensis:3.762241):2.931344):4.211601):2.493822):0.04046947,(Astragalus_uliginosus:13.36209,(((Astragalus_mongholicus:5.1241,Astragalus_chinensis:5.1241):5.9759,(Astragalus_sinicus:11.02585,Astragalus_alpinus:11.02585):0.07415):0.62343,(Astragalus_frigidus:8.07214,Astragalus_alopecias:8.07214):3.65129):1.63866):0.07738786):0.01392857):0.4873836):4.31063,((((((Oxytropis_trichophysa:0.03754098,Oxytropis_immersa:0.03754098):3.97726,(Oxytropis_xinglongshanica:2.384706,Oxytropis_lanceatifoliola:2.384706):1.630095):0.4924215,((Oxytropis_brevipedunculata:0.5062941,(Oxytropis_tashkurensis:0.2046953,Oxytropis_reniformis:0.2046953):0.3015988):3.132505,((Oxytropis_yekenensis:2.834986,(Oxytropis_holanshanensis:1.956232,((((Oxytropis_maduoensis:0.1505571,Oxytropis_latibracteata:0.1505571):0.6819071,Oxytropis_dichroantha:0.8324641):0.5815304,Oxytropis_baxoiensis:1.413994):0.01046539,((Oxytropis_poncinsii:1.066756,(Oxytropis_ochrolongibracteata:0.9566073,Oxytropis_myriophylla:0.9566073):0.110149):0.1451167,Oxytropis_melanocalyx:1.211873):0.2125869):0.5317726):0.8787539):0.7854159,Oxytropis_przewalskii:3.620402):0.01839665):0.8684231):0.402068,(Oxytropis_maqinensis:0.4093375,Oxytropis_latialata:0.4093375):4.499953):0.8311763,(((((Oxytropis_penduliflora:1.601071,(Oxytropis_krylovii:0.2353071,Oxytropis_leptophylla:0.2353071):1.365764):0.451876,Oxytropis_meinshausenii:2.052947):0.09200142,Oxytropis_densa:2.144949):1.13728,(Oxytropis_globiflora:3.266033,Oxytropis_filiformis:3.266033):0.01619516):2.355336,((Oxytropis_sinkiangensis:1.072561,Oxytropis_podoloba:1.072561):4.446899,((Oxytropis_proboscidea:0.01715485,Oxytropis_saposhnikovii:0.01715485):0.04270169,Oxytropis_bella:0.05985654):5.459604):0.1181049):0.1029013):0.3857336,((((((Oxytropis_hirsutiuscula:3.355254,((((Oxytropis_inschanica:1.27508,Oxytropis_siziwangensis:1.27508):0.1040068,Oxytropis_oxyphylla:1.379087):1.3608,((Oxytropis_linearibracteata:0.456956,Oxytropis_ladyginii:0.456956):2.238928,(Oxytropis_ciliata:2.326052,(Oxytropis_tukemansuensis:1.047531,(Oxytropis_pseudocoerulea:0.5626904,Oxytropis_argentata:0.5626904):0.4848407):1.278521):0.3698318):0.04400358):0.5485315,(((Oxytropis_trichophora:2.069285,(((Oxytropis_lehmannii:0.004532837,Oxytropis_trichocalycina:0.004532837):0.4348978,Oxytropis_grandiflora:0.4394306):1.578915,Oxytropis_stracheyana:2.018346):0.05093962):0.5587673,((Oxytropis_savellanica:0.09173723,Oxytropis_assiensis:0.09173723):1.441925,Oxytropis_sitaipaiensis:1.533662):1.09439):0.03391386,(((Oxytropis_longialata:0.4417774,Oxytropis_diversifolia:0.4417774):0.4714843,Oxytropis_chinglingensis:0.9132618):1.089627,((Oxytropis_kansuensis:1.145448,((Oxytropis_falcata:0.1919336,Oxytropis_pauciflora:0.1919336):0.2213976,Oxytropis_pagobia:0.4133312):0.7321168):0.5869036,((Oxytropis_cinerascens:0.3617527,Oxytropis_gueldenstaedtioides:0.3617527):1.120008,(Oxytropis_tragacanthoides:0.1825582,Oxytropis_ochroleuca:0.1825582):1.299203):0.2505905):0.2705369):0.6590781):0.6264521):0.06683501):0.4560059,(Oxytropis_nutans:2.664029,((Oxytropis_pseudofrigida:0.6298272,(Oxytropis_guinanensis:0.3128207,Oxytropis_gerzeensis:0.3128207):0.3170065):1.620409,Oxytropis_ochrantha:2.250236):0.4137929):1.147231):0.03903915,Oxytropis_alpina:3.850299):1.899329,((((Oxytropis_rupifraga:0.4245943,Oxytropis_sacciformis:0.4245943):0.8348844,Oxytropis_imbricata:1.259479):3.087166,(Oxytropis_langshanica:0.07203918,Oxytropis_merkensis:0.07203918):4.274606):1.081088,Oxytropis_glabra:5.427733):0.3218949):0.1256173,(Oxytropis_subpodoloba:3.668714,((((Oxytropis_hystrix:1.073118,((Oxytropis_parasericeopetala:0.378392,Oxytropis_auriculata:0.378392):0.6204775,(Oxytropis_giraldii:0.817196,(Oxytropis_hirsuta:0.6543495,Oxytropis_pseudomyriophylla:0.6543495):0.1628465):0.1816735):0.07424861):0.1911118,Oxytropis_yanchiensis:1.26423):0.1800431,Oxytropis_sichuanica:1.444273):1.060191,(Oxytropis_mollis:0.1206169,Oxytropis_moellendorffii:0.1206169):2.383847):1.16425):2.206532):0.2471672,(((Oxytropis_aciphylla:3.243725,Oxytropis_pseudohirsuta:3.243725):1.023808,(Oxytropis_anertii:4.19497,Oxytropis_pilosa:4.19497):0.07256352):0.7738755,((((Oxytropis_hirta:1.907693,(Oxytropis_ochrocephala:1.185767,Oxytropis_microphylla:1.185767):0.7219263):0.1449046,((Oxytropis_humifusa:0.0957681,Oxytropis_pusilla:0.0957681):0.8214824,(((Oxytropis_tianschanica:0.1712121,Oxytropis_squammulosa:0.1712121):0.2581132,Oxytropis_lapponica:0.4293253):0.02113335,Oxytropis_ganningensis:0.4504587):0.4667918):1.135348):0.9932795,(Oxytropis_deflexa:0.3974359,Oxytropis_zekogensis:0.3974359):2.648442):1.826265,(((Oxytropis_yunnanensis:1.852132,(Oxytropis_qilianshanica:0.7849773,Oxytropis_racemosa:0.7849773):1.067155):1.801975,(((Oxytropis_muricata:1.65623,((Oxytropis_densiflora:0.3578319,Oxytropis_neimonggolica:0.3578319):0.9237718,(Oxytropis_barkolensis:0.493716,Oxytropis_sericopetala:0.493716):0.7878877):0.3746262):0.5795092,((Oxytropis_bicolor:0.6560905,Oxytropis_eriocarpa:0.6560905):0.2370559,(Oxytropis_qitaiensis:0.191095,Oxytropis_ramosissima:0.191095):0.7020514):1.342593):1.218376,(Oxytropis_chionobia:3.229066,Oxytropis_avisoides:3.229066):0.2250497):0.1999911):1.108208,(((((Oxytropis_caerulea:0.1270937,Oxytropis_taochensis:0.1270937):0.06822592,Oxytropis_songarica:0.1953197):1.585706,Oxytropis_lhasaensis:1.781026):0.2060483,(Oxytropis_tudanensis:1.523254,((Oxytropis_qinghaiensis:0.1579895,Oxytropis_platysema:0.1579895):1.032311,Oxytropis_wutaiensis:1.1903):0.3329534):0.4638204):2.135417,Oxytropis_biflora:4.122491):0.6398237):0.1098281):0.1692665):1.081003):0.00378767):12.12522):2.35683,((((Phyllolobium_turgidocarpum:7.612106,(((Phyllolobium_sichuanense:0.7036539,(Phyllolobium_dolichochaete:0.2385351,Phyllolobium_heydei:0.2385351):0.4651188):0.9122205,(Phyllolobium_milingense:0.01216157,Phyllolobium_eutrichus:0.01216157):1.603713):4.689934,(Phyllolobium_tribulifolium:4.041847,((Phyllolobium_prodigiosum:0.04818685,Phyllolobium_lasaense:0.04818685):1.898992,Phyllolobium_sanbilingense:1.947179):2.094668):2.263962):1.306298):3.91195,(((Phyllolobium_tingriense:0.06206021,Phyllolobium_enneaphyllum:0.06206021):5.140953,(Phyllolobium_chinense:0.02883448,Phyllolobium_pastorium:0.02883448):5.174179):1.00647,((Phyllolobium_lineariauriferum:3.962715,(Phyllolobium_flavovirens:1.909202,Phyllolobium_camptodontum:1.909202):2.053513):0.8846031,Phyllolobium_siccaneum:4.847318):1.362165):5.314574):0.2991151,(Phyllolobium_balfourianum:8.389018,Phyllolobium_donianum:8.389018):3.434154):0.5278783,((Sphaerophysa_salsula:1.944415,Eremosparton_songoricum:1.944415):9.483095,(Colutea_nepalensis:0.60891292,Colutea_delavayi:0.6089129):10.818597):0.92354):8.2572):25.39471,(((((Tibetia_yunnanensis:0.2277038,Tibetia_himalaica:0.2277038):1.508766,(Tibetia_tongolensis:1.388364,(Tibetia_forrestii:0.8881823,Tibetia_yadongensis:0.8881823):0.5001818):0.3481059):26.53572,(Gueldenstaedtia_henryi:0.39945,(Gueldenstaedtia_taihangensis:0.3891115,Gueldenstaedtia_verna:0.3891115):0.01033852):27.87274):6.87926,((Chesniella_ferganensis:7.102605,((Chesneya_nubigena:0.1305185,(((Chesneya_spinosa:0.04316549,Chesneya_polystichoides:0.04316549):0.07048775,(Chesneya_crassipes:0.01325493,Chesneya_cuneata:0.01325493):0.1003983):0.01312195,Chesneya_acaulis:0.126775191):0.003743281):0.001431533,Chesneya_macrantha:0.13195):6.970655):22.88643,Chesniella_mongolica:29.98903):5.16242):6.68473,(((((Caragana_camilloi-schneideri:5.865173,((Caragana_jubata:0.2248594,Caragana_qingheensis:0.2248594):2.868749,Caragana_bicolor:3.093609):2.771565):1.151989,(((Caragana_gerardiana:0.5671073,Caragana_leucospina:0.5671073):1.418708,Caragana_erinacea:1.985815):0.1390345,(Caragana_fruticosa:0.4671546,Caragana_kirghisorum:0.4671546):1.657695):4.892313):2.277567,(Caragana_microphylla:0.14413,Caragana_korshinskii:0.14413):9.150599):2.559941,(((((((Caragana_sinica:3.45304,Caragana_rosea:3.45304):2.46024,(Caragana_pygmaea:4.49872,Caragana_chinghaiensis:4.49872):1.41456):0.59696,Caragana_laeta:6.51024):3.16241,((Calophaca_sinica:0.512072,Calophaca_chinensis:0.512072):0.07104927,Calophaca_soongorica:0.5831213):9.0895292):1.09122,Halimodendron_halodendron:10.76387):0.7397225,((((Caragana_densa:0.0147314,Caragana_pleiophylla:0.0147314):1.077203,Caragana_leucophloea:1.091934):7.698239,(Caragana_manshurica:4.237562,(Caragana_leveillei:3.58832,(Caragana_roborovskyi:0.0801609,(Caragana_opulens:0.006636554,Caragana_stenophylla:0.006636554):0.07352435):3.508159):0.6492424):4.552611):0.8126792,((((Caragana_turkestanica:0.5712405,Caragana_tekesiensis:0.5712405):0.7221621,Caragana_purdomii:1.293403):2.338855,((((Caragana_versicolor:0.2027258,Caragana_tragacanthoides:0.2027258):2.085052,Caragana_tangutica:2.287778):0.1993346,Caragana_kozlowii:2.487112):0.9482007,((((((Caragana_pekinensis:0.3714561,Caragana_shensiensis:0.3714562):0.3135741,Caragana_franchetiana:0.6850303):0.1802423,Caragana_frutex:0.8652726):0.5271457,Caragana_chumbica:1.392418):1.0326,Caragana_kansuensis:2.425018):0.07780462,((Caragana_liouana:0.3270511,Caragana_zahlbruckneri:0.3270511):1.024799,(((Caragana_boisii:0.02196368,Caragana_stipitata:0.02196368):0.1193149,Caragana_pruinosa:0.1412786):0.9328187,Caragana_davazamcii:1.074097):0.2777526):1.150973):0.9324902):0.1969452):0.6843318,(((Caragana_changduensis:0.1403985,Caragana_turfanensis:0.1403985):0.3695133,Caragana_brevifolia:0.5099118):3.19619,(((Caragana_spinosa:0.2066998,Caragana_brachypoda:0.2066998):0.7100935,(Caragana_aurantiaca:0.3311245,Caragana_potaninii:0.3311245):0.5856687):2.123398,((Caragana_ussuriensis:1.363558,Caragana_tibetica:1.363558):0.5017064,(Caragana_pumila:0.4486776,Caragana_polourensis:0.4486776):1.416587):1.174927):0.66591):0.6104885):5.286263):1.90074):0.2091919,(((Caragana_soongorica:7.770454,(Caragana_junatovii:0.02163422,Caragana_crassispina:0.02163422):7.74882):0.044197,((Caragana_arborescens:1.413561,Caragana_aliensis:1.413561):3.323533,Caragana_dasyphylla:4.737094):3.077557):0.267349,((Caragana_aegacanthoides:3.803695,Caragana_licentiana:3.803695):1.023772,Caragana_acanthophylla:4.827467):3.254533):3.630785):0.1418856):25.57738,(((Hedysarum_alpinum:20.92741,((Onobrychis_pulchella:0.41813997,Onobrychis_tanaitica:0.41814):17.20225,((Corethrodendron_fruticosum:1.59184,(Corethrodendron_multijugum:0.906119,(Corethrodendron_lignosum:0.7874354,Corethrodendron_scoparium:0.7874354):0.1186836):0.685721):12.08414,Eversmannia_subspinosa:13.67598):3.94441):3.30702):1.97642,(((((Hedysarum_algidum:3.747654,(((Hedysarum_ussuriense:0.4644313,Hedysarum_iliense:0.4644313):0.980426,(Hedysarum_dahuricum:0.2760914,Hedysarum_setigerum:0.2760914):1.168766):0.4356333,(Hedysarum_limitaneum:1.856655,(Hedysarum_taipeicum:0.6226155,Hedysarum_songaricum:0.6226155):1.23404):0.02383535):1.867163):0.8770145,Hedysarum_fistulosum:4.624668):5.953979,(Hedysarum_thiochroum:0.9211552,Hedysarum_polybotrys:0.9211552):9.657492):3.346105,(((Hedysarum_brachypterum:5.314966,Hedysarum_flavescens:5.314966):3.905453,((Hedysarum_krylovii:6.025054,((Hedysarum_dentatoalatum:0.2022003,Hedysarum_inundatum:0.2022003):1.773829,(Hedysarum_kirghisorum:0.2910139,(Hedysarum_nagarzense:0.1200485,Hedysarum_neglectum:0.1200485):0.1709654):1.685015):4.049025):0.4745318,(Hedysarum_citrinum:5.954949,Hedysarum_hirtifoliolum:5.954949):0.5446371):2.720833):2.178278,((Hedysarum_kumaonense:2.432739,Hedysarum_tibeticum:2.432739):7.98862,(Hedysarum_ferganense:2.9450271,(Hedysarum_campylocarpon:1.75767,Hedysarum_petrovii:1.75767):1.187357):7.476332):0.9773383):2.526055):2.041819,(Hedysarum_trigonomerum:6.001818,((Hedysarum_jinchuanense:4.94793,((Hedysarum_splendens:1.629897,Hedysarum_tanguticum:1.629897):0.2754872,((Hedysarum_xizangense:0.7132674,Hedysarum_gmelinii:0.7132674):0.3764559,(Hedysarum_pseudastragalus:0.6485731,Hedysarum_setosum:0.6485731):0.4411501):0.8156614):3.042545):0.1347068,((Hedysarum_shanense:0.4525507,Hedysarum_sikkimense:0.4525507):2.754059,(Hedysarum_semenovii:0.08406267,Hedysarum_longigynophorum:0.08406267):3.122547):1.876026):0.9191814):9.964753):6.937259):6.96646,Alhagi_sparsifolia:29.87029):7.56176):4.40413):4.16678):3.5596,(((((Vicia_sativa:25.27228,((((Vicia_costata:0.1190992,Vicia_nummularia:0.1190992):0.7230821,(Vicia_bakeri:0.5997529,Vicia_ohwiana:0.5997529):0.2424284):5.057809,((Vicia_wushanica:0.9213143,Vicia_sinogigantea:0.9213143):1.122128,(Vicia_bungei:0.7210174,Vicia_dichroantha:0.7210174):1.322425):3.856548):16.42944,((Vicia_amurensis:10.88754,(Vicia_taipaica:8.91999,(Vicia_tenuifolia:8.885826,(((Vicia_chinensis:4.035898,(Vicia_venosa:1.978099,(((((Vicia_multicaulis:0.00430775,Vicia_geminiflora:0.00430775):0.2271704,(Vicia_lilacina:0.1047438,Vicia_tetrantha:0.1047438):0.1267343):0.8666309,Vicia_tetrasperma:1.098109):0.4464716,(Vicia_deflexa:1.478494,Vicia_subvillosa:1.478494):0.06608637):0.07442246,Vicia_perelegans:1.619003):0.3590962):2.057798):0.07069829,Vicia_amoena:4.106596):0.9666305,((Vicia_japonica:2.233065,Vicia_pseudo-orobus:2.233065):1.293804,(((Vicia_cracca:0.6940467,Vicia_kioshanica:0.6940467):0.3580568,(((Vicia_ternata:0.3593766,Vicia_ramuliflora:0.3593766):0.2009487,Vicia_megalotropis:0.5603252):0.05203512,Vicia_latibracteolata:0.6123603):0.4397432):0.3937004,Vicia_kulingana:1.445804):2.081065):1.546357):3.812599):0.03416443):1.96755):0.01822605,(((Vicia_unijuga:0.2519261,Vicia_hirsuta:0.2519261):0.6129964,Vicia_tibetica:0.8649224):2.221515,Vicia_sepium:3.086437):7.819329):11.42367):2.942846):0.07898,((Lathyrus_pratensis:10.48479,((((Lathyrus_quinquenervius:0.4055425,Lathyrus_palustris:0.4055425):1.278069,(Lathyrus_caudatus:0.0960207,Lathyrus_vaniotii:0.0960207):1.58759):0.1507689,(Lathyrus_gmelinii:1.213156,Lathyrus_komarovii:1.2131562):0.6212237):5.005351,Lathyrus_krylovii:6.839731):3.645061):2.248129,((Lathyrus_japonicus:2.592878,Lathyrus_tuberosus:2.592878):0.9588108,(((Lathyrus_anhuiensis:0.3265285,Lathyrus_humilis:0.3265285):0.06075493,Lathyrus_davidii:0.3872835):0.7924181,(Lathyrus_pisiformis:0.09722514,Lathyrus_dielsianus:0.09722514):1.082476):2.371987):9.181231):12.61834):13.09215,(((Trifolium_lupinaster:2.856299,(Trifolium_eximium:0.5794821,Trifolium_fragiferum:0.5794821):2.276817):4.986904,Trifolium_gordeievii:7.843203):27.91057,((((((Medicago_archiducis-nicolaii:2.143212,(Medicago_orthoceras:0.6360721,(Medicago_edgeworthii:0.4829027,Medicago_falcata:0.48290263):0.1531695):1.507139):1.066561,Medicago_monantha:3.209772):7.420021,Medicago_minima:10.62979):14.05528,((Medicago_ruthenica:3.812293,Medicago_platycarpos:3.812293):6.761162,Medicago_lupulina:10.57346):14.11161):5.02181,(((Trigonella_cachemiriana:2.132785,Trigonella_pamirica:2.132785):11.247035,((Trigonella_cancellata:0.1868374,Trigonella_emodi:0.1868374):2.633739,(Trigonella_fimbriata:0.8739357,Trigonella_arcuata:0.8739357):1.946641):10.55924):1.32971,((Melilotus_officinalis:0.5354306,(Melilotus_indicus:0.09799053,Melilotus_dentatus:0.09799053):0.4374401):0.3818694,Melilotus_albus:0.91730001):13.79223):14.99735):3.7341,(Ononis_arvensis:15.140416,Ononis_antiquorum:15.14042):18.30056):2.31279):2.68964):5.01583,Cicer_microphyllum:43.45924):4.01152,Parochetus_communis:47.47076):2.0918):5.06109):15.95595,(Sesbania_bispinosa:65.80792,(Lotus_krylovii:3.89981,(Lotus_taitungensis:1.099026,((Lotus_tenuis:0.1770996,Lotus_angustissimus:0.1770996):0.4152621,Lotus_corniculatus:0.5923617):0.5066645):2.8007839):61.90811):4.77168):8.36497):2.52939,(((Pterocarpus_indicus:55.76033,((((((Dalbergia_tonkinensis:1.432533,(Dalbergia_peishaensis:1.335618,Dalbergia_polyadelpha:1.335618):0.09691441):4.99997,(Dalbergia_obtusifolia:1.338694,Dalbergia_sericea:1.338694):5.093809):2.783532,((Dalbergia_stenophylla:1.267689,Dalbergia_millettii:1.267689336):2.925361,(Dalbergia_assamica:1.619031,(Dalbergia_hupeana:0.008991939,Dalbergia_hainanensis:0.008991939):1.610039):2.574019):5.022984):1.435067,(Dalbergia_benthamii:1.507714,Dalbergia_burmanica:1.507714):9.143388):2.269138,(((Dalbergia_jingxiensis:4.651121,(Dalbergia_ximengensis:1.831947,(Dalbergia_hancei:1.415765,((Dalbergia_yunnanensis:0.2451824,Dalbergia_tsoi:0.2451824):0.6453327,(Dalbergia_cultrata:0.04151445,Dalbergia_candenatensis:0.04151445):0.8490006):0.5252499):0.4161825):2.819173):0.01132418,(Dalbergia_henryana:3.91508,(((Dalbergia_rimosa:0.2099034,Dalbergia_pinnata:0.2099034):0.9797022,Dalbergia_odorifera:1.189606):2.399654,Dalbergia_dyeriana:3.58926):0.3258199):0.7473653):0.6114101,((Dalbergia_kingiana:0.42238,Dalbergia_stipulacea:0.42238):0.4901817,(Dalbergia_mimosoides:0.1111687,Dalbergia_volubilis:0.1111687):0.801393):4.361293):7.646385):30.36617,(Aeschynomene_indica:18.23975,Smithia_ciliata:18.23975):25.04666):12.47392):3.74532,(Zornia_gibbosa:3.90212,Zornia_intecta:3.90212):55.60353):18.42229,Bowringia_callicarpa:77.92794):3.54602):0.02872):0.9405,(((Cladrastis_delavayi:0.9567621,Cladrastis_scandens:0.9567621):3.043313,(Cladrastis_wilsonii:0.6294315,Cladrastis_platycarpa:0.6294315):3.370643):0.03935525,(Cladrastis_parvifolia:0.9919738,Cladrastis_chingii:0.9919738):3.047456):78.40375):10.98923):2.31084,Zenia_insignis:95.74325):4.7080396,((Sindora_glabra:21.2794101,((Saraca_dives:0.5400316,Saraca_griffithiana:0.5400316):11.752278,(Lysidice_rhodostegia:6.0528,Lysidice_brevicalyx:6.0528):6.23951):8.9871):76.60818,(((((Bauhinia_tianlinensis:2.210494,Bauhinia_comosa:2.210494):16.1665,((Bauhinia_ornata:1.032845,Bauhinia_damiaoshanensis:1.032845):8.700313,((Bauhinia_venustula:4.60586,Bauhinia_brachycarpa:4.60586):1.632939,(Bauhinia_ovatifolia:0.3492727,Bauhinia_esquirolii:0.3492727):5.889527):3.494359):8.643831):12.91676,(((Bauhinia_variegata:8.64808,Bauhinia_racemosa:8.64808):12.59787,((Bauhinia_rubrovillosa:0.3217384,Bauhinia_viridescens:0.3217384):16.63476,((Bauhinia_lingyuenensis:2.926035,(Bauhinia_nervosa:0.06992694,Bauhinia_delavayi:0.06992694):2.856108):0.9819282,(Bauhinia_corymbosa:3.035137,(((Bauhinia_bohniana:0.760234,Bauhinia_touranensis:0.760234):0.0352994,Bauhinia_japonica:0.7955334):1.510341,((Bauhinia_calciphila:0.08272694,Bauhinia_hypochrysa:0.08272694):1.108711,(Bauhinia_acuminata:0.4188196,Bauhinia_didyma:0.4188196):0.7726185):1.114437):0.7292626):0.8728258):13.04853):4.289454):9.820382,(((Bauhinia_apertilobata:1.057771,Bauhinia_erythropoda:1.057771):8.714108,((Bauhinia_wuzhengyii:1.901002,(Bauhinia_pyrrhoclada:0.2732027,Bauhinia_yunnanensis:0.2732027):1.6278):1.72516,Bauhinia_hypoglauca:3.626162):6.145717):8.024405,(((Bauhinia_paucinervata:6.756366,((Bauhinia_wallichii:4.94531,(Bauhinia_quinnanensis:0.4501512,Bauhinia_longistipes:0.4501512):4.495159):0.893529,(Bauhinia_glauca:0.004524097,Bauhinia_cercidifolia:0.004524097):5.834315):0.9175267):8.369584,((Bauhinia_chalcophylla:0.5580162,Bauhinia_hainanensis:0.5580162):1.071319,Bauhinia_coccinea:1.629336):13.49661):1.820042,(Bauhinia_hirsuta:4.069614,(Bauhinia_carcinophylla:0.9237208,Bauhinia_khasiana:0.9237208):3.145893):12.87638):0.8502922):13.27005):0.2274195):1.712489,((Bauhinia_scandens:15.51834,Bauhinia_championii:15.51834):9.004968,Bauhinia_aurea:24.52331):8.482932):9.99321,(Cercis_racemosa:2.0894,(((Cercis_chuniana:0.06968664,Cercis_glabra:0.06968664):0.4646153,Cercis_chinensis:0.5343019):1.524818,Cercis_chingii:2.05912):0.03028047):40.91005):54.88814):2.5637):10.72468):14.3347):2.5363):0.19288):0.81861):1.70437):0.08867,((Cynomorium_songaricum:124.99861,(((((Gonocarpus_chinensis:15.354027,Gonocarpus_micranthus:15.35403):6.21411,Myriophyllum_oguraense:21.5681405):46.22767,Penthorum_chinense:67.79581):46.28947,(((Tillaea_mongolica:2.612878,(Tillaea_aquatica:0.3962483,Tillaea_schimperi:0.3962483):2.216629):9.321584,(Tillaea_alata:2.539498,Tillaea_likiangensis:2.539498):9.394964):74.94698,((((((((Sedum_drymarioides:7.793097,((Sedum_ulricae:1.470847,((Sedum_concarpum:0.1655854,Sedum_somenii:0.1655854):0.04069292,Sedum_erythrospermum:0.2062783):1.264569):1.273183,(Sedum_jiulungshanense:0.2275293,Sedum_phyllanthum:0.2275293):2.516501):5.049067):30.52441,((Sedum_forrestii:1.237975,Sedum_glaebosum:1.237975):32.53378,((Sedum_purdomii:8.042598,(Sedum_latentibulbosum:2.506506,Sedum_polytrichoides:2.506506):5.536092):15.33769,(((((Sedum_hakonense:0.1562719,Sedum_chingtungense:0.1562719):0.9592829,Sedum_dimorphophyllum:1.115555):7.89741,Sedum_gagei:9.012965):1.498545,((Sedum_dielsii:7.959441,(Sedum_beauverdii:5.69068,((Sedum_celatum:1.624653,(Sedum_formosanum:0.02856774,Sedum_didymocalyx:0.02856774):1.596085):0.3165592,(Sedum_franchetii:0.8044431,Sedum_perrotii:0.8044431):1.136769):3.749468):2.268761):1.621183,((((Sedum_trichospermum:0.7508228,Sedum_dugueyi:0.7508228):0.4021773,Sedum_subtile:1.153):2.605079,Sedum_majus:3.758079):4.480175,(Sedum_costantinii:0.8670476,Sedum_multicaule:0.8670476):7.371206):1.342369):0.9308869):9.31299,(((((Sedum_prasinopetalum:0.5086793,(Sedum_nanchuanense:0.1775298,Sedum_kiangnanense:0.1775298):0.3311494):9.46798,(((Sedum_wangii:2.246711,((Sedum_leucocarpum:1.490585,Sedum_longifuniculatum:1.490585):0.6518708,(Sedum_barbeyi:0.4260873,Sedum_pampaninii:0.4260873):1.716368):0.1042558):0.05191155,Sedum_fedtschenkoi:2.298623):7.071389,((Sedum_susanneae:7.472204,Sedum_sinoglaciale:7.472204):1.498549,(Sedum_microsepalum:0.7711292,Sedum_cryptomerioides:0.7711292):8.199624):0.3992591):0.6066472):0.4872763,(((Sedum_correptum:0.01129248,Sedum_longyanense:0.01129248):0.4440795,Sedum_tsiangii:0.455372):1.162775,(((Sedum_planifolium:0.2932103,(Sedum_uniflorum:0.1138884,Sedum_elatinoides:0.1138884):0.1793218):0.6576949,(((Sedum_stellariifolium:0.4431941,Sedum_hengduanense:0.4431941):0.01735281,Sedum_stimulosum:0.4605469):0.06294029,Sedum_japonicum:0.5234872):0.4274179):0.5984821,Sedum_obtrullatum:1.549387):0.06875946):8.845789):4.649032,Sedum_emarginatum:15.11297):1.417428,(((((((Sedum_magniflorum:0.03047359,Sedum_henrici-robertii:0.03047359):0.4710951,Sedum_raymondii:0.5015687):1.571771,(Sedum_muyaicum:0.171789,Sedum_chauveaudii:0.171789):1.901551):2.20051,Sedum_semilunatum:4.27385):1.633802,((Sedum_lineare:2.748626,Sedum_tsinghaicum:2.748626):2.398585,(Sedum_giajae:2.968381,Sedum_rosthornianum:2.968381):2.17883):0.7604404):2.213308,((Sedum_engleri:4.565423,Sedum_tianmushanense:4.565423):3.052731,(((Sedum_sekiteiense:1.143444,Sedum_tsonanum:1.143444):0.9191884,(Sedum_onychopetalum:0.9152645,Sedum_luchuanicum:0.9152645):1.147368):1.326179,(Sedum_oreades:1.848428,Sedum_celiae:1.848428):1.540384):4.229343):0.5028048):8.064903,(((((Sedum_wenchuanense:1.767715,(Sedum_leptophyllum:0.1369149,Sedum_bonnieri:0.1369149):1.6308):0.05979018,(Sedum_trullipetalum:0.3973266,Sedum_roborowskii:0.3973266):1.430178):1.839745,(((Sedum_paracelatum:0.3898951,Sedum_morotii:0.3898951):0.04478606,Sedum_oligospermum:0.4346812):2.376806,Sedum_sagittipetalum:2.811487):0.8557624):2.040516,((Sedum_makinoi:0.139982,Sedum_ramentaceum:0.139982):1.909144,(Sedum_chuhsingense:0.6871768,Sedum_tetractinum:0.6871768):1.361949):3.65864):9.928331,(Sedum_daigremontianum:0.8106577,Sedum_nothodugueyi:0.8106577):14.82544):0.5497661):0.3445324):3.294105):3.555789):10.39147):4.545749):0.3233096,(Sedum_dongzhiense:4.835507,(Sedum_fischeri:3.005385,Sedum_obtusipetalum:3.005385):1.830122):33.80531):0.8125001,(((Sedum_yvesii:1.172224,Sedum_lungtsuanense:1.172224):10.93225,(((Sedum_filipes:0.7425731,Sedum_tosaense:0.7425731):4.486444,(((Sedum_oligocarpum:0.08598118,Sedum_woronowii:0.08598118):1.517293,(Sedum_wilsonii:0.1553645,Sedum_heckelii:0.1553645):1.447909):1.099791,(Sedum_grammophyllum:0.3281242,Sedum_przewalskii:0.3281242):2.374941):2.525952):4.285976,((((Sedum_rosei:0.566515,(Sedum_triactina:0.367459,Sedum_leblancae:0.367459):0.199056):2.809793,Sedum_pratoalpinum:3.376308):1.771796,Sedum_blepharophyllum:5.148104):1.85562,((Sedum_feddei:3.920037,Sedum_erici-magnusii:3.920037):0.3341089,Sedum_fui:4.254146):2.749579):2.511269):2.589485):1.844124,((((Sedum_parvisepalum:0.5507532,Sedum_nokoense:0.5507532):1.045945,Sedum_lutzii:1.596698):6.462216,((Sedum_platysepalum:0.5402119,(Sedum_hangzhouense:0.3691919,Sedum_actinocarpum:0.3691919):0.17102):1.118903,Sedum_pagetodes:1.659115):6.3998):4.313406,Sedum_bergeri:12.37232):1.576281):25.50471):10.19422,(((((Sedum_morrisonense:19.24333,Sedum_bulbiferum:19.24333):4.39864,(Sedum_alfredii:20.2915,Sedum_baileyi:20.2915):3.35047):2.1615,Sedum_sarmentosum:25.80347):18.52824,((Rosularia_alpestris:2.393313,Rosularia_turkestanica:2.393313):30.03803,Rosularia_platyphylla:32.431336):11.90037):1.26582,(Pseudosedum_lievenii:24.73141,Pseudosedum_affine:24.73141):20.86612):4.05001):5.81683,(((((Hylotelephium_triphyllum:2.867664,(Hylotelephium_angustum:0.1102769,Hylotelephium_tatarinowii:0.1102769):2.757387):2.238184,(Hylotelephium_erythrostictum:1.654924,Hylotelephium_mongolicum:1.6549243):3.450924):3.807182,(((Hylotelephium_viviparum:4.850369,((Hylotelephium_tangchiense:2.212918,((Hylotelephium_sieboldii:0.0734723,Hylotelephium_subcapitatum:0.0734723):2.065565,Hylotelephium_mingjinianum:2.139038):0.07388047):0.9916368,Hylotelephium_ewersii:3.204555):1.645814):0.4094614,(Hylotelephium_bonnafousii:4.470764,(Hylotelephium_spectabile:3.017079,(Hylotelephium_pseudospectabile:0.6453765,Hylotelephium_pallescens:0.6453765):2.371702):1.453686):0.789066):3.094342,Hylotelephium_verticillatum:8.354172):0.5588582):17.04475,(Sinocrassula_diversifolia:9.44117,(Sinocrassula_indica:7.939342,(Sinocrassula_densirosulata:3.608248,(Sinocrassula_yunnanensis:2.289633,(Sinocrassula_longistyla:0.506993,(Sinocrassula_techinensis:0.06248431,Sinocrassula_ambigua:0.06248431):0.4445086):1.78264):1.318615):4.331094):1.501828):16.51661):4.02923,(Orostachys_malacophylla:4.517362,(((Orostachys_chanetii:0.6151869,(Orostachys_minuta:0.5528631,((Orostachys_cartilaginea:0.1772881,Orostachys_japonica:0.1772881):0.2906763,Orostachys_fimbriata:0.4679644):0.0848987):0.0623238):0.4262853,Orostachys_thyrsiflora:1.041472):0.9041656,Orostachys_spinosa:1.945638):2.571725):25.46965):25.47736):0.51809,((((((Rhodiola_sacra:4.52576,Rhodiola_bupleuroides:4.52576):0.52028,Rhodiola_fastigiata:5.04604):0.43242,Rhodiola_crenulata:5.47846):0.19683,Rhodiola_kirilowii:5.67529):0.1872,(((((Rhodiola_atuntsuensis:2.71839,((Rhodiola_chrysanthemifolia:0.2785636,Rhodiola_kansuensis:0.2785636):2.044806,((Rhodiola_gannanica:1.492399,(Rhodiola_hobsonii:0.9995327,(Rhodiola_alsia:0.04961471,Rhodiola_atsaensis:0.04961471):0.949918):0.4928658):0.8221903,Rhodiola_sinuata:2.314589):0.008780687):0.3950209):1.607261,(Rhodiola_angusta:0.9951622,Rhodiola_nobilis:0.9951622):3.330489):0.6370001,((Rhodiola_handelii:3.158727,Rhodiola_wallichiana:3.158727):0.2642943,((Rhodiola_litwinowii:0.2505084,(Rhodiola_sexifolia:0.1335388,Rhodiola_pinnatifida:0.1335388):0.1169696):0.8682765,((Rhodiola_pamiroalaica:0.541724,Rhodiola_calliantha:0.541724):0.2146683,Rhodiola_himalensis:0.7563923):0.3623927):2.304236):1.53963):0.1968848,(Rhodiola_macrocarpa:2.891601,((Rhodiola_smithii:1.174532,Rhodiola_humilis:1.174532):0.6313109,((Rhodiola_gelida:1.113733,(Rhodiola_quadrifida:0.5874796,Rhodiola_coccinea:0.5874796):0.5262538):0.1318562,Rhodiola_subopposita:1.24559):0.5602534):1.085758):2.267935):0.5023861,((((Rhodiola_kashgarica:1.752488,Rhodiola_dumulosa:1.752488):1.502355,(Rhodiola_purpureoviridis:1.778396,(Rhodiola_recticaulis:0.9122805,Rhodiola_rosea:0.9122805):0.866116):1.476447):0.7633468,(((Rhodiola_tibetica:1.138943,(Rhodiola_tieghemii:0.8594735,Rhodiola_wenchuanensis:0.8594735):0.2794692):0.1269208,Rhodiola_sachalinensis:1.265864):2.554083,((Rhodiola_stapfii:1.525859,(Rhodiola_primuloides:0.6576096,Rhodiola_serrata:0.6576096):0.8682492):0.9083925,(Rhodiola_cretinii:0.8324399,Rhodiola_tangutica:0.8324399):1.601811):1.385696):0.1982433):1.511401,(((Rhodiola_semenovii:2.466392,(((Rhodiola_alterna:0.2636298,Rhodiola_stephanii:0.2636298):0.08646099,Rhodiola_liciae:0.3500908):0.9950189,(Rhodiola_forrestii:1.120636,(Rhodiola_sherriffii:0.4644946,Rhodiola_discolor:0.4644946):0.6561415):0.2244735):1.121282):0.2876903,(Rhodiola_junggarica:1.080357,Rhodiola_ovatisepala:1.080357):1.673725):1.744675,(Rhodiola_heterodonta:0.7904711,(Rhodiola_yunnanensis:0.5240546,Rhodiola_prainii:0.5240546):0.2664165):3.708286):1.030834):0.1323314):0.2005677):35.57598,(((Phedimus_odontophyllus:0.9013374,Phedimus_aizoon:0.9013374):0.5432487,Phedimus_hybridus:1.444586):8.379084,((Phedimus_middendorffianus:2.541182,Phedimus_selskianus:2.541182):4.764244,((Phedimus_floriferus:2.121714,Phedimus_hsinganicus:2.121714):4.915173,Phedimus_kamtschaticus:7.036887):0.2685389):2.518244):31.6148):14.54399):4.08196,((Kalanchoe_tashiroi:0.6866178,Kalanchoe_integra:0.6866178):11.3810413,(Kalanchoe_spathulata:3.643689,(Kalanchoe_garambiensis:0.4673263,Kalanchoe_ceratophylla:0.4673263):3.176363):8.423975):47.996756):26.81702):27.20384):8.35817,(((((((((((((Chrysosplenium_absconditicapsulum:1.335576,Chrysosplenium_flagelliferum:1.335576):5.354143,(Chrysosplenium_biondianum:1.197315,Chrysosplenium_chinense:1.197315):5.492403):5.320758,(((Chrysosplenium_jienningense:3.239769,(Chrysosplenium_lanuginosum:1.972594,Chrysosplenium_giraldianum:1.972594):1.267174):0.4378634,(Chrysosplenium_glossophyllum:0.1517633,Chrysosplenium_lectus-cochleae:0.1517633):3.525869):3.966395,((((Chrysosplenium_wuwenchenii:3.556157,(Chrysosplenium_uniflorum:1.232676,Chrysosplenium_macrophyllum:1.232676):2.323482):0.3551563,(Chrysosplenium_forrestii:3.701663,((Chrysosplenium_fuscopuncticulosum:2.727274,(Chrysosplenium_nudicaule:2.357894,(Chrysosplenium_griffithii:1.273697,Chrysosplenium_hebetatum:1.273697):1.084198):0.3693796):0.3330698,Chrysosplenium_oxygraphoides:3.060343):0.64132):0.2096504):0.6962703,((Chrysosplenium_sikangense:1.890846,Chrysosplenium_axillare:1.890846):0.5043752,(Chrysosplenium_hydrocotylifolium:1.861135,Chrysosplenium_pilosum:1.861135):0.5340858):2.212363):0.6687982,(Chrysosplenium_davidianum:2.869365,(Chrysosplenium_serreanum:0.9307256,(Chrysosplenium_cavaleriei:0.3372866,Chrysosplenium_microspermum:0.3372866):0.593439):1.938639):2.407017):2.367645):4.366449):0.950324,Chrysosplenium_carnosum:12.9608):8.556489,((((Chrysosplenium_qinlingense:1.568225,(Chrysosplenium_delavayi:0.9369968,Chrysosplenium_lixianense:0.9369968):0.6312286):0.09067368,Chrysosplenium_taibaishanense:1.658899):4.872775,Chrysosplenium_japonicum:6.531674):13.95203,((Chrysosplenium_nepalense:5.94036,Chrysosplenium_sinicum:5.94036):12.92028,Chrysosplenium_ramosum:18.86064):1.623068):1.033582):27.07642,Peltoboykinia_tellimoides:48.59371):9.00913,(((((Rodgersia_pinnata:0.9820311,Rodgersia_podophylla:0.9820311):2.289479,(Rodgersia_aesculifolia:0.6751723,Rodgersia_sambucifolia:0.6751723):2.596338):4.98932,Astilboides_tabularis:8.26083):10.82206,(((Bergenia_pacumbis:0.02107631,Bergenia_scopulosa:0.02107631):6.162984,((Bergenia_emeiensis:0.6394961,Bergenia_purpurascens:0.6394961):1.672084,(Bergenia_crassifolia:1.123217,Bergenia_tianquanensis:1.123217):1.188363):3.87248):9.62613,(Oresitrophe_rupifraga:5.34907,Mukdenia_rossii:5.34907):10.46112):3.2727):25.33437,(((Mitella_formosana:2.49144989,Tiarella_polyphylla:2.49145):8.64162,Mitella_nuda:11.13307):31.59785,((Saniculiphyllum_guangxiense:28.91168,Tanakaea_radicans:28.91168):3.70326,(((Astilbe_macroflora:0.5671711,(Astilbe_grandis:0.136019,Astilbe_longicarpa:0.136019):0.4311521):4.410385,(Astilbe_chinensis:1.122078,(Astilbe_rubra:0.2735168,Astilbe_macrocarpa:0.2735168):0.8485613):3.855478):4.600304,Astilbe_rivularis:9.57786):23.03708):10.11598):1.68634):13.18558):3.543643,((((Saxifraga_stenophylla:4.620344,(((Saxifraga_gyalana:0.1903363,Saxifraga_nanelloides:0.1903363):2.379919,(Saxifraga_miralana:0.8125493,Saxifraga_fortunei:0.8125493):1.757706):1.360312,Saxifraga_sphaeradena:3.930568):0.6897764):1.367763,Saxifraga_lychnitis:5.988107):0.1757529,Saxifraga_aristulata:6.16386):48.30967,((Saxifraga_tibetica:3.612281,Saxifraga_kingdonii:3.612281):19.3755,(Saxifraga_lepidostolonosa:7.892076,Saxifraga_peplidifolia:7.892076):15.0957):31.48575):6.672951):4.051874,(((((Saxifraga_balfourii:7.99207,Saxifraga_brunonis:7.99207):4.58931,Saxifraga_hispidula:12.58138):8.25619,Saxifraga_cernua:20.83757):7.78111,Saxifraga_oppositifolia:28.61868):31.13615,Saxifraga_stolonifera:59.75483):5.443527):7.492543,((((Saxifraga_subsessiliflora:10.7619,((Saxifraga_microgyna:0.657186,Saxifraga_nakaoides:0.657186):4.725694,(((Saxifraga_kwangsiensis:1.139417,Saxifraga_omphalodifolia:1.139417):1.321219,((Saxifraga_rizhaoshanensis:0.01603648,Saxifraga_pellucida:0.01603648):0.7568112,Saxifraga_nambulana:0.7728476):1.687789):1.647978,(Saxifraga_stellariifolia:0.6153889,Saxifraga_bronchialis:0.6153889):3.493226):1.274265):5.379024):16.78997,(((Saxifraga_benzilanensis:3.87306,Saxifraga_medogensis:3.87306):7.773688,Saxifraga_laciniata:11.64675):11.88467,((((Saxifraga_minutifoliosa:1.30566,Saxifraga_chionophila:1.30566):0.3772119,Saxifraga_xiaozhongdianensis:1.682872):9.030176,(Saxifraga_prattii:6.073003,(((Saxifraga_brevicaulis:1.053441,Saxifraga_hirculus:1.053441):0.5070762,(Saxifraga_atrata:0.9723779,Saxifraga_epiphylla:0.9723779):0.5881391):0.6173885,Saxifraga_strigosa:2.177905):3.895098):4.640045):11.64226,(((Saxifraga_sanguinea:0.9423785,(Saxifraga_habaensis:0.4074539,Saxifraga_afghanica:0.4074539):0.5349245):10.63507,(Saxifraga_contraria:8.497108,(((Saxifraga_melanocentra:0.06537538,Saxifraga_sessiliflora:0.06537538):2.805922,Saxifraga_nana:2.871297):5.541099,((Saxifraga_tangutica:3.184699,Saxifraga_champutungensis:3.184699):4.290608,((Saxifraga_glaucophylla:0.3353296,Saxifraga_gouldii:0.3353296):4.30804,Saxifraga_dahaiensis:4.643369):2.831938):0.9370898):0.08471089):3.080343):1.293802,(Saxifraga_cinerascens:12.8155,Saxifraga_lumpuensis:12.8155):0.05575229):9.484056):1.176105):4.020459):13.03046,((Saxifraga_brachypodoidea:26.33497,(((Saxifraga_tsangchanensis:1.195156,(Saxifraga_pallida:0.2495645,(Saxifraga_wardii:0.05640413,Saxifraga_daochengensis:0.05640413):0.1931604):0.9455912):0.6391906,(Saxifraga_triaristulata:0.7826554,(Saxifraga_linearifolia:0.01984562,Saxifraga_rupicola:0.01984562):0.7628098):1.051691):18.1038,((Saxifraga_parkaensis:1.237269,Saxifraga_coarctata:1.237269):15.84936,(((Saxifraga_nangqenica:0.2797298,Saxifraga_granulifera:0.2797298):11.12398,Saxifraga_sibirica:11.40371):4.107771,(Saxifraga_imparilis:4.944226,((Saxifraga_signatella:2.558051,(Saxifraga_filifolia:2.078129,Saxifraga_signata:2.078129):0.4799217):1.782251,(Saxifraga_glacialis:2.955103,(Saxifraga_congestiflora:0.6476179,(Saxifraga_dianxibeiensis:0.2622824,(Saxifraga_culcitosa:0.06467478,Saxifraga_erectisepala:0.06467478):0.1976076):0.3853355):2.307485):1.385199):0.6039242):10.56725):1.575145):2.85152):6.39683):2.474077,(((((Saxifraga_forrestii:0.726121,(Saxifraga_giraldiana:0.5475168,Saxifraga_sinomontana:0.5475168):0.1786042):8.2885,Saxifraga_parvula:9.014621):0.3247992,(Saxifraga_elliotii:3.225208,(Saxifraga_manchuriensis:0.1359051,Saxifraga_georgei:0.1359051):3.089303):6.114211):12.27802,(Saxifraga_mucronulata:8.568645,(Saxifraga_decora:4.397522,Saxifraga_macrostigmatoides:4.397522):4.171123):13.04879):5.460431,(((((Saxifraga_zekoensis:0.5031524,Saxifraga_filicaulis:0.5031524):7.231531,((Saxifraga_subamplexicaulis:6.243629,Saxifraga_umbellulata:6.243629):0.3647377,((Saxifraga_densifoliata:5.806473,(Saxifraga_pratensis:4.436491,Saxifraga_heterotricha:4.436491):1.369982):0.686461,Saxifraga_peraristulata:6.492934):0.1154333):1.126316):1.489151,((Saxifraga_dielsiana:2.875783,(Saxifraga_montana:0.4422307,Saxifraga_angustata:0.4422307):2.433552):3.942352,Saxifraga_implicans:6.818135):2.4057):4.550474,(Saxifraga_finitima:2.745225,(Saxifraga_hemisphaerica:2.065389,Saxifraga_substrigosa:2.065389):0.6798361):11.02908):5.756615,((((((Saxifraga_egregioides:2.55481,Saxifraga_tentaculata:2.55481):2.157795,Saxifraga_hookeri:4.712604):0.2847187,Saxifraga_kingiana:4.997323):8.033246,((Saxifraga_baimashanensis:0.9639095,Saxifraga_megacordia:0.9639095):1.044562,(Saxifraga_kongboensis:1.526719,((Saxifraga_davidii:0.3980273,((Saxifraga_decussata:0.1489692,Saxifraga_brachyphylla:0.1489692):0.04127142,Saxifraga_pulvinaria:0.1902406):0.2077867):0.05687404,Saxifraga_josephii:0.4549013):1.071818):0.481752):11.0221):0.4231071,(((Saxifraga_cardiophylla:1.244074,Saxifraga_haplophylloides:1.244074):5.975762,(((Saxifraga_moorcroftiana:0.3498135,Saxifraga_llonakhensis:0.3498135):3.070225,((Saxifraga_jacquemontiana:0.6963769,Saxifraga_glabricaulis:0.6963769):0.3360072,Saxifraga_engleriana:1.032384):2.387655):3.159635,(Saxifraga_sheqilaensis:0.6021458,Saxifraga_gonggashanensis:0.6021458):5.977528):0.6401622):3.630654,((Saxifraga_caveana:0.02921113,Saxifraga_monantha:0.02921113):0.8176614,Saxifraga_smithiana:0.8468725):10.00362):2.603187):5.382779,((Saxifraga_zayuensis:1.311451,(Saxifraga_parnassiifolia:0.3497882,Saxifraga_gemmipara:0.3497882):0.9616626):2.155801,Saxifraga_elliptica:3.467252):15.3692):0.6944684):7.546944):1.731185):11.77328):24.83586,((((Saxifraga_subomphalodifolia:0.5170178,(Saxifraga_ludlowii:0.3168275,Saxifraga_dongchuanensis:0.3168275):0.2001903):1.880817,Saxifraga_punctulatoides:2.397834):25.62018,Saxifraga_flaccida:28.01801):35.35649,(Saxifraga_atuntsiensis:12.63752,((Saxifraga_diversifolia:0.6383482,Saxifraga_carnosula:0.6383482):7.431306,(Saxifraga_bergenioides:4.074711,(((Saxifraga_litangensis:0.1086213,Saxifraga_bijiangensis:0.1086213):0.6523985,Saxifraga_andersonii:0.7610198):1.973361,Saxifraga_isophylla:2.734381):1.34033):3.994943):4.567868):50.73698):2.043691):7.272704):2.72212,(((((Saxifraga_aurantiaca:0.8620915,Saxifraga_heterocladoides:0.8620915):0.0468689,(Saxifraga_diapensia:0.6548234,(Saxifraga_divaricata:0.08236283,Saxifraga_loripes:0.08236283):0.5724606):0.254137):5.980325,(Saxifraga_pardanthina:5.299592,(Saxifraga_stella-aurea:1.968424,(Saxifraga_draboides:0.8050471,Saxifraga_uninervia:0.8050471):1.163377):3.331168):1.589693):15.19347,(((((Saxifraga_hengduanensis:0.5008253,Saxifraga_hypericoides:0.5008253):1.223541,Saxifraga_przewalskii:1.724367):4.805384,(((((Saxifraga_oresbia:0.4925148,(Saxifraga_subaequifoliata:0.4018219,Saxifraga_nanella:0.4018219):0.09069287):1.861712,Saxifraga_parva:2.354227):0.7502404,((Saxifraga_dshagalensis:1.161566,((Saxifraga_jainzhuglaensis:0.8605973,(Saxifraga_sediformis:0.09296261,Saxifraga_daliensis:0.09296261):0.7676347):0.2078741,(Saxifraga_bulleyana:0.8393091,(((Saxifraga_gedangensis:0.4873419,Saxifraga_chumbiensis:0.4873419):0.2159405,(Saxifraga_versicallosa:0.1823838,Saxifraga_likiangensis:0.1823838):0.5208986):0.1107466,(Saxifraga_wenchuanensis:0.6051828,(Saxifraga_yushuensis:0.1609168,Saxifraga_nigroglandulifera:0.1609168):0.444266):0.2088462):0.02528014):0.2291623):0.09309412):1.903713,((Saxifraga_ciliatopetala:1.636113,(Saxifraga_perpusilla:0.529846,Saxifraga_flexilis:0.529846):1.106267):0.01945206,Saxifraga_nelsoniana:1.655565):1.409714):0.0391889):1.054682,Saxifraga_clavistaminea:4.15915):0.9312132,Saxifraga_dingqingensis:5.090363):1.439388):7.578955,(((Saxifraga_subtsangchanensis:7.033119,((Saxifraga_hirculoides:0.0117919,Saxifraga_auriculata:0.0117919):6.365238,Saxifraga_saginoides:6.37703):0.6560889):2.495412,((Saxifraga_elatinoides:2.398633,Saxifraga_heteroclada:2.398633):2.366762,((Saxifraga_mengtzeana:0.4866673,Saxifraga_cacuminum:0.4866673):2.933162,(Saxifraga_subternata:1.918985,Saxifraga_cordigera:1.918985):1.500844):1.345566):4.763135):1.953107,((Saxifraga_erinacea:0.3912482,Saxifraga_lushuiensis:0.3912482):5.328177,(Saxifraga_clivorum:0.05002321,Saxifraga_rotundipetala:0.05002321):5.669402):5.762212):2.627069):1.31211,(((Saxifraga_insolens:1.437062,(Saxifraga_pulchra:0.6924317,Saxifraga_dongwanensis:0.6924317):0.7446304):0.2781614,Saxifraga_yezhiensis:1.715223):8.629252,Saxifraga_tigrina:10.34448):5.076341):6.66194):42.33319,(((Saxifraga_punctulata:0.2578279,Saxifraga_rufescens:0.2578279):4.455276,(((Saxifraga_deqenensis:0.8975733,Saxifraga_brachypoda:0.8975733):0.5093695,(Saxifraga_wallichiana:0.08412626,Saxifraga_heleonastes:0.08412626):1.322817):2.577522,Saxifraga_eglandulosa:3.984465):0.7286391):18.85345,(Saxifraga_pseudohirculus:14.25481,((((Saxifraga_candelabrum:0.3521523,Saxifraga_maxionggouensis:0.3521523):0.1905984,Saxifraga_drabiformis:0.5427507):1.751833,Saxifraga_gongshanensis:2.294584):10.83688,((Saxifraga_nigroglandulosa:5.892741,(((Saxifraga_unguiculata:0.4058889,Saxifraga_oreophila:0.4058889):1.339395,Saxifraga_nangxianensis:1.745283):3.317683,((Saxifraga_yarlungzangboensis:1.254308,(Saxifraga_paiquensis:0.3667354,(Saxifraga_mucronulatoides:0.1534137,Saxifraga_setulosa:0.1534137):0.2133217):0.8875727):0.4416904,((((Saxifraga_doyalana:0.1573073,Saxifraga_pseudoparvula:0.1573073):0.8156002,(Saxifraga_tatsienluensis:0.7943903,Saxifraga_diffusicallosa:0.7943903):0.1785172):0.3469497,Saxifraga_chrysanthoides:1.319857):0.3397461,((Saxifraga_lixianensis:1.109558,Saxifraga_gemmigera:1.109558):0.3324833,((Saxifraga_montanella:0.05025037,Saxifraga_taraktophylla:0.05025037):0.7393814,Saxifraga_zhidoensis:0.7896317):0.6524091):0.2175624):0.03639525):3.366968):0.8297746):0.5745258,((Saxifraga_egregia:2.154239,(Saxifraga_consanguinea:1.679235,Saxifraga_unguipetala:1.679235):0.4750036):2.69526,Saxifraga_ludingensis:4.849499):1.617769):6.664199):1.123348):9.31174):40.84939):10.99708):11.97558,(((((((Ribes_setchuense:0.5414706,(Ribes_pulchellum:0.4133228,Ribes_saxatile:0.4133228):0.1281478):1.748771,Ribes_glabricalycinum:2.290242):1.379028,Ribes_heterotrichum:3.669269):0.2729942,(Ribes_pseudofasciculatum:2.532448,(Ribes_rubrisepalum:1.806114,Ribes_tenue:1.806114):0.726334):1.409816):0.8065135,((Ribes_hunanense:1.235522,Ribes_komarovii:1.235522):1.32748,(Ribes_mandshuricum:0.6638682,(Ribes_henryi:0.6174724,Ribes_kialanum:0.6174724):0.04639582):1.899134):2.185775):3.117948,((((Ribes_diacanthum:0.4477542,Ribes_giraldii:0.4477542):0.5549013,Ribes_stenocarpum:1.002655):3.71007,(Ribes_pubescens:3.235492,Ribes_latifolium:3.235492):1.477233):0.3071234,((Ribes_ambiguum:0.7115977,Ribes_griffithii:0.7115977):3.72397,Ribes_longiracemosum:4.435568):0.5842808):2.846877):1.366124,((((Ribes_rubrum:8.09622,Ribes_himalense:8.09622):0.2167,(((Ribes_glaciale:1.08418,Ribes_maximowiczianum:1.08418):0.28428,Ribes_soulieanum:1.36846):4.26515,Ribes_orientale:5.63361):2.67931):0.2395149,((((Ribes_fuyunense:0.1954593,Ribes_laurifolium:0.1954593):1.029535,Ribes_viridiflorum:1.224995):4.527334,(((Ribes_alpestre:3.717957,Ribes_horridum:3.717957):0.4619468,(Ribes_formosanum:0.08124418,Ribes_fargesii:0.08124418):4.09866):0.2570116,(Ribes_meyeri:3.586182,((Ribes_humile:1.749712,(((Ribes_burejense:0.2587198,Ribes_takare:0.2587198):0.106699,Ribes_fasciculatum:0.3654188):0.5700435,Ribes_tianquanense:0.9354624):0.8142493):0.09223191,(Ribes_triste:1.682739,(Ribes_vilmorinii:0.988438,((Ribes_davidii:0.1601957,Ribes_procumbens:0.1601957):0.5548048,(Ribes_moupinense:0.1957281,(Ribes_luridum:0.1445635,Ribes_altissimum:0.1445635):0.05116455):0.5192724):0.2734375):0.6943013):0.1592042):1.744238):0.8507339):1.315413):1.19658,((Ribes_maximowiczii:0.3084841,Ribes_laciniatum:0.3084841):1.747558,Ribes_franchetii:2.056042):4.892867):1.603526):0.2734542,(Ribes_palczewskii:4.688236,((Ribes_xizangense:1.418357,Ribes_aciculare:1.418357):3.149873,Ribes_glabrifolium:4.56823):0.120006):4.137653):0.4069609):78.15575):7.20146,((((Itea_parviflora:2.405017,(Itea_indochinensis:0.5375828,Itea_tenuinervia:0.5375828):1.867434):3.236929,(((Itea_riparia:0.0600734,Itea_oldhamii:0.0600734):1.277847,Itea_chinensis:1.33792):1.543251,Itea_macrophylla:2.881171):2.760775):3.256067,(Itea_coriacea:0.7638273,Itea_yangchunensis:0.7638274):8.134186):0.04689625,(((Itea_glutinosa:0.2376623,Itea_kiukiangensis:0.2376623):7.451329,Itea_yunnanensis:7.688991):0.03978471,(Itea_kwangsiensis:3.023661,((Itea_ilicifolia:0.4490827,Itea_omeiensis:0.4490827):0.9963278,Itea_amoena:1.44541):1.578251):4.705115):1.216134):85.64515):27.85339):2.55517):0.04799,(((((((Daphniphyllum_calycinum:2.796278,Daphniphyllum_subverticillatum:2.796278):0.6322631,Daphniphyllum_oldhamii:3.428542):1.914318,(((Daphniphyllum_himalense:1.179036,Daphniphyllum_longeracemosum:1.179036):2.566433,Daphniphyllum_macropodum:3.745468):1.062129,Daphniphyllum_angustifolium:4.807597):0.5352622):1.471981,(Daphniphyllum_chartaceum:6.114218,(Daphniphyllum_paxianum:0.2847223,Daphniphyllum_majus:0.2847223):5.829496):0.7006219):82.59779,(((Semiliquidambar_caudata:13.81895,(Semiliquidambar_chingii:0.3937158,Semiliquidambar_cathayensis:0.3937158):13.42523):0.3287,((Altingia_tenuifolia:5.766186,((Altingia_multinervis:3.40688,(Altingia_chinensis:1.128387,((Liquidambar_acalycina:0.03665413,Altingia_siamensis:0.03665413):0.02189436,Altingia_obovata:0.05854849):1.069838):2.278493):0.7909826,Altingia_yunnanensis:4.197863):1.568323):0.8003943,(Altingia_excelsa:6.1955998,(Altingia_gracilipes:4.16331,Liquidambar_formosana:4.16331):2.03229):0.3709802):7.58107):75.15242,((((Rhodoleia_parvipetala:0.8552836,(Rhodoleia_macrocarpa:0.2792304,Rhodoleia_forrestii:0.2792304):0.5760531):2.581326,(Rhodoleia_henryi:0.3070029,(Rhodoleia_stenopetala:0.2263164,Rhodoleia_championii:0.2263164):0.08068656):3.129607):27.84344,(Exbucklandia_tonkinensis:5.8142,(Exbucklandia_longipetala:1.818403,Exbucklandia_populnea:1.818403):3.995797):25.46585):52.72002,(((((((Eustigma_oblongifolium:0.82048,(Eustigma_lenticellatum:0.3770637,Eustigma_balansae:0.3770637):0.4434163):8.33041,(Sinowilsonia_henryi:7.35854,Fortunearia_sinensis:7.35854):1.79235):2.40668,Parrotia_subaequalis:11.55757):1.69509,((((Sycopsis_sinensis:1.44023,(Sycopsis_triplinervia:0.5269112,(((Distylium_elaeagnoides:0.02073745,Distylium_chungii:0.02073745):0.1335302,Distylium_pingpienense:0.1542676):0.07317236,((Distylium_dunnianum:0.1895622,Distylium_racemosum:0.1895622):0.01612349,((Distylium_chinense:0.08254153,Distylium_buxifolium:0.08254153):0.1092309,(((Distylium_tsiangii:0.05511159,Distylium_cuspidatum:0.05511159):0.0187144,(Distylium_myricoides:0.002540057,Distylium_macrophyllum:0.002540057):0.07128594):0.03016515,Distylium_gracile:0.1039911):0.08778126):0.01391325):0.02175436):0.2994712):0.9133188):0.2906734,(Distyliopsis_tutcheri:0.6865053,Distyliopsis_laurifolia:0.6865053):1.044398):0.1089466,((Distyliopsis_salicifolia:0.08605991,Distyliopsis_dunnii:0.08605991):0.007129326,Distyliopsis_yunnanensis:0.09318923):1.746661):5.52984,Hamamelis_mollis:7.36969):5.88297):3.44209,((((((Corylopsis_alnifolia:0.03389531,Corylopsis_sinensis:0.03389531):0.03622597,Corylopsis_yui:0.07012128):0.02779938,((Corylopsis_glandulifera:0.0006993188,Corylopsis_trabeculosa:0.0006993188):0.08222601,(Corylopsis_stelligera:0.07528678,(Corylopsis_willmottiae:0.0319541,Corylopsis_microcarpa:0.0319541):0.04333269):0.007638547):0.01499534):0.02838934,((Corylopsis_pauciflora:0.05795912,Corylopsis_velutina:0.05795912):0.0604331,((((Corylopsis_platypetala:0.05271268,Corylopsis_rotundifolia:0.05271268):0.02200295,Corylopsis_veitchiana:0.07471563):0.0005094317,Corylopsis_henryi:0.07522506):0.01062355,(((Corylopsis_multiflora:0.02869316,(Corylopsis_glaucescens:0.01408698,Corylopsis_omeiensis:0.01408698):0.01460618):0.0211545,(Corylopsis_brevistyla:0.01389902,Corylopsis_yunnanensis:0.01389902):0.03594864):0.0006415073,Corylopsis_obovata:0.05048917):0.03535945):0.0325436):0.007917785):0.9370667,Loropetalum_subcordatum:1.063377):9.291293,(Loropetalum_chinense:3.623992,Loropetalum_lanceum:3.623992):6.730678):6.34008):14.38908,Disanthus_cercidifolius:31.08383):7.21704,(Mytilaria_laosensis:17.64843,Chunia_bucklandioides:17.64843):20.65244):45.6992):5.3):0.11256):1.69948,Cercidiphyllum_japonicum:91.11211):26.17033,(Paeonia_jishanensis:12.07153,((Paeonia_qiui:10.11377,(((Paeonia_anomala:0.9042794,Paeonia_cathayana:0.9042794):3.382637,(Paeonia_ostii:2.314249,(Paeonia_suffruticosa:0.3377662,Paeonia_decomposita:0.3377662):1.976482):1.972668):0.9019818,(Paeonia_obovata:3.593435,(Paeonia_intermedia:0.9386637,Paeonia_sterniana:0.9386637):2.654771):1.595464):4.924874):0.2542486,((((Paeonia_ludlowii:2.023729,(Paeonia_emodi:1.063032,Paeonia_mairei:1.063032):0.960697):2.868657,Paeonia_delavayi:4.892386):0.5286484,Paeonia_lactiflora:5.421034):4.345139,Paeonia_rockii:9.766173):0.6018478):1.703509):105.2109):7.76417):5.80489):0.39745,((((((((Dendrotrophe_polyneura:8.48984,((Dendrotrophe_umbellata:2.262184,(Phacellaria_glomerata:0.1810984,(Phacellaria_compressa:0.1606311,Phacellaria_fargesii:0.1606311):0.02046726):2.081085):6.165845,(((Phacellaria_tonkinensis:0.03475988,Phacellaria_rigidula:0.03475988):0.1843983,Phacellaria_caulescens:0.2191582):3.150162,((Dendrotrophe_varians:1.296902,(Dendrotrophe_platyphylla:0.01284661,Dendrotrophe_granulata:0.01284661):1.284056):1.432301,Dendrotrophe_buxifolia:2.729203):0.6401169):5.058708):0.06181175):86.5708,((((Viscum_nudum:7.49582,(((Viscum_ovalifolium:0.603852,Viscum_fargesii:0.603852):2.204795,(Viscum_coloratum:0.8404184,Viscum_album:0.8404184):1.968228):0.2648983,((Viscum_loranthi:2.215734,Viscum_yunnanense:2.215734):0.1188069,(Viscum_liquidambaricola:1.013596,Viscum_multinerve:1.013596):1.320945):0.7390038):4.422275):47.42092,(Viscum_monoicum:5.296929,(Viscum_articulatum:1.446489,Viscum_diospyrosicola:1.446489):3.850439):49.61981):10.46079,(((Arceuthobium_chinense:1.28873,Arceuthobium_sichuanense:1.28873004):4.225691,(Arceuthobium_pini:0.7606662,Arceuthobium_tibetense:0.7606662):4.753755):41.40222,Arceuthobium_oxycedri:46.91664):18.46089):1.92362,Korthalsella_japonica:67.30115):27.75949):9.67684,((Pyrularia_edulis:24.966653,Scleropyrum_wallichianum:24.96665):74.0387,((((Cansjera_rheedei:21.842622,(Opilia_amentacea:0.1556521,Urobotrya_latisquama:0.1556521):21.68697):0.06293,Lepionurus_sylvestris:21.90555):5.16277,Champereia_manillana:27.06832):64.25892,Osyris_quadripartita:91.32724):7.67811):5.73213):0.84536,(((((Thesium_refractum:3.256022,Thesium_longifolium:3.256022):0.4321859,Thesium_longiflorum:3.688208):13.97599,((((Thesium_bomiense:3.9197568,(Thesium_arvense:1.33325,Thesium_emodi:1.33325):2.586507):0.3524079,Thesium_chinense:4.2721641):0.1232232,Thesium_remotebracteatum:4.395388):0.3944419,(Thesium_tongolicum:0.8671035,(Thesium_jarmilae:0.6199341,Thesium_psilotoides:0.6199341):0.2471694):3.922726):12.87437):7.140024,((Thesium_himalense:1.817723,(Thesium_brevibracteatum:0.1263685,Thesium_cathaicum:0.1263685):1.691354):15.90424,Thesium_ramosoides:17.72196):7.082256):50.80136,(Buckleya_henryi:2.923261,Buckleya_graebneriana:2.923261):72.68232):29.97726):4.04036,(((Macrosolen_cochinchinensis:19.08526,((Macrosolen_bibracteolatus:0.3423955,Macrosolen_robinsonii:0.3423955):5.380308,(Macrosolen_geminatus:0.8072512,Macrosolen_tricolor:0.8072512):4.915452):13.36256):40.07135,((((Helixanthera_terrestris:8.392823,Helixanthera_sampsonii:8.392822):8.146442,((Helixanthera_scoriarum:1.751156,(Helixanthera_guangxiensis:1.311983,Helixanthera_pulchra:1.311983):0.4391724):3.863565,Helixanthera_parasitica:5.61472):10.92454):14.53908,(((Tolypanthus_maclurei:24.5892384,(Helixanthera_coccinea:0.131208,Tolypanthus_esquirolii:0.131208):24.45803):5.54087,((((((Taxillus_umbellifer:1.182864,Taxillus_kaempferi:1.182864):2.401172,Taxillus_thibetensis:3.584036):0.02794998,(Taxillus_tsaii:0.2588831,Taxillus_pseudochinensis:0.2588831):3.353102):1.138633,(((Scurrula_notothixoides:0.8576518,Scurrula_buddleioides:0.8576518):0.1975228,(Scurrula_atropurpurea:0.431709,Scurrula_ferruginea:0.431709):0.6234656):3.628165,((Scurrula_Pulverulenta:1.510793,Scurrula_phoebe-formosanae:1.510793):0.2158971,((Scurrula_chingii:0.25519,Scurrula_parasitica:0.25519):1.025614,(Scurrula_gongshanensis:0.5655309,Scurrula_elata:0.5655309):0.7152735):0.4458862):2.956649):0.06727848):0.1203616,(Taxillus_sutchuenensis:0.2471564,Taxillus_theifer:0.2471564):4.623824):13.61307,(((Taxillus_liquidambaricola:4.691637,Taxillus_balansae:4.691637):8.65536,(((Taxillus_chinensis:0.05935624,Taxillus_sericus:0.05935624):1.643302,((Taxillus_caloreas:0.9556356,Taxillus_nigrans:0.9556356):0.3554741,Taxillus_delavayi:1.31111):0.3915489):4.093155,(Taxillus_vestitus:1.815661,Taxillus_levinei:1.815661):3.980153):7.551184):0.7563793,Taxillus_limprichtii:14.10338):4.380674):11.64606):0.48867,Dendrophthoe_pentandra:30.61878):0.45956):21.84886,(((Loranthus_delavayi:0.6700111,Loranthus_tanakae:0.6700111):4.389127,(Loranthus_pseudo-odoratus:0.7904533,Loranthus_guizhouensis:0.7904533):4.268685):3.388967,(Loranthus_lambertianus:0.4548292,Loranthus_kaoi:0.4548292):7.993275):44.4790953):6.22941):44.31593,(Olax_austrosinensis:92.4117,(Olax_acuminata:17.76313,(Olax_imbricata:1.30644,((Schoepfia_fragrans:0.09000408,(Schoepfia_jasminodora:0.06431275,Schoepfia_griffithii:0.06431275):0.02569133):0.01608592,Schoepfia_chinensis:0.10609):1.20035):16.45669):74.64857):11.06084):6.15066):10.3644,(Malania_oleifera:46.15126,Ximenia_americana:46.15126):73.83634):1.72042,Erythropalum_scandens:121.708):8.92992,((((((((((Brachystemma_calycinum:13.58695,Sagina_procumbens:13.58695):5.78587,(Sagina_japonica:0.8183653,(Sagina_Saginoides:0.2147405,Sagina_maxima:0.2147405):0.6036248):18.55445):27.46971,(((Minuartia_arctica:6.340222,((Minuartia_litwinowii:0.07632946,Minuartia_kashmirica:0.07632946):4.720588,((Minuartia_biflora:0.4261702,Minuartia_macrocarpa:0.4261702):0.2259162,Minuartia_verna:0.6520865):4.144832):1.543304):0.7732985,Minuartia_laricina:7.11352):21.86522,(Minuartia_kryloviana:0.2057525,Minuartia_regeliana:0.2057525):28.77299):17.86379):25.9743,(((Thylacospermum_caespitosum:25.86848,Spergula_arvensis:25.86848):29.25015,((Spergularia_rubra:0.3687251,(Spergularia_marina:0.05176534,Spergularia_diandra:0.05176534):0.3169597):2.3768548,Spergularia_media:2.74558):52.37305):17.16504,((((((((Silene_noctiflora:29.04193,Silene_baccifera:29.04193):0.04011,(Silene_latifolia:23.30855,Silene_vulgaris:23.30855):5.77349):0.92007,((Silene_firma:3.46368,Silene_aprica:3.46368):5.37823,(Silene_wardii:0.16348,Silene_nepalensis:0.16348):8.67843):21.1602):7.30531,((((Silene_rosiflora:1.490786,Silene_longicornuta:1.490786):8.514132,(Silene_ningxiaensis:0.9951782,Silene_asclepiadea:0.9951782):9.00974):1.291362,(((Silene_nangqenensis:0.8051106,Silene_huguettiae:0.8051106):0.7785206,Silene_subcretacea:1.583631):7.867223,((((Silene_yunnanensis:2.088488,(Silene_zhongbaensis:1.236907,((Silene_principis:0.1530338,(Silene_caespitella:0.06857977,Silene_sveae:0.06857977):0.08445398):0.4374127,Silene_komarovii:0.5904465):0.6464604):0.8515812):3.354868,Silene_lichiangensis:5.443356):1.496496,((Silene_linnaeana:0.7422233,Silene_conoidea:0.7422233):2.87912,Silene_jenisseensis:3.621344):3.318508):0.4183635,(Silene_repens:0.9300326,Silene_stewartiana:0.9300326):6.428183):2.092638):1.845426):11.21208,(((((Silene_morrisonmontana:1.716224,Silene_cashmeriana:1.716224):3.474645,((Silene_batangensis:0.8582537,Silene_tianschanica:0.8582537):1.196008,(Silene_holopetala:1.336012,Silene_gracilicaulis:1.336012):0.7182499):3.136607):14.39856,((Silene_suaveolens:0.004562916,Silene_lhassana:0.004562916):7.901549,Silene_dawoensis:7.906111):11.68331):1.426765,((Silene_atrocastanea:1.582003,(Silene_tibetica:0.9309077,(Silene_orientalimongolica:0.6326451,(Silene_pseudotenuis:0.2914028,Silene_esquamata:0.2914028):0.3412423):0.2982626):0.6510953):5.213928,Silene_karekirii:6.795931):14.22026):1.484788,((((((((Silene_puranensis:0.419163,Silene_bilingua:0.419163):0.4244413,Silene_rubricalyx:0.8436043):1.662942,(Silene_gonosperma:1.496491,(Silene_namlaensis:0.7182146,(Silene_oblanceolata:0.4186632,Silene_otodonta:0.4186632):0.2995514):0.7782769):1.010055):9.189629,((Silene_viscidula:4.432226,Silene_scopulorum:4.432226):4.333419,(((Silene_incisa:0.02439679,Silene_graminifolia:0.02439679):1.327919,(Silene_qiyunshanensis:0.6035141,(Silene_napuligera:0.5498316,Silene_quadriloba:0.5498316):0.05368243):0.748802):0.2948088,Silene_platyphylla:1.647125):7.118519):2.930532):4.020808,((((Silene_melanantha:0.1752833,Silene_bungei:0.1752833):0.1140856,Silene_borysthenica:0.2893689):1.869787,(Silene_koreana:0.5601869,Silene_adenocalyx:0.5601869):1.598969):7.538202,(Silene_incurvifolia:5.337503,Silene_herbilegorum:5.337503):4.359855):6.019627):1.759577,((((Silene_lineariloba:2.151576,(Silene_gracilenta:1.798598,(Silene_fortunei:1.292953,Silene_capitata:1.292953):0.5056448):0.3529783):1.779226,(Silene_zhoui:2.7403,Silene_tubiformis:2.7403):1.190502):5.163461,((Silene_davidii:3.582084,(Silene_cardiopetala:3.035036,Silene_moorcroftiana:3.035036):0.5470483):0.145784,Silene_odoratissima:3.727868):5.366395):0.5051136,Silene_alaschanica:9.599377):7.877184):1.774757,((((Silene_trachyphylla:2.638142,((Silene_tatarinowii:0.4946683,Silene_phoenicodonta:0.4946683):0.9717716,Silene_indica:1.46644):1.171702):0.9556004,((Silene_yetii:0.8931117,Silene_kialensis:0.8931117):0.8814483,Silene_seoulensis:1.77456):1.819182):2.945584,(((((Silene_alexandrae:0.9361633,Silene_wolgensis:0.9361633):0.2396944,((Silene_chodatii:0.5683409,Silene_khasiana:0.5683409):0.305138,Silene_multifurcata:0.8734789):0.3023788):0.1719581,Silene_himalayensis:1.347816):2.925162,Silene_otites:4.272977):1.989092,(Silene_foliosa:1.175692,Silene_macrostyla:1.175692):5.086377):0.2772563):0.8229361,(((((Silene_muliensis:0.4490947,Silene_songarica:0.4490947):1.149222,Silene_monbeigii:1.598316):0.421643,(Silene_lamarum:0.09267711,Silene_hupehensis:0.09267711):1.927282):3.237079,(Silene_chungtienensis:1.081016,Silene_pubicalycina:1.081016):4.176023):0.6386707,(((Silene_grandiflora:1.124346,((Silene_dumetosa:0.7144882,Silene_salicifolia:0.7144882):0.2529076,Silene_kungessana:0.9673958):0.1569503):0.3720002,Silene_nigrescens:1.496346):0.7262378,Silene_pseudofortunei:2.222584):3.673125):1.466552):11.88906):0.674696,((Silene_delavayi:5.543794,(Silene_karaczukuri:4.478896,Silene_altaica:4.478896):1.064898):0.0876352,(Silene_nana:0.3238825,Silene_atsaensis:0.3238825):5.307546):14.29458):2.574964):0.007381113):14.79906):0.09166044,(Lychnis_chalcedonica:19.7915,((Lychnis_coronata:1.399868,Lychnis_senno:1.399868):2.484146,((Lychnis_wilfordii:0.35390138,Lychnis_cognata:0.3539014):0.9173985,Lychnis_fulgens:1.27129981):2.612714):15.90749):17.60758):30.37377,Arenaria_bryophylla:67.77285):1.05381,((((((Dianthus_hoeltzeri:3.275237,(Dianthus_semenovii:2.942605,(Dianthus_soongoricus:2.471369,(Dianthus_kuschakewiczii:2.116027,(Dianthus_longicalyx:1.56992,Dianthus_turkestanicus:1.56992):0.5461078):0.3553412):0.4712363):0.3326319):2.652303,((Dianthus_repens:1.04918,Dianthus_pygmaeus:1.04918):4.527391,((Dianthus_ramosissimus:3.608187,(Dianthus_barbatus:2.016085,Dianthus_elatus:2.016085):1.592102):0.5393946,((Dianthus_superbus:0.03384176,Dianthus_orientalis:0.03384176):1.075783,(Dianthus_palinensis:0.5660709,Dianthus_acicularis:0.5660709):0.5435534):3.037957):1.428989):0.3509696):9.62699,Petrorhagia_alpina:15.55453):15.18275,Acanthophyllum_pungens:30.737282):15.96922,(((Gypsophila_oldhamiana:2.354421,Gypsophila_perfoliata:2.354421):2.474191,(Gypsophila_licentiana:4.21311,(Gypsophila_cephalotes:3.546215,(Gypsophila_altissima:0.8673536,(Gypsophila_spinosa:0.8565323,(Gypsophila_capituliflora:0.582003,Gypsophila_muralis:0.582003):0.2745293):0.01082134):2.678861):0.6668957):0.6155017):0.03195798,(((((Gypsophila_cerastioides:1.773055,(Gypsophila_paniculata:1.057825,Gypsophila_sericea:1.057825):0.7152296):0.6831569,Gypsophila_pacifica:2.456212):0.1983379,(Gypsophila_patrinii:2.557362,Gypsophila_davurica:2.557362):0.0971877):0.5556883,(Gypsophila_huashanensis:0.4892553,Gypsophila_desertorum:0.4892553):2.7209822):0.6050706,Gypsophila_tschiliensis:3.815309):1.045261):41.84593):3.6145,Psammosilene_tunicoides:50.321):18.50566):1.47856,(((((((Lepyrodiclis_holosteoides:3.8748,(Pseudostellaria_sylvatica:2.320394,(Pseudostellaria_tibetica:0.4787374,Pseudostellaria_davidii:0.4787374):1.841657):1.554406):0.8224844,Lepyrodiclis_stellarioides:4.697285):10.38677,(Pseudostellaria_polymorpha:9.338804,(Pseudostellaria_heterantha:0.1990456,(Pseudostellaria_tianmushanensis:0.09256883,Pseudostellaria_japonica:0.09256883):0.1064767):9.139759):5.745251):5.028455,(Pseudostellaria_heterophylla:4.522696,(Pseudostellaria_rupestris:4.470569,(Pseudostellaria_helanshanensis:1.689293,Pseudostellaria_himalaica:1.689293):2.781276):0.05212683):15.58981):13.13394,(((((Cerastium_pusillum:1.339707,(Cerastium_lithospermifolium:0.4702411,(((Cerastium_parvipetalum:0.03841144,Cerastium_fontanum:0.03841144):0.2621401,(Cerastium_limprichtii:0.0130183,Cerastium_falcatum:0.0130183):0.2875333):0.1143891,(Cerastium_szechuense:0.334752,(Cerastium_pauciflorum:0.3039929,Cerastium_glomeratum:0.3039929):0.03075907):0.08018863):0.05530042):0.8694657):1.211036,((Cerastium_thomsonii:0.8481271,Cerastium_baischanense:0.8481271):0.8773032,(((Cerastium_furcatum:0.3893721,Cerastium_cerastoides:0.3893721):0.8614178,Cerastium_morrisonense:1.25079):0.3627633,Cerastium_dichotomum:1.613553):0.1118771):0.8253123):0.8597974,(((Cerastium_arvense:1.025045,Cerastium_davuricum:1.025045):0.2331213,((Cerastium_tianschanicum:0.3439965,Cerastium_takasagomontanum:0.3439965):0.8865983,Cerastium_wilsonii:1.230595):0.02757185):1.743725,Cerastium_subpilosum:3.001891):0.4086488):16.26057,Holosteum_umbellatum:19.67111):3.64927,(((((Stellaria_longifolia:0.07294,Stellaria_graminea:0.07294):14.63479,Stellaria_alsine:14.70773):1.711977,((Stellaria_decumbens:1.83334,Stellaria_parviumbellata:1.83334):0.3677544,(Stellaria_nipponica:1.936603,(Stellaria_cherleriae:1.106742,Stellaria_brachypetala:1.106742):0.8298608):0.2644919):14.21861):1.412502,(((((((Stellaria_bungeana:1.187986,(Stellaria_monosperma:0.005891721,Stellaria_amblyosepala:0.005891721):1.182094):0.4250272,(Stellaria_discolor:0.5146123,Stellaria_pilosoides:0.5146123):1.098401):1.483495,(Stellaria_dianthifolia:1.17758,(Stellaria_souliei:0.6385247,Stellaria_delavayi:0.6385247):0.5390554):1.918928):0.4561588,(Stellaria_henryi:0.6199693,(Stellaria_arenarioides:0.3274137,Stellaria_yunnanensis:0.3274137):0.2925556):2.932698):0.2512836,(((Stellaria_patens:2.676744,((Stellaria_chinensis:1.709666,Stellaria_arisanensis:1.709666):0.7601655,(Stellaria_omeiensis:1.64786,Stellaria_infracta:1.64786):0.8219721):0.2069122):0.6475405,Stellaria_gyangtseensis:3.324285):0.3308011,Stellaria_ovatifolia:3.655086):0.1488651):5.083339,((Stellaria_wushanensis:0.6102327,Stellaria_petraea:0.6102327):6.073635,Stellaria_dichotoma:6.683868):2.203422):7.556856,((((Stellaria_irrigua:0.9769893,Stellaria_alaschanica:0.9769893):0.06402691,Stellaria_lanata:1.041016):2.196904,(Stellaria_imbricata:1.787148,Stellaria_winkleri:1.787148):1.450772):10.17541,((((Stellaria_umbellata:2.996885,((Stellaria_salicifolia:0.8846244,Stellaria_pusilla:0.8846244):0.8613363,Stellaria_congestiflora:1.745961):1.250924):1.362368,(Stellaria_gyirongensis:0.4817901,Stellaria_reticulivena:0.4817901):3.877462):0.718115,((((Stellaria_vestita:1.022497,Stellaria_martjanovii:1.022497):0.5696716,Stellaria_lanipes:1.592168):0.6886077,(Stellaria_nepalensis:0.7466575,Stellaria_filicaulis:0.7466575):1.534118):0.1061653,Stellaria_petiolaris:2.386941):2.690426):1.562854,(((Stellaria_mainlingensis:0.4514737,Stellaria_radians:0.4514737):0.4103711,Stellaria_palustris:0.8618448):5.757763,(Stellaria_subumbellata:4.792628,(((Stellaria_soongorica:0.2440979,Stellaria_uda:0.2440979):1.755696,(Stellaria_crassifolia:1.567183,Stellaria_zangnanensis:1.567183):0.4326111):0.904088,(Stellaria_oxycoccoides:0.05519009,Stellaria_bistyla:0.05519009):2.848692):1.888747):1.82698):0.02061388):6.773111):3.030812):1.388064):0.1663306,(((Stellaria_neglecta:8.42629,Stellaria_media:8.42629):1.40716,Stellaria_nemorum:9.83345):5.12869,Myosoton_aquaticum:14.96214):3.0364):5.32184):9.92607):31.6852,(Arenaria_serpyllifolia:37.77076,((Moehringia_lateriflora:4.308394,Moehringia_trinervia:4.308394):16.04874,Moehringia_umbrosa:20.35713):17.41363):27.16089):4.965674,((((((Arenaria_omeiensis:1.09324,(Arenaria_xerophila:0.1281882,Arenaria_aksayqingensis:0.1281882):0.9650515):5.039947,Arenaria_baxoiensis:6.133187):6.195901,(Arenaria_dimorphitricha:2.877978,Arenaria_reducta:2.877978):9.45111):40.97237,(((((Arenaria_pogonantha:4.423829,(Arenaria_roseiflora:1.914253,(Arenaria_delavayi:1.213155,Arenaria_ramellata:1.213155):0.7010985):2.509576):0.7451754,((Arenaria_lancangensis:0.1810919,Arenaria_pulvinata:0.1810919):3.204444,((((Arenaria_densissima:0.2851174,Arenaria_giraldii:0.2851174):0.9983961,(Arenaria_bomiensis:0.01502543,Arenaria_rhodantha:0.01502543):1.268488):0.6845431,(Arenaria_euodonta:0.3364592,Arenaria_melandryiformis:0.3364592):1.631597):1.203406,Arenaria_szechuensis:3.171463):0.2140729):1.783469):2.222743,Arenaria_tumengelaensis:7.391748):14.15014,(((((Arenaria_melanandra:0.265339,Arenaria_stracheyi:0.265339):2.587946,(Arenaria_pseudostellaria:0.1174243,Arenaria_zhongdianensis:0.1174243):2.73586):2.54516,(Arenaria_monilifera:0.607116,Arenaria_kansuensis:0.607116):4.791328):1.05923,Arenaria_longipes:6.457674):13.05054,((Arenaria_polytrichoides:11.65741,((Arenaria_longistyla:5.997135,(Arenaria_griffithii:1.025418,Arenaria_neelgherrensis:1.025418):4.971717):4.918917,(Arenaria_ionandra:5.623759,(Arenaria_iochanensis:3.412236,Arenaria_forrestii:3.412236):2.211523):5.292293):0.7413561):0.6174693,(((Arenaria_yulongshanensis:0.1896873,Arenaria_karakorensis:0.1896873):0.2540102,Arenaria_kumaonensis:0.4436975):0.303276,(Arenaria_qinghaiensis:0.4381341,Arenaria_debilis:0.4381341):0.3088394):11.5279):7.23334):2.033676):15.26367,(((Arenaria_festucoides:4.445024,(((Arenaria_potaninii:0.7498729,Arenaria_monantha:0.7498729):0.1581285,Arenaria_dsharaensis:0.9080014):1.488983,Arenaria_pharensis:2.396984):2.04804):7.188476,Arenaria_glanduligera:11.6335):4.869936,(((((Arenaria_shannanensis:1.049734,Arenaria_grueningiana:1.049734):0.1454013,Arenaria_androsacea:1.195135):1.286714,Arenaria_roborowskii:2.481849):3.609681,Arenaria_compressa:6.09153):6.71596,((((Arenaria_smithiana:0.7112685,Arenaria_filipes:0.7112685):5.018571,Arenaria_oreophila:5.729839):0.404255,Arenaria_przewalskii:6.134094):3.206377,(Arenaria_haitzeshanensis:4.525802,((Arenaria_melandryoides:2.201031,(Arenaria_leucasteria:1.604357,(Arenaria_salweenensis:0.4121453,Arenaria_orbiculata:0.4121453):1.192212):0.5966742):1.116928,(Arenaria_saginoides:0.04849874,Arenaria_ciliolata:0.04849874):3.26946):1.207843):4.81467):3.467019):3.695945):20.30213):16.49589):5.117171,(((Arenaria_dawuensis:0.04438653,Arenaria_monosperma:0.04438653):38.23493,(((Arenaria_trichophora:7.909041,Arenaria_acicularis:7.909041):1.691891,(((Arenaria_capillaris:0.8006407,Arenaria_puranensis:0.8006407):0.001840097,Arenaria_setifera:0.8024808):5.647735,Arenaria_amdoensis:6.450215):3.150717):26.57516,((Arenaria_chamdoensis:3.575615,Arenaria_nivalomontana:3.575615):11.15103,((Arenaria_gerzensis:11.34499,(Arenaria_longiseta:0.400099,(Arenaria_juncea:0.2196381,Arenaria_nigricans:0.2196381):0.1804609):10.94489):1.61331,(Arenaria_littledalei:2.081833,(Arenaria_auricoma:2.079793,Arenaria_yunnanensis:2.079793):0.00203953):10.87647):1.76835):21.44944):2.103229):12.46631,(Arenaria_minima:14.54344,((((Arenaria_ischnophylla:0.2452045,Arenaria_formosa:0.2452045):4.065462,(((Arenaria_edgeworthiana:0.02617329,Arenaria_inornata:0.02617329):0.01318076,Arenaria_polysperma:0.03935406):0.0771464,Arenaria_weissiana:0.1165005):4.194166):0.4771085,(Arenaria_napuligera:0.3340206,Arenaria_brevipetala:0.3340206):4.453755):7.80968,((Arenaria_quadridentata:0.08333103,Arenaria_trichophylla:0.08333103):3.118992,(Arenaria_spathulifolia:0.1424175,Arenaria_taibaishanensis:0.1424175):3.059906):9.395132):1.945988):36.20219):7.673001):11.05386,((Arenaria_zadoiensis:1.641296,(Arenaria_fridericae:0.7947876,((Arenaria_longipetiolata:0.08633661,Arenaria_longicaulis:0.08633661):0.0268995,Arenaria_schneideriana:0.1132361):0.6815515):0.8465088):2.979794,(((Arenaria_fimbriata:0.2356627,Arenaria_rockii:0.2356627):0.673028,Arenaria_membranisepala:0.9086907):2.057516,(Arenaria_inconspicua:2.734416,Arenaria_barbata:2.734416):0.2317898):1.654884):64.8514):0.4248353):0.4078964):1.97845):0.53316):10.3613,(((Polycarpaea_gaudichaudii:23.606192,Polycarpaea_corymbosa:23.60619):20.2341,Polycarpon_prostratum:43.84029):34.85492,Herniaria_glabra:78.69521):4.48292):3.03735,(Herniaria_caucasica:78.06544,(Gymnocarpos_przewalskii:77.1737588,Herniaria_polygama:77.17376):0.8916854):8.150036):12.62148,((((Acroglochin_persicarioides:66.35381,(((Krascheninnikovia_ewersmannia:28.89299,((Ceratocarpus_arenarius:0.9563269,(Krascheninnikovia_arborescens:0.380747,Krascheninnikovia_compacta:0.380747):0.5755799):11.57022,Krascheninnikovia_ceratoides:12.52655):16.36644):12.3219,((Axyris_amaranthoides:0.3037376,Axyris_hybrida:0.3037376):1.508312,Axyris_prostrata:1.81205):39.40284):19.45433,(((((((Atriplex_fera:0.9104326,((Atriplex_patula:0.0164314,Atriplex_prostrata:0.0164314):0.8736295,(Atriplex_tatarica:0.3629857,Atriplex_micrantha:0.3629857):0.5270752):0.02037168):0.004108024,(((Atriplex_dimorphostegia:0.6099658,Atriplex_laevis:0.6099658):0.16774258,(Atriplex_sibirica:0.368276026,Atriplex_maximowicziana:0.3682761):0.4094323):0.1355538,(Atriplex_cana:0.1191112,Atriplex_centralasiatica:0.1191112):0.794151):0.00127843):0.5671794,(((Atriplex_verrucifera:0.2655826,Atriplex_aucheri:0.2655826):0.04333633,Atriplex_repens:0.3089189):1.057317,Atriplex_patens:1.366236):0.1154845):14.14769,Archiatriplex_nanpinensis:15.62941):10.11499,Microgynoecium_tibeticum:25.7444):4.54035,Chenopodium_album:30.28475):15.24616,((Chenopodium_foliosum:15.85338,(Chenopodium_strictum:1.118876,(Chenopodium_bryoniifolium:0.1891554,(Chenopodium_ficifolium:0.07572637,Chenopodium_karoi:0.07572637):0.113429):0.929721):14.7345):27.07593,((Chenopodium_chenopodioides:0.2612737,Chenopodium_glaucum:0.2612737):40.41198,((((Dysphania_aristata:0.458985,Dysphania_schraderiana:0.458985):16.802,Dysphania_botrys:17.26099):10.2507943,Chenopodium_acuminatum:27.51178):0.6577414,(((Chenopodium_urbicum:0.4837541,(Chenopodium_hybridum:0.03636962,Chenopodium_gracilispicum:0.03636962):0.4473845):1.664321,Chenopodium_iljinii:2.148075):0.6616709,Chenopodium_rubrum:2.809746):25.35978):12.50373):2.256046):2.601608):15.13831):5.68459):0.839,(Agriophyllum_minus:29.23063,(Agriophyllum_squarrosum:3.529963,(Agriophyllum_lateriflorum:3.528177,((((Corispermum_patelliforme:0.1168653,(Corispermum_praecox:0.07612532,(Corispermum_stauntonii:0.04076576,Corispermum_tibeticum:0.04076576):0.03535955):0.04073999):0.06551413,Corispermum_dutreuilii:0.1823794):0.03962907,(Corispermum_heptapotamicum:0.2172535,(Corispermum_orientale:0.1250929,((Corispermum_lhasaense:0.02035688,Corispermum_macrocarpum:0.02035688):0.02468014,Corispermum_declinatum:0.04503702):0.08005585):0.09216062):0.004755014):0.009031501,((Corispermum_pamiricum:0.1933022,((Corispermum_elongatum:0.1460671,(Corispermum_puberulum:0.009239125,Corispermum_chinganicum:0.009239125):0.136828):0.02466315,((Corispermum_confertum:0.08382,Corispermum_lepidocarpum:0.08382):0.06722,Corispermum_mongolicum:0.15104):0.01969029):0.02257187):0.0006951776,((Corispermum_retortum:0.05565727,Corispermum_falcatum:0.05565727):0.08012909,((Corispermum_huanghoense:0.05205013,Corispermum_dilutum:0.05205013):0.07207317,(Corispermum_tylocarpum:0.1123208,((Corispermum_lehmannianum:0.04019764,Corispermum_stenolepis:0.04019764):0.07156065,((Corispermum_pseudofalcatum:0.05442175,Corispermum_platypterum:0.05442175):0.05091122,Corispermum_candelabrum:0.105333):0.006425334):0.0005624672):0.01180254):0.01166305):0.05821098):0.03704267):3.297137):0.001786218):25.70067):37.96218):3.67556,(((((((Halimocnemis_longifolia:0.0964,(Halimocnemis_karelinii:0.03381325,Halimocnemis_villosa:0.03381325):0.06258675):22.14419,((Petrosimonia_glaucescens:3.094197,Petrosimonia_squarrosa:3.094197):12.812512,Petrosimonia_sibirica:15.90671):6.33388):11.06917,Nanophyton_erinaceum:33.30976):2.75711,Salsola_arbuscula:36.06687):2.36631,(((((Salsola_nitraria:9.609881,Salsola_lanata:9.609881):3.067393,(Salsola_monoptera:0.5429015,Salsola_ferganica:0.5429015):12.13437):3.234777,((Salsola_chinghaiensis:11.07613,(((Salsola_affinis:1.733092,Salsola_komarovii:1.733092):1.019303,(((Salsola_passerina:1.509047,((Salsola_abrotanoides:0.05135438,Salsola_sinkiangensis:0.05135438):0.2764959,Salsola_ikonnikovii:0.3278503):1.181197):0.069303,(Salsola_pellucida:1.387198,Salsola_junatovii:1.387198):0.191152):0.8402472,Salsola_collina:2.418598):0.3337969):4.625961,((Salsola_implicata:1.042032,(Salsola_orientalis:0.2491057,Salsola_zaidamica:0.2491057):0.7929268):3.998968,(Salsola_tamariscina:4.1474,Salsola_nepalensis:4.1474):0.8936004):2.337355):3.697771):0.02633271,(Salsola_dshungarica:1.058309,Salsola_paulsenii:1.058309):10.04415):4.809592):4.570589,(((Salsola_brachiata:0.2869768,Salsola_korshinskyi:0.2869768):2.484371,((Salsola_foliosa:0.6157656,Salsola_subcrassa:0.6157656):0.6989875,(Salsola_praecox:1.152248,Salsola_micranthera:1.152248):0.1625053):1.456594):0.7821247,(Salsola_sukaczevii:1.079107,((Salsola_rosacea:0.4661323,Salsola_heptapotamica:0.4661323):0.0918196,Salsola_aperta:0.5579519):0.5211548):2.474365):16.92917):11.08882,((((Salsola_laricifolia:8.55855,Salsola_arbusculiformis:8.55855):9.58882,((((Anabasis_brevifolia:2.009857,((Anabasis_elatior:0.3272419,Anabasis_truncata:0.3272419):1.29446,Anabasis_eriopoda:1.621702):0.3881555):2.044878,Anabasis_pelliotii:4.054735):7.744235,(Anabasis_cretacea:10.93383,(Anabasis_salsa:1.928071,Anabasis_aphylla:1.928071):9.005758):0.8651409):5.93956,((((((Haloxylon_ammodendron:13.61627,Haloxylon_persicum:13.61627):2.0313,Girgensohnia_oppositiflora:15.64757):0.33455,Halogeton_glomeratus:15.98212):0.26861,Cornulaca_alaschanica:16.25073):0.16622,((Halogeton_arachnoideus:12.75604,Horaninovia_ulicina:12.75604):3.13015,Iljinia_regelii:15.88619):0.53076):0.55347,Salsola_soda:16.97042):0.76811):0.40884):6.23982,Halothamnus_glaucus:24.387191):0.96872,Sympegma_regelii:25.35591):6.215546):6.861724):4.28184,(((((Bassia_sedoides:1.605136,Bassia_dasyphylla:1.605136):4.4707,Bassia_hyssopifolia:6.075836):5.065924,Panderia_turkestanica:11.14176):8.62426,Camphorosma_monspeliaca:19.76602):5.9049,(Kochia_laniflora:4.664694,(((Kochia_melanoptera:0.8956368,Kochia_scoparia:0.8956368):0.4476333,Kochia_krylovii:1.3432699):0.4569429,((Kochia_odontoptera:0.3542273,Kochia_prostrata:0.3542273):1.131961,Kochia_stellaris:1.486188):0.3140252):2.864481):21.00623):17.0441):14.96585,((((Halopeplis_pygmaea:12.464,(Halostachys_caspica:11.3749386,(((Kalidium_caspicum:0.6970602,(Kalidium_foliatum:0.3112716,Kalidium_schrenkianum:0.3112716):0.3857886):6.811726,Kalidium_cuspidatum:7.508786):0.1052239,Kalidium_gracile:7.61401):3.76093):1.089064):5.766616,Halocnemum_strobilaceum:18.23062):9.44485,Salicornia_europaea:27.67547):19.06265,((Suaeda_kossinskyi:3.347636,Suaeda_rigida:3.347636):12.66793,(((((Suaeda_microphylla:2.492094,Suaeda_paradoxa:2.492094):0.7362039,Suaeda_australis:3.228298):1.326691,(Suaeda_przewalskii:4.115052,(Suaeda_acuminata:0.02735252,Suaeda_crassifolia:0.02735252):4.0877):0.4399367):4.479647,(Suaeda_stellatiflora:2.207857,(Suaeda_corniculata:0.8907283,Suaeda_linifolia:0.8907283):1.317129):6.826779):2.926694,((Suaeda_prostrata:3.034605,((Suaeda_altissima:1.623361,(Suaeda_pterantha:1.246977,Suaeda_physophora:1.246977):0.3763845):0.1495126,Suaeda_dendroides:1.772874):1.261731):0.561021,(Suaeda_glauca:1.590008,((Suaeda_salsa:0.08592375,Suaeda_heterophylla:0.08592375):1.09078,Suaeda_arcuata:1.176704):0.4133046):2.005617):8.365704):4.05424):30.72255):10.94275):13.1875):3.34076,((((((Amaranthus_retroflexus:3.989626,(Amaranthus_blitum:2.657065,((Amaranthus_viridis:0.6515551,Amaranthus_hybridus:0.6515551):0.3791052,Amaranthus_taishanensis:1.03066):1.626404):1.332561):3.557434,(Amaranthus_roxburghianus:7.448094,Amaranthus_albus:7.448094):0.09896596):30.27497,Deeringia_polysperma:37.82203):3.27831,((Celosia_argentea:1.44215,Celosia_taitoensis:1.44215):35.5164101,Deeringia_amaranthoides:36.95856):4.14178):17.70101,((((((Achyranthes_bidentata:3.310467,Achyranthes_longifolia:3.310467):1.849503,Achyranthes_aspera:5.15997):13.78615,((Cyathula_officinalis:2.902618,(Cyathula_tomentosa:1.010043,Cyathula_prostrata:1.010043):1.892575):5.8359401,Cyathula_capitata:8.738558):10.20756):7.66085,(Psilotrichum_yunnanense:3.6354755,Psilotrichum_ferrugineum:3.635475):22.97149):4.93938,((Gomphrena_celosioides:5.95456,Philoxerus_wrightii:5.95456):23.22822,Alternanthera_sessilis:29.18278):2.36357):1.85654,(Aerva_glabrata:17.13378,Aerva_sanguinolenta:17.13378):16.26911):25.39846):3.987256,Polycnemum_arvense:62.78861):11.420524):24.62783):2.27875,((((Portulaca_oleracea:0.0262919,Portulaca_pilosa:0.0262919):12.59841,Portulaca_psammotropha:12.6247):74.63331,(((Mollugo_stricta:1.084407,Mollugo_cerviana:1.084407):0.6671533,Mollugo_nudicaulis:1.751561):77.16238,((Glinus_oppositifolius:11.50406,Glinus_lotoides:11.50406):37.98399,Mollugo_verticillata:49.48805):29.42589):8.34407):6.50376,(((Trianthema_portulacastrum:31.94348,Sesuvium_portulacastrum:31.94348):29.3292,Tetragonia_tetragonioides:61.27268):10.03688,(((Phytolacca_japonica:9.64174,(Phytolacca_acinosa:3.5399683,Phytolacca_polyandra:3.539968):6.101772):45.94235,((Pisonia_umbellifera:8.89331,Pisonia_aculeata:8.89331):26.03593,((Commicarpus_chinensis:1.76011984,Commicarpus_lantsangensis:1.76012):13.55156,((Boerhavia_diffusa:0.3456878,Boerhavia_repens:0.3456878):14.69921553,(Boerhavia_hualienense:0.2206046,Boerhavia_erecta:0.2206046):14.8243):0.2667719):19.61756):20.65485):11.35652,(Gisekia_pierrei:2.013431,Gisekia_pharnaceoides:2.01343066):64.92718):4.36895):22.45221):7.35394):18.25363,(((((((((((Polygonum_polystachyum:0.3558397,Polygonum_limicola:0.3558397):4.126847,Polygonum_biconvexum:4.482687):13.39028,((((Polygonum_purpureonervosum:0.8434205,Polygonum_paralimicola:0.8434205):0.457734,Polygonum_emodi:1.301154):7.475305,(Polygonum_huananense:2.452536,Polygonum_viscosum:2.452536):6.323924):6.893982,(Polygonum_humifusum:4.002418,Polygonum_tibeticum:4.002418):11.66802):2.202525):16.26705,(((((Polygonum_honanense:0.3603627,Polygonum_darrisii:0.3603627):0.1766616,Polygonum_intramongolicum:0.5370243):1.152372,(Polygonum_paleaceum:0.6244971,Polygonum_criopolitanum:0.6244971):1.0649):0.2406603,Polygonum_acetosum:1.930057):30.06026,(Polygonum_pubescens:4.579518,Polygonum_amphibium:4.579518):27.4108):2.149698):0.06702032,Polygonum_japonicum:34.20704):2.409991,((((((Polygonum_songaricum:1.887874,Polygonum_viscoferum:1.887874):0.1831006,(Polygonum_muricatum:1.172255,Polygonum_bungeanum:1.172255):0.8987197):8.445539,(((((Polygonum_taquetii:1.548852,Polygonum_subscaposum:1.548852):0.7751448,Polygonum_suffultoides:2.323996):0.9085135,Polygonum_glabrum:3.23251):0.2935287,Polygonum_argyrocoleon:3.526039):5.172803,(Polygonum_ocreatum:2.337146,(Polygonum_alopecuroides:1.020866,Polygonum_persicaria:1.020866):1.31628):6.361695):1.817672):1.307683,(Polygonum_sparsipilosum:0.9162034,Polygonum_platyphyllum:0.9162034):10.90799):0.7402589,(((Polygonum_barbatum:5.496563,((Polygonum_limosum:1.648674,(Polygonum_milletii:0.9458479,Polygonum_hookeri:0.9458479):0.7028266):0.7411976,(Polygonum_foliosum:1.999572,Polygonum_palmatum:1.999572):0.3903003):3.106691):0.567682,Polygonum_suffultum:6.064245):6.059087,(((((Polygonum_lichiangense:0.2630523,Polygonum_angustifolium:0.2630523):0.146581,Polygonum_lapathifolium:0.4096333):0.6623057,(Polygonum_ajanense:0.5436442,Polygonum_schischkinii:0.5436442):0.5282948):5.178121,((Polygonum_microcephalum:1.85619,Polygonum_longisetum:1.85619):2.618161,Polygonum_dissitiflorum:4.474351):1.775709):5.828531,((Polygonum_pinetorum:2.559767,(Polygonum_sibiricum:0.7797636,Polygonum_hastatosagittatum:0.7797636):1.780003):4.658984,((Polygonum_capitatum:0.414281,Polygonum_maackianum:0.414281):4.49631,Polygonum_ochotense:4.910591):2.30816):4.859841):0.04474045):0.4411232):14.03297,((Polygonum_wallichii:14.41392,(Polygonum_alpinum:0.3659563,Polygonum_rigidum:0.3659563):14.04796):1.021039,((((((Polygonum_glaciale:1.089588,Polygonum_popovii:1.089588):0.9823226,Polygonum_molliiforme:2.071911):1.487256,(((Polygonum_ellipticum:0.06732694,Polygonum_hydropiper:0.06732694):0.6854661,Polygonum_acerosum:0.7527931):0.6390322,Polygonum_kawagoeanum:1.391825):2.167341):0.6814606,Polygonum_senticosum:4.240627):1.160372,((Polygonum_polycnemoides:1.313425,Polygonum_manshuriense:1.313425):3.281812,(Polygonum_pulchrum:1.270921,Polygonum_strindbergii:1.270921):3.324317):0.8057621):6.25398,(Polygonum_viviparum:9.756641,(((Polygonum_praetermissum:0.2456378,Polygonum_assamicum:0.2456378):1.558401,((Polygonum_thunbergii:0.2190875,Polygonum_runcinatum:0.2190875):1.47162,((Polygonum_posumbu:0.0003669205,Polygonum_patulum:0.0003669205):0.7420142,Polygonum_coriarium:0.7423811):0.9483261):0.1133317):4.792708,(Polygonum_vacciniifolium:0.9242936,Polygonum_umbrosum:0.9242936):5.672453):3.159895):1.898338):3.779976):11.16247):10.0196):16.49986,((((Polygonum_affine:0.501854,(Polygonum_nummulariifolium:0.1943946,Polygonum_jucundum:0.1943946):0.3074594):9.897236,(Polygonum_humile:6.319462,(((Polygonum_coriaceum:0.5801195,(Polygonum_sinomontanum:0.05751054,Polygonum_divaricatum:0.05751054):0.5226089):0.5783454,(Polygonum_perfoliatum:0.4332975,Polygonum_tortuosum:0.4332975):0.7251674):4.240175,(Polygonum_griffithii:0.5406855,Polygonum_strigosum:0.5406855):4.857955):0.9208223):4.079627):35.1532,((((Koenigia_islandica:11.93252,Polygonum_cyanandrum:11.93252):2.76279,Polygonum_filicaule:14.69531):14.53569,Polygonum_molle:29.231):11.20058,Polygonum_delicatulum:40.43158):5.12071):1.62303,(((((Polygonum_cathayanum:1.374853,Polygonum_orientale:1.374853):0.783425,Polygonum_fertile:2.158278):8.237895,((Polygonum_forrestii:0.5731852,Polygonum_dichotomum:0.5731852):2.702314,(Polygonum_cognatum:0.1317461,(Polygonum_chinense:0.09867095,Polygonum_pacificum:0.09867095):0.03307512):3.143753):7.120675):0.447991,((Polygonum_paronychioides:0.5851626,Polygonum_amplexicaule:0.5851626):0.09718028,Polygonum_campanulatum:0.6823429):10.16182):23.95692,Polygonum_nepalense:34.80108):12.37424):5.941564):12.21939,(((((((Fagopyrum_qiangcai:1.745113,(Fagopyrum_gilesii:0.2909717,Fagopyrum_statice:0.2909717):1.454141):0.5965799,Fagopyrum_gracilipes:2.341693):4.114829,Fagopyrum_lineare:6.456521):15.05998,(Fagopyrum_crispatifolium:15.62224,(Fagopyrum_urophyllum:11.49038,Parapteropyrum_tibeticum:11.49038):4.131855):5.894265):2.48135,(((Fagopyrum_wenchuanense:0.7144223,(Fagopyrum_dibotrys:0.09093109,Fagopyrum_caudatum:0.09093109):0.6234912):0.4227864,Fagopyrum_pugense:1.137209):2.778386,(Fagopyrum_leptopodum:0.2518119,Fagopyrum_tataricum:0.2518119):3.663784):20.08225):35.76037,((((((((((Atraphaxis_virgata:0.3820091,Atraphaxis_spinosa:0.3820091):1.178941,((Atraphaxis_irtyschensis:0.7802574,(Atraphaxis_frutescens:0.3463126,Atraphaxis_canescens:0.3463126):0.4339447):0.06574421,Atraphaxis_decipiens:0.8460016):0.7149487):0.01680529,((Atraphaxis_pungens:1.19955,Atraphaxis_manshurica:1.19955):0.1849839,Atraphaxis_bracteata:1.384534):0.1932217):0.02233972,(Atraphaxis_pyrifolia:1.518894,Atraphaxis_compacta:1.518894):0.08120105):0.08413468,Atraphaxis_laetevirens:1.68423):24.62009,((Polygonum_arenastrum:13.38761,Polygonum_aviculare:13.38761):9.80633,Polygonum_plebeium:23.19394):3.11038):5.97128,Reynoutria_japonica:32.2756):8.91417,((Fallopia_dentatoalata:1.363526,(Fallopia_dumetorum:0.5392909,Fallopia_multiflora:0.5392909):0.8242348):23.33648,(((Fallopia_denticulata:1.466706,(Fallopia_aubertii:0.3981714,Fallopia_convolvulus:0.3981714):1.068535):1.203144,Fallopia_forbesii:2.66985):6.290944,Fallopia_cynanchoides:8.960794):15.73922):16.48976):11.24959,(((Oxyria_sinensis:26.45463,Oxyria_digyna:26.45463):12.53795,((((((Rheum_tataricum:2.525872,(Rheum_likiangense:0.5171331,Rheum_racemiferum:0.5171331):2.008738):0.5208663,(((Rheum_nobile:0.8169014,(Rheum_kialense:0.1413973,Rheum_altaicum:0.1413973):0.6755041):0.6295004,Rheum_inopinatum:1.446402):1.051574,Rheum_uninerve:2.497975):0.5487624):0.1495572,((Rheum_reticulatum:0.235773,Rheum_glabricaule:0.235773):2.844305,Rheum_palmatum:3.080078):0.1162173):6.900297,((((Rheum_alexandrae:0.1924779,Rheum_globulosum:0.1924779):2.548286,((((Rheum_rhomboideum:0.300494,Rheum_acuminatum:0.300494):0.2501769,Rheum_compactum:0.5506709):0.2264296,Rheum_sublanceolatum:0.7771005):1.747743,(Rheum_rhabarbarum:2.248991,Rheum_yunnanense:2.248991):0.2758528):0.2159209):0.3033776,(Rheum_laciniatum:2.300965,(Rheum_moorcroftianum:0.06948245,Rheum_lhasaense:0.06948245):2.231483):0.7431769):3.785036,(Rheum_subacaule:2.558001,Rheum_spiciforme:2.558001):4.271176):3.267414):0.6423488,(((Rheum_maculatum:3.088345,((Rheum_tibeticum:0.6318978,(Rheum_wittrockii:0.3324049,Rheum_pumilum:0.3324049):0.2994929):1.97881,((Rheum_hotaoense:0.9056877,Rheum_australe:0.9056877):0.7287138,(Rheum_rhizostachyum:0.06315065,Rheum_tanguticum:0.06315065):1.571251):0.9763063):0.477637):0.1247487,Rheum_webbianum:3.213094):6.650722,(Rheum_forrestii:7.41381,Rheum_delavayi:7.41381):2.450006):0.8751249):0.9916395,((Rheum_officinale:4.12056,Rheum_nanum:4.12056):5.268608,Rheum_przewalskyi:9.389168):2.341412):27.262):5.05853,((((((Rumex_hastatus:1.523879,Rumex_pseudonatronatus:1.523879):2.662793,(Rumex_yungningensis:2.961209,((Rumex_marschallianus:1.147279,(Rumex_confertus:0.8052069,Rumex_popovii:0.8052069):0.3420726):0.7996895,(Rumex_dentatus:0.6611085,(Rumex_gmelinii:0.6369993,(((Rumex_chalepensis:0.09114357,Rumex_amurensis:0.09114357):0.0728917,Rumex_angulatus:0.1640353):0.2233334,Rumex_patientia:0.3873686):0.2496307):0.02410921):1.28586):1.01424):1.225463):0.7844934,(Rumex_acetosa:4.120174,(Rumex_microcarpus:2.793545,Rumex_japonicus:2.793545):1.32663):0.850991):2.806627,((Rumex_trisetifer:0.4932655,(Rumex_aquaticus:0.3771557,((Rumex_acetosella:0.03947424,Rumex_longifolius:0.03947424):0.1495596,Rumex_nepalensis:0.1890339):0.1881219):0.1161097):3.363521,(((Rumex_stenophyllus:0.9112469,Rumex_similans:0.9112469):0.5403169,Rumex_thyrsiflorus:1.451564):2.190284,(Rumex_thianschanicus:0.5140111,Rumex_obtusifolius:0.5140111):3.127836):0.2149386):3.921006):22.78333,Rumex_maritimus:30.56112):4.894761,((Polygonum_macrophyllum:4.86267,Polygonum_bistorta:4.86267):14.05197,Rumex_crispus:18.91464):16.54124):8.59523):8.38825):3.30192,(((Calligonum_aphyllum:2.97041,(((Calligonum_colubrinum:0.08612896,Calligonum_calliphysa:0.08612896):1.518757,(Calligonum_gobicum:0.763005,Calligonum_jeminaicum:0.763005):0.8418811):0.5056346,((Calligonum_squarrosum:0.006430842,Calligonum_pumilum:0.006430842):2.0381451,(Calligonum_zaidamense:0.4662036,Calligonum_trifarium:0.4662036):1.578373):0.06594454):0.8598892):0.1560201,(((Calligonum_ebinuricum:0.2378277,Calligonum_alashanicum:0.2378277):1.83709,Calligonum_caput-medusae:2.074918):0.7026014,(((Calligonum_chinense:1.124813,((Calligonum_yengisaricum:0.6079622,(Calligonum_rubicundum:0.1220258,(Calligonum_korlaense:0.07742089,Calligonum_klementzii:0.07742089):0.04460494):0.4859364):0.02316574,((Calligonum_leucocladum:0.3161883,Calligonum_cordatum:0.3161883):0.2024267,Calligonum_taklimakanense:0.5186151):0.1125129):0.4936846):0.4826283,(Calligonum_densum:0.9330817,Calligonum_mongolicum:0.9330817):0.6743592):0.644017,(Calligonum_arborescens:0.5847658,Calligonum_roborowskii:0.5847658):1.666692):0.5260613):0.3489108):33.27709,Pteroxygonum_giraldii:36.40352):19.33776):4.01694):5.50575,(Antenoron_filiforme:44.63422,Polygonum_sagittatum:44.63422):20.62975):0.0723):32.67004,(((Ceratostigma_minus:36.46982,(((Ceratostigma_plumbaginoides:1.621942,Ceratostigma_griffithii:1.621942):0.1829531,Ceratostigma_ulicinum:1.804895):14.93442,Ceratostigma_willmottianum:16.73931):19.7305):2.717215,(((Plumbago_indica:7.740818,Plumbago_auriculata:7.740818):5.652012,Plumbago_zeylanica:13.39283):18.90259,Plumbagella_micrantha:32.29542):6.89161):26.9002,((((Goniolimon_callicomum:4.970962,(Goniolimon_eximium:4.660537,(Goniolimon_dschungaricum:0.1013289,Goniolimon_speciosum:0.1013289):4.559208):0.310425):17.49885,(Ikonnikovia_kaufmanniana:15.98731,Acantholimon_lycopodioides:15.98731):6.4825):6.97095,((((Acantholimon_kokandense:0.3459771,Acantholimon_diapensioides:0.3459771):0.4878581,(Acantholimon_hedinii:0.7321686,Acantholimon_alatavicum:0.7321686):0.1016665):20.65996,Acantholimon_tianschanicum:21.49379):5.340648,((Acantholimon_laevigatum:0.1332264,Acantholimon_popovii:0.1332264):0.1859896,Acantholimon_borodinii:0.319216):26.51523):2.606317):10.37565,((Limonium_potaninii:13.41628,((Limonium_wrightii:1.081916,(Limonium_dichroanthum:0.9680167,(Limonium_leptolobum:0.871285,(Limonium_congestum:0.6828787,Limonium_franchetii:0.6828787):0.1884062):0.09673178):0.1138991):1.72836,(Limonium_lacostei:0.9645039,(Limonium_coralloides:0.2358764,Limonium_flexuosum:0.2358764):0.7286275):1.845772):10.606):4.918601,(Limonium_gmelinii:8.311521,((Limonium_kaschgaricum:4.612889,(Limonium_tenellum:4.432182,(Limonium_aureum:3.684252,Limonium_callianthum:3.684252):0.7479297):0.1807073):1.539024,(((Limonium_chrysocomum:3.443435,Limonium_suffruticosum:3.443435):0.1344202,((Limonium_otolepis:0.2886381,Limonium_myrianthum:0.2886381):0.9671799,(Limonium_sinense:0.03309233,Limonium_dielsianum:0.03309233):1.222726):2.322037):0.2285472,Limonium_bicolor:3.806403):2.34551):2.159608):10.02336):21.48153):26.27082):31.91908):17.89693,(((Reaumuria_kaschgarica:8.973861,((Reaumuria_soongarica:1.665846,Reaumuria_alternifolia:1.665846):5.442407,Reaumuria_trigyna:7.108253):1.865608):36.09214,((((Myricaria_laxiflora:0.7472544,Myricaria_platyphylla:0.7472544):4.380557,(Myricaria_elegans:0.736117,(Myricaria_wardii:0.01587936,Myricaria_pulcherrima:0.01587936):0.7202376):4.391695):16.46621,(Myricaria_rosea:5.380739,Myricaria_paniculata:5.380739):16.213284):16.37399,((Myricaria_squamosa:0.11296,Myricaria_prostrata:0.11296):24.4182,((((((Tamarix_gracilis:1.433442,Tamarix_sachensis:1.433442):2.626836,((Tamarix_gansuensis:0.2684518,(Tamarix_elongata:0.2347035,Tamarix_tarimensis:0.2347035):0.03374825):3.707415,((Tamarix_androssowii:2.217261,Tamarix_chinensis:2.217261):0.7447356,(Tamarix_leptostachya:1.232385,(Tamarix_hispida:0.01507119,Tamarix_karelinii:0.01507119):1.217313):1.7296114):1.013871):0.0844101):0.2844158,(Tamarix_taklamakanensis:2.602121,Tamarix_laxa:2.602121):1.742572):0.9648426,Tamarix_hohenackeri:5.309536):0.4982542,(Tamarix_austromongolica:5.702571,((Tamarix_ramosissima:0.6273263,Tamarix_arceuthoides:0.6273263):0.1742831,Tamarix_jintaensis:0.8016094):4.900961):0.1052195):17.91912,Myricaria_bracteata:23.72691):0.8042463):13.43685):7.09799):15.75875,Frankenia_pulverulenta:60.82475):55.07849):0.78568,((Drosera_burmanni:41.72306,(Drosera_indica:18.6591,(Drosera_rotundifolia:0.6590555,(Drosera_oblanceolata:0.3418482,(Drosera_spathulata:0.2063017,Drosera_peltata:0.2063017):0.1355465):0.3172073):18.00004):23.06396):67.86077,(Nepenthes_mirabilis:81.21968,Ancistrocladus_tectorius:81.21968):28.36415):7.10509):2.68042):10.73501,((((((Impatiens_pudica:0.2563462,Impatiens_trichopoda:0.2563462):27.69934,(((Impatiens_hunanensis:4.685297,(Impatiens_abbatis:0.2911347,Impatiens_meyana:0.2911347):4.394162):0.437411,(Impatiens_noli-tangere:3.861552,((Impatiens_diaphana:0.6928768,Impatiens_davidii:0.6928768):0.9139931,(Impatiens_gasterocheila:1.302403,(Impatiens_conchibracteata:0.3743753,(Impatiens_trigonosepala:0.3179196,(Impatiens_polyceras:0.1432111,Impatiens_paradoxa:0.1432111):0.1747085):0.05645566):0.9280278):0.3044668):2.254682):1.261156):21.59443,((((((((Impatiens_amabilis:0.5507368,Impatiens_labordei:0.5507368):1.994464,(Impatiens_lepida:0.2334826,Impatiens_yilingiana:0.2334826):2.311718):12.77509,(Impatiens_atherosepala:12.92248,((((((Impatiens_xanthina:2.524466,(Impatiens_linghziensis:0.4675269,Impatiens_notolopha:0.4675269):2.056939):1.603239,(Impatiens_fugongensis:0.948901,(Impatiens_fanjingshanica:0.3285915,Impatiens_tienmushanica:0.3285915):0.6203095):3.178804):0.4361317,((Impatiens_thiochroa:0.4623223,(Impatiens_dolichoceras:0.4251276,Impatiens_chungtienensis:0.4251276):0.03719473):1.219519,((Impatiens_lilacina:0.3322622,Impatiens_commelinoides:0.3322622):0.2555974,Impatiens_taronensis:0.5878597):1.093981):2.881995):1.808872,((((Impatiens_sutchuenensis:1.62422,Impatiens_extensifolia:1.62422):0.4503778,(((Impatiens_conaensis:0.03935327,Impatiens_ruiliensis:0.03935327):0.2885036,Impatiens_anhuiensis:0.3278569):1.072401,Impatiens_rubrostriata:1.400258):0.6743395):2.146041,(Impatiens_platyceras:4.183247,((Impatiens_arctosepala:0.3248762,Impatiens_spathulata:0.3248762):2.087387,(Impatiens_chimiliensis:0.6128481,Impatiens_clavicuspis:0.6128481):1.799415):1.770984):0.03739093):0.05876155,((Impatiens_rugata:0.9493331,Impatiens_hainanensis:0.9493331):0.2026365,(Impatiens_clavigera:0.709591,Impatiens_aquatilis:0.709591):0.4423786):3.12743):2.093309):1.544596,(((Impatiens_chlorosepala:3.369134,(((((Impatiens_devolii:1.081007,(Impatiens_longialata:0.4921995,Impatiens_delavayi:0.4921995):0.5888072):0.2544878,Impatiens_dichroa:1.335495):0.7554944,Impatiens_furcillata:2.090989):0.203951,((Impatiens_fissicornis:0.7861438,Impatiens_cornucopia:0.7861438):0.2333808,Impatiens_martinii:1.019525):1.275415):0.9787453,((Impatiens_parviflora:1.845578,(Impatiens_suichangensis:0.3350104,(Impatiens_bahanensis:0.09566295,Impatiens_pritzelii:0.09566295):0.2393474):1.510568):0.6322297,Impatiens_drepanophora:2.477808):0.7958777):0.09544885):1.217039,((Impatiens_lasiophyton:2.017502,(Impatiens_hongkongensis:0.2437607,Impatiens_henryi:0.2437607):1.773741):0.6717589,(Impatiens_stenantha:1.466828,Impatiens_obesa:1.466828):1.222432):1.896913):1.821127,(Impatiens_fargesii:3.158234,Impatiens_latebracteata:3.158234):3.249066):1.510005):3.066825,(Impatiens_toxophora:0.5080336,Impatiens_mussotii:0.5080336):10.4761):1.938346):2.397813):1.362275,(Impatiens_musyana:10.61413,((((Impatiens_minimisepala:0.370391,Impatiens_vittata:0.370391):1.023462,(Impatiens_liangshanensis:0.9334381,(Impatiens_corchorifolia:0.4893195,Impatiens_faberi:0.4893195):0.4441186):0.4604145):5.120351,Impatiens_fragicolor:6.514203):3.697133,(((((Impatiens_microstachys:1.419502,((Impatiens_aureliana:0.03167809,Impatiens_holocentra:0.03167809):0.6796273,Impatiens_undulata:0.7113054):0.7081971):1.577532,Impatiens_bachii:2.997034):0.8567168,(Impatiens_membranifolia:1.159534,(Impatiens_wilsonii:0.2902788,Impatiens_cyathiflora:0.2902788):0.8692547):2.694218):0.8937669,(((Impatiens_lucorum:0.007710786,Impatiens_procumbens:0.007710786):1.02699,Impatiens_leveillei:1.034701):2.277415,(Impatiens_epilobioides:0.4549509,Impatiens_bodinieri:0.4549509):2.857165):1.435402):0.01987416,(Impatiens_hengduanensis:1.465185,(Impatiens_torulosa:0.05559167,Impatiens_chloroxantha:0.05559167):1.409593):3.302207):5.443944):0.4027903):6.068437):4.089493,(((((Impatiens_ernstii:1.060554,((Impatiens_tongbiguanensis:0.6239914,Impatiens_begoniifolia:0.6239914):0.2124014,Impatiens_henanensis:0.8363928):0.2241611):0.9436099,Impatiens_loulanensis:2.004164):2.747411,(((Impatiens_potaninii:1.744977,(Impatiens_yingjiangensis:0.5617888,Impatiens_robusta:0.5617888):1.183188):1.450493,Impatiens_angulata:3.19547):1.2182,(((Impatiens_tenerrima:0.3943077,Impatiens_exiguiflora:0.3943077):1.860515,(Impatiens_blinii:1.383002,Impatiens_omeiana:1.383002):0.8718206):1.716146,(Impatiens_lateristachys:1.822152,Impatiens_ganpiuana:1.822152):2.148817):0.4427015):0.3379046):3.829942,((Impatiens_principis:2.109695,(Impatiens_rhombifolia:1.75817,(Impatiens_sigmoidea:1.317594,Impatiens_pingxiangensis:1.317594):0.4405766):0.3515244):5.31332,(((Impatiens_platysepala:1.531059,(Impatiens_compta:0.8020282,Impatiens_rupestris:0.8020282):0.7290304):0.3384714,Impatiens_crassiloba:1.86953):4.929667,(Impatiens_fenghwaiana:4.698097,(((((Impatiens_hancockii:0.1081888,Impatiens_oblongipetala:0.1081888):1.163304,Impatiens_nyimana:1.271493):1.472221,Impatiens_odontopetala:2.743714):0.702864,Impatiens_apsotis:3.446578):0.2208288,Impatiens_cyanantha:3.667407):1.030691):2.1011):0.6238179):1.158502):10.58012,((Impatiens_divaricata:0.6559636,Impatiens_pterosepala:0.6559636):0.6811794,Impatiens_gongshanensis:1.337143):17.82449):1.61042):1.681223,((((Impatiens_shimianensis:1.426059,Impatiens_rostellata:1.426059):4.599633,((Impatiens_brachycentra:3.38831,Impatiens_scutisepala:3.38831):0.7061993,((((Impatiens_xanthocephala:1.082627,(Impatiens_gracilipes:0.1371152,Impatiens_wuyuanensis:0.1371152):0.9455117):0.9980036,Impatiens_thomsonii:2.08063):1.856445,(Impatiens_bellula:3.159952,(Impatiens_cristata:2.950943,((Impatiens_rectirostrata:0.3458688,Impatiens_rectangula:0.3458688):1.448113,((Impatiens_siculifer:0.0120445,Impatiens_lushiensis:0.0120445):1.417178,Impatiens_crassicaudex:1.429222):0.3647596):1.156961):0.2090097):0.7771227):0.1400757,((Impatiens_scabrida:1.114001,Impatiens_lemeei:1.114001):1.254515,Impatiens_quadriloba:2.368515):1.708635):0.01735822):1.931183):1.941664,(Impatiens_pseudokingii:6.751995,(Impatiens_guizhouensis:6.533428,((Impatiens_lacinulifera:1.160302,Impatiens_tenuibracteata:1.160302):4.798331,(Impatiens_piufanensis:2.40719,(Impatiens_nanlingensis:1.747393,Impatiens_monticola:1.747393):0.6597973):3.551443):0.5747953):0.2185669):1.215361):0.9796012,(Impatiens_trichosepala:2.387739,(Impatiens_leptocaulon:2.297802,Impatiens_tomentella:2.297802):0.08993748):6.559218):13.50632):3.164809,((((Impatiens_aconitoides:3.290278,(Impatiens_stenosepala:0.3838596,Impatiens_mengtszeana:0.3838596):2.906419):8.175205,(((Impatiens_forrestii:0.3754808,Impatiens_jiulongshanica:0.3754808):2.433814,((Impatiens_poculifer:1.219833,(Impatiens_muliensis:0.5951571,Impatiens_napoensis:0.5951571):0.6246756):0.2826911,((Impatiens_dimorphophylla:0.7814299,Impatiens_oligoneura:0.7814299):0.5539232,Impatiens_chekiangensis:1.335353):0.1671707):1.306771):2.628601,(Impatiens_waldheimiana:1.31098,(Impatiens_distracta:1.310079,(Impatiens_longicornuta:1.237099,Impatiens_laxiflora:1.237099):0.07298057):0.0009007592):4.126916):6.027588):3.732457,(Impatiens_tayemonii:0.1766237,(Impatiens_chashanensis:0.1538748,Impatiens_tubulosa:0.1538748):0.02274888):15.02132):5.63888,(((((Impatiens_infirma:0.6102673,Impatiens_purpureifolia:0.6102673):6.495063,(Impatiens_brevipes:7.054398,Impatiens_neglecta:7.054398):0.05093287):8.67899,(((((((Impatiens_microcentra:0.3942161,Impatiens_chinensis:0.3942161):0.2770436,Impatiens_medogensis:0.6712597):0.7614455,((Impatiens_margaritifera:0.5670918,Impatiens_dicentra:0.5670918):0.7400186,Impatiens_macrovexilla:1.30711):0.1255948):3.847812,(Impatiens_yaoshanensis:0.9203126,Impatiens_chishuiensis:0.9203126):4.360204):1.691842,(Impatiens_tienchuanensis:0.9108567,Impatiens_tuberculata:0.9108567):6.061503):2.321586,((((Impatiens_reptans:0.6179802,Impatiens_uliginosa:0.6179802):0.0699009,Impatiens_huangyanensis:0.6878811):1.343379,Impatiens_lobulifera:2.03126):2.673439,Impatiens_lecomtei:4.704699):4.589246):3.445053,(Impatiens_purpurea:1.778048,Impatiens_cornutisepala:1.778048):10.96095):3.045322):1.768931,((((Impatiens_platychlaena:0.4962996,(Impatiens_longipes:0.3161893,Impatiens_oxyanthera:0.3161893):0.1801103):5.969777,(Impatiens_bracteata:0.6540017,Impatiens_polyneura:0.6540017):5.812075):1.006892,(Impatiens_linocentra:0.1734185,Impatiens_apalophylla:0.1734185):7.299551):5.736167,((((Impatiens_luchunensis:2.046673,(Impatiens_alpicola:1.407452,Impatiens_jinggangensis:1.407452):0.6392212):3.054409,((Impatiens_chiulungensis:0.8523609,Impatiens_yunnanensis:0.8523609):3.993083,(Impatiens_soulieana:2.167572,((Impatiens_recurvicornis:0.5406822,Impatiens_morsei:0.5406822):0.9132314,Impatiens_cyclosepala:1.453914):0.7136583):2.677872):0.2556384):0.8835432,Impatiens_tortisepala:5.984625):5.516011,((Impatiens_duclouxii:0.4524758,Impatiens_blepharosepala:0.4524758):0.3587403,(Impatiens_ceratophora:0.5395457,(Impatiens_odontophylla:0.2339882,Impatiens_balansae:0.2339882):0.3055575):0.2716704):10.68942):1.708501):4.344114):0.7441339,((((Impatiens_kamtilongensis:0.8688659,Impatiens_qingchengshanica:0.8688659):3.01389,(((Impatiens_crenulata:0.3011384,(Impatiens_nobilis:0.2256249,Impatiens_imbecilla:0.2256249):0.07551347):2.402872,Impatiens_nasuta:2.70401):0.2391853,Impatiens_tsangshanensis:2.943196):0.93956):2.109196,Impatiens_weihsiensis:5.991951):1.691048,((Impatiens_taishunensis:0.7943168,Impatiens_desmantha:0.7943168):0.1155483,Impatiens_wuchengyihii:0.909865):6.773134):10.61439):2.539436):4.781268):0.3518642,((Impatiens_uniflora:21.66527,((((((((Impatiens_radiata:2.58703,Impatiens_urticifolia:2.58703):0.06375,Impatiens_bicornuta:2.65078):1.28615,Impatiens_racemosa:3.93693):6.06442,Impatiens_cymbifera:10.00135):1.31519,((Impatiens_serrata:0.17719,Impatiens_falcifer:0.17719):7.10689,(Impatiens_amplexicaulis:5.373,Impatiens_sulcata:5.373):1.91108):4.03246):6.10615,Impatiens_textorii:17.42269):0.96402,Impatiens_puberula:18.38671):0.96632,Impatiens_arguta:19.35303):2.31224):2.32992,((Impatiens_subecalcarata:1.78609,Impatiens_nubigena:1.78609):3.06391,Impatiens_barbata:4.85):19.14519):1.974764):0.7471816):1.238555):76.65243,((((Sarcosperma_kachinense:14.85148,(Sarcosperma_griffithii:3.73867,(Sarcosperma_laurinum:1.621197,Sarcosperma_arboreum:1.621197):2.117473):11.11281):15.09202,(((((Xantolis_stenosepala:4.511336,Xantolis_boniana:4.511336):1.311497,Xantolis_shweliensis:5.822833):2.221217,(Xantolis_longispinosa:2.1468425,((Planchonella_obovata:0.56009,Planchonella_clemensii:0.56009):1.01392,Chrysophyllum_lanceolatum:1.5740103):0.5728328):5.897207):1.36233,((Madhuca_pasquieri:6.86777,(Sinosideroxylon_pedunculatum:5.79172,(Sinosideroxylon_wightianum:5.162023,(Sinosideroxylon_yunnanense:0.282487,(Diploknema_butyracea:0.12508,Madhuca_hainanensis:0.12508):0.157407):4.879536):0.629697):1.07605):0.73126,(Manilkara_hexandra:7.37849,((Pouteria_annamensis:0.8881644,Pouteria_grandifolia:0.8881644):6.482833,Palaquium_formosanum:7.37099726):0.007492742):0.22054):1.80735):6.30965,(Eberhardtia_tonkinensis:0.19833,Eberhardtia_aurata:0.19833):15.5177):14.22747):47.88819,(((((((Schima_brevipedicellata:0.4115537,Schima_crenata:0.4115537):1.037018,(Schima_khasiana:0.4968301,Schima_villosa:0.4968301):0.951742):3.750108,((((Schima_remotiserrata:0.5764153,(Schima_sinensis:0.3182938,(Schima_sericans:0.2876284,Schima_noronhae:0.2876284):0.03066544):0.2581215):0.003690886,Schima_argentea:0.5801062):1.034514,(Schima_wallichii:0.1893177,Schima_multibracteata:0.1893177):1.425302):3.083367,(Schima_superba:4.462388,Schima_parviflora:4.462388):0.235599):0.500693):21.81312,((((((Camellia_granthamiana:3.4691,(Camellia_fraterna:0.09678,Camellia_cuspidata:0.09678):3.37232):0.11526,Camellia_chekiangoleosa:3.58436):1.36511,Camellia_japonica:4.94947):0.4597933,((Camellia_tachangensis:1.959201,((Camellia_glabricostata:1.500201,(Camellia_gaudichaudii:0.4789641,Camellia_gymnogyna:0.4789641):1.021237):0.09206324,(((Camellia_crapnelliana:0.2371446,Camellia_impressinervis:0.2371446):0.8806702,(Camellia_subintegra:0.5762712,(((Camellia_euphlebia:0.285924,Camellia_lawii:0.285924):0.03689717,Camellia_reticulata:0.3228212):0.1252172,(Camellia_luteoflora:0.2694838,Camellia_tsaii:0.2694838):0.1785545):0.1282329):0.5415436):0.111734,(Camellia_cupiformis:0.6464118,Camellia_punctata:0.6464118):0.583137):0.3627159):0.3669364):2.57905,((Camellia_salicifolia:0.7561458,Camellia_caudata:0.7561458):3.270332,((Camellia_pilosperma:0.6396399,Camellia_viridicalyx:0.6396399):0.7879241,(Camellia_transarisanensis:0.3848424,Camellia_gilbertii:0.3848424):1.042722):2.598914):0.5117738):0.8710118):0.1251367,((((Camellia_xanthochroma:2.746169,Camellia_costata:2.746169):1.246153,(((Camellia_fluviatilis:0.2272977,(Camellia_indochinensis:0.1909168,Camellia_pingguoensis:0.1909168):0.03638084):0.05034987,Camellia_taliensis:0.2776475):3.210695,((Camellia_pachyandra:0.6824402,Camellia_trichoclada:0.6824402):1.982203,((Camellia_micrantha:1.825719,((Camellia_azalea:0.6410638,Camellia_synaptica:0.6410638):0.2650905,(Camellia_pyxidiacea:0.1143182,Camellia_tsingpienensis:0.1143182):0.7918361):0.9195643):0.2053794,(Camellia_grijsii:1.561085,((Camellia_szemaoensis:0.02785886,Camellia_longissima:0.02785886):0.3508677,Camellia_ilicifolia:0.3787266):1.182358):0.4700133):0.6335455):0.8236988):0.5039794):1.447988,(((Camellia_rosthorniana:0.7521067,(Camellia_saluenensis:0.1086455,Camellia_longipedicellata:0.1086455):0.6434612):0.7879825,(Camellia_cordifolia:0.1055691,Camellia_villicarpa:0.1055691):1.43452):0.7102456,(((((Camellia_fangchengensis:0.4593378,Camellia_parviflora:0.4593378):0.3411112,Camellia_flavida:0.800449):0.7083749,(Camellia_longicalyx:0.8277328,(Camellia_semiserrata:0.256707,Camellia_paucipunctata:0.256707):0.5710257):0.6810911):0.08404509,Camellia_leptophylla:1.592869):0.5610186,Camellia_pubipetala:2.153888):0.09644713):3.189975):0.08778535,(((Camellia_anlungensis:1.84791,((Camellia_costei:0.6484625,Camellia_amplexifolia:0.6484625):0.427866,Camellia_kissii:1.076328):0.7715815):3.503645,(((Camellia_hongkongensis:1.063864,Camellia_gracilipes:1.063864):0.3256099,Camellia_mileensis:1.389474):3.808884,((((((Camellia_huana:0.5880636,Camellia_melliana:0.5880636):3.492846,(Camellia_forrestii:1.587915,Camellia_stuartiana:1.587915):2.492994):0.4879495,(Camellia_assimiloides:0.6481289,(Camellia_pitardii:0.09679267,Camellia_yunnanensis:0.09679267):0.5513362):3.92073):0.05632839,Camellia_wardii:4.625187):0.001203055,((Camellia_edithae:0.1584325,Camellia_lutchuensis:0.1584325):3.986601,Camellia_chrysanthoides:4.145034):0.4813565):0.4343609,(Camellia_candida:1.049983,(Camellia_hekouensis:0.2755509,Camellia_pubifurfuracea:0.2755509):0.7744324):4.010768):0.1376057):0.1531983):0.0968632,((((Pyrenaria_maculatoclada:1.457898,Pyrenaria_oblongicarpa:1.457898):3.859442,((((Pyrenaria_menglaensis:0.8081445,(Pyrenaria_khasiana:0.1879416,Pyrenaria_microcarpa:0.1879416):0.620203):0.3003922,(Pyrenaria_hirta:0.8905692,Pyrenaria_jonquieriana:0.8905692):0.2179675):1.165689,Pyrenaria_wuana:2.274226):2.1038965,(((Camellia_sinensis:0.14872,Camellia_oleifera:0.14872):1.734411,(Pyrenaria_spectabilis:1.310216,Pyrenaria_pingpienensis:1.310216):0.5729154):1.54418,(Pyrenaria_diospyricarpa:2.769387,(Pyrenaria_kwangsiensis:1.025093,Pyrenaria_sophiae:1.025093):1.744294):0.6579237):0.9508117):0.9392175):0.04789684,((((Camellia_grandibracteata:0.9919497,Camellia_crassicolumna:0.9919497):1.51344,(Camellia_ptilophylla:1.639715,Camellia_polyodonta:1.639715):0.865675):0.2760079,((Camellia_crassipes:0.1803398,Camellia_elongata:0.1803398):0.9674218,((Camellia_tenii:0.6706321,(Camellia_furfuracea:0.2488567,Camellia_euryoides:0.2488567):0.4217753):0.2426053,Camellia_rhytidocarpa:0.9132374):0.2345243):1.633636):2.351601,((Camellia_parvimuricata:3.63227,((Camellia_fascicularis:0.3826926,Camellia_tuberculata:0.3826926):1.36997,Camellia_mairei:1.752662):1.879608):0.4606025,Camellia_petelotii:4.092873):1.040126):0.2322382):0.06865985,((Camellia_drupifera:0.1324134,(Camellia_kwangsiensis:0.1124791,Camellia_brevistyla:0.1124791):0.01993428):0.8717545,Camellia_szechuanensis:1.004168):4.429729):0.01452183):0.07967668):0.006304805):1.51156,(Polyspora_longicarpa:4.66728,((Polyspora_axillaris:0.7598007,Polyspora_tiantangensis:0.7598007):0.08964264,(Polyspora_speciosa:0.7486808,((Polyspora_chrysandra:0.13887,Apterosperma_oblata:0.13887):0.4246033,Polyspora_hainanensis:0.5634733):0.1852075):0.1007625):3.817837):2.37868):19.96584):0.69786,((((Stewartia_densivillosa:1.142517,Stewartia_micrantha:1.142517):0.1989262,((Stewartia_sinensis:0.77512,(Stewartia_laotica:0.3661112,Stewartia_crassifolia:0.3661112):0.4090087):0.4576565,Stewartia_cordifolia:1.232776):0.1086668):3.908315,((Stewartia_rostrata:1.28969485,Stewartia_obovata:1.289695):0.2594252,Stewartia_sichuanensis:1.54912):3.700638):0.1542213,((((Stewartia_medogensis:0.1556923,Stewartia_sinii:0.1556923):0.1672606,(Stewartia_calcicola:0.08167752,Stewartia_rubiginosa:0.08167752):0.2412754):1.114444,Stewartia_villosa:1.437397):0.876936,Stewartia_pteropetiolata:2.314333):3.089647):22.30568):48.23535,(((((((Sinojackia_dolichocarpa:3.676754,((Sinojackia_xylocarpa:0.4855716,Sinojackia_sarcocarpa:0.4855716):2.493664,Sinojackia_microcarpa:2.979236):0.6975179):1.049783,(((Rehderodendron_kweichowense:2.604243,(Rehderodendron_kwangtungense:0.3462533,(Rehderodendron_macrocarpum:0.3011768,Rehderodendron_gongshanense:0.3011768):0.04507648):2.25799):1.751177,(((Pterostyrax_psilophyllus:1.16729,Pterostyrax_corymbosus:1.16729):2.38059,Halesia_macgregorii:3.54788):0.11102,Melliodendron_xylocarpum:3.6589):0.6965196):0.3007804,Rehderodendron_indochinense:4.6562):0.07033721):4.098773,(Sinojackia_henryi:2.051943,(Sinojackia_huangmeiensis:1.588685,Sinojackia_rehderiana:1.588685):0.4632578):6.773367):14.87318,((Alniphyllum_pterospermum:1.201996,Alniphyllum_eberhardtii:1.201996):1.507966,(Bruinsmia_polysperma:1.583792,Alniphyllum_fortunei:1.583792):1.12617):20.9885276):28.82187,(((Huodendron_tomentosum:2.686731,Huodendron_biaristatum:2.686731):15.89325,(((Styrax_tonkinensis:1.167947,Styrax_chinensis:1.167947):4.966572,((((((Styrax_perkinsiae:0.7539553,Styrax_limprichtii:0.7539553):0.4149517,(Styrax_obassis:0.7687936,Styrax_zhejiangensis:0.7687936):0.4001133):1.109936,(((((Styrax_calvescens:0.08713055,Styrax_macrocarpus:0.08713055):0.2491793,Styrax_japonicus:0.3363099):0.06473005,(Styrax_huanus:0.1254179,Styrax_hainanensis:0.1254179):0.275622):0.3000816,Styrax_serrulatus:0.7011215):0.1758691,Styrax_macranthus:0.8769907):1.401853):0.8940103,((((Styrax_chrysocarpus:0.6756967,Styrax_wilsonii:0.6756967):1.078194,Styrax_hemsleyanus:1.75389):0.1857848,Styrax_confusus:1.939675):0.7919078,Styrax_formosanus:2.731583):0.4412707):0.3810856,(Styrax_wuyuanensis:2.0933929,(Styrax_supaii:1.264833,(Styrax_rugosus:0.7388361,Styrax_agrestis:0.7388361):0.5259965):0.8285603):1.460546):0.8658159,(((Styrax_grandiflorus:0.3412365,Styrax_faberi:0.3412365):0.2523401,Styrax_roseus:0.5935766):1.403189,Styrax_argentifolius:1.996766):2.42299):1.714764):0.5544608,((Styrax_odoratissimus:0.79431,Styrax_dasyanthus:0.79431):5.22586,Styrax_suberifolius:6.02017):0.66881):11.891):21.26751,Huodendron_tibeticum:39.84749):12.67287):15.48896,(((Diapensia_himalaica:6.313949,(Berneuxia_thibetica:0.09725671,Diapensia_purpurea:0.09725671):6.216693):8.170661,Diapensia_wardii:14.48461):1.56448,(Shortia_rotundifolia:1.697513,Shortia_sinensis:1.697513):14.351576):51.96023):7.41224,(((Symplocos_glandulifera:15.64842,((((((Symplocos_sumuntia:4.09824,Symplocos_stellaris:4.09824):0.75097,Symplocos_anomala:4.84921):0.08847,Symplocos_hookeri:4.93768):0.8154121,((Symplocos_glomerata:3.186473,(((Symplocos_ovatilobata:0.3558719,(Symplocos_pilosa:0.08193924,Symplocos_atriolivacea:0.08193924):0.2739327):0.03364793,Symplocos_hainanensis:0.3895199):0.8248486,Symplocos_austrosinensis:1.214368):1.972105):1.832175,(((Symplocos_lancifolia:0.3419966,Symplocos_cochinchinensis:0.3419966):0.3193676,Symplocos_yangchunensis:0.6613642):0.4639447,(Symplocos_vacciniifolia:0.710949,Symplocos_lucida:0.710949):0.4143599):3.893339):0.7344442):1.600275,(Symplocos_glauca:4.055496,((Symplocos_groffii:0.2296787,Symplocos_adenopus:0.2296787):0.5513084,Symplocos_ramosissima:0.7809871):3.274509):3.297871):1.481254,(((Symplocos_dryophila:0.869485,Symplocos_dolichotricha:0.869485):0.05891088,Symplocos_pyrifolia:0.9283959):3.154742,Symplocos_congesta:4.083138):4.751483):6.813795):1.772224,((((Symplocos_wikstroemiifolia:0.1416201,Symplocos_fordii:0.1416201):2.297635,(Symplocos_paniculata:2.100116,(Symplocos_crassilimba:1.583054,Symplocos_nokoensis:1.583054):0.5170618):0.3391385):0.9954032,((Symplocos_chaoanensis:0.09281659,Symplocos_viridissima:0.09281659):1.021912,(Symplocos_ulotricha:0.4004214,(Symplocos_modesta:0.1245897,Symplocos_racemosa:0.1245897):0.2758316):0.7143072):2.319929):5.739782,((((Symplocos_spectabilis:0.2138208,Symplocos_adenophylla:0.2138208):0.0445311,Symplocos_fukienensis:0.2583519):3.392499,Symplocos_euryoides:3.650851):2.482866,((Symplocos_xylopyrena:1.125524,(Symplocos_poilanei:0.9007378,Symplocos_sulcata:0.9007378):0.224786):3.957818,((Symplocos_pendula:1.236042,Symplocos_heishanensis:1.236042):2.938269,(Symplocos_pseudobarberina:3.275423,Symplocos_paucinervia:3.275423):0.8988885):0.9090306):1.050375):3.040723):8.2462):55.71173,(Polemonium_sumushanense:1.74911,(Polemonium_chinense:0.07360627,Polemonium_caeruleum:0.07360627):1.67550369):71.38326):2.28919):0.52345):0.599,(((((Ternstroemia_hainanensis:5.492566,(Ternstroemia_biangulipes:0.006222778,Ternstroemia_kwangtungensis:0.006222778):5.486343):1.594524,((Ternstroemia_yunnanensis:0.2926395,Ternstroemia_sichuanensis:0.2926395):5.426786,(((Ternstroemia_simaoensis:3.627375,((Ternstroemia_gymnanthera:3.40764,Anneslea_fragrans:3.40764):0.1700318,Ternstroemia_conicocarpa:3.577672):0.0497036):0.0779311,Ternstroemia_luteoflora:3.705306):0.9371083,(Ternstroemia_insignis:3.125294,(Ternstroemia_nitida:2.012979,(Ternstroemia_japonica:1.26241,Ternstroemia_microphylla:1.26241):0.750569):1.112314):1.517121):1.077011):1.367664):16.10313,((((((Adinandra_formosana:3.103903,(Cleyera_pachyphylla:0.3390943,Cleyera_obovata:0.3390943):2.764809):1.018709,(Cleyera_parvifolia:0.5033524,(Cleyera_obscurinervia:0.09573372,Cleyera_lipingensis:0.09573372):0.4076186):3.61926):1.006827,((Cleyera_incornuta:3.715618,(Cleyera_yangchunensis:3.302937,Cleyera_japonica:3.302937):0.4126806):1.298148,Cleyera_longicarpa:5.013765):0.1156746):0.721549,(((Adinandra_angustifolia:1.756068,Adinandra_filipes:1.756068):2.101112,Adinandra_nigroglandulosa:3.85718):0.7422366,(Adinandra_glischroloma:1.1498,(Adinandra_retusa:0.4021253,Adinandra_pingbianensis:0.4021253):0.7476749):3.4496161):1.251573):2.630731,(((Adinandra_lancipetala:3.400409,Adinandra_lasiostyla:3.400409):0.5443155,(((Adinandra_hainanensis:1.583116,(Adinandra_nitida:1.54477,(Adinandra_millettii:0.07594362,Adinandra_latifolia:0.07594362):1.468827):0.03834564):0.04062253,(Adinandra_megaphylla:1.186721,Adinandra_grandis:1.186721):0.4370177):1.424451,(Adinandra_elegans:0.1995139,Adinandra_bockiana:0.1995139):2.848675):0.8965348):0.6769937,((Adinandra_integerrima:2.307648,Adinandra_hirta:2.307648):0.5918898,(Adinandra_howii:0.4380118,Adinandra_epunctata:0.4380118):2.461526):1.72218):3.860002):4.24628,((((((((Eurya_prunifolia:1.143196,(Eurya_japonica:0.2514307,Eurya_acuminatissima:0.2514307):0.8917655):0.3935382,Eurya_semiserrulata:1.536734):3.039938,Eurya_chuekiangensis:4.576673):2.381263,((((Eurya_obtusifolia:0.7971652,Eurya_rugosa:0.7971652):0.6451861,(Eurya_trichocarpa:0.9167073,Eurya_kueichowensis:0.9167073):0.525644):3.847156,((Eurya_taronensis:1.96858,Eurya_patentipila:1.96858):1.480408,(Eurya_glaberrima:2.48857,Eurya_tsaii:2.48857):0.9604182):1.840519):0.4448167,((Eurya_persicifolia:0.04002274,Eurya_velutina:0.04002274):1.749337,Eurya_tetragonoclada:1.78936):3.944964):1.223612):0.09720519,(Eurya_perserrata:4.71482,((Eurya_acuminata:3.820839,((Eurya_acuminoides:1.643208,(Eurya_jintungensis:1.41454,(((Eurya_gnaphalocarpa:0.002201337,Eurya_septata:0.002201337):0.62813,(Eurya_crassilimba:0.2775144,Eurya_pentagyna:0.2775144):0.3528169):0.7334218,(Eurya_wenshanensis:0.9401273,(Eurya_tsingpienensis:0.5137732,Eurya_subintegra:0.5137732):0.4263541):0.4236259):0.05078728):0.228668):1.74122,Eurya_fangii:3.384428):0.4364113):0.688752,(((Eurya_macartneyi:0.13663,Eurya_chinensis:0.13663):0.15514,Eurya_loquaiana:0.29177):0.59752,(Eurya_emarginata:0.10849,Eurya_muricata:0.10849):0.7808):3.620301):0.2052286):2.340321):0.7315801,(((Eurya_wuliangshanensis:0.2567993,Eurya_taitungensis:0.2567993):0.6280311,Eurya_distichophylla:0.8848304):0.05577205,Eurya_metcalfiana:0.9406025):6.846119):0.1060027,(((Eurya_henryi:3.056523,(Eurya_ovatifolia:1.742773,((Eurya_pittosporifolia:0.01048969,Eurya_cavinervis:0.01048969):0.229563,Eurya_obliquifolia:0.2400527):1.50272):1.313749):4.519876,(((Eurya_polyneura:0.9434319,(Eurya_auriformis:0.4076341,Eurya_crenatifolia:0.4076341):0.5357978):0.8126762,(Eurya_lanciformis:1.57861,(((Eurya_hebeclados:0.3382075,Eurya_leptophylla:0.3382075):0.6550089,Eurya_yunnanensis:0.9932164):0.1962543,Eurya_glandulosa:1.189471):0.3891392):0.1774982):2.680527,(((Eurya_ciliata:0.4001582,Eurya_amplexifolia:0.4001582):1.11481,Eurya_handel-mazzettii:1.514968):1.36735,(Eurya_rengechiensis:0.4177548,Eurya_weissiae:0.4177548):2.464563):1.554318):3.139763):0.2671878,Eurya_phaeosticta:7.843586):0.04913773):1.332136,(((Eurya_lunglingensis:1.752353,Eurya_brevistyla:1.752353):1.366307,Eurya_paratetragonoclada:3.11866):3.896296,((((Eurya_disticha:2.277779,((Eurya_inaequalis:1.147912,(Eurya_groffii:0.4137341,Eurya_nitida:0.4137341):0.7341779):0.3255206,Eurya_hupehensis:1.473433):0.8043468):1.619807,(((Eurya_oblonga:2.08601,((Eurya_magniflora:0.7149399,(Eurya_luchunensis:0.05348471,Eurya_subcordata:0.05348471):0.6614552):0.4856894,(Eurya_gungshanensis:0.2776674,Eurya_quinquelocularis:0.2776674):0.9229619):0.8853803):0.1495801,(Eurya_acutisepala:0.7416525,Eurya_rubiginosa:0.7416525):1.493937):0.04603277,(Eurya_strigillosa:0.5967051,Eurya_impressinervis:0.5967051):1.684917):1.615964):0.8365481,((Eurya_pyracanthifolia:1.228145,Eurya_alata:1.228145):3.206885,((Eurya_stenophylla:0.9978259,(Eurya_saxicola:0.1865767,Eurya_bifidostyla:0.1865767):0.8112493):0.3134272,Eurya_hainanensis:1.311253):3.123777):0.2991044):0.03564958,(Eurya_megatrichocarpa:2.47506,((Eurya_marlipoensis:1.793708,Eurya_pseudocerasifera:1.793708):0.5545679,Eurya_cuneata:2.348275):0.1267846):2.294724):2.245172):2.209904):3.50314):10.46222):0.10042,Euryodendron_excelsum:23.29064):15.69856,Pentaphylax_euryoides:38.9892):37.55481):1.28768):18.1335,(((Sladenia_integrifolia:88.00748,Sladenia_celastrifolia:88.00748):4.065043,(((((Maesa_salicifolia:1.49399,Maesa_tenera:1.49399):15.7121,Maesa_hupehensis:17.206095):4.111254,((((Maesa_indica:2.65582,(((Maesa_acuminatissima:1.205722,Maesa_perlarius:1.205722):1.230466,((Maesa_reticulata:1.915518,Maesa_confusa:1.915518):0.4929229,((Maesa_argentea:0.2094286,Maesa_rugosa:0.2094286):1.02763,(Maesa_ramentacea:0.7251618,Maesa_japonica:0.7251618):0.5118964):1.171382):0.02774811):0.02652572,(Maesa_parvifolia:1.948192,Maesa_brevipaniculata:1.948192):0.5145225):0.1931057):0.5062691,((Maesa_marioniae:0.6861761,Maesa_membranacea:0.6861761):0.3398036,Maesa_ambigua:1.02598):2.13611):5.422672,Maesa_lanyuensis:8.584761):2.029909,(((Maesa_montana:1.30254,Maesa_striatocarpa:1.30254):1.86425,((Maesa_manipurensis:1.355882,Maesa_chisia:1.355882):1.675467,Maesa_macilenta:3.031349):0.1354412):6.858622,Maesa_macilentoides:10.02541):0.5892582):10.70268):24.47255,(Maesa_cavinervis:15.29796,(Maesa_permollis:2.511248,(Maesa_consanguinea:1.662578,(Maesa_densistriata:0.125889,Maesa_insignis:0.125889):1.536689):0.8486703):12.78671):30.49194):28.9197,(((((Androsace_septentrionalis:41.55727,Pomatosace_filicula:41.55727):6.07701,(((Androsace_mollis:26.34758,((((Androsace_integra:0.6369128,Androsace_mirabilis:0.6369128):2.523294,(Androsace_pomeiensis:1.912566,Androsace_elatior:1.912566):1.24764):10.45862,((Androsace_graminifolia:4.966655,Androsace_squarrosula:4.966655):2.986012,(Androsace_ciliifolia:0.6748767,Androsace_alchemilloides:0.6748767):7.27779):5.666155):11.88082,((Androsace_tanggulashanensis:0.2632768,Androsace_bisulca:0.2632768):11.26191,(Androsace_sarmentosa:1.172121,Androsace_cuttingii:1.172121):10.35307):13.97446):0.847936):9.748415,((((((Androsace_kouytchensis:0.9027145,Androsace_medifissa:0.9027145):5.35935,(Androsace_yargongensis:0.6035647,Androsace_runcinata:0.6035647):5.6585):3.329471,(((Androsace_graceae:0.7709505,Androsace_delavayi:0.7709505):5.668709,((Androsace_axillaris:0.1047076,Androsace_maxima:0.1047076):1.550274,Androsace_wilsoniana:1.654981):4.784678):2.044998,(Androsace_hookeriana:6.754897,((Androsace_umbellata:0.7259659,Androsace_bulleyana:0.7259659):0.3855437,Androsace_gmelinii:1.11151):5.643387):1.72976):1.106879):11.62207,((Androsace_lehmanniana:0.02877146,Androsace_brachystegia:0.02877146):0.6439512,(Androsace_selago:0.2189409,Androsace_zayulensis:0.2189409):0.4537817):20.54088):2.767465,(((Androsace_wardii:3.334161,Androsace_engleri:3.334161):2.988094,((Androsace_limprichtii:2.476443,(Androsace_laxa:2.251708,(Androsace_flavescens:1.846798,(Androsace_tapete:0.3557863,(Androsace_filiformis:0.3083222,Androsace_rotundifolia:0.3083222):0.04746416):1.491012):0.4049097):0.2247356):3.173136,(((Androsace_euryantha:0.3893468,Androsace_minor:0.3893468):0.8720145,Androsace_adenocephala:1.261361):2.579172,(Androsace_forrestiana:1.487277,(Androsace_longifolia:1.155527,Androsace_lehmannii:1.155527):0.3317499):2.353256):1.809045):0.6726763):0.9613114,(Androsace_ovczinnikovii:1.742316,((Androsace_gagnepainiana:0.4472672,Androsace_rigida:0.4472672):1.12241,Androsace_henryi:1.569677):0.1726386):5.541251):16.6975):1.837753,((((Androsace_cernuiflora:3.821509,(Androsace_nortonii:2.390803,Androsace_strigillosa:2.390803):1.430707):0.3060611,(Androsace_mariae:3.675836,Androsace_geraniifolia:3.675836):0.4517346):5.307355,(Androsace_robusta:4.961236,Androsace_alaschanica:4.961236):4.47369):7.063306,(((Androsace_paxiana:0.9769802,Androsace_stenophylla:0.9769802):0.9663422,Androsace_mairei:1.943322):3.340839,Androsace_zambalensis:5.284161):11.21407):9.32059):10.27717):10.07731,((Androsace_globifera:26.85917,(Androsace_rockii:10.12731,(((Androsace_ovalifolia:0.007151887,Androsace_dissecta:0.007151887):6.858056,Androsace_incana:6.865208):3.112181,(Androsace_gracilis:2.394528,Androsace_cuscutiformis:2.394528):7.582862):0.1499186):16.73186):10.09069,((Androsace_sublanata:20.37886,Androsace_erecta:20.37886):10.17998,Androsace_spinulifera:30.55884):6.391021):9.223446):1.460973):8.44614,(((((Omphalogramma_tibeticum:1.583784,(Omphalogramma_vinciflorum:0.9706923,Omphalogramma_elwesianum:0.9706923):0.6130914):3.407601,((Omphalogramma_brachysiphon:2.695562,(Omphalogramma_souliei:1.158184,Omphalogramma_elegans:1.158184):1.537378):1.703886,Omphalogramma_forrestii:4.399448):0.5919362):0.3758038,Omphalogramma_minus:5.367188):0.7095217,(Omphalogramma_delavayi:6.00509,Bryocarpum_himalaicum:6.00509):0.07162):44.46193,((((Primula_kialensis:14.94306,Primula_blinii:14.94306):1.92492,(((((((Primula_epilosa:3.72461,Primula_deflexa:3.72461):2.46845,(Primula_bellidifolia:3.4514,Primula_veitchiana:3.4514):2.74166):1.38137,Primula_aromatica:7.57443):1.6219,((Primula_denticulata:7.8703,Primula_involucrata:7.8703):0.86224,Primula_gemmifera:8.73254):0.46379):2.87346,(Primula_alpicola:5.71561,Primula_sikkimensis:5.71561):6.35418):0.65729,Primula_bella:12.72708):2.73223,(Primula_capitata:8.46926,Primula_fasciculata:8.46926):6.99005):1.40867):23.49267,((((((Primula_calliantha:5.23956,Primula_faberi:5.23956):3.12347,Primula_agleniana:8.36303):5.32059,(((Primula_calderiana:6.4331,Primula_boreiocalliantha:6.4331):0.58939,Primula_amethystina:7.02249):0.35371,((Primula_aurantiaca:3.09322,Primula_cockburniana:3.09322):1.10392,Primula_chungensis:4.19714):3.17906):6.30742):0.85347,(Primula_chionantha:9.88228,Primula_helodoxa:9.88228):4.65481):0.72565,Primula_diantha:15.26274):1.64585,Primula_bulleyana:16.90859):23.45206):4.07083,((((((Primula_ambita:0.4643858,Primula_praeflorens:0.4643858):1.069714,Primula_crassa:1.5341):2.369375,Primula_glabra:3.903475):1.692591,((Primula_bullata:2.433653,Primula_sinoplantaginea:2.433653):0.5925237,Primula_forrestii:3.026177):2.56989):33.55311,(((((((Primula_gambeliana:0.03437931,Primula_huashanensis:0.03437931):2.072908,Primula_pellucida:2.107288):5.61478,((Primula_rubifolia:1.28773,(Primula_tangutica:0.1568175,(Primula_cunninghamii:0.07130764,Primula_tsariensis:0.07130764):0.08550986):1.130912):0.9333581,Primula_hilaris:2.221088):5.50098):16.65813,((Primula_mallophylla:8.496204,(((Primula_veris:0.1615702,Primula_sandemaniana:0.1615702):3.590463,(Primula_efarinosa:0.2665685,Primula_waddellii:0.2665685):3.485464):2.098098,(Primula_rimicola:0.2652734,Primula_rugosa:0.2652734):5.584858):2.646073):1.046421,(Primula_nutans:0.1301098,Primula_polyneura:0.1301098):9.412516):14.83757):10.78812,Primula_socialis:35.16832):2.643526,(((((Primula_firmipes:1.135779,Primula_woodwardii:1.135779):0.3716336,(Primula_rubicunda:1.224348,(Primula_chamaedoron:1.078645,(Primula_fistulosa:0.417487,Primula_reticulata:0.417487):0.6611577):0.1457031):0.2830649):11.23603,(((Primula_lungchiensis:4.164338,Primula_tenuiloba:4.164338):3.055948,(((Primula_melanops:1.077525,Primula_tayloriana:1.077525):3.532566,Primula_caldaria:4.610092):2.355115,(Primula_wilsonii:2.281962,Primula_valentiniana:2.281962):4.683245):0.2550798):4.493531,(((Primula_jucunda:0.8573024,Primula_walshii:0.8573024):1.796407,(Primula_annulata:0.4130133,Primula_hoi:0.4130133):2.240696):1.140706,(Primula_rockii:3.033586,Primula_levicalyx:3.033586):0.7608298):7.919402):1.029621):16.17199,((((Primula_violacea:2.059614,(Primula_farinosa:0.3111412,Primula_purdomii:0.3111412):1.748473):20.47073,(((((Primula_orbicularis:0.6395327,Primula_pulchella:0.6395327):0.4484515,Primula_florindae:1.087984):0.7253218,Primula_tenella:1.813306):0.3678328,(Primula_bomiensis:0.6050808,((Primula_partschiana:0.3804182,Primula_exscapa:0.3804182):0.0218319,Primula_saturata:0.4022501):0.2028307):1.576058):0.6854438,(Primula_urticifolia:0.07608995,Primula_muscarioides:0.07608995):2.790493):19.66376):2.946262,(((Primula_szechuanica:0.8847382,Primula_odontica:0.8847382):0.5228466,Primula_meiotera:1.407585):11.88382,(((Primula_palmata:1.69273,(Primula_kweichouensis:0.05603333,Primula_celsiiformis:0.05603333):1.636696):3.900089,Primula_petrocallis:5.592818):6.010767,(Primula_primulina:2.248441,(Primula_knuthiana:1.861626,Primula_vilmoriniana:1.861626):0.3868143):9.355145):1.687815):12.18521):2.585165,((((((Primula_chartacea:4.010029,(Primula_optata:0.5927698,(Primula_epilithica:0.4228171,Primula_melanantha:0.4228171):0.1699527):3.417259):1.633968,Primula_woonyoungiana:5.643997):1.246945,(Primula_giraldiana:3.300707,Primula_megalocarpa:3.300707):3.590235):8.79618,((Primula_muscoides:1.76165,Primula_homogama:1.76165):2.22856,Primula_lactucoides:3.990209):11.69691):2.902301,(((Primula_wenshanensis:2.693168,Primula_pseudoglabra:2.693168):0.7088988,((Primula_chionata:2.533736,Primula_baileyana:2.533736):0.03243207,Primula_aerinantha:2.566168):0.835898):10.50672,Primula_malacoides:13.90879):4.680637):7.884706,(((Primula_caveana:0.9285971,Primula_bergenioides:0.9285971):0.9516962,Primula_fenghwaiana:1.880293):4.65021,((Primula_lacerata:0.3074293,Primula_laxiuscula:0.3074293):0.5262703,Primula_divaricata:0.8336996):5.696804):19.94363):1.587644):0.853653):3.189491,((Primula_graminifolia:8.86596,((Primula_apicicallosa:5.352739,((Primula_kongboensis:0.3153291,(Primula_rupicola:0.004669693,Primula_crocifolia:0.004669693):0.3106594):0.5096084,(Primula_serratifolia:0.6692457,Primula_breviscapa:0.6692457):0.1556918):4.527801):1.575536,((Primula_farreriana:0.431074,Primula_smithiana:0.431074):3.40469,(Primula_whitei:0.7665292,Primula_cicutariifolia:0.7665292):3.069235):3.092511):1.937685):8.806807,(((Primula_algida:8.001895,((Primula_hoffmanniana:4.801002,Primula_sinoexscapa:4.801002):1.915898,((((Primula_tibetica:3.084439,Primula_eburnea:3.084439):0.09099831,Primula_tanneri:3.175437):1.925478,((Primula_flava:0.08384462,Primula_sinensis:0.08384462):4.003579,(((Primula_poissonii:1.610556,Primula_maikhaensis:1.610556):0.2330596,(Primula_qinghaiensis:0.1162054,Primula_prattii:0.1162054):1.72741):0.80807,(Primula_flabellifera:0.605476,Primula_stenocalyx:0.605476):2.046209):1.435738):1.013492):0.2000679,(Primula_bracteosa:4.783005,(Primula_spicata:2.711317,Primula_rotundifolia:2.711317):2.071688):0.517978):1.415917):1.284996):1.57978,(Primula_yunnanensis:9.164489,(Primula_fagosa:1.799814,(((Primula_loeseneri:0.337609,Primula_tenuituba:0.337609):0.03852347,Primula_lithophila:0.3761324):0.2176642,Primula_fangingensis:0.5937967):1.206017):7.364676):0.4171857):3.149963,(((Primula_membranifolia:1.649434,Primula_merrilliana:1.649434):1.067369,(Primula_atrodentata:1.395922,Primula_pseudodenticulata:1.395922):1.320881):1.150669,((((Primula_fernaldiana:0.1682923,Primula_klaveriana:0.1682923):0.1388125,Primula_beesiana:0.3071047):0.02799938,(Primula_conspersa:0.1738998,Primula_prevernalis:0.1738998):0.1612043):0.02812833,(Primula_buryana:0.1678462,Primula_cinerascens:0.1678462):0.1953862):3.50424):8.864166):4.941129):14.43215):5.706928):1.084777,(((((((((Primula_wangii:0.7665607,Primula_clutterbuckii:0.7665607):0.2239198,Primula_obliqua:0.9904806):0.7671825,Primula_elongata:1.757663):1.07488,Primula_hypoleuca:2.832543):1.987353,((Primula_saxatilis:1.812585,(Primula_vialii:0.4732884,Primula_sonchifolia:0.4732884):1.339297):0.3274809,(Primula_neurocalyx:0.3304715,Primula_gracilipes:0.3304715):1.809594):2.67983):3.333251,((Primula_wollastonii:0.4993208,(Primula_limbata:0.3273099,(Primula_humilis:0.04954236,Primula_prenantha:0.04954236):0.2777676):0.1720109):0.9048842,Primula_violaris:1.404205):6.748941):26.26116,((Primula_elizabethiae:0.3098007,(Primula_rhodochroa:0.183717,Primula_scapigera:0.183717):0.1260836):16.34726,(Primula_interjacens:7.730919,Primula_dumicola:7.730919):8.926142):17.75724):1.064104,(((Primula_henryi:3.267644,Primula_filchnerae:3.267644):29.29032,(((Primula_euosma:0.05296933,Primula_comata:0.05296933):11.5086,((Primula_obconica:9.549451,((Primula_virginis:0.3152958,((Primula_subularia:0.2468411,Primula_tardiflora:0.2468411):0.0343114,Primula_concinna:0.2811525):0.03414333):1.23703,Primula_ninguida:1.552326):7.997124):1.817322,(Primula_malvacea:3.545754,Primula_pycnoloba:3.545754):7.821018):0.1948006):3.399916,((Primula_minor:2.494827,Primula_sinolisteri:2.494827):0.2051184,Primula_chienii:2.699946):12.26154):17.59648):0.4029184,(((Primula_duclouxii:18.38199,Primula_dryadifolia:18.38199):0.92094,(Cortusa_matthioli:16.5747,((Primula_chapaensis:7.22714,Primula_heucherifolia:7.22714):6.88749,Primula_blattariformis:14.11463):2.46007):2.72823):7.91459,Primula_sieboldii:27.21752):5.743366):2.51752):2.418775,((((((Primula_vaginata:0.9444857,(Primula_ovalifolia:0.03124677,Primula_souliei:0.03124677):0.913239):2.240832,Primula_silaensis:3.185318):0.6310966,Primula_minutissima:3.816415):4.257133,(((Primula_inopinata:1.482475,Primula_latisecta:1.482475):2.851669,((((Primula_effusa:0.2995289,Primula_griffithii:0.2995289):1.175809,Primula_aliciae:1.475338):1.297134,Primula_laciniata:2.772471):0.2471179,((Primula_russeola:0.003840959,Primula_monticola:0.003840959):0.5033206,((Primula_tsiangii:0.02048379,Primula_sinomollis:0.02048379):0.4514629,Primula_klattii:0.4719467):0.03521489):2.512428):1.314555):1.999769,(Primula_nutantiflora:4.367792,(Primula_macrophylla:2.027464,Primula_alsophila:2.027464):2.340329):1.966121):1.739634):16.00899,((((Primula_oreodoxa:0.5010897,Primula_oxygraphidifolia:0.5010897):3.84666,Primula_kwangtungensis:4.34775):6.073648,(Primula_runcinata:0.323188,Primula_sapphirina:0.323188):10.09821):3.814148,((Primula_occlusa:2.67401,(Primula_chamaethauma:0.5282467,Primula_maximowiczii:0.5282467):2.145763):0.7185186,(Primula_densa:2.463661,((((Primula_aemula:0.5197975,Primula_concholoba:0.5197975):0.2836426,Primula_secundiflora:0.8034401):0.4058647,Primula_cerina:1.209305):0.4155012,((Primula_scopulorum:0.3423739,Primula_pauliana:0.3423739):0.6784599,Primula_esquirolii:1.020834):0.6039721):0.8388553):0.928867):10.84302):9.846992):3.804975,((Primula_kingii:0.1131582,Primula_mollis:0.1131582):13.00301,Primula_sertulum:13.11616):14.77135):10.00967):0.9994398):0.2525521):1.612275,((Primula_chumbiensis:26.77578,((((((((Primula_miyabeana:2.573623,((Primula_odontocalyx:0.05487156,Primula_longiscapa:0.05487156):0.1576864,Primula_erratica:0.2125579):2.361065):0.3169085,((Primula_coerulea:0.7749282,Primula_geraniifolia:0.7749282):0.4621409,Primula_chionogenes:1.237069):1.653462):0.6349948,(Primula_davidii:0.294993,Primula_pinnatifida:0.294993):3.230533):5.669078,Primula_soongii:9.194604):1.31172,Primula_hoii:10.50632):0.6670393,(Primula_candicans:8.189084,(Primula_hookeri:0.7619717,((Primula_cernua:0.2155906,Primula_barbatula:0.2155906):0.05297318,Primula_tenuipes:0.2685638):0.4934079):7.427113):2.984279):0.7593376,(((Primula_handeliana:0.1988153,Primula_melanodonta:0.1988153):0.5120537,Primula_bathangensis:0.710869):4.081459,(Primula_dickieana:2.806106,(Primula_stenodonta:0.0380284,Primula_fangii:0.0380284):2.768078):1.986221):7.140373):5.72447,(((((Primula_sherriffiae:0.4454135,(Primula_anisodora:0.4329378,Primula_erythrocarpa:0.4329378):0.01247564):6.879771,(Primula_pumilio:6.914906,Primula_septemloba:6.914906):0.4102785):0.1956358,((Primula_cavaleriei:1.530698,(Primula_waltonii:0.2540047,Primula_reflexa:0.2540047):1.276694):0.9780001,Primula_moschophora:2.508699):5.012121):2.711605,(Primula_tsongpenii:6.88709,Primula_tzetsouensis:6.88709):3.345336):1.605559,((((((Primula_nivalis:0.03849313,Primula_taliensis:0.03849313):0.6111772,Primula_calthifolia:0.6496704):0.997238,((Primula_pulverulenta:0.4347297,Primula_falcifolia:0.4347297):0.9179841,Primula_watsonii:1.352714):0.2941945):0.7423171,(Primula_chrysochlora:1.881976,(Primula_rupestris:1.322167,Primula_bracteata:1.322167):0.559809):0.5072491):0.01833514,(Primula_gracilenta:0.2379738,Primula_tongolensis:0.2379738):2.169587):8.368777,(Primula_moupinensis:8.604009,((((Primula_tridentifera:0.5432233,Primula_cawdoriana:0.5432233):0.3135657,(Primula_youngeriana:0.1391278,Primula_forbesii:0.1391278):0.7176612):4.574107,Primula_advena:5.430896):1.679802,(Primula_barbicalyx:1.711124,Primula_leptophylla:1.711124):5.399574):1.493311):2.172328):1.061647):5.819187):9.118608):0.4366871,((Primula_littledalei:1.369146,(Primula_praetermissa:0.08961339,Primula_asarifolia:0.08961339):1.279533):13.27253,((Primula_flaccida:1.040282,Primula_obsessa:1.040282):7.95986,((((Primula_jaffreyana:0.422154,(Primula_ioessa:0.3055662,Primula_hylobia:0.3055662):0.1165879):1.84541,Primula_glomerata:2.267564):0.2518905,Primula_sinuata:2.519455):1.231511,(Primula_triloba:0.9861439,Primula_strumosa:0.9861439):2.764822):5.249176):5.641533):12.57079):13.54898):3.670032):6.10716):5.54178):3.27189,(((((((((((Ardisia_ordinata:3.10905,Ardisia_lindleyana:3.10905):1.64923,Ardisia_primulifolia:4.75828):0.75646,Ardisia_fordii:5.51474):0.06453,Ardisia_chinensis:5.57927):1.52725,Ardisia_crispa:7.10652):5.92649,Ardisia_japonica:13.03301):0.4035333,((((Ardisia_hypargyrea:1.853176,Ardisia_virens:1.853176):1.992965,(((Ardisia_replicata:0.2175636,Ardisia_hokouensis:0.2175636):0.3562881,Ardisia_densilepidotula:0.5738518):2.56126,Ardisia_shweliensis:3.135112):0.7110288):0.417128,(Ardisia_maclurei:1.58212,Ardisia_curvula:1.58212):2.681148):3.763351,((Ardisia_sieboldii:1.427335,Ardisia_quinquegona:1.427335):3.594554,(((Ardisia_filiformis:1.799463,Ardisia_faberi:1.799463):0.1779387,(Ardisia_balansana:0.7869684,Ardisia_sinoaustralis:0.7869684):1.190434):0.2869558,(Ardisia_omissa:1.412105,Ardisia_crenata:1.412105):0.8522527):2.757532):3.00
[truncated: 713,897 more chars]
