# Supplementary material for: The origins of climate‐diversity relationships and richness patterns in Chinese plants
Source: Ecol Evol. 2022 Dec 12;12(12):e9607. doi: 10.1002/ece3.9607 (PMC9745389; doi:10.1002/ece3.9607)
Supplement: Supplementary file 1 — Appendix S1. Supporting information [file ECE3-12-e9607-s001.zip › ECE3_9607_Data S7.xlsx]

## Sheet: metadata
	Data S7. Species richness, diversification rate and first colonization time in each climatic bin for all 26977 species
	MAP: mean annual precipitaton (mm)
	MAT: mean annual temperture (C)
	Local species richness: mean number of species per grid cell, averaged across the grid cells in each climatic bin
	Regional species richness: total number of species occurring in all the grid cells of a given climatic bin.
	Species richness in China: only the species in a given genus that occur in China are used to calculate diversification rates of genera
	Global richness: diversification rates of genera are estimated based on the total, global number of species in each genus
	DT: mean divergence time of genera within the climatic bin (weighted based on the number of species in each genus)
	rate0: MS diversification rate (ε=0)
	rate0.5: MS diversification rate (ε=0.5)
	rate0.9: MS diversification rate (ε=0.9)
	DR: mean diversification rate at species level for each climatic bin, based on the DR statistic
	DR.1: diversification rate with DR lower than 1.5 (excluding species higher values of the DR statistic)
	DR.median: median diversification rate at species level for each climatic bin, based on the DR statistic
	area: area of each climatic bin
	First colonization time: estimated age when climatic bin was first colonized
	LA: ancestral values esimtated with estlimated lambda model
	mvMB: ancestral values esimtated with mvBM model

## Sheet: MAP
	MAP
	Mean local											Regional
			Species in China						Global richness						Species in China						Global richness			First colonization time
MAP	richness	DT	rate0	rate0.5	rate0.9	DR	DR.1	DR.median	rate0	rate0.5	rate0.9	richness	area × 10000 km2	DT	rate0	rate0.5	rate0.9	DR	DR.1	DR.median	rate0	rate0.5	rate0.9	LA	mvBM
<=100	559.959	27.205	0.236399	0.194426	0.108802	0.446535	0.346638	0.273673	0.347263	0.302008	0.201762	3483	148	26.7188	0.252925	0.208844	0.118181	0.481475	0.371735	0.293818	0.367223	0.320052	0.215514	9.8148	9.8148
100–200	790.34	26.7348	0.246497	0.203641	0.115675	0.457104	0.354803	0.278042	0.356501	0.310602	0.208894	4673	100	26.9003	0.248632	0.204804	0.115058	0.475638	0.372178	0.294624	0.365403	0.318373	0.214109	25.356	1.68774
200–300	838.138	27.3877	0.244685	0.202738	0.116172	0.459846	0.360483	0.285955	0.348919	0.304194	0.205101	7584	87	28.971	0.237695	0.19637	0.111153	0.480276	0.377951	0.300233	0.340696	0.296718	0.19925	38.4332	34.3417
300–400	994.882	28.0994	0.233018	0.192494	0.109203	0.4583	0.358533	0.28329	0.340315	0.296784	0.200142	8327	76	29.6845	0.231165	0.191148	0.108429	0.478158	0.378605	0.299511	0.329387	0.286928	0.192809	46.7382	46.7382
400–500	1098.94	28.8603	0.21886	0.180083	0.100767	0.456947	0.351952	0.271032	0.326961	0.285004	0.191819	8700	85	30.7846	0.223271	0.18478	0.104964	0.468529	0.376987	0.300141	0.314521	0.273764	0.183446	57.6809	60.8248
500–600	1263.27	29.287	0.214603	0.176391	0.0983301	0.455276	0.351411	0.267035	0.319639	0.278362	0.186834	10640	89	31.1988	0.225143	0.186587	0.106389	0.483755	0.381853	0.305912	0.313106	0.272453	0.182406	60.8248	38.4435
600–700	1436.85	29.5071	0.210606	0.172713	0.0955328	0.449406	0.346241	0.260687	0.314029	0.273033	0.18232	10803	59	31.3006	0.223534	0.185003	0.105024	0.497457	0.383821	0.308043	0.310607	0.269991	0.180159	70.8684	70.8684
700–800	2223.26	29.9486	0.211995	0.173507	0.0952527	0.459797	0.349608	0.263665	0.312628	0.271121	0.179578	12156	31	31.7933	0.226259	0.187602	0.107015	0.512152	0.388012	0.314444	0.310477	0.269899	0.180174	74.2092	74.2092
800–900	2440	30.437	0.207328	0.169294	0.0921943	0.462451	0.346395	0.271839	0.304836	0.263752	0.173438	11007	26	31.658	0.226265	0.187471	0.106692	0.521069	0.387333	0.315055	0.309782	0.269063	0.179192	98.0064	98.0064
900–1000	3007.7	31.2329	0.20459	0.166937	0.0905931	0.474383	0.351823	0.280019	0.297376	0.256856	0.167999	15173	33	32.0196	0.2256	0.186566	0.105528	0.515174	0.386117	0.311748	0.308646	0.267599	0.177082	103.969	115.903
1000–1100	2528.26	31.5494	0.203507	0.165644	0.0892319	0.468521	0.344425	0.264987	0.296726	0.255827	0.16633	13787	31	31.9067	0.228373	0.188507	0.105965	0.525199	0.385291	0.312726	0.312603	0.270647	0.178306	125.52	122.444
1100–1200	3019.77	32.0682	0.205576	0.167491	0.0903217	0.483073	0.349232	0.270963	0.296138	0.255236	0.165743	15005	26	31.926	0.227137	0.187349	0.10504	0.524843	0.382927	0.310151	0.310854	0.269006	0.176926	131.429	140
1200–1300	3182.43	32.2951	0.200492	0.162844	0.0869059	0.471836	0.341909	0.259396	0.290635	0.250115	0.161642	13535	23	31.8187	0.223377	0.183285	0.100922	0.514029	0.377796	0.305739	0.30876	0.266432	0.173583	140	138.745
1300–1400	2974.65	31.8279	0.19852	0.160733	0.0849472	0.45467	0.336446	0.25156	0.291079	0.250167	0.16097	12986	23	31.2971	0.220941	0.180323	0.0976356	0.500501	0.368883	0.293686	0.311034	0.267741	0.173008	128.665	122.187
1400–1500	2564.93	32.2399	0.19743	0.159694	0.0841429	0.449662	0.330695	0.249574	0.289827	0.248933	0.159881	11637	30	30.9571	0.220633	0.179933	0.097114	0.501625	0.366138	0.29156	0.312491	0.269073	0.173997	104	116.577
1500–1600	2772.13	32.4038	0.196812	0.159195	0.0837701	0.443318	0.332608	0.257162	0.288626	0.247921	0.159158	11254	31	31.3213	0.215799	0.175689	0.094324	0.480843	0.359722	0.285215	0.306872	0.264063	0.170449	75.2104	67.1327
>1600	2559.67	32.1234	0.199198	0.161465	0.0856754	0.44652	0.33572	0.259424	0.292159	0.251302	0.162007	13020	45	31.7467	0.215195	0.17609	0.0962826	0.48347	0.363383	0.287058	0.304592	0.262911	0.171421	59.4799	56.5782

## Sheet: MAT
	MAT
	Mean local											Regional
			Species in China						Global richness						Species in China						Global richness			First colonization time
MAT	richness	DT	rate0	rate0.5	rate0.9	DR	DR.1	DR.median	rate0	rate0.5	rate0.9	richness	area × 10000 km2	DT	rate0	rate0.5	rate0.9	DR	DR.1	DR.median	rate0	rate0.5	rate0.9	LA	mvBM
< (-6)	589.231	26.481	0.263605	0.220114	0.129199	0.469094	0.367778	0.286479	0.362662	0.316748	0.214931	2968	39	27.9641	0.243744	0.202243	0.11613	0.467502	0.367503	0.286799	0.349037	0.304714	0.20625	NA	NA
(-6)–(-4)	757.745	27.1891	0.256633	0.214012	0.12507	0.472884	0.366743	0.292025	0.358281	0.313116	0.212715	4867	51	27.9725	0.24309	0.200888	0.11399	0.47058	0.37551	0.296314	0.352463	0.307355	0.207292	27.168	27.168
(-4)–(-2)	779.87	27.5334	0.251591	0.209869	0.122787	0.467351	0.365821	0.292601	0.34977	0.305657	0.207741	6751	69	28.9192	0.234619	0.193786	0.109661	0.471383	0.375863	0.297138	0.336719	0.293212	0.196883	9.2215	9.2215
(-2)–0	951.627	28.4361	0.234961	0.195172	0.11263	0.456269	0.361503	0.285955	0.333861	0.291487	0.197424	8247	59	29.9271	0.230361	0.190873	0.108985	0.476743	0.38189	0.301398	0.325075	0.283301	0.190644	15.4983	15.4983
0–2	1260.84	28.6258	0.227964	0.188244	0.106532	0.461347	0.359849	0.286437	0.332915	0.290268	0.195517	11044	81	30.4127	0.231225	0.191605	0.109307	0.50277	0.384346	0.308247	0.323716	0.281884	0.189144	4.94054	10.3193
2–4	1517.62	28.9805	0.220241	0.181091	0.101088	0.456968	0.351634	0.268055	0.326149	0.283895	0.190245	15193	88	31.0922	0.228322	0.188908	0.107111	0.505769	0.385835	0.312327	0.317424	0.275891	0.184064	25.7445	28.9303
4–6	1320.38	28.1933	0.219974	0.179937	0.0987534	0.451046	0.347741	0.266589	0.332969	0.289521	0.193277	13844	60	30.6821	0.231594	0.191507	0.108394	0.510239	0.386436	0.312809	0.322372	0.280129	0.186755	46.7382	47.8755
6–8	1076.06	28.2166	0.220949	0.180626	0.0990075	0.452479	0.346899	0.265286	0.333447	0.289723	0.193009	12925	81	30.7828	0.226566	0.187258	0.105837	0.497656	0.383714	0.310084	0.317411	0.275892	0.18412	72.2837	72.9706
8–10	1226.19	28.3515	0.216975	0.177023	0.0963776	0.449596	0.343733	0.264179	0.329899	0.286494	0.190465	13910	70	30.9053	0.228394	0.188759	0.106634	0.506775	0.383178	0.30984	0.31846	0.276611	0.184171	94.5244	94.5244
10–12	1281.39	28.3538	0.22167	0.181359	0.0995819	0.443503	0.344148	0.271133	0.331281	0.287578	0.190901	13455	62	31.1232	0.233188	0.192854	0.109138	0.524336	0.38837	0.316119	0.321064	0.278627	0.184987	113.899	115.903
12–14	1849.94	30.0863	0.207704	0.169016	0.0910329	0.46589	0.34438	0.273075	0.310793	0.268854	0.176544	13806	54	31.5775	0.230149	0.190174	0.107192	0.530349	0.388565	0.316148	0.315551	0.273549	0.180917	125.52	125.52
14–16	2251.61	31.0523	0.2036	0.165277	0.0883113	0.460074	0.337932	0.254516	0.300107	0.258571	0.167756	15722	80	31.9527	0.232318	0.191506	0.107127	0.529419	0.386769	0.314444	0.315813	0.272945	0.178823	140	140
16–18	2482.56	32.2018	0.199927	0.16202	0.0859305	0.459137	0.335992	0.258798	0.291359	0.250387	0.161101	15901	79	31.6575	0.225689	0.185085	0.101786	0.517343	0.377556	0.305621	0.31186	0.268934	0.174845	119.124	120.7
>18	2773.81	31.9236	0.193314	0.15608	0.0816928	0.429749	0.327434	0.246489	0.288372	0.247827	0.159286	15762	70	31.567	0.216707	0.17712	0.0963109	0.495251	0.368268	0.292694	0.305563	0.263465	0.171082	84.387	95.3329
