# Supplementary material for: The origins of climate‐diversity relationships and richness patterns in Chinese plants
Source: Ecol Evol. 2022 Dec 12;12(12):e9607. doi: 10.1002/ece3.9607 (PMC9745389; doi:10.1002/ece3.9607)
Supplement: Supplementary file 1 — Appendix S1. Supporting information [file ECE3-12-e9607-s001.zip › ECE3_9607_Data S8.txt]

#### Data S8: genus-level tree (2,048 genera) from the consensus of the posterior distribution of 1,000 species-level trees

(((Illicium:108.00011,(Schisandra:33.90011,Kadsura:33.90011):74.1):30.7449,((((((Meliosma:84.09226,Sabia:84.09226):49.50294,(((Tetracentron:22.33195,Trochodendron:22.33195):110.8268,((Dillenia:51.90012,Tetracera:51.90012):79.52905,((((Leea:71.23817,(((Clade_1:54.78788,Cissus:54.78788):3.11174,(Clade_2:56.80012,Clade_3:56.80012):1.0995):1.83191,Ampelopsis:59.73153):11.50664):59.52471,((((Stachyurus:30.30355,(Turpinia:6.09635,(Staphylea:4.27697,Euscaphis:4.27697):1.81938):24.2072):96.15758,((((((((Clade_4:18.46816,(Lannea:9.87434,Choerospondias:9.87434):8.59382):33.31101,((Dobinea:27.84415,((Clade_285:11.38119,Clade_5:11.38119):8.71626,Clade_286:20.09745):7.7467):20.37151,Buchanania:48.21566):3.56351):17.41314,(Clade_6:48.60012,Protium:48.60012):20.59219):13.29637,Clade_7:82.48868):2.4684,(((Picrasma:48.33063,(Ailanthus:35.9315,Brucea:35.9315):12.39913):23.16903,(((((Haplophyllum:38.44778,((Paramignya:14.15656,((Atalantia:11.58343,Citrus:11.58343):2.46099,Luvunga:14.04442):0.11214):4.39819,(Clausena:18.00455,Clade_8:18.00455):0.5502):19.89303):9.94511,(Boenninghausenia:28.05503,Psilopeganum:28.05503):20.33786):0.583064,Murraya:48.975954):2.855916,((((Tetradium:18.5653,Phellodendron:18.5653):7.11131,Clade_9:25.67661):9.69312,Clade_287:35.36973):4.2467,((Skimmia:20.64739,Dictamnus:20.64739):2.36111,Orixa:23.0085):16.60793):12.21544):13.66825,Harrisonia:65.50012):5.99954):1.85189,(((Xylocarpus:12.5502,Toona:12.5502):14.75877,Chukrasia:27.30897):22.96473,((((Munronia:21.41622,Turraea:21.41622):0.59321,Cipadessa:22.00943):1.49085,(Clade_288:10.36668,Clade_10:10.36668):13.1336):4.90744,Clade_289:28.40772):21.86598):23.07785):11.60553):1.62052,(((((((((Mischocarpus:16.54041,Arytera:16.54041):11.03857,Eurycorymbus:27.57898):4.77611,(Allophylus:21.60221,Cardiospermum:21.60221):10.75288):1.01187,(((Nephelium:7.68584,Pometia:7.68584):3.11933,Clade_11:10.80517):13.32965,(Lepisanthes:13.42362,Sapindus:13.42362):10.7112):9.23214):4.76244,(Paranephelium:22.62941,Clade_12:22.62941):15.49999):4.60949,Koelreuteria:42.73889):9.41018,((Harpullia:7.55918,Boniodendron:7.55918):0.84786,Dodonaea:8.40704):43.74203):2.21442,(((Dipteronia:11.97673,Acer:11.97673):29.91044,(Aesculus:17.43148,Handeliodendron:17.43148):24.45569):10.30612,Delavaya:52.19329):2.1702):6.79101,Xanthoceras:61.1545):25.4231):4.64881,Biebersteinia:91.22641):29.4124,(((Perrottetia:40.54053,Dipentodon:40.54053):10.91802,Tapiscia:51.45855):65.22076,((((((((Colona:11.85048,Clade_13:11.85048):16.78535,(Corchorus:22.4861,Triumfetta:22.4861):6.14973):4.96312,Commersonia:33.59895):1.82703,(Clade_14:34.74438,((Byttneria:24.32959,Kleinhovia:24.32959):1.60669,Ambroma:25.93628):8.8081):0.6816):6.37856,((((((Bombax:27.08789,((Clade_15:13.84185,(Clade_290:10.97017,Clade_16:10.97017):2.87168):9.99723,((Thespesia:22.67418,((Alcea:8.46678,(Malva:7.62665,Althaea:7.62665):0.84013):8.34795,(Abutilon:10.83605,Sida:10.83605):5.97868):5.85945):1.11315,Wissadula:23.78733):0.05175):3.24881):1.56572,((Firmiana:25.32269,(Sterculia:24.19294,Heritiera:24.19294):1.12975):0.2584,Pterygota:25.58109):3.07252):0.39303,Clade_17:29.04664):0.06458,(Craigia:7.80041,Tilia:7.80041):21.31081):0.60487,(Helicteres:21.47648,Reevesia:21.47648):8.23961):1.85674,(Pterospermum:25.59771,(Clade_18:22.90257,Clade_291:22.90257):2.69514):5.97512):10.23171):53.45797,(((Diarthron:41.86384,(Clade_19:29.18314,Clade_292:29.18314):12.6807):0.07651,((Eriosolena:17.35911,Rhamnoneuron:17.35911):11.90473,Edgeworthia:29.26384):12.67651):9.79865,Aquilaria:51.739):43.52351):3.72489,((Helianthemum:57.0346,(Clade_20:21.78354,Dipterocarpus:21.78354):35.25106):7.87282,(Vatica:2.28508,Hopea:2.28508):62.62234):34.07998):14.55082,(((((((((Clade_21:31.62858615,(((Cardamine:18.08939017,(Barbarea:10.14309017,Rorippa:10.14309017):7.9463):6.4545,((Erysimum:14.62922017,((((Camelina:10.78584017,Neslia:10.78584017):2.99824,Arabidopsis:13.78408017):0.16943,Turritis:13.95351017):0.43178,Olimarabidopsis:14.38529017):0.24393):2.88648,Crucihimalaya:17.51570017):7.02819):0.74626,((Yinshania:22.62554017,Clade_22:22.62554017):0.09745,Clade_293:22.72299017):2.56716):6.33843598):1.03817385,(((((Diptychocarpus:14.55897,Parrya:14.55897):5.21028,Chorispora:19.76925):8.97935,Clade_23:28.7486):1.2907,(((Neotorularia:17.89724,(((Dilophia:11.95576,(Braya:11.87461,(Christolea:4.94054,Phaeonychium:4.94054):6.93407):0.08115):1.95875,Leptaleum:13.91451):0.60001,(((Clade_25:10.31934,Clade_24:10.31934):1.71332,Lachnoloma:12.03266):0.56344,Malcolmia:12.5961):1.91842):3.38272):5.2595,Leiospora:23.15674):2.86415,((Clade_26:22.53113,((Cithareloma:19.62963,Tauscheria:19.62963):1.64532,Bunias:21.27495):1.25618):1.55612,Matthiola:24.08725):1.93364):4.01841):2.5835,(Pugionium:31.77882,(((Baimashania:20.30189,(Draba:19.0163388,Arabis:19.0163388):1.2855512):9.17171,((Goldbachia:27.79476,(((Orychophragmus:19.47143,(Crambe:15.60166,((Brassica:12.52278,Eruca:12.52278):2.73986,Sinapis:15.26264):0.33902):3.86977):0.37476,Sisymbrium:19.84619):3.35736,((Conringia:11.78553,Pachypterygium:11.78553):0.09553,Isatis:11.88106):11.32249):4.59121):1.04714,(Thlaspi:27.69688,(Clade_27:11.41578,Eutrema:11.41578):16.2811):1.14502):0.6317):2.13014,((Clade_28:30.01621,(Berteroa:6.35769,Galitzkya:6.35769):23.65852):0.98028,Microthlaspi:30.99649):0.60725):0.17508):0.84398):0.04396):0.82730971,(((((Clade_29:26.1563002,Aphragmus:26.1563002):1.99668,Litwinowia:28.1529802):0.06168,Megadenia:28.2146602):0.71566,(((((Clade_30:10.9169802,Cryptospora:10.9169802):3.22864,Pseudoarabidopsis:14.1456202):2.11578,Clade_31:16.2614002):7.04984,Spirorhynchus:23.3112402):0.11503,Eurycarpus:23.4262702):5.50405):0.04751,Berteroella:28.9778302):4.51623951):0.09077029,Solms-laubachia:33.58484):13.49484,(Gynandropsis:31.67077,Arivela:31.67077):15.40891):3.29811,(Capparis:33.96705,Crateva:33.96705):16.41074):18.16984,((Oligomeris:42.81513,Stixis:42.81513):10.79255,Borthwickia:53.60768):14.93995):9.91639,Azima:78.46402):15.98113,Bretschneidera:94.44515):19.09307):3.14109):3.9595):5.82232):1.34374,((((((Astronia:29.56313,(Clade_32:25.10192,(Diplectria:21.41181,((Blastus:10.86427,Sonerila:10.86427):1.71646,(((Medinilla:8.8922001,Phyllagathis:8.8922001):3.0959599,Plagiopetalum:11.98816):0.09463,(Clade_33:8.21417,Sporoxeia:8.21417):3.86862):0.49794):8.83108):3.69011):4.46121):10.2289,Memecylon:39.79203):37.73513,Crypteronia:77.52716):18.29408,((Syzygium:31.85867,((Rhodamnia:20.27034,Rhodomyrtus:20.27034):1.11574,Decaspermum:21.38608):10.47259):8.1087,Baeckea:39.96737):55.85387):4.06851,(((((((Ammannia:44.85659,(Sonneratia:36.91227,(Lagerstroemia:27.46977,Duabanga:27.46977):9.4425):7.94432):2.9889,Lythrum:47.84549):3.58917,Pemphis:51.43466):1.5205,Woodfordia:52.95516):17.64496,Rotala:70.60012):6.9,((Circaea:40.78034,((Chamerion:18.79478,Epilobium:18.79478):2.73903,Oenothera:21.53381):19.24653):20.68866,Ludwigia:61.469):16.03112):17.5,((((Quisqualis:8.67122,Combretum:8.67122):8.40594,Getonia:17.07716):3.77252,(Terminalia:17.13278,Anogeissus:17.13278):3.7169):9.04884,Lumnitzera:29.89852):65.1016):4.88963):26.77065,(Erodium:45.80449,Geranium:45.80449):80.85591):1.14447):1.25364,((Tribulus:93.06431,(Zygophyllum:26.55233,Tetraena:26.55233):66.51198):35.17559,(((((Clade_34:55.47692,(Biophytum:50.13727,Oxalis:50.13727):5.33965):28.01437,(Sloanea:61.70011,Elaeocarpus:61.70011):21.79118):42.48961,(((((Clade_35:52.24942,Sauvagesia:52.24942):63.7964,(((((Endospermum:64.82049,(((((Clade_36:19.90135,Neoshirakia:19.90135):1.54654,Balakata:21.44789):1.85935,(Gymnanthes:14.70464,Triadica:14.70464):8.6026):14.01667,Excoecaria:37.32391):16.40006,Euphorbia:53.72397):11.09652):0.99419,(((((Macaranga:15.01772,(Mallotus:10.10559,Trevia:10.10559):4.91213):9.19686,Hancea:24.21458):21.22426,(((Claoxylon:28.69146,Mercurialis:28.69146):14.74007,Acalypha:43.43153):1.69329,(Clade_37:41.7221,Cleidion:41.7221):3.40272):0.31402):2.0543,(((Clade_38:35.1301,((Koilodepas:24.91719,(Sumbaviopsis:19.15876,Melanolepis:19.15876):5.75843):5.27156,(Cephalomappa:25.44799,(Cleidiocarpon:8.12398,Epiprinus:8.12398):17.32401):4.74076):4.94135):0.19859,Discocleidion:35.32869):9.00793,(Homonoia:10.8932,Lasiococca:10.8932):33.44342):3.15652):7.08176,Alchornea:54.5749):11.23978):0.92353,(((Ostodes:32.04174,(Clade_39:30.90825,(Trigonostemon:30.46517,(Clade_40:30.39371,Clade_294:30.39371):0.07146):0.44308):1.13349):22.83252,Croton:54.87426):9.01243,Suregada:63.88669):2.85152):11.69227,Chaetocarpus:78.43048):32.51258,Sapria:110.94306):5.10276):1.18632,(Dichapetalum:112.10194,Ixonanthes:112.10194):5.1302):1.46715,((((((((Antidesma:54.62303,Clade_41:54.62303):5.41395,Bischofia:60.03698):35.2959,(((Leptopus:35.14133,Actephila:35.14133):41.02543,(Cleistanthus:33.59548,Bridelia:33.59548):42.57128):4.53727,((Clade_295:27.29334,(Clade_296:10.84842,Clade_42:10.84842):16.44492):1.94014,Margaritaria:29.23348):51.47055):14.62885):12.36406,Bhesa:107.69694):4.24427,Microdesmis:111.94121):1.87525,((((Bruguiera:33.9001,Rhizophora:33.9001):0.27385,(Kandelia:23.82757,Ceriops:23.82757):10.34638):5.78124,(Carallia:25.08374,Pellacalyx:25.08374):14.87145):44.43178,Erythroxylum:84.38697):29.42949):2.46375,Clade_43:116.28021):0.98908,(((Casearia:71.13705,((Homalium:24.81562,(Clade_44:14.2327,Scolopia:14.2327):10.58292):20.50683,(((Idesia:17.03914,Bennettiodendron:17.03914):22.79491,(Clade_45:37.20009,Populus:37.20009):2.63396):1.12104,((Carrierea:15.37876,Itoa:15.37876):5.49183,Poliothyrsis:20.87059):20.0845):4.36736):25.8146):35.27435,((Clade_46:58.25908,Rinorea:58.25908):44.13486,(Adenia:43.87798,Passiflora:43.87798):58.51596):4.01746):0.08357,(Gynocardia:94.44294,Hydnocarpus:94.44294):12.05203):10.77432):1.43):0.42512,(((((Aspidopterys:12.94241,Hiptage:12.94241):2.95216,Tristellateia:15.89457):3.06271,Ryssopterys:18.95728):72.48269,(Elatine:56.61564,Bergia:56.61564):34.82433):27.54234,(((((Dalzellia:67.13268,Cladopus:67.13268):27.74816,(Cratoxylum:72.00858,Clade_47:72.00858):22.87226):7.74854,((Calophyllum:7.31964,Mesua:7.31964):26.11076,Mammea:33.4304):69.19898):1.87846,Garcinia:104.50784):13.54474,((Tirpitzia:33.61592,(Anisadenia:30.58207,Reinwardtia:30.58207):3.03385):20.57153,Linum:54.18745):63.86513):0.92973):0.1421):6.85649):0.40375,((((((Clade_48:22.06659,Clade_297:22.06659):1.49303,(Maytenus:22.17549,((Salacia:20.08163,(Clade_49:14.45588,Pristimera:14.45588):5.62575):1.98603,Gymnosporia:22.06766):0.10783):1.38413):1.21965,Pleurostylia:24.77927):23.03838,Monimopetalum:47.81765):16.03829,Microtropis:63.85594):2.77237,Parnassia:66.62831):59.75634):1.66237,((((((((Alnus:70.47688,((Ostryopsis:63.63373,Clade_50:63.63373):0.3249,Corylus:63.95863):6.51825):0.078,Betula:70.55488):16.83763,Myrica:87.39251):1.91366,((Engelhardia:67.12759,(((Juglans:8.40098,Pterocarya:8.40098):4.17516,Cyclocarya:12.57614):52.50423,(Platycarya:64.39588,(Carya:64.00009,Annamocarya:64.00009):0.39579):0.68449):2.04722):4.55817,Rhoiptelea:71.68576):17.62041):7.75058,(Fagus:72.45287,(((((Castanopsis:37.2001,Castanea:37.2001):0.18657,Lithocarpus:37.38667):0.19188,Cyclobalanopsis:37.57855):0.68226,Quercus:38.26081):1.37908,Formanodendron:39.63989):32.81298):24.60388):25.66628,((Begonia:72.05363,Tetrameles:72.05363):9.48475,((((Hemsleya:22.38089,Gomphogyne:22.38089):13.62867,Clade_51:36.00956):6.15595,((((Clade_298:29.20451,((Momordica:26.55414,((Clade_52:24.16082,(Solena:18.13655,((Zehneria:16.76682,((Clade_53:15.88363,Diplocyclos:15.88363):0.37813,Coccinia:16.26176):0.50506):0.91691,Scopellaria:17.68373):0.45282):6.02427):0.19244,(Trichosanthes:15.65633,Hodgsonia:15.65633):8.69693):2.20088):1.4718,Siraitia:28.02594):1.17857):0.9408,Indofevillea:30.14531):8.93647,(Actinostemma:26.33423,Bolbostemma:26.33423):12.74755):1.2196,Zanonia:40.30138):1.86413):37.67091,Coriaria:79.83642):1.70196):41.18465):2.26822,(((((((Maclura:43.57423,((Ficus:30.21799,(Streblus:23.07438,Antiaris:23.07438):7.14361):7.25019,(Clade_54:33.00245,Fatoua:33.00245):4.46573):6.10605):2.72644,(Morus:35.17251,Artocarpus:35.17251):11.12816):27.47619,((((((Poikilospermum:1.45886,Laportea:1.45886):47.79624,(Dendrocnide:45.12951,(Urtica:41.53743,Nanocnide:41.53743):3.59208):4.12559):0.05706,Girardinia:49.31216):7.77058,((Lecanthus:47.8821,(Elatostema:26.65558,Clade_55:26.65558):21.22652):9.03708,Pilea:56.91918):0.16356):8.98048,((Oreocnide:45.78897,(Clade_56:35.78582,((Clade_299:22.41619,Pipturus:22.41619):8.54341,Chamabainia:30.9596):4.82622):10.00315):3.02063,(Droguetia:48.20601,Parietaria:48.20601):0.60359):17.25362):0.47877,Clade_57:66.54199):7.23487):2.14536,(((Trema:49.76351,(Celtis:48.15244,(Humulus:46.16902,Pteroceltis:46.16902):1.98342):1.61107):5.82669,Gironniera:55.5902):10.05285,Aphananthe:65.64305):10.27917):12.6179,(Clade_58:27.79367,Hemiptelea:27.79367):60.74645):10.55766,((Hippophae:28.30026,Elaeagnus:28.30026):66.63944,(((((Colubrina:28.81603,Alphitonia:28.81603):8.85442,(Paliurus:1.88001,Hovenia:1.88001):35.79044):1.9199,Gouania:39.59035):26.32587,Ziziphus:65.91622):10.69124,(((((Clade_59:19.7352,Rhamnella:19.7352):3.17468,Sageretia:22.90988):1.7086,Rhamnus:24.61848):3.89861,Scutia:28.51709):33.00916,Ventilago:61.52625):15.08121):18.33224):4.15808):15.27547,(((((Spiraea:25.11957,Aruncus:25.11957):20.93279,((Sorbaria:40.50714,(Clade_300:14.89639,Clade_60:14.89639):25.61075):2.34582,((((Crataegus:3.96359,Pyracantha:3.96359):2.53643,((((((Chaenomeles:5.67614,Clade_61:5.67614):0.03765,Pyrus:5.71379):0.03226,((Malus:3.3928,Docynia:3.3928):1.98073,Dichotomanthes:5.37353):0.37252):0.03835,Amelanchier:5.7844):0.59916,Photinia:6.38356):0.01028554,Sorbus:6.39384554):0.10617446):0.59936,Stranvaesia:7.09938):1.23892,Cotoneaster:8.3383):34.51466):3.1994):2.12081,(((Rhodotypos:28.87419,Kerria:28.87419):12.39533,(Exochorda:17.79072,Prinsepia:17.79072):23.4788):3.97077,Clade_62:45.24029):2.93288):25.00998,Dryas:73.18315):16.61697,(Filipendula:76.23416,(((Clade_63:16.10487,(Waldsteinia:13.98219,Geum:13.98219):2.12268):38.99702,((((Agrimonia:20.63973,Spenceria:20.63973):10.45784,Clade_64:31.09757):14.39151,Rosa:45.48908):1.25551,((((Comarum:23.92019,Alchemilla:23.92019):1.74299,Clade_65:25.66318):3.22112,((Fragaria:19.13337,Potaninia:19.13337):5.97232,Chamaerhodos:25.10569):3.77861):11.69988,(Potentilla:40.3221831,Duchesnea:40.3221831):0.2619969):6.16041):8.3573):2.437,Rubus:57.53889):18.69527):13.56596):24.57313):10.618):0.51947,((Xanthophyllum:73.45996,Clade_66:73.45996):37.71606,((((Smithia:68.43224985,(((((Senna:21.2748,Cassia:21.2748):12.52837,Chamaecrista:33.80317):10.32478,(Caesalpinia:13.01295,Pterolobium:13.01295):31.115):5.8065,(Peltophorum:49.13661,((Adenanthera:32.33009,((Clade_67:22.62573,(Archidendron:22.1218,Acacia:22.1218):0.50393):8.45824,Entada:31.08397):1.24612):16.27003,Erythrophleum:48.60012):0.53649):0.79784):3.95442,(Acrocarpus:36.74332,(Gleditsia:13.29252,Gymnocladus:13.29252):23.4508):17.14555):14.54337985):25.00021015,(((Ormosia:68.66593,(Crotalaria:50.1764,((Piptanthus:10.89071,Ammopiptanthus:10.89071):30.546,(Salweenia:36.79017,(Thermopsis:35.08953,(Maackia:34.69435,((Euchresta:22.91078,Sophora:22.91078):0.84036,Ammodendron:23.75114):10.94321):0.39518):1.70064):4.64654):8.73969):18.48953):12.8368,((((((Clitoria:67.51827,(Apios:52.63823,((((((Erythrina:31.47755,Dysolobium:31.47755):14.80169,(((Pueraria:30.4004,((((Glycine:9.7146,Pycnospora:9.7146):8.84009,Cullen:18.55469):7.40127,(Clade_68:25.34435,Amphicarpaea:25.34435):0.61161):1.98603,Nogra:27.94199):2.45841):0.17117,Dumasia:30.57157):11.18428,(Vigna:27.27169,(Dolichos:18.27174,Macrotyloma:18.27174):8.99995):14.48416):4.52339):2.0025,(Clade_69:30.59033,(Flemingia:22.06287,Eriosema:22.06287):8.52746):17.69141):0.54824,Clade_70:48.82998):1.9421,(Craspedolobium:44.01706,(Clade_71:42.14864,(((Hylodesmum:24.3061005,((Trifidacanthus:8.4354,Mecopus:8.4354):9.84901,(Alysicarpus:17.97188,Clade_72:17.97188):0.31253):6.0216905):3.4025395,((Clade_301:16.14311,Phyllodium:16.14311):2.04429,Ohwia:18.1874):9.52124):3.31461,(Campylotropis:11.52783,(Kummerowia:8.80498,Lespedeza:8.80498):2.72285):19.49542):11.12539):1.86842):6.75502):0.47638,Shuteria:51.24846):1.38977):14.88004):2.14767,((((Ophrestia:43.85766,(Tephrosia:30.41944,((Fordia:13.75874,Pongamia:13.75874):3.62596,(Paraderris:11.90884,Derris:11.90884):5.47586):13.03474):13.43822):1.83175,Millettia:45.68941):9.42003,(Canavalia:12.87982,Galactia:12.87982):42.22962):3.266769,Abrus:58.376209):11.289731):0.79926,Aganope:70.4652):6.67782,Indigofera:77.14302):1.8016,(((Glycyrrhiza:50.87821,(Callerya:40.89656,(Wisteria:34.46896,Afgekia:34.46896):6.4276):9.98165):3.74549,((((Astragalus:18.25147,Oxytropis:18.25147):2.35683,Clade_73:20.6083):25.39471,(((Tibetia:28.27224,Gueldenstaedtia:28.27224):6.87926,(Chesneya:29.98908,Chesniella:29.98908):5.16242):6.68473,(Clade_74:37.4321,(((Onobrychis:17.62044,(Corethrodendron:13.67603,Eversmannia:13.67603):3.94441):5.28344,Hedysarum:22.90388):6.96646,Alhagi:29.87034):7.56176):4.40413):4.16678):3.5596,((((Vicia:25.35131,Lathyrus:25.35131):13.09215,(Trifolium:35.75382,((Medicago:29.70693,(Trigonella:14.70958,Melilotus:14.70958):14.99735):3.7341,Ononis:33.44103):2.31279):2.68964):5.01583,Cicer:43.45929):4.01152,Parochetus:47.47081):2.0918):5.06109):15.95595,(Sesbania:65.80797,Lotus:65.80797):4.77168):8.36497):2.52939,(((Pterocarpus:55.76038,(Dalbergia:43.28646,Aeschynomene:43.28646):12.47392):3.74532,Zornia:59.5057):18.42229,Bowringia:77.92799):3.54602):0.02872):0.9405,Cladrastis:82.44323):10.98923):2.31084,Zenia:95.7433):4.70804,((Sindora:21.27946,(Saraca:12.29236,Lysidice:12.29236):8.9871):76.60818,(Bauhinia:42.9995,Cercis:42.9995):54.88814):2.5637):10.72468):14.3347):2.5363):0.19288):0.81861):1.70437):0.08867,((Cynomorium:124.99867,((((Gonocarpus:21.56819,Myriophyllum:21.56819):46.22767,Penthorum:67.79586):46.28947,(Tillaea:86.88149,(((Clade_75:55.46442,((Hylotelephium:25.95783,Sinocrassula:25.95783):4.02923,Orostachys:29.98706):25.47736):0.51809,(Rhodiola:41.43852,Phedimus:41.43852):14.54399):4.08196,Kalanchoe:60.06447):26.81702):27.20384):8.35817,(((((Chrysosplenium:48.59376,Peltoboykinia:48.59376):9.00913,(((Rodgersia:8.26088,Astilboides:8.26088):10.82206,(Bergenia:15.81024,(Oresitrophe:5.34912,Mukdenia:5.34912):10.46112):3.2727):25.33437,(Clade_76:42.73097,((Saniculiphyllum:28.91173,Tanakaea:28.91173):3.70326,Astilbe:32.61499):10.11598):1.68634):13.18558):4.155316,Saxifraga:61.758206):25.630444,Ribes:87.38865):7.20146,Itea:94.59011):27.85339):2.55517):0.04799,(((Daphniphyllum:89.41268,((Semiliquidambar:14.1477,Clade_77:14.1477):75.15242,((Rhodoleia:31.2801,Exbucklandia:31.2801):52.72002,((((((Eustigma:9.15094,(Sinowilsonia:7.35859,Fortunearia:7.35859):1.79235):2.40668,Parrotia:11.55762):1.69509,(Clade_78:7.36974,Hamamelis:7.36974):5.88297):3.44209,Clade_79:16.6948):14.38908,Disanthus:31.08388):7.21704,(Mytilaria:17.64848,Chunia:17.64848):20.65244):45.6992):5.3):0.11256):1.69948,Cercidiphyllum:91.11216):26.17033,Paeonia:117.28249):7.76417):5.80489):0.39745,(((((((Clade_80:95.06069,((Viscum:65.37758,Arceuthobium:65.37758):1.92362,Korthalsella:67.3012):27.75949):9.67684,(Clade_81:99.0054,((((Cansjera:21.84267,Clade_82:21.84267):0.06293,Lepionurus:21.9056):5.16277,Champereia:27.06837):64.25892,Osyris:91.32729):7.67811):5.73213):0.84536,(Thesium:75.60563,Buckleya:75.60563):29.97726):4.04036,((Macrosolen:59.15666,((((Helixanthera:0.97765,Tolypanthus:0.97765):29.15251,Clade_83:30.13016):0.48867,Dendrophthoe:30.61883):22.30842,Loranthus:52.92725):6.22941):44.31593,Clade_84:103.47259):6.15066):10.3644,(Malania:46.15131,Ximenia:46.15131):73.83634):1.72042,Erythropalum:121.70807):8.92992,((((((((Clade_85:46.84258,Minuartia:46.84258):25.9743,(((Thylacospermum:25.86853,Spergula:25.86853):29.25015,Spergularia:55.11868):17.16504,(((Clade_86:33.2465,((Cerastium:19.67116,Holosteum:19.67116):3.64927,Clade_87:23.32043):9.92607):31.6852,Moehringia:64.9317):5.37357,((Clade_88:68.82671,((((Dianthus:15.55458,Petrorhagia:15.55458):15.18275,Acanthophyllum:30.73733):15.96922,Gypsophila:46.70655):3.6145,Psammosilene:50.32105):18.50566):0.467084,Arenaria:69.293794):1.011476):1.97845):0.53316):10.3613,(Polycarpaea:43.84034,Polycarpon:43.84034):39.33784):3.03735,Clade_89:86.21553):12.62148,((((Acroglochin:66.35386,((Clade_90:41.21494,Axyris:41.21494):19.45433,(Clade_91:45.53096,((Atriplex:15.62946,Archiatriplex:15.62946):10.11499,Microgynoecium:25.74445):19.78651):15.13831):5.68459):0.839,Clade_92:67.19286):3.67556,(((((Halimocnemis:22.24064,Petrosimonia:22.24064):11.06917,Nanophyton:33.30981):5.12342,(Salsola:34.341657,((Anabasis:17.73858,Clade_93:17.73858):7.61738,Sympegma:25.35596):8.985697):4.091573):4.28184,((Clade_94:19.76607,Camphorosma:19.76607):5.9049,Kochia:25.67097):17.0441):14.96585,((Clade_95:27.67552,Salicornia:27.67552):19.06265,Suaeda:46.73817):10.94275):13.1875):3.34076,((Clade_96:58.8014,(((Clade_302:26.60702,Psilotrichum:26.60702):4.93938,((Gomphrena:5.95461,Philoxerus:5.95461):23.22822,Alternanthera:29.18283):2.36357):1.85654,Aerva:33.40294):25.39846):12.47551,Polycnemum:71.27691):2.93227):24.62783):2.27875,((Portulaca:87.25806,Clade_97:87.25806):6.50376,(((Trianthema:31.94353,Sesuvium:31.94353):29.3292,Tetragonia:61.27273):10.03688,((Phytolacca:55.58414,(Pisonia:34.92929,Clade_98:34.92929):20.65485):11.35652,Gisekia:66.94066):4.36895):22.45221):7.35394):18.25363,((((Clade_99:65.33632,((Clade_303:59.75827,((((Atraphaxis:32.27565,Reynoutria:32.27565):8.91417,Fallopia:41.18982):11.24959,((Oxyria:38.99263,Rheum:38.99263):5.05853,Rumex:44.05116):8.38825):3.30192,(Calligonum:36.40357,Pteroxygonum:36.40357):19.33776):4.01694):5.50575,Antenoron:65.26402):0.0723):32.67004,(Clade_100:66.08728,(Clade_304:39.81646,Limonium:39.81646):26.27082):31.91908):17.89693,((Reaumuria:45.06605,(Tamarix:23.72696,Myricaria:23.72696):21.33909):15.75875,Frankenia:60.8248):55.07849):0.78568,(Drosera:109.58388,(Nepenthes:81.21973,Ancistrocladus:81.21973):28.36415):7.10509):2.68042):10.73501,((((Impatiens:104.60817,(((Sarcosperma:29.94355,((Clade_305:9.40643,Clade_101:9.40643):6.30965,Eberhardtia:15.71608):14.22747):47.88819,((((Schima:27.01185,(Clade_306:7.04601,Clade_102:7.04601):19.96584):0.69786,Stewartia:27.70971):48.23535,((((Clade_103:23.69854,(Bruinsmia:2.71278,Alniphyllum:2.71278):20.98576):28.82187,Clade_104:52.52041):15.48896,(Clade_307:16.04914,Shortia:16.04914):51.96023):7.41224,(Symplocos:73.13242,Polemonium:73.13242):2.28919):0.52345):0.599,(((Clade_308:23.19027,(Clade_105:12.72805,Eurya:12.72805):10.46222):0.10042,Euryodendron:23.29069):15.69856,Pentaphylax:38.98925):37.55481):1.28768):18.1335,((Sladenia:92.07257,(Maesa:74.70965,(((Clade_106:56.08047,(Clade_309:50.53869,Clade_107:50.53869):5.54178):3.27189,(((Ardisia:29.03086,((Myrsine:17.57982,Aegiceras:17.57982):2.90649,Embelia:20.48631):8.54455):11.20154,Clade_108:40.2324):16.62982,Stimpsonia:56.86222):2.49014):9.8641,Samolus:69.21646):5.49319):17.36292):2.50366,Diospyros:94.57623):1.38901):8.64293):1.79077,(Barringtonia:106.23152,(((((Clade_109:88.19766,((((Clade_310:44.05085,Clade_110:44.05085):10.21013,Phyllodoce:54.26098):17.79556,Cassiope:72.05654):5.68584,(((Vaccinium:26.9378871,Agapetes:26.9378871):17.0109829,(Leucothoe:31.35352,(Gaultheria:29.17095,Chamaedaphne:29.17095):2.18257):12.59535):10.70923,(Clade_111:47.70793,Lyonia:47.70793):6.95017):23.08428):10.45528):0.80595,((Chimaphila:32.54412,Moneses:32.54412):15.1942,Clade_112:47.73832):41.26529):8.0402,Enkianthus:97.04381):4.32898,Clethra:101.37279):1.89739,((Clematoclethra:24.06022,Actinidia:24.06022):62.51707,Saurauia:86.57729):16.69289):2.96134):0.16742):16.79024,(((((((Clade_113:37.37158,(Ehretia:19.63464,Carmona:19.63464):17.73694):6.62561,(Cordia:38.08308,Coldenia:38.08308):5.91411):33.27478,((((Clade_114:23.8549,Pulmonaria:23.8549):0.05376,Symphytum:23.90866):5.99956,((Clade_115:21.37152,Trichodesma:21.37152):5.04099,(((Mertensia:18.40759,Asperugo:18.40759):4.97381,(((Clade_116:16.32022,Hackelia:16.32022):1.50917,Clade_117:17.82939):3.4646,Microula:21.29399):2.08741):0.27026,((Clade_118:11.46657,(Actinocarya:5.03581,Metaeritrichium:5.03581):6.43076):8.49548,((((Trigonotis:5.31686,Brachybotrys:5.31686):5.49133,Omphalotrigonotis:10.80819):7.09353,Myosotis:17.90172):0.64207,Sinojohnstonia:18.54379):1.41826):3.68961):2.76085):3.49571):2.06154,(((Onosma:13.0497406,Maharanga:13.0497406):2.2588898,Clade_119:15.3086304):2.27124,Echium:17.5798704):14.3898896):45.30221):34.73921,((((((Strychnos:45.95573,(Gardneria:43.38964,(Mitreola:29.67182,(Mitrasacme:27.61157,Geniostoma:27.61157):2.06025):13.71782):2.56609):40.34945,((Alstonia:43.81928,((Rauvolfia:35.98779,(((((Cerbera:33.83388,((((((Clade_120:12.52361,Periploca:12.52361):11.62963,(((Anodendron:3.0416,Parsonsia:3.0416):20.724,(Toxocarpus:22.19875,((Marsdenia:20.64492,((Clade_121:18.17575,((Calotropis:11.04416,Oxystelma:11.04416):4.06437,Clade_122:15.10853):3.06722):0.87722,(Heterostemma:18.27696,(Clade_123:14.88941,Clade_311:14.88941):3.38755):0.77601):1.59195):1.15009,Secamone:21.79501):0.40374):1.56685):0.32453,((((Urceola:9.792910096,Parameria:9.792910096):5.30623,((Clade_124:8.133570096,Trachelospermum:8.133570096):1.51768,(((Epigynum:3.044630096,Ichnocarpus:3.044630096):1.0589,Aganosma:4.103530096):4.59326,Pottsia:8.696790096):0.95446):5.44789):4.18222,(Apocynum:16.6887601,Cleghornia:16.6887601):2.5926):1.24299,(Sindechites:19.5639401,((Clade_125:14.8697101,Parepigynum:14.8697101):2.78072,Myriopteron:17.6504301):1.91351):0.96041):3.565779904):0.06311):1.19972,(Kibatalia:11.44089,Holarrhena:11.44089):13.91207):0.27398,Strophanthus:25.62694):2.69287,Wrightia:28.31981):4.98187,Carissa:33.30168):0.5322):0.9034,Hunteria:34.73728):0.0704,Alyxia:34.80768):0.31026,Amsonia:35.11794):0.0627,Melodinus:35.18064):0.80715):1.57774,((Tabernaemontana:29.11944,Bousigonia:29.11944):7.37074,Kopsia:36.49018):1.07535):6.25375):41.3009,((Canscora:49.31261,Centaurium:49.31261):6.96449,((Exacum:39.36457,Sebaea:39.36457):14.48741,(Fagraea:50.03993,(((Gentiana:34.0130036,Tripterospermum:34.0130036):3.6000964,Crawfurdia:37.6131):4.55295,((Megacodon:21.97378,(Swertia:20.4386,(Veratrilla:18.48178,(Halenia:18.43316,(Lomatogoniopsis:18.394,((Jaeschkea:12.8508299,Gentianella:12.8508299):3.6010801,(Lomatogonium:15.05882,Comastoma:15.05882):1.39309):1.94209):0.03916):0.04862):1.95682):1.53518):2.03936,(Gentianopsis:9.40391,Pterygocalyx:9.40391):14.60923):18.15291):7.87388):3.81205):2.42512):28.84308):1.185):0.96737,Gelsemium:87.27255):6.38722,((Luculia:62.024568,(((Hymenodictyon:11.244248,(Cephalanthus:9.906878,((Mitragyna:8.584488,(Uncaria:7.725778,Neolamarckia:7.725778):0.85871):0.20873,Clade_126:8.793218):1.11366):1.33737):19.95041,(Antirhea:3.695838,Clade_127:3.695838):27.49882):25.08796,(((Mussaenda:34.892298,Emmenopterys:34.892298):4.61071,((((Clade_312:14.982508,(((Clade_128:13.318098,(Clade_313:11.798768,Benkara:11.798768):1.51933):1.13983,Gardenia:14.457928):0.43474,Hyptianthera:14.892668):0.08984):1.17379,Diplospora:16.156298):2.74682,Clade_129:18.903118):7.04575,(((Clade_314:22.641908,Trailliaedoxa:22.641908):0.25928,Ixora:22.901188):0.71739,Scyphiphora:23.618578):2.33029):13.55414):0.10232,Schizomussaenda:39.605328):16.67729):5.74195):13.904352,(Clade_130:75.0952,((Clade_315:60.26478,((((((((Leptodermis:7.46064,Serissa:7.46064):22.8053,(Saprosma:26.47961,Paederia:26.47961):3.78633):8.84698,((((Galium:19.65887,Asperula:19.65887):2.05098,Rubia:21.70985):3.20219,Kelloggia:24.91204):6.77334,Theligonum:31.68538):7.42754):1.39096,Dunnia:40.50388):0.61112,((Mouretia:16.29071,(Clade_131:14.3508299,(Argostemma:12.9731499,Neohymenopogon:12.9731499):1.37768):1.9398801):9.68632,Leptomischus:25.97703):15.13797):1.84426,(Knoxia:40.4287,(Hedyotis:27.84634,(Neanotis:24.74789,Spermacoce:24.74789):3.09845):12.58236):2.53056):0.28793,Nertera:43.24719):6.46359,((Prismatomeris:31.69464,((Chassalia:10.22449,Geophila:10.22449):15.9254,Psychotria:26.14989):5.54475):1.6829,((Damnacanthus:19.30656,Mitchella:19.30656):7.02727,(Morinda:16.81525,Caelospermum:16.81525):9.51858):7.04371):16.33324):10.554):1.49858,(Xanthophytum:33.03369,Clade_132:33.03369):28.72967):13.33184):0.83372):17.73085):17.4317,(((((((Verbascum:27.03945,Clade_133:27.03945):15.39256,Limosella:42.43201):1.74892,Buddleja:44.18093):34.71845,(Clade_134:77.51665,((((Nelsonia:49.30018,Staurogyne:49.30018):19.2871,((Thunbergia:65.84123,((((Clade_135:30.3782,(Cystacanthus:9.02331,Phlogacanthus:9.02331):21.35489):13.69256,Clade_136:44.07076):11.74894,(((Clade_316:25.43619,(((Rungia:18.77464,(Justicia:12.95484,((Clade_137:11.3832,Isoglossa:11.3832):0.031,Rhinacanthus:11.4142):1.54064):5.8198):2.33219,Leptostachya:21.10683):1.83417,Clinacanthus:22.941):2.49519):22.79811,Hypoestes:48.2343):6.60534,((((Hygrophila:22.47894,(Phaulopsis:21.2642,Strobilanthes:21.2642):1.21474):6.15175,Ruellia:28.63069):4.18965,Eranthemum:32.82034):0.06759,Clade_138:32.88793):21.95171):0.98006):7.00469,(Acanthus:28.40849,Kudoacanthus:28.40849):34.4159):3.01684):0.45921,Avicennia:66.30044):2.28684):4.73432,((((((Clade_139:15.0369,Millingtonia:15.0369):23.29804,(Catalpa:37.37523,Incarvillea:37.37523):0.95971):0.27076,((Clade_140:20.1054,Clade_317:20.1054):12.12248,Pauldopia:32.22788):6.37782):3.70157,Campsis:42.30727):29.44984,(Pinguicula:54.3009,Utricularia:54.3009):17.45621):0.78705,(Phyla:36.4101,Verbena:36.4101):36.13406):0.77744):0.5928,((Callicarpa:52.80238,(((Clade_141:43.8464,(Vitex:24.20762,Tsoongia:24.20762):19.63878):5.62594,(Premna:46.29339,(((Clade_142:32.80273,(Ajuga:31.84969,(Caryopteris:19.82041,Amethystea:19.82041):12.02928):0.95304):0.79824,(Clade_143:24.18455,(Schnabelia:20.10201,Rubiteucris:20.10201):4.08254):9.41642):12.18363,(((Scutellaria:34.02108,Wenchengia:34.02108):4.36459,Hymenopyramis:38.38567):1.26138,((((((Dysophylla:15.1407,Pogostemon:15.1407):6.43488,Anisomeles:21.57558):3.09638,Colebrookea:24.67196):1.03337,Microtoena:25.70533):1.13081,(((((Gomphostemma:18.94203,(((((Leucas:15.99696,((Stachyopsis:11.62059,Eriophyton:11.62059):3.45689,(Lamium:15.03608,Marrubium:15.03608):0.0414):0.91948):0.93304,Loxocalyx:16.93):0.35147,(Galeobdolon:15.64394,(((Eremostachys:11.18117,Lamiophlomis:11.18117):0.11037,Notochaete:11.29154):2.1925,Phlomis:13.48404):2.1599):1.63753):0.21838,((Lagochilus:9.34425,(Leonurus:4.61336,Clade_144:4.61336):4.73089):0.07505,Chaiturus:9.4193):8.08055):0.88658,Paraphlomis:18.38643):0.5556):0.46676,(Sideritis:19.07239,Chamaesphacos:19.07239):0.3364):0.48738,Clade_318:19.89617):0.21531,Clade_146:20.11148):5.80782,(Clade_319:17.76626,((((Comanthosphace:1.14812,Rostrinucula:1.14812):0.11454,Leucosceptrum:1.26266):2.53114,Eurysolen:3.7938):11.79894,Achyrospermum:15.59274):2.17352):8.15304):0.91684):1.42568,Holocheila:28.26182):11.38523):6.13755):0.50879):3.17895):2.55476,((((Clade_147:27.333227,Elsholtzia:27.333227):7.77365,((((((Hyssopus:22.656077,(((Clade_148:15.546587,Agastache:15.546587):4.79091,(Lallemantia:16.864587,Dracocephalum:16.864587):3.47291):1.59626,((Nepeta:9.991767,Marmoritis:9.991767):6.267,Heterolamium:16.258767):5.67499):0.72232):0.61858,Prunella:23.274657):0.15811,((Clade_149:12.651567,(Mentha:10.9543171,(Ziziphora:9.4696471,(Calamintha:6.5945571,Clinopodium:6.5945571):2.87509):1.48467):1.6972499):5.7922,Perovskia:18.443767):4.989):0.48586,Lycopus:23.918627):1.70422,Melissa:25.622847):1.26816,Salvia:26.891007):8.21587):0.76604,((Hanceola:19.251237,(Clade_150:18.389637,(Anisochilus:17.052327,(Clade_320:15.340877,Clade_151:15.340877):1.71145):1.33731):0.8616):11.83645,Siphocranion:31.087687):4.78523):12.91062,Clade_145:48.783537):3.243563):0.77528):18.49235,(((((((((Brandisia:55.47943,((((Odontites:36.5961,Clade_321:36.5961):10.15086,Clade_152:46.74696):1.61833,Melampyrum:48.36529):6.40731,(Clade_153:18.39188,Xizangia:18.39188):36.38072):0.70683):1.68576,(Pedicularis:41.92256,Castilleja:41.92256):15.24263):3.26445,(((Cistanche:56.58136,Boschniakia:56.58136):2.51793,(Mannagettaea:58.38166,Orobanche:58.38166):0.71763):1.08653,((Centranthera:33.52352,(((Striga:11.37354,Buchnera:11.37354):19.42913,Sopubia:30.80267):2.07541,Alectra:32.87808):0.64544):10.83204,Aeginetia:44.35556):15.83026):0.24382):0.17377,(Clade_154:50.33566,Siphonostegia:50.33566):10.26775):1.3837,Lindenbergia:61.98711):4.34307,(Rehmannia:29.028418,Triaenophora:29.028418):37.301762):1.98371,Paulownia:68.31389):0.61786,(Clade_155:55.4296,Phryma:55.4296):13.50215):1.56954,(Lancea:25.28935,(Mazus:24.60678,Dodartia:24.60678):0.68257):45.21194):0.79344):2.61967):3.60225):1.38273):6.07486,(((((((Lagotis:36.50237,(Veronica:24.15661,Pseudolysimachion:24.15661):12.34576):0.05896,Veronicastrum:36.56133):10.90903,Hemiphragma:47.47036):14.92871,Plantago:62.39907):12.35863,(Hippuris:54.33593,Callitriche:54.33593):20.42177):2.0281,(Linaria:69.11094,Ellisiophyllum:69.11094):7.67486):7.26927,((Scoparia:51.5616461,((((Limnophila:30.4821161,Trapella:30.4821161):5.70634,Dopatrium:36.1884561):2.89216,Adenosma:39.0806161):4.21123,Gratiola:43.2918461):8.2698):2.81139,Bacopa:54.3730361):29.6820339):0.91917):2.31452,(((Corallodiscus:69.44988,(((Clade_156:56.596769,(Rhabdothamnopsis:36.920772,(Raphiocarpus:22.146022,(Chirita:17.671182,((Clade_157:13.08794213,Clade_322:13.08794213):2.55859,(((Allocheilos:13.69792213,(Didymostigma:9.17628213,(((Clade_158:4.15660184,((Ancylostemon:3.31130184,Paraisometrum:3.31130184):0.31374,Thamnocharis:3.62504184):0.53156):0.38841,Briggsia:4.54501184):1.46455006,Clade_323:6.0095619):3.16672023):4.52164):0.85569,(Clade_159:12.54068213,Conandron:12.54068213):2.01293):0.59737,((Loxostigma:7.46180213,Briggsiopsis:7.46180213):0.76376,(Allostigma:6.42290213,Pseudochirita:6.42290213):1.80266):6.92542):0.49555):2.02464987):4.47484):14.77475):19.675997):7.959021,(((Opithandra:54.18963,Clade_160:54.18963):3.35593,Petrocosmea:57.54556):2.82042,(Clade_324:57.33315,Clade_161:57.33315):3.03283):4.18981):0.90718,((Clade_325:18.40102,Boeica:18.40102):2.1118,Platystemma:20.51282):44.95015):3.98691):9.99224,((Whytockia:49.30879,Epithema:49.30879):15.82386,Rhynchoglossum:65.13265):14.30947):1.82026,Titanotrichum:81.26238):6.02638):9.12244,(Clade_162:38.29134,(Myxopyrum:30.58539,(Fontanesia:29.05008,((((((Chionanthus:6.09933,Osmanthus:6.09933):0.897,Olea:6.99633):5.90233,Fraxinus:12.89866):2.09131,(Syringa:7.5753551,Ligustrum:7.5753551):7.4146149):4.51754,Forsythia:19.50751):9.39424,Jasminum:28.90175):0.14833):1.53531):7.70595):58.11986):14.68027):0.57942,(Clade_163:108.36497,(((Mandragora:17.5343,(Solanum:16.05182,(Clade_164:14.82168,Lycianthes:14.82168):1.23014):1.48248):0.76894,(Lycium:14.06635,(((Anisodus:6.31907,Hyoscyamus:6.31907):0.07378,Atropanthe:6.39285):0.19276,(Physochlaina:5.26352,Przewalskia:5.26352):1.32209):7.48074):4.23689):81.39136,((Clade_165:29.10294,Dinetus:29.10294):24.88647,((Erycibe:45.29199,Clade_326:45.29199):7.66987,(Clade_166:51.46709,(((Clade_327:10.24962,Argyreia:10.24962):6.7742,Clade_167:17.02382):32.89184,Cuscuta:49.91566):1.55143):1.49477):1.02755):45.70519):8.67037):3.30592):0.34029):5.07648,Pittosporopsis:117.08766):1.38162,((((((Natsiatopsis:50.24062,Clade_168:50.24062):4.91989,(Natsiatum:50.40053,Pyrenacantha:50.40053):4.75998):2.28927,Mappianthus:57.44978):5.83915,Nothapodytes:63.28893):49.92299,Apodytes:113.21192):0.77252,(Aucuba:85.99394,Eucommia:85.99394):27.9905):4.48484):1.86778,(((((((Wahlenbergia:44.04803,(Campanula:39.54314,((Homocodon:29.74195,Adenophora:29.74195):2.83587,(Asyneuma:27.8952,Peracarpa:27.8952):4.68262):6.96532):4.50489):18.75511,((Clade_328:34.47958,(Clade_169:28.82817,Cyananthus:28.82817):5.65141):5.2796,Platycodon:39.75918):23.04396):10.67029,Lobelia:73.47343):28.37173,(Pentaphragma:98.53326,((((((Pertya:5.83103,Myripnois:5.83103):5.33414,Ainsliaea:11.16517):22.89884,(((((Distephanus:22.15062,Clade_170:22.15062):7.43191,((((Pilosella:12.57629,Hieracium:12.57629):8.70598,Cichorium:21.28227):0.62362,(Hypochaeris:20.69663,(Notoseris:19.83605,((((Chondrilla:17.38319,Crepis:17.38319):1.19395,(((((Soroseris:9.88927,Clade_171:9.88927):3.15288,(Nabalus:9.7273,Hololeion:9.7273):3.31485):2.22383,Clade_172:15.26598):2.395,(Clade_329:17.28015,(Crepidiastrum:16.82488,Taraxacum:16.82488):0.45527):0.38083):0.4796,(Clade_173:11.378857,Ixeris:11.378857):6.761723):0.43656):0.64717,(Launaea:12.09315,Sonchus:12.09315):7.13116):0.3893839,(((Lactuca:13.19914,((Melanoseris:11.90584,Heteracia:11.90584):1.15308,Paraprenanthes:13.05892):0.14022):5.71297,Picris:18.91211):0.2698488,Cicerbita:19.1819588):0.4317351):0.2223561):0.86058):1.20926):2.94398,(Clade_174:15.98251,Tragopogon:15.98251):8.86736):4.73266):2.37601,((((((((Sigesbeckia:19.55005,((Blainvillea:15.33455,(Sphagneticola:8.40524,Clade_175:8.40524):6.92931):3.60361,((Acmella:15.36028,Xanthium:15.36028):3.51253,Mikania:18.87281):0.06535):0.61189):0.2041,((Adenostemma:18.36641,Symphyllocarpus:18.36641):0.98508,Eupatorium:19.35149):0.40266):0.6814,Enydra:20.43555):1.30722,Bidens:21.74277):2.77138,Anisopappus:24.51415):1.00948,Centipeda:25.52363):2.65479,(((Clade_176:11.8695292,Pentanema:11.8695292):8.1509608,(((Inula:13.4592,Carpesium:13.4592):1.32312,Pulicaria:14.78232):3.26375,Cyathocline:18.04607):1.97442):4.09799,(Pterocaulon:11.748,(Clade_177:9.26142,Epaltes:9.26142):2.48658):12.37048):4.05994):2.50926,((Gynura:20.03606,(((Clade_178:4.33894,(Parasenecio:4.31955352,(Ligulariopsis:4.23257,(Tephroseris:4.02388997,((Farfugium:3.740770002,Nemosenecio:3.740770002):0.153519998,Sinosenecio:3.89429):0.12959997):0.20868003):0.08698352):0.01938648):2.27429,Clade_330:6.61323):9.59821,Clade_179:16.21144):3.82462):10.4575,(((Gnaphalium:11.06032,((Pseudognaphalium:5.45377,Clade_180:5.45377):4.20509,((Leontopodium:7.06777,Gamochaeta:7.06777):0.28454,(Filago:6.11877,Antennaria:6.11877):1.23354):2.30655):1.40146):18.16773,(((((((Clade_181:8.1161,Calotis:8.1161):0.10675,Lagenophora:8.22285):2.88182,(((Solidago:6.77232,Eurybia:6.77232):0.997509,Symphyotrichum:7.769829):3.148521,(Clade_182:10.64938,(Clade_331:8.56212,((Asterothamnus:3.33829,Callistephus:3.33829):4.97258,(Aster:3.83282,Sheareria:3.83282):4.47805):0.25125):2.08726):0.26897):0.18632):2.2279,Clade_183:13.33257):2.21546,(Formania:12.64648,Dichrocephala:12.64648):2.90155):4.27099,(Nannoglottis:19.56528,Thespis:19.56528):0.25374):8.7305,(Cotula:25.03443,((Artemisia:17.52824,(((Achillea:6.22239,Tripleurospermum:6.22239):0.56894,Clade_184:6.79133):5.9205,((Crossostephium:5.35413,((Leucanthemella:3.88229,(Brachanthemum:3.42381,(Filifolium:2.12738,(Kaschgaria:1.68774,Seriphidium:1.68774):0.43964):1.29643):0.45848):1.37347,Clade_185:5.25576):0.09837):4.23193,(Cancrinia:5.62598,Allardia:5.62598):3.96008):3.12577):4.81641):0.04754,Hippolytia:17.57578):7.45865):3.51509):0.67853):0.87742,Doronicum:30.10547):0.38809):0.19412):1.27086):0.53788,Cavea:32.49642):1.11809,(((((Clade_332:9.20066,(Clade_186:8.4779,(((Clade_333:6.12494,((Rhaponticoides:3.03161,Centaurea:3.03161):2.37492,Klasea:5.40653):0.71841):0.08214,Serratula:6.20708):1.26941,(Oligochaeta:5.62452,Rhaponticum:5.62452):1.85197):1.00141):0.72276):0.20032,((Arctium:2.63335,Schmalhausenia:2.63335):5.28605,(((Cousinia:5.0419,(Clade_187:3.4209,Jurinea:3.4209):1.621):1.3392989,(Saussurea:5.11038,Hemisteptia:5.11038):1.2708189):0.4918011,Himalaiella:6.873):1.0464):1.48158):1.09734,((((Xanthopappus:3.2831,Synurus:3.2831):2.7034,Alfredia:5.9865):0.83878,((Olgaea:4.41704,Syreitschikovia:4.41704):2.16339,Ancathia:6.58043):0.24485):0.70371,Onopordum:7.52899):2.96933):5.68551,Echinops:16.18383):0.43241,(Clade_188:15.03264,Tugarinovia:15.03264):1.5836):16.99827):0.4495):1.17007,((Clade_189:17.38116,Adenocaulon:17.38116):8.24687,(Clade_190:15.57834,Phagnalon:15.57834):10.04969):9.60605):34.23007,(Scaevola:23.03012,Goodenia:23.03012):46.43403):25.30466,Stylidium:94.76881):3.76445):3.3119):9.28545,(((Pittosporum:63.38982,(((((((Pentapanax:8.29029,Panax:8.29029):0.69461,Aralia:8.9849):2.90036,Schefflera:11.88526):1.0211,((Clade_191:10.32783,Oplopanax:10.32783):1.72434,((Tupidanthus:8.64122,Osmoxylon:8.64122):3.28273,((((Trevesia:5.39091,Brassaiopsis:5.39091):4.23377,Gamblea:9.62468):0.08802,(Clade_192:6.5287,(Eleutherococcus:6.38569,Dendropanax:6.38569):0.14301):3.184):1.50667,(Fatsia:10.69372,(Hedera:3.40967,Sinopanax:3.40967):7.28405):0.52565):0.70458):0.12822):0.85419):2.73248,Clade_193:15.63884):30.54587,Hydrocotyle:46.18471):15.68235,((((((((((Clade_194:17.61893,((Ferula:17.17648,((Clade_195:16.0452,Daucus:16.0452):0.79942,Turgenia:16.84462):0.33186):0.39714,((Acronema:9.3586,Meeboldia:9.3586):0.07882,(Clade_196:8.32424,Pternopetalum:8.32424):1.11318):8.1362):0.04531):1.49425,(((Anthriscus:12.59367,Osmorhiza:12.59367):2.54763,(Chaerophyllum:6.58269,Oreomyrrhis:6.58269):8.55861):2.36123,Scandix:17.50253):1.61065):2.55707,Arcuatopterus:21.67025):1.36589,((Clade_197:17.33206,Scaligeria:17.33206):0.7282,(((Clade_198:12.10174,Vicatia:12.10174):1.1037063,Trachyspermum:13.2054463):3.1131037,((Heracleum:10.6016,(((Clade_199:7.13644,(Peucedanum:3.90600671,(Clade_334:3.78315,Clade_200:3.78315):0.12285671):3.23043329):0.5751,(Trachydium:7.07937,(Cortiella:6.76582,((Krasnovia:5.04347,((Melanosciadium:2.77055,Cortia:2.77055):0.8486,Clade_201:3.61915):1.42432):1.65793,Pachypleurum:6.7014):0.06442):0.31355):0.63217):2.32803,Nothosmyrnium:10.03957):0.56203):1.28786,Clade_335:11.88946):4.42909):1.74171):4.97588):0.96216,(Clade_202:12.41762,(Oenanthe:9.6846,Cicuta:9.6846):2.73302):11.58068):3.94188,(Physospermopsis:21.35029,((Haplosphaera:14.78247,(Clade_336:12.45718,(Sinolimprichtia:3.01285004,Tongoloa:3.01285004):9.44432996):2.32529):1.05597,Notopterygium:15.83844):5.51185):6.58989):3.36561,(Pleurospermum:25.375084,Chamaesium:25.375084):5.930706):9.03421,Bupleurum:40.34):11.71696,(Eryngium:23.11807,Sanicula:23.11807):28.93889):7.95008,Centella:60.00704):1.86002):1.52276):5.7524,Torricellia:69.14222):31.10424,((Viburnum:48.07442,(Clade_203:24.21054,Sambucus:24.21054):23.86388):35.73264,(((Clade_204:41.39193,((Zabelia:40.17424,((Triplostegia:32.77337,((Scabiosa:11.82485,Dipsacus:11.82485):5.72388,Pterocephalus:17.54873):15.22464):5.17673,((Patrinia:31.35852,Valeriana:31.35852):3.75728,Nardostachys:35.1158):2.8343):2.22414):0.3637,Clade_205:40.53794):0.85399):8.05749,((((Leycesteria:14.15831,Symphoricarpos:14.15831):0.72826,Triosteum:14.88657):3.09742,Lonicera:17.98399):25.2272,Heptacodium:43.21119):6.23823):0.81094,Weigela:50.26036):33.5467):16.4394):10.88415):0.93603,Polyosma:112.06664):5.03404,((Helwingia:61.70013,Ilex:61.70013):35.31332,((Cardiopteris:70.95994,Gonocaryum:70.95994):14.17029,Gomphandra:85.13023):11.88322):20.08723):3.23638):2.85212):0.67088,((((Mastixia:41.20012,Diplopanax:41.20012):24.24938,((Nyssa:33.90013,Camptotheca:33.90013):22.1,Davidia:56.00013):9.44937):11.22428,(((((Pileostegia:6.98677,Decumaria:6.98677):2.85916,Schizophragma:9.84593):4.28528,(Cardiandra:8.62732,Deinanthe:8.62732):5.50389):2.1518,Clade_206:16.28301):23.42982,((Deutzia:23.57436,Kirengeshoma:23.57436):7.14767,Philadelphus:30.72203):8.9908):36.96095):9.32634,(Cornus:66.86605,Alangium:66.86605):19.13407):37.85994):6.24434):0.53359):0.61101):0.18017):1.72958):0.14861,(Buxus:55.45402,(Sarcococca:18.81425,Pachysandra:18.81425):36.63977):77.85334):0.28784):0.0332,(Helicia:30.16281,Heliciopsis:30.16281):103.46559):0.26517,((Euptelea:123.78162,(((((Menispermum:6.19201,Sinomenium:6.19201):33.48933,((((Pachygone:8.261307,Cocculus:8.261307):15.118963,((Pycnarrhena:12.7045,Eleutharrhena:12.7045):1.87859,Albertisia:14.58309):8.79718):4.34976,(Stephania:18.831,(Cyclea:6.58113,Cissampelos:6.58113):12.24987):8.89903):6.54722,((Pericampylus:18.80825,Hypserpa:18.80825):10.8761,Diploclisia:29.68435):4.5929):5.40409):2.22297,(((Aspidocarya:20.19084,Parabaena:20.19084):7.34054,((Fibraurea:14.96678,Tinospora:14.96678):5.93486,Tinomiscium:20.90164):6.62974):6.44442,Arcangelisia:33.9758):7.92851):71.95171,((Coptis:73.18272,((Beesia:29.00277,((Clade_207:11.24256,Cimicifuga:11.24256):8.94846,Eranthis:20.19102):8.81175):40.28591,(((Aconitum:39.49173,Clade_337:39.49173):25.07719,(Clade_208:32.60182,Adonis:32.60182):31.9671):3.54176,((Asteropyrum:66.3091,((Clade_209:26.4941,(Urophysa:5.40058,(Aquilegia:4.99037,Semiaquilegia:4.99037):0.41021):21.09352):1.12808,(Clade_210:18.96452,Thalictrum:18.96452):8.65766):38.68692):1.74098,(((((Clade_211:40.61592,Ceratocephala:40.61592):7.25957,(Oxygraphis:23.15908,Halerpestes:23.15908):24.71641):15.67834,Clade_212:63.55383):3.497,Clade_338:67.05083):0.48718,Caltha:67.53801):0.51207):0.0606):1.178):3.89404):33.57964,((((Clade_339:19.12528,Caulophyllum:19.12528):42.98344,Nandina:62.10872):23.49521,((Epimedium:72.48903,((Dysosma:9.47931,Sinopodophyllum:9.47931):0.97275,Diphylleia:10.45206):62.03697):8.74374,Plagiorhegma:81.23277):4.37116):1.2094,(Mahonia:10.30944,Berberis:10.30944):76.50389):19.94903):7.09366):4.10772,(((((Clade_340:6.68762,Clade_213:6.68762):24.07601,Sinofranchetia:30.76363):8.03935,Decaisnea:38.80298):8.05631,Sargentodoxa:46.85929):67.04012,(Kingdonia:72.97056,Circaeaster:72.97056):40.92885):4.06433):5.81788):1.73852,(((((Fumaria:36.6789,(Corydalis:33.71831,Dactylicapnos:33.71831):2.96059):4.29977,Lamprocapnos:40.97867):6.14113,Adlumia:47.1198):47.40458,Hypecoum:94.52438):9.44484,((((Clade_214:36.66327335,(Hylomecon:23.15641335,Clade_215:23.15641335):13.50686):4.17643,Macleaya:40.83970335):9.08615,Eomecon:49.92585335):27.46023,(Meconopsis:27.71722335,Papaver:27.71722335):49.66886):26.58313665):21.55092):8.37343):3.30025,(((Sarcandra:99.6001,Chloranthus:99.6001):21.1,Hedyosmum:120.7001):16.24471,(((Petrosavia:130.34866,(((((Dioscorea:80.02787,(Schizocapsa:22.22174,Tacca:22.22174):57.80613):34.42381,Burmannia:114.45168):7.69189,Aletris:122.14357):5.47866,(((Pandanus:33.90009,Freycinetia:33.90009):47.88226,(Croomia:46.49766,Stemona:46.49766):35.28469):21.88489,Acanthochlamys:103.66724):23.95499):1.99405,((((Disporum:35.83468,Iphigenia:35.83468):23.29692,Gloriosa:59.1316):57.71049,(((Zigadenus:23.8349,Veratrum:23.8349):64.6457,((Paris:8.78394,Trillium:8.78394):65.93668,(Clade_216:50.61444,Chionographis:50.61444):24.10618):13.75998):24.58845,(((Tricyrtis:61.50111,(Clintonia:46.07503,((Notholirion:15.2039,(Cardiocrinum:14.05739,(Fritillaria:9.44381,Clade_217:9.44381):4.61358):1.14651):26.74246,((Erythronium:16.55891,(Tulipa:15.10964,Amana:15.10964):1.44927):22.04392,(Lloydia:15.29636,Gagea:15.29636):23.30647):3.34353):4.12867):15.42608):2.16291,Streptopus:63.66402):24.14713,Clade_218:87.81115):25.2579):3.77304):12.03093,((((Curculigo:21.06412,Hypoxis:21.06412):95.96296,((((Eremurus:63.64191,(Dianella:44.47883,Hemerocallis:44.47883):19.16308):6.85875,((((Thysanotus:49.91638,(((((Polygonatum:7.9543,Clade_219:7.9543):4.36388,Maianthemum:12.31818):2.20679,Theropogon:14.52497):0.96832,(((((Tupistra:5.84654,Aspidistra:5.84654):5.61786,(Clade_220:10.3266,Reineckea:10.3266):1.1378):0.67454,Speirantha:12.13894):0.09176,Convallaria:12.2307):2.44896,((Ophiopogon:6.38719,Liriope:6.38719):1.1264,Peliosanthes:7.51359):7.16607):0.81363):3.44728,Dracaena:18.94057):30.97581):1.98363,Asparagus:51.90001):8.51341,(Barnardia:51.32367,((Hosta:27.33192,(Chlorophytum:6.33824,Diuranthera:6.33824):20.99368):18.1964,Anemarrhena:45.52832):5.79535):9.08975):1.80536,((Allium:29.75004,Milula:29.75004):26.15693,Crinum:55.90697):6.31181):8.28188):19.54134,Clade_341:90.042):8.22837,Ixiolirion:98.27037):18.75671):7.99116,(Clade_342:96.70907,(((((Clade_221:40.5571,(Holopogon:40.4893,Clade_222:40.4893):0.0678):11.01791,((Nervilia:44.28156,(((((((Clade_223:23.65419,Corallorhiza:23.65419):10.34147,Agrostophyllum:33.99566):2.54524,((Clade_224:29.81143,((Appendicula:6.939428,Podochilus:6.939428):20.233542,(((Aeridostachya:12.03088,(((Clade_225:10.7998,((Oxystophyllum:8.67598,Callostylis:8.67598):0.10644,Campanulorchis:8.78242):2.01738):0.44435,Clade_226:11.24415):0.154532,Pinalia:11.398682):0.632198):1.37935,Cryptochilus:13.41023):0.26548,Trichotosia:13.67571):13.49726):2.63846):0.05067,Clade_227:29.8621):6.6788):0.25602,(((Acriopsis:23.16845,Cymbidium:23.16845):9.46763,Clade_228:32.63608):3.50498,(Polystachya:32.22518,(((Clade_229:19.54335,(((Sedirea:17.21162,(Clade_230:16.43436,Ornithochilus:16.43436):0.77726):1.6938,Thrixspermum:18.90542):0.4257,((Luisia:14.36057,(Chiloschista:13.92731,(((Ascocentrum:11.16739,Neofinetia:11.16739):1.0543003,Vanda:12.2216903):0.8809597,Holcoglossum:13.10265):0.82466):0.43326):0.51852,(((Aerides:10.52778,Penkimia:10.52778):3.32742,Rhynchostylis:13.8552):0.67953,(Renanthera:14.24203,(((((Schoenorchis:12.4272,(((Sarcoglyphis:10.40079,Clade_231:10.40079):1.5582,Pelatantheria:11.95899):0.09566,Diploprora:12.05465):0.37255):0.26741,Clade_232:12.69461):0.69606,Vandopsis:13.39067):0.06496,(Uncifera:13.36977,((Gastrochilus:7.02543,Haraella:7.02543):2.47127,Pomatocalpa:9.4967):3.87307):0.08586):0.71434,Clade_233:14.16997):0.07206):0.2927):0.34436):4.45203):0.21223):0.04718,Hygrochilus:19.59053):3.09856,Papilionanthe:22.68909):9.53609):3.91588):0.65586):0.43828,(((((Collabium:5.358988,Tainia:5.358988):10.865682,Hancockia:16.22467):4.53706,Acanthephippium:20.76173):3.78808,(Spathoglottis:23.85327,(Calanthe:21.42395,Clade_234:21.42395):2.42932):0.69654):5.71431,Eriodes:30.26412):6.97108):0.33784,((Clade_235:22.9265,Calypso:22.9265):12.82403,(((Clade_236:29.09581,(Dendrobium:23.20011,Flickingeria:23.20011):5.8957):1.72692,Epigeneium:30.82273):2.83829,((Oberonia:23.28295,Ypsilorchis:23.28295):3.46598,Clade_237:26.74893):6.91209):2.08951):1.82251):0.89438,(((Bletilla:17.35472,(Clade_343:14.074855,(Dendrochilum:13.89592008,(Bulleyia:7.49290008,(((Pholidota:3.81234008,Neogyna:3.81234008):2.08353,Otochilus:5.89587008):0.11158,Coelogyne:6.00745008):1.48545):6.40302):0.17893492):3.279865):0.18704,Thunia:17.54176):4.62047,(Arundina:20.5208,Anthogonium:20.5208):1.64143):16.30519):5.81414):0.65356,(Tropidia:27.22656,Corymborkis:27.22656):17.70856):6.63989):25.10225,((((Clade_238:51.73593,Microtis:51.73593):4.84224,Cryptostylis:56.57817):5.72429,(Spiranthes:53.68112,((((((Anoectochilus:16.92252,Ludisia:16.92252):2.43401,(Clade_240:18.59485,Kuhlhasseltia:18.59485):0.76168):5.59907,Clade_239:24.9556):1.71145,Clade_241:26.66705):0.41243,Herpysma:27.07948):8.20391,(Goodyera:28.73467,(Hylophila:23.3768,Erythrodes:23.3768):5.35787):6.54872):18.39773):8.62134):5.50966,(Disperis:51.973,(((Brachycorythis:25.90681,((((Clade_242:12.97565,Dactylorhiza:12.97565):0.86142,Galearis:13.83707):8.33277,Orchis:22.16984):3.57458,(Hemipilia:19.71063,Clade_243:19.71063):6.03379):0.16239):5.18693,((Diplomeris:25.82703,Habenaria:25.82703):0.76822,((Androcorys:19.15997,Clade_344:19.15997):4.37843,Clade_244:23.5384):3.05685):4.49849):3.09824,Satyrium:34.19198):17.78102):15.83912):8.86514):8.02695,(Cypripedium:44.3894,Paphiopedilum:44.3894):40.31481):8.58411,((Vanilla:75.21035,(Galeola:2.68272,Erythrorchis:2.68272):72.52763):11.08141,Pogonia:86.29176):6.99656):3.42075):28.30917):3.54243,((((Sparganium:53.43937,Typha:53.43937):70.11576,(((Eriocaulon:114.21957,Xyris:114.21957):5.66726,(((Leptaspis:74.92644,((((((Aristida:26.49629,Stipagrostis:26.49629):9.95455,Elytrophorus:36.45084):2.7952,((Neyraudia:27.92811,(((((((Eleusine:14.23368,((((Clade_245:11.05687,Lepturus:11.05687):0.42453,Microchloa:11.4814):1.1851,Chloris:12.6665):0.59482,Enteropogon:13.26132):0.97236):1.40027,Acrachne:15.63395):0.88812,Leptochloa:16.52207):2.23817,(Aeluropus:17.52474,(((Muhlenbergia:13.63367,Tragus:13.63367):2.6726,Perotis:16.30627):1.10441,Orinus:17.41068):0.11406):1.2355):1.46498,(((Tripogon:8.38213,Eragrostiella:8.38213):10.93504,(Cleistogenes:17.17799,Dactyloctenium:17.17799):2.13918):0.38537,Buchloe:19.70254):0.52268):3.18461,((Crypsis:12.10422,Sporobolus:12.10422):1.09037,Zoysia:13.19459):10.21524):3.62483,(Enneapogon:16.90162,(Eragrostis:13.38465,Harpachne:13.38465):3.51697):10.13304):0.89345):9.75991,(Danthonia:13.49684,Schismus:13.49684):24.19118):1.55802):0.72974,((Clade_246:14.9515,Eriachne:14.9515):18.54101,((Molinia:4.89304,Phragmites:4.89304):23.91722,(Setiacis:7.75426,Arundo:7.75426):21.056):4.68225):6.48327):0.85933,(((((((Pseudoraphis:15.39601072,((((Eriochloa:7.02588072,Urochloa:7.02588072):4.65863,Clade_247:11.68451072):3.1274,((Setaria:6.78609792,(Paspalidium:6.77396074,(Pennisetum:6.69677074,Spinifex:6.69677074):0.07719):0.01213718):0.9721928,Stenotaphrum:7.75829072):7.05362):0.48993,Andropogon:15.30184072):0.09417):0.01679763,Panicum:15.41280835):2.658892,((((Acroceras:12.50324035,(Oplismenus:9.0227503,Clade_248:9.0227503):3.48049005):1.64835,Ottochloa:14.15159035):1.38637,(Alloteropsis:15.38772035,Echinochloa:15.38772035):0.15024):1.98161,(Sacciolepis:11.89734035,Sphaerocaryum:11.89734035):5.62223):0.55213):2.48777,Digitaria:20.55947035):6.33886985,(((((Coix:12.73730024,(Pseudopogonatherum:12.55652024,(((((Phacelurus:3.86393024,Eremochloa:3.86393024):0.06349,Capillipedium:3.92742024):7.24616,(Clade_249:9.75933024,(Hemarthria:4.96632024,Ophiuros:4.96632024):4.79301):1.41425):1.32517,((((((((Pogonatherum:3.3866805,(Imperata:3.3192605,Germainia:3.3192605):0.06742):0.47235,Apluda:3.8590305):0.18246,(Miscanthus:3.6096105,(Apocopis:3.2415105,Sorghum:3.2415105):0.3681):0.43188):0.31972,(Dimeria:3.7593705,Ischaemum:3.7593705):0.60184):0.92844,Eulalia:5.2896505):0.93527988,Clade_250:6.22493038):1.4494201,(Hyparrhenia:6.91946048,((Schizachyrium:5.14368045,Themeda:5.14368045):0.87858,(Bothriochloa:5.96250045,Heteropogon:5.96250045):0.05976):0.89720003):0.75489):3.2256607,Cymbopogon:10.90001118):1.59873906):0.02639,Clade_251:12.52514024):0.03138):0.18078):1.73062084,Arthraxon:14.46792108):0.17055912,Chionachne:14.6384802):4.13135,(Garnotia:17.8518602,Arundinella:17.8518602):0.91797):6.94836,((Paspalum:13.9227102,Ichnanthus:13.9227102):2.11571,Hymenachne:16.0384202):9.67977):1.18015):5.06601,(Lophatherum:29.7678702,(Centotheca:17.7736702,Thysanolaena:17.7736702):11.9942):2.19648):0.2561758,Mnesithea:32.220526):8.614584):26.05509,((Chikusichloa:39.39568,(Oryza:30.44008,Leersia:30.44008):8.9556):26.6044,(((((((Chimonocalamus:3.01634464,(Dichanthium:2.15952381,Clade_252:2.15952381):0.85682083):0.01724536,(Indocalamus:2.64740984,Shibataea:2.64740984):0.38618016):0.40869,(Indosasa:2.87337,(((Clade_253:2.46221,Oligostachyum:2.46221):0.26077,Pseudosasa:2.72298):0.09049,Pleioblastus:2.81347):0.0599):0.56891):0.43014,Arundinaria:3.87242):0.65009,Sasa:4.52251):13.49757,((Pseudostachyum:5.04443,Clade_345:5.04443):0.62242,Clade_254:5.66685):12.35323):31.3755,(Brachyelytrum:43.88514,((((((Melica:7.20158,Schizachne:7.20158):7.93375,Glyceria:15.13533):7.40833,Brylkinia:22.54366):9.92929,((Achnatherum:11.88987,Piptatherum:11.88987):2.3864,((((Orthoraphium:4.45652,Trikeraia:4.45652):0.08442,Ptilagrostis:4.54094):1.8425,Psammochloa:6.38344):1.58183,Stipa:7.96527):6.311):18.19668):0.8225226,(((((Helictotrichon:20.3051086,(((((Calamagrostis:6.91158,(Agrostis:4.80897,Polypogon:4.80897):2.10261):0.1125,Deyeuxia:7.02408):8.3825,Clade_255:15.40658):0.37446,(Anthoxanthum:15.13579,(Avena:9.74312,Clade_256:9.74312):5.39267):0.64525):0.43112,Phalaris:16.21216):4.0929486):3.8047114,(((Puccinellia:12.93514,(Colpodium:12.32658,(Coleanthus:4.85786,Catabrosa:4.85786):7.46872):0.60856):5.47535,((((Beckmannia:9.01774,(Alopecurus:8.24285,Milium:8.24285):0.77489):0.225,Aniselytron:9.24274):4.16875,Poa:13.41149):0.07917,Phleum:13.49066):4.91983):0.20702,((Clade_257:15.9176,Scolochloa:15.9176):0.83648,(Deschampsia:16.67194,Dactylis:16.67194):0.08214):1.86343):5.49231):4.08377,((((((Agropyron:3.65666,Eremopyrum:3.65666):4.90032,Hordeum:8.55698):0.39678,(Clade_258:8.2790493,Leymus:8.2790493):0.6747107):2.55957,Bromus:11.51333):0.42585,Psathyrostachys:11.93918):0.98162,Littledalea:12.9208):15.27279):1.79129,Brachypodium:29.98488):0.7864,Diarrhena:30.77128):2.5241926):1.5002674,((Phaenosperma:14.24593,Clade_259:14.24593):1.68814,Duthiea:15.93407):18.86167):9.0894):5.51044):16.6045):0.89012):8.03624):37.42204,Flagellaria:112.34848):4.22856,Clade_346:116.57704):3.30979):2.29977,(((Clade_260:59.42687,Lepironia:59.42687):23.83083,((((((((((Schoenoplectus:19.67109,Actinoscirpus:19.67109):13.14185,Clade_261:32.81294):2.73054,Fuirena:35.54348):3.11416,Clade_262:38.65764):5.39217,(((Fimbristylis:26.47381,Actinoschoenus:26.47381):3.123,Bulbostylis:29.59681):10.13815,Eleocharis:39.73496):4.31485):6.42827,(Blysmus:22.63955,(((Eriophorum:5.01702,Scirpus:5.01702):14.58341,Clade_263:19.60043):0.52057,Trichophorum:20.121):2.51855):27.83853):9.57466,Rhynchospora:60.05274):10.10535,((Clade_264:63.56096,(Schoenus:60.4791,Gahnia:60.4791):3.08186):2.33488,Tricostularia:65.89584):4.26225):4.64879,(Diplacrum:57.34386,Scleria:57.34386):17.46302):1.00609,Cladium:75.81297):7.44473):13.89319,(Luzula:75.31498,Juncus:75.31498):21.83591):25.03571):1.36853):3.38226,(((Monochoria:105.2078,(((Clade_265:42.31464,Clade_347:42.31464):17.18936,(Murdannia:51.72983,Floscopa:51.72983):7.77417):10.72847,(Clade_266:61.02349,((Cyanotis:14.55355,Belosynapsis:14.55355):19.8589,Clade_267:34.41245):26.61104):9.20898):34.97533):4.65452,Philydrum:109.86232):5.35623,(Orchidantha:83.50008,(((Costus:72.10008,(((Globba:12.87583,(Clade_268:11.40247,((((Boesenbergia:9.48405,Kaempferia:9.48405):0.76186,Zingiber:10.24591):0.21974,Clade_269:10.46565):0.0664,((Curcuma:4.96244,Stahlianthus:4.96244):5.37857,Pommereschea:10.34101):0.19104):0.87042):1.47336):0.6358,Rhynchanthus:13.51163):4.48847,(Clade_270:10.17172,Siliquamomum:10.17172):7.82838):54.09998):3.60626,(Stachyphrynium:29.84499,(Phrynium:11.06084,Donax:11.06084):18.78415):45.86135):4.04201,(Clade_271:28.32127,Musa:28.32127):51.42708):3.75173):31.71847):11.71884):0.27206,(((Salacca:9.35951,(Calamus:5.09341,Daemonorops:5.09341):4.2661):0.89823,Plectocomia:10.25774):45.35824,(((Pinanga:17.54782,Cocos:17.54782):32.23674,((((Livistona:6.20808,Licuala:6.20808):0.57786,((Guihaia:1.9619,Rhapis:1.9619):1.07715,Trachycarpus:3.03905):3.74689):12.61769,Phoenix:19.40363):28.93735,(Chuniophoenix:47.80009,((Caryota:6.19282,Wallichia:6.19282):0.25044,Arenga:6.44326):41.35683):0.54089):1.44358):2.05498,Nypa:51.83954):3.77644):71.59347):1.35122):0.31235):0.74326):0.73238):2.96803,((((((Stuckenia:29.22359,Potamogeton:29.22359):54.42455,Posidonia:83.64814):8.82917,Triglochin:92.47731):16.38917,(Blyxa:90.82551,Enhalus:90.82551):18.04097):18.23631,Tofieldia:127.10279):2.50261,((((((((((Arisaema:20.47424,(Typhonium:16.57912,Sauromatum:16.57912):3.89512):0.14612,Pinellia:20.62036):1.98897,(Alocasia:18.51236,(Clade_272:5.6911,Colocasia:5.6911):12.82126):4.09697):37.34842,(Hapaline:47.92401,Amorphophallus:47.92401):12.03374):4.0137,(Cryptocoryne:31.63636,Schismatoglottis:31.63636):32.33509):0.75865,(Aglaonema:38.20651,Homalomena:38.20651):26.52359):3.66905,Lasia:68.39915):3.36271,((Clade_273:14.08464,(Anadendrum:9.58361,Clade_274:9.58361):4.50103):30.92591,(Pothoidium:10.44141,Pothos:10.44141):34.56914):26.75131):11.79993,Lemna:83.56179):31.05353,Symplocarpus:114.61532):14.99008):3.71129):1.60251,Acorus:134.9192):2.02561):0.24901):0.04201,((((Asarum:14.32506,Saruma:14.32506):96.53454,(Aristolochia:67.04993,Thottea:67.04993):43.80967):10.66142,(((Gymnotheca:37.2001,Saururus:37.2001):5.81083,Houttuynia:43.01093):39.13853,((Piper:46.7418,Peperomia:46.7418):18.85183,Zippelia:65.59363):16.55583):39.37156):12.77979,((((Hernandia:59.47988,Illigera:59.47988):44.52023,(((((Clade_348:5.3426,Clade_275:5.3426):1.08364,((((Neolitsea:5.27785,Lindera:5.27785):0.61031,Clade_276:5.88816):0.06646,Cinnamomum:5.95462):0.39828,Dodecadenia:6.3529):0.07334):1.32346,((Dehaasia:2.23776,Phoebe:2.23776):3.16961,((Machilus:4.10467,Nothaphoebe:4.10467):1.13104,Alseodaphne:5.23571):0.17166):2.34233):55.87797,(Caryodaphnopsis:60.72171,Neocinnamomum:60.72171):2.90596):12.1391,((Cryptocarya:30.01013,Clade_277:30.01013):42.12492,Cassytha:72.13505):3.63172):28.23334):7.79468,Clade_278:111.79479):16.86998,(((Liriodendron:26.40535,(Talauma:8.23954,(((Clade_279:5.41748,(((Michelia:2.37978,Alcimandra:2.37978):1.3692,Yulania:3.74898):0.37742,Woonyoungia:4.1264):1.29108):0.31256,Manglietia:5.73004):0.40535,Clade_280:6.13539):2.10415):18.16581):66.39773,(Anaxagorea:66.83209,((((Disepalum:35.90501,Goniothalamus:35.90501):6.03322,((Fissistigma:20.93608,Clade_281:20.93608):2.22842,((Desmos:9.65496,Dasymaschalon:9.65496):1.21488,Friesodielsia:10.86984):12.29466):18.77373):7.57136,(Xylopia:39.88471,Artabotrys:39.88471):9.62488):8.15413,((Meiogyne:13.59393,((Clade_282:7.05076,Pseuduvaria:7.05076):6.09887,(Miliusa:13.06118,(Clade_283:11.09808,Chieniodendron:11.09808):1.9631):0.08845):0.4443):1.06033,Alphonsea:14.65426):43.00946):9.16837):25.97099):7.76142,(Clade_284:4.144,Knema:4.144):96.4205):28.10027):5.63604):2.93502):1.50918):1.2551,Nymphaea:140.00011);
