# Supplementary material for: The origins of climate‐diversity relationships and richness patterns in Chinese plants
Source: Ecol Evol. 2022 Dec 12;12(12):e9607. doi: 10.1002/ece3.9607 (PMC9745389; doi:10.1002/ece3.9607)
Supplement: Supplementary file 1 — Appendix S1. Supporting information [file ECE3-12-e9607-s001.zip › ECE3_9607_Data S9.xlsx]

## Sheet: metadata
	Data S9. Species richness and stem ages of non-monophyletic genera
	Data are listed for sets of genera that were treated as single clades
	Genera sharing the same stem age and group number were assigned to the same clade
	China genus richness: species richness refers to species richness in China
	Global genus richness: species richness refers to species richness globally

## Sheet: non-monophyletic genera
family	genus	China genus richness	China combined richness	Global genus richness	Global combined richness	stem_age	group number
Vitaceae	Tetrastigma	43	59	164	236	54.7879	Clade_1
Vitaceae	Cayratia	16	59	72	236	54.7879	Clade_1
Vitaceae	Yua	3	11	2	30	56.8001	Clade_2
Vitaceae	Parthenocissus	8	11	28	30	56.8001	Clade_2
Vitaceae	Ampelocissus	6	45	101	491	56.8001	Clade_3
Vitaceae	Vitis	39	45	390	491	56.8001	Clade_3
Anacardiaceae	Dracontomelon	3	5	9	54	18.4682	Clade_4
Anacardiaceae	Spondias	2	5	45	54	18.4682	Clade_4
Anacardiaceae	Cotinus	4	6	9	11	36.6052	Clade_5
Anacardiaceae	Pegia	2	6	2	11	36.6052	Clade_5
Burseraceae	Garuga	4	11	8	103	48.6001	Clade_6
Burseraceae	Canarium	7	11	95	103	48.6001	Clade_6
Nitrariaceae	Peganum	3	8	6	18	82.4887	Clade_7
Nitrariaceae	Nitraria	5	8	12	18	82.4887	Clade_7
Rutaceae	Glycosmis	12	15	55	75	17.6631	Clade_8
Rutaceae	Micromelum	3	15	20	75	17.6631	Clade_8
Rutaceae	Zanthoxylum	47	48	314	331	25.6766	Clade_9
Rutaceae	Toddalia	1	48	17	331	25.6766	Clade_9
Meliaceae	Dysoxylum	12	13	110	133	50.2737	Clade_10
Meliaceae	Melia	1	13	23	133	50.2737	Clade_10
Sapindaceae	Dimocarpus	4	6	9	36	9.069	Clade_11
Sapindaceae	Xerospermum	2	6	27	36	9.069	Clade_11
Sapindaceae	Pavieasia	3	4	3	6	22.6294	Clade_12
Sapindaceae	Amesiodendron	1	4	3	6	22.6294	Clade_12
Malvaceae	Microcos	3	31	55	417	11.8505	Clade_13
Malvaceae	Grewia	28	31	362	417	11.8505	Clade_13
Malvaceae	Melochia	2	3	81	169	34.744	Clade_14
Malvaceae	Waltheria	1	3	88	169	34.744	Clade_14
Malvaceae	Hibiscus	19	24	688	710	11.704	Clade_15
Malvaceae	Abelmoschus	5	24	22	710	11.704	Clade_15
Malvaceae	Decaschistia	2	4	17	23	10.9702	Clade_16
Malvaceae	Kydia	2	4	6	23	10.9702	Clade_16
Malvaceae	Diplodiscus	2	4	12	19	10.3645	Clade_17
Malvaceae	Berrya	2	4	7	19	10.3645	Clade_17
Malvaceae	Eriolaena	5	7	11	12	22.9026	Clade_18
Malvaceae	Corchoropsis	2	7	1	12	22.9026	Clade_18
Thymelaeaceae	Wikstroemia	47	48	103	107	29.1831	Clade_19
Thymelaeaceae	Stellera	1	48	4	107	29.1831	Clade_19
Dipterocarpaceae	Parashorea	2	4	13	281	21.7835	Clade_20
Dipterocarpaceae	Shorea	2	4	268	281	21.7835	Clade_20
Brassicaceae	Alyssum	9	34	321	634	31.272	Clade_21
Brassicaceae	Megacarpaea	4	34	9	634	31.272	Clade_21
Brassicaceae	Stevenia	2	34	6	634	31.272	Clade_21
Brassicaceae	Lepidium	19	34	298	634	31.272	Clade_21
Brassicaceae	Hornungia	2	4	7	58	22.6255	Clade_22
Brassicaceae	Descurainia	2	4	51	58	22.6255	Clade_22
Brassicaceae	Dontostemon	11	12	16	29	28.7486	Clade_23
Brassicaceae	Clausia	1	12	13	29	28.7486	Clade_23
Brassicaceae	Sisymbriopsis	5	8	5	15	15.426	Clade_24
Brassicaceae	Tetracme	3	8	10	15	15.426	Clade_24
Brassicaceae	Euclidium	1	8	1	13	12.0327	Clade_25
Brassicaceae	Desideria	7	8	12	13	12.0327	Clade_25
Brassicaceae	Sterigmostemum	2	4	9	147	22.5311	Clade_26
Brassicaceae	Hesperis	2	4	138	147	22.5311	Clade_26
Brassicaceae	Thellungiella	2	5	NA	NA	11.4158	Clade_27
Brassicaceae	Pegaeophyton	3	5	7	7	11.4158	Clade_27
Brassicaceae	Cardaria	3	6	NA	NA	30.0162	Clade_28
Brassicaceae	Lignariella	3	6	NA	NA	30.0162	Clade_28
Brassicaceae	Taphrospermum	5	7	NA	NA	26.1563	Clade_29
Brassicaceae	Platycraspedum	2	7	2	2	26.1563	Clade_29
Brassicaceae	Pycnoplinthus	2	3	2	4	10.917	Clade_30
Brassicaceae	Synstemon	1	3	2	4	10.917	Clade_30
Brassicaceae	Oreoloma	3	5	3	6	16.2614	Clade_31
Brassicaceae	Microstigma	2	5	3	6	16.2614	Clade_31
Melastomataceae	Melastoma	5	10	553	713	25.1019	Clade_32
Melastomataceae	Osbeckia	5	10	160	713	25.1019	Clade_32
Melastomataceae	Barthea	1	42	1	135	8.2142	Clade_33
Melastomataceae	Allomorphia	5	42	50	135	8.2142	Clade_33
Melastomataceae	Bredia	11	42	19	135	8.2142	Clade_33
Melastomataceae	Fordiophyton	10	42	12	135	8.2142	Clade_33
Melastomataceae	Oxyspora	6	42	39	135	8.2142	Clade_33
Melastomataceae	Sarcopyramis	3	42	8	135	8.2142	Clade_33
Melastomataceae	Tigridiopalma	1	42	1	135	8.2142	Clade_33
Melastomataceae	Scorpiothyrsus	4	42	4	135	8.2142	Clade_33
Melastomataceae	Cyphotheca	1	42	1	135	8.2142	Clade_33
Connaraceae	Rourea	4	13	119	291	55.4769	Clade_34
Connaraceae	Cnestis	2	13	16	291	55.4769	Clade_34
Connaraceae	Agelaea	2	13	19	291	55.4769	Clade_34
Connaraceae	Ellipanthus	1	13	10	291	55.4769	Clade_34
Connaraceae	Connarus	4	13	127	291	55.4769	Clade_34
Ochnaceae	Campylospermum	2	4	43	234	52.2494	Clade_35
Ochnaceae	Ochna	2	4	191	234	52.2494	Clade_35
Euphorbiaceae	Microstachys	2	4	18	41	19.901	Clade_36
Euphorbiaceae	Homalanthus	2	4	23	41	19.901	Clade_36
Euphorbiaceae	Cnesmone	4	6	11	138	41.7221	Clade_37
Euphorbiaceae	Dalechampia	2	6	127	138	41.7221	Clade_37
Euphorbiaceae	Speranskia	2	4	3	13	35.1301	Clade_38
Euphorbiaceae	Chrozophora	2	4	10	13	35.1301	Clade_38
Euphorbiaceae	Baliospermum	6	8	5	7	30.9083	Clade_39
Euphorbiaceae	Deutzianthus	2	8	2	7	30.9083	Clade_39
Euphorbiaceae	Blachia	4	6	11	12	26.2473	Clade_40
Euphorbiaceae	Strophioblachia	2	6	1	12	26.2473	Clade_40
Phyllanthaceae	Aporosa	4	7	90	155	54.623	Clade_41
Phyllanthaceae	Baccaurea	3	7	65	155	54.623	Clade_41
Phyllanthaceae	Phyllanthus	30	49	985	1108	27.2933	Clade_42
Phyllanthaceae	Breynia	6	49	40	1108	27.2933	Clade_42
Phyllanthaceae	Sauropus	13	49	83	1108	27.2933	Clade_42
Putranjivaceae	Drypetes	14	16	214	218	116.28	Clade_43
Putranjivaceae	Putranjiva	2	16	4	218	116.28	Clade_43
Salicaceae	Xylosma	3	7	131	176	14.2327	Clade_44
Salicaceae	Flacourtia	4	7	45	176	14.2327	Clade_44
Salicaceae	Salix	279	280	1037	1038	37.2001	Clade_45
Salicaceae	Chosenia	1	280	1	1038	37.2001	Clade_45
Violaceae	Hybanthus	2	99	112	1601	58.2591	Clade_46
Violaceae	Viola	97	99	1489	1601	58.2591	Clade_46
Hypericaceae	Hypericum	72	75	618	627	72.0086	Clade_47
Hypericaceae	Triadenum	3	75	9	627	72.0086	Clade_47
Celastraceae	Glyptopetalum	11	102	35	197	22.0666	Clade_48
Celastraceae	Euonymus	91	102	162	197	22.0666	Clade_48
Celastraceae	Loeseneriella	6	7	31	33	14.4559	Clade_49
Celastraceae	Plagiopteron	1	7	2	33	14.4559	Clade_49
Betulaceae	Carpinus	34	40	44	54	63.6337	Clade_50
Betulaceae	Ostrya	6	40	10	54	63.6337	Clade_50
Cucurbitaceae	Gynostemma	14	15	22	36	36.0096	Clade_51
Cucurbitaceae	Neoalsomitra	1	15	14	36	36.0096	Clade_51
Cucurbitaceae	Schizopepon	8	14	8	18	16.2924	Clade_52
Cucurbitaceae	Edgaria	1	14	1	18	16.2924	Clade_52
Cucurbitaceae	Herpetospermum	1	14	2	18	16.2924	Clade_52
Cucurbitaceae	Biswarea	1	14	1	18	16.2924	Clade_52
Cucurbitaceae	Gymnopetalum	3	14	6	18	16.2924	Clade_52
Cucurbitaceae	Cucumis	3	5	77	80	15.8836	Clade_53
Cucurbitaceae	Mukia	2	5	3	80	15.8836	Clade_53
Moraceae	Broussonetia	4	5	11	18	33.0024	Clade_54
Euphorbiaceae	Malaisia	1	5	7	18	33.0024	Clade_54
Urticaceae	Pellionia	23	25	86	128	26.6556	Clade_55
Urticaceae	Procris	2	25	42	128	26.6556	Clade_55
Urticaceae	Boehmeria	27	36	143	189	35.7858	Clade_56
Urticaceae	Cypholophus	1	36	35	189	35.7858	Clade_56
Urticaceae	Debregeasia	6	36	9	189	35.7858	Clade_56
Urticaceae	Archiboehmeria	1	36	1	189	35.7858	Clade_56
Urticaceae	Sarcochlamys	1	36	1	189	35.7858	Clade_56
Urticaceae	Maoutia	2	4	15	64	66.542	Clade_57
Urticaceae	Leucosyke	2	4	49	64	66.542	Clade_57
Ulmaceae	Zelkova	3	28	9	142	27.7937	Clade_58
Ulmaceae	Ulmus	25	28	133	142	27.7937	Clade_58
Rhamnaceae	Berchemiella	2	23	5	65	19.7352	Clade_59
Rhamnaceae	Berchemia	21	23	60	65	19.7352	Clade_59
Rosaceae	Pygeum	7	40	26	91	14.8964	Clade_60
Rosaceae	Laurocerasus	13	40	27	91	14.8964	Clade_60
Rosaceae	Maddenia	6	40	6	91	14.8964	Clade_60
Rosaceae	Padus	14	40	32	91	14.8964	Clade_60
Rosaceae	Rhaphiolepis	8	22	25	63	5.6761	Clade_61
Rosaceae	Eriobotrya	14	22	38	63	5.6761	Clade_61
Rosaceae	Physocarpus	2	19	26	50	45.2403	Clade_62
Rosaceae	Neillia	15	19	20	50	45.2403	Clade_62
Rosaceae	Stephanandra	2	19	4	50	45.2403	Clade_62
Rosaceae	Coluria	4	5	8	8	16.1049	Clade_63
Rosaceae	Taihangia	1	5	NA	NA	16.1049	Clade_63
Rosaceae	Sanguisorba	7	9	68	77	31.0976	Clade_64
Rosaceae	Acomastylis	2	9	9	77	31.0976	Clade_64
Rosaceae	Sibbaldia	13	16	39	54	25.6632	Clade_65
Rosaceae	Osteomeles	3	16	15	54	25.6632	Clade_65
Polygalaceae	Securidaca	4	55	96	1421	73.46	Clade_66
Polygalaceae	Salomonia	2	55	25	1421	73.46	Clade_66
Polygalaceae	Polygala	49	55	1300	1421	73.46	Clade_66
Leguminosae	Albizia	16	19	204	399	22.6275	Clade_67
Leguminosae	Calliandra	3	19	195	399	22.6275	Clade_67
Leguminosae	Teramnus	2	3	11	14	25.3443	Clade_68
Leguminosae	Phylacium	1	3	3	14	25.3443	Clade_68
Leguminosae	Rhynchosia	14	21	358	402	30.5903	Clade_69
Leguminosae	Cajanus	7	21	44	402	30.5903	Clade_69
Leguminosae	Spatholobus	10	13	39	57	48.83	Clade_70
Leguminosae	Butea	3	13	18	57	48.83	Clade_70
Leguminosae	Cochlianthus	2	21	2	131	9.7101	Clade_71
Leguminosae	Mucuna	19	21	129	131	9.7101	Clade_71
Leguminosae	Desmodium	32	45	438	500	18.28	Clade_72
Leguminosae	Christia	5	45	18	500	18.28	Clade_72
Leguminosae	Uraria	8	45	44	500	18.28	Clade_72
Leguminosae	Sphaerophysa	1	27	4	91	20.6083	Clade_73
Leguminosae	Eremosparton	2	27	5	91	20.6083	Clade_73
Leguminosae	Colutea	4	27	58	91	20.6083	Clade_73
Leguminosae	Phyllolobium	20	27	24	91	20.6083	Clade_73
Leguminosae	Caragana	65	70	125	142	37.4321	Clade_74
Leguminosae	Calophaca	4	70	14	142	37.4321	Clade_74
Leguminosae	Halimodendron	1	70	3	142	37.4321	Clade_74
Crassulaceae	Sedum	131	137	775	826	55.4644	Clade_75
Crassulaceae	Rosularia	4	137	38	826	55.4644	Clade_75
Crassulaceae	Pseudosedum	2	137	13	826	55.4644	Clade_75
Saxifragaceae	Tiarella	2	4	14	50	42.731	Clade_76
Saxifragaceae	Mitella	2	4	36	50	42.731	Clade_76
Altingiaceae	Altingia	8	11	11	18	14.1477	Clade_77
Altingiaceae	Liquidambar	3	11	7	18	14.1477	Clade_77
Hamamelidaceae	Distyliopsis	5	19	6	25	7.3697	Clade_78
Hamamelidaceae	Distylium	12	19	15	25	7.3697	Clade_78
Hamamelidaceae	Sycopsis	2	19	4	25	7.3697	Clade_78
Hamamelidaceae	Loropetalum	3	23	3	29	16.6948	Clade_79
Hamamelidaceae	Corylopsis	20	23	26	29	16.6948	Clade_79
Santalaceae	Phacellaria	6	12	8	16	95.0607	Clade_80
Santalaceae	Dendrotrophe	6	12	8	16	95.0607	Clade_80
Santalaceae	Scleropyrum	1	3	4	9	99.0054	Clade_81
Santalaceae	Pyrularia	2	3	5	9	99.0054	Clade_81
Opiliaceae	Opilia	1	3	5	16	21.8427	Clade_82
Opiliaceae	Urobotrya	2	3	11	16	21.8427	Clade_82
Loranthaceae	Taxillus	17	27	41	92	18.4841	Clade_83
Loranthaceae	Scurrula	10	27	51	92	18.4841	Clade_83
Olacaceae	Olax	3	7	77	114	103.473	Clade_84
Schoepfiaceae	Schoepfia	4	7	37	114	103.473	Clade_84
Caryophyllaceae	Brachystemma	1	6	1	90	46.8426	Clade_85
Caryophyllaceae	Sagina	5	6	89	90	46.8426	Clade_85
Caryophyllaceae	Lepyrodiclis	2	13	6	39	33.2465	Clade_86
Caryophyllaceae	Pseudostellaria	11	13	33	39	33.2465	Clade_86
Caryophyllaceae	Stellaria	61	62	331	331	23.3201	Clade_87
Caryophyllaceae	Myosoton	1	62	NA	NA	23.3201	Clade_87
Caryophyllaceae	Lychnis	8	122	76	1579	54.6373	Clade_88
Caryophyllaceae	Silene	114	122	1503	1579	54.6373	Clade_88
Caryophyllaceae	Herniaria	4	6	73	84	86.2155	Clade_89
Caryophyllaceae	Gymnocarpos	2	6	11	84	86.2155	Clade_89
Amaranthaceae	Krascheninnikovia	4	5	4	5	41.2149	Clade_90
Amaranthaceae	Ceratocarpus	1	5	1	5	41.2149	Clade_90
Amaranthaceae	Chenopodium	14	18	224	258	45.531	Clade_91
Amaranthaceae	Dysphania	4	18	34	258	45.531	Clade_91
Amaranthaceae	Agriophyllum	3	30	6	81	67.1929	Clade_92
Amaranthaceae	Corispermum	27	30	75	81	67.1929	Clade_92
Amaranthaceae	Haloxylon	2	11	19	80	16.9705	Clade_93
Amaranthaceae	Girgensohnia	1	11	6	80	16.9705	Clade_93
Amaranthaceae	Halogeton	2	11	13	80	16.9705	Clade_93
Amaranthaceae	Cornulaca	2	11	10	80	16.9705	Clade_93
Amaranthaceae	Horaninovia	1	11	7	80	16.9705	Clade_93
Amaranthaceae	Iljinia	1	11	1	80	16.9705	Clade_93
Amaranthaceae	Halothamnus	2	11	24	80	16.9705	Clade_93
Amaranthaceae	Bassia	5	7	57	62	19.7661	Clade_94
Amaranthaceae	Panderia	2	7	5	62	19.7661	Clade_94
Amaranthaceae	Halopeplis	2	10	4	22	46.7382	Clade_95
Amaranthaceae	Halostachys	2	10	2	22	46.7382	Clade_95
Amaranthaceae	Kalidium	5	10	10	22	46.7382	Clade_95
Amaranthaceae	Halocnemum	1	10	6	22	46.7382	Clade_95
Amaranthaceae	Amaranthus	8	13	154	252	58.8014	Clade_96
Amaranthaceae	Deeringia	2	13	11	252	58.8014	Clade_96
Amaranthaceae	Celosia	3	13	87	252	58.8014	Clade_96
Molluginaceae	Mollugo	4	6	66	77	87.2581	Clade_97
Molluginaceae	Glinus	2	6	11	77	87.2581	Clade_97
Nyctaginaceae	Commicarpus	4	10	8	131	16.5497	Clade_98
Nyctaginaceae	Boerhavia	6	10	123	131	16.5497	Clade_98
Polygonaceae	Polygonum	120	121	855	860	65.3363	Clade_99
Polygonaceae	Koenigia	1	121	5	860	65.3363	Clade_99
Plumbaginaceae	Ceratostigma	5	9	10	53	66.0873	Clade_100
Plumbaginaceae	Plumbago	3	9	42	53	66.0873	Clade_100
Plumbaginaceae	Plumbagella	1	9	1	53	66.0873	Clade_100
Sapotaceae	Madhuca	3	15	115	585	9.4064	Clade_101
Sapotaceae	Sinosideroxylon	3	15	1	585	9.4064	Clade_101
Sapotaceae	Diploknema	2	15	7	585	9.4064	Clade_101
Sapotaceae	Manilkara	2	15	87	585	9.4064	Clade_101
Sapotaceae	Palaquium	1	15	123	585	9.4064	Clade_101
Sapotaceae	Pouteria	4	15	252	585	9.4064	Clade_101
Theaceae	Polyspora	6	7	4	5	7.308	Clade_102
Theaceae	Apterosperma	1	7	1	5	7.308	Clade_102
Styracaceae	Sinojackia	7	16	7	28	23.6985	Clade_103
Styracaceae	Rehderodendron	5	16	9	28	23.6985	Clade_103
Styracaceae	Pterostyrax	2	16	4	28	23.6985	Clade_103
Styracaceae	Halesia	1	16	7	28	23.6985	Clade_103
Styracaceae	Melliodendron	1	16	1	28	23.6985	Clade_103
Styracaceae	Huodendron	3	34	7	192	52.5204	Clade_104
Styracaceae	Styrax	31	34	185	192	52.5204	Clade_104
Pentaphylacaceae	Adinandra	23	32	118	144	12.728	Clade_105
Pentaphylacaceae	Cleyera	9	32	26	144	12.728	Clade_105
Primulaceae	Androsace	73	74	192	193	56.0805	Clade_106
Primulaceae	Pomatosace	1	74	1	193	56.0805	Clade_106
Primulaceae	Primula	311	313	825	828	56.0805	Clade_107
Primulaceae	Cortusa	2	313	3	828	56.0805	Clade_107
Primulaceae	Lysimachia	142	145	371	422	40.2324	Clade_108
Primulaceae	Glaux	1	145	NA	NA	40.2324	Clade_108
Primulaceae	Anagallis	1	145	44	422	40.2324	Clade_108
Primulaceae	Trientalis	1	145	7	422	40.2324	Clade_108
Ericaceae	Monotropa	2	7	7	10	88.1977	Clade_109
Ericaceae	Arctous	5	7	3	10	88.1977	Clade_109
Ericaceae	Diplarche	2	4	2	6	44.0508	Clade_110
Ericaceae	Empetrum	2	4	4	6	44.0508	Clade_110
Ericaceae	Craibiodendron	4	7	5	24	47.7079	Clade_111
Ericaceae	Pieris	3	7	19	24	47.7079	Clade_111
Ericaceae	Orthilia	2	30	4	101	47.7383	Clade_112
Ericaceae	Pyrola	28	30	97	101	47.7383	Clade_112
Boraginaceae	Tournefortia	6	16	231	733	37.3716	Clade_113
Boraginaceae	Heliotropium	10	16	502	733	37.3716	Clade_113
Boraginaceae	Nonea	2	4	77	147	23.8549	Clade_114
Boraginaceae	Anchusa	2	4	70	147	23.8549	Clade_114
Boraginaceae	Lasiocaryum	3	4	4	7	21.3715	Clade_115
Boraginaceae	Microcaryum	1	4	3	7	21.3715	Clade_115
Boraginaceae	Eritrichium	43	44	110	112	16.3202	Clade_116
Boraginaceae	Amblynotus	1	44	2	112	16.3202	Clade_116
Boraginaceae	Lappula	35	40	119	146	17.8294	Clade_117
Boraginaceae	Rochelia	5	40	27	146	17.8294	Clade_117
Boraginaceae	Bothriospermum	5	23	9	164	11.4666	Clade_118
Boraginaceae	Thyrocarpus	2	23	3	164	11.4666	Clade_118
Boraginaceae	Lindelofia	2	23	16	164	11.4666	Clade_118
Boraginaceae	Cynoglossum	14	23	136	164	11.4666	Clade_118
Boraginaceae	Stenosolenium	1	14	2	185	17.5799	Clade_119
Boraginaceae	Arnebia	7	14	42	185	17.5799	Clade_119
Boraginaceae	Lithospermum	6	14	185	185	17.5799	Clade_119
Apocynaceae	Streptocaulon	1	5	10	63	12.5236	Clade_120
Apocynaceae	Gymnanthera	1	5	2	63	12.5236	Clade_120
Apocynaceae	Cryptolepis	3	5	51	63	12.5236	Clade_120
Apocynaceae	Ceropegia	15	20	246	429	18.1758	Clade_121
Apocynaceae	Brachystelma	3	20	178	429	18.1758	Clade_121
Apocynaceae	Pentasachme	2	20	5	429	18.1758	Clade_121
Apocynaceae	Sarcostemma	2	110	38	806	12.0863	Clade_122
Apocynaceae	Metaplexis	2	110	5	806	15.1085	Clade_122
Apocynaceae	Holostemma	2	110	5	806	15.1085	Clade_122
Apocynaceae	Raphistemma	2	110	2	806	15.1085	Clade_122
Apocynaceae	Graphistemma	1	110	1	806	15.1085	Clade_122
Apocynaceae	Cynanchum	54	110	510	806	15.1085	Clade_122
Apocynaceae	Biondia	11	110	13	806	15.1085	Clade_122
Apocynaceae	Tylophora	34	110	216	806	15.1085	Clade_122
Apocynaceae	Gongronema	2	110	16	806	15.1085	Clade_122
Apocynaceae	Hoya	37	44	432	561	14.8894	Clade_123
Apocynaceae	Micholitzia	1	44	1	561	14.8894	Clade_123
Apocynaceae	Dischidia	6	44	128	561	14.8894	Clade_123
Apocynaceae	Chonemorpha	8	9	14	15	8.1336	Clade_124
Apocynaceae	Amalocalyx	1	9	1	15	8.1336	Clade_124
Apocynaceae	Beaumontia	5	7	9	14	14.8697	Clade_125
Apocynaceae	Vallaris	2	7	5	14	14.8697	Clade_125
Rubiaceae	Neonauclea	6	16	68	94	9.9069	Clade_126
Rubiaceae	Pertusadina	2	16	4	94	9.9069	Clade_126
Rubiaceae	Metadina	1	16	1	94	9.9069	Clade_126
Rubiaceae	Adina	3	16	4	94	9.9069	Clade_126
Rubiaceae	Nauclea	2	16	15	94	9.9069	Clade_126
Rubiaceae	Sinoadina	1	16	1	94	9.9069	Clade_126
Rubiaceae	Haldina	1	16	1	94	9.9069	Clade_126
Rubiaceae	Timonius	2	3	182	349	3.6958	Clade_127
Rubiaceae	Guettarda	1	3	167	349	3.6958	Clade_127
Rubiaceae	Catunaregam	1	12	12	87	13.3181	Clade_128
Rubiaceae	Tarennoidea	1	12	2	87	13.3181	Clade_128
Rubiaceae	Duperrea	1	12	1	87	13.3181	Clade_128
Rubiaceae	Fosbergia	4	12	4	87	13.3181	Clade_128
Rubiaceae	Himalrandia	1	12	2	87	13.3181	Clade_128
Rubiaceae	Rothmannia	2	12	42	87	13.3181	Clade_128
Rubiaceae	Porterandia	2	12	24	87	13.3181	Clade_128
Rubiaceae	Wendlandia	34	35	86	87	18.9031	Clade_129
Rubiaceae	Guihaiothamnus	1	35	1	87	18.9031	Clade_129
Rubiaceae	Coptosapelta	2	4	16	56	75.0952	Clade_130
Rubiaceae	Acranthera	2	4	40	56	75.0952	Clade_130
Rubiaceae	Mycetia	16	20	46	55	14.3598	Clade_131
Rubiaceae	Myrioneuron	4	20	9	55	14.3598	Clade_131
Rubiaceae	Lerchea	3	111	10	378	33.0337	Clade_132
Rubiaceae	Ophiorrhiza	73	111	327	378	33.0337	Clade_132
Rubiaceae	Spiradiclis	35	111	41	378	33.0337	Clade_132
Scrophulariaceae	Scrophularia	39	41	562	565	27.0395	Clade_133
Scrophulariaceae	Oreosolen	2	41	3	565	27.0395	Clade_133
Linderniaceae	Lindernia	30	43	163	267	77.5167	Clade_134
Linderniaceae	Torenia	12	43	103	267	77.5167	Clade_134
Linderniaceae	Picria	1	43	1	267	77.5167	Clade_134
Acanthaceae	Gymnostachyum	3	5	52	84	30.3752	Clade_135
Acanthaceae	Andrographis	2	5	32	84	30.3752	Clade_135
Acanthaceae	Barleria	5	17	306	642	44.0708	Clade_136
Acanthaceae	Lepidagathis	9	17	205	642	44.0708	Clade_136
Acanthaceae	Blepharis	2	17	128	642	44.0708	Clade_136
Acanthaceae	Chroesthes	1	17	3	642	44.0708	Clade_136
Acanthaceae	Peristrophe	11	16	63	306	11.3832	Clade_137
Acanthaceae	Dicliptera	5	16	243	306	11.3832	Clade_137
Acanthaceae	Echinacanthus	3	8	7	14	32.8879	Clade_138
Acanthaceae	Pararuellia	5	8	7	14	32.8879	Clade_138
Bignoniaceae	Nyctocalos	2	3	4	5	15.0369	Clade_139
Bignoniaceae	Oroxylum	1	3	1	5	15.0369	Clade_139
Bignoniaceae	Fernandoa	2	9	17	50	20.1054	Clade_140
Bignoniaceae	Markhamia	3	9	6	50	20.1054	Clade_140
Bignoniaceae	Stereospermum	4	9	27	50	20.1054	Clade_140
Lamiaceae	Congea	2	6	11	26	43.8464	Clade_141
Lamiaceae	Sphenodesme	4	6	15	26	43.8464	Clade_141
Lamiaceae	Clerodendrum	35	43	333	375	32.8027	Clade_142
Lamiaceae	Gmelina	8	43	42	375	32.8027	Clade_142
Lamiaceae	Teucrium	20	23	297	298	24.1845	Clade_143
Lamiaceae	Kinostemon	3	23	1	298	24.1845	Clade_143
Lamiaceae	Panzerina	2	6	3	8	4.0134	Clade_144
Lamiaceae	Lagopsis	4	6	5	8	4.0134	Clade_144
Lamiaceae	Suzukia	2	19	2	436	10.33	Clade_145
Lamiaceae	Stachys	17	19	434	436	10.33	Clade_145
Lamiaceae	Colquhounia	5	6	7	22	20.3846	Clade_146
Lamiaceae	Galeopsis	1	6	15	22	20.3846	Clade_146
Lamiaceae	Mosla	13	14	17	21	27.3332	Clade_147
Lamiaceae	Perilla	1	14	4	21	27.3332	Clade_147
Lamiaceae	Meehania	5	10	7	15	15.546	Clade_148
Lamiaceae	Glechoma	5	10	8	15	15.546	Clade_148
Lamiaceae	Thymus	10	15	317	430	12.65	Clade_149
Lamiaceae	Origanum	1	15	47	430	12.65	Clade_149
Lamiaceae	Micromeria	4	15	66	430	12.65	Clade_149
Lamiaceae	Isodon	77	79	102	103	18.3896	Clade_150
Lamiaceae	Skapanthus	1	79	NA	NA	18.3896	Clade_150
Lamiaceae	Ceratanthus	1	79	1	103	18.3896	Clade_150
Lamiaceae	Basilicum	1	12	1	131	15.3409	Clade_151
Lamiaceae	Coleus	6	12	47	131	15.3409	Clade_151
Lamiaceae	Ocimum	4	12	83	131	15.3409	Clade_151
Lamiaceae	Mesona	1	12	NA	NA	15.3409	Clade_151
Orobanchaceae	Rhinanthus	2	4	112	121	28.6276	Clade_152
Orobanchaceae	Lathraea	2	4	9	121	28.6276	Clade_152
Orobanchaceae	Phtheirospermum	2	7	7	12	18.3919	Clade_153
Orobanchaceae	Pterygiella	5	7	5	12	18.3919	Clade_153
Orobanchaceae	Cymbaria	2	4	5	9	50.3357	Clade_154
Orobanchaceae	Monochasma	2	4	4	9	50.3357	Clade_154
Phrymaceae	Mimulus	6	7	259	263	55.4296	Clade_155
Plantaginaceae	Microcarpaea	1	7	4	263	55.4296	Clade_155
Gesneriaceae	Didymocarpus	31	60	131	292	49.8888	Clade_156
Gesneriaceae	Paraboea	19	60	110	292	49.8888	Clade_156
Gesneriaceae	Didissandra	6	60	18	292	49.8888	Clade_156
Gesneriaceae	Boea	4	60	33	292	49.8888	Clade_156
Gesneriaceae	Petrocodon	3	13	13	17	13.08	Clade_157
Gesneriaceae	Calcareoboea	1	13	2	17	13.08	Clade_157
Gesneriaceae	Lagarosolen	7	13	1	17	13.08	Clade_157
Gesneriaceae	Tengia	1	13	NA	NA	13.08	Clade_157
Gesneriaceae	Dolicholoma	1	13	1	17	13.08	Clade_157
Gesneriaceae	Oreocharis	27	29	65	67	4.1566	Clade_158
Gesneriaceae	Bournea	2	29	2	67	4.1566	Clade_158
Gesneriaceae	Metabriggsia	2	3	NA	NA	12.5407	Clade_159
Gesneriaceae	Dayaoshania	1	3	1	1	12.5407	Clade_159
Gesneriaceae	Aeschynanthus	35	40	200	215	54.1896	Clade_160
Gesneriaceae	Ornithoboea	5	40	15	215	54.1896	Clade_160
Gesneriaceae	Hemiboea	26	50	28	62	57.3331	Clade_161
Gesneriaceae	Lysionotus	24	50	34	62	57.3331	Clade_161
Carlemanniaceae	Silvianthus	2	3	2	5	38.2913	Clade_162
Carlemanniaceae	Carlemannia	1	3	3	5	38.2913	Clade_162
Sphenocleaceae	Sphenoclea	1	3	2	33	108.365	Clade_163
Hydroleaceae	Hydrolea	2	3	31	33	108.365	Clade_163
Solanaceae	Physalis	5	15	217	260	14.8217	Clade_164
Solanaceae	Physaliastrum	7	15	9	260	14.8217	Clade_164
Solanaceae	Withania	2	15	32	260	14.8217	Clade_164
Solanaceae	Tubocapsicum	1	15	2	260	14.8217	Clade_164
Convolvulaceae	Poranopsis	3	5	4	9	29.1029	Clade_165
Convolvulaceae	Tridynamia	2	5	5	9	29.1029	Clade_165
Convolvulaceae	Neuropeltis	2	3	27	47	51.4671	Clade_166
Convolvulaceae	Dichondra	1	3	20	47	51.4671	Clade_166
Convolvulaceae	Ipomoea	26	67	1229	2367	17.0238	Clade_167
Convolvulaceae	Merremia	22	67	135	2367	17.0238	Clade_167
Convolvulaceae	Xenostegia	1	67	1	2367	17.0238	Clade_167
Convolvulaceae	Convolvulus	9	67	902	2367	17.0238	Clade_167
Convolvulaceae	Calystegia	6	67	64	2367	17.0238	Clade_167
Convolvulaceae	Operculina	1	67	27	2367	17.0238	Clade_167
Convolvulaceae	Hewittia	2	67	9	2367	17.0238	Clade_167
Icacinaceae	Iodes	5	6	24	25	50.2406	Clade_168
Icacinaceae	Hosiea	1	6	1	25	50.2406	Clade_168
Campanulaceae	Codonopsis	40	44	56	56	28.82	Clade_169
Campanulaceae	Campanumoea	2	44	NA	NA	28.82	Clade_169
Campanulaceae	Leptocodon	2	44	NA	NA	28.82	Clade_169
Compositae	Vernonia	31	37	999	1066	20.1829	Clade_170
Compositae	Elephantopus	3	37	36	1066	20.1829	Clade_170
Compositae	Camchaya	2	37	7	1066	20.1829	Clade_170
Compositae	Ethulia	1	37	24	1066	20.1829	Clade_170
Compositae	Dubyaea	11	16	19	27	6.8067	Clade_171
Compositae	Syncalathium	5	16	8	27	6.8067	Clade_171
Compositae	Faberia	7	8	7	11	15.266	Clade_172
Compositae	Garhadiolus	1	8	4	11	15.266	Clade_172
Compositae	Askellia	5	12	11	28	16.1186	Clade_173
Compositae	Ixeridium	7	12	17	28	16.1186	Clade_173
Compositae	Koelpinia	1	26	9	270	15.9815	Clade_174
Compositae	Scorzonera	25	26	261	270	15.9815	Clade_174
Compositae	Wollastonia	2	4	10	60	3.8606	Clade_175
Compositae	Melanthera	2	4	50	60	3.8606	Clade_175
Compositae	Blumea	30	37	126	138	20.0206	Clade_176
Compositae	Duhaldea	7	37	12	138	20.0206	Clade_176
Compositae	Pluchea	5	13	104	181	9.2614	Clade_177
Compositae	Laggera	3	13	21	181	9.2614	Clade_177
Compositae	Karelinia	1	13	1	181	9.2614	Clade_177
Compositae	Sphaeranthus	4	13	55	181	9.2614	Clade_177
Compositae	Cremanthodium	68	199	79	292	16.2111	Clade_178
Compositae	Ligularia	122	199	203	292	16.2111	Clade_178
Compositae	Syneilesis	5	199	6	292	16.2111	Clade_178
Compositae	Sinacalia	4	199	4	292	16.2111	Clade_178
Compositae	Senecio	68	121	3045	3231	15.506	Clade_179
Compositae	Synotis	43	121	54	3231	15.506	Clade_179
Compositae	Cissampelopsis	6	121	11	3231	15.506	Clade_179
Compositae	Emilia	4	121	121	3231	15.506	Clade_179
Compositae	Helichrysum	4	56	866	990	4.746	Clade_180
Compositae	Anaphalis	52	56	124	990	4.746	Clade_180
Compositae	Microglossa	1	7	16	17	8.1161	Clade_181
Compositae	Eschenbachia	6	7	1	17	8.1161	Clade_181
Compositae	Erigeron	38	44	709	742	9.3908	Clade_182
Compositae	Myriactis	5	44	23	742	9.3908	Clade_182
Compositae	Grangea	1	44	10	742	9.3908	Clade_182
Compositae	Neobrachyactis	3	5	NA	NA	13.3326	Clade_183
Compositae	Psychrogeton	2	5	21	21	13.3326	Clade_183
Compositae	Tanacetum	16	19	311	465	10.8616	Clade_184
Compositae	Matricaria	3	19	154	465	10.8616	Clade_184
Compositae	Neopallasia	1	59	1	190	3.9158	Clade_185
Compositae	Chrysanthemum	21	59	147	190	4.3634	Clade_185
Compositae	Ajania	34	59	37	190	4.3185	Clade_185
Compositae	Stilpnolepis	2	59	2	190	4.3634	Clade_185
Compositae	Opisthopappus	1	59	3	190	4.4007	Clade_185
Compositae	Tricholepis	3	7	27	42	8.4779	Clade_186
Compositae	Amberboa	1	7	12	42	8.4779	Clade_186
Compositae	Russowia	1	7	1	42	8.4779	Clade_186
Compositae	Plagiobasis	1	7	1	42	8.4779	Clade_186
Compositae	Schischkinia	1	7	1	42	8.4779	Clade_186
Compositae	Dolomiaea	12	13	15	16	3.4209	Clade_187
Compositae	Frolovia	1	13	1	16	3.4209	Clade_187
Compositae	Carlina	2	6	60	68	15.0326	Clade_188
Compositae	Atractylodes	4	6	8	68	15.0326	Clade_188
Compositae	Leibnitzia	4	13	13	66	17.3812	Clade_189
Compositae	Gerbera	8	13	53	66	17.3812	Clade_189
Compositae	Piloselloides	1	13	NA	NA	17.3812	Clade_189
Compositae	Leucomeris	2	3	3	4	15.5783	Clade_190
Compositae	Nouelia	1	3	1	4	15.5783	Clade_190
Araliaceae	Heteropanax	6	7	8	9	10.3	Clade_191
Araliaceae	Tetrapanax	1	7	1	9	10.3	Clade_191
Araliaceae	Macropanax	8	11	17	21	6.5287	Clade_192
Araliaceae	Metapanax	2	11	2	21	6.5287	Clade_192
Araliaceae	Kalopanax	1	11	2	21	6.5287	Clade_192
Araliaceae	Merrilliopanax	3	4	3	5	9.9945	Clade_193
Araliaceae	Chengiopanax	1	4	2	5	9.9945	Clade_193
Apiaceae	Schulzia	4	13	7	29	17.6189	Clade_194
Apiaceae	Sinocarum	9	13	22	29	17.6189	Clade_194
Apiaceae	Sphallerocarpus	1	4	1	32	16.0452	Clade_195
Apiaceae	Torilis	3	4	31	32	16.0452	Clade_195
Apiaceae	Ostericum	7	9	4	6	8.3242	Clade_196
Apiaceae	Harrysmithia	2	9	2	6	8.3242	Clade_196
Apiaceae	Aegopodium	6	11	12	96	14.7377	Clade_197
Apiaceae	Carum	4	11	77	96	14.7377	Clade_197
Apiaceae	Chamaesciadium	1	11	7	96	14.7377	Clade_197
Apiaceae	Pimpinella	44	45	318	319	12.1017	Clade_198
Apiaceae	Dickinsia	1	45	1	319	12.1017	Clade_198
Apiaceae	Angelica	45	58	143	175	7.1364	Clade_199
Apiaceae	Glehnia	1	58	1	175	7.1364	Clade_199
Apiaceae	Coelopleurum	3	58	2	175	7.1364	Clade_199
Apiaceae	Carlesia	1	58	1	175	7.1364	Clade_199
Apiaceae	Cnidium	6	58	27	175	7.1364	Clade_199
Apiaceae	Archangelica	2	58	1	175	7.1364	Clade_199
Apiaceae	Libanotis	19	22	41	45	3.7891	Clade_200
Apiaceae	Eriocycla	3	22	4	45	3.7891	Clade_200
Apiaceae	Semenovia	5	7	21	33	3.6191	Clade_201
Apiaceae	Schrenkia	2	7	12	33	3.6191	Clade_201
Apiaceae	Berula	1	8	5	59	7.9756	Clade_202
Apiaceae	Cryptotaenia	2	8	8	59	7.9756	Clade_202
Apiaceae	Sium	5	8	46	59	7.9756	Clade_202
Adoxaceae	Adoxa	2	3	3	4	24.2106	Clade_203
Adoxaceae	Sinadoxa	1	3	1	4	24.2106	Clade_203
Caprifoliaceae	Diabelia	2	12	3	65	41.3919	Clade_204
Caprifoliaceae	Kolkwitzia	1	12	1	65	41.3919	Clade_204
Caprifoliaceae	Dipelta	3	12	5	65	41.3919	Clade_204
Caprifoliaceae	Abelia	5	12	33	65	41.3919	Clade_204
Caprifoliaceae	Linnaea	1	12	23	65	41.3919	Clade_204
Caprifoliaceae	Acanthocalyx	2	10	3	27	40.5379	Clade_205
Caprifoliaceae	Morina	8	10	24	27	40.5379	Clade_205
Hydrangeaceae	Hydrangea	34	41	91	110	14.95	Clade_206
Hydrangeaceae	Platycrater	1	41	2	110	14.95	Clade_206
Hydrangeaceae	Dichroa	6	41	17	110	6.33	Clade_206
Ranunculaceae	Actaea	2	3	36	36	11.24	Clade_207
Ranunculaceae	Souliea	1	3	NA	NA	11.24	Clade_207
Ranunculaceae	Calathodes	4	21	4	90	7.1119	Clade_208
Ranunculaceae	Trollius	17	21	86	90	7.1119	Clade_208
Ranunculaceae	Dichocarpum	11	14	18	47	26.4941	Clade_209
Ranunculaceae	Isopyrum	2	14	22	47	26.4941	Clade_209
Ranunculaceae	Enemion	1	14	7	47	26.4941	Clade_209
Ranunculaceae	Paraquilegia	3	4	10	12	18.9645	Clade_210
Ranunculaceae	Leptopyrum	1	4	2	12	18.9645	Clade_210
Ranunculaceae	Ranunculus	134	139	2261	2310	40.6159	Clade_211
Ranunculaceae	Batrachium	5	139	49	2310	40.6159	Clade_211
Ranunculaceae	Hepatica	2	243	1	724	21.5493	Clade_212
Ranunculaceae	Anemone	62	243	227	724	21.5493	Clade_212
Ranunculaceae	Clematis	164	243	421	724	21.5493	Clade_212
Ranunculaceae	Naravelia	3	243	11	724	21.5493	Clade_212
Ranunculaceae	Anemoclema	1	243	1	724	21.5493	Clade_212
Ranunculaceae	Pulsatilla	11	243	63	724	21.5493	Clade_212
Lardizabalaceae	Stauntonia	21	30	23	33	6.6976	Clade_213
Lardizabalaceae	Holboellia	9	30	10	33	6.6976	Clade_213
Papaveraceae	Glaucium	4	8	30	38	36.6633	Clade_214
Papaveraceae	Dicranostigma	4	8	8	38	36.6633	Clade_214
Papaveraceae	Stylophorum	3	4	6	13	23.1564	Clade_215
Papaveraceae	Chelidonium	1	4	7	13	23.1564	Clade_215
Melanthiaceae	Heloniopsis	1	6	6	12	50.6144	Clade_216
Melanthiaceae	Ypsilandra	5	6	6	12	50.6144	Clade_216
Liliaceae	Lilium	53	59	118	227	9.4428	Clade_217
Liliaceae	Nomocharis	6	59	9	227	9.4428	Clade_217
Smilacaceae	Smilax	79	87	285	298	87.8111	Clade_218
Smilacaceae	Heterosmilax	8	87	13	298	87.8111	Clade_218
Asparagaceae	Heteropolygonatum	4	10	6	13	7.9543	Clade_219
Asparagaceae	Disporopsis	6	10	7	13	7.9543	Clade_219
Asparagaceae	Campylandra	15	16	NA	NA	10.3266	Clade_220
Asparagaceae	Rohdea	1	16	17	17	10.3266	Clade_220
Amaryllidaceae	Lycoris	13	16	24	121	14.529	Clade_220
Amaryllidaceae	Pancratium	2	16	27	121	14.529	Clade_220
Amaryllidaceae	Narcissus	1	16	70	121	14.529	Clade_220
Orchidaceae	Cephalanthera	8	14	22	44	40.5571	Clade_221
Orchidaceae	Tangtsinia	1	14	NA	NA	40.5571	Clade_221
Orchidaceae	Aphyllorchis	5	14	22	44	40.5571	Clade_221
Orchidaceae	Neottia	32	42	66	123	40.4893	Clade_222
Orchidaceae	Epipactis	10	42	57	123	40.4893	Clade_222
Orchidaceae	Cremastra	3	13	4	24	23.6544	Clade_223
Orchidaceae	Oreorchis	10	13	20	24	23.6544	Clade_223
Orchidaceae	Porpax	2	10	13	253	28.6327	Clade_224
Orchidaceae	Phreatia	5	10	214	253	28.6327	Clade_224
Orchidaceae	Thelasis	3	10	26	253	28.6327	Clade_224
Orchidaceae	Cylindrolobus	3	5	3	39	10.7998	Clade_225
Orchidaceae	Mycaranthes	2	5	36	39	10.7998	Clade_225
Orchidaceae	Ceratostylis	5	6	147	155	11.2441	Clade_226
Orchidaceae	Bryobium	1	6	8	155	11.2441	Clade_226
Orchidaceae	Conchidium	6	13	10	267	25.477	Clade_227
Orchidaceae	Eria	7	13	257	267	25.477	Clade_227
Orchidaceae	Eulophia	14	19	208	222	32.6361	Clade_228
Orchidaceae	Geodorum	5	19	14	222	32.6361	Clade_228
Orchidaceae	Taeniophyllum	4	16	188	267	18.4927	Clade_229
Orchidaceae	Tuberolabium	2	16	18	267	18.4927	Clade_229
Orchidaceae	Parapteroceras	2	16	8	267	18.4927	Clade_229
Orchidaceae	Pennilabium	2	16	15	267	18.4927	Clade_229
Orchidaceae	Pteroceras	4	16	27	267	18.6356	Clade_229
Orchidaceae	Biermannia	2	16	11	267	18.6356	Clade_229
Orchidaceae	Doritis	1	14	NA	NA	8.8299	Clade_230
Orchidaceae	Lesliea	1	14	NA	NA	8.8299	Clade_230
Orchidaceae	Phalaenopsis	12	14	66	66	16.434	Clade_230
Orchidaceae	Robiquetia	3	6	45	82	10.34	Clade_231
Orchidaceae	Malleola	2	6	34	82	10.34	Clade_231
Orchidaceae	Smitinandia	1	6	3	82	10.34	Clade_231
Orchidaceae	Acampe	3	27	8	189	11.985	Clade_232
Orchidaceae	Cleisostoma	17	27	95	189	11.985	Clade_232
Orchidaceae	Trichoglottis	3	27	72	189	11.985	Clade_232
Orchidaceae	Staurochilus	4	27	14	189	11.985	Clade_232
Orchidaceae	Esmeralda	2	4	3	14	8.6268	Clade_233
Orchidaceae	Arachnis	2	4	11	14	8.6268	Clade_233
Orchidaceae	Chrysoglossum	2	4	4	16	13.8316	Clade_233
Orchidaceae	Nephelaphyllum	2	4	12	16	13.8316	Clade_233
Orchidaceae	Phaius	10	13	51	55	20.392	Clade_234
Orchidaceae	Cephalantheropsis	3	13	4	55	20.392	Clade_234
Orchidaceae	Tipularia	5	6	8	9	22.9265	Clade_235
Orchidaceae	Changnienia	1	6	1	9	22.9265	Clade_235
Orchidaceae	Bulbophyllum	111	124	1917	1944	29.0958	Clade_236
Orchidaceae	Sunipia	11	124	24	1944	29.0958	Clade_236
Orchidaceae	Monomeria	2	124	3	1944	29.0958	Clade_236
Orchidaceae	Dienia	3	80	6	919	23.6856	Clade_237
Orchidaceae	Malaxis	3	80	199	919	23.6856	Clade_237
Orchidaceae	Oberonioides	1	80	2	919	23.6856	Clade_237
Orchidaceae	Liparis	55	80	452	919	7.988	Clade_237
Orchidaceae	Crepidium	18	80	260	919	5.9475	Clade_237
Orchidaceae	Corybas	5	6	135	145	51.7359	Clade_238
Orchidaceae	Stigmatodactylus	1	6	10	145	51.7359	Clade_238
Orchidaceae	Hetaeria	7	19	36	113	31.1171	Clade_239
Orchidaceae	Zeuxine	12	19	77	113	31.1171	Clade_239
Orchidaceae	Rhomboda	4	16	21	52	17.1442	Clade_240
Orchidaceae	Odontochilus	9	16	28	52	17.1442	Clade_240
Orchidaceae	Chamaegastrodia	3	16	3	52	17.1442	Clade_240
Orchidaceae	Cheirostylis	15	17	55	99	26.6671	Clade_241
Orchidaceae	Vrydagzynea	2	17	44	99	26.6671	Clade_241
Orchidaceae	Platanthera	41	50	144	180	12.9757	Clade_242
Orchidaceae	Diphylax	3	50	1	180	12.9757	Clade_242
Orchidaceae	Gymnadenia	6	50	35	180	12.9757	Clade_242
Orchidaceae	Ponerorchis	13	29	20	57	19.7106	Clade_243
Orchidaceae	Amitostigma	19	29	29	57	19.7106	Clade_243
Orchidaceae	Neottianthe	7	29	8	57	19.7106	Clade_243
Orchidaceae	Peristylus	19	23	104	113	23.5384	Clade_244
Orchidaceae	Pecteilis	4	23	9	113	23.5384	Clade_244
Poaceae	Eustachys	2	5	16	30	11.05	Clade_245
Poaceae	Cynodon	3	5	14	30	11.05	Clade_245
Poaceae	Coelachne	2	21	12	115	14.9515	Clade_246
Poaceae	Isachne	19	21	103	115	14.9515	Clade_246
Poaceae	Brachiaria	10	11	126	128	14.811	Clade_247
Poaceae	Thuarea	1	11	2	128	14.811	Clade_247
Poaceae	Pseudechinolaena	1	4	6	20	9.0228	Clade_248
Poaceae	Cyrtococcum	3	4	14	20	9.0228	Clade_248
Poaceae	Rottboellia	2	3	10	15	9.7539	Clade_249
Poaceae	Sehima	1	3	5	15	9.7539	Clade_249
Poaceae	Saccharum	10	18	51	71	6.3986	Clade_250
Poaceae	Spodiopogon	8	18	20	71	6.3986	Clade_250
Poaceae	Chrysopogon	4	16	49	78	12.5251	Clade_251
Poaceae	Microstegium	12	16	29	78	12.5251	Clade_251
Poaceae	Fargesia	79	249	87	334	2.9691	Clade_252
Poaceae	Thamnocalamus	2	249	5	334	2.9691	Clade_252
Poaceae	Phyllostachys	47	249	63	334	2.9691	Clade_252
Poaceae	Chimonobambusa	34	249	42	334	2.9691	Clade_252
Poaceae	Yushania	60	249	90	334	2.9691	Clade_252
Poaceae	Himalayacalamus	4	249	9	334	2.9691	Clade_252
Poaceae	Ampelocalamus	13	249	14	334	2.9691	Clade_252
Poaceae	Drepanostachyum	6	249	14	334	2.9691	Clade_252
Poaceae	Semiarundinaria	2	249	9	334	2.9691	Clade_252
Poaceae	Ferrocalamus	2	249	1	334	2.9691	Clade_252
Poaceae	Sinobambusa	7	17	16	28	2.462	Clade_253
Poaceae	Acidosasa	10	17	12	28	2.462	Clade_253
Poaceae	Bambusa	80	127	182	318	5.6669	Clade_254
Poaceae	Gigantochloa	7	127	56	318	5.6669	Clade_254
Poaceae	Bonia	4	127	5	318	5.6669	Clade_254
Poaceae	Thyrsostachys	1	127	2	318	5.6669	Clade_254
Poaceae	Dendrocalamopsis	2	127	NA	NA	5.6669	Clade_254
Poaceae	Dendrocalamus	29	127	59	318	5.6669	Clade_254
Poaceae	Melocalamus	4	127	14	318	5.6669	Clade_254
Poaceae	Cinna	1	4	7	38	15.4066	Clade_255
Poaceae	Briza	3	4	31	38	15.4066	Clade_255
Poaceae	Trisetum	11	16	100	189	9.7431	Clade_256
Poaceae	Koeleria	5	16	89	189	9.7431	Clade_256
Poaceae	Festuca	58	63	704	749	15.9176	Clade_257
Poaceae	Vulpia	1	63	29	749	15.9176	Clade_257
Poaceae	Lolium	4	63	16	749	15.9176	Clade_257
Poaceae	Elymus	85	112	243	307	6.17	Clade_258
Poaceae	Kengyilia	21	112	13	307	6.17	Clade_258
Poaceae	Elytrigia	1	112	6	307	6.17	Clade_258
Poaceae	Secale	3	112	13	307	6.17	Clade_258
Poaceae	Aegilops	2	112	32	307	6.17	Clade_258
Poaceae	Stephanachne	3	4	2	3	14.2459	Clade_259
Poaceae	Sinochasea	1	4	1	3	14.2459	Clade_259
Cyperaceae	Hypolytrum	4	8	65	154	59.4269	Clade_260
Cyperaceae	Mapania	4	8	89	154	59.4269	Clade_260
Cyperaceae	Cyperus	63	88	828	1076	32.8129	Clade_261
Cyperaceae	Courtoisina	2	88	2	1076	32.8129	Clade_261
Cyperaceae	Lipocarpha	5	88	35	1076	32.8129	Clade_261
Cyperaceae	Kyllinga	6	88	84	1076	32.8129	Clade_261
Cyperaceae	Pycreus	11	88	126	1076	32.8129	Clade_261
Cyperaceae	Remirea	1	88	1	1076	32.8129	Clade_261
Cyperaceae	Isolepis	2	6	86	102	38.6576	Clade_262
Cyperaceae	Bolboschoenus	4	6	16	102	38.6576	Clade_262
Cyperaceae	Carex	565	610	1997	2054	19	Clade_263
Cyperaceae	Kobresia	45	610	57	2054	19	Clade_263
Cyperaceae	Lepidosperma	2	7	70	121	63.561	Clade_264
Cyperaceae	Machaerina	5	7	51	121	63.561	Clade_264
Commelinaceae	Pollia	8	9	20	24	42.3146	Clade_265
Commelinaceae	Rhopalephora	1	9	4	24	42.3146	Clade_265
Commelinaceae	Spatholirion	2	3	6	7	61.0235	Clade_266
Commelinaceae	Streptolirion	1	3	1	7	61.0235	Clade_266
Commelinaceae	Amischotolype	3	6	10	13	34.4124	Clade_267
Commelinaceae	Porandra	3	6	3	13	34.4124	Clade_267
Zingiberaceae	Roscoea	15	17	22	52	11.4025	Clade_268
Zingiberaceae	Caulokaempferia	2	17	30	52	11.4025	Clade_268
Zingiberaceae	Hedychium	28	32	96	98	10.4656	Clade_269
Zingiberaceae	Cautleya	3	32	2	98	10.4656	Clade_269
Zingiberaceae	Pyrgophyllum	1	32	NA	NA	10.4656	Clade_269
Zingiberaceae	Amomum	39	99	194	627	8.9663	Clade_270
Zingiberaceae	Alpinia	51	99	250	627	8.9663	Clade_270
Zingiberaceae	Etlingera	3	99	100	627	8.9663	Clade_270
Zingiberaceae	Hornstedtia	3	99	34	627	7.8624	Clade_270
Zingiberaceae	Plagiostachys	1	99	28	627	7.8624	Clade_270
Zingiberaceae	Elettariopsis	2	99	21	627	8.9663	Clade_270
Musaceae	Musella	1	3	NA	NA	79.7483	Clade_271
Musaceae	Ensete	2	3	8	8	79.7483	Clade_271
Araceae	Remusatia	4	8	4	14	5.6911	Clade_272
Araceae	Steudnera	4	8	10	14	5.6911	Clade_272
Araceae	Rhaphidophora	13	15	101	138	14.08	Clade_273
Araceae	Scindapsus	2	15	37	138	14.08	Clade_273
Araceae	Amydrium	3	5	5	21	9.3552	Clade_274
Araceae	Epipremnum	2	5	16	21	9.3552	Clade_274
Lauraceae	Sinosassafras	2	4	1	2	5.3426	Clade_275
Lauraceae	Parasassafras	2	4	1	2	5.3426	Clade_275
Lauraceae	Litsea	76	93	508	651	4.8523	Clade_276
Lauraceae	Actinodaphne	17	93	143	651	4.8523	Clade_276
Lauraceae	Syndiclis	9	54	9	440	30.0101	Clade_277
Lauraceae	Beilschmiedia	39	54	303	440	30.0101	Clade_277
Lauraceae	Endiandra	5	54	127	440	30.0101	Clade_277
Lauraceae	Sinopora	1	54	1	440	30.0101	Clade_277
Calycanthaceae	Chimonanthus	6	8	5	10	111.795	Clade_278
Calycanthaceae	Calycanthus	2	8	5	10	111.795	Clade_278
Magnoliaceae	Lirianthe	8	10	NA	NA	5.4175	Clade_279
Magnoliaceae	Magnolia	2	10	251	251	5.4175	Clade_279
Magnoliaceae	Parakmeria	5	7	NA	NA	3.6482	Clade_280
Magnoliaceae	Pachylarnax	2	7	NA	NA	3.6482	Clade_280
Magnoliaceae	Oyama	4	7	NA	NA	6.1354	Clade_280
Magnoliaceae	Houpoea	3	7	NA	NA	6.1354	Clade_280
Annonaceae	Uvaria	8	10	271	276	20.9364	Clade_281
Annonaceae	Cyathostemma	2	10	5	276	20.9364	Clade_281
Annonaceae	Orophea	7	14	69	147	13.149	Clade_282
Annonaceae	Trivalvaria	2	14	6	147	13.149	Clade_282
Annonaceae	Mitrephora	5	14	72	147	13.149	Clade_282
Annonaceae	Polyalthia	16	17	181	237	11.09	Clade_283
Annonaceae	Popowia	1	17	56	237	11.09	Clade_283
Myristicaceae	Myristica	3	7	372	481	4.144	Clade_284
Myristicaceae	Horsfieldia	4	7	109	481	4.144	Clade_284
Anacardiaceae	Rhus	6	25	404	553	20.0975	Clade_285
Anacardiaceae	Toxicodendron	17	25	113	553	20.0975	Clade_285
Anacardiaceae	Pistacia	2	25	36	553	20.0975	Clade_285
Anacardiaceae	Semecarpus	6	13	145	267	20.0975	Clade_286
Poaceae	Drimycarpus	2	13	5	267	20.0975	Clade_286
Anacardiaceae	Mangifera	5	13	117	267	20.0975	Clade_286
Rutaceae	Melicope	6	7	281	340	35.3697	Clade_287
Rutaceae	Acronychia	1	7	59	340	35.3697	Clade_287
Meliaceae	Aglaia	9	13	151	217	10.3667	Clade_288
Meliaceae	Reinwardtiodendron	2	13	7	217	10.3667	Clade_288
Meliaceae	Aphanamixis	1	13	5	217	10.3667	Clade_288
Meliaceae	Chisocheton	1	13	54	217	10.3667	Clade_288
Meliaceae	Heynea	2	5	6	39	28.4077	Clade_289
Meliaceae	Walsura	3	5	33	39	28.4077	Clade_289
Malvaceae	Urena	3	4	60	61	10.9702	Clade_290
Malvaceae	Nayariophyton	1	4	1	61	10.9702	Clade_290
Malvaceae	Excentrodendron	3	5	2	9	22.9026	Clade_291
Malvaceae	Burretiodendron	2	5	7	9	22.9026	Clade_291
Thymelaeaceae	Daphne	56	58	192	229	29.1831	Clade_292
Thymelaeaceae	Thymelaea	2	58	37	229	29.1831	Clade_292
Brassicaceae	Sophiopsis	2	7	1	28	22.723	Clade_293
Brassicaceae	Hedinia	2	7	1	28	22.723	Clade_293
Brassicaceae	Smelowskia	3	7	26	28	22.723	Clade_293
Euphorbiaceae	Aleurites	2	4	8	11	30.3937	Clade_294
Euphorbiaceae	Vernicia	2	4	3	11	30.3937	Clade_294
Phyllanthaceae	Flueggea	4	5	20	20	27.2933	Clade_295
Phyllanthaceae	Richeriella	1	5	NA	NA	27.2933	Clade_295
Phyllanthaceae	Phyllanthodendron	10	35	NA	NA	10.8484	Clade_296
Phyllanthaceae	Glochidion	25	35	284	284	10.8484	Clade_296
Celastraceae	Celastrus	25	26	139	142	22.0666	Clade_297
Celastraceae	Tripterygium	1	26	3	142	22.0666	Clade_297
Cucurbitaceae	Thladiantha	22	25	37	39	29.2045	Clade_298
Cucurbitaceae	Sinobaijiania	3	25	2	39	29.2045	Clade_298
Urticaceae	Pouzolzia	5	8	153	162	22.4162	Clade_299
Urticaceae	Gonostegia	3	8	9	162	22.4162	Clade_299
Rosaceae	Armeniaca	9	62	36	1386	14.8964	Clade_300
Rosaceae	Amygdalus	9	62	146	1386	14.8964	Clade_300
Rosaceae	Prunus	5	62	996	1386	14.8964	Clade_300
Rosaceae	Cerasus	39	62	208	1386	14.8964	Clade_300
Leguminosae	Dendrolobium	5	7	26	34	16.1431	Clade_301
Leguminosae	Tadehagi	2	7	8	34	16.1431	Clade_301
Amaranthaceae	Achyranthes	3	8	78	108	26.607	Clade_302
Amaranthaceae	Cyathula	5	8	30	108	26.607	Clade_302
Polygonaceae	Fagopyrum	14	15	33	34	59.7583	Clade_303
Polygonaceae	Parapteropyrum	1	15	1	34	59.7583	Clade_303
Plumbaginaceae	Goniolimon	5	16	22	339	39.8165	Clade_304
Plumbaginaceae	Ikonnikovia	1	16	1	339	39.8165	Clade_304
Plumbaginaceae	Acantholimon	10	16	316	339	39.8165	Clade_304
Sapotaceae	Chrysophyllum	2	10	107	229	9.4064	Clade_305
Sapotaceae	Planchonella	3	10	108	229	9.4064	Clade_305
Sapotaceae	Xantolis	5	10	14	229	9.4064	Clade_305
Theaceae	Camellia	100	114	293	322	27.0118	Clade_306
Theaceae	Pyrenaria	14	114	29	322	27.0118	Clade_306
Diapensiaceae	Berneuxia	1	5	1	8	16.0491	Clade_307
Diapensiaceae	Diapensia	4	5	7	8	16.0491	Clade_307
Pentaphylacaceae	Ternstroemia	14	15	210	216	23.1903	Clade_308
Pentaphylacaceae	Anneslea	1	15	6	216	23.1903	Clade_308
Primulaceae	Omphalogramma	9	10	12	13	50.5387	Clade_309
Primulaceae	Bryocarpum	1	10	1	13	50.5387	Clade_309
Ericaceae	Rhododendron	561	563	1442	1458	44.0508	Clade_310
Ericaceae	Ledum	2	563	16	1458	44.0508	Clade_310
Apocynaceae	Dregea	5	19	12	95	11.4158	Clade_311
Apocynaceae	Telosma	3	19	13	95	11.4158	Clade_311
Apocynaceae	Gymnema	7	19	66	95	11.4158	Clade_311
Apocynaceae	Jasminanthes	4	19	4	95	11.4158	Clade_311
Rubiaceae	Tarenna	19	25	196	567	14.9825	Clade_312
Rubiaceae	Pavetta	6	25	371	567	14.9825	Clade_312
Rubiaceae	Aidia	9	12	55	63	11.7988	Clade_313
Rubiaceae	Brachytome	3	12	8	63	11.7988	Clade_313
Rubiaceae	Psydrax	3	9	82	188	22.6419	Clade_314
Rubiaceae	Canthium	6	9	106	188	22.6419	Clade_314
Rubiaceae	Urophyllum	4	39	121	352	60.2648	Clade_315
Rubiaceae	Lasianthus	35	39	231	352	60.2648	Clade_315
Acanthaceae	Cosmianthemum	3	19	14	243	25.4362	Clade_316
Acanthaceae	Mackaya	2	19	3	243	25.4362	Clade_316
Acanthaceae	Asystasia	5	19	63	243	25.4362	Clade_316
Acanthaceae	Pseuderanthemum	8	19	160	243	25.4362	Clade_316
Acanthaceae	Codonacanthus	1	19	3	243	25.4362	Clade_316
Bignoniaceae	Radermachera	7	8	17	18	20.1054	Clade_317
Bignoniaceae	Mayodendron	1	8	1	18	20.1054	Clade_317
Lamiaceae	Chelonopsis	16	18	16	18	19.8962	Clade_318
Lamiaceae	Bostrychanthera	2	18	2	18	19.8962	Clade_318
Lamiaceae	Craniotome	1	3	1	3	17.7663	Clade_319
Lamiaceae	Cymaria	2	3	2	3	17.7663	Clade_319
Lamiaceae	Orthosiphon	4	5	46	46	15.3409	Clade_320
Lamiaceae	Clerodendranthus	1	5	NA	NA	15.3409	Clade_320
Orobanchaceae	Omphalotrix	1	14	1	511	36.5961	Clade_321
Orobanchaceae	Euphrasia	13	14	510	511	36.5961	Clade_321
Primulaceae	Primulina	4	22	121	127	13.0879	Clade_322
Gesneriaceae	Chiritopsis	13	22	4	127	13.0879	Clade_322
Gesneriaceae	Wentsaiboea	3	22	NA	NA	13.0879	Clade_322
Gesneriaceae	Deinocheilos	2	22	2	127	13.0879	Clade_322
Gesneriaceae	Tremacron	7	21	3	4	3.2072	Clade_323
Gesneriaceae	Isometrum	14	21	1	4	3.2072	Clade_323
Gesneriaceae	Anna	3	4	3	1003	57.3331	Clade_324
Gesneriaceae	Cyrtandra	1	4	1000	1003	57.3331	Clade_324
Gesneriaceae	Beccarinda	5	11	9	25	18.401	Clade_325
Gesneriaceae	Rhynchotechum	6	11	16	25	18.401	Clade_325
Convolvulaceae	Jacquemontia	3	5	137	293	45.292	Clade_326
Convolvulaceae	Evolvulus	2	5	156	293	45.292	Clade_326
Convolvulaceae	Lepistemon	3	4	14	29	10.2496	Clade_327
Convolvulaceae	Stictocardia	1	4	15	29	10.2496	Clade_327
Campanulaceae	Cyclocodon	3	4	2	3	34.4796	Clade_328
Campanulaceae	Echinocodon	1	4	1	3	34.4796	Clade_328
Compositae	Lapsanastrum	4	31	4	47	17.2801	Clade_329
Compositae	Youngia	27	31	43	47	17.2801	Clade_329
Compositae	Petasites	7	8	46	91	6.61	Clade_330
Compositae	Tussilago	1	8	45	91	6.61	Clade_330
Compositae	Galatella	12	16	50	61	4.5659	Clade_331
Compositae	Crinitina	3	16	NA	NA	4.5659	Clade_331
Compositae	Tripolium	1	16	11	61	4.5659	Clade_331
Compositae	Cirsium	50	53	841	1077	9.2007	Clade_332
Compositae	Carduus	3	53	236	1077	9.2007	Clade_332
Compositae	Crupina	1	3	9	122	6.1249	Clade_333
Compositae	Psephellus	2	3	113	122	6.1249	Clade_333
Apiaceae	Saposhnikovia	1	20	1	216	3.7891	Clade_334
Apiaceae	Seseli	19	20	215	216	3.7891	Clade_334
Apiaceae	Ligusticum	39	43	168	227	8.2763	Clade_335
Apiaceae	Selinum	4	43	59	227	8.2763	Clade_335
Apiaceae	Chuanminshen	1	4	1	5	12.4572	Clade_336
Apiaceae	Changium	1	4	2	5	12.4572	Clade_336
Apiaceae	Cyclorhiza	2	4	2	5	12.4572	Clade_336
Ranunculaceae	Consolida	1	184	52	557	33.5389	Clade_337
Ranunculaceae	Delphinium	183	184	505	557	33.5389	Clade_337
Ranunculaceae	Helleborus	1	6	30	47	67.0508	Clade_338
Ranunculaceae	Callianthemum	5	6	17	47	67.0508	Clade_338
Berberidaceae	Gymnospermium	3	5	14	23	19.1253	Clade_339
Berberidaceae	Leontice	2	5	9	23	19.1253	Clade_339
Lardizabalaceae	Akebia	4	5	6	7	6.6976	Clade_340
Lardizabalaceae	Archakebia	1	5	1	7	6.6976	Clade_340
Iridaceae	Iris	58	61	381	493	61.3352	Clade_341
Iridaceae	Belamcanda	1	61	1	493	61.3352	Clade_341
Iridaceae	Crocus	2	61	111	493	61.3352	Clade_341
Orchidaceae	Neuwiedia	2	5	9	17	61.486	Clade_342
Orchidaceae	Apostasia	3	5	8	17	61.486	Clade_342
Orchidaceae	Pleione	18	22	23	34	17.5418	Clade_343
Orchidaceae	Panisea	4	22	11	34	17.5418	Clade_343
Orchidaceae	Herminium	17	18	26	27	19.16	Clade_344
Orchidaceae	Porolabium	1	18	1	27	19.16	Clade_344
Poaceae	Schizostachyum	8	16	66	83	5.6669	Clade_345
Poaceae	Cephalostachyum	8	16	17	83	5.6669	Clade_345
Centrolepidaceae	Centrolepis	2	4	27	31	116.577	Clade_346
Restionaceae	Dapsilanthus	2	4	4	31	116.577	Clade_346
Commelinaceae	Commelina	8	10	248	254	42.3146	Clade_347
Commelinaceae	Dictyospermum	2	10	6	254	42.3146	Clade_347
Lauraceae	Sassafras	3	4	13	15	4.706	Clade_348
Lauraceae	Iteadaphne	1	4	2	15	4.706	Clade_348
